# Supplementary material for: Planar aggregation of the influenza viral fusion peptide alters membrane structure and hydration, promoting poration
Source: Nat Commun. 2022 Dec 5;13:7336. doi: 10.1038/s41467-022-34576-z (PMC9722698; doi:10.1038/s41467-022-34576-z)
Supplement: Supplementary file 3 — Supplementary Data 1 [file 41467_2022_34576_MOESM3_ESM.zip]

Archive with 34 entries (33 files):
- PDBs/
- __MACOSX/._PDBs
- PDBs/chol_0FP_final.pdb
- __MACOSX/PDBs/._chol_0FP_final.pdb
- PDBs/chol_10FP_final.pdb
- __MACOSX/PDBs/._chol_10FP_final.pdb
- PDBs/popc_0FP_initial.pdb
- __MACOSX/PDBs/._popc_0FP_initial.pdb
- PDBs/chol_6FP_final.pdb
- __MACOSX/PDBs/._chol_6FP_final.pdb
- PDBs/popc_1FP_final.pdb
- __MACOSX/PDBs/._popc_1FP_final.pdb
- PDBs/popc_10FP_initial.pdb
- __MACOSX/PDBs/._popc_10FP_initial.pdb
- PDBs/chol_1FP_initial.pdb
- __MACOSX/PDBs/._chol_1FP_initial.pdb
- PDBs/chol_6FP_initial.pdb
- __MACOSX/PDBs/._chol_6FP_initial.pdb
- PDBs/popc_6FP_initial.pdb
- __MACOSX/PDBs/._popc_6FP_initial.pdb
- PDBs/popc_1FP_initial.pdb
- __MACOSX/PDBs/._popc_1FP_initial.pdb
- PDBs/chol_1FP_final.pdb
- __MACOSX/PDBs/._chol_1FP_final.pdb
- PDBs/chol_0FP_initial.pdb
- __MACOSX/PDBs/._chol_0FP_initial.pdb
- PDBs/popc_6FP_final.pdb
- __MACOSX/PDBs/._popc_6FP_final.pdb
- PDBs/popc_10FP_final.pdb
- __MACOSX/PDBs/._popc_10FP_final.pdb
- PDBs/chol_10FP_initial.pdb
- __MACOSX/PDBs/._chol_10FP_initial.pdb
- PDBs/popc_0FP_final.pdb
- __MACOSX/PDBs/._popc_0FP_final.pdb
