# Supplementary material for: Planar aggregation of the influenza viral fusion peptide alters membrane structure and hydration, promoting poration
Source: Nat Commun. 2022 Dec 5;13:7336. doi: 10.1038/s41467-022-34576-z (PMC9722698; doi:10.1038/s41467-022-34576-z)
Supplement: Supplementary file 3 — Supplementary Data 1 [file 41467_2022_34576_MOESM3_ESM.zip › PDBs/chol_0FP_final.pdb]

CRYST1  133.975  133.975   94.785  90.00  90.00  90.00 P 1           1
ATOM      1  C3  CHL1M   1      97.437  65.664  64.782  0.00  0.00      MEMB  
ATOM      2  H3  CHL1M   1      97.755  64.633  64.515  0.00  0.00      MEMB  
ATOM      3  O3  CHL1M   1      97.092  65.781  66.152  0.00  0.00      MEMB  
ATOM      4  H3' CHL1M   1      96.311  66.334  66.225  0.00  0.00      MEMB  
ATOM      5  C4  CHL1M   1      98.556  66.668  64.398  0.00  0.00      MEMB  
ATOM      6  H4A CHL1M   1      98.184  67.688  64.636  0.00  0.00      MEMB  
ATOM      7  H4B CHL1M   1      99.424  66.493  65.069  0.00  0.00      MEMB  
ATOM      8  C5  CHL1M   1      98.956  66.470  62.929  0.00  0.00      MEMB  
ATOM      9  C6  CHL1M   1     100.185  66.151  62.505  0.00  0.00      MEMB  
ATOM     10  H6  CHL1M   1     101.014  65.936  63.195  0.00  0.00      MEMB  
ATOM     11  C7  CHL1M   1     100.586  66.010  61.045  0.00  0.00      MEMB  
ATOM     12  H7A CHL1M   1     101.560  66.482  60.795  0.00  0.00      MEMB  
ATOM     13  H7B CHL1M   1     100.678  64.934  60.784  0.00  0.00      MEMB  
ATOM     14  C8  CHL1M   1      99.522  66.630  60.124  0.00  0.00      MEMB  
ATOM     15  H8  CHL1M   1      99.639  67.732  60.204  0.00  0.00      MEMB  
ATOM     16  C14 CHL1M   1      99.680  66.146  58.686  0.00  0.00      MEMB  
ATOM     17  H14 CHL1M   1      99.416  65.067  58.668  0.00  0.00      MEMB  
ATOM     18  C15 CHL1M   1     101.055  66.160  58.018  0.00  0.00      MEMB  
ATOM     19 H15A CHL1M   1     101.697  67.032  58.268  0.00  0.00      MEMB  
ATOM     20 H15B CHL1M   1     101.701  65.286  58.250  0.00  0.00      MEMB  
ATOM     21  C16 CHL1M   1     100.821  66.121  56.510  0.00  0.00      MEMB  
ATOM     22 H16A CHL1M   1     101.471  66.929  56.111  0.00  0.00      MEMB  
ATOM     23 H16B CHL1M   1     101.190  65.191  56.027  0.00  0.00      MEMB  
ATOM     24  C17 CHL1M   1      99.281  66.267  56.242  0.00  0.00      MEMB  
ATOM     25  H17 CHL1M   1      98.942  65.209  56.220  0.00  0.00      MEMB  
ATOM     26  C13 CHL1M   1      98.742  66.717  57.655  0.00  0.00      MEMB  
ATOM     27  C18 CHL1M   1      98.880  68.267  57.710  0.00  0.00      MEMB  
ATOM     28 H18A CHL1M   1      98.675  68.725  58.702  0.00  0.00      MEMB  
ATOM     29 H18B CHL1M   1      99.914  68.538  57.410  0.00  0.00      MEMB  
ATOM     30 H18C CHL1M   1      98.196  68.784  57.002  0.00  0.00      MEMB  
ATOM     31  C12 CHL1M   1      97.305  66.256  58.019  0.00  0.00      MEMB  
ATOM     32 H12A CHL1M   1      96.574  66.663  57.289  0.00  0.00      MEMB  
ATOM     33 H12B CHL1M   1      97.224  65.149  58.077  0.00  0.00      MEMB  
ATOM     34  C11 CHL1M   1      96.946  66.654  59.479  0.00  0.00      MEMB  
ATOM     35 H11A CHL1M   1      96.737  67.745  59.471  0.00  0.00      MEMB  
ATOM     36 H11B CHL1M   1      96.000  66.174  59.810  0.00  0.00      MEMB  
ATOM     37  C9  CHL1M   1      98.057  66.266  60.558  0.00  0.00      MEMB  
ATOM     38  H9  CHL1M   1      98.109  65.160  60.650  0.00  0.00      MEMB  
ATOM     39  C10 CHL1M   1      97.725  66.721  62.023  0.00  0.00      MEMB  
ATOM     40  C19 CHL1M   1      97.326  68.229  61.999  0.00  0.00      MEMB  
ATOM     41 H19A CHL1M   1      96.324  68.244  61.520  0.00  0.00      MEMB  
ATOM     42 H19B CHL1M   1      97.135  68.737  62.968  0.00  0.00      MEMB  
ATOM     43 H19C CHL1M   1      98.098  68.856  61.504  0.00  0.00      MEMB  
ATOM     44  C1  CHL1M   1      96.501  65.933  62.405  0.00  0.00      MEMB  
ATOM     45  H1A CHL1M   1      95.557  66.168  61.868  0.00  0.00      MEMB  
ATOM     46  H1B CHL1M   1      96.708  64.861  62.204  0.00  0.00      MEMB  
ATOM     47  C2  CHL1M   1      96.165  65.861  63.943  0.00  0.00      MEMB  
ATOM     48  H2A CHL1M   1      95.371  65.128  64.200  0.00  0.00      MEMB  
ATOM     49  H2B CHL1M   1      95.877  66.914  64.150  0.00  0.00      MEMB  
ATOM     50  C20 CHL1M   1      98.987  66.966  54.928  0.00  0.00      MEMB  
ATOM     51  H20 CHL1M   1      99.386  67.994  55.067  0.00  0.00      MEMB  
ATOM     52  C21 CHL1M   1      97.492  67.064  54.685  0.00  0.00      MEMB  
ATOM     53 H21A CHL1M   1      97.115  66.076  55.025  0.00  0.00      MEMB  
ATOM     54 H21B CHL1M   1      97.247  67.282  53.623  0.00  0.00      MEMB  
ATOM     55 H21C CHL1M   1      97.052  67.887  55.289  0.00  0.00      MEMB  
ATOM     56  C22 CHL1M   1      99.725  66.353  53.652  0.00  0.00      MEMB  
ATOM     57 H22A CHL1M   1     100.796  66.256  53.931  0.00  0.00      MEMB  
ATOM     58 H22B CHL1M   1      99.270  65.340  53.663  0.00  0.00      MEMB  
ATOM     59  C23 CHL1M   1      99.600  67.077  52.297  0.00  0.00      MEMB  
ATOM     60 H23A CHL1M   1      98.496  67.152  52.198  0.00  0.00      MEMB  
ATOM     61 H23B CHL1M   1      99.961  68.123  52.397  0.00  0.00      MEMB  
ATOM     62  C24 CHL1M   1     100.241  66.270  51.130  0.00  0.00      MEMB  
ATOM     63 H24A CHL1M   1     101.310  66.565  51.200  0.00  0.00      MEMB  
ATOM     64 H24B CHL1M   1     100.200  65.181  51.345  0.00  0.00      MEMB  
ATOM     65  C25 CHL1M   1      99.714  66.442  49.745  0.00  0.00      MEMB  
ATOM     66  H25 CHL1M   1      98.611  66.373  49.856  0.00  0.00      MEMB  
ATOM     67  C26 CHL1M   1     100.059  67.894  49.182  0.00  0.00      MEMB  
ATOM     68 H26A CHL1M   1     101.033  68.404  49.341  0.00  0.00      MEMB  
ATOM     69 H26B CHL1M   1      99.828  67.928  48.096  0.00  0.00      MEMB  
ATOM     70 H26C CHL1M   1      99.404  68.660  49.650  0.00  0.00      MEMB  
ATOM     71  C27 CHL1M   1     100.125  65.345  48.870  0.00  0.00      MEMB  
ATOM     72 H27A CHL1M   1      99.836  65.438  47.801  0.00  0.00      MEMB  
ATOM     73 H27B CHL1M   1     101.217  65.159  48.957  0.00  0.00      MEMB  
ATOM     74 H27C CHL1M   1      99.600  64.486  49.341  0.00  0.00      MEMB  
ATOM     75  N   POPCM   2     100.063  68.694  71.342  0.00  0.00      MEMB  
ATOM     76  C12 POPCM   2     100.821  68.149  70.139  0.00  0.00      MEMB  
ATOM     77 H12A POPCM   2     101.647  68.825  69.972  0.00  0.00      MEMB  
ATOM     78 H12B POPCM   2     100.328  68.254  69.184  0.00  0.00      MEMB  
ATOM     79  C13 POPCM   2     100.840  68.861  72.566  0.00  0.00      MEMB  
ATOM     80 H13A POPCM   2     100.281  69.220  73.418  0.00  0.00      MEMB  
ATOM     81 H13B POPCM   2     101.500  68.036  72.787  0.00  0.00      MEMB  
ATOM     82 H13C POPCM   2     101.479  69.731  72.523  0.00  0.00      MEMB  
ATOM     83  C14 POPCM   2      99.482  70.083  71.039  0.00  0.00      MEMB  
ATOM     84 H14A POPCM   2     100.309  70.738  70.808  0.00  0.00      MEMB  
ATOM     85 H14B POPCM   2      98.680  70.077  70.316  0.00  0.00      MEMB  
ATOM     86 H14C POPCM   2      99.056  70.463  71.956  0.00  0.00      MEMB  
ATOM     87  C15 POPCM   2      98.879  67.781  71.702  0.00  0.00      MEMB  
ATOM     88 H15A POPCM   2      98.414  68.083  72.629  0.00  0.00      MEMB  
ATOM     89 H15B POPCM   2      99.279  66.781  71.780  0.00  0.00      MEMB  
ATOM     90 H15C POPCM   2      98.139  67.875  70.921  0.00  0.00      MEMB  
ATOM     91  C11 POPCM   2     101.405  66.704  70.265  0.00  0.00      MEMB  
ATOM     92 H11A POPCM   2     102.091  66.509  69.413  0.00  0.00      MEMB  
ATOM     93 H11B POPCM   2     100.563  65.980  70.292  0.00  0.00      MEMB  
ATOM     94  P   POPCM   2     102.042  65.376  72.417  0.00  0.00      MEMB  
ATOM     95  O13 POPCM   2     100.901  65.406  73.342  0.00  0.00      MEMB  
ATOM     96  O14 POPCM   2     103.359  65.190  73.056  0.00  0.00      MEMB  
ATOM     97  O12 POPCM   2     102.101  66.665  71.508  0.00  0.00      MEMB  
ATOM     98  O11 POPCM   2     101.715  64.265  71.322  0.00  0.00      MEMB  
ATOM     99  C1  POPCM   2     102.776  63.458  70.759  0.00  0.00      MEMB  
ATOM    100  HA  POPCM   2     102.620  62.449  71.197  0.00  0.00      MEMB  
ATOM    101  HB  POPCM   2     103.769  63.909  70.969  0.00  0.00      MEMB  
ATOM    102  C2  POPCM   2     102.750  63.479  69.217  0.00  0.00      MEMB  
ATOM    103  HS  POPCM   2     103.072  64.479  68.854  0.00  0.00      MEMB  
ATOM    104  O21 POPCM   2     101.326  63.070  68.902  0.00  0.00      MEMB  
ATOM    105  C21 POPCM   2     100.735  63.887  67.967  0.00  0.00      MEMB  
ATOM    106  O22 POPCM   2     101.237  64.929  67.671  0.00  0.00      MEMB  
ATOM    107  C22 POPCM   2      99.666  63.195  67.302  0.00  0.00      MEMB  
ATOM    108  H2R POPCM   2      99.047  63.908  66.716  0.00  0.00      MEMB  
ATOM    109  H2S POPCM   2      99.074  62.620  68.046  0.00  0.00      MEMB  
ATOM    110  C3  POPCM   2     103.870  62.538  68.721  0.00  0.00      MEMB  
ATOM    111  HX  POPCM   2     103.574  61.488  68.928  0.00  0.00      MEMB  
ATOM    112  HY  POPCM   2     104.810  62.708  69.289  0.00  0.00      MEMB  
ATOM    113  O31 POPCM   2     104.026  62.642  67.294  0.00  0.00      MEMB  
ATOM    114  C31 POPCM   2     105.236  62.296  66.880  0.00  0.00      MEMB  
ATOM    115  O32 POPCM   2     106.056  61.634  67.480  0.00  0.00      MEMB  
ATOM    116  C32 POPCM   2     105.450  62.783  65.409  0.00  0.00      MEMB  
ATOM    117  H2X POPCM   2     105.355  63.890  65.434  0.00  0.00      MEMB  
ATOM    118  H2Y POPCM   2     104.665  62.376  64.736  0.00  0.00      MEMB  
ATOM    119  C23 POPCM   2     100.049  62.104  66.326  0.00  0.00      MEMB  
ATOM    120  H3R POPCM   2      99.228  61.385  66.116  0.00  0.00      MEMB  
ATOM    121  H3S POPCM   2     100.880  61.508  66.761  0.00  0.00      MEMB  
ATOM    122  C24 POPCM   2     100.436  62.674  64.994  0.00  0.00      MEMB  
ATOM    123  H4R POPCM   2     101.038  63.584  65.202  0.00  0.00      MEMB  
ATOM    124  H4S POPCM   2      99.472  62.969  64.528  0.00  0.00      MEMB  
ATOM    125  C25 POPCM   2     101.054  61.767  63.957  0.00  0.00      MEMB  
ATOM    126  H5R POPCM   2     100.258  61.058  63.642  0.00  0.00      MEMB  
ATOM    127  H5S POPCM   2     101.921  61.250  64.422  0.00  0.00      MEMB  
ATOM    128  C26 POPCM   2     101.528  62.442  62.658  0.00  0.00      MEMB  
ATOM    129  H6R POPCM   2     102.352  63.143  62.914  0.00  0.00      MEMB  
ATOM    130  H6S POPCM   2     100.610  62.809  62.151  0.00  0.00      MEMB  
ATOM    131  C27 POPCM   2     102.219  61.494  61.662  0.00  0.00      MEMB  
ATOM    132  H7R POPCM   2     101.468  60.908  61.092  0.00  0.00      MEMB  
ATOM    133  H7S POPCM   2     102.889  60.844  62.265  0.00  0.00      MEMB  
ATOM    134  C28 POPCM   2     103.213  62.263  60.793  0.00  0.00      MEMB  
ATOM    135  H8R POPCM   2     103.840  61.504  60.278  0.00  0.00      MEMB  
ATOM    136  H8S POPCM   2     103.889  62.821  61.476  0.00  0.00      MEMB  
ATOM    137  C29 POPCM   2     102.552  63.006  59.665  0.00  0.00      MEMB  
ATOM    138  H91 POPCM   2     102.126  63.987  59.920  0.00  0.00      MEMB  
ATOM    139 C210 POPCM   2     102.140  62.434  58.509  0.00  0.00      MEMB  
ATOM    140 H101 POPCM   2     101.645  63.114  57.801  0.00  0.00      MEMB  
ATOM    141 C211 POPCM   2     102.529  61.097  57.954  0.00  0.00      MEMB  
ATOM    142 H11R POPCM   2     102.001  60.256  58.451  0.00  0.00      MEMB  
ATOM    143 H11S POPCM   2     103.624  60.904  57.964  0.00  0.00      MEMB  
ATOM    144 C212 POPCM   2     101.999  60.956  56.554  0.00  0.00      MEMB  
ATOM    145 H12R POPCM   2     100.924  61.217  56.653  0.00  0.00      MEMB  
ATOM    146 H12S POPCM   2     102.103  59.918  56.173  0.00  0.00      MEMB  
ATOM    147 C213 POPCM   2     102.680  61.772  55.449  0.00  0.00      MEMB  
ATOM    148 H13R POPCM   2     103.678  61.313  55.281  0.00  0.00      MEMB  
ATOM    149 H13S POPCM   2     102.854  62.787  55.867  0.00  0.00      MEMB  
ATOM    150 C214 POPCM   2     101.928  61.874  54.196  0.00  0.00      MEMB  
ATOM    151 H14R POPCM   2     102.440  62.653  53.591  0.00  0.00      MEMB  
ATOM    152 H14S POPCM   2     100.909  62.260  54.411  0.00  0.00      MEMB  
ATOM    153 C215 POPCM   2     101.815  60.467  53.553  0.00  0.00      MEMB  
ATOM    154 H15R POPCM   2     101.016  60.006  54.171  0.00  0.00      MEMB  
ATOM    155 H15S POPCM   2     102.801  59.997  53.760  0.00  0.00      MEMB  
ATOM    156 C216 POPCM   2     101.310  60.415  52.108  0.00  0.00      MEMB  
ATOM    157 H16R POPCM   2     100.386  61.012  51.948  0.00  0.00      MEMB  
ATOM    158 H16S POPCM   2     101.088  59.349  51.886  0.00  0.00      MEMB  
ATOM    159 C217 POPCM   2     102.498  60.842  51.180  0.00  0.00      MEMB  
ATOM    160 H17R POPCM   2     103.305  60.082  51.106  0.00  0.00      MEMB  
ATOM    161 H17S POPCM   2     102.988  61.740  51.613  0.00  0.00      MEMB  
ATOM    162 C218 POPCM   2     102.060  60.806  49.669  0.00  0.00      MEMB  
ATOM    163 H18R POPCM   2     101.704  59.766  49.513  0.00  0.00      MEMB  
ATOM    164 H18S POPCM   2     102.909  60.891  48.958  0.00  0.00      MEMB  
ATOM    165 H18T POPCM   2     101.340  61.618  49.431  0.00  0.00      MEMB  
ATOM    166  C33 POPCM   2     106.775  62.297  64.947  0.00  0.00      MEMB  
ATOM    167  H3X POPCM   2     106.797  61.186  64.942  0.00  0.00      MEMB  
ATOM    168  H3Y POPCM   2     107.566  62.599  65.666  0.00  0.00      MEMB  
ATOM    169  C34 POPCM   2     107.261  62.681  63.530  0.00  0.00      MEMB  
ATOM    170  H4X POPCM   2     108.339  62.416  63.490  0.00  0.00      MEMB  
ATOM    171  H4Y POPCM   2     107.041  63.768  63.466  0.00  0.00      MEMB  
ATOM    172  C35 POPCM   2     106.486  61.890  62.518  0.00  0.00      MEMB  
ATOM    173  H5X POPCM   2     105.422  62.210  62.518  0.00  0.00      MEMB  
ATOM    174  H5Y POPCM   2     106.711  60.847  62.828  0.00  0.00      MEMB  
ATOM    175  C36 POPCM   2     107.095  62.040  61.049  0.00  0.00      MEMB  
ATOM    176  H6X POPCM   2     108.205  62.075  61.061  0.00  0.00      MEMB  
ATOM    177  H6Y POPCM   2     106.637  62.960  60.628  0.00  0.00      MEMB  
ATOM    178  C37 POPCM   2     106.873  60.818  60.184  0.00  0.00      MEMB  
ATOM    179  H7X POPCM   2     105.815  60.502  60.310  0.00  0.00      MEMB  
ATOM    180  H7Y POPCM   2     107.550  59.986  60.472  0.00  0.00      MEMB  
ATOM    181  C38 POPCM   2     106.967  61.148  58.689  0.00  0.00      MEMB  
ATOM    182  H8X POPCM   2     107.912  61.708  58.522  0.00  0.00      MEMB  
ATOM    183  H8Y POPCM   2     106.179  61.777  58.221  0.00  0.00      MEMB  
ATOM    184  C39 POPCM   2     107.010  59.864  57.742  0.00  0.00      MEMB  
ATOM    185  H9X POPCM   2     106.662  59.037  58.398  0.00  0.00      MEMB  
ATOM    186  H9Y POPCM   2     108.048  59.540  57.513  0.00  0.00      MEMB  
ATOM    187 C310 POPCM   2     106.394  59.930  56.362  0.00  0.00      MEMB  
ATOM    188 H10X POPCM   2     105.375  60.367  56.436  0.00  0.00      MEMB  
ATOM    189 H10Y POPCM   2     106.310  58.886  55.992  0.00  0.00      MEMB  
ATOM    190 C311 POPCM   2     107.273  60.659  55.380  0.00  0.00      MEMB  
ATOM    191 H11X POPCM   2     108.284  60.198  55.369  0.00  0.00      MEMB  
ATOM    192 H11Y POPCM   2     107.329  61.702  55.759  0.00  0.00      MEMB  
ATOM    193 C312 POPCM   2     106.541  60.533  54.030  0.00  0.00      MEMB  
ATOM    194 H12X POPCM   2     105.448  60.695  54.142  0.00  0.00      MEMB  
ATOM    195 H12Y POPCM   2     106.573  59.456  53.759  0.00  0.00      MEMB  
ATOM    196 C313 POPCM   2     106.958  61.562  52.965  0.00  0.00      MEMB  
ATOM    197 H13X POPCM   2     107.955  61.160  52.685  0.00  0.00      MEMB  
ATOM    198 H13Y POPCM   2     107.000  62.550  53.472  0.00  0.00      MEMB  
ATOM    199 C314 POPCM   2     106.053  61.611  51.760  0.00  0.00      MEMB  
ATOM    200 H14X POPCM   2     105.026  61.927  52.041  0.00  0.00      MEMB  
ATOM    201 H14Y POPCM   2     106.008  60.624  51.254  0.00  0.00      MEMB  
ATOM    202 C315 POPCM   2     106.557  62.566  50.667  0.00  0.00      MEMB  
ATOM    203 H15X POPCM   2     107.624  62.535  50.359  0.00  0.00      MEMB  
ATOM    204 H15Y POPCM   2     106.471  63.593  51.082  0.00  0.00      MEMB  
ATOM    205 C316 POPCM   2     105.570  62.719  49.473  0.00  0.00      MEMB  
ATOM    206 H16X POPCM   2     106.071  63.269  48.648  0.00  0.00      MEMB  
ATOM    207 H16Y POPCM   2     104.597  63.156  49.786  0.00  0.00      MEMB  
ATOM    208 H16Z POPCM   2     105.312  61.705  49.100  0.00  0.00      MEMB  
ATOM    209  N   POPCM   3      85.571 105.201  68.078  0.00  0.00      MEMB  
ATOM    210  C12 POPCM   3      84.709 103.998  68.117  0.00  0.00      MEMB  
ATOM    211 H12A POPCM   3      84.158 103.788  69.022  0.00  0.00      MEMB  
ATOM    212 H12B POPCM   3      85.307 103.125  67.904  0.00  0.00      MEMB  
ATOM    213  C13 POPCM   3      86.252 105.396  66.740  0.00  0.00      MEMB  
ATOM    214 H13A POPCM   3      85.449 105.516  66.027  0.00  0.00      MEMB  
ATOM    215 H13B POPCM   3      86.740 106.359  66.716  0.00  0.00      MEMB  
ATOM    216 H13C POPCM   3      86.943 104.591  66.538  0.00  0.00      MEMB  
ATOM    217  C14 POPCM   3      84.787 106.438  68.337  0.00  0.00      MEMB  
ATOM    218 H14A POPCM   3      84.178 106.306  69.220  0.00  0.00      MEMB  
ATOM    219 H14B POPCM   3      85.461 107.244  68.587  0.00  0.00      MEMB  
ATOM    220 H14C POPCM   3      84.110 106.655  67.525  0.00  0.00      MEMB  
ATOM    221  C15 POPCM   3      86.650 105.084  69.146  0.00  0.00      MEMB  
ATOM    222 H15A POPCM   3      87.138 106.015  69.392  0.00  0.00      MEMB  
ATOM    223 H15B POPCM   3      87.308 104.237  69.021  0.00  0.00      MEMB  
ATOM    224 H15C POPCM   3      86.210 104.834  70.100  0.00  0.00      MEMB  
ATOM    225  C11 POPCM   3      83.514 103.916  67.052  0.00  0.00      MEMB  
ATOM    226 H11A POPCM   3      83.078 102.898  66.972  0.00  0.00      MEMB  
ATOM    227 H11B POPCM   3      83.974 104.154  66.069  0.00  0.00      MEMB  
ATOM    228  P   POPCM   3      81.301 104.409  68.294  0.00  0.00      MEMB  
ATOM    229  O13 POPCM   3      80.164 105.314  68.106  0.00  0.00      MEMB  
ATOM    230  O14 POPCM   3      81.733 104.288  69.686  0.00  0.00      MEMB  
ATOM    231  O12 POPCM   3      82.445 104.882  67.248  0.00  0.00      MEMB  
ATOM    232  O11 POPCM   3      80.959 102.997  67.812  0.00  0.00      MEMB  
ATOM    233  C1  POPCM   3      79.649 102.495  67.984  0.00  0.00      MEMB  
ATOM    234  HA  POPCM   3      78.941 103.074  68.614  0.00  0.00      MEMB  
ATOM    235  HB  POPCM   3      79.800 101.583  68.600  0.00  0.00      MEMB  
ATOM    236  C2  POPCM   3      78.907 102.106  66.618  0.00  0.00      MEMB  
ATOM    237  HS  POPCM   3      78.173 101.281  66.743  0.00  0.00      MEMB  
ATOM    238  O21 POPCM   3      79.847 101.824  65.618  0.00  0.00      MEMB  
ATOM    239  C21 POPCM   3      80.632 100.829  65.689  0.00  0.00      MEMB  
ATOM    240  O22 POPCM   3      80.530  99.880  66.460  0.00  0.00      MEMB  
ATOM    241  C22 POPCM   3      81.714 101.060  64.638  0.00  0.00      MEMB  
ATOM    242  H2R POPCM   3      82.461 100.278  64.890  0.00  0.00      MEMB  
ATOM    243  H2S POPCM   3      82.172 102.073  64.627  0.00  0.00      MEMB  
ATOM    244  C3  POPCM   3      78.170 103.381  66.114  0.00  0.00      MEMB  
ATOM    245  HX  POPCM   3      78.842 104.265  66.077  0.00  0.00      MEMB  
ATOM    246  HY  POPCM   3      77.311 103.569  66.793  0.00  0.00      MEMB  
ATOM    247  O31 POPCM   3      77.638 103.127  64.735  0.00  0.00      MEMB  
ATOM    248  C31 POPCM   3      78.387 103.334  63.691  0.00  0.00      MEMB  
ATOM    249  O32 POPCM   3      79.430 103.932  63.727  0.00  0.00      MEMB  
ATOM    250  C32 POPCM   3      77.711 102.654  62.535  0.00  0.00      MEMB  
ATOM    251  H2X POPCM   3      76.689 103.086  62.491  0.00  0.00      MEMB  
ATOM    252  H2Y POPCM   3      77.585 101.563  62.703  0.00  0.00      MEMB  
ATOM    253  C23 POPCM   3      81.099 100.913  63.225  0.00  0.00      MEMB  
ATOM    254  H3R POPCM   3      80.669 101.921  63.041  0.00  0.00      MEMB  
ATOM    255  H3S POPCM   3      80.309 100.135  63.288  0.00  0.00      MEMB  
ATOM    256  C24 POPCM   3      82.182 100.582  62.094  0.00  0.00      MEMB  
ATOM    257  H4R POPCM   3      82.357  99.486  62.151  0.00  0.00      MEMB  
ATOM    258  H4S POPCM   3      83.121 101.100  62.386  0.00  0.00      MEMB  
ATOM    259  C25 POPCM   3      81.711 101.041  60.718  0.00  0.00      MEMB  
ATOM    260  H5R POPCM   3      81.438 102.111  60.598  0.00  0.00      MEMB  
ATOM    261  H5S POPCM   3      80.884 100.394  60.355  0.00  0.00      MEMB  
ATOM    262  C26 POPCM   3      82.866 100.777  59.682  0.00  0.00      MEMB  
ATOM    263  H6R POPCM   3      83.127  99.702  59.571  0.00  0.00      MEMB  
ATOM    264  H6S POPCM   3      83.791 101.348  59.909  0.00  0.00      MEMB  
ATOM    265  C27 POPCM   3      82.324 101.386  58.277  0.00  0.00      MEMB  
ATOM    266  H7R POPCM   3      82.060 102.421  58.582  0.00  0.00      MEMB  
ATOM    267  H7S POPCM   3      81.334 100.952  58.019  0.00  0.00      MEMB  
ATOM    268  C28 POPCM   3      83.267 101.115  57.180  0.00  0.00      MEMB  
ATOM    269  H8R POPCM   3      84.190 101.398  57.730  0.00  0.00      MEMB  
ATOM    270  H8S POPCM   3      83.164 101.923  56.424  0.00  0.00      MEMB  
ATOM    271  C29 POPCM   3      83.360  99.754  56.611  0.00  0.00      MEMB  
ATOM    272  H91 POPCM   3      83.649  98.992  57.350  0.00  0.00      MEMB  
ATOM    273 C210 POPCM   3      83.184  99.367  55.332  0.00  0.00      MEMB  
ATOM    274 H101 POPCM   3      83.046  98.284  55.194  0.00  0.00      MEMB  
ATOM    275 C211 POPCM   3      82.761 100.170  54.123  0.00  0.00      MEMB  
ATOM    276 H11R POPCM   3      82.814  99.605  53.168  0.00  0.00      MEMB  
ATOM    277 H11S POPCM   3      83.354 101.105  54.038  0.00  0.00      MEMB  
ATOM    278 C212 POPCM   3      81.239 100.526  54.201  0.00  0.00      MEMB  
ATOM    279 H12R POPCM   3      80.834 101.079  55.075  0.00  0.00      MEMB  
ATOM    280 H12S POPCM   3      80.674  99.575  54.091  0.00  0.00      MEMB  
ATOM    281 C213 POPCM   3      80.806 101.297  52.928  0.00  0.00      MEMB  
ATOM    282 H13R POPCM   3      81.242 102.318  52.892  0.00  0.00      MEMB  
ATOM    283 H13S POPCM   3      79.728 101.505  53.098  0.00  0.00      MEMB  
ATOM    284 C214 POPCM   3      80.879 100.486  51.583  0.00  0.00      MEMB  
ATOM    285 H14R POPCM   3      80.195  99.615  51.665  0.00  0.00      MEMB  
ATOM    286 H14S POPCM   3      81.870 100.040  51.352  0.00  0.00      MEMB  
ATOM    287 C215 POPCM   3      80.520 101.473  50.488  0.00  0.00      MEMB  
ATOM    288 H15R POPCM   3      81.144 102.390  50.554  0.00  0.00      MEMB  
ATOM    289 H15S POPCM   3      79.501 101.815  50.768  0.00  0.00      MEMB  
ATOM    290 C216 POPCM   3      80.558 100.937  49.057  0.00  0.00      MEMB  
ATOM    291 H16R POPCM   3      80.231 101.745  48.369  0.00  0.00      MEMB  
ATOM    292 H16S POPCM   3      80.003 100.009  48.800  0.00  0.00      MEMB  
ATOM    293 C217 POPCM   3      81.989 100.598  48.714  0.00  0.00      MEMB  
ATOM    294 H17R POPCM   3      82.284  99.624  49.159  0.00  0.00      MEMB  
ATOM    295 H17S POPCM   3      82.615 101.348  49.243  0.00  0.00      MEMB  
ATOM    296 C218 POPCM   3      82.396 100.618  47.229  0.00  0.00      MEMB  
ATOM    297 H18R POPCM   3      81.773 100.005  46.543  0.00  0.00      MEMB  
ATOM    298 H18S POPCM   3      83.432 100.225  47.143  0.00  0.00      MEMB  
ATOM    299 H18T POPCM   3      82.420 101.613  46.736  0.00  0.00      MEMB  
ATOM    300  C33 POPCM   3      78.399 102.890  61.145  0.00  0.00      MEMB  
ATOM    301  H3X POPCM   3      79.398 102.406  61.103  0.00  0.00      MEMB  
ATOM    302  H3Y POPCM   3      78.532 103.966  60.904  0.00  0.00      MEMB  
ATOM    303  C34 POPCM   3      77.434 102.394  60.043  0.00  0.00      MEMB  
ATOM    304  H4X POPCM   3      76.633 103.159  59.967  0.00  0.00      MEMB  
ATOM    305  H4Y POPCM   3      77.031 101.371  60.202  0.00  0.00      MEMB  
ATOM    306  C35 POPCM   3      78.111 102.321  58.648  0.00  0.00      MEMB  
ATOM    307  H5X POPCM   3      79.120 101.870  58.762  0.00  0.00      MEMB  
ATOM    308  H5Y POPCM   3      78.272 103.370  58.320  0.00  0.00      MEMB  
ATOM    309  C36 POPCM   3      77.450 101.524  57.469  0.00  0.00      MEMB  
ATOM    310  H6X POPCM   3      78.027 101.574  56.521  0.00  0.00      MEMB  
ATOM    311  H6Y POPCM   3      76.489 101.985  57.156  0.00  0.00      MEMB  
ATOM    312  C37 POPCM   3      77.284 100.069  57.794  0.00  0.00      MEMB  
ATOM    313  H7X POPCM   3      76.687  99.938  58.722  0.00  0.00      MEMB  
ATOM    314  H7Y POPCM   3      78.298  99.728  58.094  0.00  0.00      MEMB  
ATOM    315  C38 POPCM   3      76.690  99.149  56.632  0.00  0.00      MEMB  
ATOM    316  H8X POPCM   3      75.585  99.240  56.554  0.00  0.00      MEMB  
ATOM    317  H8Y POPCM   3      76.985  98.119  56.925  0.00  0.00      MEMB  
ATOM    318  C39 POPCM   3      77.434  99.325  55.272  0.00  0.00      MEMB  
ATOM    319  H9X POPCM   3      78.516  99.210  55.495  0.00  0.00      MEMB  
ATOM    320  H9Y POPCM   3      77.226 100.347  54.889  0.00  0.00      MEMB  
ATOM    321 C310 POPCM   3      76.932  98.319  54.222  0.00  0.00      MEMB  
ATOM    322 H10X POPCM   3      75.893  98.492  53.867  0.00  0.00      MEMB  
ATOM    323 H10Y POPCM   3      76.913  97.340  54.748  0.00  0.00      MEMB  
ATOM    324 C311 POPCM   3      77.996  98.074  53.127  0.00  0.00      MEMB  
ATOM    325 H11X POPCM   3      78.830  97.569  53.658  0.00  0.00      MEMB  
ATOM    326 H11Y POPCM   3      78.385  98.993  52.638  0.00  0.00      MEMB  
ATOM    327 C312 POPCM   3      77.438  97.261  51.980  0.00  0.00      MEMB  
ATOM    328 H12X POPCM   3      76.497  97.729  51.620  0.00  0.00      MEMB  
ATOM    329 H12Y POPCM   3      77.102  96.259  52.323  0.00  0.00      MEMB  
ATOM    330 C313 POPCM   3      78.333  96.979  50.795  0.00  0.00      MEMB  
ATOM    331 H13X POPCM   3      79.215  96.477  51.246  0.00  0.00      MEMB  
ATOM    332 H13Y POPCM   3      78.727  97.969  50.480  0.00  0.00      MEMB  
ATOM    333 C314 POPCM   3      77.801  96.094  49.629  0.00  0.00      MEMB  
ATOM    334 H14X POPCM   3      77.135  95.279  49.986  0.00  0.00      MEMB  
ATOM    335 H14Y POPCM   3      78.715  95.774  49.085  0.00  0.00      MEMB  
ATOM    336 C315 POPCM   3      77.058  96.904  48.566  0.00  0.00      MEMB  
ATOM    337 H15X POPCM   3      76.232  97.548  48.937  0.00  0.00      MEMB  
ATOM    338 H15Y POPCM   3      76.508  96.132  47.986  0.00  0.00      MEMB  
ATOM    339 C316 POPCM   3      78.029  97.785  47.751  0.00  0.00      MEMB  
ATOM    340 H16X POPCM   3      77.529  98.200  46.849  0.00  0.00      MEMB  
ATOM    341 H16Y POPCM   3      78.858  97.170  47.339  0.00  0.00      MEMB  
ATOM    342 H16Z POPCM   3      78.503  98.518  48.438  0.00  0.00      MEMB  
ATOM    343  C3  CHL1M   4      77.482  61.241  64.554  0.00  0.00      MEMB  
ATOM    344  H3  CHL1M   4      78.309  61.960  64.741  0.00  0.00      MEMB  
ATOM    345  O3  CHL1M   4      76.962  60.925  65.799  0.00  0.00      MEMB  
ATOM    346  H3' CHL1M   4      76.256  60.319  65.562  0.00  0.00      MEMB  
ATOM    347  C4  CHL1M   4      76.409  61.970  63.668  0.00  0.00      MEMB  
ATOM    348  H4A CHL1M   4      75.492  61.352  63.772  0.00  0.00      MEMB  
ATOM    349  H4B CHL1M   4      76.190  62.815  64.355  0.00  0.00      MEMB  
ATOM    350  C5  CHL1M   4      76.816  62.159  62.213  0.00  0.00      MEMB  
ATOM    351  C6  CHL1M   4      76.776  63.386  61.585  0.00  0.00      MEMB  
ATOM    352  H6  CHL1M   4      76.325  64.235  62.120  0.00  0.00      MEMB  
ATOM    353  C7  CHL1M   4      77.049  63.581  60.091  0.00  0.00      MEMB  
ATOM    354  H7A CHL1M   4      76.223  64.265  59.802  0.00  0.00      MEMB  
ATOM    355  H7B CHL1M   4      78.023  64.105  59.980  0.00  0.00      MEMB  
ATOM    356  C8  CHL1M   4      77.211  62.312  59.283  0.00  0.00      MEMB  
ATOM    357  H8  CHL1M   4      76.205  61.854  59.171  0.00  0.00      MEMB  
ATOM    358  C14 CHL1M   4      77.734  62.541  57.894  0.00  0.00      MEMB  
ATOM    359  H14 CHL1M   4      78.737  63.009  57.986  0.00  0.00      MEMB  
ATOM    360  C15 CHL1M   4      76.975  63.633  56.998  0.00  0.00      MEMB  
ATOM    361 H15A CHL1M   4      75.882  63.540  56.820  0.00  0.00      MEMB  
ATOM    362 H15B CHL1M   4      77.306  64.665  57.245  0.00  0.00      MEMB  
ATOM    363  C16 CHL1M   4      77.540  63.125  55.616  0.00  0.00      MEMB  
ATOM    364 H16A CHL1M   4      76.576  62.761  55.200  0.00  0.00      MEMB  
ATOM    365 H16B CHL1M   4      77.890  63.939  54.946  0.00  0.00      MEMB  
ATOM    366  C17 CHL1M   4      78.446  61.887  55.788  0.00  0.00      MEMB  
ATOM    367  H17 CHL1M   4      79.480  62.213  56.033  0.00  0.00      MEMB  
ATOM    368  C13 CHL1M   4      78.000  61.236  57.116  0.00  0.00      MEMB  
ATOM    369  C18 CHL1M   4      76.556  60.513  57.019  0.00  0.00      MEMB  
ATOM    370 H18A CHL1M   4      75.791  61.155  56.532  0.00  0.00      MEMB  
ATOM    371 H18B CHL1M   4      76.713  59.645  56.343  0.00  0.00      MEMB  
ATOM    372 H18C CHL1M   4      76.027  60.082  57.895  0.00  0.00      MEMB  
ATOM    373  C12 CHL1M   4      78.984  60.332  57.805  0.00  0.00      MEMB  
ATOM    374 H12A CHL1M   4      79.176  59.422  57.198  0.00  0.00      MEMB  
ATOM    375 H12B CHL1M   4      80.026  60.713  57.847  0.00  0.00      MEMB  
ATOM    376  C11 CHL1M   4      78.463  59.968  59.170  0.00  0.00      MEMB  
ATOM    377 H11A CHL1M   4      77.625  59.253  59.028  0.00  0.00      MEMB  
ATOM    378 H11B CHL1M   4      79.307  59.472  59.695  0.00  0.00      MEMB  
ATOM    379  C9  CHL1M   4      78.070  61.237  60.006  0.00  0.00      MEMB  
ATOM    380  H9  CHL1M   4      79.042  61.760  60.133  0.00  0.00      MEMB  
ATOM    381  C10 CHL1M   4      77.421  60.937  61.459  0.00  0.00      MEMB  
ATOM    382  C19 CHL1M   4      76.145  60.086  61.342  0.00  0.00      MEMB  
ATOM    383 H19A CHL1M   4      75.506  59.868  62.225  0.00  0.00      MEMB  
ATOM    384 H19B CHL1M   4      75.486  60.530  60.567  0.00  0.00      MEMB  
ATOM    385 H19C CHL1M   4      76.386  59.107  60.876  0.00  0.00      MEMB  
ATOM    386  C1  CHL1M   4      78.358  60.154  62.389  0.00  0.00      MEMB  
ATOM    387  H1A CHL1M   4      78.655  59.189  61.925  0.00  0.00      MEMB  
ATOM    388  H1B CHL1M   4      79.335  60.683  62.369  0.00  0.00      MEMB  
ATOM    389  C2  CHL1M   4      77.874  59.925  63.887  0.00  0.00      MEMB  
ATOM    390  H2A CHL1M   4      78.599  59.355  64.507  0.00  0.00      MEMB  
ATOM    391  H2B CHL1M   4      77.057  59.190  63.726  0.00  0.00      MEMB  
ATOM    392  C20 CHL1M   4      78.547  60.889  54.624  0.00  0.00      MEMB  
ATOM    393  H20 CHL1M   4      78.745  59.883  55.052  0.00  0.00      MEMB  
ATOM    394  C21 CHL1M   4      79.727  61.233  53.718  0.00  0.00      MEMB  
ATOM    395 H21A CHL1M   4      80.752  61.158  54.139  0.00  0.00      MEMB  
ATOM    396 H21B CHL1M   4      79.552  62.304  53.482  0.00  0.00      MEMB  
ATOM    397 H21C CHL1M   4      79.749  60.558  52.836  0.00  0.00      MEMB  
ATOM    398  C22 CHL1M   4      77.382  60.887  53.618  0.00  0.00      MEMB  
ATOM    399 H22A CHL1M   4      76.411  60.979  54.151  0.00  0.00      MEMB  
ATOM    400 H22B CHL1M   4      77.475  61.743  52.916  0.00  0.00      MEMB  
ATOM    401  C23 CHL1M   4      77.222  59.474  52.930  0.00  0.00      MEMB  
ATOM    402 H23A CHL1M   4      78.165  59.560  52.348  0.00  0.00      MEMB  
ATOM    403 H23B CHL1M   4      77.119  58.632  53.648  0.00  0.00      MEMB  
ATOM    404  C24 CHL1M   4      76.095  59.528  51.859  0.00  0.00      MEMB  
ATOM    405 H24A CHL1M   4      75.164  59.694  52.443  0.00  0.00      MEMB  
ATOM    406 H24B CHL1M   4      76.311  60.374  51.173  0.00  0.00      MEMB  
ATOM    407  C25 CHL1M   4      75.884  58.453  50.801  0.00  0.00      MEMB  
ATOM    408  H25 CHL1M   4      75.271  58.905  49.992  0.00  0.00      MEMB  
ATOM    409  C26 CHL1M   4      77.179  58.007  50.194  0.00  0.00      MEMB  
ATOM    410 H26A CHL1M   4      77.727  57.192  50.712  0.00  0.00      MEMB  
ATOM    411 H26B CHL1M   4      77.025  57.740  49.126  0.00  0.00      MEMB  
ATOM    412 H26C CHL1M   4      77.974  58.783  50.203  0.00  0.00      MEMB  
ATOM    413  C27 CHL1M   4      75.034  57.303  51.318  0.00  0.00      MEMB  
ATOM    414 H27A CHL1M   4      75.585  56.946  52.215  0.00  0.00      MEMB  
ATOM    415 H27B CHL1M   4      74.021  57.634  51.631  0.00  0.00      MEMB  
ATOM    416 H27C CHL1M   4      74.919  56.517  50.542  0.00  0.00      MEMB  
ATOM    417  N   POPCM   5      82.132  73.682  73.756  0.00  0.00      MEMB  
ATOM    418  C12 POPCM   5      81.849  72.517  72.816  0.00  0.00      MEMB  
ATOM    419 H12A POPCM   5      80.981  71.986  73.176  0.00  0.00      MEMB  
ATOM    420 H12B POPCM   5      82.654  71.796  72.808  0.00  0.00      MEMB  
ATOM    421  C13 POPCM   5      80.951  74.642  73.707  0.00  0.00      MEMB  
ATOM    422 H13A POPCM   5      81.025  75.290  72.847  0.00  0.00      MEMB  
ATOM    423 H13B POPCM   5      79.996  74.138  73.709  0.00  0.00      MEMB  
ATOM    424 H13C POPCM   5      81.017  75.244  74.602  0.00  0.00      MEMB  
ATOM    425  C14 POPCM   5      82.277  73.183  75.157  0.00  0.00      MEMB  
ATOM    426 H14A POPCM   5      81.352  72.719  75.465  0.00  0.00      MEMB  
ATOM    427 H14B POPCM   5      83.178  72.598  75.267  0.00  0.00      MEMB  
ATOM    428 H14C POPCM   5      82.385  74.025  75.824  0.00  0.00      MEMB  
ATOM    429  C15 POPCM   5      83.322  74.436  73.362  0.00  0.00      MEMB  
ATOM    430 H15A POPCM   5      83.147  74.944  72.425  0.00  0.00      MEMB  
ATOM    431 H15B POPCM   5      84.184  73.792  73.268  0.00  0.00      MEMB  
ATOM    432 H15C POPCM   5      83.544  75.147  74.145  0.00  0.00      MEMB  
ATOM    433  C11 POPCM   5      81.619  72.981  71.346  0.00  0.00      MEMB  
ATOM    434 H11A POPCM   5      81.716  72.103  70.672  0.00  0.00      MEMB  
ATOM    435 H11B POPCM   5      82.388  73.709  71.008  0.00  0.00      MEMB  
ATOM    436  P   POPCM   5      79.004  72.624  71.078  0.00  0.00      MEMB  
ATOM    437  O13 POPCM   5      77.896  73.353  71.702  0.00  0.00      MEMB  
ATOM    438  O14 POPCM   5      79.199  71.270  71.621  0.00  0.00      MEMB  
ATOM    439  O12 POPCM   5      80.268  73.469  71.104  0.00  0.00      MEMB  
ATOM    440  O11 POPCM   5      78.716  72.472  69.484  0.00  0.00      MEMB  
ATOM    441  C1  POPCM   5      78.006  73.499  68.835  0.00  0.00      MEMB  
ATOM    442  HA  POPCM   5      78.221  74.541  69.155  0.00  0.00      MEMB  
ATOM    443  HB  POPCM   5      76.945  73.173  68.876  0.00  0.00      MEMB  
ATOM    444  C2  POPCM   5      78.452  73.671  67.262  0.00  0.00      MEMB  
ATOM    445  HS  POPCM   5      78.327  72.636  66.879  0.00  0.00      MEMB  
ATOM    446  O21 POPCM   5      79.785  74.209  67.104  0.00  0.00      MEMB  
ATOM    447  C21 POPCM   5      80.707  73.349  66.618  0.00  0.00      MEMB  
ATOM    448  O22 POPCM   5      80.518  72.150  66.498  0.00  0.00      MEMB  
ATOM    449  C22 POPCM   5      82.068  74.052  66.466  0.00  0.00      MEMB  
ATOM    450  H2R POPCM   5      82.868  73.383  66.084  0.00  0.00      MEMB  
ATOM    451  H2S POPCM   5      82.470  74.425  67.432  0.00  0.00      MEMB  
ATOM    452  C3  POPCM   5      77.448  74.684  66.714  0.00  0.00      MEMB  
ATOM    453  HX  POPCM   5      77.564  75.626  67.291  0.00  0.00      MEMB  
ATOM    454  HY  POPCM   5      76.419  74.301  66.883  0.00  0.00      MEMB  
ATOM    455  O31 POPCM   5      77.542  74.985  65.273  0.00  0.00      MEMB  
ATOM    456  C31 POPCM   5      77.624  76.231  64.958  0.00  0.00      MEMB  
ATOM    457  O32 POPCM   5      77.578  77.194  65.720  0.00  0.00      MEMB  
ATOM    458  C32 POPCM   5      77.892  76.400  63.517  0.00  0.00      MEMB  
ATOM    459  H2X POPCM   5      78.323  75.468  63.093  0.00  0.00      MEMB  
ATOM    460  H2Y POPCM   5      78.598  77.249  63.394  0.00  0.00      MEMB  
ATOM    461  C23 POPCM   5      82.051  75.260  65.465  0.00  0.00      MEMB  
ATOM    462  H3R POPCM   5      83.129  75.366  65.219  0.00  0.00      MEMB  
ATOM    463  H3S POPCM   5      81.569  76.132  65.955  0.00  0.00      MEMB  
ATOM    464  C24 POPCM   5      81.343  74.913  64.129  0.00  0.00      MEMB  
ATOM    465  H4R POPCM   5      81.088  75.840  63.573  0.00  0.00      MEMB  
ATOM    466  H4S POPCM   5      80.294  74.739  64.453  0.00  0.00      MEMB  
ATOM    467  C25 POPCM   5      81.952  73.755  63.457  0.00  0.00      MEMB  
ATOM    468  H5R POPCM   5      81.883  72.835  64.076  0.00  0.00      MEMB  
ATOM    469  H5S POPCM   5      83.039  73.965  63.372  0.00  0.00      MEMB  
ATOM    470  C26 POPCM   5      81.299  73.541  62.015  0.00  0.00      MEMB  
ATOM    471  H6R POPCM   5      81.303  74.603  61.689  0.00  0.00      MEMB  
ATOM    472  H6S POPCM   5      80.321  73.064  62.238  0.00  0.00      MEMB  
ATOM    473  C27 POPCM   5      82.058  72.711  61.059  0.00  0.00      MEMB  
ATOM    474  H7R POPCM   5      82.366  71.775  61.573  0.00  0.00      MEMB  
ATOM    475  H7S POPCM   5      83.055  73.131  60.806  0.00  0.00      MEMB  
ATOM    476  C28 POPCM   5      81.264  72.287  59.748  0.00  0.00      MEMB  
ATOM    477  H8R POPCM   5      81.155  73.220  59.155  0.00  0.00      MEMB  
ATOM    478  H8S POPCM   5      80.202  72.120  60.028  0.00  0.00      MEMB  
ATOM    479  C29 POPCM   5      81.910  71.168  58.869  0.00  0.00      MEMB  
ATOM    480  H91 POPCM   5      82.441  70.493  59.555  0.00  0.00      MEMB  
ATOM    481 C210 POPCM   5      81.929  71.090  57.529  0.00  0.00      MEMB  
ATOM    482 H101 POPCM   5      82.444  70.270  57.008  0.00  0.00      MEMB  
ATOM    483 C211 POPCM   5      81.278  72.035  56.512  0.00  0.00      MEMB  
ATOM    484 H11R POPCM   5      81.433  73.007  57.027  0.00  0.00      MEMB  
ATOM    485 H11S POPCM   5      80.238  71.662  56.396  0.00  0.00      MEMB  
ATOM    486 C212 POPCM   5      82.091  72.129  55.204  0.00  0.00      MEMB  
ATOM    487 H12R POPCM   5      82.391  71.162  54.746  0.00  0.00      MEMB  
ATOM    488 H12S POPCM   5      83.098  72.491  55.501  0.00  0.00      MEMB  
ATOM    489 C213 POPCM   5      81.597  73.014  54.042  0.00  0.00      MEMB  
ATOM    490 H13R POPCM   5      81.438  73.992  54.544  0.00  0.00      MEMB  
ATOM    491 H13S POPCM   5      80.669  72.590  53.602  0.00  0.00      MEMB  
ATOM    492 C214 POPCM   5      82.582  73.287  52.923  0.00  0.00      MEMB  
ATOM    493 H14R POPCM   5      82.806  72.348  52.372  0.00  0.00      MEMB  
ATOM    494 H14S POPCM   5      83.620  73.518  53.243  0.00  0.00      MEMB  
ATOM    495 C215 POPCM   5      82.151  74.450  52.126  0.00  0.00      MEMB  
ATOM    496 H15R POPCM   5      82.237  75.398  52.700  0.00  0.00      MEMB  
ATOM    497 H15S POPCM   5      81.095  74.303  51.813  0.00  0.00      MEMB  
ATOM    498 C216 POPCM   5      83.063  74.733  50.942  0.00  0.00      MEMB  
ATOM    499 H16R POPCM   5      83.005  73.938  50.168  0.00  0.00      MEMB  
ATOM    500 H16S POPCM   5      84.086  74.543  51.331  0.00  0.00      MEMB  
ATOM    501 C217 POPCM   5      83.073  76.095  50.216  0.00  0.00      MEMB  
ATOM    502 H17R POPCM   5      83.157  76.850  51.026  0.00  0.00      MEMB  
ATOM    503 H17S POPCM   5      82.048  76.284  49.832  0.00  0.00      MEMB  
ATOM    504 C218 POPCM   5      84.090  76.204  49.001  0.00  0.00      MEMB  
ATOM    505 H18R POPCM   5      85.124  76.039  49.372  0.00  0.00      MEMB  
ATOM    506 H18S POPCM   5      83.983  77.234  48.598  0.00  0.00      MEMB  
ATOM    507 H18T POPCM   5      83.845  75.526  48.157  0.00  0.00      MEMB  
ATOM    508  C33 POPCM   5      76.573  76.761  62.626  0.00  0.00      MEMB  
ATOM    509  H3X POPCM   5      75.908  77.421  63.224  0.00  0.00      MEMB  
ATOM    510  H3Y POPCM   5      75.999  75.810  62.604  0.00  0.00      MEMB  
ATOM    511  C34 POPCM   5      76.884  77.086  61.155  0.00  0.00      MEMB  
ATOM    512  H4X POPCM   5      77.456  78.034  61.065  0.00  0.00      MEMB  
ATOM    513  H4Y POPCM   5      75.929  77.257  60.615  0.00  0.00      MEMB  
ATOM    514  C35 POPCM   5      77.767  76.032  60.460  0.00  0.00      MEMB  
ATOM    515  H5X POPCM   5      77.279  75.035  60.496  0.00  0.00      MEMB  
ATOM    516  H5Y POPCM   5      78.770  75.934  60.928  0.00  0.00      MEMB  
ATOM    517  C36 POPCM   5      77.983  76.304  58.984  0.00  0.00      MEMB  
ATOM    518  H6X POPCM   5      78.467  77.304  58.965  0.00  0.00      MEMB  
ATOM    519  H6Y POPCM   5      77.109  76.420  58.308  0.00  0.00      MEMB  
ATOM    520  C37 POPCM   5      78.889  75.279  58.447  0.00  0.00      MEMB  
ATOM    521  H7X POPCM   5      78.372  74.325  58.208  0.00  0.00      MEMB  
ATOM    522  H7Y POPCM   5      79.784  74.925  59.002  0.00  0.00      MEMB  
ATOM    523  C38 POPCM   5      79.444  75.748  57.140  0.00  0.00      MEMB  
ATOM    524  H8X POPCM   5      80.488  75.417  56.954  0.00  0.00      MEMB  
ATOM    525  H8Y POPCM   5      79.509  76.857  57.139  0.00  0.00      MEMB  
ATOM    526  C39 POPCM   5      78.799  75.243  55.865  0.00  0.00      MEMB  
ATOM    527  H9X POPCM   5      77.718  75.343  56.098  0.00  0.00      MEMB  
ATOM    528  H9Y POPCM   5      78.953  74.146  55.776  0.00  0.00      MEMB  
ATOM    529 C310 POPCM   5      79.218  76.040  54.629  0.00  0.00      MEMB  
ATOM    530 H10X POPCM   5      80.278  75.790  54.408  0.00  0.00      MEMB  
ATOM    531 H10Y POPCM   5      79.083  77.133  54.775  0.00  0.00      MEMB  
ATOM    532 C311 POPCM   5      78.472  75.643  53.396  0.00  0.00      MEMB  
ATOM    533 H11X POPCM   5      77.404  75.668  53.699  0.00  0.00      MEMB  
ATOM    534 H11Y POPCM   5      78.637  74.600  53.052  0.00  0.00      MEMB  
ATOM    535 C312 POPCM   5      78.527  76.658  52.190  0.00  0.00      MEMB  
ATOM    536 H12X POPCM   5      79.499  76.594  51.657  0.00  0.00      MEMB  
ATOM    537 H12Y POPCM   5      78.568  77.693  52.590  0.00  0.00      MEMB  
ATOM    538 C313 POPCM   5      77.409  76.652  51.170  0.00  0.00      MEMB  
ATOM    539 H13X POPCM   5      77.765  77.375  50.406  0.00  0.00      MEMB  
ATOM    540 H13Y POPCM   5      76.559  76.940  51.826  0.00  0.00      MEMB  
ATOM    541 C314 POPCM   5      77.122  75.279  50.456  0.00  0.00      MEMB  
ATOM    542 H14X POPCM   5      76.531  74.756  51.237  0.00  0.00      MEMB  
ATOM    543 H14Y POPCM   5      78.042  74.822  50.033  0.00  0.00      MEMB  
ATOM    544 C315 POPCM   5      76.253  75.420  49.232  0.00  0.00      MEMB  
ATOM    545 H15X POPCM   5      76.665  76.170  48.523  0.00  0.00      MEMB  
ATOM    546 H15Y POPCM   5      75.236  75.701  49.579  0.00  0.00      MEMB  
ATOM    547 C316 POPCM   5      76.033  74.124  48.386  0.00  0.00      MEMB  
ATOM    548 H16X POPCM   5      75.815  73.354  49.157  0.00  0.00      MEMB  
ATOM    549 H16Y POPCM   5      77.023  73.876  47.948  0.00  0.00      MEMB  
ATOM    550 H16Z POPCM   5      75.273  74.203  47.580  0.00  0.00      MEMB  
ATOM    551  C3  CHL1M   6      80.285  51.201  63.323  0.00  0.00      MEMB  
ATOM    552  H3  CHL1M   6      81.161  51.858  63.136  0.00  0.00      MEMB  
ATOM    553  O3  CHL1M   6      79.910  51.370  64.709  0.00  0.00      MEMB  
ATOM    554  H3' CHL1M   6      79.196  50.730  64.755  0.00  0.00      MEMB  
ATOM    555  C4  CHL1M   6      79.081  51.727  62.445  0.00  0.00      MEMB  
ATOM    556  H4A CHL1M   6      78.192  51.114  62.707  0.00  0.00      MEMB  
ATOM    557  H4B CHL1M   6      78.812  52.764  62.741  0.00  0.00      MEMB  
ATOM    558  C5  CHL1M   6      79.374  51.512  60.977  0.00  0.00      MEMB  
ATOM    559  C6  CHL1M   6      79.368  52.479  60.140  0.00  0.00      MEMB  
ATOM    560  H6  CHL1M   6      79.204  53.505  60.500  0.00  0.00      MEMB  
ATOM    561  C7  CHL1M   6      79.720  52.425  58.700  0.00  0.00      MEMB  
ATOM    562  H7A CHL1M   6      79.132  53.111  58.053  0.00  0.00      MEMB  
ATOM    563  H7B CHL1M   6      80.781  52.734  58.593  0.00  0.00      MEMB  
ATOM    564  C8  CHL1M   6      79.546  51.000  58.162  0.00  0.00      MEMB  
ATOM    565  H8  CHL1M   6      78.467  50.738  58.166  0.00  0.00      MEMB  
ATOM    566  C14 CHL1M   6      80.037  50.926  56.772  0.00  0.00      MEMB  
ATOM    567  H14 CHL1M   6      81.128  51.116  56.857  0.00  0.00      MEMB  
ATOM    568  C15 CHL1M   6      79.485  51.995  55.763  0.00  0.00      MEMB  
ATOM    569 H15A CHL1M   6      78.418  52.165  56.022  0.00  0.00      MEMB  
ATOM    570 H15B CHL1M   6      80.042  52.945  55.907  0.00  0.00      MEMB  
ATOM    571  C16 CHL1M   6      79.858  51.340  54.372  0.00  0.00      MEMB  
ATOM    572 H16A CHL1M   6      79.015  51.175  53.667  0.00  0.00      MEMB  
ATOM    573 H16B CHL1M   6      80.625  51.970  53.874  0.00  0.00      MEMB  
ATOM    574  C17 CHL1M   6      80.471  49.938  54.695  0.00  0.00      MEMB  
ATOM    575  H17 CHL1M   6      81.554  50.103  54.878  0.00  0.00      MEMB  
ATOM    576  C13 CHL1M   6      79.938  49.577  56.087  0.00  0.00      MEMB  
ATOM    577  C18 CHL1M   6      78.454  49.214  55.998  0.00  0.00      MEMB  
ATOM    578 H18A CHL1M   6      77.821  49.739  55.251  0.00  0.00      MEMB  
ATOM    579 H18B CHL1M   6      78.430  48.164  55.634  0.00  0.00      MEMB  
ATOM    580 H18C CHL1M   6      77.867  49.137  56.937  0.00  0.00      MEMB  
ATOM    581  C12 CHL1M   6      80.780  48.621  56.984  0.00  0.00      MEMB  
ATOM    582 H12A CHL1M   6      80.769  47.622  56.497  0.00  0.00      MEMB  
ATOM    583 H12B CHL1M   6      81.839  48.950  57.043  0.00  0.00      MEMB  
ATOM    584  C11 CHL1M   6      80.233  48.566  58.411  0.00  0.00      MEMB  
ATOM    585 H11A CHL1M   6      79.212  48.130  58.445  0.00  0.00      MEMB  
ATOM    586 H11B CHL1M   6      80.830  47.828  58.989  0.00  0.00      MEMB  
ATOM    587  C9  CHL1M   6      80.236  49.956  59.087  0.00  0.00      MEMB  
ATOM    588  H9  CHL1M   6      81.276  50.347  59.125  0.00  0.00      MEMB  
ATOM    589  C10 CHL1M   6      79.673  50.068  60.549  0.00  0.00      MEMB  
ATOM    590  C19 CHL1M   6      78.469  49.169  60.715  0.00  0.00      MEMB  
ATOM    591 H19A CHL1M   6      78.920  48.165  60.563  0.00  0.00      MEMB  
ATOM    592 H19B CHL1M   6      78.153  49.159  61.780  0.00  0.00      MEMB  
ATOM    593 H19C CHL1M   6      77.565  49.373  60.102  0.00  0.00      MEMB  
ATOM    594  C1  CHL1M   6      80.768  49.542  61.510  0.00  0.00      MEMB  
ATOM    595  H1A CHL1M   6      80.986  48.491  61.226  0.00  0.00      MEMB  
ATOM    596  H1B CHL1M   6      81.636  50.155  61.187  0.00  0.00      MEMB  
ATOM    597  C2  CHL1M   6      80.569  49.669  62.985  0.00  0.00      MEMB  
ATOM    598  H2A CHL1M   6      81.463  49.376  63.575  0.00  0.00      MEMB  
ATOM    599  H2B CHL1M   6      79.705  49.013  63.225  0.00  0.00      MEMB  
ATOM    600  C20 CHL1M   6      80.429  48.877  53.578  0.00  0.00      MEMB  
ATOM    601  H20 CHL1M   6      79.508  48.255  53.556  0.00  0.00      MEMB  
ATOM    602  C21 CHL1M   6      81.578  47.851  53.786  0.00  0.00      MEMB  
ATOM    603 H21A CHL1M   6      81.543  46.951  53.135  0.00  0.00      MEMB  
ATOM    604 H21B CHL1M   6      81.521  47.471  54.829  0.00  0.00      MEMB  
ATOM    605 H21C CHL1M   6      82.601  48.192  53.519  0.00  0.00      MEMB  
ATOM    606  C22 CHL1M   6      80.668  49.378  52.117  0.00  0.00      MEMB  
ATOM    607 H22A CHL1M   6      80.076  50.307  51.979  0.00  0.00      MEMB  
ATOM    608 H22B CHL1M   6      81.725  49.618  51.871  0.00  0.00      MEMB  
ATOM    609  C23 CHL1M   6      80.339  48.259  51.091  0.00  0.00      MEMB  
ATOM    610 H23A CHL1M   6      81.060  47.414  51.071  0.00  0.00      MEMB  
ATOM    611 H23B CHL1M   6      79.311  47.843  51.150  0.00  0.00      MEMB  
ATOM    612  C24 CHL1M   6      80.390  48.846  49.654  0.00  0.00      MEMB  
ATOM    613 H24A CHL1M   6      79.670  49.687  49.562  0.00  0.00      MEMB  
ATOM    614 H24B CHL1M   6      81.417  49.158  49.367  0.00  0.00      MEMB  
ATOM    615  C25 CHL1M   6      80.015  47.741  48.594  0.00  0.00      MEMB  
ATOM    616  H25 CHL1M   6      79.088  47.196  48.871  0.00  0.00      MEMB  
ATOM    617  C26 CHL1M   6      79.770  48.460  47.275  0.00  0.00      MEMB  
ATOM    618 H26A CHL1M   6      79.166  49.378  47.436  0.00  0.00      MEMB  
ATOM    619 H26B CHL1M   6      80.727  48.844  46.861  0.00  0.00      MEMB  
ATOM    620 H26C CHL1M   6      79.357  47.883  46.421  0.00  0.00      MEMB  
ATOM    621  C27 CHL1M   6      81.029  46.645  48.325  0.00  0.00      MEMB  
ATOM    622 H27A CHL1M   6      81.220  46.120  49.286  0.00  0.00      MEMB  
ATOM    623 H27B CHL1M   6      80.726  45.978  47.490  0.00  0.00      MEMB  
ATOM    624 H27C CHL1M   6      81.965  47.085  47.921  0.00  0.00      MEMB  
ATOM    625  C3  CHL1M   7      64.114  75.438  65.750  0.00  0.00      MEMB  
ATOM    626  H3  CHL1M   7      64.239  74.361  65.507  0.00  0.00      MEMB  
ATOM    627  O3  CHL1M   7      64.015  75.588  67.169  0.00  0.00      MEMB  
ATOM    628  H3' CHL1M   7      63.546  76.417  67.293  0.00  0.00      MEMB  
ATOM    629  C4  CHL1M   7      65.232  76.228  65.118  0.00  0.00      MEMB  
ATOM    630  H4A CHL1M   7      65.218  77.297  65.421  0.00  0.00      MEMB  
ATOM    631  H4B CHL1M   7      66.123  75.711  65.536  0.00  0.00      MEMB  
ATOM    632  C5  CHL1M   7      65.181  76.213  63.591  0.00  0.00      MEMB  
ATOM    633  C6  CHL1M   7      66.219  75.780  62.843  0.00  0.00      MEMB  
ATOM    634  H6  CHL1M   7      67.111  75.323  63.296  0.00  0.00      MEMB  
ATOM    635  C7  CHL1M   7      66.300  75.808  61.334  0.00  0.00      MEMB  
ATOM    636  H7A CHL1M   7      67.268  76.246  61.013  0.00  0.00      MEMB  
ATOM    637  H7B CHL1M   7      66.181  74.760  60.984  0.00  0.00      MEMB  
ATOM    638  C8  CHL1M   7      65.114  76.653  60.705  0.00  0.00      MEMB  
ATOM    639  H8  CHL1M   7      65.259  77.747  60.832  0.00  0.00      MEMB  
ATOM    640  C14 CHL1M   7      64.998  76.338  59.290  0.00  0.00      MEMB  
ATOM    641  H14 CHL1M   7      64.749  75.257  59.354  0.00  0.00      MEMB  
ATOM    642  C15 CHL1M   7      66.186  76.340  58.343  0.00  0.00      MEMB  
ATOM    643 H15A CHL1M   7      66.695  77.323  58.436  0.00  0.00      MEMB  
ATOM    644 H15B CHL1M   7      66.852  75.495  58.624  0.00  0.00      MEMB  
ATOM    645  C16 CHL1M   7      65.528  76.273  57.005  0.00  0.00      MEMB  
ATOM    646 H16A CHL1M   7      65.883  77.086  56.336  0.00  0.00      MEMB  
ATOM    647 H16B CHL1M   7      65.645  75.319  56.449  0.00  0.00      MEMB  
ATOM    648  C17 CHL1M   7      64.019  76.391  57.117  0.00  0.00      MEMB  
ATOM    649  H17 CHL1M   7      63.598  75.366  57.205  0.00  0.00      MEMB  
ATOM    650  C13 CHL1M   7      63.878  77.043  58.510  0.00  0.00      MEMB  
ATOM    651  C18 CHL1M   7      64.114  78.522  58.420  0.00  0.00      MEMB  
ATOM    652 H18A CHL1M   7      64.566  78.706  57.422  0.00  0.00      MEMB  
ATOM    653 H18B CHL1M   7      63.181  79.115  58.317  0.00  0.00      MEMB  
ATOM    654 H18C CHL1M   7      64.627  79.022  59.270  0.00  0.00      MEMB  
ATOM    655  C12 CHL1M   7      62.617  76.708  59.278  0.00  0.00      MEMB  
ATOM    656 H12A CHL1M   7      61.856  77.386  58.837  0.00  0.00      MEMB  
ATOM    657 H12B CHL1M   7      62.200  75.679  59.240  0.00  0.00      MEMB  
ATOM    658  C11 CHL1M   7      62.649  77.089  60.681  0.00  0.00      MEMB  
ATOM    659 H11A CHL1M   7      62.776  78.192  60.713  0.00  0.00      MEMB  
ATOM    660 H11B CHL1M   7      61.667  76.855  61.145  0.00  0.00      MEMB  
ATOM    661  C9  CHL1M   7      63.762  76.403  61.473  0.00  0.00      MEMB  
ATOM    662  H9  CHL1M   7      63.620  75.302  61.451  0.00  0.00      MEMB  
ATOM    663  C10 CHL1M   7      63.851  76.743  62.996  0.00  0.00      MEMB  
ATOM    664  C19 CHL1M   7      63.813  78.317  63.177  0.00  0.00      MEMB  
ATOM    665 H19A CHL1M   7      62.898  78.759  62.728  0.00  0.00      MEMB  
ATOM    666 H19B CHL1M   7      63.841  78.629  64.243  0.00  0.00      MEMB  
ATOM    667 H19C CHL1M   7      64.746  78.779  62.789  0.00  0.00      MEMB  
ATOM    668  C1  CHL1M   7      62.722  75.955  63.714  0.00  0.00      MEMB  
ATOM    669  H1A CHL1M   7      61.748  76.353  63.355  0.00  0.00      MEMB  
ATOM    670  H1B CHL1M   7      62.805  74.931  63.290  0.00  0.00      MEMB  
ATOM    671  C2  CHL1M   7      62.757  75.880  65.217  0.00  0.00      MEMB  
ATOM    672  H2A CHL1M   7      62.051  75.197  65.737  0.00  0.00      MEMB  
ATOM    673  H2B CHL1M   7      62.552  76.929  65.520  0.00  0.00      MEMB  
ATOM    674  C20 CHL1M   7      63.420  76.924  55.743  0.00  0.00      MEMB  
ATOM    675  H20 CHL1M   7      63.813  77.940  55.521  0.00  0.00      MEMB  
ATOM    676  C21 CHL1M   7      61.965  77.108  55.997  0.00  0.00      MEMB  
ATOM    677 H21A CHL1M   7      61.611  76.118  56.354  0.00  0.00      MEMB  
ATOM    678 H21B CHL1M   7      61.404  77.382  55.078  0.00  0.00      MEMB  
ATOM    679 H21C CHL1M   7      61.869  77.873  56.797  0.00  0.00      MEMB  
ATOM    680  C22 CHL1M   7      63.799  75.984  54.528  0.00  0.00      MEMB  
ATOM    681 H22A CHL1M   7      64.899  75.982  54.374  0.00  0.00      MEMB  
ATOM    682 H22B CHL1M   7      63.542  74.917  54.702  0.00  0.00      MEMB  
ATOM    683  C23 CHL1M   7      63.309  76.562  53.192  0.00  0.00      MEMB  
ATOM    684 H23A CHL1M   7      62.209  76.665  53.304  0.00  0.00      MEMB  
ATOM    685 H23B CHL1M   7      63.672  77.606  53.086  0.00  0.00      MEMB  
ATOM    686  C24 CHL1M   7      63.654  75.632  52.063  0.00  0.00      MEMB  
ATOM    687 H24A CHL1M   7      64.637  75.151  52.253  0.00  0.00      MEMB  
ATOM    688 H24B CHL1M   7      62.868  74.865  51.899  0.00  0.00      MEMB  
ATOM    689  C25 CHL1M   7      63.749  76.393  50.773  0.00  0.00      MEMB  
ATOM    690  H25 CHL1M   7      64.632  77.047  50.937  0.00  0.00      MEMB  
ATOM    691  C26 CHL1M   7      64.007  75.479  49.588  0.00  0.00      MEMB  
ATOM    692 H26A CHL1M   7      64.883  74.840  49.828  0.00  0.00      MEMB  
ATOM    693 H26B CHL1M   7      63.186  74.808  49.257  0.00  0.00      MEMB  
ATOM    694 H26C CHL1M   7      64.408  76.067  48.736  0.00  0.00      MEMB  
ATOM    695  C27 CHL1M   7      62.451  77.191  50.466  0.00  0.00      MEMB  
ATOM    696 H27A CHL1M   7      62.352  77.822  51.374  0.00  0.00      MEMB  
ATOM    697 H27B CHL1M   7      62.568  77.915  49.631  0.00  0.00      MEMB  
ATOM    698 H27C CHL1M   7      61.582  76.541  50.225  0.00  0.00      MEMB  
ATOM    699  N   POPCM   8      81.715  67.119  69.139  0.00  0.00      MEMB  
ATOM    700  C12 POPCM   8      82.587  67.278  67.858  0.00  0.00      MEMB  
ATOM    701 H12A POPCM   8      82.126  67.988  67.188  0.00  0.00      MEMB  
ATOM    702 H12B POPCM   8      82.533  66.348  67.312  0.00  0.00      MEMB  
ATOM    703  C13 POPCM   8      80.459  66.397  68.817  0.00  0.00      MEMB  
ATOM    704 H13A POPCM   8      79.883  66.323  69.727  0.00  0.00      MEMB  
ATOM    705 H13B POPCM   8      79.863  67.037  68.183  0.00  0.00      MEMB  
ATOM    706 H13C POPCM   8      80.581  65.413  68.390  0.00  0.00      MEMB  
ATOM    707  C14 POPCM   8      82.420  66.372  70.159  0.00  0.00      MEMB  
ATOM    708 H14A POPCM   8      81.775  65.897  70.883  0.00  0.00      MEMB  
ATOM    709 H14B POPCM   8      83.032  65.609  69.699  0.00  0.00      MEMB  
ATOM    710 H14C POPCM   8      83.144  66.956  70.709  0.00  0.00      MEMB  
ATOM    711  C15 POPCM   8      81.257  68.530  69.558  0.00  0.00      MEMB  
ATOM    712 H15A POPCM   8      80.837  68.496  70.552  0.00  0.00      MEMB  
ATOM    713 H15B POPCM   8      80.581  68.990  68.853  0.00  0.00      MEMB  
ATOM    714 H15C POPCM   8      82.051  69.262  69.590  0.00  0.00      MEMB  
ATOM    715  C11 POPCM   8      84.084  67.689  67.970  0.00  0.00      MEMB  
ATOM    716 H11A POPCM   8      84.483  67.816  66.941  0.00  0.00      MEMB  
ATOM    717 H11B POPCM   8      84.599  66.822  68.436  0.00  0.00      MEMB  
ATOM    718  P   POPCM   8      85.227  69.084  69.788  0.00  0.00      MEMB  
ATOM    719  O13 POPCM   8      84.815  68.267  70.946  0.00  0.00      MEMB  
ATOM    720  O14 POPCM   8      85.436  70.527  69.914  0.00  0.00      MEMB  
ATOM    721  O12 POPCM   8      84.215  68.942  68.697  0.00  0.00      MEMB  
ATOM    722  O11 POPCM   8      86.533  68.454  69.159  0.00  0.00      MEMB  
ATOM    723  C1  POPCM   8      87.494  69.210  68.382  0.00  0.00      MEMB  
ATOM    724  HA  POPCM   8      88.512  68.969  68.754  0.00  0.00      MEMB  
ATOM    725  HB  POPCM   8      87.348  70.296  68.564  0.00  0.00      MEMB  
ATOM    726  C2  POPCM   8      87.350  69.003  66.865  0.00  0.00      MEMB  
ATOM    727  HS  POPCM   8      86.321  69.346  66.623  0.00  0.00      MEMB  
ATOM    728  O21 POPCM   8      87.678  67.633  66.647  0.00  0.00      MEMB  
ATOM    729  C21 POPCM   8      86.924  67.086  65.652  0.00  0.00      MEMB  
ATOM    730  O22 POPCM   8      85.863  67.581  65.246  0.00  0.00      MEMB  
ATOM    731  C22 POPCM   8      87.445  65.725  65.235  0.00  0.00      MEMB  
ATOM    732  H2R POPCM   8      86.581  65.256  64.717  0.00  0.00      MEMB  
ATOM    733  H2S POPCM   8      87.784  65.109  66.095  0.00  0.00      MEMB  
ATOM    734  C3  POPCM   8      88.484  69.705  66.080  0.00  0.00      MEMB  
ATOM    735  HX  POPCM   8      89.497  69.452  66.458  0.00  0.00      MEMB  
ATOM    736  HY  POPCM   8      88.393  70.800  66.241  0.00  0.00      MEMB  
ATOM    737  O31 POPCM   8      88.408  69.292  64.740  0.00  0.00      MEMB  
ATOM    738  C31 POPCM   8      87.618  70.100  63.965  0.00  0.00      MEMB  
ATOM    739  O32 POPCM   8      87.038  71.042  64.405  0.00  0.00      MEMB  
ATOM    740  C32 POPCM   8      87.563  69.665  62.469  0.00  0.00      MEMB  
ATOM    741  H2X POPCM   8      86.805  68.853  62.494  0.00  0.00      MEMB  
ATOM    742  H2Y POPCM   8      88.505  69.160  62.168  0.00  0.00      MEMB  
ATOM    743  C23 POPCM   8      88.698  65.747  64.239  0.00  0.00      MEMB  
ATOM    744  H3R POPCM   8      89.293  64.810  64.197  0.00  0.00      MEMB  
ATOM    745  H3S POPCM   8      89.503  66.447  64.549  0.00  0.00      MEMB  
ATOM    746  C24 POPCM   8      88.294  66.025  62.812  0.00  0.00      MEMB  
ATOM    747  H4R POPCM   8      87.605  66.896  62.794  0.00  0.00      MEMB  
ATOM    748  H4S POPCM   8      87.585  65.236  62.482  0.00  0.00      MEMB  
ATOM    749  C25 POPCM   8      89.481  66.064  61.902  0.00  0.00      MEMB  
ATOM    750  H5R POPCM   8      89.979  65.103  61.654  0.00  0.00      MEMB  
ATOM    751  H5S POPCM   8      90.205  66.756  62.384  0.00  0.00      MEMB  
ATOM    752  C26 POPCM   8      89.176  66.751  60.564  0.00  0.00      MEMB  
ATOM    753  H6R POPCM   8      89.918  67.507  60.226  0.00  0.00      MEMB  
ATOM    754  H6S POPCM   8      88.206  67.293  60.583  0.00  0.00      MEMB  
ATOM    755  C27 POPCM   8      89.026  65.659  59.483  0.00  0.00      MEMB  
ATOM    756  H7R POPCM   8      88.536  64.735  59.856  0.00  0.00      MEMB  
ATOM    757  H7S POPCM   8      90.012  65.383  59.053  0.00  0.00      MEMB  
ATOM    758  C28 POPCM   8      88.084  66.107  58.371  0.00  0.00      MEMB  
ATOM    759  H8R POPCM   8      87.114  66.343  58.857  0.00  0.00      MEMB  
ATOM    760  H8S POPCM   8      88.047  65.244  57.671  0.00  0.00      MEMB  
ATOM    761  C29 POPCM   8      88.450  67.348  57.655  0.00  0.00      MEMB  
ATOM    762  H91 POPCM   8      88.299  68.254  58.259  0.00  0.00      MEMB  
ATOM    763 C210 POPCM   8      88.736  67.551  56.391  0.00  0.00      MEMB  
ATOM    764 H101 POPCM   8      88.913  68.591  56.083  0.00  0.00      MEMB  
ATOM    765 C211 POPCM   8      88.869  66.600  55.184  0.00  0.00      MEMB  
ATOM    766 H11R POPCM   8      88.441  65.589  55.354  0.00  0.00      MEMB  
ATOM    767 H11S POPCM   8      89.946  66.452  54.952  0.00  0.00      MEMB  
ATOM    768 C212 POPCM   8      88.340  67.120  53.823  0.00  0.00      MEMB  
ATOM    769 H12R POPCM   8      88.956  67.977  53.477  0.00  0.00      MEMB  
ATOM    770 H12S POPCM   8      87.281  67.382  54.032  0.00  0.00      MEMB  
ATOM    771 C213 POPCM   8      88.410  66.022  52.776  0.00  0.00      MEMB  
ATOM    772 H13R POPCM   8      87.824  65.119  53.049  0.00  0.00      MEMB  
ATOM    773 H13S POPCM   8      89.489  65.755  52.756  0.00  0.00      MEMB  
ATOM    774 C214 POPCM   8      88.048  66.431  51.412  0.00  0.00      MEMB  
ATOM    775 H14R POPCM   8      87.074  66.952  51.297  0.00  0.00      MEMB  
ATOM    776 H14S POPCM   8      87.981  65.564  50.721  0.00  0.00      MEMB  
ATOM    777 C215 POPCM   8      89.099  67.399  50.753  0.00  0.00      MEMB  
ATOM    778 H15R POPCM   8      90.082  66.883  50.812  0.00  0.00      MEMB  
ATOM    779 H15S POPCM   8      89.100  68.360  51.311  0.00  0.00      MEMB  
ATOM    780 C216 POPCM   8      88.726  67.696  49.299  0.00  0.00      MEMB  
ATOM    781 H16R POPCM   8      87.810  68.324  49.252  0.00  0.00      MEMB  
ATOM    782 H16S POPCM   8      88.462  66.758  48.765  0.00  0.00      MEMB  
ATOM    783 C217 POPCM   8      89.801  68.329  48.465  0.00  0.00      MEMB  
ATOM    784 H17R POPCM   8      90.286  69.079  49.125  0.00  0.00      MEMB  
ATOM    785 H17S POPCM   8      89.274  68.930  47.694  0.00  0.00      MEMB  
ATOM    786 C218 POPCM   8      90.826  67.389  47.985  0.00  0.00      MEMB  
ATOM    787 H18R POPCM   8      91.417  67.897  47.194  0.00  0.00      MEMB  
ATOM    788 H18S POPCM   8      90.528  66.378  47.632  0.00  0.00      MEMB  
ATOM    789 H18T POPCM   8      91.583  67.295  48.793  0.00  0.00      MEMB  
ATOM    790  C33 POPCM   8      87.141  70.822  61.540  0.00  0.00      MEMB  
ATOM    791  H3X POPCM   8      87.882  71.638  61.685  0.00  0.00      MEMB  
ATOM    792  H3Y POPCM   8      86.213  71.289  61.935  0.00  0.00      MEMB  
ATOM    793  C34 POPCM   8      87.155  70.323  60.071  0.00  0.00      MEMB  
ATOM    794  H4X POPCM   8      86.274  69.675  59.877  0.00  0.00      MEMB  
ATOM    795  H4Y POPCM   8      88.038  69.672  59.899  0.00  0.00      MEMB  
ATOM    796  C35 POPCM   8      87.127  71.433  58.992  0.00  0.00      MEMB  
ATOM    797  H5X POPCM   8      88.071  71.969  59.229  0.00  0.00      MEMB  
ATOM    798  H5Y POPCM   8      86.256  72.086  59.213  0.00  0.00      MEMB  
ATOM    799  C36 POPCM   8      87.207  70.789  57.628  0.00  0.00      MEMB  
ATOM    800  H6X POPCM   8      86.475  69.994  57.367  0.00  0.00      MEMB  
ATOM    801  H6Y POPCM   8      88.212  70.317  57.588  0.00  0.00      MEMB  
ATOM    802  C37 POPCM   8      87.218  71.798  56.372  0.00  0.00      MEMB  
ATOM    803  H7X POPCM   8      87.878  72.677  56.538  0.00  0.00      MEMB  
ATOM    804  H7Y POPCM   8      86.207  72.258  56.335  0.00  0.00      MEMB  
ATOM    805  C38 POPCM   8      87.403  71.032  55.113  0.00  0.00      MEMB  
ATOM    806  H8X POPCM   8      86.686  70.183  55.134  0.00  0.00      MEMB  
ATOM    807  H8Y POPCM   8      88.467  70.723  55.029  0.00  0.00      MEMB  
ATOM    808  C39 POPCM   8      87.145  71.994  53.845  0.00  0.00      MEMB  
ATOM    809  H9X POPCM   8      87.866  72.839  53.852  0.00  0.00      MEMB  
ATOM    810  H9Y POPCM   8      86.112  72.326  54.080  0.00  0.00      MEMB  
ATOM    811 C310 POPCM   8      87.357  71.207  52.519  0.00  0.00      MEMB  
ATOM    812 H10X POPCM   8      86.746  70.280  52.529  0.00  0.00      MEMB  
ATOM    813 H10Y POPCM   8      88.421  70.887  52.487  0.00  0.00      MEMB  
ATOM    814 C311 POPCM   8      87.042  71.984  51.254  0.00  0.00      MEMB  
ATOM    815 H11X POPCM   8      87.733  72.854  51.277  0.00  0.00      MEMB  
ATOM    816 H11Y POPCM   8      86.025  72.418  51.366  0.00  0.00      MEMB  
ATOM    817 C312 POPCM   8      87.068  71.145  50.021  0.00  0.00      MEMB  
ATOM    818 H12X POPCM   8      86.512  70.199  50.190  0.00  0.00      MEMB  
ATOM    819 H12Y POPCM   8      88.052  70.708  49.747  0.00  0.00      MEMB  
ATOM    820 C313 POPCM   8      86.615  71.846  48.728  0.00  0.00      MEMB  
ATOM    821 H13X POPCM   8      87.275  72.646  48.332  0.00  0.00      MEMB  
ATOM    822 H13Y POPCM   8      85.696  72.438  48.929  0.00  0.00      MEMB  
ATOM    823 C314 POPCM   8      86.258  70.915  47.505  0.00  0.00      MEMB  
ATOM    824 H14X POPCM   8      85.552  70.100  47.773  0.00  0.00      MEMB  
ATOM    825 H14Y POPCM   8      87.242  70.518  47.178  0.00  0.00      MEMB  
ATOM    826 C315 POPCM   8      85.758  71.681  46.319  0.00  0.00      MEMB  
ATOM    827 H15X POPCM   8      85.758  71.037  45.413  0.00  0.00      MEMB  
ATOM    828 H15Y POPCM   8      86.403  72.531  46.011  0.00  0.00      MEMB  
ATOM    829 C316 POPCM   8      84.310  72.110  46.605  0.00  0.00      MEMB  
ATOM    830 H16X POPCM   8      84.254  72.856  47.426  0.00  0.00      MEMB  
ATOM    831 H16Y POPCM   8      83.588  71.278  46.743  0.00  0.00      MEMB  
ATOM    832 H16Z POPCM   8      83.897  72.722  45.774  0.00  0.00      MEMB  
ATOM    833  C3  CHL1M   9      85.950  55.468  64.090  0.00  0.00      MEMB  
ATOM    834  H3  CHL1M   9      85.489  54.460  64.012  0.00  0.00      MEMB  
ATOM    835  O3  CHL1M   9      86.274  55.650  65.480  0.00  0.00      MEMB  
ATOM    836  H3' CHL1M   9      85.498  55.676  66.046  0.00  0.00      MEMB  
ATOM    837  C4  CHL1M   9      87.412  55.319  63.566  0.00  0.00      MEMB  
ATOM    838  H4A CHL1M   9      88.071  56.127  63.949  0.00  0.00      MEMB  
ATOM    839  H4B CHL1M   9      87.853  54.372  63.942  0.00  0.00      MEMB  
ATOM    840  C5  CHL1M   9      87.273  55.435  62.025  0.00  0.00      MEMB  
ATOM    841  C6  CHL1M   9      87.808  54.399  61.431  0.00  0.00      MEMB  
ATOM    842  H6  CHL1M   9      88.288  53.593  62.006  0.00  0.00      MEMB  
ATOM    843  C7  CHL1M   9      87.796  54.313  59.871  0.00  0.00      MEMB  
ATOM    844  H7A CHL1M   9      88.811  54.012  59.534  0.00  0.00      MEMB  
ATOM    845  H7B CHL1M   9      86.978  53.650  59.520  0.00  0.00      MEMB  
ATOM    846  C8  CHL1M   9      87.530  55.720  59.202  0.00  0.00      MEMB  
ATOM    847  H8  CHL1M   9      88.344  56.462  59.352  0.00  0.00      MEMB  
ATOM    848  C14 CHL1M   9      87.249  55.462  57.751  0.00  0.00      MEMB  
ATOM    849  H14 CHL1M   9      86.375  54.778  57.729  0.00  0.00      MEMB  
ATOM    850  C15 CHL1M   9      88.404  54.926  56.843  0.00  0.00      MEMB  
ATOM    851 H15A CHL1M   9      89.318  55.516  57.070  0.00  0.00      MEMB  
ATOM    852 H15B CHL1M   9      88.705  53.873  57.032  0.00  0.00      MEMB  
ATOM    853  C16 CHL1M   9      87.993  55.168  55.433  0.00  0.00      MEMB  
ATOM    854 H16A CHL1M   9      88.876  55.555  54.881  0.00  0.00      MEMB  
ATOM    855 H16B CHL1M   9      87.760  54.157  55.036  0.00  0.00      MEMB  
ATOM    856  C17 CHL1M   9      86.812  56.104  55.584  0.00  0.00      MEMB  
ATOM    857  H17 CHL1M   9      85.902  55.471  55.522  0.00  0.00      MEMB  
ATOM    858  C13 CHL1M   9      86.828  56.739  56.981  0.00  0.00      MEMB  
ATOM    859  C18 CHL1M   9      87.820  57.899  57.204  0.00  0.00      MEMB  
ATOM    860 H18A CHL1M   9      87.991  58.102  58.283  0.00  0.00      MEMB  
ATOM    861 H18B CHL1M   9      88.763  57.607  56.694  0.00  0.00      MEMB  
ATOM    862 H18C CHL1M   9      87.496  58.892  56.825  0.00  0.00      MEMB  
ATOM    863  C12 CHL1M   9      85.458  57.172  57.591  0.00  0.00      MEMB  
ATOM    864 H12A CHL1M   9      84.978  57.993  57.016  0.00  0.00      MEMB  
ATOM    865 H12B CHL1M   9      84.823  56.261  57.634  0.00  0.00      MEMB  
ATOM    866  C11 CHL1M   9      85.554  57.401  59.123  0.00  0.00      MEMB  
ATOM    867 H11A CHL1M   9      86.051  58.347  59.428  0.00  0.00      MEMB  
ATOM    868 H11B CHL1M   9      84.525  57.577  59.505  0.00  0.00      MEMB  
ATOM    869  C9  CHL1M   9      86.209  56.240  59.885  0.00  0.00      MEMB  
ATOM    870  H9  CHL1M   9      85.477  55.404  59.908  0.00  0.00      MEMB  
ATOM    871  C10 CHL1M   9      86.411  56.582  61.391  0.00  0.00      MEMB  
ATOM    872  C19 CHL1M   9      87.192  57.860  61.550  0.00  0.00      MEMB  
ATOM    873 H19A CHL1M   9      87.767  58.046  62.483  0.00  0.00      MEMB  
ATOM    874 H19B CHL1M   9      88.052  57.837  60.847  0.00  0.00      MEMB  
ATOM    875 H19C CHL1M   9      86.515  58.709  61.315  0.00  0.00      MEMB  
ATOM    876  C1  CHL1M   9      85.015  56.535  62.055  0.00  0.00      MEMB  
ATOM    877  H1A CHL1M   9      84.358  57.343  61.666  0.00  0.00      MEMB  
ATOM    878  H1B CHL1M   9      84.521  55.571  61.804  0.00  0.00      MEMB  
ATOM    879  C2  CHL1M   9      85.139  56.681  63.596  0.00  0.00      MEMB  
ATOM    880  H2A CHL1M   9      84.142  56.648  64.085  0.00  0.00      MEMB  
ATOM    881  H2B CHL1M   9      85.669  57.628  63.835  0.00  0.00      MEMB  
ATOM    882  C20 CHL1M   9      86.832  57.070  54.411  0.00  0.00      MEMB  
ATOM    883  H20 CHL1M   9      87.513  57.931  54.579  0.00  0.00      MEMB  
ATOM    884  C21 CHL1M   9      85.469  57.799  54.429  0.00  0.00      MEMB  
ATOM    885 H21A CHL1M   9      85.185  58.292  53.474  0.00  0.00      MEMB  
ATOM    886 H21B CHL1M   9      85.506  58.605  55.193  0.00  0.00      MEMB  
ATOM    887 H21C CHL1M   9      84.663  57.097  54.734  0.00  0.00      MEMB  
ATOM    888  C22 CHL1M   9      86.938  56.368  53.034  0.00  0.00      MEMB  
ATOM    889 H22A CHL1M   9      87.673  55.535  53.053  0.00  0.00      MEMB  
ATOM    890 H22B CHL1M   9      85.980  55.896  52.726  0.00  0.00      MEMB  
ATOM    891  C23 CHL1M   9      87.393  57.349  51.926  0.00  0.00      MEMB  
ATOM    892 H23A CHL1M   9      86.902  58.342  52.018  0.00  0.00      MEMB  
ATOM    893 H23B CHL1M   9      88.467  57.580  52.095  0.00  0.00      MEMB  
ATOM    894  C24 CHL1M   9      87.228  56.818  50.542  0.00  0.00      MEMB  
ATOM    895 H24A CHL1M   9      87.661  55.798  50.470  0.00  0.00      MEMB  
ATOM    896 H24B CHL1M   9      86.176  56.904  50.195  0.00  0.00      MEMB  
ATOM    897  C25 CHL1M   9      88.025  57.617  49.388  0.00  0.00      MEMB  
ATOM    898  H25 CHL1M   9      87.904  58.691  49.646  0.00  0.00      MEMB  
ATOM    899  C26 CHL1M   9      89.525  57.461  49.505  0.00  0.00      MEMB  
ATOM    900 H26A CHL1M   9      89.887  56.544  48.992  0.00  0.00      MEMB  
ATOM    901 H26B CHL1M   9      90.022  58.289  48.956  0.00  0.00      MEMB  
ATOM    902 H26C CHL1M   9      89.863  57.615  50.552  0.00  0.00      MEMB  
ATOM    903  C27 CHL1M   9      87.512  57.159  48.008  0.00  0.00      MEMB  
ATOM    904 H27A CHL1M   9      88.055  57.639  47.166  0.00  0.00      MEMB  
ATOM    905 H27B CHL1M   9      87.631  56.060  47.892  0.00  0.00      MEMB  
ATOM    906 H27C CHL1M   9      86.430  57.390  47.908  0.00  0.00      MEMB  
ATOM    907  C3  CHL1M  10      84.031 106.772  63.309  0.00  0.00      MEMB  
ATOM    908  H3  CHL1M  10      84.798 107.540  63.074  0.00  0.00      MEMB  
ATOM    909  O3  CHL1M  10      83.900 106.731  64.678  0.00  0.00      MEMB  
ATOM    910  H3' CHL1M  10      83.181 106.101  64.766  0.00  0.00      MEMB  
ATOM    911  C4  CHL1M  10      82.782 107.143  62.590  0.00  0.00      MEMB  
ATOM    912  H4A CHL1M  10      81.954 106.465  62.890  0.00  0.00      MEMB  
ATOM    913  H4B CHL1M  10      82.413 108.137  62.923  0.00  0.00      MEMB  
ATOM    914  C5  CHL1M  10      82.799 107.159  61.068  0.00  0.00      MEMB  
ATOM    915  C6  CHL1M  10      82.511 108.256  60.333  0.00  0.00      MEMB  
ATOM    916  H6  CHL1M  10      81.986 109.079  60.840  0.00  0.00      MEMB  
ATOM    917  C7  CHL1M  10      82.694 108.256  58.846  0.00  0.00      MEMB  
ATOM    918  H7A CHL1M  10      81.828 108.782  58.390  0.00  0.00      MEMB  
ATOM    919  H7B CHL1M  10      83.537 108.881  58.481  0.00  0.00      MEMB  
ATOM    920  C8  CHL1M  10      82.799 106.856  58.186  0.00  0.00      MEMB  
ATOM    921  H8  CHL1M  10      81.732 106.547  58.190  0.00  0.00      MEMB  
ATOM    922  C14 CHL1M  10      83.288 106.960  56.761  0.00  0.00      MEMB  
ATOM    923  H14 CHL1M  10      84.352 107.241  56.908  0.00  0.00      MEMB  
ATOM    924  C15 CHL1M  10      82.514 107.997  55.922  0.00  0.00      MEMB  
ATOM    925 H15A CHL1M  10      81.429 107.953  56.157  0.00  0.00      MEMB  
ATOM    926 H15B CHL1M  10      82.806 109.067  55.992  0.00  0.00      MEMB  
ATOM    927  C16 CHL1M  10      82.685 107.506  54.487  0.00  0.00      MEMB  
ATOM    928 H16A CHL1M  10      81.728 107.272  53.972  0.00  0.00      MEMB  
ATOM    929 H16B CHL1M  10      83.363 108.187  53.929  0.00  0.00      MEMB  
ATOM    930  C17 CHL1M  10      83.510 106.170  54.579  0.00  0.00      MEMB  
ATOM    931  H17 CHL1M  10      84.592 106.385  54.446  0.00  0.00      MEMB  
ATOM    932  C13 CHL1M  10      83.311 105.654  56.052  0.00  0.00      MEMB  
ATOM    933  C18 CHL1M  10      81.917 104.963  56.109  0.00  0.00      MEMB  
ATOM    934 H18A CHL1M  10      81.105 105.711  55.992  0.00  0.00      MEMB  
ATOM    935 H18B CHL1M  10      81.852 104.100  55.411  0.00  0.00      MEMB  
ATOM    936 H18C CHL1M  10      81.702 104.609  57.140  0.00  0.00      MEMB  
ATOM    937  C12 CHL1M  10      84.406 104.801  56.702  0.00  0.00      MEMB  
ATOM    938 H12A CHL1M  10      84.294 103.820  56.193  0.00  0.00      MEMB  
ATOM    939 H12B CHL1M  10      85.413 105.233  56.518  0.00  0.00      MEMB  
ATOM    940  C11 CHL1M  10      84.197 104.702  58.242  0.00  0.00      MEMB  
ATOM    941 H11A CHL1M  10      83.493 103.844  58.222  0.00  0.00      MEMB  
ATOM    942 H11B CHL1M  10      85.055 104.274  58.803  0.00  0.00      MEMB  
ATOM    943  C9  CHL1M  10      83.816 105.984  58.951  0.00  0.00      MEMB  
ATOM    944  H9  CHL1M  10      84.756 106.568  59.051  0.00  0.00      MEMB  
ATOM    945  C10 CHL1M  10      83.463 105.876  60.445  0.00  0.00      MEMB  
ATOM    946  C19 CHL1M  10      82.405 104.756  60.537  0.00  0.00      MEMB  
ATOM    947 H19A CHL1M  10      81.516 104.970  59.906  0.00  0.00      MEMB  
ATOM    948 H19B CHL1M  10      82.843 103.806  60.164  0.00  0.00      MEMB  
ATOM    949 H19C CHL1M  10      81.964 104.599  61.545  0.00  0.00      MEMB  
ATOM    950  C1  CHL1M  10      84.721 105.429  61.233  0.00  0.00      MEMB  
ATOM    951  H1A CHL1M  10      85.116 104.445  60.900  0.00  0.00      MEMB  
ATOM    952  H1B CHL1M  10      85.567 106.103  60.979  0.00  0.00      MEMB  
ATOM    953  C2  CHL1M  10      84.580 105.452  62.782  0.00  0.00      MEMB  
ATOM    954  H2A CHL1M  10      85.612 105.356  63.182  0.00  0.00      MEMB  
ATOM    955  H2B CHL1M  10      83.955 104.640  63.211  0.00  0.00      MEMB  
ATOM    956  C20 CHL1M  10      83.175 105.225  53.378  0.00  0.00      MEMB  
ATOM    957  H20 CHL1M  10      82.169 104.761  53.450  0.00  0.00      MEMB  
ATOM    958  C21 CHL1M  10      84.141 104.033  53.558  0.00  0.00      MEMB  
ATOM    959 H21A CHL1M  10      83.744 103.277  54.269  0.00  0.00      MEMB  
ATOM    960 H21B CHL1M  10      85.131 104.301  53.983  0.00  0.00      MEMB  
ATOM    961 H21C CHL1M  10      84.329 103.556  52.572  0.00  0.00      MEMB  
ATOM    962  C22 CHL1M  10      83.270 105.936  52.045  0.00  0.00      MEMB  
ATOM    963 H22A CHL1M  10      82.550 106.781  52.087  0.00  0.00      MEMB  
ATOM    964 H22B CHL1M  10      84.301 106.239  51.763  0.00  0.00      MEMB  
ATOM    965  C23 CHL1M  10      82.639 105.088  50.882  0.00  0.00      MEMB  
ATOM    966 H23A CHL1M  10      83.007 104.066  51.116  0.00  0.00      MEMB  
ATOM    967 H23B CHL1M  10      81.542 105.214  50.756  0.00  0.00      MEMB  
ATOM    968  C24 CHL1M  10      83.439 105.545  49.622  0.00  0.00      MEMB  
ATOM    969 H24A CHL1M  10      83.330 106.620  49.364  0.00  0.00      MEMB  
ATOM    970 H24B CHL1M  10      84.521 105.319  49.732  0.00  0.00      MEMB  
ATOM    971  C25 CHL1M  10      83.093 104.793  48.271  0.00  0.00      MEMB  
ATOM    972  H25 CHL1M  10      83.137 103.734  48.603  0.00  0.00      MEMB  
ATOM    973  C26 CHL1M  10      81.664 105.115  47.755  0.00  0.00      MEMB  
ATOM    974 H26A CHL1M  10      80.923 104.883  48.549  0.00  0.00      MEMB  
ATOM    975 H26B CHL1M  10      81.536 106.190  47.506  0.00  0.00      MEMB  
ATOM    976 H26C CHL1M  10      81.355 104.574  46.835  0.00  0.00      MEMB  
ATOM    977  C27 CHL1M  10      84.216 105.047  47.236  0.00  0.00      MEMB  
ATOM    978 H27A CHL1M  10      84.208 106.059  46.776  0.00  0.00      MEMB  
ATOM    979 H27B CHL1M  10      85.251 104.852  47.587  0.00  0.00      MEMB  
ATOM    980 H27C CHL1M  10      84.144 104.333  46.388  0.00  0.00      MEMB  
ATOM    981  N   POPCM  11      73.477  91.265  73.395  0.00  0.00      MEMB  
ATOM    982  C12 POPCM  11      74.938  91.561  73.553  0.00  0.00      MEMB  
ATOM    983 H12A POPCM  11      75.511  90.702  73.867  0.00  0.00      MEMB  
ATOM    984 H12B POPCM  11      75.104  92.233  74.382  0.00  0.00      MEMB  
ATOM    985  C13 POPCM  11      72.762  92.546  72.944  0.00  0.00      MEMB  
ATOM    986 H13A POPCM  11      72.912  93.302  73.700  0.00  0.00      MEMB  
ATOM    987 H13B POPCM  11      73.133  92.735  71.948  0.00  0.00      MEMB  
ATOM    988 H13C POPCM  11      71.691  92.495  72.819  0.00  0.00      MEMB  
ATOM    989  C14 POPCM  11      73.153  90.176  72.399  0.00  0.00      MEMB  
ATOM    990 H14A POPCM  11      73.705  89.286  72.663  0.00  0.00      MEMB  
ATOM    991 H14B POPCM  11      72.094  89.972  72.435  0.00  0.00      MEMB  
ATOM    992 H14C POPCM  11      73.379  90.492  71.391  0.00  0.00      MEMB  
ATOM    993  C15 POPCM  11      72.926  90.860  74.716  0.00  0.00      MEMB  
ATOM    994 H15A POPCM  11      73.078  89.800  74.851  0.00  0.00      MEMB  
ATOM    995 H15B POPCM  11      71.862  91.048  74.725  0.00  0.00      MEMB  
ATOM    996 H15C POPCM  11      73.419  91.472  75.458  0.00  0.00      MEMB  
ATOM    997  C11 POPCM  11      75.639  92.220  72.338  0.00  0.00      MEMB  
ATOM    998 H11A POPCM  11      76.566  92.693  72.727  0.00  0.00      MEMB  
ATOM    999 H11B POPCM  11      75.038  93.118  72.080  0.00  0.00      MEMB  
ATOM   1000  P   POPCM  11      76.815  90.082  71.405  0.00  0.00      MEMB  
ATOM   1001  O13 POPCM  11      76.004  88.834  71.307  0.00  0.00      MEMB  
ATOM   1002  O14 POPCM  11      77.503  90.236  72.726  0.00  0.00      MEMB  
ATOM   1003  O12 POPCM  11      75.888  91.375  71.200  0.00  0.00      MEMB  
ATOM   1004  O11 POPCM  11      77.913  90.159  70.254  0.00  0.00      MEMB  
ATOM   1005  C1  POPCM  11      77.679  90.552  68.901  0.00  0.00      MEMB  
ATOM   1006  HA  POPCM  11      78.544  91.193  68.628  0.00  0.00      MEMB  
ATOM   1007  HB  POPCM  11      76.745  91.111  68.681  0.00  0.00      MEMB  
ATOM   1008  C2  POPCM  11      77.813  89.294  68.036  0.00  0.00      MEMB  
ATOM   1009  HS  POPCM  11      77.028  88.561  68.319  0.00  0.00      MEMB  
ATOM   1010  O21 POPCM  11      79.173  88.754  67.883  0.00  0.00      MEMB  
ATOM   1011  C21 POPCM  11      79.255  87.449  67.518  0.00  0.00      MEMB  
ATOM   1012  O22 POPCM  11      78.398  86.658  67.567  0.00  0.00      MEMB  
ATOM   1013  C22 POPCM  11      80.750  87.138  67.277  0.00  0.00      MEMB  
ATOM   1014  H2R POPCM  11      81.082  86.580  68.179  0.00  0.00      MEMB  
ATOM   1015  H2S POPCM  11      81.250  88.128  67.215  0.00  0.00      MEMB  
ATOM   1016  C3  POPCM  11      77.285  89.744  66.630  0.00  0.00      MEMB  
ATOM   1017  HX  POPCM  11      78.066  90.361  66.136  0.00  0.00      MEMB  
ATOM   1018  HY  POPCM  11      76.414  90.426  66.731  0.00  0.00      MEMB  
ATOM   1019  O31 POPCM  11      77.082  88.630  65.753  0.00  0.00      MEMB  
ATOM   1020  C31 POPCM  11      75.850  88.118  65.777  0.00  0.00      MEMB  
ATOM   1021  O32 POPCM  11      74.947  88.615  66.499  0.00  0.00      MEMB  
ATOM   1022  C32 POPCM  11      75.810  86.916  64.862  0.00  0.00      MEMB  
ATOM   1023  H2X POPCM  11      75.973  86.063  65.556  0.00  0.00      MEMB  
ATOM   1024  H2Y POPCM  11      76.586  87.073  64.082  0.00  0.00      MEMB  
ATOM   1025  C23 POPCM  11      80.789  86.355  65.946  0.00  0.00      MEMB  
ATOM   1026  H3R POPCM  11      80.143  85.455  66.031  0.00  0.00      MEMB  
ATOM   1027  H3S POPCM  11      81.793  85.883  65.901  0.00  0.00      MEMB  
ATOM   1028  C24 POPCM  11      80.387  86.999  64.603  0.00  0.00      MEMB  
ATOM   1029  H4R POPCM  11      81.071  87.838  64.352  0.00  0.00      MEMB  
ATOM   1030  H4S POPCM  11      79.365  87.423  64.701  0.00  0.00      MEMB  
ATOM   1031  C25 POPCM  11      80.478  85.936  63.550  0.00  0.00      MEMB  
ATOM   1032  H5R POPCM  11      79.789  85.132  63.887  0.00  0.00      MEMB  
ATOM   1033  H5S POPCM  11      81.450  85.445  63.332  0.00  0.00      MEMB  
ATOM   1034  C26 POPCM  11      79.984  86.494  62.226  0.00  0.00      MEMB  
ATOM   1035  H6R POPCM  11      80.169  87.586  62.314  0.00  0.00      MEMB  
ATOM   1036  H6S POPCM  11      78.916  86.346  61.956  0.00  0.00      MEMB  
ATOM   1037  C27 POPCM  11      80.824  86.121  60.996  0.00  0.00      MEMB  
ATOM   1038  H7R POPCM  11      80.585  85.064  60.752  0.00  0.00      MEMB  
ATOM   1039  H7S POPCM  11      81.837  86.228  61.440  0.00  0.00      MEMB  
ATOM   1040  C28 POPCM  11      80.511  87.071  59.797  0.00  0.00      MEMB  
ATOM   1041  H8R POPCM  11      80.870  88.037  60.214  0.00  0.00      MEMB  
ATOM   1042  H8S POPCM  11      79.427  87.129  59.565  0.00  0.00      MEMB  
ATOM   1043  C29 POPCM  11      81.476  86.802  58.674  0.00  0.00      MEMB  
ATOM   1044  H91 POPCM  11      82.528  87.089  58.814  0.00  0.00      MEMB  
ATOM   1045 C210 POPCM  11      80.987  86.651  57.391  0.00  0.00      MEMB  
ATOM   1046 H101 POPCM  11      81.684  86.393  56.580  0.00  0.00      MEMB  
ATOM   1047 C211 POPCM  11      79.537  86.623  56.944  0.00  0.00      MEMB  
ATOM   1048 H11R POPCM  11      79.191  87.655  57.169  0.00  0.00      MEMB  
ATOM   1049 H11S POPCM  11      78.943  85.906  57.550  0.00  0.00      MEMB  
ATOM   1050 C212 POPCM  11      79.223  86.455  55.464  0.00  0.00      MEMB  
ATOM   1051 H12R POPCM  11      79.495  87.403  54.954  0.00  0.00      MEMB  
ATOM   1052 H12S POPCM  11      78.122  86.391  55.336  0.00  0.00      MEMB  
ATOM   1053 C213 POPCM  11      79.731  85.267  54.706  0.00  0.00      MEMB  
ATOM   1054 H13R POPCM  11      78.986  84.470  54.914  0.00  0.00      MEMB  
ATOM   1055 H13S POPCM  11      80.707  84.993  55.163  0.00  0.00      MEMB  
ATOM   1056 C214 POPCM  11      79.762  85.375  53.196  0.00  0.00      MEMB  
ATOM   1057 H14R POPCM  11      79.919  84.398  52.692  0.00  0.00      MEMB  
ATOM   1058 H14S POPCM  11      80.717  85.887  52.951  0.00  0.00      MEMB  
ATOM   1059 C215 POPCM  11      78.580  86.113  52.541  0.00  0.00      MEMB  
ATOM   1060 H15R POPCM  11      78.643  87.144  52.950  0.00  0.00      MEMB  
ATOM   1061 H15S POPCM  11      77.609  85.619  52.758  0.00  0.00      MEMB  
ATOM   1062 C216 POPCM  11      78.813  86.074  51.030  0.00  0.00      MEMB  
ATOM   1063 H16R POPCM  11      78.844  85.018  50.686  0.00  0.00      MEMB  
ATOM   1064 H16S POPCM  11      79.820  86.494  50.819  0.00  0.00      MEMB  
ATOM   1065 C217 POPCM  11      77.817  87.036  50.186  0.00  0.00      MEMB  
ATOM   1066 H17R POPCM  11      77.821  88.065  50.606  0.00  0.00      MEMB  
ATOM   1067 H17S POPCM  11      76.788  86.691  50.425  0.00  0.00      MEMB  
ATOM   1068 C218 POPCM  11      78.089  86.988  48.720  0.00  0.00      MEMB  
ATOM   1069 H18R POPCM  11      79.184  87.046  48.544  0.00  0.00      MEMB  
ATOM   1070 H18S POPCM  11      77.711  87.828  48.098  0.00  0.00      MEMB  
ATOM   1071 H18T POPCM  11      77.788  86.010  48.287  0.00  0.00      MEMB  
ATOM   1072  C33 POPCM  11      74.412  86.776  64.116  0.00  0.00      MEMB  
ATOM   1073  H3X POPCM  11      74.254  87.697  63.514  0.00  0.00      MEMB  
ATOM   1074  H3Y POPCM  11      73.704  86.659  64.964  0.00  0.00      MEMB  
ATOM   1075  C34 POPCM  11      74.386  85.637  63.076  0.00  0.00      MEMB  
ATOM   1076  H4X POPCM  11      73.313  85.642  62.790  0.00  0.00      MEMB  
ATOM   1077  H4Y POPCM  11      74.684  84.634  63.449  0.00  0.00      MEMB  
ATOM   1078  C35 POPCM  11      75.278  85.933  61.889  0.00  0.00      MEMB  
ATOM   1079  H5X POPCM  11      76.331  85.750  62.193  0.00  0.00      MEMB  
ATOM   1080  H5Y POPCM  11      74.998  86.971  61.608  0.00  0.00      MEMB  
ATOM   1081  C36 POPCM  11      74.916  84.889  60.814  0.00  0.00      MEMB  
ATOM   1082  H6X POPCM  11      73.808  84.809  60.790  0.00  0.00      MEMB  
ATOM   1083  H6Y POPCM  11      75.352  83.900  61.068  0.00  0.00      MEMB  
ATOM   1084  C37 POPCM  11      75.634  85.236  59.448  0.00  0.00      MEMB  
ATOM   1085  H7X POPCM  11      76.739  85.299  59.549  0.00  0.00      MEMB  
ATOM   1086  H7Y POPCM  11      75.258  86.260  59.238  0.00  0.00      MEMB  
ATOM   1087  C38 POPCM  11      75.252  84.414  58.145  0.00  0.00      MEMB  
ATOM   1088  H8X POPCM  11      74.150  84.475  58.019  0.00  0.00      MEMB  
ATOM   1089  H8Y POPCM  11      75.574  83.353  58.213  0.00  0.00      MEMB  
ATOM   1090  C39 POPCM  11      75.698  84.959  56.832  0.00  0.00      MEMB  
ATOM   1091  H9X POPCM  11      76.805  84.896  56.763  0.00  0.00      MEMB  
ATOM   1092  H9Y POPCM  11      75.423  86.032  56.748  0.00  0.00      MEMB  
ATOM   1093 C310 POPCM  11      75.135  84.214  55.595  0.00  0.00      MEMB  
ATOM   1094 H10X POPCM  11      75.512  84.704  54.672  0.00  0.00      MEMB  
ATOM   1095 H10Y POPCM  11      74.025  84.168  55.621  0.00  0.00      MEMB  
ATOM   1096 C311 POPCM  11      75.515  82.703  55.533  0.00  0.00      MEMB  
ATOM   1097 H11X POPCM  11      75.165  82.191  56.455  0.00  0.00      MEMB  
ATOM   1098 H11Y POPCM  11      76.622  82.627  55.589  0.00  0.00      MEMB  
ATOM   1099 C312 POPCM  11      74.844  82.049  54.315  0.00  0.00      MEMB  
ATOM   1100 H12X POPCM  11      73.735  82.118  54.341  0.00  0.00      MEMB  
ATOM   1101 H12Y POPCM  11      75.137  80.980  54.386  0.00  0.00      MEMB  
ATOM   1102 C313 POPCM  11      75.490  82.339  53.038  0.00  0.00      MEMB  
ATOM   1103 H13X POPCM  11      76.506  82.731  53.258  0.00  0.00      MEMB  
ATOM   1104 H13Y POPCM  11      74.929  83.174  52.567  0.00  0.00      MEMB  
ATOM   1105 C314 POPCM  11      75.617  81.065  52.194  0.00  0.00      MEMB  
ATOM   1106 H14X POPCM  11      76.309  80.356  52.698  0.00  0.00      MEMB  
ATOM   1107 H14Y POPCM  11      75.958  81.309  51.165  0.00  0.00      MEMB  
ATOM   1108 C315 POPCM  11      74.220  80.365  51.894  0.00  0.00      MEMB  
ATOM   1109 H15X POPCM  11      73.602  81.237  51.590  0.00  0.00      MEMB  
ATOM   1110 H15Y POPCM  11      73.788  79.987  52.845  0.00  0.00      MEMB  
ATOM   1111 C316 POPCM  11      74.104  79.203  50.904  0.00  0.00      MEMB  
ATOM   1112 H16X POPCM  11      73.158  78.634  51.028  0.00  0.00      MEMB  
ATOM   1113 H16Y POPCM  11      74.878  78.435  51.118  0.00  0.00      MEMB  
ATOM   1114 H16Z POPCM  11      74.306  79.574  49.877  0.00  0.00      MEMB  
ATOM   1115  C3  CHL1M  12      79.671  80.885  65.405  0.00  0.00      MEMB  
ATOM   1116  H3  CHL1M  12      80.344  80.005  65.325  0.00  0.00      MEMB  
ATOM   1117  O3  CHL1M  12      79.490  81.168  66.788  0.00  0.00      MEMB  
ATOM   1118  H3' CHL1M  12      78.712  81.728  66.845  0.00  0.00      MEMB  
ATOM   1119  C4  CHL1M  12      80.347  82.132  64.777  0.00  0.00      MEMB  
ATOM   1120  H4A CHL1M  12      79.755  82.974  65.195  0.00  0.00      MEMB  
ATOM   1121  H4B CHL1M  12      81.390  82.114  65.159  0.00  0.00      MEMB  
ATOM   1122  C5  CHL1M  12      80.339  82.071  63.229  0.00  0.00      MEMB  
ATOM   1123  C6  CHL1M  12      81.465  82.468  62.577  0.00  0.00      MEMB  
ATOM   1124  H6  CHL1M  12      82.322  82.740  63.212  0.00  0.00      MEMB  
ATOM   1125  C7  CHL1M  12      81.750  82.287  61.115  0.00  0.00      MEMB  
ATOM   1126  H7A CHL1M  12      82.083  83.230  60.633  0.00  0.00      MEMB  
ATOM   1127  H7B CHL1M  12      82.468  81.465  60.908  0.00  0.00      MEMB  
ATOM   1128  C8  CHL1M  12      80.407  82.031  60.291  0.00  0.00      MEMB  
ATOM   1129  H8  CHL1M  12      79.997  83.053  60.144  0.00  0.00      MEMB  
ATOM   1130  C14 CHL1M  12      80.715  81.483  58.910  0.00  0.00      MEMB  
ATOM   1131  H14 CHL1M  12      81.138  80.477  59.118  0.00  0.00      MEMB  
ATOM   1132  C15 CHL1M  12      81.605  82.313  58.000  0.00  0.00      MEMB  
ATOM   1133 H15A CHL1M  12      81.398  83.387  58.196  0.00  0.00      MEMB  
ATOM   1134 H15B CHL1M  12      82.657  82.151  58.317  0.00  0.00      MEMB  
ATOM   1135  C16 CHL1M  12      81.278  81.852  56.635  0.00  0.00      MEMB  
ATOM   1136 H16A CHL1M  12      81.232  82.645  55.858  0.00  0.00      MEMB  
ATOM   1137 H16B CHL1M  12      82.108  81.229  56.237  0.00  0.00      MEMB  
ATOM   1138  C17 CHL1M  12      80.032  80.932  56.745  0.00  0.00      MEMB  
ATOM   1139  H17 CHL1M  12      80.442  79.908  56.877  0.00  0.00      MEMB  
ATOM   1140  C13 CHL1M  12      79.441  81.332  58.099  0.00  0.00      MEMB  
ATOM   1141  C18 CHL1M  12      78.824  82.698  57.843  0.00  0.00      MEMB  
ATOM   1142 H18A CHL1M  12      79.499  83.467  57.409  0.00  0.00      MEMB  
ATOM   1143 H18B CHL1M  12      77.939  82.530  57.194  0.00  0.00      MEMB  
ATOM   1144 H18C CHL1M  12      78.478  83.229  58.755  0.00  0.00      MEMB  
ATOM   1145  C12 CHL1M  12      78.509  80.335  58.814  0.00  0.00      MEMB  
ATOM   1146 H12A CHL1M  12      77.666  79.949  58.202  0.00  0.00      MEMB  
ATOM   1147 H12B CHL1M  12      79.155  79.478  59.099  0.00  0.00      MEMB  
ATOM   1148  C11 CHL1M  12      78.128  80.847  60.194  0.00  0.00      MEMB  
ATOM   1149 H11A CHL1M  12      77.585  81.799  60.015  0.00  0.00      MEMB  
ATOM   1150 H11B CHL1M  12      77.503  80.053  60.656  0.00  0.00      MEMB  
ATOM   1151  C9  CHL1M  12      79.413  81.165  61.069  0.00  0.00      MEMB  
ATOM   1152  H9  CHL1M  12      79.904  80.177  61.202  0.00  0.00      MEMB  
ATOM   1153  C10 CHL1M  12      79.085  81.609  62.523  0.00  0.00      MEMB  
ATOM   1154  C19 CHL1M  12      78.111  82.813  62.588  0.00  0.00      MEMB  
ATOM   1155 H19A CHL1M  12      77.787  82.980  63.638  0.00  0.00      MEMB  
ATOM   1156 H19B CHL1M  12      78.584  83.724  62.162  0.00  0.00      MEMB  
ATOM   1157 H19C CHL1M  12      77.183  82.586  62.021  0.00  0.00      MEMB  
ATOM   1158  C1  CHL1M  12      78.403  80.397  63.200  0.00  0.00      MEMB  
ATOM   1159  H1A CHL1M  12      77.394  80.188  62.786  0.00  0.00      MEMB  
ATOM   1160  H1B CHL1M  12      79.039  79.490  63.116  0.00  0.00      MEMB  
ATOM   1161  C2  CHL1M  12      78.337  80.599  64.791  0.00  0.00      MEMB  
ATOM   1162  H2A CHL1M  12      77.878  79.659  65.167  0.00  0.00      MEMB  
ATOM   1163  H2B CHL1M  12      77.699  81.497  64.933  0.00  0.00      MEMB  
ATOM   1164  C20 CHL1M  12      79.193  80.975  55.450  0.00  0.00      MEMB  
ATOM   1165  H20 CHL1M  12      78.790  82.007  55.368  0.00  0.00      MEMB  
ATOM   1166  C21 CHL1M  12      78.007  79.949  55.472  0.00  0.00      MEMB  
ATOM   1167 H21A CHL1M  12      77.505  79.855  54.486  0.00  0.00      MEMB  
ATOM   1168 H21B CHL1M  12      77.228  80.353  56.153  0.00  0.00      MEMB  
ATOM   1169 H21C CHL1M  12      78.416  78.966  55.792  0.00  0.00      MEMB  
ATOM   1170  C22 CHL1M  12      80.126  80.566  54.237  0.00  0.00      MEMB  
ATOM   1171 H22A CHL1M  12      80.892  81.367  54.154  0.00  0.00      MEMB  
ATOM   1172 H22B CHL1M  12      80.610  79.566  54.242  0.00  0.00      MEMB  
ATOM   1173  C23 CHL1M  12      79.359  80.699  52.829  0.00  0.00      MEMB  
ATOM   1174 H23A CHL1M  12      78.601  79.897  52.703  0.00  0.00      MEMB  
ATOM   1175 H23B CHL1M  12      78.815  81.668  52.836  0.00  0.00      MEMB  
ATOM   1176  C24 CHL1M  12      80.240  80.592  51.668  0.00  0.00      MEMB  
ATOM   1177 H24A CHL1M  12      81.012  81.372  51.492  0.00  0.00      MEMB  
ATOM   1178 H24B CHL1M  12      80.860  79.676  51.772  0.00  0.00      MEMB  
ATOM   1179  C25 CHL1M  12      79.495  80.365  50.299  0.00  0.00      MEMB  
ATOM   1180  H25 CHL1M  12      78.797  79.512  50.441  0.00  0.00      MEMB  
ATOM   1181  C26 CHL1M  12      78.778  81.657  49.879  0.00  0.00      MEMB  
ATOM   1182 H26A CHL1M  12      78.157  81.603  48.959  0.00  0.00      MEMB  
ATOM   1183 H26B CHL1M  12      78.184  81.907  50.784  0.00  0.00      MEMB  
ATOM   1184 H26C CHL1M  12      79.521  82.442  49.624  0.00  0.00      MEMB  
ATOM   1185  C27 CHL1M  12      80.499  80.066  49.229  0.00  0.00      MEMB  
ATOM   1186 H27A CHL1M  12      81.165  80.943  49.078  0.00  0.00      MEMB  
ATOM   1187 H27B CHL1M  12      81.228  79.254  49.439  0.00  0.00      MEMB  
ATOM   1188 H27C CHL1M  12      80.128  79.712  48.243  0.00  0.00      MEMB  
ATOM   1189  C3  CHL1M  13      49.763  76.399  66.631  0.00  0.00      MEMB  
ATOM   1190  H3  CHL1M  13      48.933  77.104  66.414  0.00  0.00      MEMB  
ATOM   1191  O3  CHL1M  13      49.358  75.724  67.790  0.00  0.00      MEMB  
ATOM   1192  H3' CHL1M  13      49.979  75.967  68.481  0.00  0.00      MEMB  
ATOM   1193  C4  CHL1M  13      49.997  75.449  65.413  0.00  0.00      MEMB  
ATOM   1194  H4A CHL1M  13      50.822  74.781  65.740  0.00  0.00      MEMB  
ATOM   1195  H4B CHL1M  13      49.047  74.874  65.378  0.00  0.00      MEMB  
ATOM   1196  C5  CHL1M  13      50.377  76.177  64.165  0.00  0.00      MEMB  
ATOM   1197  C6  CHL1M  13      49.673  76.021  62.987  0.00  0.00      MEMB  
ATOM   1198  H6  CHL1M  13      48.857  75.290  63.083  0.00  0.00      MEMB  
ATOM   1199  C7  CHL1M  13      49.918  76.837  61.729  0.00  0.00      MEMB  
ATOM   1200  H7A CHL1M  13      49.931  76.155  60.852  0.00  0.00      MEMB  
ATOM   1201  H7B CHL1M  13      48.996  77.446  61.607  0.00  0.00      MEMB  
ATOM   1202  C8  CHL1M  13      51.186  77.766  61.756  0.00  0.00      MEMB  
ATOM   1203  H8  CHL1M  13      52.061  77.142  61.471  0.00  0.00      MEMB  
ATOM   1204  C14 CHL1M  13      51.122  78.931  60.737  0.00  0.00      MEMB  
ATOM   1205  H14 CHL1M  13      50.241  79.425  61.200  0.00  0.00      MEMB  
ATOM   1206  C15 CHL1M  13      50.900  78.537  59.302  0.00  0.00      MEMB  
ATOM   1207 H15A CHL1M  13      51.616  77.726  59.052  0.00  0.00      MEMB  
ATOM   1208 H15B CHL1M  13      49.858  78.220  59.085  0.00  0.00      MEMB  
ATOM   1209  C16 CHL1M  13      51.348  79.865  58.576  0.00  0.00      MEMB  
ATOM   1210 H16A CHL1M  13      52.066  79.569  57.782  0.00  0.00      MEMB  
ATOM   1211 H16B CHL1M  13      50.405  80.300  58.181  0.00  0.00      MEMB  
ATOM   1212  C17 CHL1M  13      51.974  80.837  59.671  0.00  0.00      MEMB  
ATOM   1213  H17 CHL1M  13      51.094  81.509  59.761  0.00  0.00      MEMB  
ATOM   1214  C13 CHL1M  13      52.348  79.869  60.799  0.00  0.00      MEMB  
ATOM   1215  C18 CHL1M  13      53.694  79.113  60.398  0.00  0.00      MEMB  
ATOM   1216 H18A CHL1M  13      53.606  78.721  59.362  0.00  0.00      MEMB  
ATOM   1217 H18B CHL1M  13      54.601  79.754  60.434  0.00  0.00      MEMB  
ATOM   1218 H18C CHL1M  13      53.875  78.201  61.006  0.00  0.00      MEMB  
ATOM   1219  C12 CHL1M  13      52.483  80.444  62.209  0.00  0.00      MEMB  
ATOM   1220 H12A CHL1M  13      53.429  81.021  62.284  0.00  0.00      MEMB  
ATOM   1221 H12B CHL1M  13      51.551  81.008  62.427  0.00  0.00      MEMB  
ATOM   1222  C11 CHL1M  13      52.540  79.351  63.319  0.00  0.00      MEMB  
ATOM   1223 H11A CHL1M  13      53.545  78.878  63.345  0.00  0.00      MEMB  
ATOM   1224 H11B CHL1M  13      52.441  79.875  64.294  0.00  0.00      MEMB  
ATOM   1225  C9  CHL1M  13      51.390  78.308  63.196  0.00  0.00      MEMB  
ATOM   1226  H9  CHL1M  13      50.516  78.987  63.296  0.00  0.00      MEMB  
ATOM   1227  C10 CHL1M  13      51.502  77.270  64.344  0.00  0.00      MEMB  
ATOM   1228  C19 CHL1M  13      52.829  76.396  64.264  0.00  0.00      MEMB  
ATOM   1229 H19A CHL1M  13      53.103  75.835  65.183  0.00  0.00      MEMB  
ATOM   1230 H19B CHL1M  13      52.831  75.683  63.412  0.00  0.00      MEMB  
ATOM   1231 H19C CHL1M  13      53.706  77.025  64.000  0.00  0.00      MEMB  
ATOM   1232  C1  CHL1M  13      51.443  77.937  65.725  0.00  0.00      MEMB  
ATOM   1233  H1A CHL1M  13      52.445  78.350  65.971  0.00  0.00      MEMB  
ATOM   1234  H1B CHL1M  13      50.769  78.816  65.649  0.00  0.00      MEMB  
ATOM   1235  C2  CHL1M  13      51.062  77.099  66.943  0.00  0.00      MEMB  
ATOM   1236  H2A CHL1M  13      51.042  77.907  67.706  0.00  0.00      MEMB  
ATOM   1237  H2B CHL1M  13      51.888  76.388  67.159  0.00  0.00      MEMB  
ATOM   1238  C20 CHL1M  13      53.128  81.658  59.020  0.00  0.00      MEMB  
ATOM   1239  H20 CHL1M  13      53.882  80.938  58.634  0.00  0.00      MEMB  
ATOM   1240  C21 CHL1M  13      53.697  82.603  60.134  0.00  0.00      MEMB  
ATOM   1241 H21A CHL1M  13      54.389  82.044  60.800  0.00  0.00      MEMB  
ATOM   1242 H21B CHL1M  13      52.843  83.129  60.612  0.00  0.00      MEMB  
ATOM   1243 H21C CHL1M  13      54.345  83.388  59.689  0.00  0.00      MEMB  
ATOM   1244  C22 CHL1M  13      52.607  82.534  57.823  0.00  0.00      MEMB  
ATOM   1245 H22A CHL1M  13      51.732  82.176  57.239  0.00  0.00      MEMB  
ATOM   1246 H22B CHL1M  13      52.169  83.530  58.051  0.00  0.00      MEMB  
ATOM   1247  C23 CHL1M  13      53.704  82.538  56.681  0.00  0.00      MEMB  
ATOM   1248 H23A CHL1M  13      54.665  82.998  56.998  0.00  0.00      MEMB  
ATOM   1249 H23B CHL1M  13      53.814  81.463  56.421  0.00  0.00      MEMB  
ATOM   1250  C24 CHL1M  13      53.388  83.306  55.352  0.00  0.00      MEMB  
ATOM   1251 H24A CHL1M  13      53.313  84.370  55.662  0.00  0.00      MEMB  
ATOM   1252 H24B CHL1M  13      54.260  83.100  54.694  0.00  0.00      MEMB  
ATOM   1253  C25 CHL1M  13      52.078  82.910  54.660  0.00  0.00      MEMB  
ATOM   1254  H25 CHL1M  13      51.210  83.168  55.304  0.00  0.00      MEMB  
ATOM   1255  C26 CHL1M  13      51.891  83.731  53.366  0.00  0.00      MEMB  
ATOM   1256 H26A CHL1M  13      52.451  83.148  52.604  0.00  0.00      MEMB  
ATOM   1257 H26B CHL1M  13      50.805  83.774  53.138  0.00  0.00      MEMB  
ATOM   1258 H26C CHL1M  13      52.178  84.804  53.361  0.00  0.00      MEMB  
ATOM   1259  C27 CHL1M  13      51.903  81.371  54.378  0.00  0.00      MEMB  
ATOM   1260 H27A CHL1M  13      52.859  80.923  54.032  0.00  0.00      MEMB  
ATOM   1261 H27B CHL1M  13      51.437  80.917  55.278  0.00  0.00      MEMB  
ATOM   1262 H27C CHL1M  13      51.153  81.336  53.560  0.00  0.00      MEMB  
ATOM   1263  N   POPCM  14      86.056  51.396  74.241  0.00  0.00      MEMB  
ATOM   1264  C12 POPCM  14      85.467  52.293  75.329  0.00  0.00      MEMB  
ATOM   1265 H12A POPCM  14      86.192  53.077  75.493  0.00  0.00      MEMB  
ATOM   1266 H12B POPCM  14      85.259  51.728  76.225  0.00  0.00      MEMB  
ATOM   1267  C13 POPCM  14      87.298  50.796  74.684  0.00  0.00      MEMB  
ATOM   1268 H13A POPCM  14      87.102  50.247  75.593  0.00  0.00      MEMB  
ATOM   1269 H13B POPCM  14      87.659  50.093  73.947  0.00  0.00      MEMB  
ATOM   1270 H13C POPCM  14      88.143  51.450  74.840  0.00  0.00      MEMB  
ATOM   1271  C14 POPCM  14      85.156  50.235  73.799  0.00  0.00      MEMB  
ATOM   1272 H14A POPCM  14      85.125  49.497  74.587  0.00  0.00      MEMB  
ATOM   1273 H14B POPCM  14      84.155  50.630  73.711  0.00  0.00      MEMB  
ATOM   1274 H14C POPCM  14      85.490  49.780  72.878  0.00  0.00      MEMB  
ATOM   1275  C15 POPCM  14      86.395  52.166  73.047  0.00  0.00      MEMB  
ATOM   1276 H15A POPCM  14      85.530  52.734  72.737  0.00  0.00      MEMB  
ATOM   1277 H15B POPCM  14      86.592  51.631  72.130  0.00  0.00      MEMB  
ATOM   1278 H15C POPCM  14      87.230  52.832  73.209  0.00  0.00      MEMB  
ATOM   1279  C11 POPCM  14      84.081  52.976  75.052  0.00  0.00      MEMB  
ATOM   1280 H11A POPCM  14      83.752  53.434  76.009  0.00  0.00      MEMB  
ATOM   1281 H11B POPCM  14      83.306  52.235  74.763  0.00  0.00      MEMB  
ATOM   1282  P   POPCM  14      82.960  54.549  73.345  0.00  0.00      MEMB  
ATOM   1283  O13 POPCM  14      83.370  55.387  72.173  0.00  0.00      MEMB  
ATOM   1284  O14 POPCM  14      82.012  55.128  74.343  0.00  0.00      MEMB  
ATOM   1285  O12 POPCM  14      84.244  54.061  74.124  0.00  0.00      MEMB  
ATOM   1286  O11 POPCM  14      82.272  53.313  72.700  0.00  0.00      MEMB  
ATOM   1287  C1  POPCM  14      81.159  53.482  71.828  0.00  0.00      MEMB  
ATOM   1288  HA  POPCM  14      80.555  54.388  72.049  0.00  0.00      MEMB  
ATOM   1289  HB  POPCM  14      80.498  52.608  72.014  0.00  0.00      MEMB  
ATOM   1290  C2  POPCM  14      81.611  53.436  70.285  0.00  0.00      MEMB  
ATOM   1291  HS  POPCM  14      82.402  54.214  70.222  0.00  0.00      MEMB  
ATOM   1292  O21 POPCM  14      80.426  53.585  69.444  0.00  0.00      MEMB  
ATOM   1293  C21 POPCM  14      80.719  54.010  68.209  0.00  0.00      MEMB  
ATOM   1294  O22 POPCM  14      81.818  54.191  67.810  0.00  0.00      MEMB  
ATOM   1295  C22 POPCM  14      79.446  54.325  67.395  0.00  0.00      MEMB  
ATOM   1296  H2R POPCM  14      78.671  54.628  68.131  0.00  0.00      MEMB  
ATOM   1297  H2S POPCM  14      79.097  53.316  67.086  0.00  0.00      MEMB  
ATOM   1298  C3  POPCM  14      82.270  51.950  70.098  0.00  0.00      MEMB  
ATOM   1299  HX  POPCM  14      81.368  51.317  70.238  0.00  0.00      MEMB  
ATOM   1300  HY  POPCM  14      82.980  51.838  70.945  0.00  0.00      MEMB  
ATOM   1301  O31 POPCM  14      82.842  51.777  68.849  0.00  0.00      MEMB  
ATOM   1302  C31 POPCM  14      84.036  52.291  68.639  0.00  0.00      MEMB  
ATOM   1303  O32 POPCM  14      84.729  52.836  69.480  0.00  0.00      MEMB  
ATOM   1304  C32 POPCM  14      84.533  52.019  67.266  0.00  0.00      MEMB  
ATOM   1305  H2X POPCM  14      85.531  52.489  67.138  0.00  0.00      MEMB  
ATOM   1306  H2Y POPCM  14      83.951  52.542  66.478  0.00  0.00      MEMB  
ATOM   1307  C23 POPCM  14      79.583  55.466  66.296  0.00  0.00      MEMB  
ATOM   1308  H3R POPCM  14      80.187  56.334  66.636  0.00  0.00      MEMB  
ATOM   1309  H3S POPCM  14      78.587  55.839  65.975  0.00  0.00      MEMB  
ATOM   1310  C24 POPCM  14      80.210  54.896  64.997  0.00  0.00      MEMB  
ATOM   1311  H4R POPCM  14      79.484  54.084  64.776  0.00  0.00      MEMB  
ATOM   1312  H4S POPCM  14      81.236  54.563  65.260  0.00  0.00      MEMB  
ATOM   1313  C25 POPCM  14      80.262  55.768  63.702  0.00  0.00      MEMB  
ATOM   1314  H5R POPCM  14      80.655  56.790  63.894  0.00  0.00      MEMB  
ATOM   1315  H5S POPCM  14      79.206  55.999  63.443  0.00  0.00      MEMB  
ATOM   1316  C26 POPCM  14      81.011  55.211  62.400  0.00  0.00      MEMB  
ATOM   1317  H6R POPCM  14      80.354  54.366  62.105  0.00  0.00      MEMB  
ATOM   1318  H6S POPCM  14      81.996  54.808  62.719  0.00  0.00      MEMB  
ATOM   1319  C27 POPCM  14      81.132  56.286  61.380  0.00  0.00      MEMB  
ATOM   1320  H7R POPCM  14      81.542  57.212  61.837  0.00  0.00      MEMB  
ATOM   1321  H7S POPCM  14      80.102  56.575  61.079  0.00  0.00      MEMB  
ATOM   1322  C28 POPCM  14      81.777  55.835  60.086  0.00  0.00      MEMB  
ATOM   1323  H8R POPCM  14      81.220  54.961  59.686  0.00  0.00      MEMB  
ATOM   1324  H8S POPCM  14      82.814  55.528  60.341  0.00  0.00      MEMB  
ATOM   1325  C29 POPCM  14      81.790  57.026  59.158  0.00  0.00      MEMB  
ATOM   1326  H91 POPCM  14      81.973  57.969  59.694  0.00  0.00      MEMB  
ATOM   1327 C210 POPCM  14      81.541  56.929  57.848  0.00  0.00      MEMB  
ATOM   1328 H101 POPCM  14      81.771  57.824  57.252  0.00  0.00      MEMB  
ATOM   1329 C211 POPCM  14      81.185  55.683  57.119  0.00  0.00      MEMB  
ATOM   1330 H11R POPCM  14      80.611  54.890  57.645  0.00  0.00      MEMB  
ATOM   1331 H11S POPCM  14      82.193  55.242  56.965  0.00  0.00      MEMB  
ATOM   1332 C212 POPCM  14      80.397  55.911  55.813  0.00  0.00      MEMB  
ATOM   1333 H12R POPCM  14      79.515  56.577  55.929  0.00  0.00      MEMB  
ATOM   1334 H12S POPCM  14      79.936  54.936  55.549  0.00  0.00      MEMB  
ATOM   1335 C213 POPCM  14      81.214  56.393  54.619  0.00  0.00      MEMB  
ATOM   1336 H13R POPCM  14      81.825  55.506  54.347  0.00  0.00      MEMB  
ATOM   1337 H13S POPCM  14      81.998  57.148  54.846  0.00  0.00      MEMB  
ATOM   1338 C214 POPCM  14      80.344  56.845  53.368  0.00  0.00      MEMB  
ATOM   1339 H14R POPCM  14      79.791  57.794  53.535  0.00  0.00      MEMB  
ATOM   1340 H14S POPCM  14      79.666  56.062  52.965  0.00  0.00      MEMB  
ATOM   1341 C215 POPCM  14      81.368  57.187  52.237  0.00  0.00      MEMB  
ATOM   1342 H15R POPCM  14      81.861  56.243  51.920  0.00  0.00      MEMB  
ATOM   1343 H15S POPCM  14      82.159  57.811  52.705  0.00  0.00      MEMB  
ATOM   1344 C216 POPCM  14      80.878  57.971  50.957  0.00  0.00      MEMB  
ATOM   1345 H16R POPCM  14      81.725  58.581  50.577  0.00  0.00      MEMB  
ATOM   1346 H16S POPCM  14      80.159  58.792  51.164  0.00  0.00      MEMB  
ATOM   1347 C217 POPCM  14      80.463  57.119  49.710  0.00  0.00      MEMB  
ATOM   1348 H17R POPCM  14      79.889  57.849  49.101  0.00  0.00      MEMB  
ATOM   1349 H17S POPCM  14      79.737  56.317  49.965  0.00  0.00      MEMB  
ATOM   1350 C218 POPCM  14      81.625  56.413  48.997  0.00  0.00      MEMB  
ATOM   1351 H18R POPCM  14      81.339  56.137  47.959  0.00  0.00      MEMB  
ATOM   1352 H18S POPCM  14      82.009  55.482  49.465  0.00  0.00      MEMB  
ATOM   1353 H18T POPCM  14      82.514  57.078  49.031  0.00  0.00      MEMB  
ATOM   1354  C33 POPCM  14      84.704  50.529  66.919  0.00  0.00      MEMB  
ATOM   1355  H3X POPCM  14      83.680  50.113  66.803  0.00  0.00      MEMB  
ATOM   1356  H3Y POPCM  14      85.080  49.940  67.782  0.00  0.00      MEMB  
ATOM   1357  C34 POPCM  14      85.521  50.255  65.623  0.00  0.00      MEMB  
ATOM   1358  H4X POPCM  14      85.635  49.154  65.529  0.00  0.00      MEMB  
ATOM   1359  H4Y POPCM  14      86.475  50.805  65.770  0.00  0.00      MEMB  
ATOM   1360  C35 POPCM  14      84.889  50.761  64.333  0.00  0.00      MEMB  
ATOM   1361  H5X POPCM  14      85.068  51.853  64.237  0.00  0.00      MEMB  
ATOM   1362  H5Y POPCM  14      83.808  50.567  64.500  0.00  0.00      MEMB  
ATOM   1363  C36 POPCM  14      85.334  50.091  63.021  0.00  0.00      MEMB  
ATOM   1364  H6X POPCM  14      85.174  49.017  63.258  0.00  0.00      MEMB  
ATOM   1365  H6Y POPCM  14      86.403  50.387  62.963  0.00  0.00      MEMB  
ATOM   1366  C37 POPCM  14      84.568  50.555  61.763  0.00  0.00      MEMB  
ATOM   1367  H7X POPCM  14      83.474  50.520  61.952  0.00  0.00      MEMB  
ATOM   1368  H7Y POPCM  14      84.803  49.860  60.928  0.00  0.00      MEMB  
ATOM   1369  C38 POPCM  14      85.088  51.934  61.353  0.00  0.00      MEMB  
ATOM   1370  H8X POPCM  14      86.170  51.797  61.144  0.00  0.00      MEMB  
ATOM   1371  H8Y POPCM  14      84.953  52.626  62.212  0.00  0.00      MEMB  
ATOM   1372  C39 POPCM  14      84.345  52.516  60.099  0.00  0.00      MEMB  
ATOM   1373  H9X POPCM  14      84.646  53.572  59.931  0.00  0.00      MEMB  
ATOM   1374  H9Y POPCM  14      83.268  52.621  60.349  0.00  0.00      MEMB  
ATOM   1375 C310 POPCM  14      84.381  51.837  58.743  0.00  0.00      MEMB  
ATOM   1376 H10X POPCM  14      83.932  50.821  58.771  0.00  0.00      MEMB  
ATOM   1377 H10Y POPCM  14      85.401  51.534  58.425  0.00  0.00      MEMB  
ATOM   1378 C311 POPCM  14      83.836  52.699  57.534  0.00  0.00      MEMB  
ATOM   1379 H11X POPCM  14      84.116  53.771  57.447  0.00  0.00      MEMB  
ATOM   1380 H11Y POPCM  14      82.774  52.666  57.861  0.00  0.00      MEMB  
ATOM   1381 C312 POPCM  14      84.036  51.884  56.177  0.00  0.00      MEMB  
ATOM   1382 H12X POPCM  14      83.254  52.257  55.481  0.00  0.00      MEMB  
ATOM   1383 H12Y POPCM  14      83.815  50.823  56.421  0.00  0.00      MEMB  
ATOM   1384 C313 POPCM  14      85.451  52.104  55.650  0.00  0.00      MEMB  
ATOM   1385 H13X POPCM  14      86.054  51.224  55.961  0.00  0.00      MEMB  
ATOM   1386 H13Y POPCM  14      85.915  53.005  56.107  0.00  0.00      MEMB  
ATOM   1387 C314 POPCM  14      85.412  52.025  54.121  0.00  0.00      MEMB  
ATOM   1388 H14X POPCM  14      85.147  50.995  53.799  0.00  0.00      MEMB  
ATOM   1389 H14Y POPCM  14      86.478  52.073  53.814  0.00  0.00      MEMB  
ATOM   1390 C315 POPCM  14      84.571  53.149  53.417  0.00  0.00      MEMB  
ATOM   1391 H15X POPCM  14      84.694  54.105  53.969  0.00  0.00      MEMB  
ATOM   1392 H15Y POPCM  14      83.555  52.700  53.440  0.00  0.00      MEMB  
ATOM   1393 C316 POPCM  14      85.040  53.377  51.955  0.00  0.00      MEMB  
ATOM   1394 H16X POPCM  14      86.151  53.352  51.959  0.00  0.00      MEMB  
ATOM   1395 H16Y POPCM  14      84.598  54.349  51.650  0.00  0.00      MEMB  
ATOM   1396 H16Z POPCM  14      84.730  52.589  51.235  0.00  0.00      MEMB  
ATOM   1397  C3  CHL1M  15      81.766  65.338  64.905  0.00  0.00      MEMB  
ATOM   1398  H3  CHL1M  15      80.795  65.877  64.871  0.00  0.00      MEMB  
ATOM   1399  O3  CHL1M  15      82.013  64.946  66.214  0.00  0.00      MEMB  
ATOM   1400  H3' CHL1M  15      81.202  64.471  66.410  0.00  0.00      MEMB  
ATOM   1401  C4  CHL1M  15      81.845  64.111  63.994  0.00  0.00      MEMB  
ATOM   1402  H4A CHL1M  15      82.776  63.566  64.257  0.00  0.00      MEMB  
ATOM   1403  H4B CHL1M  15      81.011  63.484  64.376  0.00  0.00      MEMB  
ATOM   1404  C5  CHL1M  15      81.882  64.469  62.580  0.00  0.00      MEMB  
ATOM   1405  C6  CHL1M  15      80.898  64.003  61.826  0.00  0.00      MEMB  
ATOM   1406  H6  CHL1M  15      80.113  63.327  62.198  0.00  0.00      MEMB  
ATOM   1407  C7  CHL1M  15      80.735  64.400  60.392  0.00  0.00      MEMB  
ATOM   1408  H7A CHL1M  15      80.354  63.537  59.806  0.00  0.00      MEMB  
ATOM   1409  H7B CHL1M  15      79.894  65.126  60.385  0.00  0.00      MEMB  
ATOM   1410  C8  CHL1M  15      82.021  65.005  59.773  0.00  0.00      MEMB  
ATOM   1411  H8  CHL1M  15      82.730  64.157  59.662  0.00  0.00      MEMB  
ATOM   1412  C14 CHL1M  15      81.854  65.533  58.302  0.00  0.00      MEMB  
ATOM   1413  H14 CHL1M  15      81.070  66.316  58.383  0.00  0.00      MEMB  
ATOM   1414  C15 CHL1M  15      81.273  64.713  57.208  0.00  0.00      MEMB  
ATOM   1415 H15A CHL1M  15      81.719  63.697  57.163  0.00  0.00      MEMB  
ATOM   1416 H15B CHL1M  15      80.206  64.714  57.520  0.00  0.00      MEMB  
ATOM   1417  C16 CHL1M  15      81.580  65.505  55.957  0.00  0.00      MEMB  
ATOM   1418 H16A CHL1M  15      81.916  64.882  55.101  0.00  0.00      MEMB  
ATOM   1419 H16B CHL1M  15      80.599  65.934  55.660  0.00  0.00      MEMB  
ATOM   1420  C17 CHL1M  15      82.595  66.582  56.289  0.00  0.00      MEMB  
ATOM   1421  H17 CHL1M  15      82.106  67.577  56.359  0.00  0.00      MEMB  
ATOM   1422  C13 CHL1M  15      83.061  66.283  57.700  0.00  0.00      MEMB  
ATOM   1423  C18 CHL1M  15      84.262  65.323  57.551  0.00  0.00      MEMB  
ATOM   1424 H18A CHL1M  15      85.221  65.880  57.482  0.00  0.00      MEMB  
ATOM   1425 H18B CHL1M  15      84.433  64.696  58.452  0.00  0.00      MEMB  
ATOM   1426 H18C CHL1M  15      84.046  64.544  56.789  0.00  0.00      MEMB  
ATOM   1427  C12 CHL1M  15      83.306  67.552  58.634  0.00  0.00      MEMB  
ATOM   1428 H12A CHL1M  15      84.174  68.154  58.291  0.00  0.00      MEMB  
ATOM   1429 H12B CHL1M  15      82.389  68.177  58.676  0.00  0.00      MEMB  
ATOM   1430  C11 CHL1M  15      83.670  67.083  60.050  0.00  0.00      MEMB  
ATOM   1431 H11A CHL1M  15      84.662  66.582  60.040  0.00  0.00      MEMB  
ATOM   1432 H11B CHL1M  15      83.764  67.954  60.732  0.00  0.00      MEMB  
ATOM   1433  C9  CHL1M  15      82.613  66.094  60.686  0.00  0.00      MEMB  
ATOM   1434  H9  CHL1M  15      81.758  66.798  60.776  0.00  0.00      MEMB  
ATOM   1435  C10 CHL1M  15      82.872  65.546  62.139  0.00  0.00      MEMB  
ATOM   1436  C19 CHL1M  15      84.263  64.906  62.022  0.00  0.00      MEMB  
ATOM   1437 H19A CHL1M  15      84.433  64.225  61.161  0.00  0.00      MEMB  
ATOM   1438 H19B CHL1M  15      85.017  65.719  61.954  0.00  0.00      MEMB  
ATOM   1439 H19C CHL1M  15      84.642  64.377  62.922  0.00  0.00      MEMB  
ATOM   1440  C1  CHL1M  15      82.778  66.764  63.116  0.00  0.00      MEMB  
ATOM   1441  H1A CHL1M  15      83.672  67.369  62.856  0.00  0.00      MEMB  
ATOM   1442  H1B CHL1M  15      81.860  67.385  63.031  0.00  0.00      MEMB  
ATOM   1443  C2  CHL1M  15      82.851  66.404  64.572  0.00  0.00      MEMB  
ATOM   1444  H2A CHL1M  15      82.589  67.319  65.145  0.00  0.00      MEMB  
ATOM   1445  H2B CHL1M  15      83.872  66.063  64.844  0.00  0.00      MEMB  
ATOM   1446  C20 CHL1M  15      83.608  66.763  55.251  0.00  0.00      MEMB  
ATOM   1447  H20 CHL1M  15      84.256  65.872  55.104  0.00  0.00      MEMB  
ATOM   1448  C21 CHL1M  15      84.569  67.947  55.563  0.00  0.00      MEMB  
ATOM   1449 H21A CHL1M  15      85.366  67.998  54.791  0.00  0.00      MEMB  
ATOM   1450 H21B CHL1M  15      85.130  67.700  56.490  0.00  0.00      MEMB  
ATOM   1451 H21C CHL1M  15      84.078  68.927  55.745  0.00  0.00      MEMB  
ATOM   1452  C22 CHL1M  15      82.998  67.041  53.793  0.00  0.00      MEMB  
ATOM   1453 H22A CHL1M  15      82.105  66.394  53.659  0.00  0.00      MEMB  
ATOM   1454 H22B CHL1M  15      82.619  68.084  53.857  0.00  0.00      MEMB  
ATOM   1455  C23 CHL1M  15      83.970  66.907  52.659  0.00  0.00      MEMB  
ATOM   1456 H23A CHL1M  15      84.724  67.697  52.861  0.00  0.00      MEMB  
ATOM   1457 H23B CHL1M  15      84.366  65.869  52.625  0.00  0.00      MEMB  
ATOM   1458  C24 CHL1M  15      83.265  67.202  51.312  0.00  0.00      MEMB  
ATOM   1459 H24A CHL1M  15      82.452  66.451  51.215  0.00  0.00      MEMB  
ATOM   1460 H24B CHL1M  15      82.945  68.263  51.394  0.00  0.00      MEMB  
ATOM   1461  C25 CHL1M  15      84.138  67.095  50.034  0.00  0.00      MEMB  
ATOM   1462  H25 CHL1M  15      85.107  67.583  50.271  0.00  0.00      MEMB  
ATOM   1463  C26 CHL1M  15      84.459  65.642  49.703  0.00  0.00      MEMB  
ATOM   1464 H26A CHL1M  15      85.054  65.248  50.554  0.00  0.00      MEMB  
ATOM   1465 H26B CHL1M  15      83.506  65.073  49.757  0.00  0.00      MEMB  
ATOM   1466 H26C CHL1M  15      84.988  65.503  48.736  0.00  0.00      MEMB  
ATOM   1467  C27 CHL1M  15      83.414  67.672  48.747  0.00  0.00      MEMB  
ATOM   1468 H27A CHL1M  15      82.573  67.077  48.332  0.00  0.00      MEMB  
ATOM   1469 H27B CHL1M  15      82.950  68.670  48.902  0.00  0.00      MEMB  
ATOM   1470 H27C CHL1M  15      84.094  67.680  47.869  0.00  0.00      MEMB  
ATOM   1471  C3  CHL1M  16      80.207  92.564  64.758  0.00  0.00      MEMB  
ATOM   1472  H3  CHL1M  16      79.597  93.269  64.154  0.00  0.00      MEMB  
ATOM   1473  O3  CHL1M  16      79.711  92.381  66.097  0.00  0.00      MEMB  
ATOM   1474  H3' CHL1M  16      80.247  91.664  66.444  0.00  0.00      MEMB  
ATOM   1475  C4  CHL1M  16      79.950  91.234  64.032  0.00  0.00      MEMB  
ATOM   1476  H4A CHL1M  16      80.337  90.351  64.584  0.00  0.00      MEMB  
ATOM   1477  H4B CHL1M  16      78.863  91.006  64.020  0.00  0.00      MEMB  
ATOM   1478  C5  CHL1M  16      80.531  91.317  62.646  0.00  0.00      MEMB  
ATOM   1479  C6  CHL1M  16      79.734  91.207  61.508  0.00  0.00      MEMB  
ATOM   1480  H6  CHL1M  16      78.655  91.120  61.704  0.00  0.00      MEMB  
ATOM   1481  C7  CHL1M  16      80.139  91.222  60.054  0.00  0.00      MEMB  
ATOM   1482  H7A CHL1M  16      79.640  90.437  59.445  0.00  0.00      MEMB  
ATOM   1483  H7B CHL1M  16      79.923  92.206  59.587  0.00  0.00      MEMB  
ATOM   1484  C8  CHL1M  16      81.674  91.045  60.040  0.00  0.00      MEMB  
ATOM   1485  H8  CHL1M  16      81.946  89.988  60.245  0.00  0.00      MEMB  
ATOM   1486  C14 CHL1M  16      82.070  91.269  58.621  0.00  0.00      MEMB  
ATOM   1487  H14 CHL1M  16      81.870  92.353  58.487  0.00  0.00      MEMB  
ATOM   1488  C15 CHL1M  16      81.352  90.587  57.356  0.00  0.00      MEMB  
ATOM   1489 H15A CHL1M  16      81.091  89.576  57.736  0.00  0.00      MEMB  
ATOM   1490 H15B CHL1M  16      80.393  91.107  57.147  0.00  0.00      MEMB  
ATOM   1491  C16 CHL1M  16      82.300  90.578  56.244  0.00  0.00      MEMB  
ATOM   1492 H16A CHL1M  16      82.653  89.534  56.101  0.00  0.00      MEMB  
ATOM   1493 H16B CHL1M  16      81.882  91.039  55.324  0.00  0.00      MEMB  
ATOM   1494  C17 CHL1M  16      83.614  91.339  56.766  0.00  0.00      MEMB  
ATOM   1495  H17 CHL1M  16      83.426  92.430  56.672  0.00  0.00      MEMB  
ATOM   1496  C13 CHL1M  16      83.563  91.124  58.295  0.00  0.00      MEMB  
ATOM   1497  C18 CHL1M  16      84.104  89.726  58.633  0.00  0.00      MEMB  
ATOM   1498 H18A CHL1M  16      85.164  89.693  58.302  0.00  0.00      MEMB  
ATOM   1499 H18B CHL1M  16      84.016  89.488  59.715  0.00  0.00      MEMB  
ATOM   1500 H18C CHL1M  16      83.499  88.983  58.071  0.00  0.00      MEMB  
ATOM   1501  C12 CHL1M  16      84.261  92.261  59.101  0.00  0.00      MEMB  
ATOM   1502 H12A CHL1M  16      85.370  92.289  59.030  0.00  0.00      MEMB  
ATOM   1503 H12B CHL1M  16      83.807  93.189  58.694  0.00  0.00      MEMB  
ATOM   1504  C11 CHL1M  16      83.969  92.129  60.647  0.00  0.00      MEMB  
ATOM   1505 H11A CHL1M  16      84.564  91.235  60.932  0.00  0.00      MEMB  
ATOM   1506 H11B CHL1M  16      84.498  92.898  61.249  0.00  0.00      MEMB  
ATOM   1507  C9  CHL1M  16      82.458  91.984  60.980  0.00  0.00      MEMB  
ATOM   1508  H9  CHL1M  16      82.097  93.011  60.757  0.00  0.00      MEMB  
ATOM   1509  C10 CHL1M  16      82.030  91.727  62.485  0.00  0.00      MEMB  
ATOM   1510  C19 CHL1M  16      82.931  90.624  63.010  0.00  0.00      MEMB  
ATOM   1511 H19A CHL1M  16      82.651  90.527  64.081  0.00  0.00      MEMB  
ATOM   1512 H19B CHL1M  16      82.698  89.647  62.536  0.00  0.00      MEMB  
ATOM   1513 H19C CHL1M  16      84.030  90.735  62.891  0.00  0.00      MEMB  
ATOM   1514  C1  CHL1M  16      82.228  93.008  63.305  0.00  0.00      MEMB  
ATOM   1515  H1A CHL1M  16      83.320  93.209  63.297  0.00  0.00      MEMB  
ATOM   1516  H1B CHL1M  16      81.727  93.873  62.822  0.00  0.00      MEMB  
ATOM   1517  C2  CHL1M  16      81.671  93.031  64.754  0.00  0.00      MEMB  
ATOM   1518  H2A CHL1M  16      81.816  94.055  65.160  0.00  0.00      MEMB  
ATOM   1519  H2B CHL1M  16      82.350  92.396  65.363  0.00  0.00      MEMB  
ATOM   1520  C20 CHL1M  16      84.860  90.886  55.929  0.00  0.00      MEMB  
ATOM   1521  H20 CHL1M  16      84.972  89.804  56.154  0.00  0.00      MEMB  
ATOM   1522  C21 CHL1M  16      86.072  91.757  56.369  0.00  0.00      MEMB  
ATOM   1523 H21A CHL1M  16      86.882  91.571  55.631  0.00  0.00      MEMB  
ATOM   1524 H21B CHL1M  16      86.413  91.435  57.376  0.00  0.00      MEMB  
ATOM   1525 H21C CHL1M  16      85.820  92.839  56.395  0.00  0.00      MEMB  
ATOM   1526  C22 CHL1M  16      84.644  90.816  54.349  0.00  0.00      MEMB  
ATOM   1527 H22A CHL1M  16      85.468  90.157  54.000  0.00  0.00      MEMB  
ATOM   1528 H22B CHL1M  16      83.652  90.360  54.139  0.00  0.00      MEMB  
ATOM   1529  C23 CHL1M  16      84.808  92.136  53.559  0.00  0.00      MEMB  
ATOM   1530 H23A CHL1M  16      84.051  92.811  54.012  0.00  0.00      MEMB  
ATOM   1531 H23B CHL1M  16      85.819  92.588  53.647  0.00  0.00      MEMB  
ATOM   1532  C24 CHL1M  16      84.539  91.798  52.082  0.00  0.00      MEMB  
ATOM   1533 H24A CHL1M  16      83.482  91.467  51.993  0.00  0.00      MEMB  
ATOM   1534 H24B CHL1M  16      84.461  92.753  51.519  0.00  0.00      MEMB  
ATOM   1535  C25 CHL1M  16      85.481  90.767  51.385  0.00  0.00      MEMB  
ATOM   1536  H25 CHL1M  16      85.635  89.813  51.935  0.00  0.00      MEMB  
ATOM   1537  C26 CHL1M  16      84.834  90.419  50.007  0.00  0.00      MEMB  
ATOM   1538 H26A CHL1M  16      85.170  89.497  49.487  0.00  0.00      MEMB  
ATOM   1539 H26B CHL1M  16      83.724  90.454  50.053  0.00  0.00      MEMB  
ATOM   1540 H26C CHL1M  16      85.048  91.297  49.362  0.00  0.00      MEMB  
ATOM   1541  C27 CHL1M  16      86.849  91.372  51.176  0.00  0.00      MEMB  
ATOM   1542 H27A CHL1M  16      87.388  91.714  52.085  0.00  0.00      MEMB  
ATOM   1543 H27B CHL1M  16      87.529  90.659  50.664  0.00  0.00      MEMB  
ATOM   1544 H27C CHL1M  16      86.642  92.216  50.484  0.00  0.00      MEMB  
ATOM   1545  C3  CHL1M  17      94.280 107.341  63.789  0.00  0.00      MEMB  
ATOM   1546  H3  CHL1M  17      93.698 106.399  63.698  0.00  0.00      MEMB  
ATOM   1547  O3  CHL1M  17      94.228 107.589  65.155  0.00  0.00      MEMB  
ATOM   1548  H3' CHL1M  17      94.889 108.263  65.330  0.00  0.00      MEMB  
ATOM   1549  C4  CHL1M  17      95.694 106.900  63.473  0.00  0.00      MEMB  
ATOM   1550  H4A CHL1M  17      96.336 107.728  63.845  0.00  0.00      MEMB  
ATOM   1551  H4B CHL1M  17      96.064 106.027  64.052  0.00  0.00      MEMB  
ATOM   1552  C5  CHL1M  17      95.994 106.608  62.031  0.00  0.00      MEMB  
ATOM   1553  C6  CHL1M  17      96.523 105.439  61.562  0.00  0.00      MEMB  
ATOM   1554  H6  CHL1M  17      96.964 104.707  62.254  0.00  0.00      MEMB  
ATOM   1555  C7  CHL1M  17      96.708 105.275  60.115  0.00  0.00      MEMB  
ATOM   1556  H7A CHL1M  17      97.709 104.826  59.942  0.00  0.00      MEMB  
ATOM   1557  H7B CHL1M  17      96.008 104.522  59.693  0.00  0.00      MEMB  
ATOM   1558  C8  CHL1M  17      96.630 106.538  59.165  0.00  0.00      MEMB  
ATOM   1559  H8  CHL1M  17      97.451 107.276  59.287  0.00  0.00      MEMB  
ATOM   1560  C14 CHL1M  17      96.524 106.092  57.686  0.00  0.00      MEMB  
ATOM   1561  H14 CHL1M  17      95.723 105.323  57.721  0.00  0.00      MEMB  
ATOM   1562  C15 CHL1M  17      97.672 105.271  57.184  0.00  0.00      MEMB  
ATOM   1563 H15A CHL1M  17      98.659 105.690  57.476  0.00  0.00      MEMB  
ATOM   1564 H15B CHL1M  17      97.601 104.217  57.528  0.00  0.00      MEMB  
ATOM   1565  C16 CHL1M  17      97.532 105.452  55.655  0.00  0.00      MEMB  
ATOM   1566 H16A CHL1M  17      98.510 105.784  55.244  0.00  0.00      MEMB  
ATOM   1567 H16B CHL1M  17      97.387 104.478  55.140  0.00  0.00      MEMB  
ATOM   1568  C17 CHL1M  17      96.299 106.361  55.321  0.00  0.00      MEMB  
ATOM   1569  H17 CHL1M  17      95.364 105.765  55.260  0.00  0.00      MEMB  
ATOM   1570  C13 CHL1M  17      96.151 107.196  56.674  0.00  0.00      MEMB  
ATOM   1571  C18 CHL1M  17      97.222 108.299  56.684  0.00  0.00      MEMB  
ATOM   1572 H18A CHL1M  17      98.137 107.800  56.298  0.00  0.00      MEMB  
ATOM   1573 H18B CHL1M  17      96.994 109.067  55.914  0.00  0.00      MEMB  
ATOM   1574 H18C CHL1M  17      97.474 108.748  57.668  0.00  0.00      MEMB  
ATOM   1575  C12 CHL1M  17      94.708 107.589  57.024  0.00  0.00      MEMB  
ATOM   1576 H12A CHL1M  17      94.282 108.327  56.312  0.00  0.00      MEMB  
ATOM   1577 H12B CHL1M  17      94.139 106.636  57.085  0.00  0.00      MEMB  
ATOM   1578  C11 CHL1M  17      94.717 108.200  58.414  0.00  0.00      MEMB  
ATOM   1579 H11A CHL1M  17      95.092 109.245  58.380  0.00  0.00      MEMB  
ATOM   1580 H11B CHL1M  17      93.643 108.404  58.614  0.00  0.00      MEMB  
ATOM   1581  C9  CHL1M  17      95.383 107.219  59.527  0.00  0.00      MEMB  
ATOM   1582  H9  CHL1M  17      94.600 106.431  59.521  0.00  0.00      MEMB  
ATOM   1583  C10 CHL1M  17      95.433 107.738  61.079  0.00  0.00      MEMB  
ATOM   1584  C19 CHL1M  17      96.418 108.862  61.149  0.00  0.00      MEMB  
ATOM   1585 H19A CHL1M  17      96.119 109.687  60.467  0.00  0.00      MEMB  
ATOM   1586 H19B CHL1M  17      96.422 109.297  62.171  0.00  0.00      MEMB  
ATOM   1587 H19C CHL1M  17      97.479 108.551  61.040  0.00  0.00      MEMB  
ATOM   1588  C1  CHL1M  17      93.975 108.080  61.514  0.00  0.00      MEMB  
ATOM   1589  H1A CHL1M  17      93.567 108.750  60.727  0.00  0.00      MEMB  
ATOM   1590  H1B CHL1M  17      93.311 107.202  61.363  0.00  0.00      MEMB  
ATOM   1591  C2  CHL1M  17      93.871 108.539  62.911  0.00  0.00      MEMB  
ATOM   1592  H2A CHL1M  17      92.812 108.737  63.184  0.00  0.00      MEMB  
ATOM   1593  H2B CHL1M  17      94.479 109.459  63.046  0.00  0.00      MEMB  
ATOM   1594  C20 CHL1M  17      96.605 107.252  54.051  0.00  0.00      MEMB  
ATOM   1595  H20 CHL1M  17      97.622 107.662  54.224  0.00  0.00      MEMB  
ATOM   1596  C21 CHL1M  17      95.505 108.292  53.840  0.00  0.00      MEMB  
ATOM   1597 H21A CHL1M  17      95.505 108.740  52.824  0.00  0.00      MEMB  
ATOM   1598 H21B CHL1M  17      95.350 109.036  54.650  0.00  0.00      MEMB  
ATOM   1599 H21C CHL1M  17      94.562 107.718  53.967  0.00  0.00      MEMB  
ATOM   1600  C22 CHL1M  17      96.674 106.361  52.806  0.00  0.00      MEMB  
ATOM   1601 H22A CHL1M  17      97.111 105.386  53.110  0.00  0.00      MEMB  
ATOM   1602 H22B CHL1M  17      95.703 106.082  52.342  0.00  0.00      MEMB  
ATOM   1603  C23 CHL1M  17      97.440 107.110  51.683  0.00  0.00      MEMB  
ATOM   1604 H23A CHL1M  17      96.910 107.988  51.256  0.00  0.00      MEMB  
ATOM   1605 H23B CHL1M  17      98.339 107.425  52.254  0.00  0.00      MEMB  
ATOM   1606  C24 CHL1M  17      97.770 106.108  50.538  0.00  0.00      MEMB  
ATOM   1607 H24A CHL1M  17      98.479 105.360  50.954  0.00  0.00      MEMB  
ATOM   1608 H24B CHL1M  17      96.826 105.572  50.299  0.00  0.00      MEMB  
ATOM   1609  C25 CHL1M  17      98.520 106.609  49.286  0.00  0.00      MEMB  
ATOM   1610  H25 CHL1M  17      99.550 106.715  49.688  0.00  0.00      MEMB  
ATOM   1611  C26 CHL1M  17      98.719 105.467  48.283  0.00  0.00      MEMB  
ATOM   1612 H26A CHL1M  17      97.743 105.265  47.792  0.00  0.00      MEMB  
ATOM   1613 H26B CHL1M  17      99.459 105.665  47.478  0.00  0.00      MEMB  
ATOM   1614 H26C CHL1M  17      99.056 104.574  48.852  0.00  0.00      MEMB  
ATOM   1615  C27 CHL1M  17      97.921 107.892  48.692  0.00  0.00      MEMB  
ATOM   1616 H27A CHL1M  17      98.574 108.097  47.816  0.00  0.00      MEMB  
ATOM   1617 H27B CHL1M  17      96.917 107.755  48.237  0.00  0.00      MEMB  
ATOM   1618 H27C CHL1M  17      97.881 108.767  49.376  0.00  0.00      MEMB  
ATOM   1619  C3  CHL1M  18      59.092  83.248  68.873  0.00  0.00      MEMB  
ATOM   1620  H3  CHL1M  18      58.731  84.229  68.496  0.00  0.00      MEMB  
ATOM   1621  O3  CHL1M  18      58.857  83.284  70.272  0.00  0.00      MEMB  
ATOM   1622  H3' CHL1M  18      58.806  82.376  70.579  0.00  0.00      MEMB  
ATOM   1623  C4  CHL1M  18      58.301  82.011  68.262  0.00  0.00      MEMB  
ATOM   1624  H4A CHL1M  18      58.768  81.099  68.692  0.00  0.00      MEMB  
ATOM   1625  H4B CHL1M  18      57.236  82.038  68.579  0.00  0.00      MEMB  
ATOM   1626  C5  CHL1M  18      58.466  81.967  66.753  0.00  0.00      MEMB  
ATOM   1627  C6  CHL1M  18      57.356  82.065  65.934  0.00  0.00      MEMB  
ATOM   1628  H6  CHL1M  18      56.390  82.052  66.459  0.00  0.00      MEMB  
ATOM   1629  C7  CHL1M  18      57.385  81.967  64.426  0.00  0.00      MEMB  
ATOM   1630  H7A CHL1M  18      56.672  81.211  64.034  0.00  0.00      MEMB  
ATOM   1631  H7B CHL1M  18      57.058  82.990  64.140  0.00  0.00      MEMB  
ATOM   1632  C8  CHL1M  18      58.836  81.750  63.877  0.00  0.00      MEMB  
ATOM   1633  H8  CHL1M  18      59.127  80.682  63.974  0.00  0.00      MEMB  
ATOM   1634  C14 CHL1M  18      58.836  82.099  62.387  0.00  0.00      MEMB  
ATOM   1635  H14 CHL1M  18      58.661  83.195  62.337  0.00  0.00      MEMB  
ATOM   1636  C15 CHL1M  18      57.825  81.386  61.436  0.00  0.00      MEMB  
ATOM   1637 H15A CHL1M  18      57.649  80.291  61.496  0.00  0.00      MEMB  
ATOM   1638 H15B CHL1M  18      56.903  82.000  61.524  0.00  0.00      MEMB  
ATOM   1639  C16 CHL1M  18      58.365  81.645  60.019  0.00  0.00      MEMB  
ATOM   1640 H16A CHL1M  18      58.289  80.721  59.408  0.00  0.00      MEMB  
ATOM   1641 H16B CHL1M  18      57.892  82.500  59.489  0.00  0.00      MEMB  
ATOM   1642  C17 CHL1M  18      59.830  82.083  60.225  0.00  0.00      MEMB  
ATOM   1643  H17 CHL1M  18      59.845  83.192  60.153  0.00  0.00      MEMB  
ATOM   1644  C13 CHL1M  18      60.144  81.828  61.694  0.00  0.00      MEMB  
ATOM   1645  C18 CHL1M  18      60.467  80.319  61.651  0.00  0.00      MEMB  
ATOM   1646 H18A CHL1M  18      61.460  80.075  61.219  0.00  0.00      MEMB  
ATOM   1647 H18B CHL1M  18      60.542  79.946  62.695  0.00  0.00      MEMB  
ATOM   1648 H18C CHL1M  18      59.802  79.658  61.055  0.00  0.00      MEMB  
ATOM   1649  C12 CHL1M  18      61.226  82.695  62.420  0.00  0.00      MEMB  
ATOM   1650 H12A CHL1M  18      62.236  82.406  62.058  0.00  0.00      MEMB  
ATOM   1651 H12B CHL1M  18      60.993  83.760  62.210  0.00  0.00      MEMB  
ATOM   1652  C11 CHL1M  18      61.342  82.363  64.002  0.00  0.00      MEMB  
ATOM   1653 H11A CHL1M  18      61.602  81.286  64.075  0.00  0.00      MEMB  
ATOM   1654 H11B CHL1M  18      62.132  83.047  64.379  0.00  0.00      MEMB  
ATOM   1655  C9  CHL1M  18      59.919  82.512  64.621  0.00  0.00      MEMB  
ATOM   1656  H9  CHL1M  18      59.619  83.576  64.506  0.00  0.00      MEMB  
ATOM   1657  C10 CHL1M  18      59.899  82.208  66.220  0.00  0.00      MEMB  
ATOM   1658  C19 CHL1M  18      60.697  80.867  66.522  0.00  0.00      MEMB  
ATOM   1659 H19A CHL1M  18      60.395  80.024  65.864  0.00  0.00      MEMB  
ATOM   1660 H19B CHL1M  18      61.769  81.114  66.367  0.00  0.00      MEMB  
ATOM   1661 H19C CHL1M  18      60.586  80.553  67.582  0.00  0.00      MEMB  
ATOM   1662  C1  CHL1M  18      60.608  83.409  66.978  0.00  0.00      MEMB  
ATOM   1663  H1A CHL1M  18      61.673  83.442  66.665  0.00  0.00      MEMB  
ATOM   1664  H1B CHL1M  18      60.111  84.376  66.746  0.00  0.00      MEMB  
ATOM   1665  C2  CHL1M  18      60.543  83.212  68.466  0.00  0.00      MEMB  
ATOM   1666  H2A CHL1M  18      61.148  83.998  68.967  0.00  0.00      MEMB  
ATOM   1667  H2B CHL1M  18      60.868  82.243  68.901  0.00  0.00      MEMB  
ATOM   1668  C20 CHL1M  18      60.730  81.549  59.061  0.00  0.00      MEMB  
ATOM   1669  H20 CHL1M  18      60.880  80.454  59.172  0.00  0.00      MEMB  
ATOM   1670  C21 CHL1M  18      62.130  82.235  59.204  0.00  0.00      MEMB  
ATOM   1671 H21A CHL1M  18      62.845  82.102  58.364  0.00  0.00      MEMB  
ATOM   1672 H21B CHL1M  18      62.712  81.899  60.089  0.00  0.00      MEMB  
ATOM   1673 H21C CHL1M  18      62.059  83.322  59.422  0.00  0.00      MEMB  
ATOM   1674  C22 CHL1M  18      60.220  81.874  57.679  0.00  0.00      MEMB  
ATOM   1675 H22A CHL1M  18      59.282  81.288  57.568  0.00  0.00      MEMB  
ATOM   1676 H22B CHL1M  18      59.922  82.940  57.779  0.00  0.00      MEMB  
ATOM   1677  C23 CHL1M  18      61.179  81.620  56.544  0.00  0.00      MEMB  
ATOM   1678 H23A CHL1M  18      62.067  82.274  56.411  0.00  0.00      MEMB  
ATOM   1679 H23B CHL1M  18      61.600  80.598  56.661  0.00  0.00      MEMB  
ATOM   1680  C24 CHL1M  18      60.459  81.630  55.124  0.00  0.00      MEMB  
ATOM   1681 H24A CHL1M  18      59.678  80.840  55.096  0.00  0.00      MEMB  
ATOM   1682 H24B CHL1M  18      59.872  82.572  55.088  0.00  0.00      MEMB  
ATOM   1683  C25 CHL1M  18      61.296  81.654  53.870  0.00  0.00      MEMB  
ATOM   1684  H25 CHL1M  18      61.931  82.559  53.985  0.00  0.00      MEMB  
ATOM   1685  C26 CHL1M  18      62.125  80.292  53.775  0.00  0.00      MEMB  
ATOM   1686 H26A CHL1M  18      62.809  80.167  54.642  0.00  0.00      MEMB  
ATOM   1687 H26B CHL1M  18      61.400  79.456  53.675  0.00  0.00      MEMB  
ATOM   1688 H26C CHL1M  18      62.761  80.288  52.865  0.00  0.00      MEMB  
ATOM   1689  C27 CHL1M  18      60.512  81.871  52.568  0.00  0.00      MEMB  
ATOM   1690 H27A CHL1M  18      59.768  81.048  52.506  0.00  0.00      MEMB  
ATOM   1691 H27B CHL1M  18      59.934  82.816  52.657  0.00  0.00      MEMB  
ATOM   1692 H27C CHL1M  18      61.159  81.949  51.669  0.00  0.00      MEMB  
ATOM   1693  N   POPCM  19      71.678  72.197  72.354  0.00  0.00      MEMB  
ATOM   1694  C12 POPCM  19      72.014  72.770  71.011  0.00  0.00      MEMB  
ATOM   1695 H12A POPCM  19      72.455  71.976  70.426  0.00  0.00      MEMB  
ATOM   1696 H12B POPCM  19      72.760  73.535  71.165  0.00  0.00      MEMB  
ATOM   1697  C13 POPCM  19      71.133  70.813  72.166  0.00  0.00      MEMB  
ATOM   1698 H13A POPCM  19      70.310  71.036  71.504  0.00  0.00      MEMB  
ATOM   1699 H13B POPCM  19      71.765  70.111  71.642  0.00  0.00      MEMB  
ATOM   1700 H13C POPCM  19      70.787  70.389  73.097  0.00  0.00      MEMB  
ATOM   1701  C14 POPCM  19      72.841  72.188  73.292  0.00  0.00      MEMB  
ATOM   1702 H14A POPCM  19      72.398  72.187  74.276  0.00  0.00      MEMB  
ATOM   1703 H14B POPCM  19      73.429  71.305  73.088  0.00  0.00      MEMB  
ATOM   1704 H14C POPCM  19      73.411  73.093  73.141  0.00  0.00      MEMB  
ATOM   1705  C15 POPCM  19      70.619  73.019  73.010  0.00  0.00      MEMB  
ATOM   1706 H15A POPCM  19      70.800  74.051  73.272  0.00  0.00      MEMB  
ATOM   1707 H15B POPCM  19      70.242  72.474  73.863  0.00  0.00      MEMB  
ATOM   1708 H15C POPCM  19      69.730  72.986  72.398  0.00  0.00      MEMB  
ATOM   1709  C11 POPCM  19      70.978  73.454  70.098  0.00  0.00      MEMB  
ATOM   1710 H11A POPCM  19      71.586  73.670  69.193  0.00  0.00      MEMB  
ATOM   1711 H11B POPCM  19      70.808  74.523  70.348  0.00  0.00      MEMB  
ATOM   1712  P   POPCM  19      68.357  73.242  69.728  0.00  0.00      MEMB  
ATOM   1713  O13 POPCM  19      67.836  73.444  71.104  0.00  0.00      MEMB  
ATOM   1714  O14 POPCM  19      67.632  72.320  68.906  0.00  0.00      MEMB  
ATOM   1715  O12 POPCM  19      69.868  72.595  69.789  0.00  0.00      MEMB  
ATOM   1716  O11 POPCM  19      68.491  74.591  68.891  0.00  0.00      MEMB  
ATOM   1717  C1  POPCM  19      68.246  74.758  67.514  0.00  0.00      MEMB  
ATOM   1718  HA  POPCM  19      67.900  75.808  67.405  0.00  0.00      MEMB  
ATOM   1719  HB  POPCM  19      67.533  74.006  67.113  0.00  0.00      MEMB  
ATOM   1720  C2  POPCM  19      69.526  74.666  66.547  0.00  0.00      MEMB  
ATOM   1721  HS  POPCM  19      69.131  74.718  65.510  0.00  0.00      MEMB  
ATOM   1722  O21 POPCM  19      70.327  73.539  66.661  0.00  0.00      MEMB  
ATOM   1723  C21 POPCM  19      69.889  72.335  66.200  0.00  0.00      MEMB  
ATOM   1724  O22 POPCM  19      68.825  72.229  65.563  0.00  0.00      MEMB  
ATOM   1725  C22 POPCM  19      70.958  71.384  66.183  0.00  0.00      MEMB  
ATOM   1726  H2R POPCM  19      71.173  71.106  67.237  0.00  0.00      MEMB  
ATOM   1727  H2S POPCM  19      71.894  71.805  65.760  0.00  0.00      MEMB  
ATOM   1728  C3  POPCM  19      70.440  75.835  66.910  0.00  0.00      MEMB  
ATOM   1729  HX  POPCM  19      71.384  75.685  66.342  0.00  0.00      MEMB  
ATOM   1730  HY  POPCM  19      70.651  75.792  68.000  0.00  0.00      MEMB  
ATOM   1731  O31 POPCM  19      69.845  77.103  66.564  0.00  0.00      MEMB  
ATOM   1732  C31 POPCM  19      69.883  77.420  65.281  0.00  0.00      MEMB  
ATOM   1733  O32 POPCM  19      70.372  76.777  64.383  0.00  0.00      MEMB  
ATOM   1734  C32 POPCM  19      69.160  78.660  65.045  0.00  0.00      MEMB  
ATOM   1735  H2X POPCM  19      69.898  79.415  65.388  0.00  0.00      MEMB  
ATOM   1736  H2Y POPCM  19      68.358  78.667  65.814  0.00  0.00      MEMB  
ATOM   1737  C23 POPCM  19      70.600  70.050  65.426  0.00  0.00      MEMB  
ATOM   1738  H3R POPCM  19      69.567  69.707  65.647  0.00  0.00      MEMB  
ATOM   1739  H3S POPCM  19      71.275  69.220  65.728  0.00  0.00      MEMB  
ATOM   1740  C24 POPCM  19      70.802  70.144  63.909  0.00  0.00      MEMB  
ATOM   1741  H4R POPCM  19      71.853  70.422  63.679  0.00  0.00      MEMB  
ATOM   1742  H4S POPCM  19      70.123  70.896  63.452  0.00  0.00      MEMB  
ATOM   1743  C25 POPCM  19      70.646  68.727  63.345  0.00  0.00      MEMB  
ATOM   1744  H5R POPCM  19      69.587  68.435  63.508  0.00  0.00      MEMB  
ATOM   1745  H5S POPCM  19      71.375  68.049  63.839  0.00  0.00      MEMB  
ATOM   1746  C26 POPCM  19      70.870  68.585  61.830  0.00  0.00      MEMB  
ATOM   1747  H6R POPCM  19      69.952  68.982  61.346  0.00  0.00      MEMB  
ATOM   1748  H6S POPCM  19      71.045  67.533  61.519  0.00  0.00      MEMB  
ATOM   1749  C27 POPCM  19      72.194  69.141  61.403  0.00  0.00      MEMB  
ATOM   1750  H7R POPCM  19      72.962  68.956  62.185  0.00  0.00      MEMB  
ATOM   1751  H7S POPCM  19      72.138  70.243  61.274  0.00  0.00      MEMB  
ATOM   1752  C28 POPCM  19      72.598  68.633  59.985  0.00  0.00      MEMB  
ATOM   1753  H8R POPCM  19      73.141  69.381  59.370  0.00  0.00      MEMB  
ATOM   1754  H8S POPCM  19      71.561  68.511  59.604  0.00  0.00      MEMB  
ATOM   1755  C29 POPCM  19      73.336  67.358  60.179  0.00  0.00      MEMB  
ATOM   1756  H91 POPCM  19      73.040  66.684  60.996  0.00  0.00      MEMB  
ATOM   1757 C210 POPCM  19      74.401  66.873  59.510  0.00  0.00      MEMB  
ATOM   1758 H101 POPCM  19      74.933  65.958  59.808  0.00  0.00      MEMB  
ATOM   1759 C211 POPCM  19      75.019  67.564  58.325  0.00  0.00      MEMB  
ATOM   1760 H11R POPCM  19      75.880  66.977  57.939  0.00  0.00      MEMB  
ATOM   1761 H11S POPCM  19      75.361  68.580  58.618  0.00  0.00      MEMB  
ATOM   1762 C212 POPCM  19      74.021  67.662  57.166  0.00  0.00      MEMB  
ATOM   1763 H12R POPCM  19      73.295  68.466  57.412  0.00  0.00      MEMB  
ATOM   1764 H12S POPCM  19      73.561  66.650  57.175  0.00  0.00      MEMB  
ATOM   1765 C213 POPCM  19      74.807  67.864  55.859  0.00  0.00      MEMB  
ATOM   1766 H13R POPCM  19      75.594  67.080  55.850  0.00  0.00      MEMB  
ATOM   1767 H13S POPCM  19      75.420  68.791  55.834  0.00  0.00      MEMB  
ATOM   1768 C214 POPCM  19      73.939  67.714  54.638  0.00  0.00      MEMB  
ATOM   1769 H14R POPCM  19      73.281  68.591  54.459  0.00  0.00      MEMB  
ATOM   1770 H14S POPCM  19      73.270  66.833  54.742  0.00  0.00      MEMB  
ATOM   1771 C215 POPCM  19      74.785  67.440  53.373  0.00  0.00      MEMB  
ATOM   1772 H15R POPCM  19      75.249  66.432  53.423  0.00  0.00      MEMB  
ATOM   1773 H15S POPCM  19      75.612  68.174  53.258  0.00  0.00      MEMB  
ATOM   1774 C216 POPCM  19      73.979  67.498  52.043  0.00  0.00      MEMB  
ATOM   1775 H16R POPCM  19      73.539  68.472  51.744  0.00  0.00      MEMB  
ATOM   1776 H16S POPCM  19      73.105  66.845  52.254  0.00  0.00      MEMB  
ATOM   1777 C217 POPCM  19      74.673  66.864  50.873  0.00  0.00      MEMB  
ATOM   1778 H17R POPCM  19      75.271  65.957  51.103  0.00  0.00      MEMB  
ATOM   1779 H17S POPCM  19      75.466  67.511  50.440  0.00  0.00      MEMB  
ATOM   1780 C218 POPCM  19      73.637  66.467  49.828  0.00  0.00      MEMB  
ATOM   1781 H18R POPCM  19      74.176  66.058  48.947  0.00  0.00      MEMB  
ATOM   1782 H18S POPCM  19      73.122  67.382  49.465  0.00  0.00      MEMB  
ATOM   1783 H18T POPCM  19      72.771  65.868  50.181  0.00  0.00      MEMB  
ATOM   1784  C33 POPCM  19      68.523  78.867  63.663  0.00  0.00      MEMB  
ATOM   1785  H3X POPCM  19      67.776  79.689  63.685  0.00  0.00      MEMB  
ATOM   1786  H3Y POPCM  19      67.874  77.986  63.471  0.00  0.00      MEMB  
ATOM   1787  C34 POPCM  19      69.537  79.171  62.575  0.00  0.00      MEMB  
ATOM   1788  H4X POPCM  19      70.449  78.550  62.702  0.00  0.00      MEMB  
ATOM   1789  H4Y POPCM  19      70.003  80.169  62.722  0.00  0.00      MEMB  
ATOM   1790  C35 POPCM  19      68.923  78.856  61.215  0.00  0.00      MEMB  
ATOM   1791  H5X POPCM  19      68.170  79.638  60.979  0.00  0.00      MEMB  
ATOM   1792  H5Y POPCM  19      68.511  77.824  61.190  0.00  0.00      MEMB  
ATOM   1793  C36 POPCM  19      69.968  78.984  60.042  0.00  0.00      MEMB  
ATOM   1794  H6X POPCM  19      70.878  78.386  60.260  0.00  0.00      MEMB  
ATOM   1795  H6Y POPCM  19      70.200  80.063  59.914  0.00  0.00      MEMB  
ATOM   1796  C37 POPCM  19      69.319  78.285  58.790  0.00  0.00      MEMB  
ATOM   1797  H7X POPCM  19      68.478  78.929  58.454  0.00  0.00      MEMB  
ATOM   1798  H7Y POPCM  19      68.918  77.315  59.156  0.00  0.00      MEMB  
ATOM   1799  C38 POPCM  19      70.411  77.925  57.725  0.00  0.00      MEMB  
ATOM   1800  H8X POPCM  19      71.307  77.516  58.239  0.00  0.00      MEMB  
ATOM   1801  H8Y POPCM  19      70.748  78.843  57.199  0.00  0.00      MEMB  
ATOM   1802  C39 POPCM  19      69.844  76.925  56.714  0.00  0.00      MEMB  
ATOM   1803  H9X POPCM  19      69.298  76.031  57.084  0.00  0.00      MEMB  
ATOM   1804  H9Y POPCM  19      70.744  76.436  56.282  0.00  0.00      MEMB  
ATOM   1805 C310 POPCM  19      68.884  77.450  55.715  0.00  0.00      MEMB  
ATOM   1806 H10X POPCM  19      69.328  78.174  54.999  0.00  0.00      MEMB  
ATOM   1807 H10Y POPCM  19      67.979  77.829  56.238  0.00  0.00      MEMB  
ATOM   1808 C311 POPCM  19      68.408  76.273  54.823  0.00  0.00      MEMB  
ATOM   1809 H11X POPCM  19      67.406  75.944  55.172  0.00  0.00      MEMB  
ATOM   1810 H11Y POPCM  19      69.177  75.475  54.905  0.00  0.00      MEMB  
ATOM   1811 C312 POPCM  19      68.349  76.707  53.386  0.00  0.00      MEMB  
ATOM   1812 H12X POPCM  19      69.365  76.888  52.976  0.00  0.00      MEMB  
ATOM   1813 H12Y POPCM  19      67.756  77.644  53.444  0.00  0.00      MEMB  
ATOM   1814 C313 POPCM  19      67.683  75.727  52.457  0.00  0.00      MEMB  
ATOM   1815 H13X POPCM  19      67.796  76.126  51.426  0.00  0.00      MEMB  
ATOM   1816 H13Y POPCM  19      66.607  75.609  52.709  0.00  0.00      MEMB  
ATOM   1817 C314 POPCM  19      68.329  74.294  52.477  0.00  0.00      MEMB  
ATOM   1818 H14X POPCM  19      68.275  73.750  53.444  0.00  0.00      MEMB  
ATOM   1819 H14Y POPCM  19      69.400  74.421  52.213  0.00  0.00      MEMB  
ATOM   1820 C315 POPCM  19      67.687  73.318  51.438  0.00  0.00      MEMB  
ATOM   1821 H15X POPCM  19      67.700  73.811  50.442  0.00  0.00      MEMB  
ATOM   1822 H15Y POPCM  19      66.600  73.223  51.651  0.00  0.00      MEMB  
ATOM   1823 C316 POPCM  19      68.327  71.948  51.276  0.00  0.00      MEMB  
ATOM   1824 H16X POPCM  19      69.401  72.008  51.001  0.00  0.00      MEMB  
ATOM   1825 H16Y POPCM  19      67.773  71.223  50.643  0.00  0.00      MEMB  
ATOM   1826 H16Z POPCM  19      68.261  71.457  52.271  0.00  0.00      MEMB  
ATOM   1827  N   POPCM  20     100.652  84.934  71.693  0.00  0.00      MEMB  
ATOM   1828  C12 POPCM  20     100.270  84.906  70.255  0.00  0.00      MEMB  
ATOM   1829 H12A POPCM  20     100.791  84.077  69.801  0.00  0.00      MEMB  
ATOM   1830 H12B POPCM  20     100.672  85.777  69.758  0.00  0.00      MEMB  
ATOM   1831  C13 POPCM  20     100.022  86.091  72.356  0.00  0.00      MEMB  
ATOM   1832 H13A POPCM  20     100.125  86.995  71.775  0.00  0.00      MEMB  
ATOM   1833 H13B POPCM  20      98.949  86.062  72.467  0.00  0.00      MEMB  
ATOM   1834 H13C POPCM  20     100.506  86.195  73.316  0.00  0.00      MEMB  
ATOM   1835  C14 POPCM  20     100.478  83.705  72.426  0.00  0.00      MEMB  
ATOM   1836 H14A POPCM  20     100.748  82.834  71.847  0.00  0.00      MEMB  
ATOM   1837 H14B POPCM  20     100.786  83.827  73.454  0.00  0.00      MEMB  
ATOM   1838 H14C POPCM  20      99.418  83.502  72.466  0.00  0.00      MEMB  
ATOM   1839  C15 POPCM  20     102.141  85.243  71.722  0.00  0.00      MEMB  
ATOM   1840 H15A POPCM  20     102.453  85.061  72.740  0.00  0.00      MEMB  
ATOM   1841 H15B POPCM  20     102.349  86.253  71.399  0.00  0.00      MEMB  
ATOM   1842 H15C POPCM  20     102.822  84.787  71.019  0.00  0.00      MEMB  
ATOM   1843  C11 POPCM  20      98.729  84.786  69.991  0.00  0.00      MEMB  
ATOM   1844 H11A POPCM  20      98.560  84.860  68.896  0.00  0.00      MEMB  
ATOM   1845 H11B POPCM  20      98.251  85.661  70.483  0.00  0.00      MEMB  
ATOM   1846  P   POPCM  20      98.463  82.146  69.669  0.00  0.00      MEMB  
ATOM   1847  O13 POPCM  20      97.555  81.080  70.076  0.00  0.00      MEMB  
ATOM   1848  O14 POPCM  20      99.932  81.730  69.845  0.00  0.00      MEMB  
ATOM   1849  O12 POPCM  20      98.159  83.520  70.342  0.00  0.00      MEMB  
ATOM   1850  O11 POPCM  20      98.270  82.490  68.135  0.00  0.00      MEMB  
ATOM   1851  C1  POPCM  20      97.020  82.925  67.656  0.00  0.00      MEMB  
ATOM   1852  HA  POPCM  20      97.100  84.009  67.427  0.00  0.00      MEMB  
ATOM   1853  HB  POPCM  20      96.104  82.921  68.285  0.00  0.00      MEMB  
ATOM   1854  C2  POPCM  20      96.479  82.134  66.468  0.00  0.00      MEMB  
ATOM   1855  HS  POPCM  20      96.477  81.045  66.691  0.00  0.00      MEMB  
ATOM   1856  O21 POPCM  20      97.332  82.431  65.434  0.00  0.00      MEMB  
ATOM   1857  C21 POPCM  20      98.269  81.441  65.147  0.00  0.00      MEMB  
ATOM   1858  O22 POPCM  20      98.445  80.454  65.841  0.00  0.00      MEMB  
ATOM   1859  C22 POPCM  20      99.149  81.935  64.025  0.00  0.00      MEMB  
ATOM   1860  H2R POPCM  20     100.024  81.251  64.035  0.00  0.00      MEMB  
ATOM   1861  H2S POPCM  20      99.455  82.981  64.242  0.00  0.00      MEMB  
ATOM   1862  C3  POPCM  20      94.974  82.430  66.067  0.00  0.00      MEMB  
ATOM   1863  HX  POPCM  20      94.826  83.531  66.096  0.00  0.00      MEMB  
ATOM   1864  HY  POPCM  20      94.434  81.958  66.915  0.00  0.00      MEMB  
ATOM   1865  O31 POPCM  20      94.573  82.043  64.733  0.00  0.00      MEMB  
ATOM   1866  C31 POPCM  20      94.356  80.772  64.668  0.00  0.00      MEMB  
ATOM   1867  O32 POPCM  20      94.264  80.012  65.601  0.00  0.00      MEMB  
ATOM   1868  C32 POPCM  20      94.478  80.324  63.187  0.00  0.00      MEMB  
ATOM   1869  H2X POPCM  20      95.107  81.127  62.745  0.00  0.00      MEMB  
ATOM   1870  H2Y POPCM  20      93.461  80.418  62.748  0.00  0.00      MEMB  
ATOM   1871  C23 POPCM  20      98.286  81.958  62.739  0.00  0.00      MEMB  
ATOM   1872  H3R POPCM  20      97.202  82.168  62.866  0.00  0.00      MEMB  
ATOM   1873  H3S POPCM  20      98.304  80.906  62.382  0.00  0.00      MEMB  
ATOM   1874  C24 POPCM  20      99.000  82.674  61.598  0.00  0.00      MEMB  
ATOM   1875  H4R POPCM  20     100.038  82.277  61.592  0.00  0.00      MEMB  
ATOM   1876  H4S POPCM  20      99.052  83.771  61.761  0.00  0.00      MEMB  
ATOM   1877  C25 POPCM  20      98.456  82.183  60.218  0.00  0.00      MEMB  
ATOM   1878  H5R POPCM  20      97.347  82.246  60.253  0.00  0.00      MEMB  
ATOM   1879  H5S POPCM  20      98.822  81.146  60.059  0.00  0.00      MEMB  
ATOM   1880  C26 POPCM  20      99.123  82.981  59.073  0.00  0.00      MEMB  
ATOM   1881  H6R POPCM  20     100.229  83.059  59.141  0.00  0.00      MEMB  
ATOM   1882  H6S POPCM  20      98.698  84.003  58.973  0.00  0.00      MEMB  
ATOM   1883  C27 POPCM  20      98.808  82.271  57.806  0.00  0.00      MEMB  
ATOM   1884  H7R POPCM  20      99.021  81.187  57.918  0.00  0.00      MEMB  
ATOM   1885  H7S POPCM  20      99.533  82.705  57.084  0.00  0.00      MEMB  
ATOM   1886  C28 POPCM  20      97.400  82.505  57.325  0.00  0.00      MEMB  
ATOM   1887  H8R POPCM  20      97.295  83.598  57.497  0.00  0.00      MEMB  
ATOM   1888  H8S POPCM  20      96.701  81.934  57.973  0.00  0.00      MEMB  
ATOM   1889  C29 POPCM  20      97.215  82.184  55.862  0.00  0.00      MEMB  
ATOM   1890  H91 POPCM  20      96.955  81.163  55.548  0.00  0.00      MEMB  
ATOM   1891 C210 POPCM  20      97.264  83.178  54.869  0.00  0.00      MEMB  
ATOM   1892 H101 POPCM  20      97.157  82.881  53.816  0.00  0.00      MEMB  
ATOM   1893 C211 POPCM  20      97.559  84.710  54.956  0.00  0.00      MEMB  
ATOM   1894 H11R POPCM  20      98.249  85.084  55.742  0.00  0.00      MEMB  
ATOM   1895 H11S POPCM  20      96.609  85.271  55.086  0.00  0.00      MEMB  
ATOM   1896 C212 POPCM  20      98.312  85.278  53.749  0.00  0.00      MEMB  
ATOM   1897 H12R POPCM  20      99.175  84.686  53.378  0.00  0.00      MEMB  
ATOM   1898 H12S POPCM  20      98.651  86.293  54.047  0.00  0.00      MEMB  
ATOM   1899 C213 POPCM  20      97.414  85.551  52.513  0.00  0.00      MEMB  
ATOM   1900 H13R POPCM  20      97.091  86.614  52.483  0.00  0.00      MEMB  
ATOM   1901 H13S POPCM  20      96.471  84.965  52.542  0.00  0.00      MEMB  
ATOM   1902 C214 POPCM  20      98.070  85.188  51.186  0.00  0.00      MEMB  
ATOM   1903 H14R POPCM  20      98.960  85.805  50.941  0.00  0.00      MEMB  
ATOM   1904 H14S POPCM  20      97.285  85.467  50.451  0.00  0.00      MEMB  
ATOM   1905 C215 POPCM  20      98.525  83.700  50.965  0.00  0.00      MEMB  
ATOM   1906 H15R POPCM  20      97.644  83.050  50.776  0.00  0.00      MEMB  
ATOM   1907 H15S POPCM  20      99.008  83.261  51.864  0.00  0.00      MEMB  
ATOM   1908 C216 POPCM  20      99.375  83.513  49.730  0.00  0.00      MEMB  
ATOM   1909 H16R POPCM  20     100.013  84.414  49.610  0.00  0.00      MEMB  
ATOM   1910 H16S POPCM  20      98.780  83.443  48.794  0.00  0.00      MEMB  
ATOM   1911 C217 POPCM  20     100.277  82.183  49.883  0.00  0.00      MEMB  
ATOM   1912 H17R POPCM  20      99.663  81.296  50.147  0.00  0.00      MEMB  
ATOM   1913 H17S POPCM  20     100.973  82.415  50.717  0.00  0.00      MEMB  
ATOM   1914 C218 POPCM  20     101.093  81.909  48.583  0.00  0.00      MEMB  
ATOM   1915 H18R POPCM  20     101.917  81.239  48.911  0.00  0.00      MEMB  
ATOM   1916 H18S POPCM  20     101.455  82.851  48.119  0.00  0.00      MEMB  
ATOM   1917 H18T POPCM  20     100.518  81.385  47.789  0.00  0.00      MEMB  
ATOM   1918  C33 POPCM  20      95.389  79.087  62.959  0.00  0.00      MEMB  
ATOM   1919  H3X POPCM  20      95.364  78.301  63.744  0.00  0.00      MEMB  
ATOM   1920  H3Y POPCM  20      96.465  79.360  62.938  0.00  0.00      MEMB  
ATOM   1921  C34 POPCM  20      95.118  78.530  61.534  0.00  0.00      MEMB  
ATOM   1922  H4X POPCM  20      94.035  78.346  61.370  0.00  0.00      MEMB  
ATOM   1923  H4Y POPCM  20      95.647  77.563  61.393  0.00  0.00      MEMB  
ATOM   1924  C35 POPCM  20      95.495  79.517  60.418  0.00  0.00      MEMB  
ATOM   1925  H5X POPCM  20      96.366  80.150  60.690  0.00  0.00      MEMB  
ATOM   1926  H5Y POPCM  20      94.603  80.173  60.333  0.00  0.00      MEMB  
ATOM   1927  C36 POPCM  20      95.858  78.827  59.115  0.00  0.00      MEMB  
ATOM   1928  H6X POPCM  20      95.790  79.565  58.288  0.00  0.00      MEMB  
ATOM   1929  H6Y POPCM  20      95.003  78.149  58.902  0.00  0.00      MEMB  
ATOM   1930  C37 POPCM  20      97.214  78.217  59.012  0.00  0.00      MEMB  
ATOM   1931  H7X POPCM  20      97.484  77.610  59.902  0.00  0.00      MEMB  
ATOM   1932  H7Y POPCM  20      98.030  78.969  58.948  0.00  0.00      MEMB  
ATOM   1933  C38 POPCM  20      97.287  77.297  57.770  0.00  0.00      MEMB  
ATOM   1934  H8X POPCM  20      96.441  76.577  57.741  0.00  0.00      MEMB  
ATOM   1935  H8Y POPCM  20      98.234  76.717  57.804  0.00  0.00      MEMB  
ATOM   1936  C39 POPCM  20      97.484  78.202  56.545  0.00  0.00      MEMB  
ATOM   1937  H9X POPCM  20      98.306  78.919  56.755  0.00  0.00      MEMB  
ATOM   1938  H9Y POPCM  20      96.547  78.778  56.387  0.00  0.00      MEMB  
ATOM   1939 C310 POPCM  20      97.875  77.480  55.238  0.00  0.00      MEMB  
ATOM   1940 H10X POPCM  20      97.227  76.579  55.177  0.00  0.00      MEMB  
ATOM   1941 H10Y POPCM  20      98.847  76.977  55.430  0.00  0.00      MEMB  
ATOM   1942 C311 POPCM  20      97.631  78.247  53.931  0.00  0.00      MEMB  
ATOM   1943 H11X POPCM  20      98.287  79.144  53.927  0.00  0.00      MEMB  
ATOM   1944 H11Y POPCM  20      96.545  78.475  53.874  0.00  0.00      MEMB  
ATOM   1945 C312 POPCM  20      97.986  77.359  52.695  0.00  0.00      MEMB  
ATOM   1946 H12X POPCM  20      97.505  76.384  52.923  0.00  0.00      MEMB  
ATOM   1947 H12Y POPCM  20      99.074  77.212  52.529  0.00  0.00      MEMB  
ATOM   1948 C313 POPCM  20      97.432  77.986  51.414  0.00  0.00      MEMB  
ATOM   1949 H13X POPCM  20      97.565  79.083  51.525  0.00  0.00      MEMB  
ATOM   1950 H13Y POPCM  20      96.327  77.889  51.473  0.00  0.00      MEMB  
ATOM   1951 C314 POPCM  20      98.165  77.616  50.135  0.00  0.00      MEMB  
ATOM   1952 H14X POPCM  20      97.759  76.642  49.787  0.00  0.00      MEMB  
ATOM   1953 H14Y POPCM  20      99.274  77.615  50.195  0.00  0.00      MEMB  
ATOM   1954 C315 POPCM  20      97.864  78.681  49.006  0.00  0.00      MEMB  
ATOM   1955 H15X POPCM  20      98.147  79.674  49.417  0.00  0.00      MEMB  
ATOM   1956 H15Y POPCM  20      96.760  78.688  48.881  0.00  0.00      MEMB  
ATOM   1957 C316 POPCM  20      98.578  78.383  47.619  0.00  0.00      MEMB  
ATOM   1958 H16X POPCM  20      98.213  79.142  46.894  0.00  0.00      MEMB  
ATOM   1959 H16Y POPCM  20      98.217  77.354  47.406  0.00  0.00      MEMB  
ATOM   1960 H16Z POPCM  20      99.677  78.367  47.787  0.00  0.00      MEMB  
ATOM   1961  C3  CHL1M  21      57.621  99.157  63.422  0.00  0.00      MEMB  
ATOM   1962  H3  CHL1M  21      57.727 100.137  62.910  0.00  0.00      MEMB  
ATOM   1963  O3  CHL1M  21      57.443  99.218  64.834  0.00  0.00      MEMB  
ATOM   1964  H3' CHL1M  21      57.384  98.304  65.122  0.00  0.00      MEMB  
ATOM   1965  C4  CHL1M  21      56.416  98.476  62.861  0.00  0.00      MEMB  
ATOM   1966  H4A CHL1M  21      56.198  97.695  63.620  0.00  0.00      MEMB  
ATOM   1967  H4B CHL1M  21      55.553  99.176  62.850  0.00  0.00      MEMB  
ATOM   1968  C5  CHL1M  21      56.633  97.848  61.518  0.00  0.00      MEMB  
ATOM   1969  C6  CHL1M  21      55.776  98.105  60.521  0.00  0.00      MEMB  
ATOM   1970  H6  CHL1M  21      54.908  98.707  60.825  0.00  0.00      MEMB  
ATOM   1971  C7  CHL1M  21      55.961  97.671  59.088  0.00  0.00      MEMB  
ATOM   1972  H7A CHL1M  21      55.064  97.159  58.680  0.00  0.00      MEMB  
ATOM   1973  H7B CHL1M  21      56.298  98.627  58.633  0.00  0.00      MEMB  
ATOM   1974  C8  CHL1M  21      57.064  96.577  58.895  0.00  0.00      MEMB  
ATOM   1975  H8  CHL1M  21      56.627  95.653  59.332  0.00  0.00      MEMB  
ATOM   1976  C14 CHL1M  21      57.477  96.496  57.397  0.00  0.00      MEMB  
ATOM   1977  H14 CHL1M  21      58.089  97.411  57.247  0.00  0.00      MEMB  
ATOM   1978  C15 CHL1M  21      56.383  96.583  56.295  0.00  0.00      MEMB  
ATOM   1979 H15A CHL1M  21      55.500  95.965  56.563  0.00  0.00      MEMB  
ATOM   1980 H15B CHL1M  21      56.109  97.656  56.206  0.00  0.00      MEMB  
ATOM   1981  C16 CHL1M  21      57.159  96.066  55.117  0.00  0.00      MEMB  
ATOM   1982 H16A CHL1M  21      56.624  95.161  54.759  0.00  0.00      MEMB  
ATOM   1983 H16B CHL1M  21      57.174  96.892  54.374  0.00  0.00      MEMB  
ATOM   1984  C17 CHL1M  21      58.599  95.685  55.636  0.00  0.00      MEMB  
ATOM   1985  H17 CHL1M  21      59.189  96.616  55.497  0.00  0.00      MEMB  
ATOM   1986  C13 CHL1M  21      58.423  95.395  57.142  0.00  0.00      MEMB  
ATOM   1987  C18 CHL1M  21      57.781  93.962  57.384  0.00  0.00      MEMB  
ATOM   1988 H18A CHL1M  21      58.324  93.127  56.892  0.00  0.00      MEMB  
ATOM   1989 H18B CHL1M  21      57.526  93.771  58.449  0.00  0.00      MEMB  
ATOM   1990 H18C CHL1M  21      56.781  93.890  56.906  0.00  0.00      MEMB  
ATOM   1991  C12 CHL1M  21      59.598  95.435  58.023  0.00  0.00      MEMB  
ATOM   1992 H12A CHL1M  21      60.188  94.496  57.972  0.00  0.00      MEMB  
ATOM   1993 H12B CHL1M  21      60.186  96.343  57.770  0.00  0.00      MEMB  
ATOM   1994  C11 CHL1M  21      59.237  95.654  59.533  0.00  0.00      MEMB  
ATOM   1995 H11A CHL1M  21      58.751  94.701  59.835  0.00  0.00      MEMB  
ATOM   1996 H11B CHL1M  21      60.136  95.752  60.179  0.00  0.00      MEMB  
ATOM   1997  C9  CHL1M  21      58.236  96.828  59.807  0.00  0.00      MEMB  
ATOM   1998  H9  CHL1M  21      58.758  97.763  59.510  0.00  0.00      MEMB  
ATOM   1999  C10 CHL1M  21      57.914  97.049  61.342  0.00  0.00      MEMB  
ATOM   2000  C19 CHL1M  21      57.805  95.702  62.146  0.00  0.00      MEMB  
ATOM   2001 H19A CHL1M  21      58.713  95.063  62.114  0.00  0.00      MEMB  
ATOM   2002 H19B CHL1M  21      57.608  95.855  63.228  0.00  0.00      MEMB  
ATOM   2003 H19C CHL1M  21      57.083  94.968  61.728  0.00  0.00      MEMB  
ATOM   2004  C1  CHL1M  21      59.143  97.799  61.914  0.00  0.00      MEMB  
ATOM   2005  H1A CHL1M  21      59.874  96.976  61.764  0.00  0.00      MEMB  
ATOM   2006  H1B CHL1M  21      59.501  98.536  61.163  0.00  0.00      MEMB  
ATOM   2007  C2  CHL1M  21      58.972  98.373  63.319  0.00  0.00      MEMB  
ATOM   2008  H2A CHL1M  21      59.735  99.139  63.575  0.00  0.00      MEMB  
ATOM   2009  H2B CHL1M  21      58.950  97.458  63.949  0.00  0.00      MEMB  
ATOM   2010  C20 CHL1M  21      59.138  94.581  54.695  0.00  0.00      MEMB  
ATOM   2011  H20 CHL1M  21      58.482  93.699  54.854  0.00  0.00      MEMB  
ATOM   2012  C21 CHL1M  21      60.552  94.130  55.189  0.00  0.00      MEMB  
ATOM   2013 H21A CHL1M  21      61.315  94.920  55.027  0.00  0.00      MEMB  
ATOM   2014 H21B CHL1M  21      60.868  93.250  54.589  0.00  0.00      MEMB  
ATOM   2015 H21C CHL1M  21      60.505  93.659  56.194  0.00  0.00      MEMB  
ATOM   2016  C22 CHL1M  21      59.071  94.865  53.215  0.00  0.00      MEMB  
ATOM   2017 H22A CHL1M  21      59.353  93.921  52.702  0.00  0.00      MEMB  
ATOM   2018 H22B CHL1M  21      58.039  94.996  52.826  0.00  0.00      MEMB  
ATOM   2019  C23 CHL1M  21      59.851  96.083  52.752  0.00  0.00      MEMB  
ATOM   2020 H23A CHL1M  21      59.072  96.834  53.004  0.00  0.00      MEMB  
ATOM   2021 H23B CHL1M  21      60.833  96.219  53.254  0.00  0.00      MEMB  
ATOM   2022  C24 CHL1M  21      60.015  96.291  51.250  0.00  0.00      MEMB  
ATOM   2023 H24A CHL1M  21      59.281  95.622  50.752  0.00  0.00      MEMB  
ATOM   2024 H24B CHL1M  21      59.971  97.359  50.947  0.00  0.00      MEMB  
ATOM   2025  C25 CHL1M  21      61.505  95.869  50.932  0.00  0.00      MEMB  
ATOM   2026  H25 CHL1M  21      62.203  96.598  51.396  0.00  0.00      MEMB  
ATOM   2027  C26 CHL1M  21      62.010  94.562  51.558  0.00  0.00      MEMB  
ATOM   2028 H26A CHL1M  21      62.087  94.748  52.650  0.00  0.00      MEMB  
ATOM   2029 H26B CHL1M  21      61.343  93.720  51.277  0.00  0.00      MEMB  
ATOM   2030 H26C CHL1M  21      63.040  94.372  51.186  0.00  0.00      MEMB  
ATOM   2031  C27 CHL1M  21      61.834  95.983  49.427  0.00  0.00      MEMB  
ATOM   2032 H27A CHL1M  21      62.853  95.573  49.264  0.00  0.00      MEMB  
ATOM   2033 H27B CHL1M  21      61.194  95.235  48.911  0.00  0.00      MEMB  
ATOM   2034 H27C CHL1M  21      61.709  96.980  48.952  0.00  0.00      MEMB  
ATOM   2035  N   POPCM  22      78.523  32.338  74.197  0.00  0.00      MEMB  
ATOM   2036  C12 POPCM  22      79.544  32.645  73.110  0.00  0.00      MEMB  
ATOM   2037 H12A POPCM  22      79.638  31.838  72.398  0.00  0.00      MEMB  
ATOM   2038 H12B POPCM  22      80.542  32.686  73.520  0.00  0.00      MEMB  
ATOM   2039  C13 POPCM  22      77.173  31.911  73.650  0.00  0.00      MEMB  
ATOM   2040 H13A POPCM  22      76.642  32.605  73.016  0.00  0.00      MEMB  
ATOM   2041 H13B POPCM  22      77.243  30.957  73.149  0.00  0.00      MEMB  
ATOM   2042 H13C POPCM  22      76.484  31.712  74.458  0.00  0.00      MEMB  
ATOM   2043  C14 POPCM  22      78.998  31.382  75.197  0.00  0.00      MEMB  
ATOM   2044 H14A POPCM  22      78.600  30.398  74.999  0.00  0.00      MEMB  
ATOM   2045 H14B POPCM  22      80.071  31.294  75.110  0.00  0.00      MEMB  
ATOM   2046 H14C POPCM  22      78.647  31.645  76.184  0.00  0.00      MEMB  
ATOM   2047  C15 POPCM  22      78.418  33.647  74.891  0.00  0.00      MEMB  
ATOM   2048 H15A POPCM  22      79.343  33.769  75.435  0.00  0.00      MEMB  
ATOM   2049 H15B POPCM  22      77.563  33.670  75.551  0.00  0.00      MEMB  
ATOM   2050 H15C POPCM  22      78.283  34.488  74.227  0.00  0.00      MEMB  
ATOM   2051  C11 POPCM  22      79.253  33.937  72.252  0.00  0.00      MEMB  
ATOM   2052 H11A POPCM  22      78.151  33.941  72.108  0.00  0.00      MEMB  
ATOM   2053 H11B POPCM  22      79.677  33.779  71.238  0.00  0.00      MEMB  
ATOM   2054  P   POPCM  22      81.141  35.610  73.105  0.00  0.00      MEMB  
ATOM   2055  O13 POPCM  22      81.789  34.710  74.087  0.00  0.00      MEMB  
ATOM   2056  O14 POPCM  22      81.133  37.076  73.411  0.00  0.00      MEMB  
ATOM   2057  O12 POPCM  22      79.609  35.160  72.863  0.00  0.00      MEMB  
ATOM   2058  O11 POPCM  22      81.877  35.388  71.706  0.00  0.00      MEMB  
ATOM   2059  C1  POPCM  22      81.545  36.117  70.535  0.00  0.00      MEMB  
ATOM   2060  HA  POPCM  22      82.512  36.566  70.220  0.00  0.00      MEMB  
ATOM   2061  HB  POPCM  22      80.771  36.889  70.737  0.00  0.00      MEMB  
ATOM   2062  C2  POPCM  22      81.456  35.241  69.251  0.00  0.00      MEMB  
ATOM   2063  HS  POPCM  22      80.446  34.814  69.068  0.00  0.00      MEMB  
ATOM   2064  O21 POPCM  22      82.395  34.167  69.335  0.00  0.00      MEMB  
ATOM   2065  C21 POPCM  22      81.930  32.982  68.779  0.00  0.00      MEMB  
ATOM   2066  O22 POPCM  22      80.784  32.753  68.463  0.00  0.00      MEMB  
ATOM   2067  C22 POPCM  22      83.065  31.944  68.676  0.00  0.00      MEMB  
ATOM   2068  H2R POPCM  22      82.636  30.923  68.588  0.00  0.00      MEMB  
ATOM   2069  H2S POPCM  22      83.632  31.962  69.632  0.00  0.00      MEMB  
ATOM   2070  C3  POPCM  22      81.808  36.160  67.986  0.00  0.00      MEMB  
ATOM   2071  HX  POPCM  22      82.876  36.448  68.087  0.00  0.00      MEMB  
ATOM   2072  HY  POPCM  22      81.345  37.166  68.072  0.00  0.00      MEMB  
ATOM   2073  O31 POPCM  22      81.547  35.556  66.679  0.00  0.00      MEMB  
ATOM   2074  C31 POPCM  22      80.298  35.614  66.249  0.00  0.00      MEMB  
ATOM   2075  O32 POPCM  22      79.355  35.943  66.974  0.00  0.00      MEMB  
ATOM   2076  C32 POPCM  22      80.225  34.928  64.863  0.00  0.00      MEMB  
ATOM   2077  H2X POPCM  22      79.149  34.751  64.650  0.00  0.00      MEMB  
ATOM   2078  H2Y POPCM  22      80.888  34.037  64.876  0.00  0.00      MEMB  
ATOM   2079  C23 POPCM  22      83.962  32.158  67.518  0.00  0.00      MEMB  
ATOM   2080  H3R POPCM  22      84.696  31.337  67.376  0.00  0.00      MEMB  
ATOM   2081  H3S POPCM  22      84.622  33.014  67.777  0.00  0.00      MEMB  
ATOM   2082  C24 POPCM  22      83.315  32.379  66.132  0.00  0.00      MEMB  
ATOM   2083  H4R POPCM  22      82.625  33.250  66.124  0.00  0.00      MEMB  
ATOM   2084  H4S POPCM  22      82.816  31.429  65.843  0.00  0.00      MEMB  
ATOM   2085  C25 POPCM  22      84.425  32.648  65.071  0.00  0.00      MEMB  
ATOM   2086  H5R POPCM  22      85.015  31.754  64.777  0.00  0.00      MEMB  
ATOM   2087  H5S POPCM  22      85.201  33.327  65.486  0.00  0.00      MEMB  
ATOM   2088  C26 POPCM  22      83.843  33.441  63.929  0.00  0.00      MEMB  
ATOM   2089  H6R POPCM  22      83.433  34.369  64.381  0.00  0.00      MEMB  
ATOM   2090  H6S POPCM  22      82.939  32.948  63.512  0.00  0.00      MEMB  
ATOM   2091  C27 POPCM  22      84.793  33.848  62.815  0.00  0.00      MEMB  
ATOM   2092  H7R POPCM  22      84.864  33.043  62.052  0.00  0.00      MEMB  
ATOM   2093  H7S POPCM  22      85.808  34.102  63.189  0.00  0.00      MEMB  
ATOM   2094  C28 POPCM  22      84.290  35.142  62.045  0.00  0.00      MEMB  
ATOM   2095  H8R POPCM  22      84.192  35.830  62.912  0.00  0.00      MEMB  
ATOM   2096  H8S POPCM  22      83.298  35.005  61.564  0.00  0.00      MEMB  
ATOM   2097  C29 POPCM  22      85.382  35.668  61.104  0.00  0.00      MEMB  
ATOM   2098  H91 POPCM  22      85.600  36.696  61.427  0.00  0.00      MEMB  
ATOM   2099 C210 POPCM  22      86.199  35.171  60.203  0.00  0.00      MEMB  
ATOM   2100 H101 POPCM  22      86.940  35.822  59.716  0.00  0.00      MEMB  
ATOM   2101 C211 POPCM  22      86.210  33.719  59.771  0.00  0.00      MEMB  
ATOM   2102 H11R POPCM  22      85.247  33.319  60.156  0.00  0.00      MEMB  
ATOM   2103 H11S POPCM  22      87.037  33.218  60.318  0.00  0.00      MEMB  
ATOM   2104 C212 POPCM  22      86.579  33.440  58.280  0.00  0.00      MEMB  
ATOM   2105 H12R POPCM  22      86.884  32.372  58.263  0.00  0.00      MEMB  
ATOM   2106 H12S POPCM  22      87.521  33.974  58.031  0.00  0.00      MEMB  
ATOM   2107 C213 POPCM  22      85.515  33.792  57.230  0.00  0.00      MEMB  
ATOM   2108 H13R POPCM  22      85.401  34.892  57.342  0.00  0.00      MEMB  
ATOM   2109 H13S POPCM  22      84.564  33.298  57.522  0.00  0.00      MEMB  
ATOM   2110 C214 POPCM  22      85.893  33.474  55.719  0.00  0.00      MEMB  
ATOM   2111 H14R POPCM  22      86.220  32.418  55.612  0.00  0.00      MEMB  
ATOM   2112 H14S POPCM  22      86.619  34.175  55.254  0.00  0.00      MEMB  
ATOM   2113 C215 POPCM  22      84.638  33.507  54.808  0.00  0.00      MEMB  
ATOM   2114 H15R POPCM  22      84.242  34.539  54.706  0.00  0.00      MEMB  
ATOM   2115 H15S POPCM  22      83.860  32.821  55.207  0.00  0.00      MEMB  
ATOM   2116 C216 POPCM  22      85.056  33.157  53.323  0.00  0.00      MEMB  
ATOM   2117 H16R POPCM  22      85.485  32.132  53.334  0.00  0.00      MEMB  
ATOM   2118 H16S POPCM  22      85.935  33.773  53.039  0.00  0.00      MEMB  
ATOM   2119 C217 POPCM  22      83.859  33.279  52.314  0.00  0.00      MEMB  
ATOM   2120 H17R POPCM  22      83.258  34.203  52.451  0.00  0.00      MEMB  
ATOM   2121 H17S POPCM  22      83.230  32.407  52.596  0.00  0.00      MEMB  
ATOM   2122 C218 POPCM  22      84.287  33.139  50.844  0.00  0.00      MEMB  
ATOM   2123 H18R POPCM  22      85.221  33.665  50.555  0.00  0.00      MEMB  
ATOM   2124 H18S POPCM  22      83.478  33.434  50.142  0.00  0.00      MEMB  
ATOM   2125 H18T POPCM  22      84.480  32.063  50.645  0.00  0.00      MEMB  
ATOM   2126  C33 POPCM  22      80.732  35.943  63.710  0.00  0.00      MEMB  
ATOM   2127  H3X POPCM  22      81.792  36.214  63.903  0.00  0.00      MEMB  
ATOM   2128  H3Y POPCM  22      80.204  36.918  63.637  0.00  0.00      MEMB  
ATOM   2129  C34 POPCM  22      80.495  35.442  62.260  0.00  0.00      MEMB  
ATOM   2130  H4X POPCM  22      79.550  34.867  62.155  0.00  0.00      MEMB  
ATOM   2131  H4Y POPCM  22      81.364  34.756  62.172  0.00  0.00      MEMB  
ATOM   2132  C35 POPCM  22      80.606  36.574  61.225  0.00  0.00      MEMB  
ATOM   2133  H5X POPCM  22      81.607  37.051  61.300  0.00  0.00      MEMB  
ATOM   2134  H5Y POPCM  22      79.804  37.343  61.249  0.00  0.00      MEMB  
ATOM   2135  C36 POPCM  22      80.437  35.999  59.785  0.00  0.00      MEMB  
ATOM   2136  H6X POPCM  22      79.350  35.880  59.593  0.00  0.00      MEMB  
ATOM   2137  H6Y POPCM  22      80.943  35.014  59.702  0.00  0.00      MEMB  
ATOM   2138  C37 POPCM  22      81.104  36.943  58.695  0.00  0.00      MEMB  
ATOM   2139  H7X POPCM  22      82.111  37.032  59.154  0.00  0.00      MEMB  
ATOM   2140  H7Y POPCM  22      80.508  37.876  58.794  0.00  0.00      MEMB  
ATOM   2141  C38 POPCM  22      81.086  36.413  57.291  0.00  0.00      MEMB  
ATOM   2142  H8X POPCM  22      80.077  35.982  57.115  0.00  0.00      MEMB  
ATOM   2143  H8Y POPCM  22      81.760  35.532  57.353  0.00  0.00      MEMB  
ATOM   2144  C39 POPCM  22      81.507  37.244  56.059  0.00  0.00      MEMB  
ATOM   2145  H9X POPCM  22      82.616  37.322  56.062  0.00  0.00      MEMB  
ATOM   2146  H9Y POPCM  22      81.059  38.258  56.126  0.00  0.00      MEMB  
ATOM   2147 C310 POPCM  22      81.139  36.629  54.669  0.00  0.00      MEMB  
ATOM   2148 H10X POPCM  22      80.041  36.599  54.498  0.00  0.00      MEMB  
ATOM   2149 H10Y POPCM  22      81.484  35.573  54.669  0.00  0.00      MEMB  
ATOM   2150 C311 POPCM  22      81.954  37.228  53.524  0.00  0.00      MEMB  
ATOM   2151 H11X POPCM  22      82.010  36.618  52.597  0.00  0.00      MEMB  
ATOM   2152 H11Y POPCM  22      83.023  37.319  53.813  0.00  0.00      MEMB  
ATOM   2153 C312 POPCM  22      81.267  38.575  53.132  0.00  0.00      MEMB  
ATOM   2154 H12X POPCM  22      80.860  39.236  53.927  0.00  0.00      MEMB  
ATOM   2155 H12Y POPCM  22      80.394  38.479  52.452  0.00  0.00      MEMB  
ATOM   2156 C313 POPCM  22      82.209  39.529  52.278  0.00  0.00      MEMB  
ATOM   2157 H13X POPCM  22      82.552  38.936  51.405  0.00  0.00      MEMB  
ATOM   2158 H13Y POPCM  22      83.112  39.900  52.809  0.00  0.00      MEMB  
ATOM   2159 C314 POPCM  22      81.416  40.715  51.731  0.00  0.00      MEMB  
ATOM   2160 H14X POPCM  22      81.239  41.507  52.490  0.00  0.00      MEMB  
ATOM   2161 H14Y POPCM  22      80.428  40.329  51.400  0.00  0.00      MEMB  
ATOM   2162 C315 POPCM  22      81.977  41.446  50.428  0.00  0.00      MEMB  
ATOM   2163 H15X POPCM  22      82.202  40.609  49.733  0.00  0.00      MEMB  
ATOM   2164 H15Y POPCM  22      82.895  42.041  50.619  0.00  0.00      MEMB  
ATOM   2165 C316 POPCM  22      80.909  42.363  49.815  0.00  0.00      MEMB  
ATOM   2166 H16X POPCM  22      80.748  43.309  50.375  0.00  0.00      MEMB  
ATOM   2167 H16Y POPCM  22      79.929  41.880  49.614  0.00  0.00      MEMB  
ATOM   2168 H16Z POPCM  22      81.387  42.661  48.858  0.00  0.00      MEMB  
ATOM   2169  N   POPCM  23      70.543 104.845  73.987  0.00  0.00      MEMB  
ATOM   2170  C12 POPCM  23      70.137 105.023  72.528  0.00  0.00      MEMB  
ATOM   2171 H12A POPCM  23      69.776 106.020  72.318  0.00  0.00      MEMB  
ATOM   2172 H12B POPCM  23      69.359 104.314  72.286  0.00  0.00      MEMB  
ATOM   2173  C13 POPCM  23      71.271 103.565  74.206  0.00  0.00      MEMB  
ATOM   2174 H13A POPCM  23      71.797 103.515  75.147  0.00  0.00      MEMB  
ATOM   2175 H13B POPCM  23      70.638 102.692  74.153  0.00  0.00      MEMB  
ATOM   2176 H13C POPCM  23      71.943 103.426  73.371  0.00  0.00      MEMB  
ATOM   2177  C14 POPCM  23      71.433 105.970  74.314  0.00  0.00      MEMB  
ATOM   2178 H14A POPCM  23      71.129 106.929  73.920  0.00  0.00      MEMB  
ATOM   2179 H14B POPCM  23      71.613 106.014  75.378  0.00  0.00      MEMB  
ATOM   2180 H14C POPCM  23      72.380 105.699  73.870  0.00  0.00      MEMB  
ATOM   2181  C15 POPCM  23      69.352 104.945  74.825  0.00  0.00      MEMB  
ATOM   2182 H15A POPCM  23      68.802 105.849  74.608  0.00  0.00      MEMB  
ATOM   2183 H15B POPCM  23      69.683 105.016  75.850  0.00  0.00      MEMB  
ATOM   2184 H15C POPCM  23      68.685 104.111  74.666  0.00  0.00      MEMB  
ATOM   2185  C11 POPCM  23      71.297 104.879  71.476  0.00  0.00      MEMB  
ATOM   2186 H11A POPCM  23      72.265 105.375  71.703  0.00  0.00      MEMB  
ATOM   2187 H11B POPCM  23      70.922 105.423  70.583  0.00  0.00      MEMB  
ATOM   2188  P   POPCM  23      70.462 102.587  70.475  0.00  0.00      MEMB  
ATOM   2189  O13 POPCM  23      69.137 102.672  71.159  0.00  0.00      MEMB  
ATOM   2190  O14 POPCM  23      70.882 101.204  70.166  0.00  0.00      MEMB  
ATOM   2191  O12 POPCM  23      71.551 103.501  71.269  0.00  0.00      MEMB  
ATOM   2192  O11 POPCM  23      70.523 103.318  69.020  0.00  0.00      MEMB  
ATOM   2193  C1  POPCM  23      69.510 103.041  68.017  0.00  0.00      MEMB  
ATOM   2194  HA  POPCM  23      68.973 104.003  67.869  0.00  0.00      MEMB  
ATOM   2195  HB  POPCM  23      68.747 102.289  68.313  0.00  0.00      MEMB  
ATOM   2196  C2  POPCM  23      70.112 102.550  66.716  0.00  0.00      MEMB  
ATOM   2197  HS  POPCM  23      69.236 102.290  66.085  0.00  0.00      MEMB  
ATOM   2198  O21 POPCM  23      71.021 101.415  66.868  0.00  0.00      MEMB  
ATOM   2199  C21 POPCM  23      70.420 100.285  67.180  0.00  0.00      MEMB  
ATOM   2200  O22 POPCM  23      69.221 100.159  67.345  0.00  0.00      MEMB  
ATOM   2201  C22 POPCM  23      71.397  99.130  67.280  0.00  0.00      MEMB  
ATOM   2202  H2R POPCM  23      71.362  98.736  68.319  0.00  0.00      MEMB  
ATOM   2203  H2S POPCM  23      72.417  99.545  67.128  0.00  0.00      MEMB  
ATOM   2204  C3  POPCM  23      70.857 103.623  65.902  0.00  0.00      MEMB  
ATOM   2205  HX  POPCM  23      71.705 104.022  66.500  0.00  0.00      MEMB  
ATOM   2206  HY  POPCM  23      70.155 104.468  65.737  0.00  0.00      MEMB  
ATOM   2207  O31 POPCM  23      71.211 103.093  64.563  0.00  0.00      MEMB  
ATOM   2208  C31 POPCM  23      72.573 102.832  64.344  0.00  0.00      MEMB  
ATOM   2209  O32 POPCM  23      73.421 103.283  65.094  0.00  0.00      MEMB  
ATOM   2210  C32 POPCM  23      72.859 101.971  63.092  0.00  0.00      MEMB  
ATOM   2211  H2X POPCM  23      71.876 101.561  62.778  0.00  0.00      MEMB  
ATOM   2212  H2Y POPCM  23      73.551 101.135  63.331  0.00  0.00      MEMB  
ATOM   2213  C23 POPCM  23      71.140  97.978  66.237  0.00  0.00      MEMB  
ATOM   2214  H3R POPCM  23      70.035  97.873  66.210  0.00  0.00      MEMB  
ATOM   2215  H3S POPCM  23      71.461  96.996  66.646  0.00  0.00      MEMB  
ATOM   2216  C24 POPCM  23      71.735  98.331  64.819  0.00  0.00      MEMB  
ATOM   2217  H4R POPCM  23      72.795  98.656  64.886  0.00  0.00      MEMB  
ATOM   2218  H4S POPCM  23      71.312  99.221  64.307  0.00  0.00      MEMB  
ATOM   2219  C25 POPCM  23      71.675  97.209  63.769  0.00  0.00      MEMB  
ATOM   2220  H5R POPCM  23      70.612  96.940  63.586  0.00  0.00      MEMB  
ATOM   2221  H5S POPCM  23      72.134  96.299  64.210  0.00  0.00      MEMB  
ATOM   2222  C26 POPCM  23      72.321  97.637  62.456  0.00  0.00      MEMB  
ATOM   2223  H6R POPCM  23      72.199  98.697  62.146  0.00  0.00      MEMB  
ATOM   2224  H6S POPCM  23      71.846  97.019  61.663  0.00  0.00      MEMB  
ATOM   2225  C27 POPCM  23      73.889  97.491  62.422  0.00  0.00      MEMB  
ATOM   2226  H7R POPCM  23      74.135  96.689  63.150  0.00  0.00      MEMB  
ATOM   2227  H7S POPCM  23      74.330  98.396  62.892  0.00  0.00      MEMB  
ATOM   2228  C28 POPCM  23      74.428  97.216  60.965  0.00  0.00      MEMB  
ATOM   2229  H8R POPCM  23      74.201  96.174  60.656  0.00  0.00      MEMB  
ATOM   2230  H8S POPCM  23      75.525  97.118  61.114  0.00  0.00      MEMB  
ATOM   2231  C29 POPCM  23      74.091  98.257  59.961  0.00  0.00      MEMB  
ATOM   2232  H91 POPCM  23      74.185  99.287  60.336  0.00  0.00      MEMB  
ATOM   2233 C210 POPCM  23      73.684  98.040  58.683  0.00  0.00      MEMB  
ATOM   2234 H101 POPCM  23      73.282  98.848  58.054  0.00  0.00      MEMB  
ATOM   2235 C211 POPCM  23      73.489  96.814  57.966  0.00  0.00      MEMB  
ATOM   2236 H11R POPCM  23      72.427  96.643  57.687  0.00  0.00      MEMB  
ATOM   2237 H11S POPCM  23      73.679  95.901  58.570  0.00  0.00      MEMB  
ATOM   2238 C212 POPCM  23      74.325  96.615  56.633  0.00  0.00      MEMB  
ATOM   2239 H12R POPCM  23      75.401  96.537  56.899  0.00  0.00      MEMB  
ATOM   2240 H12S POPCM  23      74.244  97.534  56.014  0.00  0.00      MEMB  
ATOM   2241 C213 POPCM  23      73.917  95.336  55.926  0.00  0.00      MEMB  
ATOM   2242 H13R POPCM  23      72.812  95.364  55.821  0.00  0.00      MEMB  
ATOM   2243 H13S POPCM  23      74.152  94.514  56.635  0.00  0.00      MEMB  
ATOM   2244 C214 POPCM  23      74.577  95.172  54.566  0.00  0.00      MEMB  
ATOM   2245 H14R POPCM  23      74.707  94.106  54.283  0.00  0.00      MEMB  
ATOM   2246 H14S POPCM  23      75.611  95.578  54.536  0.00  0.00      MEMB  
ATOM   2247 C215 POPCM  23      73.625  95.761  53.538  0.00  0.00      MEMB  
ATOM   2248 H15R POPCM  23      73.615  96.854  53.737  0.00  0.00      MEMB  
ATOM   2249 H15S POPCM  23      72.586  95.375  53.605  0.00  0.00      MEMB  
ATOM   2250 C216 POPCM  23      73.943  95.560  52.070  0.00  0.00      MEMB  
ATOM   2251 H16R POPCM  23      74.148  94.471  51.990  0.00  0.00      MEMB  
ATOM   2252 H16S POPCM  23      74.925  95.995  51.787  0.00  0.00      MEMB  
ATOM   2253 C217 POPCM  23      72.748  95.751  51.115  0.00  0.00      MEMB  
ATOM   2254 H17R POPCM  23      72.206  96.622  51.541  0.00  0.00      MEMB  
ATOM   2255 H17S POPCM  23      72.186  94.810  51.296  0.00  0.00      MEMB  
ATOM   2256 C218 POPCM  23      73.170  95.914  49.735  0.00  0.00      MEMB  
ATOM   2257 H18R POPCM  23      72.237  95.920  49.132  0.00  0.00      MEMB  
ATOM   2258 H18S POPCM  23      73.891  95.132  49.414  0.00  0.00      MEMB  
ATOM   2259 H18T POPCM  23      73.704  96.860  49.505  0.00  0.00      MEMB  
ATOM   2260  C33 POPCM  23      73.565 102.862  61.968  0.00  0.00      MEMB  
ATOM   2261  H3X POPCM  23      73.817 102.050  61.253  0.00  0.00      MEMB  
ATOM   2262  H3Y POPCM  23      74.552 103.236  62.315  0.00  0.00      MEMB  
ATOM   2263  C34 POPCM  23      72.816 104.021  61.300  0.00  0.00      MEMB  
ATOM   2264  H4X POPCM  23      73.458 104.380  60.467  0.00  0.00      MEMB  
ATOM   2265  H4Y POPCM  23      72.576 104.845  62.005  0.00  0.00      MEMB  
ATOM   2266  C35 POPCM  23      71.434 103.592  60.780  0.00  0.00      MEMB  
ATOM   2267  H5X POPCM  23      70.881 104.499  60.453  0.00  0.00      MEMB  
ATOM   2268  H5Y POPCM  23      70.929 103.275  61.717  0.00  0.00      MEMB  
ATOM   2269  C36 POPCM  23      71.501 102.674  59.610  0.00  0.00      MEMB  
ATOM   2270  H6X POPCM  23      70.452 102.492  59.291  0.00  0.00      MEMB  
ATOM   2271  H6Y POPCM  23      72.060 101.762  59.909  0.00  0.00      MEMB  
ATOM   2272  C37 POPCM  23      72.304 103.116  58.335  0.00  0.00      MEMB  
ATOM   2273  H7X POPCM  23      73.360 103.273  58.643  0.00  0.00      MEMB  
ATOM   2274  H7Y POPCM  23      71.931 104.093  57.959  0.00  0.00      MEMB  
ATOM   2275  C38 POPCM  23      72.201 102.086  57.213  0.00  0.00      MEMB  
ATOM   2276  H8X POPCM  23      71.216 102.241  56.723  0.00  0.00      MEMB  
ATOM   2277  H8Y POPCM  23      72.113 101.078  57.672  0.00  0.00      MEMB  
ATOM   2278  C39 POPCM  23      73.438 102.150  56.244  0.00  0.00      MEMB  
ATOM   2279  H9X POPCM  23      73.372 101.279  55.557  0.00  0.00      MEMB  
ATOM   2280  H9Y POPCM  23      74.353 102.030  56.863  0.00  0.00      MEMB  
ATOM   2281 C310 POPCM  23      73.620 103.545  55.618  0.00  0.00      MEMB  
ATOM   2282 H10X POPCM  23      73.233 104.310  56.324  0.00  0.00      MEMB  
ATOM   2283 H10Y POPCM  23      72.922 103.819  54.799  0.00  0.00      MEMB  
ATOM   2284 C311 POPCM  23      75.022 103.965  55.005  0.00  0.00      MEMB  
ATOM   2285 H11X POPCM  23      75.650 104.264  55.871  0.00  0.00      MEMB  
ATOM   2286 H11Y POPCM  23      74.854 104.881  54.398  0.00  0.00      MEMB  
ATOM   2287 C312 POPCM  23      75.793 102.830  54.248  0.00  0.00      MEMB  
ATOM   2288 H12X POPCM  23      75.032 102.479  53.519  0.00  0.00      MEMB  
ATOM   2289 H12Y POPCM  23      76.072 102.006  54.939  0.00  0.00      MEMB  
ATOM   2290 C313 POPCM  23      77.110 103.135  53.508  0.00  0.00      MEMB  
ATOM   2291 H13X POPCM  23      77.645 102.219  53.178  0.00  0.00      MEMB  
ATOM   2292 H13Y POPCM  23      77.785 103.522  54.300  0.00  0.00      MEMB  
ATOM   2293 C314 POPCM  23      76.890 104.179  52.381  0.00  0.00      MEMB  
ATOM   2294 H14X POPCM  23      76.632 105.137  52.881  0.00  0.00      MEMB  
ATOM   2295 H14Y POPCM  23      76.095 103.925  51.646  0.00  0.00      MEMB  
ATOM   2296 C315 POPCM  23      78.218 104.517  51.647  0.00  0.00      MEMB  
ATOM   2297 H15X POPCM  23      79.109 103.872  51.809  0.00  0.00      MEMB  
ATOM   2298 H15Y POPCM  23      78.503 105.541  51.971  0.00  0.00      MEMB  
ATOM   2299 C316 POPCM  23      78.021 104.387  50.155  0.00  0.00      MEMB  
ATOM   2300 H16X POPCM  23      77.532 105.289  49.728  0.00  0.00      MEMB  
ATOM   2301 H16Y POPCM  23      77.547 103.425  49.868  0.00  0.00      MEMB  
ATOM   2302 H16Z POPCM  23      79.001 104.447  49.637  0.00  0.00      MEMB  
ATOM   2303  C3  CHL1M  24      74.160  91.775  64.211  0.00  0.00      MEMB  
ATOM   2304  H3  CHL1M  24      73.632  90.798  64.223  0.00  0.00      MEMB  
ATOM   2305  O3  CHL1M  24      74.208  92.313  65.546  0.00  0.00      MEMB  
ATOM   2306  H3' CHL1M  24      73.308  92.238  65.872  0.00  0.00      MEMB  
ATOM   2307  C4  CHL1M  24      75.593  91.510  63.681  0.00  0.00      MEMB  
ATOM   2308  H4A CHL1M  24      76.019  92.518  63.876  0.00  0.00      MEMB  
ATOM   2309  H4B CHL1M  24      76.063  90.729  64.316  0.00  0.00      MEMB  
ATOM   2310  C5  CHL1M  24      75.549  91.115  62.263  0.00  0.00      MEMB  
ATOM   2311  C6  CHL1M  24      76.023  89.923  61.952  0.00  0.00      MEMB  
ATOM   2312  H6  CHL1M  24      76.424  89.329  62.787  0.00  0.00      MEMB  
ATOM   2313  C7  CHL1M  24      76.100  89.302  60.547  0.00  0.00      MEMB  
ATOM   2314  H7A CHL1M  24      77.111  88.924  60.285  0.00  0.00      MEMB  
ATOM   2315  H7B CHL1M  24      75.406  88.449  60.389  0.00  0.00      MEMB  
ATOM   2316  C8  CHL1M  24      75.919  90.461  59.523  0.00  0.00      MEMB  
ATOM   2317  H8  CHL1M  24      76.918  90.945  59.473  0.00  0.00      MEMB  
ATOM   2318  C14 CHL1M  24      75.777  89.933  58.103  0.00  0.00      MEMB  
ATOM   2319  H14 CHL1M  24      74.826  89.360  58.128  0.00  0.00      MEMB  
ATOM   2320  C15 CHL1M  24      76.786  88.910  57.590  0.00  0.00      MEMB  
ATOM   2321 H15A CHL1M  24      77.812  89.095  57.976  0.00  0.00      MEMB  
ATOM   2322 H15B CHL1M  24      76.435  87.880  57.815  0.00  0.00      MEMB  
ATOM   2323  C16 CHL1M  24      76.878  89.051  56.044  0.00  0.00      MEMB  
ATOM   2324 H16A CHL1M  24      77.845  89.486  55.713  0.00  0.00      MEMB  
ATOM   2325 H16B CHL1M  24      76.904  88.095  55.478  0.00  0.00      MEMB  
ATOM   2326  C17 CHL1M  24      75.757  89.971  55.763  0.00  0.00      MEMB  
ATOM   2327  H17 CHL1M  24      74.801  89.423  55.903  0.00  0.00      MEMB  
ATOM   2328  C13 CHL1M  24      75.627  90.903  56.940  0.00  0.00      MEMB  
ATOM   2329  C18 CHL1M  24      76.858  91.872  56.918  0.00  0.00      MEMB  
ATOM   2330 H18A CHL1M  24      76.806  92.679  56.156  0.00  0.00      MEMB  
ATOM   2331 H18B CHL1M  24      76.904  92.331  57.929  0.00  0.00      MEMB  
ATOM   2332 H18C CHL1M  24      77.783  91.315  56.659  0.00  0.00      MEMB  
ATOM   2333  C12 CHL1M  24      74.365  91.721  57.169  0.00  0.00      MEMB  
ATOM   2334 H12A CHL1M  24      74.310  92.517  56.397  0.00  0.00      MEMB  
ATOM   2335 H12B CHL1M  24      73.469  91.069  57.092  0.00  0.00      MEMB  
ATOM   2336  C11 CHL1M  24      74.341  92.350  58.584  0.00  0.00      MEMB  
ATOM   2337 H11A CHL1M  24      74.960  93.262  58.449  0.00  0.00      MEMB  
ATOM   2338 H11B CHL1M  24      73.316  92.701  58.830  0.00  0.00      MEMB  
ATOM   2339  C9  CHL1M  24      74.817  91.435  59.817  0.00  0.00      MEMB  
ATOM   2340  H9  CHL1M  24      73.898  90.837  59.995  0.00  0.00      MEMB  
ATOM   2341  C10 CHL1M  24      74.907  92.077  61.234  0.00  0.00      MEMB  
ATOM   2342  C19 CHL1M  24      75.803  93.310  61.084  0.00  0.00      MEMB  
ATOM   2343 H19A CHL1M  24      75.908  93.734  62.106  0.00  0.00      MEMB  
ATOM   2344 H19B CHL1M  24      76.819  93.008  60.752  0.00  0.00      MEMB  
ATOM   2345 H19C CHL1M  24      75.389  94.122  60.448  0.00  0.00      MEMB  
ATOM   2346  C1  CHL1M  24      73.508  92.520  61.794  0.00  0.00      MEMB  
ATOM   2347  H1A CHL1M  24      73.138  93.332  61.133  0.00  0.00      MEMB  
ATOM   2348  H1B CHL1M  24      72.884  91.610  61.667  0.00  0.00      MEMB  
ATOM   2349  C2  CHL1M  24      73.466  92.806  63.307  0.00  0.00      MEMB  
ATOM   2350  H2A CHL1M  24      72.421  93.004  63.626  0.00  0.00      MEMB  
ATOM   2351  H2B CHL1M  24      74.161  93.661  63.449  0.00  0.00      MEMB  
ATOM   2352  C20 CHL1M  24      75.704  90.583  54.325  0.00  0.00      MEMB  
ATOM   2353  H20 CHL1M  24      75.299  91.615  54.389  0.00  0.00      MEMB  
ATOM   2354  C21 CHL1M  24      74.810  89.772  53.425  0.00  0.00      MEMB  
ATOM   2355 H21A CHL1M  24      75.279  88.766  53.369  0.00  0.00      MEMB  
ATOM   2356 H21B CHL1M  24      74.671  90.254  52.434  0.00  0.00      MEMB  
ATOM   2357 H21C CHL1M  24      73.831  89.701  53.944  0.00  0.00      MEMB  
ATOM   2358  C22 CHL1M  24      77.090  90.744  53.710  0.00  0.00      MEMB  
ATOM   2359 H22A CHL1M  24      77.665  91.380  54.417  0.00  0.00      MEMB  
ATOM   2360 H22B CHL1M  24      77.705  89.828  53.582  0.00  0.00      MEMB  
ATOM   2361  C23 CHL1M  24      77.217  91.501  52.343  0.00  0.00      MEMB  
ATOM   2362 H23A CHL1M  24      76.709  90.904  51.556  0.00  0.00      MEMB  
ATOM   2363 H23B CHL1M  24      76.698  92.478  52.448  0.00  0.00      MEMB  
ATOM   2364  C24 CHL1M  24      78.653  91.821  51.885  0.00  0.00      MEMB  
ATOM   2365 H24A CHL1M  24      78.590  92.465  50.982  0.00  0.00      MEMB  
ATOM   2366 H24B CHL1M  24      79.228  92.391  52.645  0.00  0.00      MEMB  
ATOM   2367  C25 CHL1M  24      79.427  90.517  51.649  0.00  0.00      MEMB  
ATOM   2368  H25 CHL1M  24      78.755  89.681  51.935  0.00  0.00      MEMB  
ATOM   2369  C26 CHL1M  24      79.856  90.350  50.183  0.00  0.00      MEMB  
ATOM   2370 H26A CHL1M  24      80.091  89.270  50.072  0.00  0.00      MEMB  
ATOM   2371 H26B CHL1M  24      78.953  90.600  49.584  0.00  0.00      MEMB  
ATOM   2372 H26C CHL1M  24      80.732  90.999  49.969  0.00  0.00      MEMB  
ATOM   2373  C27 CHL1M  24      80.668  90.499  52.490  0.00  0.00      MEMB  
ATOM   2374 H27A CHL1M  24      81.186  89.535  52.301  0.00  0.00      MEMB  
ATOM   2375 H27B CHL1M  24      81.388  91.292  52.197  0.00  0.00      MEMB  
ATOM   2376 H27C CHL1M  24      80.438  90.466  53.577  0.00  0.00      MEMB  
ATOM   2377  N   POPCM  25      64.857  90.258  72.950  0.00  0.00      MEMB  
ATOM   2378  C12 POPCM  25      64.883  89.591  71.615  0.00  0.00      MEMB  
ATOM   2379 H12A POPCM  25      64.347  88.654  71.595  0.00  0.00      MEMB  
ATOM   2380 H12B POPCM  25      65.921  89.346  71.448  0.00  0.00      MEMB  
ATOM   2381  C13 POPCM  25      63.517  90.504  73.433  0.00  0.00      MEMB  
ATOM   2382 H13A POPCM  25      63.095  89.518  73.559  0.00  0.00      MEMB  
ATOM   2383 H13B POPCM  25      63.439  91.012  74.383  0.00  0.00      MEMB  
ATOM   2384 H13C POPCM  25      62.897  91.137  72.816  0.00  0.00      MEMB  
ATOM   2385  C14 POPCM  25      65.567  89.490  73.955  0.00  0.00      MEMB  
ATOM   2386 H14A POPCM  25      66.641  89.518  73.853  0.00  0.00      MEMB  
ATOM   2387 H14B POPCM  25      65.496  89.910  74.947  0.00  0.00      MEMB  
ATOM   2388 H14C POPCM  25      65.352  88.433  73.893  0.00  0.00      MEMB  
ATOM   2389  C15 POPCM  25      65.598  91.572  72.834  0.00  0.00      MEMB  
ATOM   2390 H15A POPCM  25      66.620  91.452  72.507  0.00  0.00      MEMB  
ATOM   2391 H15B POPCM  25      65.744  91.988  73.820  0.00  0.00      MEMB  
ATOM   2392 H15C POPCM  25      65.176  92.248  72.105  0.00  0.00      MEMB  
ATOM   2393  C11 POPCM  25      64.451  90.363  70.305  0.00  0.00      MEMB  
ATOM   2394 H11A POPCM  25      64.795  89.772  69.430  0.00  0.00      MEMB  
ATOM   2395 H11B POPCM  25      64.997  91.313  70.118  0.00  0.00      MEMB  
ATOM   2396  P   POPCM  25      62.299  91.924  69.923  0.00  0.00      MEMB  
ATOM   2397  O13 POPCM  25      63.071  93.008  70.563  0.00  0.00      MEMB  
ATOM   2398  O14 POPCM  25      60.861  91.740  70.254  0.00  0.00      MEMB  
ATOM   2399  O12 POPCM  25      63.050  90.519  70.171  0.00  0.00      MEMB  
ATOM   2400  O11 POPCM  25      62.353  92.127  68.362  0.00  0.00      MEMB  
ATOM   2401  C1  POPCM  25      62.916  91.224  67.427  0.00  0.00      MEMB  
ATOM   2402  HA  POPCM  25      62.592  90.174  67.588  0.00  0.00      MEMB  
ATOM   2403  HB  POPCM  25      64.023  91.176  67.509  0.00  0.00      MEMB  
ATOM   2404  C2  POPCM  25      62.555  91.555  65.961  0.00  0.00      MEMB  
ATOM   2405  HS  POPCM  25      63.050  90.770  65.349  0.00  0.00      MEMB  
ATOM   2406  O21 POPCM  25      63.030  92.879  65.614  0.00  0.00      MEMB  
ATOM   2407  C21 POPCM  25      64.351  93.236  65.648  0.00  0.00      MEMB  
ATOM   2408  O22 POPCM  25      65.253  92.457  65.895  0.00  0.00      MEMB  
ATOM   2409  C22 POPCM  25      64.634  94.705  65.294  0.00  0.00      MEMB  
ATOM   2410  H2R POPCM  25      65.695  95.023  65.381  0.00  0.00      MEMB  
ATOM   2411  H2S POPCM  25      63.951  95.316  65.923  0.00  0.00      MEMB  
ATOM   2412  C3  POPCM  25      61.057  91.591  65.626  0.00  0.00      MEMB  
ATOM   2413  HX  POPCM  25      60.583  92.435  66.172  0.00  0.00      MEMB  
ATOM   2414  HY  POPCM  25      60.692  90.623  66.031  0.00  0.00      MEMB  
ATOM   2415  O31 POPCM  25      60.776  91.559  64.211  0.00  0.00      MEMB  
ATOM   2416  C31 POPCM  25      60.604  92.758  63.668  0.00  0.00      MEMB  
ATOM   2417  O32 POPCM  25      60.542  93.825  64.272  0.00  0.00      MEMB  
ATOM   2418  C32 POPCM  25      60.432  92.725  62.055  0.00  0.00      MEMB  
ATOM   2419  H2X POPCM  25      60.261  93.800  61.833  0.00  0.00      MEMB  
ATOM   2420  H2Y POPCM  25      59.512  92.193  61.731  0.00  0.00      MEMB  
ATOM   2421  C23 POPCM  25      64.091  95.097  63.937  0.00  0.00      MEMB  
ATOM   2422  H3R POPCM  25      63.934  96.197  63.910  0.00  0.00      MEMB  
ATOM   2423  H3S POPCM  25      63.068  94.719  63.722  0.00  0.00      MEMB  
ATOM   2424  C24 POPCM  25      64.924  94.719  62.708  0.00  0.00      MEMB  
ATOM   2425  H4R POPCM  25      64.950  93.609  62.698  0.00  0.00      MEMB  
ATOM   2426  H4S POPCM  25      65.990  94.938  62.935  0.00  0.00      MEMB  
ATOM   2427  C25 POPCM  25      64.426  95.477  61.414  0.00  0.00      MEMB  
ATOM   2428  H5R POPCM  25      64.626  96.567  61.483  0.00  0.00      MEMB  
ATOM   2429  H5S POPCM  25      63.334  95.312  61.295  0.00  0.00      MEMB  
ATOM   2430  C26 POPCM  25      65.110  94.964  60.235  0.00  0.00      MEMB  
ATOM   2431  H6R POPCM  25      64.763  93.912  60.147  0.00  0.00      MEMB  
ATOM   2432  H6S POPCM  25      66.219  94.992  60.293  0.00  0.00      MEMB  
ATOM   2433  C27 POPCM  25      64.729  95.817  58.955  0.00  0.00      MEMB  
ATOM   2434  H7R POPCM  25      64.916  96.854  59.306  0.00  0.00      MEMB  
ATOM   2435  H7S POPCM  25      63.683  95.624  58.635  0.00  0.00      MEMB  
ATOM   2436  C28 POPCM  25      65.595  95.665  57.748  0.00  0.00      MEMB  
ATOM   2437  H8R POPCM  25      66.663  95.847  57.994  0.00  0.00      MEMB  
ATOM   2438  H8S POPCM  25      65.238  96.483  57.087  0.00  0.00      MEMB  
ATOM   2439  C29 POPCM  25      65.449  94.348  57.092  0.00  0.00      MEMB  
ATOM   2440  H91 POPCM  25      65.323  93.484  57.762  0.00  0.00      MEMB  
ATOM   2441 C210 POPCM  25      65.600  94.140  55.772  0.00  0.00      MEMB  
ATOM   2442 H101 POPCM  25      65.681  93.106  55.407  0.00  0.00      MEMB  
ATOM   2443 C211 POPCM  25      66.022  95.150  54.732  0.00  0.00      MEMB  
ATOM   2444 H11R POPCM  25      66.074  96.112  55.285  0.00  0.00      MEMB  
ATOM   2445 H11S POPCM  25      65.311  95.188  53.879  0.00  0.00      MEMB  
ATOM   2446 C212 POPCM  25      67.435  94.950  54.195  0.00  0.00      MEMB  
ATOM   2447 H12R POPCM  25      67.619  93.884  53.944  0.00  0.00      MEMB  
ATOM   2448 H12S POPCM  25      68.306  95.331  54.770  0.00  0.00      MEMB  
ATOM   2449 C213 POPCM  25      67.678  95.573  52.833  0.00  0.00      MEMB  
ATOM   2450 H13R POPCM  25      68.729  95.927  52.765  0.00  0.00      MEMB  
ATOM   2451 H13S POPCM  25      67.026  96.440  52.594  0.00  0.00      MEMB  
ATOM   2452 C214 POPCM  25      67.368  94.670  51.606  0.00  0.00      MEMB  
ATOM   2453 H14R POPCM  25      66.373  94.205  51.770  0.00  0.00      MEMB  
ATOM   2454 H14S POPCM  25      68.138  93.871  51.550  0.00  0.00      MEMB  
ATOM   2455 C215 POPCM  25      67.501  95.301  50.241  0.00  0.00      MEMB  
ATOM   2456 H15R POPCM  25      68.380  95.980  50.248  0.00  0.00      MEMB  
ATOM   2457 H15S POPCM  25      66.595  95.913  50.042  0.00  0.00      MEMB  
ATOM   2458 C216 POPCM  25      67.620  94.245  49.177  0.00  0.00      MEMB  
ATOM   2459 H16R POPCM  25      67.184  94.603  48.219  0.00  0.00      MEMB  
ATOM   2460 H16S POPCM  25      67.099  93.290  49.403  0.00  0.00      MEMB  
ATOM   2461 C217 POPCM  25      69.054  93.807  48.863  0.00  0.00      MEMB  
ATOM   2462 H17R POPCM  25      69.555  93.503  49.807  0.00  0.00      MEMB  
ATOM   2463 H17S POPCM  25      69.593  94.599  48.299  0.00  0.00      MEMB  
ATOM   2464 C218 POPCM  25      69.138  92.619  47.925  0.00  0.00      MEMB  
ATOM   2465 H18R POPCM  25      70.209  92.492  47.656  0.00  0.00      MEMB  
ATOM   2466 H18S POPCM  25      68.624  92.823  46.962  0.00  0.00      MEMB  
ATOM   2467 H18T POPCM  25      68.727  91.652  48.285  0.00  0.00      MEMB  
ATOM   2468  C33 POPCM  25      61.696  92.140  61.327  0.00  0.00      MEMB  
ATOM   2469  H3X POPCM  25      61.699  91.044  61.511  0.00  0.00      MEMB  
ATOM   2470  H3Y POPCM  25      62.654  92.495  61.761  0.00  0.00      MEMB  
ATOM   2471  C34 POPCM  25      61.754  92.489  59.889  0.00  0.00      MEMB  
ATOM   2472  H4X POPCM  25      62.362  93.384  59.637  0.00  0.00      MEMB  
ATOM   2473  H4Y POPCM  25      60.707  92.647  59.554  0.00  0.00      MEMB  
ATOM   2474  C35 POPCM  25      62.264  91.307  58.971  0.00  0.00      MEMB  
ATOM   2475  H5X POPCM  25      61.617  90.437  59.214  0.00  0.00      MEMB  
ATOM   2476  H5Y POPCM  25      63.247  91.026  59.406  0.00  0.00      MEMB  
ATOM   2477  C36 POPCM  25      62.361  91.621  57.492  0.00  0.00      MEMB  
ATOM   2478  H6X POPCM  25      63.124  92.408  57.310  0.00  0.00      MEMB  
ATOM   2479  H6Y POPCM  25      61.387  92.044  57.167  0.00  0.00      MEMB  
ATOM   2480  C37 POPCM  25      62.578  90.444  56.559  0.00  0.00      MEMB  
ATOM   2481  H7X POPCM  25      61.671  89.827  56.735  0.00  0.00      MEMB  
ATOM   2482  H7Y POPCM  25      63.542  89.961  56.826  0.00  0.00      MEMB  
ATOM   2483  C38 POPCM  25      62.668  90.868  55.087  0.00  0.00      MEMB  
ATOM   2484  H8X POPCM  25      63.526  91.542  54.879  0.00  0.00      MEMB  
ATOM   2485  H8Y POPCM  25      61.719  91.369  54.798  0.00  0.00      MEMB  
ATOM   2486  C39 POPCM  25      62.727  89.617  54.198  0.00  0.00      MEMB  
ATOM   2487  H9X POPCM  25      61.706  89.178  54.223  0.00  0.00      MEMB  
ATOM   2488  H9Y POPCM  25      63.379  88.900  54.741  0.00  0.00      MEMB  
ATOM   2489 C310 POPCM  25      63.185  89.978  52.761  0.00  0.00      MEMB  
ATOM   2490 H10X POPCM  25      63.370  89.056  52.170  0.00  0.00      MEMB  
ATOM   2491 H10Y POPCM  25      64.092  90.617  52.831  0.00  0.00      MEMB  
ATOM   2492 C311 POPCM  25      62.081  90.684  51.915  0.00  0.00      MEMB  
ATOM   2493 H11X POPCM  25      61.945  91.750  52.195  0.00  0.00      MEMB  
ATOM   2494 H11Y POPCM  25      61.110  90.161  52.046  0.00  0.00      MEMB  
ATOM   2495 C312 POPCM  25      62.167  90.620  50.420  0.00  0.00      MEMB  
ATOM   2496 H12X POPCM  25      61.285  91.174  50.033  0.00  0.00      MEMB  
ATOM   2497 H12Y POPCM  25      62.146  89.557  50.097  0.00  0.00      MEMB  
ATOM   2498 C313 POPCM  25      63.305  91.366  49.879  0.00  0.00      MEMB  
ATOM   2499 H13X POPCM  25      64.262  91.103  50.378  0.00  0.00      MEMB  
ATOM   2500 H13Y POPCM  25      63.218  92.468  49.989  0.00  0.00      MEMB  
ATOM   2501 C314 POPCM  25      63.633  91.249  48.380  0.00  0.00      MEMB  
ATOM   2502 H14X POPCM  25      62.749  91.091  47.727  0.00  0.00      MEMB  
ATOM   2503 H14Y POPCM  25      64.239  90.324  48.271  0.00  0.00      MEMB  
ATOM   2504 C315 POPCM  25      64.488  92.293  47.794  0.00  0.00      MEMB  
ATOM   2505 H15X POPCM  25      65.271  92.579  48.529  0.00  0.00      MEMB  
ATOM   2506 H15Y POPCM  25      63.933  93.250  47.696  0.00  0.00      MEMB  
ATOM   2507 C316 POPCM  25      64.958  91.935  46.460  0.00  0.00      MEMB  
ATOM   2508 H16X POPCM  25      65.777  92.618  46.148  0.00  0.00      MEMB  
ATOM   2509 H16Y POPCM  25      64.232  92.042  45.626  0.00  0.00      MEMB  
ATOM   2510 H16Z POPCM  25      65.214  90.854  46.424  0.00  0.00      MEMB  
ATOM   2511  N   POPCM  26      67.706  98.595  70.964  0.00  0.00      MEMB  
ATOM   2512  C12 POPCM  26      67.763  98.783  69.416  0.00  0.00      MEMB  
ATOM   2513 H12A POPCM  26      67.662  97.832  68.915  0.00  0.00      MEMB  
ATOM   2514 H12B POPCM  26      68.801  99.016  69.230  0.00  0.00      MEMB  
ATOM   2515  C13 POPCM  26      68.298  99.833  71.663  0.00  0.00      MEMB  
ATOM   2516 H13A POPCM  26      68.268  99.662  72.729  0.00  0.00      MEMB  
ATOM   2517 H13B POPCM  26      69.285 100.096  71.313  0.00  0.00      MEMB  
ATOM   2518 H13C POPCM  26      67.725 100.710  71.401  0.00  0.00      MEMB  
ATOM   2519  C14 POPCM  26      66.352  98.397  71.452  0.00  0.00      MEMB  
ATOM   2520 H14A POPCM  26      66.194  98.500  72.515  0.00  0.00      MEMB  
ATOM   2521 H14B POPCM  26      65.717  99.105  70.939  0.00  0.00      MEMB  
ATOM   2522 H14C POPCM  26      65.974  97.427  71.164  0.00  0.00      MEMB  
ATOM   2523  C15 POPCM  26      68.597  97.452  71.365  0.00  0.00      MEMB  
ATOM   2524 H15A POPCM  26      68.311  96.567  70.815  0.00  0.00      MEMB  
ATOM   2525 H15B POPCM  26      68.412  97.095  72.368  0.00  0.00      MEMB  
ATOM   2526 H15C POPCM  26      69.654  97.613  71.214  0.00  0.00      MEMB  
ATOM   2527  C11 POPCM  26      66.647  99.756  69.016  0.00  0.00      MEMB  
ATOM   2528 H11A POPCM  26      66.843  99.802  67.923  0.00  0.00      MEMB  
ATOM   2529 H11B POPCM  26      66.837 100.784  69.394  0.00  0.00      MEMB  
ATOM   2530  P   POPCM  26      64.161  98.846  68.197  0.00  0.00      MEMB  
ATOM   2531  O13 POPCM  26      62.841  99.150  68.722  0.00  0.00      MEMB  
ATOM   2532  O14 POPCM  26      64.421  97.463  67.854  0.00  0.00      MEMB  
ATOM   2533  O12 POPCM  26      65.253  99.429  69.203  0.00  0.00      MEMB  
ATOM   2534  O11 POPCM  26      64.369  99.785  66.910  0.00  0.00      MEMB  
ATOM   2535  C1  POPCM  26      64.444 101.214  66.939  0.00  0.00      MEMB  
ATOM   2536  HA  POPCM  26      64.990 101.522  67.856  0.00  0.00      MEMB  
ATOM   2537  HB  POPCM  26      63.433 101.668  67.022  0.00  0.00      MEMB  
ATOM   2538  C2  POPCM  26      65.282 101.738  65.792  0.00  0.00      MEMB  
ATOM   2539  HS  POPCM  26      64.599 101.770  64.916  0.00  0.00      MEMB  
ATOM   2540  O21 POPCM  26      66.428 100.908  65.394  0.00  0.00      MEMB  
ATOM   2541  C21 POPCM  26      66.225  99.854  64.636  0.00  0.00      MEMB  
ATOM   2542  O22 POPCM  26      65.240  99.713  63.881  0.00  0.00      MEMB  
ATOM   2543  C22 POPCM  26      67.405  98.992  64.792  0.00  0.00      MEMB  
ATOM   2544  H2R POPCM  26      67.353  98.492  65.783  0.00  0.00      MEMB  
ATOM   2545  H2S POPCM  26      68.337  99.596  64.755  0.00  0.00      MEMB  
ATOM   2546  C3  POPCM  26      65.929 103.060  66.009  0.00  0.00      MEMB  
ATOM   2547  HX  POPCM  26      66.530 102.957  66.938  0.00  0.00      MEMB  
ATOM   2548  HY  POPCM  26      65.175 103.855  66.192  0.00  0.00      MEMB  
ATOM   2549  O31 POPCM  26      66.881 103.473  64.994  0.00  0.00      MEMB  
ATOM   2550  C31 POPCM  26      66.369 103.824  63.828  0.00  0.00      MEMB  
ATOM   2551  O32 POPCM  26      65.185 103.906  63.525  0.00  0.00      MEMB  
ATOM   2552  C32 POPCM  26      67.448 104.026  62.766  0.00  0.00      MEMB  
ATOM   2553  H2X POPCM  26      68.448 103.739  63.156  0.00  0.00      MEMB  
ATOM   2554  H2Y POPCM  26      67.512 105.130  62.651  0.00  0.00      MEMB  
ATOM   2555  C23 POPCM  26      67.421  98.029  63.608  0.00  0.00      MEMB  
ATOM   2556  H3R POPCM  26      66.427  97.554  63.464  0.00  0.00      MEMB  
ATOM   2557  H3S POPCM  26      68.104  97.191  63.863  0.00  0.00      MEMB  
ATOM   2558  C24 POPCM  26      67.976  98.558  62.235  0.00  0.00      MEMB  
ATOM   2559  H4R POPCM  26      69.000  98.907  62.490  0.00  0.00      MEMB  
ATOM   2560  H4S POPCM  26      67.394  99.449  61.918  0.00  0.00      MEMB  
ATOM   2561  C25 POPCM  26      68.056  97.379  61.312  0.00  0.00      MEMB  
ATOM   2562  H5R POPCM  26      67.025  97.090  61.017  0.00  0.00      MEMB  
ATOM   2563  H5S POPCM  26      68.428  96.507  61.890  0.00  0.00      MEMB  
ATOM   2564  C26 POPCM  26      69.027  97.523  60.143  0.00  0.00      MEMB  
ATOM   2565  H6R POPCM  26      69.064  96.602  59.523  0.00  0.00      MEMB  
ATOM   2566  H6S POPCM  26      70.017  97.824  60.548  0.00  0.00      MEMB  
ATOM   2567  C27 POPCM  26      68.591  98.549  59.026  0.00  0.00      MEMB  
ATOM   2568  H7R POPCM  26      68.438  99.505  59.569  0.00  0.00      MEMB  
ATOM   2569  H7S POPCM  26      67.606  98.286  58.583  0.00  0.00      MEMB  
ATOM   2570  C28 POPCM  26      69.692  98.855  57.960  0.00  0.00      MEMB  
ATOM   2571  H8R POPCM  26      70.715  98.991  58.370  0.00  0.00      MEMB  
ATOM   2572  H8S POPCM  26      69.502  99.906  57.655  0.00  0.00      MEMB  
ATOM   2573  C29 POPCM  26      69.642  97.833  56.851  0.00  0.00      MEMB  
ATOM   2574  H91 POPCM  26      69.933  96.826  57.186  0.00  0.00      MEMB  
ATOM   2575 C210 POPCM  26      69.456  98.029  55.504  0.00  0.00      MEMB  
ATOM   2576 H101 POPCM  26      69.473  97.127  54.874  0.00  0.00      MEMB  
ATOM   2577 C211 POPCM  26      69.002  99.291  54.768  0.00  0.00      MEMB  
ATOM   2578 H11R POPCM  26      68.595 100.015  55.506  0.00  0.00      MEMB  
ATOM   2579 H11S POPCM  26      68.382  98.990  53.896  0.00  0.00      MEMB  
ATOM   2580 C212 POPCM  26      70.274  99.937  54.181  0.00  0.00      MEMB  
ATOM   2581 H12R POPCM  26      71.010 100.270  54.944  0.00  0.00      MEMB  
ATOM   2582 H12S POPCM  26      69.831 100.870  53.771  0.00  0.00      MEMB  
ATOM   2583 C213 POPCM  26      70.828  99.086  53.062  0.00  0.00      MEMB  
ATOM   2584 H13R POPCM  26      70.051  98.975  52.275  0.00  0.00      MEMB  
ATOM   2585 H13S POPCM  26      71.175  98.089  53.408  0.00  0.00      MEMB  
ATOM   2586 C214 POPCM  26      72.167  99.658  52.571  0.00  0.00      MEMB  
ATOM   2587 H14R POPCM  26      72.786  98.816  52.193  0.00  0.00      MEMB  
ATOM   2588 H14S POPCM  26      72.723 100.243  53.335  0.00  0.00      MEMB  
ATOM   2589 C215 POPCM  26      71.919 100.515  51.295  0.00  0.00      MEMB  
ATOM   2590 H15R POPCM  26      71.189 101.277  51.641  0.00  0.00      MEMB  
ATOM   2591 H15S POPCM  26      71.433  99.942  50.476  0.00  0.00      MEMB  
ATOM   2592 C216 POPCM  26      73.221 101.227  50.711  0.00  0.00      MEMB  
ATOM   2593 H16R POPCM  26      73.581 101.705  51.647  0.00  0.00      MEMB  
ATOM   2594 H16S POPCM  26      72.922 102.076  50.061  0.00  0.00      MEMB  
ATOM   2595 C217 POPCM  26      74.229 100.291  50.033  0.00  0.00      MEMB  
ATOM   2596 H17R POPCM  26      73.635  99.913  49.174  0.00  0.00      MEMB  
ATOM   2597 H17S POPCM  26      74.306  99.444  50.748  0.00  0.00      MEMB  
ATOM   2598 C218 POPCM  26      75.525 100.873  49.588  0.00  0.00      MEMB  
ATOM   2599 H18R POPCM  26      76.188 100.116  49.118  0.00  0.00      MEMB  
ATOM   2600 H18S POPCM  26      76.095 101.285  50.448  0.00  0.00      MEMB  
ATOM   2601 H18T POPCM  26      75.355 101.705  48.873  0.00  0.00      MEMB  
ATOM   2602  C33 POPCM  26      67.118 103.423  61.370  0.00  0.00      MEMB  
ATOM   2603  H3X POPCM  26      66.058 103.179  61.145  0.00  0.00      MEMB  
ATOM   2604  H3Y POPCM  26      67.583 102.429  61.198  0.00  0.00      MEMB  
ATOM   2605  C34 POPCM  26      67.720 104.253  60.182  0.00  0.00      MEMB  
ATOM   2606  H4X POPCM  26      68.722 104.582  60.532  0.00  0.00      MEMB  
ATOM   2607  H4Y POPCM  26      67.065 105.122  59.961  0.00  0.00      MEMB  
ATOM   2608  C35 POPCM  26      67.652 103.401  58.974  0.00  0.00      MEMB  
ATOM   2609  H5X POPCM  26      66.576 103.174  58.811  0.00  0.00      MEMB  
ATOM   2610  H5Y POPCM  26      68.020 102.401  59.286  0.00  0.00      MEMB  
ATOM   2611  C36 POPCM  26      68.318 103.978  57.732  0.00  0.00      MEMB  
ATOM   2612  H6X POPCM  26      69.408 103.951  57.944  0.00  0.00      MEMB  
ATOM   2613  H6Y POPCM  26      67.958 105.022  57.606  0.00  0.00      MEMB  
ATOM   2614  C37 POPCM  26      67.940 103.182  56.535  0.00  0.00      MEMB  
ATOM   2615  H7X POPCM  26      66.836 103.248  56.431  0.00  0.00      MEMB  
ATOM   2616  H7Y POPCM  26      68.222 102.124  56.725  0.00  0.00      MEMB  
ATOM   2617  C38 POPCM  26      68.686 103.607  55.289  0.00  0.00      MEMB  
ATOM   2618  H8X POPCM  26      69.662 103.086  55.388  0.00  0.00      MEMB  
ATOM   2619  H8Y POPCM  26      68.753 104.707  55.148  0.00  0.00      MEMB  
ATOM   2620  C39 POPCM  26      68.048 103.170  53.989  0.00  0.00      MEMB  
ATOM   2621  H9X POPCM  26      67.118 103.731  53.758  0.00  0.00      MEMB  
ATOM   2622  H9Y POPCM  26      67.770 102.100  53.884  0.00  0.00      MEMB  
ATOM   2623 C310 POPCM  26      68.994 103.602  52.801  0.00  0.00      MEMB  
ATOM   2624 H10X POPCM  26      70.044 103.257  52.913  0.00  0.00      MEMB  
ATOM   2625 H10Y POPCM  26      69.030 104.710  52.736  0.00  0.00      MEMB  
ATOM   2626 C311 POPCM  26      68.626 102.958  51.429  0.00  0.00      MEMB  
ATOM   2627 H11X POPCM  26      67.520 102.981  51.325  0.00  0.00      MEMB  
ATOM   2628 H11Y POPCM  26      68.911 101.884  51.426  0.00  0.00      MEMB  
ATOM   2629 C312 POPCM  26      69.149 103.605  50.214  0.00  0.00      MEMB  
ATOM   2630 H12X POPCM  26      70.215 103.918  50.230  0.00  0.00      MEMB  
ATOM   2631 H12Y POPCM  26      68.411 104.390  49.944  0.00  0.00      MEMB  
ATOM   2632 C313 POPCM  26      69.133 102.677  48.980  0.00  0.00      MEMB  
ATOM   2633 H13X POPCM  26      68.118 102.236  48.876  0.00  0.00      MEMB  
ATOM   2634 H13Y POPCM  26      69.816 101.833  49.214  0.00  0.00      MEMB  
ATOM   2635 C314 POPCM  26      69.534 103.416  47.667  0.00  0.00      MEMB  
ATOM   2636 H14X POPCM  26      69.041 104.411  47.697  0.00  0.00      MEMB  
ATOM   2637 H14Y POPCM  26      69.020 102.888  46.836  0.00  0.00      MEMB  
ATOM   2638 C315 POPCM  26      71.104 103.480  47.563  0.00  0.00      MEMB  
ATOM   2639 H15X POPCM  26      71.440 103.746  48.587  0.00  0.00      MEMB  
ATOM   2640 H15Y POPCM  26      71.388 104.225  46.789  0.00  0.00      MEMB  
ATOM   2641 C316 POPCM  26      71.733 102.088  47.221  0.00  0.00      MEMB  
ATOM   2642 H16X POPCM  26      72.827 102.067  47.030  0.00  0.00      MEMB  
ATOM   2643 H16Y POPCM  26      71.169 101.800  46.308  0.00  0.00      MEMB  
ATOM   2644 H16Z POPCM  26      71.565 101.320  48.006  0.00  0.00      MEMB  
ATOM   2645  N   POPCM  27      79.964  83.589  69.937  0.00  0.00      MEMB  
ATOM   2646  C12 POPCM  27      78.656  84.197  69.472  0.00  0.00      MEMB  
ATOM   2647 H12A POPCM  27      78.862  85.181  69.078  0.00  0.00      MEMB  
ATOM   2648 H12B POPCM  27      77.921  84.271  70.261  0.00  0.00      MEMB  
ATOM   2649  C13 POPCM  27      80.997  83.685  68.869  0.00  0.00      MEMB  
ATOM   2650 H13A POPCM  27      80.701  82.980  68.107  0.00  0.00      MEMB  
ATOM   2651 H13B POPCM  27      81.044  84.655  68.396  0.00  0.00      MEMB  
ATOM   2652 H13C POPCM  27      81.939  83.290  69.221  0.00  0.00      MEMB  
ATOM   2653  C14 POPCM  27      80.433  84.279  71.147  0.00  0.00      MEMB  
ATOM   2654 H14A POPCM  27      81.398  83.929  71.483  0.00  0.00      MEMB  
ATOM   2655 H14B POPCM  27      80.637  85.326  70.979  0.00  0.00      MEMB  
ATOM   2656 H14C POPCM  27      79.724  84.217  71.960  0.00  0.00      MEMB  
ATOM   2657  C15 POPCM  27      79.752  82.150  70.412  0.00  0.00      MEMB  
ATOM   2658 H15A POPCM  27      79.204  82.110  71.342  0.00  0.00      MEMB  
ATOM   2659 H15B POPCM  27      80.666  81.603  70.593  0.00  0.00      MEMB  
ATOM   2660 H15C POPCM  27      79.181  81.638  69.651  0.00  0.00      MEMB  
ATOM   2661  C11 POPCM  27      78.030  83.561  68.125  0.00  0.00      MEMB  
ATOM   2662 H11A POPCM  27      78.712  83.568  67.248  0.00  0.00      MEMB  
ATOM   2663 H11B POPCM  27      77.217  84.234  67.778  0.00  0.00      MEMB  
ATOM   2664  P   POPCM  27      76.151  82.012  69.042  0.00  0.00      MEMB  
ATOM   2665  O13 POPCM  27      76.084  82.796  70.301  0.00  0.00      MEMB  
ATOM   2666  O14 POPCM  27      75.747  80.564  69.074  0.00  0.00      MEMB  
ATOM   2667  O12 POPCM  27      77.611  82.245  68.396  0.00  0.00      MEMB  
ATOM   2668  O11 POPCM  27      75.216  82.698  68.058  0.00  0.00      MEMB  
ATOM   2669  C1  POPCM  27      74.998  82.191  66.761  0.00  0.00      MEMB  
ATOM   2670  HA  POPCM  27      75.964  81.895  66.299  0.00  0.00      MEMB  
ATOM   2671  HB  POPCM  27      74.790  83.164  66.266  0.00  0.00      MEMB  
ATOM   2672  C2  POPCM  27      73.895  81.072  66.530  0.00  0.00      MEMB  
ATOM   2673  HS  POPCM  27      74.080  80.313  67.319  0.00  0.00      MEMB  
ATOM   2674  O21 POPCM  27      74.115  80.610  65.188  0.00  0.00      MEMB  
ATOM   2675  C21 POPCM  27      73.382  79.694  64.659  0.00  0.00      MEMB  
ATOM   2676  O22 POPCM  27      72.676  78.939  65.287  0.00  0.00      MEMB  
ATOM   2677  C22 POPCM  27      73.726  79.590  63.222  0.00  0.00      MEMB  
ATOM   2678  H2R POPCM  27      72.755  79.316  62.758  0.00  0.00      MEMB  
ATOM   2679  H2S POPCM  27      74.535  78.846  63.058  0.00  0.00      MEMB  
ATOM   2680  C3  POPCM  27      72.521  81.783  66.816  0.00  0.00      MEMB  
ATOM   2681  HX  POPCM  27      72.419  82.207  67.838  0.00  0.00      MEMB  
ATOM   2682  HY  POPCM  27      71.779  80.956  66.824  0.00  0.00      MEMB  
ATOM   2683  O31 POPCM  27      72.036  82.726  65.830  0.00  0.00      MEMB  
ATOM   2684  C31 POPCM  27      70.880  83.267  66.149  0.00  0.00      MEMB  
ATOM   2685  O32 POPCM  27      70.226  82.953  67.170  0.00  0.00      MEMB  
ATOM   2686  C32 POPCM  27      70.441  84.298  65.001  0.00  0.00      MEMB  
ATOM   2687  H2X POPCM  27      71.079  85.154  65.309  0.00  0.00      MEMB  
ATOM   2688  H2Y POPCM  27      69.351  84.511  64.993  0.00  0.00      MEMB  
ATOM   2689  C23 POPCM  27      74.228  80.847  62.551  0.00  0.00      MEMB  
ATOM   2690  H3R POPCM  27      75.162  81.090  63.100  0.00  0.00      MEMB  
ATOM   2691  H3S POPCM  27      73.644  81.783  62.682  0.00  0.00      MEMB  
ATOM   2692  C24 POPCM  27      74.432  80.707  61.022  0.00  0.00      MEMB  
ATOM   2693  H4R POPCM  27      75.040  79.789  60.870  0.00  0.00      MEMB  
ATOM   2694  H4S POPCM  27      74.913  81.585  60.541  0.00  0.00      MEMB  
ATOM   2695  C25 POPCM  27      73.134  80.422  60.258  0.00  0.00      MEMB  
ATOM   2696  H5R POPCM  27      72.436  81.285  60.315  0.00  0.00      MEMB  
ATOM   2697  H5S POPCM  27      72.620  79.555  60.726  0.00  0.00      MEMB  
ATOM   2698  C26 POPCM  27      73.237  80.101  58.769  0.00  0.00      MEMB  
ATOM   2699  H6R POPCM  27      73.584  80.953  58.145  0.00  0.00      MEMB  
ATOM   2700  H6S POPCM  27      72.269  79.760  58.342  0.00  0.00      MEMB  
ATOM   2701  C27 POPCM  27      74.188  78.968  58.391  0.00  0.00      MEMB  
ATOM   2702  H7R POPCM  27      73.957  78.025  58.931  0.00  0.00      MEMB  
ATOM   2703  H7S POPCM  27      75.176  79.201  58.843  0.00  0.00      MEMB  
ATOM   2704  C28 POPCM  27      74.126  78.891  56.864  0.00  0.00      MEMB  
ATOM   2705  H8R POPCM  27      74.396  79.863  56.398  0.00  0.00      MEMB  
ATOM   2706  H8S POPCM  27      73.212  78.668  56.273  0.00  0.00      MEMB  
ATOM   2707  C29 POPCM  27      75.143  77.915  56.438  0.00  0.00      MEMB  
ATOM   2708  H91 POPCM  27      76.102  78.164  56.916  0.00  0.00      MEMB  
ATOM   2709 C210 POPCM  27      75.017  76.937  55.512  0.00  0.00      MEMB  
ATOM   2710 H101 POPCM  27      75.860  76.242  55.382  0.00  0.00      MEMB  
ATOM   2711 C211 POPCM  27      73.786  76.596  54.632  0.00  0.00      MEMB  
ATOM   2712 H11R POPCM  27      73.249  77.521  54.330  0.00  0.00      MEMB  
ATOM   2713 H11S POPCM  27      73.115  75.866  55.132  0.00  0.00      MEMB  
ATOM   2714 C212 POPCM  27      74.195  76.004  53.233  0.00  0.00      MEMB  
ATOM   2715 H12R POPCM  27      74.834  75.152  53.551  0.00  0.00      MEMB  
ATOM   2716 H12S POPCM  27      74.873  76.729  52.734  0.00  0.00      MEMB  
ATOM   2717 C213 POPCM  27      72.999  75.504  52.448  0.00  0.00      MEMB  
ATOM   2718 H13R POPCM  27      72.648  76.383  51.866  0.00  0.00      MEMB  
ATOM   2719 H13S POPCM  27      72.174  75.380  53.182  0.00  0.00      MEMB  
ATOM   2720 C214 POPCM  27      73.358  74.387  51.480  0.00  0.00      MEMB  
ATOM   2721 H14R POPCM  27      73.358  73.470  52.108  0.00  0.00      MEMB  
ATOM   2722 H14S POPCM  27      74.355  74.626  51.053  0.00  0.00      MEMB  
ATOM   2723 C215 POPCM  27      72.339  74.149  50.358  0.00  0.00      MEMB  
ATOM   2724 H15R POPCM  27      72.506  75.050  49.729  0.00  0.00      MEMB  
ATOM   2725 H15S POPCM  27      71.284  74.113  50.702  0.00  0.00      MEMB  
ATOM   2726 C216 POPCM  27      72.740  72.893  49.609  0.00  0.00      MEMB  
ATOM   2727 H16R POPCM  27      73.802  73.012  49.303  0.00  0.00      MEMB  
ATOM   2728 H16S POPCM  27      72.017  72.741  48.780  0.00  0.00      MEMB  
ATOM   2729 C217 POPCM  27      72.491  71.553  50.361  0.00  0.00      MEMB  
ATOM   2730 H17R POPCM  27      71.618  71.685  51.036  0.00  0.00      MEMB  
ATOM   2731 H17S POPCM  27      73.387  71.293  50.965  0.00  0.00      MEMB  
ATOM   2732 C218 POPCM  27      72.295  70.326  49.521  0.00  0.00      MEMB  
ATOM   2733 H18R POPCM  27      73.212  70.138  48.924  0.00  0.00      MEMB  
ATOM   2734 H18S POPCM  27      71.468  70.499  48.800  0.00  0.00      MEMB  
ATOM   2735 H18T POPCM  27      72.065  69.441  50.153  0.00  0.00      MEMB  
ATOM   2736  C33 POPCM  27      70.806  83.567  63.627  0.00  0.00      MEMB  
ATOM   2737  H3X POPCM  27      70.432  82.522  63.574  0.00  0.00      MEMB  
ATOM   2738  H3Y POPCM  27      71.916  83.621  63.655  0.00  0.00      MEMB  
ATOM   2739  C34 POPCM  27      70.534  84.369  62.265  0.00  0.00      MEMB  
ATOM   2740  H4X POPCM  27      71.051  85.351  62.315  0.00  0.00      MEMB  
ATOM   2741  H4Y POPCM  27      69.440  84.489  62.113  0.00  0.00      MEMB  
ATOM   2742  C35 POPCM  27      70.940  83.562  61.003  0.00  0.00      MEMB  
ATOM   2743  H5X POPCM  27      70.395  82.595  61.038  0.00  0.00      MEMB  
ATOM   2744  H5Y POPCM  27      72.006  83.303  61.179  0.00  0.00      MEMB  
ATOM   2745  C36 POPCM  27      70.681  84.212  59.687  0.00  0.00      MEMB  
ATOM   2746  H6X POPCM  27      71.249  85.165  59.640  0.00  0.00      MEMB  
ATOM   2747  H6Y POPCM  27      69.596  84.443  59.748  0.00  0.00      MEMB  
ATOM   2748  C37 POPCM  27      70.929  83.451  58.365  0.00  0.00      MEMB  
ATOM   2749  H7X POPCM  27      70.771  82.370  58.565  0.00  0.00      MEMB  
ATOM   2750  H7Y POPCM  27      71.996  83.468  58.056  0.00  0.00      MEMB  
ATOM   2751  C38 POPCM  27      70.017  83.895  57.290  0.00  0.00      MEMB  
ATOM   2752  H8X POPCM  27      70.021  84.996  57.439  0.00  0.00      MEMB  
ATOM   2753  H8Y POPCM  27      68.962  83.627  57.510  0.00  0.00      MEMB  
ATOM   2754  C39 POPCM  27      70.405  83.159  55.986  0.00  0.00      MEMB  
ATOM   2755  H9X POPCM  27      71.448  83.398  55.686  0.00  0.00      MEMB  
ATOM   2756  H9Y POPCM  27      69.728  83.488  55.169  0.00  0.00      MEMB  
ATOM   2757 C310 POPCM  27      70.426  81.604  55.911  0.00  0.00      MEMB  
ATOM   2758 H10X POPCM  27      69.508  81.157  56.351  0.00  0.00      MEMB  
ATOM   2759 H10Y POPCM  27      71.229  81.394  56.650  0.00  0.00      MEMB  
ATOM   2760 C311 POPCM  27      70.812  81.099  54.527  0.00  0.00      MEMB  
ATOM   2761 H11X POPCM  27      71.352  80.144  54.703  0.00  0.00      MEMB  
ATOM   2762 H11Y POPCM  27      71.593  81.744  54.071  0.00  0.00      MEMB  
ATOM   2763 C312 POPCM  27      69.689  80.820  53.616  0.00  0.00      MEMB  
ATOM   2764 H12X POPCM  27      68.969  81.666  53.602  0.00  0.00      MEMB  
ATOM   2765 H12Y POPCM  27      69.139  79.998  54.122  0.00  0.00      MEMB  
ATOM   2766 C313 POPCM  27      70.033  80.510  52.193  0.00  0.00      MEMB  
ATOM   2767 H13X POPCM  27      69.120  80.167  51.662  0.00  0.00      MEMB  
ATOM   2768 H13Y POPCM  27      70.785  79.693  52.144  0.00  0.00      MEMB  
ATOM   2769 C314 POPCM  27      70.619  81.570  51.286  0.00  0.00      MEMB  
ATOM   2770 H14X POPCM  27      71.518  82.013  51.767  0.00  0.00      MEMB  
ATOM   2771 H14Y POPCM  27      69.845  82.358  51.164  0.00  0.00      MEMB  
ATOM   2772 C315 POPCM  27      71.013  80.984  49.890  0.00  0.00      MEMB  
ATOM   2773 H15X POPCM  27      70.103  80.853  49.267  0.00  0.00      MEMB  
ATOM   2774 H15Y POPCM  27      71.452  79.984  50.097  0.00  0.00      MEMB  
ATOM   2775 C316 POPCM  27      72.000  81.906  49.089  0.00  0.00      MEMB  
ATOM   2776 H16X POPCM  27      71.955  81.742  47.991  0.00  0.00      MEMB  
ATOM   2777 H16Y POPCM  27      73.021  81.966  49.524  0.00  0.00      MEMB  
ATOM   2778 H16Z POPCM  27      71.548  82.921  49.095  0.00  0.00      MEMB  
ATOM   2779  C3  CHL1M  28      78.709  96.244  65.647  0.00  0.00      MEMB  
ATOM   2780  H3  CHL1M  28      79.220  95.259  65.606  0.00  0.00      MEMB  
ATOM   2781  O3  CHL1M  28      78.314  96.586  66.995  0.00  0.00      MEMB  
ATOM   2782  H3' CHL1M  28      79.001  97.201  67.261  0.00  0.00      MEMB  
ATOM   2783  C4  CHL1M  28      79.718  97.265  65.073  0.00  0.00      MEMB  
ATOM   2784  H4A CHL1M  28      79.382  98.324  65.106  0.00  0.00      MEMB  
ATOM   2785  H4B CHL1M  28      80.521  97.243  65.840  0.00  0.00      MEMB  
ATOM   2786  C5  CHL1M  28      80.183  97.015  63.661  0.00  0.00      MEMB  
ATOM   2787  C6  CHL1M  28      81.443  96.923  63.305  0.00  0.00      MEMB  
ATOM   2788  H6  CHL1M  28      82.234  97.171  64.027  0.00  0.00      MEMB  
ATOM   2789  C7  CHL1M  28      81.843  96.712  61.876  0.00  0.00      MEMB  
ATOM   2790  H7A CHL1M  28      82.614  97.477  61.643  0.00  0.00      MEMB  
ATOM   2791  H7B CHL1M  28      82.266  95.697  61.720  0.00  0.00      MEMB  
ATOM   2792  C8  CHL1M  28      80.696  96.809  60.742  0.00  0.00      MEMB  
ATOM   2793  H8  CHL1M  28      80.688  97.857  60.373  0.00  0.00      MEMB  
ATOM   2794  C14 CHL1M  28      81.064  96.002  59.527  0.00  0.00      MEMB  
ATOM   2795  H14 CHL1M  28      81.110  94.937  59.839  0.00  0.00      MEMB  
ATOM   2796  C15 CHL1M  28      82.436  96.223  59.017  0.00  0.00      MEMB  
ATOM   2797 H15A CHL1M  28      82.612  97.318  59.083  0.00  0.00      MEMB  
ATOM   2798 H15B CHL1M  28      83.238  95.793  59.654  0.00  0.00      MEMB  
ATOM   2799  C16 CHL1M  28      82.431  95.708  57.592  0.00  0.00      MEMB  
ATOM   2800 H16A CHL1M  28      82.685  96.554  56.918  0.00  0.00      MEMB  
ATOM   2801 H16B CHL1M  28      83.045  94.819  57.330  0.00  0.00      MEMB  
ATOM   2802  C17 CHL1M  28      80.913  95.308  57.384  0.00  0.00      MEMB  
ATOM   2803  H17 CHL1M  28      80.955  94.246  57.708  0.00  0.00      MEMB  
ATOM   2804  C13 CHL1M  28      80.099  96.095  58.370  0.00  0.00      MEMB  
ATOM   2805  C18 CHL1M  28      79.935  97.536  57.800  0.00  0.00      MEMB  
ATOM   2806 H18A CHL1M  28      79.754  98.312  58.574  0.00  0.00      MEMB  
ATOM   2807 H18B CHL1M  28      80.835  97.821  57.213  0.00  0.00      MEMB  
ATOM   2808 H18C CHL1M  28      79.020  97.471  57.173  0.00  0.00      MEMB  
ATOM   2809  C12 CHL1M  28      78.712  95.618  58.840  0.00  0.00      MEMB  
ATOM   2810 H12A CHL1M  28      77.884  95.818  58.127  0.00  0.00      MEMB  
ATOM   2811 H12B CHL1M  28      78.755  94.556  59.165  0.00  0.00      MEMB  
ATOM   2812  C11 CHL1M  28      78.294  96.306  60.160  0.00  0.00      MEMB  
ATOM   2813 H11A CHL1M  28      78.220  97.389  59.924  0.00  0.00      MEMB  
ATOM   2814 H11B CHL1M  28      77.357  95.831  60.520  0.00  0.00      MEMB  
ATOM   2815  C9  CHL1M  28      79.400  96.229  61.264  0.00  0.00      MEMB  
ATOM   2816  H9  CHL1M  28      79.576  95.151  61.467  0.00  0.00      MEMB  
ATOM   2817  C10 CHL1M  28      78.946  96.765  62.676  0.00  0.00      MEMB  
ATOM   2818  C19 CHL1M  28      78.275  98.177  62.559  0.00  0.00      MEMB  
ATOM   2819 H19A CHL1M  28      77.391  98.059  61.896  0.00  0.00      MEMB  
ATOM   2820 H19B CHL1M  28      77.931  98.461  63.576  0.00  0.00      MEMB  
ATOM   2821 H19C CHL1M  28      78.966  98.981  62.227  0.00  0.00      MEMB  
ATOM   2822  C1  CHL1M  28      77.901  95.730  63.368  0.00  0.00      MEMB  
ATOM   2823  H1A CHL1M  28      77.027  95.686  62.684  0.00  0.00      MEMB  
ATOM   2824  H1B CHL1M  28      78.345  94.713  63.410  0.00  0.00      MEMB  
ATOM   2825  C2  CHL1M  28      77.516  96.086  64.794  0.00  0.00      MEMB  
ATOM   2826  H2A CHL1M  28      76.849  95.291  65.190  0.00  0.00      MEMB  
ATOM   2827  H2B CHL1M  28      76.915  97.017  64.873  0.00  0.00      MEMB  
ATOM   2828  C20 CHL1M  28      80.413  95.288  55.867  0.00  0.00      MEMB  
ATOM   2829  H20 CHL1M  28      80.426  96.368  55.605  0.00  0.00      MEMB  
ATOM   2830  C21 CHL1M  28      78.997  94.651  55.673  0.00  0.00      MEMB  
ATOM   2831 H21A CHL1M  28      78.810  94.890  54.604  0.00  0.00      MEMB  
ATOM   2832 H21B CHL1M  28      78.150  94.987  56.307  0.00  0.00      MEMB  
ATOM   2833 H21C CHL1M  28      79.119  93.547  55.724  0.00  0.00      MEMB  
ATOM   2834  C22 CHL1M  28      81.434  94.584  54.908  0.00  0.00      MEMB  
ATOM   2835 H22A CHL1M  28      82.484  94.844  55.159  0.00  0.00      MEMB  
ATOM   2836 H22B CHL1M  28      81.392  93.483  55.052  0.00  0.00      MEMB  
ATOM   2837  C23 CHL1M  28      81.086  94.893  53.487  0.00  0.00      MEMB  
ATOM   2838 H23A CHL1M  28      80.171  94.394  53.101  0.00  0.00      MEMB  
ATOM   2839 H23B CHL1M  28      81.031  95.999  53.392  0.00  0.00      MEMB  
ATOM   2840  C24 CHL1M  28      82.276  94.520  52.601  0.00  0.00      MEMB  
ATOM   2841 H24A CHL1M  28      83.205  95.030  52.935  0.00  0.00      MEMB  
ATOM   2842 H24B CHL1M  28      82.552  93.444  52.563  0.00  0.00      MEMB  
ATOM   2843  C25 CHL1M  28      82.159  95.065  51.149  0.00  0.00      MEMB  
ATOM   2844  H25 CHL1M  28      81.099  94.855  50.888  0.00  0.00      MEMB  
ATOM   2845  C26 CHL1M  28      82.344  96.565  51.054  0.00  0.00      MEMB  
ATOM   2846 H26A CHL1M  28      82.194  96.863  49.995  0.00  0.00      MEMB  
ATOM   2847 H26B CHL1M  28      81.703  97.232  51.671  0.00  0.00      MEMB  
ATOM   2848 H26C CHL1M  28      83.402  96.900  51.102  0.00  0.00      MEMB  
ATOM   2849  C27 CHL1M  28      83.044  94.311  50.145  0.00  0.00      MEMB  
ATOM   2850 H27A CHL1M  28      84.105  94.274  50.474  0.00  0.00      MEMB  
ATOM   2851 H27B CHL1M  28      82.878  93.216  50.231  0.00  0.00      MEMB  
ATOM   2852 H27C CHL1M  28      82.871  94.644  49.099  0.00  0.00      MEMB  
ATOM   2853  C3  CHL1M  29      68.722  42.384  68.744  0.00  0.00      MEMB  
ATOM   2854  H3  CHL1M  29      67.723  41.977  68.478  0.00  0.00      MEMB  
ATOM   2855  O3  CHL1M  29      68.983  41.959  70.059  0.00  0.00      MEMB  
ATOM   2856  H3' CHL1M  29      69.736  42.446  70.399  0.00  0.00      MEMB  
ATOM   2857  C4  CHL1M  29      69.883  41.975  67.846  0.00  0.00      MEMB  
ATOM   2858  H4A CHL1M  29      70.855  42.375  68.204  0.00  0.00      MEMB  
ATOM   2859  H4B CHL1M  29      69.986  40.868  67.838  0.00  0.00      MEMB  
ATOM   2860  C5  CHL1M  29      69.704  42.421  66.391  0.00  0.00      MEMB  
ATOM   2861  C6  CHL1M  29      69.812  41.564  65.351  0.00  0.00      MEMB  
ATOM   2862  H6  CHL1M  29      69.953  40.517  65.656  0.00  0.00      MEMB  
ATOM   2863  C7  CHL1M  29      69.711  41.955  63.874  0.00  0.00      MEMB  
ATOM   2864  H7A CHL1M  29      70.444  41.404  63.247  0.00  0.00      MEMB  
ATOM   2865  H7B CHL1M  29      68.735  41.594  63.485  0.00  0.00      MEMB  
ATOM   2866  C8  CHL1M  29      69.720  43.499  63.608  0.00  0.00      MEMB  
ATOM   2867  H8  CHL1M  29      70.820  43.655  63.636  0.00  0.00      MEMB  
ATOM   2868  C14 CHL1M  29      69.147  43.837  62.204  0.00  0.00      MEMB  
ATOM   2869  H14 CHL1M  29      68.102  43.476  62.315  0.00  0.00      MEMB  
ATOM   2870  C15 CHL1M  29      69.749  43.120  61.077  0.00  0.00      MEMB  
ATOM   2871 H15A CHL1M  29      70.849  43.253  61.154  0.00  0.00      MEMB  
ATOM   2872 H15B CHL1M  29      69.491  42.040  61.043  0.00  0.00      MEMB  
ATOM   2873  C16 CHL1M  29      69.190  43.911  59.851  0.00  0.00      MEMB  
ATOM   2874 H16A CHL1M  29      70.054  44.168  59.201  0.00  0.00      MEMB  
ATOM   2875 H16B CHL1M  29      68.551  43.191  59.297  0.00  0.00      MEMB  
ATOM   2876  C17 CHL1M  29      68.608  45.219  60.447  0.00  0.00      MEMB  
ATOM   2877  H17 CHL1M  29      67.507  45.115  60.555  0.00  0.00      MEMB  
ATOM   2878  C13 CHL1M  29      69.120  45.354  61.882  0.00  0.00      MEMB  
ATOM   2879  C18 CHL1M  29      70.547  45.892  61.879  0.00  0.00      MEMB  
ATOM   2880 H18A CHL1M  29      71.026  45.661  62.855  0.00  0.00      MEMB  
ATOM   2881 H18B CHL1M  29      71.113  45.402  61.058  0.00  0.00      MEMB  
ATOM   2882 H18C CHL1M  29      70.396  46.991  61.814  0.00  0.00      MEMB  
ATOM   2883  C12 CHL1M  29      68.276  46.047  62.929  0.00  0.00      MEMB  
ATOM   2884 H12A CHL1M  29      68.226  47.149  62.796  0.00  0.00      MEMB  
ATOM   2885 H12B CHL1M  29      67.244  45.651  62.825  0.00  0.00      MEMB  
ATOM   2886  C11 CHL1M  29      68.774  45.717  64.336  0.00  0.00      MEMB  
ATOM   2887 H11A CHL1M  29      69.715  46.242  64.607  0.00  0.00      MEMB  
ATOM   2888 H11B CHL1M  29      68.045  46.103  65.080  0.00  0.00      MEMB  
ATOM   2889  C9  CHL1M  29      68.926  44.161  64.773  0.00  0.00      MEMB  
ATOM   2890  H9  CHL1M  29      67.899  43.738  64.742  0.00  0.00      MEMB  
ATOM   2891  C10 CHL1M  29      69.364  43.971  66.233  0.00  0.00      MEMB  
ATOM   2892  C19 CHL1M  29      70.664  44.751  66.420  0.00  0.00      MEMB  
ATOM   2893 H19A CHL1M  29      71.162  44.531  67.389  0.00  0.00      MEMB  
ATOM   2894 H19B CHL1M  29      71.369  44.609  65.574  0.00  0.00      MEMB  
ATOM   2895 H19C CHL1M  29      70.404  45.831  66.430  0.00  0.00      MEMB  
ATOM   2896  C1  CHL1M  29      68.378  44.388  67.249  0.00  0.00      MEMB  
ATOM   2897  H1A CHL1M  29      68.215  45.485  67.314  0.00  0.00      MEMB  
ATOM   2898  H1B CHL1M  29      67.417  43.941  66.919  0.00  0.00      MEMB  
ATOM   2899  C2  CHL1M  29      68.707  43.903  68.644  0.00  0.00      MEMB  
ATOM   2900  H2A CHL1M  29      68.046  44.463  69.341  0.00  0.00      MEMB  
ATOM   2901  H2B CHL1M  29      69.731  44.196  68.960  0.00  0.00      MEMB  
ATOM   2902  C20 CHL1M  29      68.782  46.410  59.355  0.00  0.00      MEMB  
ATOM   2903  H20 CHL1M  29      69.880  46.573  59.333  0.00  0.00      MEMB  
ATOM   2904  C21 CHL1M  29      68.143  47.745  59.886  0.00  0.00      MEMB  
ATOM   2905 H21A CHL1M  29      68.503  48.059  60.888  0.00  0.00      MEMB  
ATOM   2906 H21B CHL1M  29      67.052  47.536  59.885  0.00  0.00      MEMB  
ATOM   2907 H21C CHL1M  29      68.403  48.601  59.227  0.00  0.00      MEMB  
ATOM   2908  C22 CHL1M  29      68.152  46.047  57.998  0.00  0.00      MEMB  
ATOM   2909 H22A CHL1M  29      68.575  45.105  57.587  0.00  0.00      MEMB  
ATOM   2910 H22B CHL1M  29      67.049  45.954  58.091  0.00  0.00      MEMB  
ATOM   2911  C23 CHL1M  29      68.377  47.093  56.840  0.00  0.00      MEMB  
ATOM   2912 H23A CHL1M  29      68.042  48.102  57.161  0.00  0.00      MEMB  
ATOM   2913 H23B CHL1M  29      69.473  47.069  56.663  0.00  0.00      MEMB  
ATOM   2914  C24 CHL1M  29      67.635  46.817  55.474  0.00  0.00      MEMB  
ATOM   2915 H24A CHL1M  29      67.953  45.809  55.133  0.00  0.00      MEMB  
ATOM   2916 H24B CHL1M  29      66.550  47.004  55.618  0.00  0.00      MEMB  
ATOM   2917  C25 CHL1M  29      67.999  47.724  54.299  0.00  0.00      MEMB  
ATOM   2918  H25 CHL1M  29      67.993  48.808  54.546  0.00  0.00      MEMB  
ATOM   2919  C26 CHL1M  29      69.463  47.421  53.767  0.00  0.00      MEMB  
ATOM   2920 H26A CHL1M  29      69.799  48.017  52.891  0.00  0.00      MEMB  
ATOM   2921 H26B CHL1M  29      70.201  47.570  54.584  0.00  0.00      MEMB  
ATOM   2922 H26C CHL1M  29      69.554  46.328  53.594  0.00  0.00      MEMB  
ATOM   2923  C27 CHL1M  29      66.981  47.628  53.132  0.00  0.00      MEMB  
ATOM   2924 H27A CHL1M  29      67.322  48.069  52.171  0.00  0.00      MEMB  
ATOM   2925 H27B CHL1M  29      66.601  46.603  52.934  0.00  0.00      MEMB  
ATOM   2926 H27C CHL1M  29      66.015  48.095  53.422  0.00  0.00      MEMB  
ATOM   2927  C3  CHL1M  30      72.875  75.143  62.827  0.00  0.00      MEMB  
ATOM   2928  H3  CHL1M  30      73.855  74.681  62.579  0.00  0.00      MEMB  
ATOM   2929  O3  CHL1M  30      73.045  76.014  63.879  0.00  0.00      MEMB  
ATOM   2930  H3' CHL1M  30      72.190  76.426  64.025  0.00  0.00      MEMB  
ATOM   2931  C4  CHL1M  30      72.506  75.964  61.527  0.00  0.00      MEMB  
ATOM   2932  H4A CHL1M  30      71.732  76.745  61.683  0.00  0.00      MEMB  
ATOM   2933  H4B CHL1M  30      73.417  76.576  61.347  0.00  0.00      MEMB  
ATOM   2934  C5  CHL1M  30      72.208  75.052  60.370  0.00  0.00      MEMB  
ATOM   2935  C6  CHL1M  30      72.826  75.210  59.205  0.00  0.00      MEMB  
ATOM   2936  H6  CHL1M  30      73.636  75.952  59.143  0.00  0.00      MEMB  
ATOM   2937  C7  CHL1M  30      72.453  74.464  57.872  0.00  0.00      MEMB  
ATOM   2938  H7A CHL1M  30      72.325  75.194  57.044  0.00  0.00      MEMB  
ATOM   2939  H7B CHL1M  30      73.272  73.765  57.598  0.00  0.00      MEMB  
ATOM   2940  C8  CHL1M  30      71.202  73.578  58.062  0.00  0.00      MEMB  
ATOM   2941  H8  CHL1M  30      70.314  74.212  57.853  0.00  0.00      MEMB  
ATOM   2942  C14 CHL1M  30      71.138  72.586  56.982  0.00  0.00      MEMB  
ATOM   2943  H14 CHL1M  30      72.106  72.065  57.144  0.00  0.00      MEMB  
ATOM   2944  C15 CHL1M  30      71.315  73.007  55.465  0.00  0.00      MEMB  
ATOM   2945 H15A CHL1M  30      70.607  73.717  54.987  0.00  0.00      MEMB  
ATOM   2946 H15B CHL1M  30      72.297  73.410  55.138  0.00  0.00      MEMB  
ATOM   2947  C16 CHL1M  30      71.104  71.656  54.772  0.00  0.00      MEMB  
ATOM   2948 H16A CHL1M  30      70.447  71.948  53.925  0.00  0.00      MEMB  
ATOM   2949 H16B CHL1M  30      72.011  71.206  54.315  0.00  0.00      MEMB  
ATOM   2950  C17 CHL1M  30      70.444  70.682  55.790  0.00  0.00      MEMB  
ATOM   2951  H17 CHL1M  30      71.312  70.116  56.193  0.00  0.00      MEMB  
ATOM   2952  C13 CHL1M  30      70.057  71.544  57.029  0.00  0.00      MEMB  
ATOM   2953  C18 CHL1M  30      68.587  72.086  56.736  0.00  0.00      MEMB  
ATOM   2954 H18A CHL1M  30      67.796  71.314  56.851  0.00  0.00      MEMB  
ATOM   2955 H18B CHL1M  30      68.410  72.922  57.445  0.00  0.00      MEMB  
ATOM   2956 H18C CHL1M  30      68.484  72.622  55.768  0.00  0.00      MEMB  
ATOM   2957  C12 CHL1M  30      70.077  70.841  58.452  0.00  0.00      MEMB  
ATOM   2958 H12A CHL1M  30      69.244  70.111  58.532  0.00  0.00      MEMB  
ATOM   2959 H12B CHL1M  30      71.043  70.297  58.525  0.00  0.00      MEMB  
ATOM   2960  C11 CHL1M  30      69.907  71.907  59.572  0.00  0.00      MEMB  
ATOM   2961 H11A CHL1M  30      68.961  72.488  59.586  0.00  0.00      MEMB  
ATOM   2962 H11B CHL1M  30      69.865  71.458  60.588  0.00  0.00      MEMB  
ATOM   2963  C9  CHL1M  30      71.072  72.954  59.477  0.00  0.00      MEMB  
ATOM   2964  H9  CHL1M  30      72.017  72.412  59.693  0.00  0.00      MEMB  
ATOM   2965  C10 CHL1M  30      71.129  73.962  60.654  0.00  0.00      MEMB  
ATOM   2966  C19 CHL1M  30      69.876  74.784  60.757  0.00  0.00      MEMB  
ATOM   2967 H19A CHL1M  30      68.923  74.213  60.741  0.00  0.00      MEMB  
ATOM   2968 H19B CHL1M  30      69.927  75.481  61.621  0.00  0.00      MEMB  
ATOM   2969 H19C CHL1M  30      69.747  75.393  59.837  0.00  0.00      MEMB  
ATOM   2970  C1  CHL1M  30      71.490  73.255  61.959  0.00  0.00      MEMB  
ATOM   2971  H1A CHL1M  30      70.668  72.534  62.162  0.00  0.00      MEMB  
ATOM   2972  H1B CHL1M  30      72.358  72.608  61.708  0.00  0.00      MEMB  
ATOM   2973  C2  CHL1M  30      71.825  74.095  63.168  0.00  0.00      MEMB  
ATOM   2974  H2A CHL1M  30      72.190  73.555  64.068  0.00  0.00      MEMB  
ATOM   2975  H2B CHL1M  30      70.868  74.617  63.386  0.00  0.00      MEMB  
ATOM   2976  C20 CHL1M  30      69.419  69.702  55.233  0.00  0.00      MEMB  
ATOM   2977  H20 CHL1M  30      68.490  70.238  54.943  0.00  0.00      MEMB  
ATOM   2978  C21 CHL1M  30      69.125  68.551  56.181  0.00  0.00      MEMB  
ATOM   2979 H21A CHL1M  30      68.554  67.780  55.621  0.00  0.00      MEMB  
ATOM   2980 H21B CHL1M  30      68.390  68.848  56.959  0.00  0.00      MEMB  
ATOM   2981 H21C CHL1M  30      69.927  67.993  56.711  0.00  0.00      MEMB  
ATOM   2982  C22 CHL1M  30      70.124  68.969  54.014  0.00  0.00      MEMB  
ATOM   2983 H22A CHL1M  30      70.670  69.666  53.342  0.00  0.00      MEMB  
ATOM   2984 H22B CHL1M  30      70.903  68.250  54.348  0.00  0.00      MEMB  
ATOM   2985  C23 CHL1M  30      69.117  68.254  53.047  0.00  0.00      MEMB  
ATOM   2986 H23A CHL1M  30      68.478  67.573  53.649  0.00  0.00      MEMB  
ATOM   2987 H23B CHL1M  30      68.374  68.987  52.667  0.00  0.00      MEMB  
ATOM   2988  C24 CHL1M  30      69.792  67.604  51.783  0.00  0.00      MEMB  
ATOM   2989 H24A CHL1M  30      70.331  68.316  51.123  0.00  0.00      MEMB  
ATOM   2990 H24B CHL1M  30      70.636  66.993  52.171  0.00  0.00      MEMB  
ATOM   2991  C25 CHL1M  30      68.838  66.672  50.883  0.00  0.00      MEMB  
ATOM   2992  H25 CHL1M  30      68.165  66.140  51.590  0.00  0.00      MEMB  
ATOM   2993  C26 CHL1M  30      67.996  67.591  50.053  0.00  0.00      MEMB  
ATOM   2994 H26A CHL1M  30      67.425  68.217  50.771  0.00  0.00      MEMB  
ATOM   2995 H26B CHL1M  30      68.561  68.203  49.318  0.00  0.00      MEMB  
ATOM   2996 H26C CHL1M  30      67.281  66.961  49.481  0.00  0.00      MEMB  
ATOM   2997  C27 CHL1M  30      69.623  65.766  49.905  0.00  0.00      MEMB  
ATOM   2998 H27A CHL1M  30      68.965  65.009  49.427  0.00  0.00      MEMB  
ATOM   2999 H27B CHL1M  30      70.121  66.405  49.145  0.00  0.00      MEMB  
ATOM   3000 H27C CHL1M  30      70.465  65.344  50.494  0.00  0.00      MEMB  
ATOM   3001  C3  CHL1M  31      90.375  80.959  61.955  0.00  0.00      MEMB  
ATOM   3002  H3  CHL1M  31      91.370  81.299  61.596  0.00  0.00      MEMB  
ATOM   3003  O3  CHL1M  31      90.419  81.030  63.328  0.00  0.00      MEMB  
ATOM   3004  H3' CHL1M  31      90.008  81.825  63.677  0.00  0.00      MEMB  
ATOM   3005  C4  CHL1M  31      89.267  82.024  61.512  0.00  0.00      MEMB  
ATOM   3006  H4A CHL1M  31      88.327  81.513  61.810  0.00  0.00      MEMB  
ATOM   3007  H4B CHL1M  31      89.444  83.034  61.939  0.00  0.00      MEMB  
ATOM   3008  C5  CHL1M  31      89.150  82.223  60.090  0.00  0.00      MEMB  
ATOM   3009  C6  CHL1M  31      89.462  83.418  59.464  0.00  0.00      MEMB  
ATOM   3010  H6  CHL1M  31      89.649  84.297  60.098  0.00  0.00      MEMB  
ATOM   3011  C7  CHL1M  31      89.513  83.652  57.952  0.00  0.00      MEMB  
ATOM   3012  H7A CHL1M  31      89.046  84.631  57.715  0.00  0.00      MEMB  
ATOM   3013  H7B CHL1M  31      90.569  83.669  57.609  0.00  0.00      MEMB  
ATOM   3014  C8  CHL1M  31      88.896  82.429  57.201  0.00  0.00      MEMB  
ATOM   3015  H8  CHL1M  31      87.791  82.544  57.198  0.00  0.00      MEMB  
ATOM   3016  C14 CHL1M  31      89.309  82.550  55.772  0.00  0.00      MEMB  
ATOM   3017  H14 CHL1M  31      90.387  82.334  55.609  0.00  0.00      MEMB  
ATOM   3018  C15 CHL1M  31      88.862  83.881  55.007  0.00  0.00      MEMB  
ATOM   3019 H15A CHL1M  31      87.869  84.118  55.443  0.00  0.00      MEMB  
ATOM   3020 H15B CHL1M  31      89.574  84.700  55.245  0.00  0.00      MEMB  
ATOM   3021  C16 CHL1M  31      88.887  83.428  53.532  0.00  0.00      MEMB  
ATOM   3022 H16A CHL1M  31      87.939  83.729  53.037  0.00  0.00      MEMB  
ATOM   3023 H16B CHL1M  31      89.709  83.978  53.026  0.00  0.00      MEMB  
ATOM   3024  C17 CHL1M  31      89.107  81.942  53.533  0.00  0.00      MEMB  
ATOM   3025  H17 CHL1M  31      90.212  81.841  53.481  0.00  0.00      MEMB  
ATOM   3026  C13 CHL1M  31      88.716  81.453  54.929  0.00  0.00      MEMB  
ATOM   3027  C18 CHL1M  31      87.132  81.333  54.995  0.00  0.00      MEMB  
ATOM   3028 H18A CHL1M  31      86.713  81.181  56.012  0.00  0.00      MEMB  
ATOM   3029 H18B CHL1M  31      86.697  82.190  54.436  0.00  0.00      MEMB  
ATOM   3030 H18C CHL1M  31      86.895  80.524  54.272  0.00  0.00      MEMB  
ATOM   3031  C12 CHL1M  31      89.362  80.150  55.440  0.00  0.00      MEMB  
ATOM   3032 H12A CHL1M  31      88.950  79.342  54.798  0.00  0.00      MEMB  
ATOM   3033 H12B CHL1M  31      90.454  80.217  55.245  0.00  0.00      MEMB  
ATOM   3034  C11 CHL1M  31      89.091  79.804  56.926  0.00  0.00      MEMB  
ATOM   3035 H11A CHL1M  31      88.044  79.448  57.040  0.00  0.00      MEMB  
ATOM   3036 H11B CHL1M  31      89.828  79.068  57.313  0.00  0.00      MEMB  
ATOM   3037  C9  CHL1M  31      89.414  81.068  57.787  0.00  0.00      MEMB  
ATOM   3038  H9  CHL1M  31      90.517  81.083  57.915  0.00  0.00      MEMB  
ATOM   3039  C10 CHL1M  31      89.011  80.844  59.312  0.00  0.00      MEMB  
ATOM   3040  C19 CHL1M  31      87.501  80.435  59.471  0.00  0.00      MEMB  
ATOM   3041 H19A CHL1M  31      87.200  80.483  60.539  0.00  0.00      MEMB  
ATOM   3042 H19B CHL1M  31      86.771  81.066  58.918  0.00  0.00      MEMB  
ATOM   3043 H19C CHL1M  31      87.391  79.406  59.067  0.00  0.00      MEMB  
ATOM   3044  C1  CHL1M  31      89.980  79.759  59.910  0.00  0.00      MEMB  
ATOM   3045  H1A CHL1M  31      89.910  78.751  59.447  0.00  0.00      MEMB  
ATOM   3046  H1B CHL1M  31      91.004  80.092  59.637  0.00  0.00      MEMB  
ATOM   3047  C2  CHL1M  31      90.088  79.581  61.419  0.00  0.00      MEMB  
ATOM   3048  H2A CHL1M  31      91.015  78.992  61.586  0.00  0.00      MEMB  
ATOM   3049  H2B CHL1M  31      89.190  79.185  61.939  0.00  0.00      MEMB  
ATOM   3050  C20 CHL1M  31      88.569  81.231  52.272  0.00  0.00      MEMB  
ATOM   3051  H20 CHL1M  31      87.465  81.350  52.259  0.00  0.00      MEMB  
ATOM   3052  C21 CHL1M  31      88.859  79.755  52.214  0.00  0.00      MEMB  
ATOM   3053 H21A CHL1M  31      89.888  79.516  52.558  0.00  0.00      MEMB  
ATOM   3054 H21B CHL1M  31      88.621  79.285  51.236  0.00  0.00      MEMB  
ATOM   3055 H21C CHL1M  31      88.208  79.133  52.865  0.00  0.00      MEMB  
ATOM   3056  C22 CHL1M  31      89.034  81.768  50.913  0.00  0.00      MEMB  
ATOM   3057 H22A CHL1M  31      88.564  81.134  50.132  0.00  0.00      MEMB  
ATOM   3058 H22B CHL1M  31      88.642  82.788  50.711  0.00  0.00      MEMB  
ATOM   3059  C23 CHL1M  31      90.519  81.730  50.713  0.00  0.00      MEMB  
ATOM   3060 H23A CHL1M  31      90.971  82.384  51.489  0.00  0.00      MEMB  
ATOM   3061 H23B CHL1M  31      90.964  80.718  50.826  0.00  0.00      MEMB  
ATOM   3062  C24 CHL1M  31      90.942  82.167  49.347  0.00  0.00      MEMB  
ATOM   3063 H24A CHL1M  31      90.255  83.007  49.110  0.00  0.00      MEMB  
ATOM   3064 H24B CHL1M  31      91.962  82.608  49.360  0.00  0.00      MEMB  
ATOM   3065  C25 CHL1M  31      90.756  81.028  48.238  0.00  0.00      MEMB  
ATOM   3066  H25 CHL1M  31      89.713  80.772  48.522  0.00  0.00      MEMB  
ATOM   3067  C26 CHL1M  31      90.839  81.606  46.850  0.00  0.00      MEMB  
ATOM   3068 H26A CHL1M  31      90.212  82.513  46.714  0.00  0.00      MEMB  
ATOM   3069 H26B CHL1M  31      91.889  81.799  46.543  0.00  0.00      MEMB  
ATOM   3070 H26C CHL1M  31      90.506  80.912  46.049  0.00  0.00      MEMB  
ATOM   3071  C27 CHL1M  31      91.638  79.772  48.440  0.00  0.00      MEMB  
ATOM   3072 H27A CHL1M  31      91.589  79.102  47.556  0.00  0.00      MEMB  
ATOM   3073 H27B CHL1M  31      92.716  80.043  48.452  0.00  0.00      MEMB  
ATOM   3074 H27C CHL1M  31      91.505  79.121  49.331  0.00  0.00      MEMB  
ATOM   3075  C3  CHL1M  32      71.088  58.317  63.384  0.00  0.00      MEMB  
ATOM   3076  H3  CHL1M  32      70.834  59.388  63.230  0.00  0.00      MEMB  
ATOM   3077  O3  CHL1M  32      71.181  58.072  64.781  0.00  0.00      MEMB  
ATOM   3078  H3' CHL1M  32      70.294  58.188  65.131  0.00  0.00      MEMB  
ATOM   3079  C4  CHL1M  32      69.882  57.517  62.990  0.00  0.00      MEMB  
ATOM   3080  H4A CHL1M  32      70.078  56.436  63.157  0.00  0.00      MEMB  
ATOM   3081  H4B CHL1M  32      69.019  57.902  63.575  0.00  0.00      MEMB  
ATOM   3082  C5  CHL1M  32      69.586  57.702  61.524  0.00  0.00      MEMB  
ATOM   3083  C6  CHL1M  32      68.448  58.324  61.114  0.00  0.00      MEMB  
ATOM   3084  H6  CHL1M  32      67.806  58.703  61.923  0.00  0.00      MEMB  
ATOM   3085  C7  CHL1M  32      68.063  58.487  59.696  0.00  0.00      MEMB  
ATOM   3086  H7A CHL1M  32      66.992  58.195  59.667  0.00  0.00      MEMB  
ATOM   3087  H7B CHL1M  32      68.178  59.565  59.455  0.00  0.00      MEMB  
ATOM   3088  C8  CHL1M  32      68.918  57.693  58.711  0.00  0.00      MEMB  
ATOM   3089  H8  CHL1M  32      68.577  56.636  58.742  0.00  0.00      MEMB  
ATOM   3090  C14 CHL1M  32      68.676  58.199  57.333  0.00  0.00      MEMB  
ATOM   3091  H14 CHL1M  32      69.178  59.162  57.095  0.00  0.00      MEMB  
ATOM   3092  C15 CHL1M  32      67.277  58.303  56.779  0.00  0.00      MEMB  
ATOM   3093 H15A CHL1M  32      66.650  57.456  57.132  0.00  0.00      MEMB  
ATOM   3094 H15B CHL1M  32      66.826  59.239  57.173  0.00  0.00      MEMB  
ATOM   3095  C16 CHL1M  32      67.405  58.212  55.257  0.00  0.00      MEMB  
ATOM   3096 H16A CHL1M  32      66.859  57.333  54.854  0.00  0.00      MEMB  
ATOM   3097 H16B CHL1M  32      67.119  59.170  54.773  0.00  0.00      MEMB  
ATOM   3098  C17 CHL1M  32      68.931  57.978  54.966  0.00  0.00      MEMB  
ATOM   3099  H17 CHL1M  32      69.505  58.929  54.974  0.00  0.00      MEMB  
ATOM   3100  C13 CHL1M  32      69.431  57.284  56.267  0.00  0.00      MEMB  
ATOM   3101  C18 CHL1M  32      68.944  55.775  56.243  0.00  0.00      MEMB  
ATOM   3102 H18A CHL1M  32      69.134  55.299  57.229  0.00  0.00      MEMB  
ATOM   3103 H18B CHL1M  32      67.850  55.704  56.062  0.00  0.00      MEMB  
ATOM   3104 H18C CHL1M  32      69.500  55.127  55.532  0.00  0.00      MEMB  
ATOM   3105  C12 CHL1M  32      70.963  57.432  56.563  0.00  0.00      MEMB  
ATOM   3106 H12A CHL1M  32      71.429  56.569  56.041  0.00  0.00      MEMB  
ATOM   3107 H12B CHL1M  32      71.432  58.394  56.261  0.00  0.00      MEMB  
ATOM   3108  C11 CHL1M  32      71.287  57.079  58.032  0.00  0.00      MEMB  
ATOM   3109 H11A CHL1M  32      71.183  55.973  58.046  0.00  0.00      MEMB  
ATOM   3110 H11B CHL1M  32      72.303  57.427  58.316  0.00  0.00      MEMB  
ATOM   3111  C9  CHL1M  32      70.417  57.760  59.111  0.00  0.00      MEMB  
ATOM   3112  H9  CHL1M  32      70.568  58.855  59.005  0.00  0.00      MEMB  
ATOM   3113  C10 CHL1M  32      70.661  57.223  60.561  0.00  0.00      MEMB  
ATOM   3114  C19 CHL1M  32      70.710  55.698  60.513  0.00  0.00      MEMB  
ATOM   3115 H19A CHL1M  32      71.641  55.400  59.984  0.00  0.00      MEMB  
ATOM   3116 H19B CHL1M  32      70.735  55.178  61.494  0.00  0.00      MEMB  
ATOM   3117 H19C CHL1M  32      69.804  55.260  60.043  0.00  0.00      MEMB  
ATOM   3118  C1  CHL1M  32      71.972  57.873  61.077  0.00  0.00      MEMB  
ATOM   3119  H1A CHL1M  32      72.848  57.492  60.511  0.00  0.00      MEMB  
ATOM   3120  H1B CHL1M  32      71.942  58.965  60.873  0.00  0.00      MEMB  
ATOM   3121  C2  CHL1M  32      72.239  57.785  62.566  0.00  0.00      MEMB  
ATOM   3122  H2A CHL1M  32      73.063  58.428  62.943  0.00  0.00      MEMB  
ATOM   3123  H2B CHL1M  32      72.467  56.731  62.833  0.00  0.00      MEMB  
ATOM   3124  C20 CHL1M  32      69.246  57.198  53.671  0.00  0.00      MEMB  
ATOM   3125  H20 CHL1M  32      68.687  56.243  53.774  0.00  0.00      MEMB  
ATOM   3126  C21 CHL1M  32      70.781  57.025  53.465  0.00  0.00      MEMB  
ATOM   3127 H21A CHL1M  32      71.389  57.955  53.454  0.00  0.00      MEMB  
ATOM   3128 H21B CHL1M  32      70.971  56.628  52.445  0.00  0.00      MEMB  
ATOM   3129 H21C CHL1M  32      71.129  56.197  54.120  0.00  0.00      MEMB  
ATOM   3130  C22 CHL1M  32      68.623  57.881  52.468  0.00  0.00      MEMB  
ATOM   3131 H22A CHL1M  32      67.570  58.086  52.757  0.00  0.00      MEMB  
ATOM   3132 H22B CHL1M  32      69.085  58.824  52.106  0.00  0.00      MEMB  
ATOM   3133  C23 CHL1M  32      68.369  56.898  51.290  0.00  0.00      MEMB  
ATOM   3134 H23A CHL1M  32      69.413  56.693  50.970  0.00  0.00      MEMB  
ATOM   3135 H23B CHL1M  32      67.878  55.959  51.626  0.00  0.00      MEMB  
ATOM   3136  C24 CHL1M  32      67.648  57.540  50.079  0.00  0.00      MEMB  
ATOM   3137 H24A CHL1M  32      66.692  58.000  50.407  0.00  0.00      MEMB  
ATOM   3138 H24B CHL1M  32      68.289  58.401  49.794  0.00  0.00      MEMB  
ATOM   3139  C25 CHL1M  32      67.432  56.576  48.900  0.00  0.00      MEMB  
ATOM   3140  H25 CHL1M  32      67.215  55.559  49.291  0.00  0.00      MEMB  
ATOM   3141  C26 CHL1M  32      66.168  56.978  48.111  0.00  0.00      MEMB  
ATOM   3142 H26A CHL1M  32      65.292  56.848  48.782  0.00  0.00      MEMB  
ATOM   3143 H26B CHL1M  32      66.219  57.965  47.602  0.00  0.00      MEMB  
ATOM   3144 H26C CHL1M  32      66.184  56.317  47.218  0.00  0.00      MEMB  
ATOM   3145  C27 CHL1M  32      68.770  56.495  48.058  0.00  0.00      MEMB  
ATOM   3146 H27A CHL1M  32      68.703  55.734  47.251  0.00  0.00      MEMB  
ATOM   3147 H27B CHL1M  32      68.957  57.535  47.716  0.00  0.00      MEMB  
ATOM   3148 H27C CHL1M  32      69.574  56.186  48.760  0.00  0.00      MEMB  
ATOM   3149  N   POPCM  33      74.789  62.188  68.731  0.00  0.00      MEMB  
ATOM   3150  C12 POPCM  33      75.423  63.149  67.694  0.00  0.00      MEMB  
ATOM   3151 H12A POPCM  33      76.076  62.555  67.072  0.00  0.00      MEMB  
ATOM   3152 H12B POPCM  33      76.077  63.823  68.226  0.00  0.00      MEMB  
ATOM   3153  C13 POPCM  33      73.988  62.970  69.749  0.00  0.00      MEMB  
ATOM   3154 H13A POPCM  33      73.393  63.627  69.132  0.00  0.00      MEMB  
ATOM   3155 H13B POPCM  33      73.387  62.288  70.331  0.00  0.00      MEMB  
ATOM   3156 H13C POPCM  33      74.665  63.507  70.397  0.00  0.00      MEMB  
ATOM   3157  C14 POPCM  33      73.907  61.187  68.081  0.00  0.00      MEMB  
ATOM   3158 H14A POPCM  33      72.944  61.612  67.837  0.00  0.00      MEMB  
ATOM   3159 H14B POPCM  33      74.359  60.632  67.272  0.00  0.00      MEMB  
ATOM   3160 H14C POPCM  33      73.697  60.388  68.777  0.00  0.00      MEMB  
ATOM   3161  C15 POPCM  33      75.891  61.479  69.360  0.00  0.00      MEMB  
ATOM   3162 H15A POPCM  33      76.524  60.901  68.702  0.00  0.00      MEMB  
ATOM   3163 H15B POPCM  33      75.610  60.681  70.031  0.00  0.00      MEMB  
ATOM   3164 H15C POPCM  33      76.577  62.110  69.906  0.00  0.00      MEMB  
ATOM   3165  C11 POPCM  33      74.430  63.991  66.835  0.00  0.00      MEMB  
ATOM   3166 H11A POPCM  33      73.650  63.320  66.416  0.00  0.00      MEMB  
ATOM   3167 H11B POPCM  33      74.929  64.445  65.952  0.00  0.00      MEMB  
ATOM   3168  P   POPCM  33      74.254  66.335  68.076  0.00  0.00      MEMB  
ATOM   3169  O13 POPCM  33      75.385  66.160  69.075  0.00  0.00      MEMB  
ATOM   3170  O14 POPCM  33      73.156  67.251  68.395  0.00  0.00      MEMB  
ATOM   3171  O12 POPCM  33      73.675  64.950  67.680  0.00  0.00      MEMB  
ATOM   3172  O11 POPCM  33      74.857  66.744  66.736  0.00  0.00      MEMB  
ATOM   3173  C1  POPCM  33      74.110  67.048  65.565  0.00  0.00      MEMB  
ATOM   3174  HA  POPCM  33      73.064  67.347  65.787  0.00  0.00      MEMB  
ATOM   3175  HB  POPCM  33      73.974  66.217  64.841  0.00  0.00      MEMB  
ATOM   3176  C2  POPCM  33      74.675  68.259  64.693  0.00  0.00      MEMB  
ATOM   3177  HS  POPCM  33      74.030  68.294  63.789  0.00  0.00      MEMB  
ATOM   3178  O21 POPCM  33      76.125  68.179  64.635  0.00  0.00      MEMB  
ATOM   3179  C21 POPCM  33      76.556  67.527  63.590  0.00  0.00      MEMB  
ATOM   3180  O22 POPCM  33      75.808  67.093  62.710  0.00  0.00      MEMB  
ATOM   3181  C22 POPCM  33      78.104  67.640  63.508  0.00  0.00      MEMB  
ATOM   3182  H2R POPCM  33      78.503  66.738  64.020  0.00  0.00      MEMB  
ATOM   3183  H2S POPCM  33      78.445  68.519  64.094  0.00  0.00      MEMB  
ATOM   3184  C3  POPCM  33      74.367  69.618  65.374  0.00  0.00      MEMB  
ATOM   3185  HX  POPCM  33      74.705  69.732  66.427  0.00  0.00      MEMB  
ATOM   3186  HY  POPCM  33      73.265  69.648  65.512  0.00  0.00      MEMB  
ATOM   3187  O31 POPCM  33      74.737  70.687  64.465  0.00  0.00      MEMB  
ATOM   3188  C31 POPCM  33      75.640  71.595  64.813  0.00  0.00      MEMB  
ATOM   3189  O32 POPCM  33      76.122  71.733  65.919  0.00  0.00      MEMB  
ATOM   3190  C32 POPCM  33      75.876  72.526  63.667  0.00  0.00      MEMB  
ATOM   3191  H2X POPCM  33      76.976  72.674  63.730  0.00  0.00      MEMB  
ATOM   3192  H2Y POPCM  33      75.296  73.445  63.895  0.00  0.00      MEMB  
ATOM   3193  C23 POPCM  33      78.763  67.707  62.101  0.00  0.00      MEMB  
ATOM   3194  H3R POPCM  33      78.367  66.893  61.458  0.00  0.00      MEMB  
ATOM   3195  H3S POPCM  33      79.817  67.401  62.275  0.00  0.00      MEMB  
ATOM   3196  C24 POPCM  33      78.602  69.115  61.342  0.00  0.00      MEMB  
ATOM   3197  H4R POPCM  33      79.050  69.920  61.964  0.00  0.00      MEMB  
ATOM   3198  H4S POPCM  33      77.504  69.254  61.243  0.00  0.00      MEMB  
ATOM   3199  C25 POPCM  33      79.329  69.113  59.974  0.00  0.00      MEMB  
ATOM   3200  H5R POPCM  33      80.326  68.644  60.115  0.00  0.00      MEMB  
ATOM   3201  H5S POPCM  33      79.420  70.186  59.699  0.00  0.00      MEMB  
ATOM   3202  C26 POPCM  33      78.549  68.464  58.803  0.00  0.00      MEMB  
ATOM   3203  H6R POPCM  33      77.497  68.822  58.786  0.00  0.00      MEMB  
ATOM   3204  H6S POPCM  33      78.396  67.381  58.998  0.00  0.00      MEMB  
ATOM   3205  C27 POPCM  33      79.141  68.666  57.416  0.00  0.00      MEMB  
ATOM   3206  H7R POPCM  33      79.959  67.917  57.350  0.00  0.00      MEMB  
ATOM   3207  H7S POPCM  33      79.578  69.687  57.371  0.00  0.00      MEMB  
ATOM   3208  C28 POPCM  33      78.105  68.491  56.271  0.00  0.00      MEMB  
ATOM   3209  H8R POPCM  33      77.261  69.157  56.551  0.00  0.00      MEMB  
ATOM   3210  H8S POPCM  33      77.809  67.421  56.328  0.00  0.00      MEMB  
ATOM   3211  C29 POPCM  33      78.792  68.807  55.024  0.00  0.00      MEMB  
ATOM   3212  H91 POPCM  33      79.311  69.776  55.023  0.00  0.00      MEMB  
ATOM   3213 C210 POPCM  33      78.904  68.052  53.889  0.00  0.00      MEMB  
ATOM   3214 H101 POPCM  33      79.337  68.614  53.049  0.00  0.00      MEMB  
ATOM   3215 C211 POPCM  33      78.248  66.729  53.527  0.00  0.00      MEMB  
ATOM   3216 H11R POPCM  33      77.344  66.762  52.882  0.00  0.00      MEMB  
ATOM   3217 H11S POPCM  33      77.808  66.277  54.442  0.00  0.00      MEMB  
ATOM   3218 C212 POPCM  33      79.188  65.631  52.878  0.00  0.00      MEMB  
ATOM   3219 H12R POPCM  33      78.555  64.720  52.926  0.00  0.00      MEMB  
ATOM   3220 H12S POPCM  33      80.113  65.346  53.424  0.00  0.00      MEMB  
ATOM   3221 C213 POPCM  33      79.682  65.892  51.449  0.00  0.00      MEMB  
ATOM   3222 H13R POPCM  33      80.366  66.764  51.365  0.00  0.00      MEMB  
ATOM   3223 H13S POPCM  33      78.773  66.179  50.877  0.00  0.00      MEMB  
ATOM   3224 C214 POPCM  33      80.253  64.579  50.922  0.00  0.00      MEMB  
ATOM   3225 H14R POPCM  33      79.478  63.797  51.073  0.00  0.00      MEMB  
ATOM   3226 H14S POPCM  33      81.149  64.235  51.481  0.00  0.00      MEMB  
ATOM   3227 C215 POPCM  33      80.540  64.754  49.396  0.00  0.00      MEMB  
ATOM   3228 H15R POPCM  33      81.084  65.702  49.194  0.00  0.00      MEMB  
ATOM   3229 H15S POPCM  33      79.593  64.981  48.860  0.00  0.00      MEMB  
ATOM   3230 C216 POPCM  33      81.295  63.470  48.892  0.00  0.00      MEMB  
ATOM   3231 H16R POPCM  33      80.773  62.558  49.254  0.00  0.00      MEMB  
ATOM   3232 H16S POPCM  33      82.319  63.426  49.321  0.00  0.00      MEMB  
ATOM   3233 C217 POPCM  33      81.372  63.437  47.323  0.00  0.00      MEMB  
ATOM   3234 H17R POPCM  33      81.641  64.451  46.958  0.00  0.00      MEMB  
ATOM   3235 H17S POPCM  33      80.362  63.256  46.896  0.00  0.00      MEMB  
ATOM   3236 C218 POPCM  33      82.515  62.515  46.828  0.00  0.00      MEMB  
ATOM   3237 H18R POPCM  33      83.495  62.833  47.242  0.00  0.00      MEMB  
ATOM   3238 H18S POPCM  33      82.606  62.577  45.722  0.00  0.00      MEMB  
ATOM   3239 H18T POPCM  33      82.350  61.531  47.316  0.00  0.00      MEMB  
ATOM   3240  C33 POPCM  33      75.417  71.901  62.325  0.00  0.00      MEMB  
ATOM   3241  H3X POPCM  33      74.330  72.123  62.269  0.00  0.00      MEMB  
ATOM   3242  H3Y POPCM  33      75.556  70.800  62.269  0.00  0.00      MEMB  
ATOM   3243  C34 POPCM  33      76.080  72.445  61.115  0.00  0.00      MEMB  
ATOM   3244  H4X POPCM  33      77.190  72.390  61.114  0.00  0.00      MEMB  
ATOM   3245  H4Y POPCM  33      75.998  73.543  61.263  0.00  0.00      MEMB  
ATOM   3246  C35 POPCM  33      75.538  71.802  59.889  0.00  0.00      MEMB  
ATOM   3247  H5X POPCM  33      74.444  71.992  59.862  0.00  0.00      MEMB  
ATOM   3248  H5Y POPCM  33      75.745  70.711  59.895  0.00  0.00      MEMB  
ATOM   3249  C36 POPCM  33      76.068  72.445  58.555  0.00  0.00      MEMB  
ATOM   3250  H6X POPCM  33      77.174  72.406  58.657  0.00  0.00      MEMB  
ATOM   3251  H6Y POPCM  33      75.857  73.535  58.578  0.00  0.00      MEMB  
ATOM   3252  C37 POPCM  33      75.517  71.742  57.289  0.00  0.00      MEMB  
ATOM   3253  H7X POPCM  33      74.410  71.661  57.245  0.00  0.00      MEMB  
ATOM   3254  H7Y POPCM  33      75.827  70.676  57.338  0.00  0.00      MEMB  
ATOM   3255  C38 POPCM  33      76.134  72.241  56.022  0.00  0.00      MEMB  
ATOM   3256  H8X POPCM  33      77.222  72.022  56.071  0.00  0.00      MEMB  
ATOM   3257  H8Y POPCM  33      75.950  73.327  55.880  0.00  0.00      MEMB  
ATOM   3258  C39 POPCM  33      75.488  71.587  54.776  0.00  0.00      MEMB  
ATOM   3259  H9X POPCM  33      74.408  71.828  54.668  0.00  0.00      MEMB  
ATOM   3260  H9Y POPCM  33      75.709  70.499  54.817  0.00  0.00      MEMB  
ATOM   3261 C310 POPCM  33      76.177  72.064  53.477  0.00  0.00      MEMB  
ATOM   3262 H10X POPCM  33      77.095  72.566  53.851  0.00  0.00      MEMB  
ATOM   3263 H10Y POPCM  33      75.517  72.804  52.977  0.00  0.00      MEMB  
ATOM   3264 C311 POPCM  33      76.483  70.867  52.587  0.00  0.00      MEMB  
ATOM   3265 H11X POPCM  33      75.581  70.488  52.059  0.00  0.00      MEMB  
ATOM   3266 H11Y POPCM  33      76.921  70.000  53.126  0.00  0.00      MEMB  
ATOM   3267 C312 POPCM  33      77.509  71.283  51.535  0.00  0.00      MEMB  
ATOM   3268 H12X POPCM  33      78.466  71.487  52.062  0.00  0.00      MEMB  
ATOM   3269 H12Y POPCM  33      77.310  72.247  51.021  0.00  0.00      MEMB  
ATOM   3270 C313 POPCM  33      77.824  70.223  50.494  0.00  0.00      MEMB  
ATOM   3271 H13X POPCM  33      76.986  69.715  49.971  0.00  0.00      MEMB  
ATOM   3272 H13Y POPCM  33      78.351  69.429  51.066  0.00  0.00      MEMB  
ATOM   3273 C314 POPCM  33      78.798  70.627  49.374  0.00  0.00      MEMB  
ATOM   3274 H14X POPCM  33      78.274  71.373  48.739  0.00  0.00      MEMB  
ATOM   3275 H14Y POPCM  33      79.044  69.767  48.715  0.00  0.00      MEMB  
ATOM   3276 C315 POPCM  33      80.027  71.476  49.794  0.00  0.00      MEMB  
ATOM   3277 H15X POPCM  33      80.724  70.844  50.385  0.00  0.00      MEMB  
ATOM   3278 H15Y POPCM  33      79.649  72.381  50.316  0.00  0.00      MEMB  
ATOM   3279 C316 POPCM  33      80.765  71.892  48.546  0.00  0.00      MEMB  
ATOM   3280 H16X POPCM  33      80.091  72.369  47.802  0.00  0.00      MEMB  
ATOM   3281 H16Y POPCM  33      81.328  71.048  48.093  0.00  0.00      MEMB  
ATOM   3282 H16Z POPCM  33      81.479  72.683  48.862  0.00  0.00      MEMB  
ATOM   3283  N   POPCM  34      53.930 100.455  71.763  0.00  0.00      MEMB  
ATOM   3284  C12 POPCM  34      52.644 101.030  72.234  0.00  0.00      MEMB  
ATOM   3285 H12A POPCM  34      52.746 102.057  72.552  0.00  0.00      MEMB  
ATOM   3286 H12B POPCM  34      52.350 100.516  73.137  0.00  0.00      MEMB  
ATOM   3287  C13 POPCM  34      53.711  98.960  71.494  0.00  0.00      MEMB  
ATOM   3288 H13A POPCM  34      53.274  98.483  72.359  0.00  0.00      MEMB  
ATOM   3289 H13B POPCM  34      53.070  98.864  70.630  0.00  0.00      MEMB  
ATOM   3290 H13C POPCM  34      54.574  98.437  71.108  0.00  0.00      MEMB  
ATOM   3291  C14 POPCM  34      54.428 101.152  70.518  0.00  0.00      MEMB  
ATOM   3292 H14A POPCM  34      55.228 100.608  70.038  0.00  0.00      MEMB  
ATOM   3293 H14B POPCM  34      53.646 101.088  69.775  0.00  0.00      MEMB  
ATOM   3294 H14C POPCM  34      54.689 102.178  70.731  0.00  0.00      MEMB  
ATOM   3295  C15 POPCM  34      54.963 100.593  72.826  0.00  0.00      MEMB  
ATOM   3296 H15A POPCM  34      55.936 100.311  72.452  0.00  0.00      MEMB  
ATOM   3297 H15B POPCM  34      54.732  99.925  73.642  0.00  0.00      MEMB  
ATOM   3298 H15C POPCM  34      54.989 101.561  73.304  0.00  0.00      MEMB  
ATOM   3299  C11 POPCM  34      51.398 101.024  71.166  0.00  0.00      MEMB  
ATOM   3300 H11A POPCM  34      50.518 101.201  71.821  0.00  0.00      MEMB  
ATOM   3301 H11B POPCM  34      51.297 100.022  70.697  0.00  0.00      MEMB  
ATOM   3302  P   POPCM  34      51.444 103.565  70.246  0.00  0.00      MEMB  
ATOM   3303  O13 POPCM  34      52.694 104.221  69.849  0.00  0.00      MEMB  
ATOM   3304  O14 POPCM  34      51.120 103.947  71.653  0.00  0.00      MEMB  
ATOM   3305  O12 POPCM  34      51.687 101.977  70.189  0.00  0.00      MEMB  
ATOM   3306  O11 POPCM  34      50.271 103.927  69.262  0.00  0.00      MEMB  
ATOM   3307  C1  POPCM  34      49.161 103.023  69.076  0.00  0.00      MEMB  
ATOM   3308  HA  POPCM  34      48.305 103.607  68.674  0.00  0.00      MEMB  
ATOM   3309  HB  POPCM  34      48.901 102.500  70.021  0.00  0.00      MEMB  
ATOM   3310  C2  POPCM  34      49.498 101.892  68.032  0.00  0.00      MEMB  
ATOM   3311  HS  POPCM  34      49.761 101.084  68.748  0.00  0.00      MEMB  
ATOM   3312  O21 POPCM  34      50.583 102.421  67.223  0.00  0.00      MEMB  
ATOM   3313  C21 POPCM  34      51.244 101.502  66.488  0.00  0.00      MEMB  
ATOM   3314  O22 POPCM  34      51.063 100.304  66.591  0.00  0.00      MEMB  
ATOM   3315  C22 POPCM  34      52.168 102.252  65.510  0.00  0.00      MEMB  
ATOM   3316  H2R POPCM  34      53.166 102.356  65.988  0.00  0.00      MEMB  
ATOM   3317  H2S POPCM  34      51.547 103.140  65.264  0.00  0.00      MEMB  
ATOM   3318  C3  POPCM  34      48.214 101.478  67.194  0.00  0.00      MEMB  
ATOM   3319  HX  POPCM  34      47.404 101.226  67.911  0.00  0.00      MEMB  
ATOM   3320  HY  POPCM  34      48.476 100.531  66.675  0.00  0.00      MEMB  
ATOM   3321  O31 POPCM  34      47.777 102.532  66.285  0.00  0.00      MEMB  
ATOM   3322  C31 POPCM  34      46.974 101.999  65.312  0.00  0.00      MEMB  
ATOM   3323  O32 POPCM  34      46.696 100.869  65.174  0.00  0.00      MEMB  
ATOM   3324  C32 POPCM  34      46.420 103.175  64.481  0.00  0.00      MEMB  
ATOM   3325  H2X POPCM  34      46.956 104.088  64.820  0.00  0.00      MEMB  
ATOM   3326  H2Y POPCM  34      45.336 103.216  64.722  0.00  0.00      MEMB  
ATOM   3327  C23 POPCM  34      52.486 101.377  64.244  0.00  0.00      MEMB  
ATOM   3328  H3R POPCM  34      52.786 100.379  64.628  0.00  0.00      MEMB  
ATOM   3329  H3S POPCM  34      53.306 101.722  63.580  0.00  0.00      MEMB  
ATOM   3330  C24 POPCM  34      51.224 101.418  63.439  0.00  0.00      MEMB  
ATOM   3331  H4R POPCM  34      50.987 102.498  63.341  0.00  0.00      MEMB  
ATOM   3332  H4S POPCM  34      50.316 101.011  63.934  0.00  0.00      MEMB  
ATOM   3333  C25 POPCM  34      51.381 100.671  62.129  0.00  0.00      MEMB  
ATOM   3334  H5R POPCM  34      50.628  99.855  62.098  0.00  0.00      MEMB  
ATOM   3335  H5S POPCM  34      52.344 100.119  62.186  0.00  0.00      MEMB  
ATOM   3336  C26 POPCM  34      51.399 101.498  60.855  0.00  0.00      MEMB  
ATOM   3337  H6R POPCM  34      52.258 102.201  60.804  0.00  0.00      MEMB  
ATOM   3338  H6S POPCM  34      50.500 102.151  60.879  0.00  0.00      MEMB  
ATOM   3339  C27 POPCM  34      51.287 100.650  59.602  0.00  0.00      MEMB  
ATOM   3340  H7R POPCM  34      51.240 101.366  58.753  0.00  0.00      MEMB  
ATOM   3341  H7S POPCM  34      50.283 100.187  59.490  0.00  0.00      MEMB  
ATOM   3342  C28 POPCM  34      52.476  99.736  59.234  0.00  0.00      MEMB  
ATOM   3343  H8R POPCM  34      52.127  99.218  58.315  0.00  0.00      MEMB  
ATOM   3344  H8S POPCM  34      52.597  98.932  59.991  0.00  0.00      MEMB  
ATOM   3345  C29 POPCM  34      53.662 100.700  59.115  0.00  0.00      MEMB  
ATOM   3346  H91 POPCM  34      54.040 101.155  60.043  0.00  0.00      MEMB  
ATOM   3347 C210 POPCM  34      54.335 101.069  57.987  0.00  0.00      MEMB  
ATOM   3348 H101 POPCM  34      55.126 101.833  58.038  0.00  0.00      MEMB  
ATOM   3349 C211 POPCM  34      54.281 100.461  56.599  0.00  0.00      MEMB  
ATOM   3350 H11R POPCM  34      54.282  99.350  56.601  0.00  0.00      MEMB  
ATOM   3351 H11S POPCM  34      55.149 100.845  56.021  0.00  0.00      MEMB  
ATOM   3352 C212 POPCM  34      53.149 100.964  55.677  0.00  0.00      MEMB  
ATOM   3353 H12R POPCM  34      52.925 102.052  55.703  0.00  0.00      MEMB  
ATOM   3354 H12S POPCM  34      52.246 100.406  56.003  0.00  0.00      MEMB  
ATOM   3355 C213 POPCM  34      53.507 100.691  54.180  0.00  0.00      MEMB  
ATOM   3356 H13R POPCM  34      54.348 101.358  53.894  0.00  0.00      MEMB  
ATOM   3357 H13S POPCM  34      52.596 100.910  53.584  0.00  0.00      MEMB  
ATOM   3358 C214 POPCM  34      53.875  99.262  53.870  0.00  0.00      MEMB  
ATOM   3359 H14R POPCM  34      53.243  98.516  54.397  0.00  0.00      MEMB  
ATOM   3360 H14S POPCM  34      54.926  99.112  54.195  0.00  0.00      MEMB  
ATOM   3361 C215 POPCM  34      53.751  98.877  52.372  0.00  0.00      MEMB  
ATOM   3362 H15R POPCM  34      52.673  98.716  52.156  0.00  0.00      MEMB  
ATOM   3363 H15S POPCM  34      54.262  97.898  52.246  0.00  0.00      MEMB  
ATOM   3364 C216 POPCM  34      54.317  99.849  51.325  0.00  0.00      MEMB  
ATOM   3365 H16R POPCM  34      55.239 100.219  51.822  0.00  0.00      MEMB  
ATOM   3366 H16S POPCM  34      53.722 100.784  51.245  0.00  0.00      MEMB  
ATOM   3367 C217 POPCM  34      54.542  99.168  49.973  0.00  0.00      MEMB  
ATOM   3368 H17R POPCM  34      53.606  98.926  49.424  0.00  0.00      MEMB  
ATOM   3369 H17S POPCM  34      55.101  98.208  49.999  0.00  0.00      MEMB  
ATOM   3370 C218 POPCM  34      55.380 100.092  49.003  0.00  0.00      MEMB  
ATOM   3371 H18R POPCM  34      56.182 100.556  49.615  0.00  0.00      MEMB  
ATOM   3372 H18S POPCM  34      54.780 100.939  48.608  0.00  0.00      MEMB  
ATOM   3373 H18T POPCM  34      55.724  99.493  48.132  0.00  0.00      MEMB  
ATOM   3374  C33 POPCM  34      46.612 103.137  63.008  0.00  0.00      MEMB  
ATOM   3375  H3X POPCM  34      47.670 102.907  62.758  0.00  0.00      MEMB  
ATOM   3376  H3Y POPCM  34      46.440 104.126  62.531  0.00  0.00      MEMB  
ATOM   3377  C34 POPCM  34      45.777 102.005  62.293  0.00  0.00      MEMB  
ATOM   3378  H4X POPCM  34      44.739 102.383  62.181  0.00  0.00      MEMB  
ATOM   3379  H4Y POPCM  34      45.702 101.082  62.907  0.00  0.00      MEMB  
ATOM   3380  C35 POPCM  34      46.369 101.774  60.905  0.00  0.00      MEMB  
ATOM   3381  H5X POPCM  34      46.924 100.812  60.899  0.00  0.00      MEMB  
ATOM   3382  H5Y POPCM  34      47.092 102.600  60.732  0.00  0.00      MEMB  
ATOM   3383  C36 POPCM  34      45.354 101.873  59.817  0.00  0.00      MEMB  
ATOM   3384  H6X POPCM  34      45.208 102.972  59.732  0.00  0.00      MEMB  
ATOM   3385  H6Y POPCM  34      44.390 101.399  60.100  0.00  0.00      MEMB  
ATOM   3386  C37 POPCM  34      45.810 101.157  58.553  0.00  0.00      MEMB  
ATOM   3387  H7X POPCM  34      45.903 100.082  58.819  0.00  0.00      MEMB  
ATOM   3388  H7Y POPCM  34      46.847 101.386  58.226  0.00  0.00      MEMB  
ATOM   3389  C38 POPCM  34      44.869 101.211  57.363  0.00  0.00      MEMB  
ATOM   3390  H8X POPCM  34      44.457 102.229  57.191  0.00  0.00      MEMB  
ATOM   3391  H8Y POPCM  34      44.038 100.496  57.543  0.00  0.00      MEMB  
ATOM   3392  C39 POPCM  34      45.436 100.715  56.069  0.00  0.00      MEMB  
ATOM   3393  H9X POPCM  34      45.814  99.671  56.093  0.00  0.00      MEMB  
ATOM   3394  H9Y POPCM  34      46.221 101.396  55.676  0.00  0.00      MEMB  
ATOM   3395 C310 POPCM  34      44.461 100.700  54.844  0.00  0.00      MEMB  
ATOM   3396 H10X POPCM  34      43.791 101.580  54.949  0.00  0.00      MEMB  
ATOM   3397 H10Y POPCM  34      43.838  99.806  54.628  0.00  0.00      MEMB  
ATOM   3398 C311 POPCM  34      45.227 100.998  53.493  0.00  0.00      MEMB  
ATOM   3399 H11X POPCM  34      46.076 100.282  53.494  0.00  0.00      MEMB  
ATOM   3400 H11Y POPCM  34      45.663 102.019  53.459  0.00  0.00      MEMB  
ATOM   3401 C312 POPCM  34      44.313 100.792  52.250  0.00  0.00      MEMB  
ATOM   3402 H12X POPCM  34      43.496 101.534  52.374  0.00  0.00      MEMB  
ATOM   3403 H12Y POPCM  34      43.896  99.763  52.245  0.00  0.00      MEMB  
ATOM   3404 C313 POPCM  34      45.021 101.132  50.923  0.00  0.00      MEMB  
ATOM   3405 H13X POPCM  34      46.026 100.666  51.006  0.00  0.00      MEMB  
ATOM   3406 H13Y POPCM  34      45.087 102.211  50.667  0.00  0.00      MEMB  
ATOM   3407 C314 POPCM  34      44.420 100.370  49.718  0.00  0.00      MEMB  
ATOM   3408 H14X POPCM  34      44.811  99.335  49.818  0.00  0.00      MEMB  
ATOM   3409 H14Y POPCM  34      44.897 100.659  48.757  0.00  0.00      MEMB  
ATOM   3410 C315 POPCM  34      42.922 100.150  49.576  0.00  0.00      MEMB  
ATOM   3411 H15X POPCM  34      42.463 101.111  49.893  0.00  0.00      MEMB  
ATOM   3412 H15Y POPCM  34      42.512  99.462  50.347  0.00  0.00      MEMB  
ATOM   3413 C316 POPCM  34      42.431  99.835  48.110  0.00  0.00      MEMB  
ATOM   3414 H16X POPCM  34      41.377 100.099  47.881  0.00  0.00      MEMB  
ATOM   3415 H16Y POPCM  34      42.597  98.807  47.723  0.00  0.00      MEMB  
ATOM   3416 H16Z POPCM  34      42.962 100.389  47.306  0.00  0.00      MEMB  
ATOM   3417  N   POPCM  35      88.809  75.044  70.616  0.00  0.00      MEMB  
ATOM   3418  C12 POPCM  35      87.396  75.556  70.262  0.00  0.00      MEMB  
ATOM   3419 H12A POPCM  35      86.759  74.705  70.451  0.00  0.00      MEMB  
ATOM   3420 H12B POPCM  35      87.293  75.563  69.187  0.00  0.00      MEMB  
ATOM   3421  C13 POPCM  35      89.865  76.097  70.301  0.00  0.00      MEMB  
ATOM   3422 H13A POPCM  35      89.550  77.014  70.777  0.00  0.00      MEMB  
ATOM   3423 H13B POPCM  35      90.753  75.945  70.897  0.00  0.00      MEMB  
ATOM   3424 H13C POPCM  35      89.995  76.255  69.240  0.00  0.00      MEMB  
ATOM   3425  C14 POPCM  35      88.826  74.713  72.126  0.00  0.00      MEMB  
ATOM   3426 H14A POPCM  35      89.820  74.373  72.380  0.00  0.00      MEMB  
ATOM   3427 H14B POPCM  35      88.662  75.676  72.586  0.00  0.00      MEMB  
ATOM   3428 H14C POPCM  35      88.114  73.953  72.410  0.00  0.00      MEMB  
ATOM   3429  C15 POPCM  35      89.180  73.803  69.808  0.00  0.00      MEMB  
ATOM   3430 H15A POPCM  35      89.329  73.890  68.742  0.00  0.00      MEMB  
ATOM   3431 H15B POPCM  35      88.573  72.945  70.057  0.00  0.00      MEMB  
ATOM   3432 H15C POPCM  35      90.169  73.511  70.127  0.00  0.00      MEMB  
ATOM   3433  C11 POPCM  35      86.928  76.848  71.063  0.00  0.00      MEMB  
ATOM   3434 H11A POPCM  35      87.087  76.616  72.138  0.00  0.00      MEMB  
ATOM   3435 H11B POPCM  35      85.843  76.809  70.830  0.00  0.00      MEMB  
ATOM   3436  P   POPCM  35      86.937  79.040  69.610  0.00  0.00      MEMB  
ATOM   3437  O13 POPCM  35      87.932  80.117  69.333  0.00  0.00      MEMB  
ATOM   3438  O14 POPCM  35      85.665  79.551  70.243  0.00  0.00      MEMB  
ATOM   3439  O12 POPCM  35      87.623  78.050  70.671  0.00  0.00      MEMB  
ATOM   3440  O11 POPCM  35      86.650  77.966  68.493  0.00  0.00      MEMB  
ATOM   3441  C1  POPCM  35      87.538  77.685  67.424  0.00  0.00      MEMB  
ATOM   3442  HA  POPCM  35      87.473  76.690  66.934  0.00  0.00      MEMB  
ATOM   3443  HB  POPCM  35      88.597  77.855  67.714  0.00  0.00      MEMB  
ATOM   3444  C2  POPCM  35      87.357  78.660  66.260  0.00  0.00      MEMB  
ATOM   3445  HS  POPCM  35      87.730  79.602  66.718  0.00  0.00      MEMB  
ATOM   3446  O21 POPCM  35      85.990  78.849  65.943  0.00  0.00      MEMB  
ATOM   3447  C21 POPCM  35      85.672  79.938  65.359  0.00  0.00      MEMB  
ATOM   3448  O22 POPCM  35      86.391  80.960  65.281  0.00  0.00      MEMB  
ATOM   3449  C22 POPCM  35      84.317  79.898  64.699  0.00  0.00      MEMB  
ATOM   3450  H2R POPCM  35      83.976  80.942  64.530  0.00  0.00      MEMB  
ATOM   3451  H2S POPCM  35      83.635  79.485  65.472  0.00  0.00      MEMB  
ATOM   3452  C3  POPCM  35      88.208  78.409  64.916  0.00  0.00      MEMB  
ATOM   3453  HX  POPCM  35      89.208  77.997  65.168  0.00  0.00      MEMB  
ATOM   3454  HY  POPCM  35      88.418  79.364  64.389  0.00  0.00      MEMB  
ATOM   3455  O31 POPCM  35      87.488  77.531  64.011  0.00  0.00      MEMB  
ATOM   3456  C31 POPCM  35      87.938  76.311  63.776  0.00  0.00      MEMB  
ATOM   3457  O32 POPCM  35      88.985  75.841  64.193  0.00  0.00      MEMB  
ATOM   3458  C32 POPCM  35      86.906  75.431  63.095  0.00  0.00      MEMB  
ATOM   3459  H2X POPCM  35      86.276  76.044  62.416  0.00  0.00      MEMB  
ATOM   3460  H2Y POPCM  35      86.219  75.104  63.904  0.00  0.00      MEMB  
ATOM   3461  C23 POPCM  35      84.216  79.091  63.345  0.00  0.00      MEMB  
ATOM   3462  H3R POPCM  35      84.676  78.088  63.476  0.00  0.00      MEMB  
ATOM   3463  H3S POPCM  35      84.821  79.629  62.584  0.00  0.00      MEMB  
ATOM   3464  C24 POPCM  35      82.725  78.972  62.886  0.00  0.00      MEMB  
ATOM   3465  H4R POPCM  35      82.275  79.970  62.695  0.00  0.00      MEMB  
ATOM   3466  H4S POPCM  35      82.140  78.560  63.735  0.00  0.00      MEMB  
ATOM   3467  C25 POPCM  35      82.513  78.221  61.536  0.00  0.00      MEMB  
ATOM   3468  H5R POPCM  35      82.885  79.039  60.882  0.00  0.00      MEMB  
ATOM   3469  H5S POPCM  35      81.426  78.003  61.462  0.00  0.00      MEMB  
ATOM   3470  C26 POPCM  35      83.427  76.936  61.163  0.00  0.00      MEMB  
ATOM   3471  H6R POPCM  35      83.647  76.247  62.007  0.00  0.00      MEMB  
ATOM   3472  H6S POPCM  35      84.463  77.217  60.875  0.00  0.00      MEMB  
ATOM   3473  C27 POPCM  35      82.749  76.181  59.970  0.00  0.00      MEMB  
ATOM   3474  H7R POPCM  35      81.746  75.973  60.399  0.00  0.00      MEMB  
ATOM   3475  H7S POPCM  35      83.401  75.294  59.819  0.00  0.00      MEMB  
ATOM   3476  C28 POPCM  35      82.751  77.035  58.674  0.00  0.00      MEMB  
ATOM   3477  H8R POPCM  35      81.978  77.833  58.702  0.00  0.00      MEMB  
ATOM   3478  H8S POPCM  35      82.500  76.436  57.772  0.00  0.00      MEMB  
ATOM   3479  C29 POPCM  35      83.945  77.906  58.352  0.00  0.00      MEMB  
ATOM   3480  H91 POPCM  35      84.116  78.552  59.225  0.00  0.00      MEMB  
ATOM   3481 C210 POPCM  35      84.564  78.014  57.144  0.00  0.00      MEMB  
ATOM   3482 H101 POPCM  35      85.440  78.657  56.972  0.00  0.00      MEMB  
ATOM   3483 C211 POPCM  35      84.133  77.113  55.937  0.00  0.00      MEMB  
ATOM   3484 H11R POPCM  35      83.024  77.090  55.882  0.00  0.00      MEMB  
ATOM   3485 H11S POPCM  35      84.509  76.069  56.004  0.00  0.00      MEMB  
ATOM   3486 C212 POPCM  35      84.624  77.497  54.558  0.00  0.00      MEMB  
ATOM   3487 H12R POPCM  35      84.402  76.748  53.768  0.00  0.00      MEMB  
ATOM   3488 H12S POPCM  35      85.721  77.661  54.619  0.00  0.00      MEMB  
ATOM   3489 C213 POPCM  35      83.920  78.734  53.826  0.00  0.00      MEMB  
ATOM   3490 H13R POPCM  35      83.723  79.581  54.518  0.00  0.00      MEMB  
ATOM   3491 H13S POPCM  35      82.959  78.334  53.438  0.00  0.00      MEMB  
ATOM   3492 C214 POPCM  35      84.793  79.199  52.579  0.00  0.00      MEMB  
ATOM   3493 H14R POPCM  35      84.995  78.305  51.951  0.00  0.00      MEMB  
ATOM   3494 H14S POPCM  35      85.782  79.603  52.884  0.00  0.00      MEMB  
ATOM   3495 C215 POPCM  35      84.114  80.348  51.856  0.00  0.00      MEMB  
ATOM   3496 H15R POPCM  35      83.839  81.069  52.655  0.00  0.00      MEMB  
ATOM   3497 H15S POPCM  35      83.154  80.106  51.352  0.00  0.00      MEMB  
ATOM   3498 C216 POPCM  35      85.005  80.950  50.787  0.00  0.00      MEMB  
ATOM   3499 H16R POPCM  35      85.609  80.152  50.305  0.00  0.00      MEMB  
ATOM   3500 H16S POPCM  35      85.703  81.681  51.248  0.00  0.00      MEMB  
ATOM   3501 C217 POPCM  35      84.309  81.741  49.696  0.00  0.00      MEMB  
ATOM   3502 H17R POPCM  35      83.565  81.121  49.153  0.00  0.00      MEMB  
ATOM   3503 H17S POPCM  35      85.151  81.963  49.006  0.00  0.00      MEMB  
ATOM   3504 C218 POPCM  35      83.601  82.976  50.143  0.00  0.00      MEMB  
ATOM   3505 H18R POPCM  35      82.928  82.766  51.002  0.00  0.00      MEMB  
ATOM   3506 H18S POPCM  35      82.972  83.401  49.331  0.00  0.00      MEMB  
ATOM   3507 H18T POPCM  35      84.237  83.842  50.427  0.00  0.00      MEMB  
ATOM   3508  C33 POPCM  35      87.555  74.258  62.371  0.00  0.00      MEMB  
ATOM   3509  H3X POPCM  35      86.723  73.620  62.004  0.00  0.00      MEMB  
ATOM   3510  H3Y POPCM  35      88.124  73.654  63.110  0.00  0.00      MEMB  
ATOM   3511  C34 POPCM  35      88.345  74.760  61.182  0.00  0.00      MEMB  
ATOM   3512  H4X POPCM  35      88.921  73.864  60.864  0.00  0.00      MEMB  
ATOM   3513  H4Y POPCM  35      89.150  75.421  61.567  0.00  0.00      MEMB  
ATOM   3514  C35 POPCM  35      87.534  75.349  60.009  0.00  0.00      MEMB  
ATOM   3515  H5X POPCM  35      87.490  76.454  60.121  0.00  0.00      MEMB  
ATOM   3516  H5Y POPCM  35      86.513  74.925  60.125  0.00  0.00      MEMB  
ATOM   3517  C36 POPCM  35      88.275  75.026  58.750  0.00  0.00      MEMB  
ATOM   3518  H6X POPCM  35      88.433  73.944  58.552  0.00  0.00      MEMB  
ATOM   3519  H6Y POPCM  35      89.329  75.372  58.797  0.00  0.00      MEMB  
ATOM   3520  C37 POPCM  35      87.752  75.716  57.435  0.00  0.00      MEMB  
ATOM   3521  H7X POPCM  35      87.579  76.808  57.554  0.00  0.00      MEMB  
ATOM   3522  H7Y POPCM  35      86.738  75.367  57.143  0.00  0.00      MEMB  
ATOM   3523  C38 POPCM  35      88.798  75.558  56.409  0.00  0.00      MEMB  
ATOM   3524  H8X POPCM  35      89.146  74.503  56.430  0.00  0.00      MEMB  
ATOM   3525  H8Y POPCM  35      89.673  76.176  56.704  0.00  0.00      MEMB  
ATOM   3526  C39 POPCM  35      88.367  75.996  54.993  0.00  0.00      MEMB  
ATOM   3527  H9X POPCM  35      88.496  77.097  54.918  0.00  0.00      MEMB  
ATOM   3528  H9Y POPCM  35      87.300  75.719  54.856  0.00  0.00      MEMB  
ATOM   3529 C310 POPCM  35      89.310  75.414  53.918  0.00  0.00      MEMB  
ATOM   3530 H10X POPCM  35      89.213  74.317  54.067  0.00  0.00      MEMB  
ATOM   3531 H10Y POPCM  35      90.328  75.838  54.057  0.00  0.00      MEMB  
ATOM   3532 C311 POPCM  35      88.969  75.831  52.466  0.00  0.00      MEMB  
ATOM   3533 H11X POPCM  35      88.971  76.937  52.358  0.00  0.00      MEMB  
ATOM   3534 H11Y POPCM  35      87.943  75.527  52.166  0.00  0.00      MEMB  
ATOM   3535 C312 POPCM  35      90.010  75.281  51.497  0.00  0.00      MEMB  
ATOM   3536 H12X POPCM  35      89.984  74.187  51.305  0.00  0.00      MEMB  
ATOM   3537 H12Y POPCM  35      90.998  75.584  51.905  0.00  0.00      MEMB  
ATOM   3538 C313 POPCM  35      89.898  75.788  50.103  0.00  0.00      MEMB  
ATOM   3539 H13X POPCM  35      90.569  75.217  49.426  0.00  0.00      MEMB  
ATOM   3540 H13Y POPCM  35      90.340  76.804  50.022  0.00  0.00      MEMB  
ATOM   3541 C314 POPCM  35      88.523  75.728  49.472  0.00  0.00      MEMB  
ATOM   3542 H14X POPCM  35      87.809  76.259  50.138  0.00  0.00      MEMB  
ATOM   3543 H14Y POPCM  35      88.203  74.668  49.566  0.00  0.00      MEMB  
ATOM   3544 C315 POPCM  35      88.524  76.274  48.076  0.00  0.00      MEMB  
ATOM   3545 H15X POPCM  35      87.658  75.756  47.612  0.00  0.00      MEMB  
ATOM   3546 H15Y POPCM  35      89.365  75.977  47.414  0.00  0.00      MEMB  
ATOM   3547 C316 POPCM  35      88.271  77.780  48.124  0.00  0.00      MEMB  
ATOM   3548 H16X POPCM  35      88.097  78.206  47.112  0.00  0.00      MEMB  
ATOM   3549 H16Y POPCM  35      89.173  78.356  48.422  0.00  0.00      MEMB  
ATOM   3550 H16Z POPCM  35      87.425  77.993  48.811  0.00  0.00      MEMB  
ATOM   3551  N   POPCM  36      91.833  42.002  72.711  0.00  0.00      MEMB  
ATOM   3552  C12 POPCM  36      91.020  41.168  71.705  0.00  0.00      MEMB  
ATOM   3553 H12A POPCM  36      90.233  40.821  72.358  0.00  0.00      MEMB  
ATOM   3554 H12B POPCM  36      91.667  40.355  71.411  0.00  0.00      MEMB  
ATOM   3555  C13 POPCM  36      93.101  42.533  72.100  0.00  0.00      MEMB  
ATOM   3556 H13A POPCM  36      93.673  41.765  71.602  0.00  0.00      MEMB  
ATOM   3557 H13B POPCM  36      92.785  43.338  71.453  0.00  0.00      MEMB  
ATOM   3558 H13C POPCM  36      93.664  43.059  72.856  0.00  0.00      MEMB  
ATOM   3559  C14 POPCM  36      91.086  43.144  73.347  0.00  0.00      MEMB  
ATOM   3560 H14A POPCM  36      90.167  42.916  73.867  0.00  0.00      MEMB  
ATOM   3561 H14B POPCM  36      91.726  43.816  73.900  0.00  0.00      MEMB  
ATOM   3562 H14C POPCM  36      90.681  43.700  72.514  0.00  0.00      MEMB  
ATOM   3563  C15 POPCM  36      92.321  41.058  73.817  0.00  0.00      MEMB  
ATOM   3564 H15A POPCM  36      91.639  40.858  74.631  0.00  0.00      MEMB  
ATOM   3565 H15B POPCM  36      93.154  41.479  74.362  0.00  0.00      MEMB  
ATOM   3566 H15C POPCM  36      92.659  40.139  73.361  0.00  0.00      MEMB  
ATOM   3567  C11 POPCM  36      90.469  41.874  70.408  0.00  0.00      MEMB  
ATOM   3568 H11A POPCM  36      89.824  41.200  69.805  0.00  0.00      MEMB  
ATOM   3569 H11B POPCM  36      91.380  42.183  69.853  0.00  0.00      MEMB  
ATOM   3570  P   POPCM  36      88.293  43.101  71.055  0.00  0.00      MEMB  
ATOM   3571  O13 POPCM  36      88.117  43.886  72.249  0.00  0.00      MEMB  
ATOM   3572  O14 POPCM  36      87.783  41.685  71.117  0.00  0.00      MEMB  
ATOM   3573  O12 POPCM  36      89.840  43.058  70.699  0.00  0.00      MEMB  
ATOM   3574  O11 POPCM  36      87.558  43.767  69.817  0.00  0.00      MEMB  
ATOM   3575  C1  POPCM  36      87.912  44.991  69.307  0.00  0.00      MEMB  
ATOM   3576  HA  POPCM  36      89.018  45.103  69.298  0.00  0.00      MEMB  
ATOM   3577  HB  POPCM  36      87.563  45.935  69.778  0.00  0.00      MEMB  
ATOM   3578  C2  POPCM  36      87.596  45.012  67.736  0.00  0.00      MEMB  
ATOM   3579  HS  POPCM  36      88.205  45.842  67.319  0.00  0.00      MEMB  
ATOM   3580  O21 POPCM  36      86.190  45.187  67.511  0.00  0.00      MEMB  
ATOM   3581  C21 POPCM  36      85.707  46.405  67.630  0.00  0.00      MEMB  
ATOM   3582  O22 POPCM  36      86.371  47.402  67.960  0.00  0.00      MEMB  
ATOM   3583  C22 POPCM  36      84.201  46.357  67.165  0.00  0.00      MEMB  
ATOM   3584  H2R POPCM  36      83.889  47.418  67.265  0.00  0.00      MEMB  
ATOM   3585  H2S POPCM  36      83.584  45.638  67.746  0.00  0.00      MEMB  
ATOM   3586  C3  POPCM  36      87.935  43.721  67.040  0.00  0.00      MEMB  
ATOM   3587  HX  POPCM  36      87.279  42.978  67.542  0.00  0.00      MEMB  
ATOM   3588  HY  POPCM  36      88.984  43.493  67.326  0.00  0.00      MEMB  
ATOM   3589  O31 POPCM  36      87.889  43.698  65.599  0.00  0.00      MEMB  
ATOM   3590  C31 POPCM  36      86.845  42.975  65.123  0.00  0.00      MEMB  
ATOM   3591  O32 POPCM  36      85.948  42.438  65.699  0.00  0.00      MEMB  
ATOM   3592  C32 POPCM  36      86.917  42.987  63.616  0.00  0.00      MEMB  
ATOM   3593  H2X POPCM  36      87.022  41.926  63.305  0.00  0.00      MEMB  
ATOM   3594  H2Y POPCM  36      87.786  43.598  63.291  0.00  0.00      MEMB  
ATOM   3595  C23 POPCM  36      84.087  45.865  65.645  0.00  0.00      MEMB  
ATOM   3596  H3R POPCM  36      84.151  44.756  65.668  0.00  0.00      MEMB  
ATOM   3597  H3S POPCM  36      84.888  46.294  65.005  0.00  0.00      MEMB  
ATOM   3598  C24 POPCM  36      82.790  46.451  64.989  0.00  0.00      MEMB  
ATOM   3599  H4R POPCM  36      82.874  47.558  65.024  0.00  0.00      MEMB  
ATOM   3600  H4S POPCM  36      81.866  46.075  65.478  0.00  0.00      MEMB  
ATOM   3601  C25 POPCM  36      82.584  45.987  63.590  0.00  0.00      MEMB  
ATOM   3602  H5R POPCM  36      81.496  46.130  63.417  0.00  0.00      MEMB  
ATOM   3603  H5S POPCM  36      82.712  44.899  63.407  0.00  0.00      MEMB  
ATOM   3604  C26 POPCM  36      83.427  46.699  62.483  0.00  0.00      MEMB  
ATOM   3605  H6R POPCM  36      84.426  46.476  62.917  0.00  0.00      MEMB  
ATOM   3606  H6S POPCM  36      83.133  47.770  62.484  0.00  0.00      MEMB  
ATOM   3607  C27 POPCM  36      83.180  46.090  61.065  0.00  0.00      MEMB  
ATOM   3608  H7R POPCM  36      82.103  46.221  60.823  0.00  0.00      MEMB  
ATOM   3609  H7S POPCM  36      83.365  45.000  61.172  0.00  0.00      MEMB  
ATOM   3610  C28 POPCM  36      83.954  46.832  59.957  0.00  0.00      MEMB  
ATOM   3611  H8R POPCM  36      85.034  46.864  60.216  0.00  0.00      MEMB  
ATOM   3612  H8S POPCM  36      83.636  47.896  59.916  0.00  0.00      MEMB  
ATOM   3613  C29 POPCM  36      83.676  46.243  58.609  0.00  0.00      MEMB  
ATOM   3614  H91 POPCM  36      82.853  45.514  58.561  0.00  0.00      MEMB  
ATOM   3615 C210 POPCM  36      84.153  46.748  57.498  0.00  0.00      MEMB  
ATOM   3616 H101 POPCM  36      83.847  46.380  56.508  0.00  0.00      MEMB  
ATOM   3617 C211 POPCM  36      85.302  47.693  57.330  0.00  0.00      MEMB  
ATOM   3618 H11R POPCM  36      86.273  47.188  57.518  0.00  0.00      MEMB  
ATOM   3619 H11S POPCM  36      85.260  48.379  58.203  0.00  0.00      MEMB  
ATOM   3620 C212 POPCM  36      85.319  48.417  55.938  0.00  0.00      MEMB  
ATOM   3621 H12R POPCM  36      86.020  49.276  56.005  0.00  0.00      MEMB  
ATOM   3622 H12S POPCM  36      84.269  48.729  55.752  0.00  0.00      MEMB  
ATOM   3623 C213 POPCM  36      85.739  47.420  54.821  0.00  0.00      MEMB  
ATOM   3624 H13R POPCM  36      84.980  46.639  54.595  0.00  0.00      MEMB  
ATOM   3625 H13S POPCM  36      86.717  46.986  55.120  0.00  0.00      MEMB  
ATOM   3626 C214 POPCM  36      85.882  48.283  53.582  0.00  0.00      MEMB  
ATOM   3627 H14R POPCM  36      86.749  48.972  53.673  0.00  0.00      MEMB  
ATOM   3628 H14S POPCM  36      84.911  48.820  53.522  0.00  0.00      MEMB  
ATOM   3629 C215 POPCM  36      86.143  47.391  52.320  0.00  0.00      MEMB  
ATOM   3630 H15R POPCM  36      85.438  46.533  52.304  0.00  0.00      MEMB  
ATOM   3631 H15S POPCM  36      87.141  46.918  52.441  0.00  0.00      MEMB  
ATOM   3632 C216 POPCM  36      85.960  48.045  50.966  0.00  0.00      MEMB  
ATOM   3633 H16R POPCM  36      86.772  48.778  50.771  0.00  0.00      MEMB  
ATOM   3634 H16S POPCM  36      84.987  48.581  50.954  0.00  0.00      MEMB  
ATOM   3635 C217 POPCM  36      85.970  47.123  49.783  0.00  0.00      MEMB  
ATOM   3636 H17R POPCM  36      85.313  46.228  49.850  0.00  0.00      MEMB  
ATOM   3637 H17S POPCM  36      87.033  46.808  49.716  0.00  0.00      MEMB  
ATOM   3638 C218 POPCM  36      85.713  47.946  48.521  0.00  0.00      MEMB  
ATOM   3639 H18R POPCM  36      85.756  47.323  47.603  0.00  0.00      MEMB  
ATOM   3640 H18S POPCM  36      86.541  48.683  48.450  0.00  0.00      MEMB  
ATOM   3641 H18T POPCM  36      84.826  48.588  48.710  0.00  0.00      MEMB  
ATOM   3642  C33 POPCM  36      85.673  43.542  62.888  0.00  0.00      MEMB  
ATOM   3643  H3X POPCM  36      85.809  44.644  62.853  0.00  0.00      MEMB  
ATOM   3644  H3Y POPCM  36      84.722  43.343  63.428  0.00  0.00      MEMB  
ATOM   3645  C34 POPCM  36      85.619  43.096  61.456  0.00  0.00      MEMB  
ATOM   3646  H4X POPCM  36      84.607  43.098  60.996  0.00  0.00      MEMB  
ATOM   3647  H4Y POPCM  36      85.967  42.042  61.413  0.00  0.00      MEMB  
ATOM   3648  C35 POPCM  36      86.625  43.860  60.477  0.00  0.00      MEMB  
ATOM   3649  H5X POPCM  36      87.662  43.880  60.876  0.00  0.00      MEMB  
ATOM   3650  H5Y POPCM  36      86.216  44.884  60.339  0.00  0.00      MEMB  
ATOM   3651  C36 POPCM  36      86.687  43.254  59.030  0.00  0.00      MEMB  
ATOM   3652  H6X POPCM  36      85.637  43.156  58.680  0.00  0.00      MEMB  
ATOM   3653  H6Y POPCM  36      87.078  42.216  59.104  0.00  0.00      MEMB  
ATOM   3654  C37 POPCM  36      87.564  44.051  58.056  0.00  0.00      MEMB  
ATOM   3655  H7X POPCM  36      88.564  44.055  58.540  0.00  0.00      MEMB  
ATOM   3656  H7Y POPCM  36      87.089  45.054  58.005  0.00  0.00      MEMB  
ATOM   3657  C38 POPCM  36      87.831  43.436  56.711  0.00  0.00      MEMB  
ATOM   3658  H8X POPCM  36      86.861  43.302  56.186  0.00  0.00      MEMB  
ATOM   3659  H8Y POPCM  36      88.268  42.415  56.703  0.00  0.00      MEMB  
ATOM   3660  C39 POPCM  36      88.751  44.380  55.947  0.00  0.00      MEMB  
ATOM   3661  H9X POPCM  36      89.492  44.866  56.618  0.00  0.00      MEMB  
ATOM   3662  H9Y POPCM  36      88.148  45.302  55.805  0.00  0.00      MEMB  
ATOM   3663 C310 POPCM  36      89.222  43.915  54.623  0.00  0.00      MEMB  
ATOM   3664 H10X POPCM  36      89.656  44.753  54.036  0.00  0.00      MEMB  
ATOM   3665 H10Y POPCM  36      88.330  43.492  54.115  0.00  0.00      MEMB  
ATOM   3666 C311 POPCM  36      90.282  42.768  54.645  0.00  0.00      MEMB  
ATOM   3667 H11X POPCM  36      89.789  41.859  55.053  0.00  0.00      MEMB  
ATOM   3668 H11Y POPCM  36      91.158  43.069  55.257  0.00  0.00      MEMB  
ATOM   3669 C312 POPCM  36      90.631  42.403  53.170  0.00  0.00      MEMB  
ATOM   3670 H12X POPCM  36      89.674  42.139  52.671  0.00  0.00      MEMB  
ATOM   3671 H12Y POPCM  36      91.165  41.439  53.306  0.00  0.00      MEMB  
ATOM   3672 C313 POPCM  36      91.505  43.340  52.303  0.00  0.00      MEMB  
ATOM   3673 H13X POPCM  36      92.272  43.917  52.864  0.00  0.00      MEMB  
ATOM   3674 H13Y POPCM  36      90.832  44.084  51.826  0.00  0.00      MEMB  
ATOM   3675 C314 POPCM  36      92.125  42.647  51.041  0.00  0.00      MEMB  
ATOM   3676 H14X POPCM  36      91.735  41.608  50.996  0.00  0.00      MEMB  
ATOM   3677 H14Y POPCM  36      93.181  42.446  51.324  0.00  0.00      MEMB  
ATOM   3678 C315 POPCM  36      91.891  43.292  49.641  0.00  0.00      MEMB  
ATOM   3679 H15X POPCM  36      90.845  43.368  49.274  0.00  0.00      MEMB  
ATOM   3680 H15Y POPCM  36      92.331  42.636  48.859  0.00  0.00      MEMB  
ATOM   3681 C316 POPCM  36      92.620  44.648  49.539  0.00  0.00      MEMB  
ATOM   3682 H16X POPCM  36      92.147  45.344  50.265  0.00  0.00      MEMB  
ATOM   3683 H16Y POPCM  36      92.555  45.053  48.506  0.00  0.00      MEMB  
ATOM   3684 H16Z POPCM  36      93.725  44.621  49.651  0.00  0.00      MEMB  
ATOM   3685  C3  CHL1M  37      76.765 107.971  65.718  0.00  0.00      MEMB  
ATOM   3686  H3  CHL1M  37      75.684 108.041  65.473  0.00  0.00      MEMB  
ATOM   3687  O3  CHL1M  37      76.906 107.830  67.125  0.00  0.00      MEMB  
ATOM   3688  H3' CHL1M  37      77.866 107.827  67.161  0.00  0.00      MEMB  
ATOM   3689  C4  CHL1M  37      77.224 106.659  65.017  0.00  0.00      MEMB  
ATOM   3690  H4A CHL1M  37      78.254 106.460  65.381  0.00  0.00      MEMB  
ATOM   3691  H4B CHL1M  37      76.560 105.863  65.417  0.00  0.00      MEMB  
ATOM   3692  C5  CHL1M  37      77.045 106.732  63.530  0.00  0.00      MEMB  
ATOM   3693  C6  CHL1M  37      76.259 105.934  62.788  0.00  0.00      MEMB  
ATOM   3694  H6  CHL1M  37      75.666 105.150  63.283  0.00  0.00      MEMB  
ATOM   3695  C7  CHL1M  37      76.186 105.864  61.357  0.00  0.00      MEMB  
ATOM   3696  H7A CHL1M  37      76.456 104.876  60.928  0.00  0.00      MEMB  
ATOM   3697  H7B CHL1M  37      75.130 105.990  61.035  0.00  0.00      MEMB  
ATOM   3698  C8  CHL1M  37      77.231 106.808  60.613  0.00  0.00      MEMB  
ATOM   3699  H8  CHL1M  37      78.202 106.272  60.551  0.00  0.00      MEMB  
ATOM   3700  C14 CHL1M  37      76.778 107.118  59.200  0.00  0.00      MEMB  
ATOM   3701  H14 CHL1M  37      75.829 107.689  59.285  0.00  0.00      MEMB  
ATOM   3702  C15 CHL1M  37      76.460 105.920  58.336  0.00  0.00      MEMB  
ATOM   3703 H15A CHL1M  37      77.222 105.128  58.493  0.00  0.00      MEMB  
ATOM   3704 H15B CHL1M  37      75.425 105.617  58.604  0.00  0.00      MEMB  
ATOM   3705  C16 CHL1M  37      76.618 106.473  56.870  0.00  0.00      MEMB  
ATOM   3706 H16A CHL1M  37      77.278 105.799  56.284  0.00  0.00      MEMB  
ATOM   3707 H16B CHL1M  37      75.596 106.352  56.450  0.00  0.00      MEMB  
ATOM   3708  C17 CHL1M  37      77.063 107.951  57.025  0.00  0.00      MEMB  
ATOM   3709  H17 CHL1M  37      76.168 108.607  57.073  0.00  0.00      MEMB  
ATOM   3710  C13 CHL1M  37      77.756 108.017  58.414  0.00  0.00      MEMB  
ATOM   3711  C18 CHL1M  37      79.134 107.258  58.336  0.00  0.00      MEMB  
ATOM   3712 H18A CHL1M  37      79.032 106.301  57.780  0.00  0.00      MEMB  
ATOM   3713 H18B CHL1M  37      79.784 107.924  57.729  0.00  0.00      MEMB  
ATOM   3714 H18C CHL1M  37      79.637 107.124  59.317  0.00  0.00      MEMB  
ATOM   3715  C12 CHL1M  37      77.849 109.320  59.150  0.00  0.00      MEMB  
ATOM   3716 H12A CHL1M  37      78.592 110.022  58.714  0.00  0.00      MEMB  
ATOM   3717 H12B CHL1M  37      76.864 109.833  59.132  0.00  0.00      MEMB  
ATOM   3718  C11 CHL1M  37      78.307 109.144  60.604  0.00  0.00      MEMB  
ATOM   3719 H11A CHL1M  37      79.279 108.605  60.606  0.00  0.00      MEMB  
ATOM   3720 H11B CHL1M  37      78.410 110.085  61.185  0.00  0.00      MEMB  
ATOM   3721  C9  CHL1M  37      77.413 108.096  61.359  0.00  0.00      MEMB  
ATOM   3722  H9  CHL1M  37      76.430 108.611  61.410  0.00  0.00      MEMB  
ATOM   3723  C10 CHL1M  37      77.891 107.902  62.882  0.00  0.00      MEMB  
ATOM   3724  C19 CHL1M  37      79.399 107.555  62.902  0.00  0.00      MEMB  
ATOM   3725 H19A CHL1M  37      80.038 108.437  62.682  0.00  0.00      MEMB  
ATOM   3726 H19B CHL1M  37      79.689 107.262  63.934  0.00  0.00      MEMB  
ATOM   3727 H19C CHL1M  37      79.609 106.787  62.127  0.00  0.00      MEMB  
ATOM   3728  C1  CHL1M  37      77.597 109.191  63.606  0.00  0.00      MEMB  
ATOM   3729  H1A CHL1M  37      78.453 109.856  63.361  0.00  0.00      MEMB  
ATOM   3730  H1B CHL1M  37      76.665 109.667  63.233  0.00  0.00      MEMB  
ATOM   3731  C2  CHL1M  37      77.573 109.194  65.115  0.00  0.00      MEMB  
ATOM   3732  H2A CHL1M  37      77.019 110.118  65.388  0.00  0.00      MEMB  
ATOM   3733  H2B CHL1M  37      78.605 109.317  65.507  0.00  0.00      MEMB  
ATOM   3734  C20 CHL1M  37      77.864 108.431  55.819  0.00  0.00      MEMB  
ATOM   3735  H20 CHL1M  37      78.637 107.652  55.647  0.00  0.00      MEMB  
ATOM   3736  C21 CHL1M  37      78.441 109.773  56.047  0.00  0.00      MEMB  
ATOM   3737 H21A CHL1M  37      78.619 110.253  55.061  0.00  0.00      MEMB  
ATOM   3738 H21B CHL1M  37      79.350 109.808  56.684  0.00  0.00      MEMB  
ATOM   3739 H21C CHL1M  37      77.704 110.522  56.409  0.00  0.00      MEMB  
ATOM   3740  C22 CHL1M  37      76.887 108.502  54.612  0.00  0.00      MEMB  
ATOM   3741 H22A CHL1M  37      76.215 107.621  54.536  0.00  0.00      MEMB  
ATOM   3742 H22B CHL1M  37      76.242 109.396  54.748  0.00  0.00      MEMB  
ATOM   3743  C23 CHL1M  37      77.513 108.720  53.215  0.00  0.00      MEMB  
ATOM   3744 H23A CHL1M  37      78.002 109.717  53.187  0.00  0.00      MEMB  
ATOM   3745 H23B CHL1M  37      78.266 107.926  53.023  0.00  0.00      MEMB  
ATOM   3746  C24 CHL1M  37      76.417 108.721  52.080  0.00  0.00      MEMB  
ATOM   3747 H24A CHL1M  37      75.744 109.595  52.214  0.00  0.00      MEMB  
ATOM   3748 H24B CHL1M  37      75.813 107.793  52.167  0.00  0.00      MEMB  
ATOM   3749  C25 CHL1M  37      77.061 108.716  50.657  0.00  0.00      MEMB  
ATOM   3750  H25 CHL1M  37      78.006 108.135  50.705  0.00  0.00      MEMB  
ATOM   3751  C26 CHL1M  37      76.153 108.070  49.585  0.00  0.00      MEMB  
ATOM   3752 H26A CHL1M  37      76.598 108.257  48.584  0.00  0.00      MEMB  
ATOM   3753 H26B CHL1M  37      75.971 106.986  49.742  0.00  0.00      MEMB  
ATOM   3754 H26C CHL1M  37      75.149 108.544  49.581  0.00  0.00      MEMB  
ATOM   3755  C27 CHL1M  37      77.416 110.203  50.198  0.00  0.00      MEMB  
ATOM   3756 H27A CHL1M  37      77.920 110.790  50.995  0.00  0.00      MEMB  
ATOM   3757 H27B CHL1M  37      78.167 110.243  49.381  0.00  0.00      MEMB  
ATOM   3758 H27C CHL1M  37      76.456 110.639  49.848  0.00  0.00      MEMB  
ATOM   3759  N   POPCM  38      90.089  65.008  71.933  0.00  0.00      MEMB  
ATOM   3760  C12 POPCM  38      90.336  64.735  70.499  0.00  0.00      MEMB  
ATOM   3761 H12A POPCM  38      90.775  65.556  69.953  0.00  0.00      MEMB  
ATOM   3762 H12B POPCM  38      89.384  64.554  70.021  0.00  0.00      MEMB  
ATOM   3763  C13 POPCM  38      89.544  66.354  72.194  0.00  0.00      MEMB  
ATOM   3764 H13A POPCM  38      89.180  66.457  73.206  0.00  0.00      MEMB  
ATOM   3765 H13B POPCM  38      90.371  67.042  72.099  0.00  0.00      MEMB  
ATOM   3766 H13C POPCM  38      88.700  66.549  71.549  0.00  0.00      MEMB  
ATOM   3767  C14 POPCM  38      89.057  63.962  72.345  0.00  0.00      MEMB  
ATOM   3768 H14A POPCM  38      88.884  63.974  73.411  0.00  0.00      MEMB  
ATOM   3769 H14B POPCM  38      88.091  64.208  71.929  0.00  0.00      MEMB  
ATOM   3770 H14C POPCM  38      89.195  63.042  71.796  0.00  0.00      MEMB  
ATOM   3771  C15 POPCM  38      91.395  64.790  72.783  0.00  0.00      MEMB  
ATOM   3772 H15A POPCM  38      91.653  63.769  72.544  0.00  0.00      MEMB  
ATOM   3773 H15B POPCM  38      91.383  65.061  73.828  0.00  0.00      MEMB  
ATOM   3774 H15C POPCM  38      92.209  65.292  72.279  0.00  0.00      MEMB  
ATOM   3775  C11 POPCM  38      91.234  63.487  70.165  0.00  0.00      MEMB  
ATOM   3776 H11A POPCM  38      91.103  63.356  69.069  0.00  0.00      MEMB  
ATOM   3777 H11B POPCM  38      90.860  62.612  70.738  0.00  0.00      MEMB  
ATOM   3778  P   POPCM  38      93.746  62.733  70.228  0.00  0.00      MEMB  
ATOM   3779  O13 POPCM  38      93.338  61.387  70.784  0.00  0.00      MEMB  
ATOM   3780  O14 POPCM  38      95.092  63.276  70.551  0.00  0.00      MEMB  
ATOM   3781  O12 POPCM  38      92.637  63.747  70.476  0.00  0.00      MEMB  
ATOM   3782  O11 POPCM  38      93.649  62.574  68.641  0.00  0.00      MEMB  
ATOM   3783  C1  POPCM  38      94.077  63.684  67.794  0.00  0.00      MEMB  
ATOM   3784  HA  POPCM  38      94.813  64.346  68.298  0.00  0.00      MEMB  
ATOM   3785  HB  POPCM  38      93.153  64.275  67.618  0.00  0.00      MEMB  
ATOM   3786  C2  POPCM  38      94.656  63.110  66.487  0.00  0.00      MEMB  
ATOM   3787  HS  POPCM  38      94.730  64.042  65.888  0.00  0.00      MEMB  
ATOM   3788  O21 POPCM  38      93.780  62.157  65.870  0.00  0.00      MEMB  
ATOM   3789  C21 POPCM  38      92.631  62.669  65.406  0.00  0.00      MEMB  
ATOM   3790  O22 POPCM  38      92.387  63.857  65.221  0.00  0.00      MEMB  
ATOM   3791  C22 POPCM  38      91.708  61.515  65.033  0.00  0.00      MEMB  
ATOM   3792  H2R POPCM  38      90.854  61.883  64.425  0.00  0.00      MEMB  
ATOM   3793  H2S POPCM  38      91.347  61.054  65.978  0.00  0.00      MEMB  
ATOM   3794  C3  POPCM  38      96.038  62.461  66.764  0.00  0.00      MEMB  
ATOM   3795  HX  POPCM  38      95.863  61.535  67.352  0.00  0.00      MEMB  
ATOM   3796  HY  POPCM  38      96.593  63.160  67.427  0.00  0.00      MEMB  
ATOM   3797  O31 POPCM  38      96.762  62.433  65.496  0.00  0.00      MEMB  
ATOM   3798  C31 POPCM  38      96.596  61.320  64.806  0.00  0.00      MEMB  
ATOM   3799  O32 POPCM  38      96.209  60.273  65.300  0.00  0.00      MEMB  
ATOM   3800  C32 POPCM  38      97.057  61.534  63.372  0.00  0.00      MEMB  
ATOM   3801  H2X POPCM  38      98.037  62.052  63.306  0.00  0.00      MEMB  
ATOM   3802  H2Y POPCM  38      96.387  62.237  62.833  0.00  0.00      MEMB  
ATOM   3803  C23 POPCM  38      92.465  60.447  64.107  0.00  0.00      MEMB  
ATOM   3804  H3R POPCM  38      92.134  59.440  64.440  0.00  0.00      MEMB  
ATOM   3805  H3S POPCM  38      93.538  60.346  64.378  0.00  0.00      MEMB  
ATOM   3806  C24 POPCM  38      92.312  60.691  62.559  0.00  0.00      MEMB  
ATOM   3807  H4R POPCM  38      91.323  60.361  62.175  0.00  0.00      MEMB  
ATOM   3808  H4S POPCM  38      93.111  60.051  62.127  0.00  0.00      MEMB  
ATOM   3809  C25 POPCM  38      92.502  62.120  62.133  0.00  0.00      MEMB  
ATOM   3810  H5R POPCM  38      93.297  62.606  62.738  0.00  0.00      MEMB  
ATOM   3811  H5S POPCM  38      91.589  62.733  62.286  0.00  0.00      MEMB  
ATOM   3812  C26 POPCM  38      92.851  62.240  60.644  0.00  0.00      MEMB  
ATOM   3813  H6R POPCM  38      91.899  62.001  60.123  0.00  0.00      MEMB  
ATOM   3814  H6S POPCM  38      93.598  61.517  60.251  0.00  0.00      MEMB  
ATOM   3815  C27 POPCM  38      93.134  63.722  60.185  0.00  0.00      MEMB  
ATOM   3816  H7R POPCM  38      94.048  64.056  60.721  0.00  0.00      MEMB  
ATOM   3817  H7S POPCM  38      92.311  64.359  60.576  0.00  0.00      MEMB  
ATOM   3818  C28 POPCM  38      93.394  63.884  58.721  0.00  0.00      MEMB  
ATOM   3819  H8R POPCM  38      94.344  63.380  58.443  0.00  0.00      MEMB  
ATOM   3820  H8S POPCM  38      93.649  64.946  58.517  0.00  0.00      MEMB  
ATOM   3821  C29 POPCM  38      92.289  63.327  57.803  0.00  0.00      MEMB  
ATOM   3822  H91 POPCM  38      91.481  62.831  58.361  0.00  0.00      MEMB  
ATOM   3823 C210 POPCM  38      92.323  63.401  56.458  0.00  0.00      MEMB  
ATOM   3824 H101 POPCM  38      91.503  62.965  55.869  0.00  0.00      MEMB  
ATOM   3825 C211 POPCM  38      93.304  64.207  55.633  0.00  0.00      MEMB  
ATOM   3826 H11R POPCM  38      94.098  63.558  55.206  0.00  0.00      MEMB  
ATOM   3827 H11S POPCM  38      93.747  65.044  56.215  0.00  0.00      MEMB  
ATOM   3828 C212 POPCM  38      92.504  64.862  54.507  0.00  0.00      MEMB  
ATOM   3829 H12R POPCM  38      91.755  65.427  55.101  0.00  0.00      MEMB  
ATOM   3830 H12S POPCM  38      92.039  64.091  53.857  0.00  0.00      MEMB  
ATOM   3831 C213 POPCM  38      93.392  65.681  53.592  0.00  0.00      MEMB  
ATOM   3832 H13R POPCM  38      94.148  65.009  53.132  0.00  0.00      MEMB  
ATOM   3833 H13S POPCM  38      93.924  66.473  54.161  0.00  0.00      MEMB  
ATOM   3834 C214 POPCM  38      92.680  66.293  52.377  0.00  0.00      MEMB  
ATOM   3835 H14R POPCM  38      92.212  67.256  52.673  0.00  0.00      MEMB  
ATOM   3836 H14S POPCM  38      91.797  65.670  52.116  0.00  0.00      MEMB  
ATOM   3837 C215 POPCM  38      93.467  66.287  51.084  0.00  0.00      MEMB  
ATOM   3838 H15R POPCM  38      92.818  66.544  50.220  0.00  0.00      MEMB  
ATOM   3839 H15S POPCM  38      93.911  65.274  50.983  0.00  0.00      MEMB  
ATOM   3840 C216 POPCM  38      94.566  67.293  51.092  0.00  0.00      MEMB  
ATOM   3841 H16R POPCM  38      95.116  67.159  52.048  0.00  0.00      MEMB  
ATOM   3842 H16S POPCM  38      94.108  68.304  51.146  0.00  0.00      MEMB  
ATOM   3843 C217 POPCM  38      95.385  67.254  49.824  0.00  0.00      MEMB  
ATOM   3844 H17R POPCM  38      94.645  67.449  49.019  0.00  0.00      MEMB  
ATOM   3845 H17S POPCM  38      95.735  66.220  49.619  0.00  0.00      MEMB  
ATOM   3846 C218 POPCM  38      96.406  68.397  49.696  0.00  0.00      MEMB  
ATOM   3847 H18R POPCM  38      96.824  68.331  48.669  0.00  0.00      MEMB  
ATOM   3848 H18S POPCM  38      97.100  68.236  50.548  0.00  0.00      MEMB  
ATOM   3849 H18T POPCM  38      95.874  69.339  49.949  0.00  0.00      MEMB  
ATOM   3850  C33 POPCM  38      97.038  60.202  62.647  0.00  0.00      MEMB  
ATOM   3851  H3X POPCM  38      96.127  59.623  62.913  0.00  0.00      MEMB  
ATOM   3852  H3Y POPCM  38      97.922  59.634  63.008  0.00  0.00      MEMB  
ATOM   3853  C34 POPCM  38      97.011  60.412  61.079  0.00  0.00      MEMB  
ATOM   3854  H4X POPCM  38      96.100  61.029  60.929  0.00  0.00      MEMB  
ATOM   3855  H4Y POPCM  38      96.773  59.453  60.572  0.00  0.00      MEMB  
ATOM   3856  C35 POPCM  38      98.350  61.021  60.464  0.00  0.00      MEMB  
ATOM   3857  H5X POPCM  38      99.201  60.357  60.726  0.00  0.00      MEMB  
ATOM   3858  H5Y POPCM  38      98.456  62.057  60.850  0.00  0.00      MEMB  
ATOM   3859  C36 POPCM  38      98.237  61.053  58.954  0.00  0.00      MEMB  
ATOM   3860  H6X POPCM  38      98.038  60.037  58.549  0.00  0.00      MEMB  
ATOM   3861  H6Y POPCM  38      99.272  61.250  58.601  0.00  0.00      MEMB  
ATOM   3862  C37 POPCM  38      97.194  61.969  58.350  0.00  0.00      MEMB  
ATOM   3863  H7X POPCM  38      97.435  63.048  58.459  0.00  0.00      MEMB  
ATOM   3864  H7Y POPCM  38      96.168  61.887  58.768  0.00  0.00      MEMB  
ATOM   3865  C38 POPCM  38      97.048  61.745  56.829  0.00  0.00      MEMB  
ATOM   3866  H8X POPCM  38      96.193  62.419  56.603  0.00  0.00      MEMB  
ATOM   3867  H8Y POPCM  38      96.653  60.709  56.767  0.00  0.00      MEMB  
ATOM   3868  C39 POPCM  38      98.284  61.985  55.943  0.00  0.00      MEMB  
ATOM   3869  H9X POPCM  38      98.742  60.994  55.735  0.00  0.00      MEMB  
ATOM   3870  H9Y POPCM  38      99.006  62.593  56.529  0.00  0.00      MEMB  
ATOM   3871 C310 POPCM  38      97.936  62.552  54.538  0.00  0.00      MEMB  
ATOM   3872 H10X POPCM  38      98.704  63.323  54.314  0.00  0.00      MEMB  
ATOM   3873 H10Y POPCM  38      96.974  63.105  54.587  0.00  0.00      MEMB  
ATOM   3874 C311 POPCM  38      97.725  61.469  53.496  0.00  0.00      MEMB  
ATOM   3875 H11X POPCM  38      97.184  60.616  53.960  0.00  0.00      MEMB  
ATOM   3876 H11Y POPCM  38      98.701  61.023  53.207  0.00  0.00      MEMB  
ATOM   3877 C312 POPCM  38      96.898  61.951  52.302  0.00  0.00      MEMB  
ATOM   3878 H12X POPCM  38      96.030  62.582  52.591  0.00  0.00      MEMB  
ATOM   3879 H12Y POPCM  38      96.611  60.953  51.908  0.00  0.00      MEMB  
ATOM   3880 C313 POPCM  38      97.688  62.664  51.213  0.00  0.00      MEMB  
ATOM   3881 H13X POPCM  38      98.517  62.050  50.802  0.00  0.00      MEMB  
ATOM   3882 H13Y POPCM  38      98.150  63.525  51.742  0.00  0.00      MEMB  
ATOM   3883 C314 POPCM  38      96.940  63.231  50.007  0.00  0.00      MEMB  
ATOM   3884 H14X POPCM  38      97.465  64.054  49.476  0.00  0.00      MEMB  
ATOM   3885 H14Y POPCM  38      96.022  63.745  50.364  0.00  0.00      MEMB  
ATOM   3886 C315 POPCM  38      96.697  62.113  49.006  0.00  0.00      MEMB  
ATOM   3887 H15X POPCM  38      95.826  62.462  48.410  0.00  0.00      MEMB  
ATOM   3888 H15Y POPCM  38      96.324  61.197  49.514  0.00  0.00      MEMB  
ATOM   3889 C316 POPCM  38      97.847  61.875  47.893  0.00  0.00      MEMB  
ATOM   3890 H16X POPCM  38      97.997  62.765  47.245  0.00  0.00      MEMB  
ATOM   3891 H16Y POPCM  38      97.413  61.020  47.332  0.00  0.00      MEMB  
ATOM   3892 H16Z POPCM  38      98.785  61.555  48.395  0.00  0.00      MEMB  
ATOM   3893  C3  CHL1M  39      51.546  47.156  65.200  0.00  0.00      MEMB  
ATOM   3894  H3  CHL1M  39      50.518  46.835  64.929  0.00  0.00      MEMB  
ATOM   3895  O3  CHL1M  39      51.602  47.391  66.637  0.00  0.00      MEMB  
ATOM   3896  H3' CHL1M  39      52.467  47.779  66.785  0.00  0.00      MEMB  
ATOM   3897  C4  CHL1M  39      52.565  46.094  64.756  0.00  0.00      MEMB  
ATOM   3898  H4A CHL1M  39      53.572  46.377  65.127  0.00  0.00      MEMB  
ATOM   3899  H4B CHL1M  39      52.336  45.070  65.122  0.00  0.00      MEMB  
ATOM   3900  C5  CHL1M  39      52.654  45.847  63.286  0.00  0.00      MEMB  
ATOM   3901  C6  CHL1M  39      52.565  44.565  62.751  0.00  0.00      MEMB  
ATOM   3902  H6  CHL1M  39      52.375  43.815  63.533  0.00  0.00      MEMB  
ATOM   3903  C7  CHL1M  39      52.684  44.260  61.278  0.00  0.00      MEMB  
ATOM   3904  H7A CHL1M  39      53.563  43.624  61.042  0.00  0.00      MEMB  
ATOM   3905  H7B CHL1M  39      51.690  43.897  60.939  0.00  0.00      MEMB  
ATOM   3906  C8  CHL1M  39      53.023  45.543  60.386  0.00  0.00      MEMB  
ATOM   3907  H8  CHL1M  39      54.121  45.713  60.372  0.00  0.00      MEMB  
ATOM   3908  C14 CHL1M  39      52.731  45.301  58.914  0.00  0.00      MEMB  
ATOM   3909  H14 CHL1M  39      51.645  45.075  58.852  0.00  0.00      MEMB  
ATOM   3910  C15 CHL1M  39      53.280  44.080  58.241  0.00  0.00      MEMB  
ATOM   3911 H15A CHL1M  39      54.379  44.084  58.405  0.00  0.00      MEMB  
ATOM   3912 H15B CHL1M  39      52.897  43.139  58.692  0.00  0.00      MEMB  
ATOM   3913  C16 CHL1M  39      52.894  44.359  56.739  0.00  0.00      MEMB  
ATOM   3914 H16A CHL1M  39      53.739  44.174  56.042  0.00  0.00      MEMB  
ATOM   3915 H16B CHL1M  39      52.011  43.749  56.453  0.00  0.00      MEMB  
ATOM   3916  C17 CHL1M  39      52.557  45.966  56.710  0.00  0.00      MEMB  
ATOM   3917  H17 CHL1M  39      51.451  45.883  56.635  0.00  0.00      MEMB  
ATOM   3918  C13 CHL1M  39      52.951  46.561  58.035  0.00  0.00      MEMB  
ATOM   3919  C18 CHL1M  39      54.408  47.061  58.030  0.00  0.00      MEMB  
ATOM   3920 H18A CHL1M  39      55.052  46.321  57.507  0.00  0.00      MEMB  
ATOM   3921 H18B CHL1M  39      54.546  47.989  57.437  0.00  0.00      MEMB  
ATOM   3922 H18C CHL1M  39      54.838  47.078  59.055  0.00  0.00      MEMB  
ATOM   3923  C12 CHL1M  39      52.119  47.679  58.610  0.00  0.00      MEMB  
ATOM   3924 H12A CHL1M  39      52.173  48.579  57.961  0.00  0.00      MEMB  
ATOM   3925 H12B CHL1M  39      51.089  47.261  58.593  0.00  0.00      MEMB  
ATOM   3926  C11 CHL1M  39      52.497  48.022  59.990  0.00  0.00      MEMB  
ATOM   3927 H11A CHL1M  39      53.534  48.396  60.127  0.00  0.00      MEMB  
ATOM   3928 H11B CHL1M  39      51.930  48.937  60.263  0.00  0.00      MEMB  
ATOM   3929  C9  CHL1M  39      52.428  46.809  60.910  0.00  0.00      MEMB  
ATOM   3930  H9  CHL1M  39      51.348  46.565  61.000  0.00  0.00      MEMB  
ATOM   3931  C10 CHL1M  39      52.786  47.129  62.404  0.00  0.00      MEMB  
ATOM   3932  C19 CHL1M  39      54.221  47.601  62.558  0.00  0.00      MEMB  
ATOM   3933 H19A CHL1M  39      54.390  48.571  62.043  0.00  0.00      MEMB  
ATOM   3934 H19B CHL1M  39      54.513  47.770  63.616  0.00  0.00      MEMB  
ATOM   3935 H19C CHL1M  39      55.010  46.899  62.214  0.00  0.00      MEMB  
ATOM   3936  C1  CHL1M  39      51.831  48.254  62.995  0.00  0.00      MEMB  
ATOM   3937  H1A CHL1M  39      51.774  49.230  62.467  0.00  0.00      MEMB  
ATOM   3938  H1B CHL1M  39      50.803  47.911  62.749  0.00  0.00      MEMB  
ATOM   3939  C2  CHL1M  39      51.905  48.451  64.495  0.00  0.00      MEMB  
ATOM   3940  H2A CHL1M  39      51.194  49.247  64.805  0.00  0.00      MEMB  
ATOM   3941  H2B CHL1M  39      52.949  48.711  64.770  0.00  0.00      MEMB  
ATOM   3942  C20 CHL1M  39      52.845  46.751  55.432  0.00  0.00      MEMB  
ATOM   3943  H20 CHL1M  39      53.721  47.387  55.680  0.00  0.00      MEMB  
ATOM   3944  C21 CHL1M  39      51.657  47.654  55.137  0.00  0.00      MEMB  
ATOM   3945 H21A CHL1M  39      51.780  48.329  54.264  0.00  0.00      MEMB  
ATOM   3946 H21B CHL1M  39      51.618  48.370  55.986  0.00  0.00      MEMB  
ATOM   3947 H21C CHL1M  39      50.719  47.083  54.975  0.00  0.00      MEMB  
ATOM   3948  C22 CHL1M  39      53.123  45.866  54.162  0.00  0.00      MEMB  
ATOM   3949 H22A CHL1M  39      53.998  45.213  54.367  0.00  0.00      MEMB  
ATOM   3950 H22B CHL1M  39      52.249  45.199  54.000  0.00  0.00      MEMB  
ATOM   3951  C23 CHL1M  39      53.540  46.727  53.003  0.00  0.00      MEMB  
ATOM   3952 H23A CHL1M  39      53.105  47.747  53.082  0.00  0.00      MEMB  
ATOM   3953 H23B CHL1M  39      54.619  46.958  53.133  0.00  0.00      MEMB  
ATOM   3954  C24 CHL1M  39      53.058  46.148  51.683  0.00  0.00      MEMB  
ATOM   3955 H24A CHL1M  39      53.418  45.103  51.567  0.00  0.00      MEMB  
ATOM   3956 H24B CHL1M  39      51.991  45.876  51.830  0.00  0.00      MEMB  
ATOM   3957  C25 CHL1M  39      53.256  46.960  50.381  0.00  0.00      MEMB  
ATOM   3958  H25 CHL1M  39      54.318  47.280  50.331  0.00  0.00      MEMB  
ATOM   3959  C26 CHL1M  39      53.124  46.051  49.156  0.00  0.00      MEMB  
ATOM   3960 H26A CHL1M  39      53.536  46.577  48.269  0.00  0.00      MEMB  
ATOM   3961 H26B CHL1M  39      53.708  45.114  49.279  0.00  0.00      MEMB  
ATOM   3962 H26C CHL1M  39      52.024  45.949  49.033  0.00  0.00      MEMB  
ATOM   3963  C27 CHL1M  39      52.217  48.100  50.347  0.00  0.00      MEMB  
ATOM   3964 H27A CHL1M  39      52.182  48.583  51.347  0.00  0.00      MEMB  
ATOM   3965 H27B CHL1M  39      52.284  48.876  49.554  0.00  0.00      MEMB  
ATOM   3966 H27C CHL1M  39      51.229  47.597  50.279  0.00  0.00      MEMB  
ATOM   3967  N   POPCM  40      48.231  84.306  73.642  0.00  0.00      MEMB  
ATOM   3968  C12 POPCM  40      47.808  84.629  72.245  0.00  0.00      MEMB  
ATOM   3969 H12A POPCM  40      47.767  83.812  71.540  0.00  0.00      MEMB  
ATOM   3970 H12B POPCM  40      48.499  85.357  71.847  0.00  0.00      MEMB  
ATOM   3971  C13 POPCM  40      48.530  85.511  74.428  0.00  0.00      MEMB  
ATOM   3972 H13A POPCM  40      49.327  86.150  74.077  0.00  0.00      MEMB  
ATOM   3973 H13B POPCM  40      47.648  86.129  74.509  0.00  0.00      MEMB  
ATOM   3974 H13C POPCM  40      48.854  85.319  75.440  0.00  0.00      MEMB  
ATOM   3975  C14 POPCM  40      47.229  83.534  74.349  0.00  0.00      MEMB  
ATOM   3976 H14A POPCM  40      46.290  84.054  74.467  0.00  0.00      MEMB  
ATOM   3977 H14B POPCM  40      47.058  82.645  73.761  0.00  0.00      MEMB  
ATOM   3978 H14C POPCM  40      47.580  83.157  75.298  0.00  0.00      MEMB  
ATOM   3979  C15 POPCM  40      49.489  83.412  73.677  0.00  0.00      MEMB  
ATOM   3980 H15A POPCM  40      49.898  83.232  74.660  0.00  0.00      MEMB  
ATOM   3981 H15B POPCM  40      50.272  84.033  73.269  0.00  0.00      MEMB  
ATOM   3982 H15C POPCM  40      49.329  82.438  73.238  0.00  0.00      MEMB  
ATOM   3983  C11 POPCM  40      46.472  85.370  72.051  0.00  0.00      MEMB  
ATOM   3984 H11A POPCM  40      46.431  85.627  70.971  0.00  0.00      MEMB  
ATOM   3985 H11B POPCM  40      46.433  86.321  72.625  0.00  0.00      MEMB  
ATOM   3986  P   POPCM  40      43.964  84.991  72.613  0.00  0.00      MEMB  
ATOM   3987  O13 POPCM  40      44.005  86.033  73.696  0.00  0.00      MEMB  
ATOM   3988  O14 POPCM  40      43.075  83.810  72.927  0.00  0.00      MEMB  
ATOM   3989  O12 POPCM  40      45.361  84.496  72.318  0.00  0.00      MEMB  
ATOM   3990  O11 POPCM  40      43.566  85.722  71.240  0.00  0.00      MEMB  
ATOM   3991  C1  POPCM  40      43.309  84.962  70.110  0.00  0.00      MEMB  
ATOM   3992  HA  POPCM  40      42.214  84.808  69.999  0.00  0.00      MEMB  
ATOM   3993  HB  POPCM  40      43.525  83.875  70.181  0.00  0.00      MEMB  
ATOM   3994  C2  POPCM  40      43.897  85.579  68.883  0.00  0.00      MEMB  
ATOM   3995  HS  POPCM  40      44.973  85.351  69.038  0.00  0.00      MEMB  
ATOM   3996  O21 POPCM  40      43.485  86.915  68.811  0.00  0.00      MEMB  
ATOM   3997  C21 POPCM  40      44.415  87.706  68.295  0.00  0.00      MEMB  
ATOM   3998  O22 POPCM  40      45.527  87.332  67.974  0.00  0.00      MEMB  
ATOM   3999  C22 POPCM  40      43.997  89.209  68.368  0.00  0.00      MEMB  
ATOM   4000  H2R POPCM  40      43.826  89.303  69.462  0.00  0.00      MEMB  
ATOM   4001  H2S POPCM  40      43.101  89.409  67.741  0.00  0.00      MEMB  
ATOM   4002  C3  POPCM  40      43.433  84.838  67.613  0.00  0.00      MEMB  
ATOM   4003  HX  POPCM  40      42.338  85.010  67.529  0.00  0.00      MEMB  
ATOM   4004  HY  POPCM  40      43.682  83.763  67.749  0.00  0.00      MEMB  
ATOM   4005  O31 POPCM  40      43.988  85.449  66.440  0.00  0.00      MEMB  
ATOM   4006  C31 POPCM  40      45.165  85.063  66.098  0.00  0.00      MEMB  
ATOM   4007  O32 POPCM  40      45.796  84.159  66.628  0.00  0.00      MEMB  
ATOM   4008  C32 POPCM  40      45.729  85.853  64.903  0.00  0.00      MEMB  
ATOM   4009  H2X POPCM  40      46.819  85.685  65.041  0.00  0.00      MEMB  
ATOM   4010  H2Y POPCM  40      45.452  86.921  65.031  0.00  0.00      MEMB  
ATOM   4011  C23 POPCM  40      45.164  90.048  67.932  0.00  0.00      MEMB  
ATOM   4012  H3R POPCM  40      46.183  89.622  68.052  0.00  0.00      MEMB  
ATOM   4013  H3S POPCM  40      45.032  90.983  68.517  0.00  0.00      MEMB  
ATOM   4014  C24 POPCM  40      45.012  90.584  66.485  0.00  0.00      MEMB  
ATOM   4015  H4R POPCM  40      45.562  91.525  66.269  0.00  0.00      MEMB  
ATOM   4016  H4S POPCM  40      43.964  90.893  66.282  0.00  0.00      MEMB  
ATOM   4017  C25 POPCM  40      45.385  89.564  65.375  0.00  0.00      MEMB  
ATOM   4018  H5R POPCM  40      44.633  88.755  65.498  0.00  0.00      MEMB  
ATOM   4019  H5S POPCM  40      46.341  89.122  65.729  0.00  0.00      MEMB  
ATOM   4020  C26 POPCM  40      45.341  90.102  63.983  0.00  0.00      MEMB  
ATOM   4021  H6R POPCM  40      46.231  90.754  63.854  0.00  0.00      MEMB  
ATOM   4022  H6S POPCM  40      44.396  90.686  64.017  0.00  0.00      MEMB  
ATOM   4023  C27 POPCM  40      45.295  88.975  62.922  0.00  0.00      MEMB  
ATOM   4024  H7R POPCM  40      44.501  88.233  63.151  0.00  0.00      MEMB  
ATOM   4025  H7S POPCM  40      46.250  88.409  62.875  0.00  0.00      MEMB  
ATOM   4026  C28 POPCM  40      44.958  89.570  61.559  0.00  0.00      MEMB  
ATOM   4027  H8R POPCM  40      45.763  90.287  61.290  0.00  0.00      MEMB  
ATOM   4028  H8S POPCM  40      44.031  90.147  61.763  0.00  0.00      MEMB  
ATOM   4029  C29 POPCM  40      44.740  88.518  60.440  0.00  0.00      MEMB  
ATOM   4030  H91 POPCM  40      43.776  87.989  60.443  0.00  0.00      MEMB  
ATOM   4031 C210 POPCM  40      45.609  88.183  59.437  0.00  0.00      MEMB  
ATOM   4032 H101 POPCM  40      45.251  87.466  58.683  0.00  0.00      MEMB  
ATOM   4033 C211 POPCM  40      46.942  88.743  59.145  0.00  0.00      MEMB  
ATOM   4034 H11R POPCM  40      47.662  87.916  58.971  0.00  0.00      MEMB  
ATOM   4035 H11S POPCM  40      47.300  89.346  60.007  0.00  0.00      MEMB  
ATOM   4036 C212 POPCM  40      46.979  89.722  57.968  0.00  0.00      MEMB  
ATOM   4037 H12R POPCM  40      47.978  90.183  57.819  0.00  0.00      MEMB  
ATOM   4038 H12S POPCM  40      46.288  90.509  58.341  0.00  0.00      MEMB  
ATOM   4039 C213 POPCM  40      46.426  89.218  56.621  0.00  0.00      MEMB  
ATOM   4040 H13R POPCM  40      46.143  90.039  55.928  0.00  0.00      MEMB  
ATOM   4041 H13S POPCM  40      45.580  88.524  56.812  0.00  0.00      MEMB  
ATOM   4042 C214 POPCM  40      47.537  88.396  55.894  0.00  0.00      MEMB  
ATOM   4043 H14R POPCM  40      47.930  87.581  56.538  0.00  0.00      MEMB  
ATOM   4044 H14S POPCM  40      48.447  88.988  55.659  0.00  0.00      MEMB  
ATOM   4045 C215 POPCM  40      46.973  87.781  54.602  0.00  0.00      MEMB  
ATOM   4046 H15R POPCM  40      45.880  87.654  54.756  0.00  0.00      MEMB  
ATOM   4047 H15S POPCM  40      47.414  86.799  54.329  0.00  0.00      MEMB  
ATOM   4048 C216 POPCM  40      47.292  88.652  53.322  0.00  0.00      MEMB  
ATOM   4049 H16R POPCM  40      48.348  88.995  53.339  0.00  0.00      MEMB  
ATOM   4050 H16S POPCM  40      46.904  89.669  53.545  0.00  0.00      MEMB  
ATOM   4051 C217 POPCM  40      46.817  88.065  52.028  0.00  0.00      MEMB  
ATOM   4052 H17R POPCM  40      46.624  88.807  51.224  0.00  0.00      MEMB  
ATOM   4053 H17S POPCM  40      45.823  87.572  52.099  0.00  0.00      MEMB  
ATOM   4054 C218 POPCM  40      47.906  87.101  51.468  0.00  0.00      MEMB  
ATOM   4055 H18R POPCM  40      48.321  86.341  52.164  0.00  0.00      MEMB  
ATOM   4056 H18S POPCM  40      48.820  87.645  51.146  0.00  0.00      MEMB  
ATOM   4057 H18T POPCM  40      47.535  86.612  50.542  0.00  0.00      MEMB  
ATOM   4058  C33 POPCM  40      45.284  85.262  63.588  0.00  0.00      MEMB  
ATOM   4059  H3X POPCM  40      45.518  84.176  63.562  0.00  0.00      MEMB  
ATOM   4060  H3Y POPCM  40      45.794  85.763  62.737  0.00  0.00      MEMB  
ATOM   4061  C34 POPCM  40      43.717  85.395  63.318  0.00  0.00      MEMB  
ATOM   4062  H4X POPCM  40      43.495  86.463  63.103  0.00  0.00      MEMB  
ATOM   4063  H4Y POPCM  40      43.175  85.088  64.237  0.00  0.00      MEMB  
ATOM   4064  C35 POPCM  40      43.182  84.567  62.067  0.00  0.00      MEMB  
ATOM   4065  H5X POPCM  40      42.101  84.782  61.924  0.00  0.00      MEMB  
ATOM   4066  H5Y POPCM  40      43.063  83.522  62.425  0.00  0.00      MEMB  
ATOM   4067  C36 POPCM  40      44.087  84.758  60.854  0.00  0.00      MEMB  
ATOM   4068  H6X POPCM  40      44.985  84.144  61.079  0.00  0.00      MEMB  
ATOM   4069  H6Y POPCM  40      44.323  85.843  60.851  0.00  0.00      MEMB  
ATOM   4070  C37 POPCM  40      43.527  84.326  59.489  0.00  0.00      MEMB  
ATOM   4071  H7X POPCM  40      42.753  85.118  59.400  0.00  0.00      MEMB  
ATOM   4072  H7Y POPCM  40      43.109  83.305  59.618  0.00  0.00      MEMB  
ATOM   4073  C38 POPCM  40      44.549  84.491  58.339  0.00  0.00      MEMB  
ATOM   4074  H8X POPCM  40      44.864  83.443  58.145  0.00  0.00      MEMB  
ATOM   4075  H8Y POPCM  40      45.506  84.884  58.745  0.00  0.00      MEMB  
ATOM   4076  C39 POPCM  40      43.985  85.326  57.219  0.00  0.00      MEMB  
ATOM   4077  H9X POPCM  40      44.848  85.658  56.603  0.00  0.00      MEMB  
ATOM   4078  H9Y POPCM  40      43.481  86.210  57.665  0.00  0.00      MEMB  
ATOM   4079 C310 POPCM  40      43.042  84.528  56.286  0.00  0.00      MEMB  
ATOM   4080 H10X POPCM  40      42.151  84.346  56.925  0.00  0.00      MEMB  
ATOM   4081 H10Y POPCM  40      43.326  83.515  55.927  0.00  0.00      MEMB  
ATOM   4082 C311 POPCM  40      42.506  85.188  55.010  0.00  0.00      MEMB  
ATOM   4083 H11X POPCM  40      42.114  86.217  55.156  0.00  0.00      MEMB  
ATOM   4084 H11Y POPCM  40      41.673  84.583  54.594  0.00  0.00      MEMB  
ATOM   4085 C312 POPCM  40      43.591  85.167  53.904  0.00  0.00      MEMB  
ATOM   4086 H12X POPCM  40      44.594  85.330  54.352  0.00  0.00      MEMB  
ATOM   4087 H12Y POPCM  40      43.402  86.012  53.208  0.00  0.00      MEMB  
ATOM   4088 C313 POPCM  40      43.598  83.843  53.131  0.00  0.00      MEMB  
ATOM   4089 H13X POPCM  40      42.568  83.597  52.797  0.00  0.00      MEMB  
ATOM   4090 H13Y POPCM  40      43.749  82.896  53.692  0.00  0.00      MEMB  
ATOM   4091 C314 POPCM  40      44.541  83.837  51.928  0.00  0.00      MEMB  
ATOM   4092 H14X POPCM  40      45.573  83.833  52.339  0.00  0.00      MEMB  
ATOM   4093 H14Y POPCM  40      44.418  84.706  51.247  0.00  0.00      MEMB  
ATOM   4094 C315 POPCM  40      44.319  82.488  51.322  0.00  0.00      MEMB  
ATOM   4095 H15X POPCM  40      43.284  82.265  50.984  0.00  0.00      MEMB  
ATOM   4096 H15Y POPCM  40      44.588  81.695  52.053  0.00  0.00      MEMB  
ATOM   4097 C316 POPCM  40      45.251  82.301  50.065  0.00  0.00      MEMB  
ATOM   4098 H16X POPCM  40      46.273  82.533  50.432  0.00  0.00      MEMB  
ATOM   4099 H16Y POPCM  40      44.985  82.949  49.203  0.00  0.00      MEMB  
ATOM   4100 H16Z POPCM  40      45.277  81.265  49.663  0.00  0.00      MEMB  
ATOM   4101  C3  CHL1M  41      51.948  95.531  66.064  0.00  0.00      MEMB  
ATOM   4102  H3  CHL1M  41      50.916  95.265  65.750  0.00  0.00      MEMB  
ATOM   4103  O3  CHL1M  41      52.095  95.863  67.455  0.00  0.00      MEMB  
ATOM   4104  H3' CHL1M  41      53.038  95.820  67.627  0.00  0.00      MEMB  
ATOM   4105  C4  CHL1M  41      52.830  94.350  65.763  0.00  0.00      MEMB  
ATOM   4106  H4A CHL1M  41      53.853  94.466  66.180  0.00  0.00      MEMB  
ATOM   4107  H4B CHL1M  41      52.476  93.505  66.392  0.00  0.00      MEMB  
ATOM   4108  C5  CHL1M  41      52.801  93.938  64.338  0.00  0.00      MEMB  
ATOM   4109  C6  CHL1M  41      52.444  92.756  63.884  0.00  0.00      MEMB  
ATOM   4110  H6  CHL1M  41      52.238  91.945  64.598  0.00  0.00      MEMB  
ATOM   4111  C7  CHL1M  41      52.261  92.376  62.443  0.00  0.00      MEMB  
ATOM   4112  H7A CHL1M  41      52.679  91.347  62.423  0.00  0.00      MEMB  
ATOM   4113  H7B CHL1M  41      51.167  92.252  62.295  0.00  0.00      MEMB  
ATOM   4114  C8  CHL1M  41      52.917  93.374  61.451  0.00  0.00      MEMB  
ATOM   4115  H8  CHL1M  41      54.005  93.159  61.513  0.00  0.00      MEMB  
ATOM   4116  C14 CHL1M  41      52.362  93.065  60.055  0.00  0.00      MEMB  
ATOM   4117  H14 CHL1M  41      51.309  93.404  60.156  0.00  0.00      MEMB  
ATOM   4118  C15 CHL1M  41      52.439  91.563  59.526  0.00  0.00      MEMB  
ATOM   4119 H15A CHL1M  41      53.389  91.059  59.805  0.00  0.00      MEMB  
ATOM   4120 H15B CHL1M  41      51.591  90.952  59.903  0.00  0.00      MEMB  
ATOM   4121  C16 CHL1M  41      52.325  91.719  58.003  0.00  0.00      MEMB  
ATOM   4122 H16A CHL1M  41      53.238  91.421  57.445  0.00  0.00      MEMB  
ATOM   4123 H16B CHL1M  41      51.412  91.210  57.626  0.00  0.00      MEMB  
ATOM   4124  C17 CHL1M  41      52.321  93.287  57.722  0.00  0.00      MEMB  
ATOM   4125  H17 CHL1M  41      51.262  93.620  57.759  0.00  0.00      MEMB  
ATOM   4126  C13 CHL1M  41      52.954  93.916  58.994  0.00  0.00      MEMB  
ATOM   4127  C18 CHL1M  41      54.485  93.636  58.767  0.00  0.00      MEMB  
ATOM   4128 H18A CHL1M  41      54.684  92.622  58.361  0.00  0.00      MEMB  
ATOM   4129 H18B CHL1M  41      54.949  94.418  58.128  0.00  0.00      MEMB  
ATOM   4130 H18C CHL1M  41      55.089  93.647  59.699  0.00  0.00      MEMB  
ATOM   4131  C12 CHL1M  41      52.551  95.325  59.331  0.00  0.00      MEMB  
ATOM   4132 H12A CHL1M  41      52.957  96.039  58.583  0.00  0.00      MEMB  
ATOM   4133 H12B CHL1M  41      51.452  95.487  59.352  0.00  0.00      MEMB  
ATOM   4134  C11 CHL1M  41      53.128  95.795  60.696  0.00  0.00      MEMB  
ATOM   4135 H11A CHL1M  41      54.234  95.785  60.596  0.00  0.00      MEMB  
ATOM   4136 H11B CHL1M  41      52.816  96.810  61.025  0.00  0.00      MEMB  
ATOM   4137  C9  CHL1M  41      52.672  94.829  61.793  0.00  0.00      MEMB  
ATOM   4138  H9  CHL1M  41      51.569  94.918  61.898  0.00  0.00      MEMB  
ATOM   4139  C10 CHL1M  41      53.096  95.037  63.272  0.00  0.00      MEMB  
ATOM   4140  C19 CHL1M  41      54.608  95.216  63.404  0.00  0.00      MEMB  
ATOM   4141 H19A CHL1M  41      54.912  95.353  64.464  0.00  0.00      MEMB  
ATOM   4142 H19B CHL1M  41      55.257  94.474  62.892  0.00  0.00      MEMB  
ATOM   4143 H19C CHL1M  41      54.899  96.085  62.776  0.00  0.00      MEMB  
ATOM   4144  C1  CHL1M  41      52.232  96.289  63.750  0.00  0.00      MEMB  
ATOM   4145  H1A CHL1M  41      52.504  97.231  63.228  0.00  0.00      MEMB  
ATOM   4146  H1B CHL1M  41      51.161  96.100  63.522  0.00  0.00      MEMB  
ATOM   4147  C2  CHL1M  41      52.324  96.700  65.229  0.00  0.00      MEMB  
ATOM   4148  H2A CHL1M  41      51.687  97.593  65.404  0.00  0.00      MEMB  
ATOM   4149  H2B CHL1M  41      53.379  97.023  65.362  0.00  0.00      MEMB  
ATOM   4150  C20 CHL1M  41      52.885  93.853  56.419  0.00  0.00      MEMB  
ATOM   4151  H20 CHL1M  41      53.994  93.897  56.360  0.00  0.00      MEMB  
ATOM   4152  C21 CHL1M  41      52.343  95.324  56.207  0.00  0.00      MEMB  
ATOM   4153 H21A CHL1M  41      51.407  95.471  56.787  0.00  0.00      MEMB  
ATOM   4154 H21B CHL1M  41      52.035  95.495  55.153  0.00  0.00      MEMB  
ATOM   4155 H21C CHL1M  41      53.110  96.082  56.473  0.00  0.00      MEMB  
ATOM   4156  C22 CHL1M  41      52.435  92.953  55.270  0.00  0.00      MEMB  
ATOM   4157 H22A CHL1M  41      52.794  91.952  55.592  0.00  0.00      MEMB  
ATOM   4158 H22B CHL1M  41      51.331  92.838  55.319  0.00  0.00      MEMB  
ATOM   4159  C23 CHL1M  41      52.781  93.268  53.858  0.00  0.00      MEMB  
ATOM   4160 H23A CHL1M  41      52.282  92.672  53.064  0.00  0.00      MEMB  
ATOM   4161 H23B CHL1M  41      52.714  94.360  53.663  0.00  0.00      MEMB  
ATOM   4162  C24 CHL1M  41      54.292  93.048  53.582  0.00  0.00      MEMB  
ATOM   4163 H24A CHL1M  41      54.899  93.706  54.240  0.00  0.00      MEMB  
ATOM   4164 H24B CHL1M  41      54.537  91.999  53.853  0.00  0.00      MEMB  
ATOM   4165  C25 CHL1M  41      54.863  93.206  52.182  0.00  0.00      MEMB  
ATOM   4166  H25 CHL1M  41      55.971  93.139  52.207  0.00  0.00      MEMB  
ATOM   4167  C26 CHL1M  41      54.474  91.953  51.390  0.00  0.00      MEMB  
ATOM   4168 H26A CHL1M  41      54.547  92.173  50.303  0.00  0.00      MEMB  
ATOM   4169 H26B CHL1M  41      55.065  91.076  51.731  0.00  0.00      MEMB  
ATOM   4170 H26C CHL1M  41      53.440  91.614  51.616  0.00  0.00      MEMB  
ATOM   4171  C27 CHL1M  41      54.499  94.559  51.492  0.00  0.00      MEMB  
ATOM   4172 H27A CHL1M  41      53.412  94.605  51.267  0.00  0.00      MEMB  
ATOM   4173 H27B CHL1M  41      54.798  95.438  52.101  0.00  0.00      MEMB  
ATOM   4174 H27C CHL1M  41      55.070  94.608  50.540  0.00  0.00      MEMB  
ATOM   4175  C3  CHL1M  42      62.416 100.334  62.474  0.00  0.00      MEMB  
ATOM   4176  H3  CHL1M  42      61.316 100.365  62.327  0.00  0.00      MEMB  
ATOM   4177  O3  CHL1M  42      62.559 100.311  63.889  0.00  0.00      MEMB  
ATOM   4178  H3' CHL1M  42      63.511 100.185  63.876  0.00  0.00      MEMB  
ATOM   4179  C4  CHL1M  42      62.957  99.044  61.902  0.00  0.00      MEMB  
ATOM   4180  H4A CHL1M  42      64.035  98.856  62.096  0.00  0.00      MEMB  
ATOM   4181  H4B CHL1M  42      62.410  98.209  62.390  0.00  0.00      MEMB  
ATOM   4182  C5  CHL1M  42      62.820  98.990  60.420  0.00  0.00      MEMB  
ATOM   4183  C6  CHL1M  42      62.200  98.046  59.708  0.00  0.00      MEMB  
ATOM   4184  H6  CHL1M  42      61.718  97.281  60.334  0.00  0.00      MEMB  
ATOM   4185  C7  CHL1M  42      62.109  98.054  58.256  0.00  0.00      MEMB  
ATOM   4186  H7A CHL1M  42      62.381  97.019  57.955  0.00  0.00      MEMB  
ATOM   4187  H7B CHL1M  42      61.063  98.242  57.934  0.00  0.00      MEMB  
ATOM   4188  C8  CHL1M  42      63.146  98.963  57.568  0.00  0.00      MEMB  
ATOM   4189  H8  CHL1M  42      64.088  98.434  57.826  0.00  0.00      MEMB  
ATOM   4190  C14 CHL1M  42      62.918  99.002  56.085  0.00  0.00      MEMB  
ATOM   4191  H14 CHL1M  42      61.992  99.579  55.875  0.00  0.00      MEMB  
ATOM   4192  C15 CHL1M  42      62.808  97.724  55.202  0.00  0.00      MEMB  
ATOM   4193 H15A CHL1M  42      63.557  96.996  55.581  0.00  0.00      MEMB  
ATOM   4194 H15B CHL1M  42      61.766  97.339  55.198  0.00  0.00      MEMB  
ATOM   4195  C16 CHL1M  42      63.205  98.117  53.793  0.00  0.00      MEMB  
ATOM   4196 H16A CHL1M  42      64.033  97.417  53.550  0.00  0.00      MEMB  
ATOM   4197 H16B CHL1M  42      62.381  98.018  53.055  0.00  0.00      MEMB  
ATOM   4198  C17 CHL1M  42      63.740  99.538  53.763  0.00  0.00      MEMB  
ATOM   4199  H17 CHL1M  42      62.961 100.236  53.389  0.00  0.00      MEMB  
ATOM   4200  C13 CHL1M  42      63.972  99.840  55.291  0.00  0.00      MEMB  
ATOM   4201  C18 CHL1M  42      65.410  99.406  55.627  0.00  0.00      MEMB  
ATOM   4202 H18A CHL1M  42      66.143 100.119  55.193  0.00  0.00      MEMB  
ATOM   4203 H18B CHL1M  42      65.633  99.222  56.700  0.00  0.00      MEMB  
ATOM   4204 H18C CHL1M  42      65.436  98.342  55.310  0.00  0.00      MEMB  
ATOM   4205  C12 CHL1M  42      63.738 101.302  55.740  0.00  0.00      MEMB  
ATOM   4206 H12A CHL1M  42      64.649 101.792  55.334  0.00  0.00      MEMB  
ATOM   4207 H12B CHL1M  42      62.837 101.752  55.270  0.00  0.00      MEMB  
ATOM   4208  C11 CHL1M  42      63.814 101.510  57.269  0.00  0.00      MEMB  
ATOM   4209 H11A CHL1M  42      64.864 101.536  57.628  0.00  0.00      MEMB  
ATOM   4210 H11B CHL1M  42      63.331 102.505  57.380  0.00  0.00      MEMB  
ATOM   4211  C9  CHL1M  42      63.161 100.398  58.141  0.00  0.00      MEMB  
ATOM   4212  H9  CHL1M  42      62.096 100.713  58.091  0.00  0.00      MEMB  
ATOM   4213  C10 CHL1M  42      63.446 100.247  59.661  0.00  0.00      MEMB  
ATOM   4214  C19 CHL1M  42      64.987 100.083  59.751  0.00  0.00      MEMB  
ATOM   4215 H19A CHL1M  42      65.542 100.996  59.445  0.00  0.00      MEMB  
ATOM   4216 H19B CHL1M  42      65.306 100.116  60.815  0.00  0.00      MEMB  
ATOM   4217 H19C CHL1M  42      65.341  99.112  59.346  0.00  0.00      MEMB  
ATOM   4218  C1  CHL1M  42      63.032 101.593  60.384  0.00  0.00      MEMB  
ATOM   4219  H1A CHL1M  42      63.635 102.476  60.083  0.00  0.00      MEMB  
ATOM   4220  H1B CHL1M  42      61.977 101.792  60.097  0.00  0.00      MEMB  
ATOM   4221  C2  CHL1M  42      63.100 101.590  61.910  0.00  0.00      MEMB  
ATOM   4222  H2A CHL1M  42      62.720 102.502  62.418  0.00  0.00      MEMB  
ATOM   4223  H2B CHL1M  42      64.173 101.499  62.186  0.00  0.00      MEMB  
ATOM   4224  C20 CHL1M  42      64.889  99.697  52.709  0.00  0.00      MEMB  
ATOM   4225  H20 CHL1M  42      65.692  99.005  53.042  0.00  0.00      MEMB  
ATOM   4226  C21 CHL1M  42      65.411 101.128  52.621  0.00  0.00      MEMB  
ATOM   4227 H21A CHL1M  42      66.159 101.338  51.827  0.00  0.00      MEMB  
ATOM   4228 H21B CHL1M  42      65.796 101.372  53.634  0.00  0.00      MEMB  
ATOM   4229 H21C CHL1M  42      64.520 101.759  52.410  0.00  0.00      MEMB  
ATOM   4230  C22 CHL1M  42      64.532  99.269  51.205  0.00  0.00      MEMB  
ATOM   4231 H22A CHL1M  42      64.281  98.199  51.366  0.00  0.00      MEMB  
ATOM   4232 H22B CHL1M  42      63.758  99.959  50.806  0.00  0.00      MEMB  
ATOM   4233  C23 CHL1M  42      65.701  99.252  50.215  0.00  0.00      MEMB  
ATOM   4234 H23A CHL1M  42      66.308 100.178  50.115  0.00  0.00      MEMB  
ATOM   4235 H23B CHL1M  42      66.379  98.461  50.600  0.00  0.00      MEMB  
ATOM   4236  C24 CHL1M  42      65.165  98.923  48.815  0.00  0.00      MEMB  
ATOM   4237 H24A CHL1M  42      64.695  97.937  48.613  0.00  0.00      MEMB  
ATOM   4238 H24B CHL1M  42      64.375  99.684  48.642  0.00  0.00      MEMB  
ATOM   4239  C25 CHL1M  42      66.212  99.218  47.633  0.00  0.00      MEMB  
ATOM   4240  H25 CHL1M  42      66.248 100.328  47.624  0.00  0.00      MEMB  
ATOM   4241  C26 CHL1M  42      67.477  98.409  47.827  0.00  0.00      MEMB  
ATOM   4242 H26A CHL1M  42      68.171  98.441  46.960  0.00  0.00      MEMB  
ATOM   4243 H26B CHL1M  42      68.050  98.821  48.685  0.00  0.00      MEMB  
ATOM   4244 H26C CHL1M  42      67.342  97.343  48.110  0.00  0.00      MEMB  
ATOM   4245  C27 CHL1M  42      65.596  98.766  46.262  0.00  0.00      MEMB  
ATOM   4246 H27A CHL1M  42      65.037  99.623  45.829  0.00  0.00      MEMB  
ATOM   4247 H27B CHL1M  42      66.393  98.508  45.532  0.00  0.00      MEMB  
ATOM   4248 H27C CHL1M  42      64.921  97.900  46.432  0.00  0.00      MEMB  
ATOM   4249  N   POPCM  43      81.193  45.716  75.017  0.00  0.00      MEMB  
ATOM   4250  C12 POPCM  43      80.324  45.599  73.829  0.00  0.00      MEMB  
ATOM   4251 H12A POPCM  43      80.478  46.498  73.251  0.00  0.00      MEMB  
ATOM   4252 H12B POPCM  43      79.301  45.619  74.176  0.00  0.00      MEMB  
ATOM   4253  C13 POPCM  43      81.007  47.101  75.690  0.00  0.00      MEMB  
ATOM   4254 H13A POPCM  43      79.940  47.265  75.669  0.00  0.00      MEMB  
ATOM   4255 H13B POPCM  43      81.287  47.307  76.712  0.00  0.00      MEMB  
ATOM   4256 H13C POPCM  43      81.497  47.903  75.158  0.00  0.00      MEMB  
ATOM   4257  C14 POPCM  43      80.883  44.646  75.967  0.00  0.00      MEMB  
ATOM   4258 H14A POPCM  43      80.744  43.719  75.431  0.00  0.00      MEMB  
ATOM   4259 H14B POPCM  43      81.670  44.446  76.680  0.00  0.00      MEMB  
ATOM   4260 H14C POPCM  43      80.029  44.904  76.574  0.00  0.00      MEMB  
ATOM   4261  C15 POPCM  43      82.658  45.559  74.558  0.00  0.00      MEMB  
ATOM   4262 H15A POPCM  43      82.887  46.334  73.841  0.00  0.00      MEMB  
ATOM   4263 H15B POPCM  43      82.826  44.577  74.142  0.00  0.00      MEMB  
ATOM   4264 H15C POPCM  43      83.306  45.751  75.401  0.00  0.00      MEMB  
ATOM   4265  C11 POPCM  43      80.244  44.399  72.941  0.00  0.00      MEMB  
ATOM   4266 H11A POPCM  43      81.189  44.302  72.365  0.00  0.00      MEMB  
ATOM   4267 H11B POPCM  43      79.575  44.640  72.087  0.00  0.00      MEMB  
ATOM   4268  P   POPCM  43      78.136  43.127  73.824  0.00  0.00      MEMB  
ATOM   4269  O13 POPCM  43      77.569  44.474  74.126  0.00  0.00      MEMB  
ATOM   4270  O14 POPCM  43      77.966  42.101  74.921  0.00  0.00      MEMB  
ATOM   4271  O12 POPCM  43      79.661  43.215  73.531  0.00  0.00      MEMB  
ATOM   4272  O11 POPCM  43      77.631  42.626  72.510  0.00  0.00      MEMB  
ATOM   4273  C1  POPCM  43      77.767  41.228  72.005  0.00  0.00      MEMB  
ATOM   4274  HA  POPCM  43      76.964  41.066  71.255  0.00  0.00      MEMB  
ATOM   4275  HB  POPCM  43      77.639  40.415  72.752  0.00  0.00      MEMB  
ATOM   4276  C2  POPCM  43      79.077  41.020  71.295  0.00  0.00      MEMB  
ATOM   4277  HS  POPCM  43      79.895  41.148  72.036  0.00  0.00      MEMB  
ATOM   4278  O21 POPCM  43      79.168  41.964  70.170  0.00  0.00      MEMB  
ATOM   4279  C21 POPCM  43      80.309  42.402  69.886  0.00  0.00      MEMB  
ATOM   4280  O22 POPCM  43      81.336  42.363  70.521  0.00  0.00      MEMB  
ATOM   4281  C22 POPCM  43      80.220  42.911  68.419  0.00  0.00      MEMB  
ATOM   4282  H2R POPCM  43      80.499  43.985  68.379  0.00  0.00      MEMB  
ATOM   4283  H2S POPCM  43      79.184  42.812  68.029  0.00  0.00      MEMB  
ATOM   4284  C3  POPCM  43      79.202  39.527  70.783  0.00  0.00      MEMB  
ATOM   4285  HX  POPCM  43      79.131  38.951  71.731  0.00  0.00      MEMB  
ATOM   4286  HY  POPCM  43      80.111  39.199  70.235  0.00  0.00      MEMB  
ATOM   4287  O31 POPCM  43      78.011  39.129  70.116  0.00  0.00      MEMB  
ATOM   4288  C31 POPCM  43      78.125  39.073  68.771  0.00  0.00      MEMB  
ATOM   4289  O32 POPCM  43      79.193  39.276  68.189  0.00  0.00      MEMB  
ATOM   4290  C32 POPCM  43      76.751  38.921  68.224  0.00  0.00      MEMB  
ATOM   4291  H2X POPCM  43      76.201  39.882  68.134  0.00  0.00      MEMB  
ATOM   4292  H2Y POPCM  43      76.281  38.125  68.840  0.00  0.00      MEMB  
ATOM   4293  C23 POPCM  43      81.070  42.020  67.511  0.00  0.00      MEMB  
ATOM   4294  H3R POPCM  43      80.765  40.953  67.464  0.00  0.00      MEMB  
ATOM   4295  H3S POPCM  43      82.112  42.081  67.890  0.00  0.00      MEMB  
ATOM   4296  C24 POPCM  43      81.154  42.634  66.087  0.00  0.00      MEMB  
ATOM   4297  H4R POPCM  43      82.117  42.514  65.546  0.00  0.00      MEMB  
ATOM   4298  H4S POPCM  43      81.306  43.695  66.379  0.00  0.00      MEMB  
ATOM   4299  C25 POPCM  43      79.888  42.397  65.317  0.00  0.00      MEMB  
ATOM   4300  H5R POPCM  43      78.983  42.782  65.834  0.00  0.00      MEMB  
ATOM   4301  H5S POPCM  43      79.759  41.301  65.186  0.00  0.00      MEMB  
ATOM   4302  C26 POPCM  43      79.892  43.009  63.864  0.00  0.00      MEMB  
ATOM   4303  H6R POPCM  43      79.854  42.203  63.099  0.00  0.00      MEMB  
ATOM   4304  H6S POPCM  43      80.855  43.526  63.667  0.00  0.00      MEMB  
ATOM   4305  C27 POPCM  43      78.761  44.025  63.650  0.00  0.00      MEMB  
ATOM   4306  H7R POPCM  43      78.745  44.825  64.421  0.00  0.00      MEMB  
ATOM   4307  H7S POPCM  43      77.827  43.425  63.673  0.00  0.00      MEMB  
ATOM   4308  C28 POPCM  43      78.820  44.707  62.280  0.00  0.00      MEMB  
ATOM   4309  H8R POPCM  43      79.833  45.107  62.064  0.00  0.00      MEMB  
ATOM   4310  H8S POPCM  43      78.085  45.524  62.441  0.00  0.00      MEMB  
ATOM   4311  C29 POPCM  43      78.408  43.791  61.162  0.00  0.00      MEMB  
ATOM   4312  H91 POPCM  43      78.806  42.768  61.097  0.00  0.00      MEMB  
ATOM   4313 C210 POPCM  43      77.953  44.285  60.009  0.00  0.00      MEMB  
ATOM   4314 H101 POPCM  43      77.563  43.559  59.281  0.00  0.00      MEMB  
ATOM   4315 C211 POPCM  43      77.472  45.693  59.796  0.00  0.00      MEMB  
ATOM   4316 H11R POPCM  43      78.430  46.256  59.829  0.00  0.00      MEMB  
ATOM   4317 H11S POPCM  43      76.786  46.108  60.564  0.00  0.00      MEMB  
ATOM   4318 C212 POPCM  43      76.833  45.857  58.347  0.00  0.00      MEMB  
ATOM   4319 H12R POPCM  43      76.772  46.945  58.131  0.00  0.00      MEMB  
ATOM   4320 H12S POPCM  43      75.755  45.590  58.385  0.00  0.00      MEMB  
ATOM   4321 C213 POPCM  43      77.612  45.161  57.222  0.00  0.00      MEMB  
ATOM   4322 H13R POPCM  43      77.551  44.060  57.352  0.00  0.00      MEMB  
ATOM   4323 H13S POPCM  43      78.633  45.586  57.332  0.00  0.00      MEMB  
ATOM   4324 C214 POPCM  43      77.021  45.500  55.802  0.00  0.00      MEMB  
ATOM   4325 H14R POPCM  43      76.858  46.599  55.807  0.00  0.00      MEMB  
ATOM   4326 H14S POPCM  43      76.005  45.051  55.762  0.00  0.00      MEMB  
ATOM   4327 C215 POPCM  43      78.080  45.204  54.688  0.00  0.00      MEMB  
ATOM   4328 H15R POPCM  43      78.254  44.107  54.679  0.00  0.00      MEMB  
ATOM   4329 H15S POPCM  43      79.012  45.672  55.071  0.00  0.00      MEMB  
ATOM   4330 C216 POPCM  43      77.719  45.602  53.300  0.00  0.00      MEMB  
ATOM   4331 H16R POPCM  43      77.956  46.683  53.200  0.00  0.00      MEMB  
ATOM   4332 H16S POPCM  43      76.660  45.449  53.002  0.00  0.00      MEMB  
ATOM   4333 C217 POPCM  43      78.736  44.962  52.306  0.00  0.00      MEMB  
ATOM   4334 H17R POPCM  43      78.836  43.874  52.507  0.00  0.00      MEMB  
ATOM   4335 H17S POPCM  43      79.696  45.515  52.391  0.00  0.00      MEMB  
ATOM   4336 C218 POPCM  43      78.119  45.065  50.923  0.00  0.00      MEMB  
ATOM   4337 H18R POPCM  43      78.007  46.137  50.657  0.00  0.00      MEMB  
ATOM   4338 H18S POPCM  43      77.082  44.676  50.834  0.00  0.00      MEMB  
ATOM   4339 H18T POPCM  43      78.593  44.525  50.074  0.00  0.00      MEMB  
ATOM   4340  C33 POPCM  43      76.588  38.255  66.819  0.00  0.00      MEMB  
ATOM   4341  H3X POPCM  43      75.502  38.103  66.642  0.00  0.00      MEMB  
ATOM   4342  H3Y POPCM  43      77.207  37.337  66.734  0.00  0.00      MEMB  
ATOM   4343  C34 POPCM  43      77.036  39.157  65.668  0.00  0.00      MEMB  
ATOM   4344  H4X POPCM  43      78.087  39.420  65.917  0.00  0.00      MEMB  
ATOM   4345  H4Y POPCM  43      76.292  39.980  65.722  0.00  0.00      MEMB  
ATOM   4346  C35 POPCM  43      76.876  38.467  64.300  0.00  0.00      MEMB  
ATOM   4347  H5X POPCM  43      75.811  38.184  64.156  0.00  0.00      MEMB  
ATOM   4348  H5Y POPCM  43      77.604  37.630  64.250  0.00  0.00      MEMB  
ATOM   4349  C36 POPCM  43      77.237  39.286  63.083  0.00  0.00      MEMB  
ATOM   4350  H6X POPCM  43      78.241  39.739  63.227  0.00  0.00      MEMB  
ATOM   4351  H6Y POPCM  43      76.598  40.193  63.134  0.00  0.00      MEMB  
ATOM   4352  C37 POPCM  43      77.033  38.609  61.694  0.00  0.00      MEMB  
ATOM   4353  H7X POPCM  43      75.931  38.471  61.714  0.00  0.00      MEMB  
ATOM   4354  H7Y POPCM  43      77.545  37.634  61.843  0.00  0.00      MEMB  
ATOM   4355  C38 POPCM  43      77.563  39.339  60.484  0.00  0.00      MEMB  
ATOM   4356  H8X POPCM  43      78.663  39.376  60.637  0.00  0.00      MEMB  
ATOM   4357  H8Y POPCM  43      77.258  40.406  60.430  0.00  0.00      MEMB  
ATOM   4358  C39 POPCM  43      77.317  38.617  59.214  0.00  0.00      MEMB  
ATOM   4359  H9X POPCM  43      76.243  38.602  58.931  0.00  0.00      MEMB  
ATOM   4360  H9Y POPCM  43      77.695  37.586  59.383  0.00  0.00      MEMB  
ATOM   4361 C310 POPCM  43      78.004  39.425  58.081  0.00  0.00      MEMB  
ATOM   4362 H10X POPCM  43      79.102  39.491  58.240  0.00  0.00      MEMB  
ATOM   4363 H10Y POPCM  43      77.682  40.487  58.034  0.00  0.00      MEMB  
ATOM   4364 C311 POPCM  43      77.833  38.727  56.740  0.00  0.00      MEMB  
ATOM   4365 H11X POPCM  43      76.748  38.525  56.610  0.00  0.00      MEMB  
ATOM   4366 H11Y POPCM  43      78.412  37.779  56.718  0.00  0.00      MEMB  
ATOM   4367 C312 POPCM  43      78.349  39.481  55.530  0.00  0.00      MEMB  
ATOM   4368 H12X POPCM  43      78.631  38.733  54.759  0.00  0.00      MEMB  
ATOM   4369 H12Y POPCM  43      79.263  40.014  55.870  0.00  0.00      MEMB  
ATOM   4370 C313 POPCM  43      77.172  40.211  54.752  0.00  0.00      MEMB  
ATOM   4371 H13X POPCM  43      76.739  40.962  55.446  0.00  0.00      MEMB  
ATOM   4372 H13Y POPCM  43      76.419  39.411  54.585  0.00  0.00      MEMB  
ATOM   4373 C314 POPCM  43      77.651  40.837  53.373  0.00  0.00      MEMB  
ATOM   4374 H14X POPCM  43      78.108  40.036  52.753  0.00  0.00      MEMB  
ATOM   4375 H14Y POPCM  43      78.550  41.488  53.422  0.00  0.00      MEMB  
ATOM   4376 C315 POPCM  43      76.495  41.582  52.685  0.00  0.00      MEMB  
ATOM   4377 H15X POPCM  43      76.519  42.637  53.031  0.00  0.00      MEMB  
ATOM   4378 H15Y POPCM  43      75.454  41.277  52.925  0.00  0.00      MEMB  
ATOM   4379 C316 POPCM  43      76.629  41.679  51.164  0.00  0.00      MEMB  
ATOM   4380 H16X POPCM  43      75.711  42.089  50.691  0.00  0.00      MEMB  
ATOM   4381 H16Y POPCM  43      76.927  40.747  50.638  0.00  0.00      MEMB  
ATOM   4382 H16Z POPCM  43      77.372  42.472  50.934  0.00  0.00      MEMB  
ATOM   4383  N   POPCM  44      45.411  72.047  76.310  0.00  0.00      MEMB  
ATOM   4384  C12 POPCM  44      44.867  72.677  75.058  0.00  0.00      MEMB  
ATOM   4385 H12A POPCM  44      45.118  73.727  75.018  0.00  0.00      MEMB  
ATOM   4386 H12B POPCM  44      43.798  72.754  75.187  0.00  0.00      MEMB  
ATOM   4387  C13 POPCM  44      44.821  72.876  77.472  0.00  0.00      MEMB  
ATOM   4388 H13A POPCM  44      43.776  72.620  77.570  0.00  0.00      MEMB  
ATOM   4389 H13B POPCM  44      45.355  72.687  78.392  0.00  0.00      MEMB  
ATOM   4390 H13C POPCM  44      44.989  73.901  77.177  0.00  0.00      MEMB  
ATOM   4391  C14 POPCM  44      44.881  70.603  76.477  0.00  0.00      MEMB  
ATOM   4392 H14A POPCM  44      43.853  70.524  76.154  0.00  0.00      MEMB  
ATOM   4393 H14B POPCM  44      45.296  69.997  75.685  0.00  0.00      MEMB  
ATOM   4394 H14C POPCM  44      45.022  70.124  77.434  0.00  0.00      MEMB  
ATOM   4395  C15 POPCM  44      46.861  72.077  76.387  0.00  0.00      MEMB  
ATOM   4396 H15A POPCM  44      47.195  73.072  76.640  0.00  0.00      MEMB  
ATOM   4397 H15B POPCM  44      47.221  71.981  75.373  0.00  0.00      MEMB  
ATOM   4398 H15C POPCM  44      47.366  71.455  77.112  0.00  0.00      MEMB  
ATOM   4399  C11 POPCM  44      45.145  71.958  73.670  0.00  0.00      MEMB  
ATOM   4400 H11A POPCM  44      44.546  72.387  72.838  0.00  0.00      MEMB  
ATOM   4401 H11B POPCM  44      44.751  70.932  73.829  0.00  0.00      MEMB  
ATOM   4402  P   POPCM  44      46.969  70.897  72.273  0.00  0.00      MEMB  
ATOM   4403  O13 POPCM  44      46.920  69.604  73.000  0.00  0.00      MEMB  
ATOM   4404  O14 POPCM  44      48.270  71.364  71.739  0.00  0.00      MEMB  
ATOM   4405  O12 POPCM  44      46.517  71.939  73.416  0.00  0.00      MEMB  
ATOM   4406  O11 POPCM  44      45.943  71.100  71.112  0.00  0.00      MEMB  
ATOM   4407  C1  POPCM  44      45.292  69.958  70.519  0.00  0.00      MEMB  
ATOM   4408  HA  POPCM  44      44.657  70.241  69.652  0.00  0.00      MEMB  
ATOM   4409  HB  POPCM  44      44.586  69.533  71.264  0.00  0.00      MEMB  
ATOM   4410  C2  POPCM  44      46.305  68.914  69.996  0.00  0.00      MEMB  
ATOM   4411  HS  POPCM  44      46.831  68.437  70.851  0.00  0.00      MEMB  
ATOM   4412  O21 POPCM  44      47.214  69.616  69.051  0.00  0.00      MEMB  
ATOM   4413  C21 POPCM  44      48.471  69.085  69.043  0.00  0.00      MEMB  
ATOM   4414  O22 POPCM  44      48.728  68.047  69.641  0.00  0.00      MEMB  
ATOM   4415  C22 POPCM  44      49.381  70.029  68.313  0.00  0.00      MEMB  
ATOM   4416  H2R POPCM  44      50.378  69.586  68.525  0.00  0.00      MEMB  
ATOM   4417  H2S POPCM  44      49.340  71.007  68.839  0.00  0.00      MEMB  
ATOM   4418  C3  POPCM  44      45.638  67.735  69.289  0.00  0.00      MEMB  
ATOM   4419  HX  POPCM  44      45.181  67.167  70.127  0.00  0.00      MEMB  
ATOM   4420  HY  POPCM  44      46.450  67.072  68.922  0.00  0.00      MEMB  
ATOM   4421  O31 POPCM  44      44.832  68.053  68.201  0.00  0.00      MEMB  
ATOM   4422  C31 POPCM  44      44.383  67.012  67.470  0.00  0.00      MEMB  
ATOM   4423  O32 POPCM  44      44.607  65.828  67.744  0.00  0.00      MEMB  
ATOM   4424  C32 POPCM  44      43.718  67.351  66.114  0.00  0.00      MEMB  
ATOM   4425  H2X POPCM  44      42.683  66.963  66.226  0.00  0.00      MEMB  
ATOM   4426  H2Y POPCM  44      44.242  66.886  65.252  0.00  0.00      MEMB  
ATOM   4427  C23 POPCM  44      49.061  70.019  66.806  0.00  0.00      MEMB  
ATOM   4428  H3R POPCM  44      48.015  70.374  66.685  0.00  0.00      MEMB  
ATOM   4429  H3S POPCM  44      49.123  68.955  66.491  0.00  0.00      MEMB  
ATOM   4430  C24 POPCM  44      50.096  70.821  66.028  0.00  0.00      MEMB  
ATOM   4431  H4R POPCM  44      51.099  70.469  66.351  0.00  0.00      MEMB  
ATOM   4432  H4S POPCM  44      50.127  71.862  66.415  0.00  0.00      MEMB  
ATOM   4433  C25 POPCM  44      50.037  70.642  64.486  0.00  0.00      MEMB  
ATOM   4434  H5R POPCM  44      49.132  71.126  64.061  0.00  0.00      MEMB  
ATOM   4435  H5S POPCM  44      49.777  69.597  64.215  0.00  0.00      MEMB  
ATOM   4436  C26 POPCM  44      51.264  71.087  63.843  0.00  0.00      MEMB  
ATOM   4437  H6R POPCM  44      52.147  70.765  64.436  0.00  0.00      MEMB  
ATOM   4438  H6S POPCM  44      51.268  72.197  63.890  0.00  0.00      MEMB  
ATOM   4439  C27 POPCM  44      51.248  70.667  62.363  0.00  0.00      MEMB  
ATOM   4440  H7R POPCM  44      50.205  70.519  62.010  0.00  0.00      MEMB  
ATOM   4441  H7S POPCM  44      51.676  69.642  62.361  0.00  0.00      MEMB  
ATOM   4442  C28 POPCM  44      52.140  71.535  61.435  0.00  0.00      MEMB  
ATOM   4443  H8R POPCM  44      52.160  71.050  60.435  0.00  0.00      MEMB  
ATOM   4444  H8S POPCM  44      53.168  71.557  61.854  0.00  0.00      MEMB  
ATOM   4445  C29 POPCM  44      51.613  72.966  61.378  0.00  0.00      MEMB  
ATOM   4446  H91 POPCM  44      50.586  73.213  61.687  0.00  0.00      MEMB  
ATOM   4447 C210 POPCM  44      52.315  74.039  61.006  0.00  0.00      MEMB  
ATOM   4448 H101 POPCM  44      51.783  74.991  60.864  0.00  0.00      MEMB  
ATOM   4449 C211 POPCM  44      53.774  74.001  60.648  0.00  0.00      MEMB  
ATOM   4450 H11R POPCM  44      54.284  73.040  60.873  0.00  0.00      MEMB  
ATOM   4451 H11S POPCM  44      54.321  74.765  61.241  0.00  0.00      MEMB  
ATOM   4452 C212 POPCM  44      53.994  74.273  59.134  0.00  0.00      MEMB  
ATOM   4453 H12R POPCM  44      53.579  73.476  58.480  0.00  0.00      MEMB  
ATOM   4454 H12S POPCM  44      55.102  74.247  59.057  0.00  0.00      MEMB  
ATOM   4455 C213 POPCM  44      53.438  75.653  58.740  0.00  0.00      MEMB  
ATOM   4456 H13R POPCM  44      53.915  76.431  59.373  0.00  0.00      MEMB  
ATOM   4457 H13S POPCM  44      52.398  75.775  59.110  0.00  0.00      MEMB  
ATOM   4458 C214 POPCM  44      53.433  76.013  57.241  0.00  0.00      MEMB  
ATOM   4459 H14R POPCM  44      54.201  76.801  57.089  0.00  0.00      MEMB  
ATOM   4460 H14S POPCM  44      52.513  76.575  56.971  0.00  0.00      MEMB  
ATOM   4461 C215 POPCM  44      53.584  74.879  56.262  0.00  0.00      MEMB  
ATOM   4462 H15R POPCM  44      52.735  74.181  56.424  0.00  0.00      MEMB  
ATOM   4463 H15S POPCM  44      54.508  74.274  56.387  0.00  0.00      MEMB  
ATOM   4464 C216 POPCM  44      53.535  75.359  54.767  0.00  0.00      MEMB  
ATOM   4465 H16R POPCM  44      52.633  75.958  54.515  0.00  0.00      MEMB  
ATOM   4466 H16S POPCM  44      53.397  74.427  54.179  0.00  0.00      MEMB  
ATOM   4467 C217 POPCM  44      54.826  75.979  54.338  0.00  0.00      MEMB  
ATOM   4468 H17R POPCM  44      55.685  75.389  54.725  0.00  0.00      MEMB  
ATOM   4469 H17S POPCM  44      55.005  76.974  54.800  0.00  0.00      MEMB  
ATOM   4470 C218 POPCM  44      54.886  76.299  52.860  0.00  0.00      MEMB  
ATOM   4471 H18R POPCM  44      53.969  76.901  52.683  0.00  0.00      MEMB  
ATOM   4472 H18S POPCM  44      54.719  75.329  52.346  0.00  0.00      MEMB  
ATOM   4473 H18T POPCM  44      55.831  76.807  52.572  0.00  0.00      MEMB  
ATOM   4474  C33 POPCM  44      43.665  68.795  65.704  0.00  0.00      MEMB  
ATOM   4475  H3X POPCM  44      43.247  69.220  66.642  0.00  0.00      MEMB  
ATOM   4476  H3Y POPCM  44      43.077  68.988  64.781  0.00  0.00      MEMB  
ATOM   4477  C34 POPCM  44      45.056  69.428  65.548  0.00  0.00      MEMB  
ATOM   4478  H4X POPCM  44      45.561  68.765  64.814  0.00  0.00      MEMB  
ATOM   4479  H4Y POPCM  44      45.610  69.465  66.511  0.00  0.00      MEMB  
ATOM   4480  C35 POPCM  44      44.892  70.765  64.927  0.00  0.00      MEMB  
ATOM   4481  H5X POPCM  44      44.117  71.293  65.524  0.00  0.00      MEMB  
ATOM   4482  H5Y POPCM  44      44.632  70.688  63.849  0.00  0.00      MEMB  
ATOM   4483  C36 POPCM  44      46.148  71.630  64.912  0.00  0.00      MEMB  
ATOM   4484  H6X POPCM  44      46.969  71.086  64.397  0.00  0.00      MEMB  
ATOM   4485  H6Y POPCM  44      46.397  71.880  65.965  0.00  0.00      MEMB  
ATOM   4486  C37 POPCM  44      46.104  73.038  64.350  0.00  0.00      MEMB  
ATOM   4487  H7X POPCM  44      47.056  73.607  64.412  0.00  0.00      MEMB  
ATOM   4488  H7Y POPCM  44      45.472  73.644  65.034  0.00  0.00      MEMB  
ATOM   4489  C38 POPCM  44      45.541  73.209  62.935  0.00  0.00      MEMB  
ATOM   4490  H8X POPCM  44      45.466  74.286  62.670  0.00  0.00      MEMB  
ATOM   4491  H8Y POPCM  44      44.529  72.753  62.888  0.00  0.00      MEMB  
ATOM   4492  C39 POPCM  44      46.336  72.539  61.770  0.00  0.00      MEMB  
ATOM   4493  H9X POPCM  44      45.935  72.880  60.792  0.00  0.00      MEMB  
ATOM   4494  H9Y POPCM  44      46.359  71.431  61.838  0.00  0.00      MEMB  
ATOM   4495 C310 POPCM  44      47.770  72.887  61.661  0.00  0.00      MEMB  
ATOM   4496 H10X POPCM  44      48.384  72.464  62.485  0.00  0.00      MEMB  
ATOM   4497 H10Y POPCM  44      47.824  73.990  61.782  0.00  0.00      MEMB  
ATOM   4498 C311 POPCM  44      48.227  72.429  60.272  0.00  0.00      MEMB  
ATOM   4499 H11X POPCM  44      47.787  71.509  59.832  0.00  0.00      MEMB  
ATOM   4500 H11Y POPCM  44      49.300  72.154  60.360  0.00  0.00      MEMB  
ATOM   4501 C312 POPCM  44      48.163  73.435  59.143  0.00  0.00      MEMB  
ATOM   4502 H12X POPCM  44      48.534  74.299  59.734  0.00  0.00      MEMB  
ATOM   4503 H12Y POPCM  44      47.143  73.757  58.839  0.00  0.00      MEMB  
ATOM   4504 C313 POPCM  44      49.251  73.367  58.064  0.00  0.00      MEMB  
ATOM   4505 H13X POPCM  44      49.229  72.374  57.565  0.00  0.00      MEMB  
ATOM   4506 H13Y POPCM  44      50.245  73.518  58.535  0.00  0.00      MEMB  
ATOM   4507 C314 POPCM  44      49.076  74.404  56.973  0.00  0.00      MEMB  
ATOM   4508 H14X POPCM  44      47.997  74.408  56.712  0.00  0.00      MEMB  
ATOM   4509 H14Y POPCM  44      49.686  74.086  56.101  0.00  0.00      MEMB  
ATOM   4510 C315 POPCM  44      49.472  75.820  57.387  0.00  0.00      MEMB  
ATOM   4511 H15X POPCM  44      50.507  75.702  57.773  0.00  0.00      MEMB  
ATOM   4512 H15Y POPCM  44      48.748  76.194  58.143  0.00  0.00      MEMB  
ATOM   4513 C316 POPCM  44      49.516  76.811  56.150  0.00  0.00      MEMB  
ATOM   4514 H16X POPCM  44      48.478  76.910  55.767  0.00  0.00      MEMB  
ATOM   4515 H16Y POPCM  44      50.150  76.406  55.332  0.00  0.00      MEMB  
ATOM   4516 H16Z POPCM  44      49.826  77.871  56.264  0.00  0.00      MEMB  
ATOM   4517  C3  CHL1M  45      66.262  88.249  65.358  0.00  0.00      MEMB  
ATOM   4518  H3  CHL1M  45      67.187  88.861  65.417  0.00  0.00      MEMB  
ATOM   4519  O3  CHL1M  45      65.641  88.252  66.603  0.00  0.00      MEMB  
ATOM   4520  H3' CHL1M  45      64.720  88.026  66.452  0.00  0.00      MEMB  
ATOM   4521  C4  CHL1M  45      65.203  88.998  64.574  0.00  0.00      MEMB  
ATOM   4522  H4A CHL1M  45      64.222  88.484  64.659  0.00  0.00      MEMB  
ATOM   4523  H4B CHL1M  45      64.961  89.983  65.027  0.00  0.00      MEMB  
ATOM   4524  C5  CHL1M  45      65.611  89.091  63.134  0.00  0.00      MEMB  
ATOM   4525  C6  CHL1M  45      65.645  90.323  62.523  0.00  0.00      MEMB  
ATOM   4526  H6  CHL1M  45      65.395  91.220  63.109  0.00  0.00      MEMB  
ATOM   4527  C7  CHL1M  45      66.128  90.584  61.102  0.00  0.00      MEMB  
ATOM   4528  H7A CHL1M  45      65.418  91.250  60.566  0.00  0.00      MEMB  
ATOM   4529  H7B CHL1M  45      67.121  91.079  61.049  0.00  0.00      MEMB  
ATOM   4530  C8  CHL1M  45      66.154  89.251  60.359  0.00  0.00      MEMB  
ATOM   4531  H8  CHL1M  45      65.137  88.863  60.137  0.00  0.00      MEMB  
ATOM   4532  C14 CHL1M  45      66.897  89.356  59.019  0.00  0.00      MEMB  
ATOM   4533  H14 CHL1M  45      67.952  89.656  59.196  0.00  0.00      MEMB  
ATOM   4534  C15 CHL1M  45      66.340  90.478  58.060  0.00  0.00      MEMB  
ATOM   4535 H15A CHL1M  45      65.246  90.288  58.103  0.00  0.00      MEMB  
ATOM   4536 H15B CHL1M  45      66.696  91.490  58.352  0.00  0.00      MEMB  
ATOM   4537  C16 CHL1M  45      66.797  90.022  56.732  0.00  0.00      MEMB  
ATOM   4538 H16A CHL1M  45      65.961  89.860  56.019  0.00  0.00      MEMB  
ATOM   4539 H16B CHL1M  45      67.484  90.755  56.257  0.00  0.00      MEMB  
ATOM   4540  C17 CHL1M  45      67.446  88.620  56.902  0.00  0.00      MEMB  
ATOM   4541  H17 CHL1M  45      68.534  88.811  57.016  0.00  0.00      MEMB  
ATOM   4542  C13 CHL1M  45      66.962  88.044  58.265  0.00  0.00      MEMB  
ATOM   4543  C18 CHL1M  45      65.630  87.369  57.931  0.00  0.00      MEMB  
ATOM   4544 H18A CHL1M  45      65.107  87.012  58.844  0.00  0.00      MEMB  
ATOM   4545 H18B CHL1M  45      64.877  87.912  57.321  0.00  0.00      MEMB  
ATOM   4546 H18C CHL1M  45      65.808  86.460  57.317  0.00  0.00      MEMB  
ATOM   4547  C12 CHL1M  45      67.918  87.132  59.059  0.00  0.00      MEMB  
ATOM   4548 H12A CHL1M  45      68.074  86.124  58.618  0.00  0.00      MEMB  
ATOM   4549 H12B CHL1M  45      68.919  87.609  59.136  0.00  0.00      MEMB  
ATOM   4550  C11 CHL1M  45      67.365  86.792  60.423  0.00  0.00      MEMB  
ATOM   4551 H11A CHL1M  45      66.508  86.088  60.353  0.00  0.00      MEMB  
ATOM   4552 H11B CHL1M  45      68.075  86.215  61.053  0.00  0.00      MEMB  
ATOM   4553  C9  CHL1M  45      66.920  88.103  61.187  0.00  0.00      MEMB  
ATOM   4554  H9  CHL1M  45      67.867  88.592  61.501  0.00  0.00      MEMB  
ATOM   4555  C10 CHL1M  45      66.170  87.764  62.533  0.00  0.00      MEMB  
ATOM   4556  C19 CHL1M  45      64.892  86.922  62.295  0.00  0.00      MEMB  
ATOM   4557 H19A CHL1M  45      65.188  85.981  61.784  0.00  0.00      MEMB  
ATOM   4558 H19B CHL1M  45      64.316  86.812  63.239  0.00  0.00      MEMB  
ATOM   4559 H19C CHL1M  45      64.210  87.422  61.574  0.00  0.00      MEMB  
ATOM   4560  C1  CHL1M  45      67.094  86.864  63.491  0.00  0.00      MEMB  
ATOM   4561  H1A CHL1M  45      67.039  85.824  63.104  0.00  0.00      MEMB  
ATOM   4562  H1B CHL1M  45      68.101  87.325  63.402  0.00  0.00      MEMB  
ATOM   4563  C2  CHL1M  45      66.472  86.831  64.888  0.00  0.00      MEMB  
ATOM   4564  H2A CHL1M  45      67.142  86.318  65.610  0.00  0.00      MEMB  
ATOM   4565  H2B CHL1M  45      65.502  86.289  64.867  0.00  0.00      MEMB  
ATOM   4566  C20 CHL1M  45      67.330  87.675  55.660  0.00  0.00      MEMB  
ATOM   4567  H20 CHL1M  45      66.266  87.438  55.449  0.00  0.00      MEMB  
ATOM   4568  C21 CHL1M  45      68.120  86.393  55.895  0.00  0.00      MEMB  
ATOM   4569 H21A CHL1M  45      68.368  85.945  54.909  0.00  0.00      MEMB  
ATOM   4570 H21B CHL1M  45      67.623  85.583  56.470  0.00  0.00      MEMB  
ATOM   4571 H21C CHL1M  45      69.120  86.645  56.307  0.00  0.00      MEMB  
ATOM   4572  C22 CHL1M  45      67.631  88.354  54.293  0.00  0.00      MEMB  
ATOM   4573 H22A CHL1M  45      67.314  89.419  54.277  0.00  0.00      MEMB  
ATOM   4574 H22B CHL1M  45      68.737  88.362  54.186  0.00  0.00      MEMB  
ATOM   4575  C23 CHL1M  45      67.103  87.740  52.972  0.00  0.00      MEMB  
ATOM   4576 H23A CHL1M  45      67.580  86.738  52.914  0.00  0.00      MEMB  
ATOM   4577 H23B CHL1M  45      65.996  87.650  52.959  0.00  0.00      MEMB  
ATOM   4578  C24 CHL1M  45      67.500  88.540  51.741  0.00  0.00      MEMB  
ATOM   4579 H24A CHL1M  45      67.156  89.588  51.881  0.00  0.00      MEMB  
ATOM   4580 H24B CHL1M  45      68.600  88.555  51.891  0.00  0.00      MEMB  
ATOM   4581  C25 CHL1M  45      67.151  88.007  50.356  0.00  0.00      MEMB  
ATOM   4582  H25 CHL1M  45      67.825  87.149  50.151  0.00  0.00      MEMB  
ATOM   4583  C26 CHL1M  45      65.656  87.523  50.180  0.00  0.00      MEMB  
ATOM   4584 H26A CHL1M  45      64.957  88.384  50.121  0.00  0.00      MEMB  
ATOM   4585 H26B CHL1M  45      65.612  86.913  49.253  0.00  0.00      MEMB  
ATOM   4586 H26C CHL1M  45      65.193  86.914  50.985  0.00  0.00      MEMB  
ATOM   4587  C27 CHL1M  45      67.612  89.063  49.279  0.00  0.00      MEMB  
ATOM   4588 H27A CHL1M  45      67.206  90.092  49.384  0.00  0.00      MEMB  
ATOM   4589 H27B CHL1M  45      68.706  88.952  49.440  0.00  0.00      MEMB  
ATOM   4590 H27C CHL1M  45      67.397  88.705  48.249  0.00  0.00      MEMB  
ATOM   4591  C3  CHL1M  46      91.611  69.360  63.880  0.00  0.00      MEMB  
ATOM   4592  H3  CHL1M  46      90.738  68.753  63.560  0.00  0.00      MEMB  
ATOM   4593  O3  CHL1M  46      91.884  69.383  65.291  0.00  0.00      MEMB  
ATOM   4594  H3' CHL1M  46      91.732  68.450  65.460  0.00  0.00      MEMB  
ATOM   4595  C4  CHL1M  46      92.918  68.858  63.133  0.00  0.00      MEMB  
ATOM   4596  H4A CHL1M  46      93.724  69.502  63.544  0.00  0.00      MEMB  
ATOM   4597  H4B CHL1M  46      93.060  67.816  63.492  0.00  0.00      MEMB  
ATOM   4598  C5  CHL1M  46      92.731  68.917  61.592  0.00  0.00      MEMB  
ATOM   4599  C6  CHL1M  46      92.772  67.838  60.831  0.00  0.00      MEMB  
ATOM   4600  H6  CHL1M  46      92.957  66.921  61.408  0.00  0.00      MEMB  
ATOM   4601  C7  CHL1M  46      92.813  67.837  59.328  0.00  0.00      MEMB  
ATOM   4602  H7A CHL1M  46      93.724  67.237  59.118  0.00  0.00      MEMB  
ATOM   4603  H7B CHL1M  46      91.935  67.295  58.918  0.00  0.00      MEMB  
ATOM   4604  C8  CHL1M  46      92.869  69.339  58.736  0.00  0.00      MEMB  
ATOM   4605  H8  CHL1M  46      93.860  69.808  58.910  0.00  0.00      MEMB  
ATOM   4606  C14 CHL1M  46      92.443  69.421  57.294  0.00  0.00      MEMB  
ATOM   4607  H14 CHL1M  46      91.389  69.074  57.337  0.00  0.00      MEMB  
ATOM   4608  C15 CHL1M  46      93.225  68.574  56.251  0.00  0.00      MEMB  
ATOM   4609 H15A CHL1M  46      94.329  68.640  56.358  0.00  0.00      MEMB  
ATOM   4610 H15B CHL1M  46      92.932  67.504  56.183  0.00  0.00      MEMB  
ATOM   4611  C16 CHL1M  46      92.851  69.139  54.826  0.00  0.00      MEMB  
ATOM   4612 H16A CHL1M  46      93.774  69.395  54.264  0.00  0.00      MEMB  
ATOM   4613 H16B CHL1M  46      92.296  68.394  54.215  0.00  0.00      MEMB  
ATOM   4614  C17 CHL1M  46      92.027  70.410  55.078  0.00  0.00      MEMB  
ATOM   4615  H17 CHL1M  46      90.951  70.144  55.004  0.00  0.00      MEMB  
ATOM   4616  C13 CHL1M  46      92.324  70.797  56.574  0.00  0.00      MEMB  
ATOM   4617  C18 CHL1M  46      93.607  71.563  56.547  0.00  0.00      MEMB  
ATOM   4618 H18A CHL1M  46      94.097  71.507  57.542  0.00  0.00      MEMB  
ATOM   4619 H18B CHL1M  46      94.390  71.137  55.884  0.00  0.00      MEMB  
ATOM   4620 H18C CHL1M  46      93.518  72.605  56.173  0.00  0.00      MEMB  
ATOM   4621  C12 CHL1M  46      91.320  71.546  57.418  0.00  0.00      MEMB  
ATOM   4622 H12A CHL1M  46      91.236  72.624  57.162  0.00  0.00      MEMB  
ATOM   4623 H12B CHL1M  46      90.351  71.034  57.237  0.00  0.00      MEMB  
ATOM   4624  C11 CHL1M  46      91.790  71.577  58.894  0.00  0.00      MEMB  
ATOM   4625 H11A CHL1M  46      92.738  72.155  58.873  0.00  0.00      MEMB  
ATOM   4626 H11B CHL1M  46      91.149  72.305  59.436  0.00  0.00      MEMB  
ATOM   4627  C9  CHL1M  46      91.930  70.231  59.531  0.00  0.00      MEMB  
ATOM   4628  H9  CHL1M  46      90.953  69.721  59.389  0.00  0.00      MEMB  
ATOM   4629  C10 CHL1M  46      92.246  70.265  61.072  0.00  0.00      MEMB  
ATOM   4630  C19 CHL1M  46      93.451  71.222  61.183  0.00  0.00      MEMB  
ATOM   4631 H19A CHL1M  46      94.288  70.980  60.494  0.00  0.00      MEMB  
ATOM   4632 H19B CHL1M  46      93.261  72.279  60.898  0.00  0.00      MEMB  
ATOM   4633 H19C CHL1M  46      93.716  71.192  62.262  0.00  0.00      MEMB  
ATOM   4634  C1  CHL1M  46      91.038  70.842  61.893  0.00  0.00      MEMB  
ATOM   4635  H1A CHL1M  46      90.794  71.854  61.506  0.00  0.00      MEMB  
ATOM   4636  H1B CHL1M  46      90.186  70.155  61.704  0.00  0.00      MEMB  
ATOM   4637  C2  CHL1M  46      91.267  70.749  63.384  0.00  0.00      MEMB  
ATOM   4638  H2A CHL1M  46      90.361  71.043  63.955  0.00  0.00      MEMB  
ATOM   4639  H2B CHL1M  46      92.018  71.494  63.725  0.00  0.00      MEMB  
ATOM   4640  C20 CHL1M  46      92.159  71.450  54.008  0.00  0.00      MEMB  
ATOM   4641  H20 CHL1M  46      93.223  71.770  53.986  0.00  0.00      MEMB  
ATOM   4642  C21 CHL1M  46      91.221  72.651  54.318  0.00  0.00      MEMB  
ATOM   4643 H21A CHL1M  46      91.558  73.192  55.228  0.00  0.00      MEMB  
ATOM   4644 H21B CHL1M  46      90.233  72.210  54.573  0.00  0.00      MEMB  
ATOM   4645 H21C CHL1M  46      91.163  73.440  53.538  0.00  0.00      MEMB  
ATOM   4646  C22 CHL1M  46      91.842  70.928  52.557  0.00  0.00      MEMB  
ATOM   4647 H22A CHL1M  46      92.283  69.917  52.424  0.00  0.00      MEMB  
ATOM   4648 H22B CHL1M  46      90.739  70.806  52.588  0.00  0.00      MEMB  
ATOM   4649  C23 CHL1M  46      92.410  71.836  51.494  0.00  0.00      MEMB  
ATOM   4650 H23A CHL1M  46      92.142  72.856  51.844  0.00  0.00      MEMB  
ATOM   4651 H23B CHL1M  46      93.507  71.674  51.430  0.00  0.00      MEMB  
ATOM   4652  C24 CHL1M  46      91.811  71.543  50.189  0.00  0.00      MEMB  
ATOM   4653 H24A CHL1M  46      91.858  70.463  49.930  0.00  0.00      MEMB  
ATOM   4654 H24B CHL1M  46      90.746  71.858  50.168  0.00  0.00      MEMB  
ATOM   4655  C25 CHL1M  46      92.445  72.392  48.987  0.00  0.00      MEMB  
ATOM   4656  H25 CHL1M  46      92.210  73.435  49.289  0.00  0.00      MEMB  
ATOM   4657  C26 CHL1M  46      93.957  72.258  48.784  0.00  0.00      MEMB  
ATOM   4658 H26A CHL1M  46      94.055  71.153  48.845  0.00  0.00      MEMB  
ATOM   4659 H26B CHL1M  46      94.442  72.636  47.859  0.00  0.00      MEMB  
ATOM   4660 H26C CHL1M  46      94.497  72.628  49.681  0.00  0.00      MEMB  
ATOM   4661  C27 CHL1M  46      91.740  72.205  47.620  0.00  0.00      MEMB  
ATOM   4662 H27A CHL1M  46      90.700  72.584  47.714  0.00  0.00      MEMB  
ATOM   4663 H27B CHL1M  46      92.245  72.898  46.913  0.00  0.00      MEMB  
ATOM   4664 H27C CHL1M  46      91.763  71.183  47.184  0.00  0.00      MEMB  
ATOM   4665  N   POPCM  47      68.102 114.778  74.930  0.00  0.00      MEMB  
ATOM   4666  C12 POPCM  47      68.621 113.385  74.818  0.00  0.00      MEMB  
ATOM   4667 H12A POPCM  47      68.942 113.119  75.814  0.00  0.00      MEMB  
ATOM   4668 H12B POPCM  47      69.556 113.420  74.279  0.00  0.00      MEMB  
ATOM   4669  C13 POPCM  47      69.066 115.663  75.683  0.00  0.00      MEMB  
ATOM   4670 H13A POPCM  47      69.226 115.305  76.689  0.00  0.00      MEMB  
ATOM   4671 H13B POPCM  47      70.040 115.526  75.235  0.00  0.00      MEMB  
ATOM   4672 H13C POPCM  47      68.587 116.620  75.822  0.00  0.00      MEMB  
ATOM   4673  C14 POPCM  47      68.032 115.340  73.541  0.00  0.00      MEMB  
ATOM   4674 H14A POPCM  47      68.919 115.707  73.046  0.00  0.00      MEMB  
ATOM   4675 H14B POPCM  47      67.560 114.647  72.861  0.00  0.00      MEMB  
ATOM   4676 H14C POPCM  47      67.357 116.178  73.632  0.00  0.00      MEMB  
ATOM   4677  C15 POPCM  47      66.867 114.817  75.625  0.00  0.00      MEMB  
ATOM   4678 H15A POPCM  47      66.094 114.308  75.069  0.00  0.00      MEMB  
ATOM   4679 H15B POPCM  47      66.492 115.799  75.874  0.00  0.00      MEMB  
ATOM   4680 H15C POPCM  47      66.942 114.330  76.586  0.00  0.00      MEMB  
ATOM   4681  C11 POPCM  47      67.704 112.319  74.185  0.00  0.00      MEMB  
ATOM   4682 H11A POPCM  47      66.690 112.447  74.621  0.00  0.00      MEMB  
ATOM   4683 H11B POPCM  47      68.117 111.325  74.462  0.00  0.00      MEMB  
ATOM   4684  P   POPCM  47      66.457 112.309  71.915  0.00  0.00      MEMB  
ATOM   4685  O13 POPCM  47      65.545 113.381  72.186  0.00  0.00      MEMB  
ATOM   4686  O14 POPCM  47      65.997 110.893  72.185  0.00  0.00      MEMB  
ATOM   4687  O12 POPCM  47      67.782 112.586  72.774  0.00  0.00      MEMB  
ATOM   4688  O11 POPCM  47      67.017 112.354  70.455  0.00  0.00      MEMB  
ATOM   4689  C1  POPCM  47      67.990 111.471  69.999  0.00  0.00      MEMB  
ATOM   4690  HA  POPCM  47      67.689 110.402  70.028  0.00  0.00      MEMB  
ATOM   4691  HB  POPCM  47      68.829 111.494  70.727  0.00  0.00      MEMB  
ATOM   4692  C2  POPCM  47      68.571 112.012  68.609  0.00  0.00      MEMB  
ATOM   4693  HS  POPCM  47      69.225 111.196  68.233  0.00  0.00      MEMB  
ATOM   4694  O21 POPCM  47      69.232 113.224  68.828  0.00  0.00      MEMB  
ATOM   4695  C21 POPCM  47      70.163 113.501  67.940  0.00  0.00      MEMB  
ATOM   4696  O22 POPCM  47      70.727 112.689  67.230  0.00  0.00      MEMB  
ATOM   4697  C22 POPCM  47      70.383 114.963  67.877  0.00  0.00      MEMB  
ATOM   4698  H2R POPCM  47      70.658 115.262  68.911  0.00  0.00      MEMB  
ATOM   4699  H2S POPCM  47      69.467 115.566  67.699  0.00  0.00      MEMB  
ATOM   4700  C3  POPCM  47      67.350 112.257  67.689  0.00  0.00      MEMB  
ATOM   4701  HX  POPCM  47      66.804 113.099  68.165  0.00  0.00      MEMB  
ATOM   4702  HY  POPCM  47      66.756 111.321  67.621  0.00  0.00      MEMB  
ATOM   4703  O31 POPCM  47      67.715 112.800  66.355  0.00  0.00      MEMB  
ATOM   4704  C31 POPCM  47      68.031 111.790  65.422  0.00  0.00      MEMB  
ATOM   4705  O32 POPCM  47      68.053 110.628  65.644  0.00  0.00      MEMB  
ATOM   4706  C32 POPCM  47      68.263 112.459  64.040  0.00  0.00      MEMB  
ATOM   4707  H2X POPCM  47      68.969 113.302  64.200  0.00  0.00      MEMB  
ATOM   4708  H2Y POPCM  47      67.315 112.990  63.808  0.00  0.00      MEMB  
ATOM   4709  C23 POPCM  47      71.545 115.306  66.975  0.00  0.00      MEMB  
ATOM   4710  H3R POPCM  47      72.435 114.650  67.089  0.00  0.00      MEMB  
ATOM   4711  H3S POPCM  47      71.879 116.319  67.287  0.00  0.00      MEMB  
ATOM   4712  C24 POPCM  47      71.086 115.442  65.496  0.00  0.00      MEMB  
ATOM   4713  H4R POPCM  47      70.096 115.912  65.312  0.00  0.00      MEMB  
ATOM   4714  H4S POPCM  47      70.978 114.429  65.054  0.00  0.00      MEMB  
ATOM   4715  C25 POPCM  47      72.196 116.257  64.677  0.00  0.00      MEMB  
ATOM   4716  H5R POPCM  47      73.175 115.765  64.859  0.00  0.00      MEMB  
ATOM   4717  H5S POPCM  47      72.199 117.332  64.958  0.00  0.00      MEMB  
ATOM   4718  C26 POPCM  47      72.015 116.237  63.170  0.00  0.00      MEMB  
ATOM   4719  H6R POPCM  47      72.697 117.062  62.873  0.00  0.00      MEMB  
ATOM   4720  H6S POPCM  47      71.051 116.643  62.796  0.00  0.00      MEMB  
ATOM   4721  C27 POPCM  47      72.334 114.898  62.479  0.00  0.00      MEMB  
ATOM   4722  H7R POPCM  47      71.436 114.249  62.567  0.00  0.00      MEMB  
ATOM   4723  H7S POPCM  47      73.262 114.466  62.911  0.00  0.00      MEMB  
ATOM   4724  C28 POPCM  47      72.682 115.167  61.056  0.00  0.00      MEMB  
ATOM   4725  H8R POPCM  47      73.639 115.714  60.914  0.00  0.00      MEMB  
ATOM   4726  H8S POPCM  47      71.874 115.845  60.706  0.00  0.00      MEMB  
ATOM   4727  C29 POPCM  47      72.650 113.893  60.235  0.00  0.00      MEMB  
ATOM   4728  H91 POPCM  47      72.976 112.981  60.756  0.00  0.00      MEMB  
ATOM   4729 C210 POPCM  47      72.172 113.724  59.017  0.00  0.00      MEMB  
ATOM   4730 H101 POPCM  47      72.035 112.695  58.653  0.00  0.00      MEMB  
ATOM   4731 C211 POPCM  47      71.676 114.939  58.199  0.00  0.00      MEMB  
ATOM   4732 H11R POPCM  47      72.353 115.817  58.269  0.00  0.00      MEMB  
ATOM   4733 H11S POPCM  47      70.722 115.172  58.718  0.00  0.00      MEMB  
ATOM   4734 C212 POPCM  47      71.324 114.554  56.779  0.00  0.00      MEMB  
ATOM   4735 H12R POPCM  47      70.950 115.410  56.177  0.00  0.00      MEMB  
ATOM   4736 H12S POPCM  47      70.445 113.875  56.770  0.00  0.00      MEMB  
ATOM   4737 C213 POPCM  47      72.387 113.820  56.009  0.00  0.00      MEMB  
ATOM   4738 H13R POPCM  47      72.650 112.827  56.431  0.00  0.00      MEMB  
ATOM   4739 H13S POPCM  47      73.282 114.422  55.742  0.00  0.00      MEMB  
ATOM   4740 C214 POPCM  47      71.807 113.479  54.673  0.00  0.00      MEMB  
ATOM   4741 H14R POPCM  47      71.318 114.308  54.119  0.00  0.00      MEMB  
ATOM   4742 H14S POPCM  47      71.000 112.727  54.800  0.00  0.00      MEMB  
ATOM   4743 C215 POPCM  47      73.018 112.831  53.827  0.00  0.00      MEMB  
ATOM   4744 H15R POPCM  47      73.465 112.013  54.432  0.00  0.00      MEMB  
ATOM   4745 H15S POPCM  47      73.815 113.602  53.763  0.00  0.00      MEMB  
ATOM   4746 C216 POPCM  47      72.576 112.231  52.487  0.00  0.00      MEMB  
ATOM   4747 H16R POPCM  47      71.812 112.928  52.080  0.00  0.00      MEMB  
ATOM   4748 H16S POPCM  47      72.066 111.244  52.510  0.00  0.00      MEMB  
ATOM   4749 C217 POPCM  47      73.657 111.959  51.485  0.00  0.00      MEMB  
ATOM   4750 H17R POPCM  47      74.623 111.757  51.997  0.00  0.00      MEMB  
ATOM   4751 H17S POPCM  47      73.718 112.838  50.809  0.00  0.00      MEMB  
ATOM   4752 C218 POPCM  47      73.282 110.685  50.686  0.00  0.00      MEMB  
ATOM   4753 H18R POPCM  47      72.249 110.790  50.292  0.00  0.00      MEMB  
ATOM   4754 H18S POPCM  47      73.435 109.769  51.297  0.00  0.00      MEMB  
ATOM   4755 H18T POPCM  47      73.957 110.550  49.815  0.00  0.00      MEMB  
ATOM   4756  C33 POPCM  47      68.548 111.556  62.763  0.00  0.00      MEMB  
ATOM   4757  H3X POPCM  47      68.010 110.588  62.666  0.00  0.00      MEMB  
ATOM   4758  H3Y POPCM  47      69.619 111.268  62.825  0.00  0.00      MEMB  
ATOM   4759  C34 POPCM  47      68.250 112.245  61.428  0.00  0.00      MEMB  
ATOM   4760  H4X POPCM  47      68.614 113.291  61.517  0.00  0.00      MEMB  
ATOM   4761  H4Y POPCM  47      67.158 112.267  61.227  0.00  0.00      MEMB  
ATOM   4762  C35 POPCM  47      68.914 111.478  60.270  0.00  0.00      MEMB  
ATOM   4763  H5X POPCM  47      68.714 110.390  60.368  0.00  0.00      MEMB  
ATOM   4764  H5Y POPCM  47      70.025 111.473  60.251  0.00  0.00      MEMB  
ATOM   4765  C36 POPCM  47      68.444 112.061  58.942  0.00  0.00      MEMB  
ATOM   4766  H6X POPCM  47      68.968 113.037  58.848  0.00  0.00      MEMB  
ATOM   4767  H6Y POPCM  47      67.349 112.235  58.886  0.00  0.00      MEMB  
ATOM   4768  C37 POPCM  47      68.885 111.260  57.720  0.00  0.00      MEMB  
ATOM   4769  H7X POPCM  47      68.700 110.214  58.046  0.00  0.00      MEMB  
ATOM   4770  H7Y POPCM  47      69.969 111.438  57.557  0.00  0.00      MEMB  
ATOM   4771  C38 POPCM  47      68.114 111.674  56.455  0.00  0.00      MEMB  
ATOM   4772  H8X POPCM  47      68.301 112.735  56.184  0.00  0.00      MEMB  
ATOM   4773  H8Y POPCM  47      67.066 111.489  56.776  0.00  0.00      MEMB  
ATOM   4774  C39 POPCM  47      68.477 110.740  55.244  0.00  0.00      MEMB  
ATOM   4775  H9X POPCM  47      68.319 109.656  55.433  0.00  0.00      MEMB  
ATOM   4776  H9Y POPCM  47      69.584 110.814  55.198  0.00  0.00      MEMB  
ATOM   4777 C310 POPCM  47      68.034 111.147  53.849  0.00  0.00      MEMB  
ATOM   4778 H10X POPCM  47      68.428 112.172  53.680  0.00  0.00      MEMB  
ATOM   4779 H10Y POPCM  47      66.934 111.251  53.739  0.00  0.00      MEMB  
ATOM   4780 C311 POPCM  47      68.632 110.274  52.691  0.00  0.00      MEMB  
ATOM   4781 H11X POPCM  47      68.206 109.251  52.771  0.00  0.00      MEMB  
ATOM   4782 H11Y POPCM  47      69.714 110.285  52.942  0.00  0.00      MEMB  
ATOM   4783 C312 POPCM  47      68.400 110.908  51.327  0.00  0.00      MEMB  
ATOM   4784 H12X POPCM  47      68.867 111.900  51.508  0.00  0.00      MEMB  
ATOM   4785 H12Y POPCM  47      67.339 111.159  51.114  0.00  0.00      MEMB  
ATOM   4786 C313 POPCM  47      69.142 110.176  50.175  0.00  0.00      MEMB  
ATOM   4787 H13X POPCM  47      70.168 109.850  50.451  0.00  0.00      MEMB  
ATOM   4788 H13Y POPCM  47      69.121 110.866  49.305  0.00  0.00      MEMB  
ATOM   4789 C314 POPCM  47      68.375 108.868  49.814  0.00  0.00      MEMB  
ATOM   4790 H14X POPCM  47      67.309 109.165  49.918  0.00  0.00      MEMB  
ATOM   4791 H14Y POPCM  47      68.545 107.984  50.465  0.00  0.00      MEMB  
ATOM   4792 C315 POPCM  47      68.672 108.397  48.417  0.00  0.00      MEMB  
ATOM   4793 H15X POPCM  47      69.757 108.204  48.274  0.00  0.00      MEMB  
ATOM   4794 H15Y POPCM  47      68.486 109.198  47.670  0.00  0.00      MEMB  
ATOM   4795 C316 POPCM  47      67.849 107.171  48.132  0.00  0.00      MEMB  
ATOM   4796 H16X POPCM  47      67.770 106.814  47.083  0.00  0.00      MEMB  
ATOM   4797 H16Y POPCM  47      66.792 107.399  48.389  0.00  0.00      MEMB  
ATOM   4798 H16Z POPCM  47      68.164 106.279  48.714  0.00  0.00      MEMB  
ATOM   4799  N   POPCM  48      60.304 104.534  69.259  0.00  0.00      MEMB  
ATOM   4800  C12 POPCM  48      61.715 103.982  69.439  0.00  0.00      MEMB  
ATOM   4801 H12A POPCM  48      61.584 102.950  69.151  0.00  0.00      MEMB  
ATOM   4802 H12B POPCM  48      62.167 104.054  70.417  0.00  0.00      MEMB  
ATOM   4803  C13 POPCM  48      59.191 103.841  70.056  0.00  0.00      MEMB  
ATOM   4804 H13A POPCM  48      59.645 103.560  70.995  0.00  0.00      MEMB  
ATOM   4805 H13B POPCM  48      58.368 104.538  70.116  0.00  0.00      MEMB  
ATOM   4806 H13C POPCM  48      58.933 102.908  69.577  0.00  0.00      MEMB  
ATOM   4807  C14 POPCM  48      60.292 105.875  69.833  0.00  0.00      MEMB  
ATOM   4808 H14A POPCM  48      60.565 105.868  70.878  0.00  0.00      MEMB  
ATOM   4809 H14B POPCM  48      60.949 106.452  69.199  0.00  0.00      MEMB  
ATOM   4810 H14C POPCM  48      59.288 106.199  69.604  0.00  0.00      MEMB  
ATOM   4811  C15 POPCM  48      59.896 104.573  67.876  0.00  0.00      MEMB  
ATOM   4812 H15A POPCM  48      58.903 104.981  67.760  0.00  0.00      MEMB  
ATOM   4813 H15B POPCM  48      60.016 103.578  67.473  0.00  0.00      MEMB  
ATOM   4814 H15C POPCM  48      60.596 105.073  67.224  0.00  0.00      MEMB  
ATOM   4815  C11 POPCM  48      62.716 104.573  68.444  0.00  0.00      MEMB  
ATOM   4816 H11A POPCM  48      62.486 104.142  67.446  0.00  0.00      MEMB  
ATOM   4817 H11B POPCM  48      63.678 104.156  68.811  0.00  0.00      MEMB  
ATOM   4818  P   POPCM  48      63.639 106.731  67.331  0.00  0.00      MEMB  
ATOM   4819  O13 POPCM  48      63.012 106.710  65.945  0.00  0.00      MEMB  
ATOM   4820  O14 POPCM  48      65.075 106.234  67.419  0.00  0.00      MEMB  
ATOM   4821  O12 POPCM  48      62.710 106.012  68.351  0.00  0.00      MEMB  
ATOM   4822  O11 POPCM  48      63.633 108.266  67.713  0.00  0.00      MEMB  
ATOM   4823  C1  POPCM  48      62.635 108.715  68.623  0.00  0.00      MEMB  
ATOM   4824  HA  POPCM  48      63.078 108.503  69.620  0.00  0.00      MEMB  
ATOM   4825  HB  POPCM  48      61.683 108.145  68.556  0.00  0.00      MEMB  
ATOM   4826  C2  POPCM  48      62.428 110.196  68.497  0.00  0.00      MEMB  
ATOM   4827  HS  POPCM  48      61.540 110.477  69.102  0.00  0.00      MEMB  
ATOM   4828  O21 POPCM  48      62.195 110.554  67.096  0.00  0.00      MEMB  
ATOM   4829  C21 POPCM  48      61.144 109.946  66.534  0.00  0.00      MEMB  
ATOM   4830  O22 POPCM  48      60.191 109.475  67.072  0.00  0.00      MEMB  
ATOM   4831  C22 POPCM  48      61.358 109.851  65.063  0.00  0.00      MEMB  
ATOM   4832  H2R POPCM  48      61.728 108.818  64.892  0.00  0.00      MEMB  
ATOM   4833  H2S POPCM  48      62.144 110.608  64.853  0.00  0.00      MEMB  
ATOM   4834  C3  POPCM  48      63.639 110.998  69.061  0.00  0.00      MEMB  
ATOM   4835  HX  POPCM  48      64.465 110.678  68.390  0.00  0.00      MEMB  
ATOM   4836  HY  POPCM  48      63.854 110.590  70.072  0.00  0.00      MEMB  
ATOM   4837  O31 POPCM  48      63.561 112.428  69.017  0.00  0.00      MEMB  
ATOM   4838  C31 POPCM  48      62.750 112.970  69.863  0.00  0.00      MEMB  
ATOM   4839  O32 POPCM  48      62.096 112.458  70.723  0.00  0.00      MEMB  
ATOM   4840  C32 POPCM  48      62.817 114.501  69.810  0.00  0.00      MEMB  
ATOM   4841  H2X POPCM  48      63.698 114.717  69.168  0.00  0.00      MEMB  
ATOM   4842  H2Y POPCM  48      63.072 114.900  70.815  0.00  0.00      MEMB  
ATOM   4843  C23 POPCM  48      60.126 110.025  64.227  0.00  0.00      MEMB  
ATOM   4844  H3R POPCM  48      59.819 111.092  64.207  0.00  0.00      MEMB  
ATOM   4845  H3S POPCM  48      59.259 109.397  64.524  0.00  0.00      MEMB  
ATOM   4846  C24 POPCM  48      60.336 109.681  62.741  0.00  0.00      MEMB  
ATOM   4847  H4R POPCM  48      60.364 108.573  62.658  0.00  0.00      MEMB  
ATOM   4848  H4S POPCM  48      61.319 110.104  62.443  0.00  0.00      MEMB  
ATOM   4849  C25 POPCM  48      59.316 110.142  61.691  0.00  0.00      MEMB  
ATOM   4850  H5R POPCM  48      59.173 111.243  61.651  0.00  0.00      MEMB  
ATOM   4851  H5S POPCM  48      58.381 109.564  61.852  0.00  0.00      MEMB  
ATOM   4852  C26 POPCM  48      59.921 109.626  60.361  0.00  0.00      MEMB  
ATOM   4853  H6R POPCM  48      60.103 108.540  60.512  0.00  0.00      MEMB  
ATOM   4854  H6S POPCM  48      60.922 110.091  60.239  0.00  0.00      MEMB  
ATOM   4855  C27 POPCM  48      58.966 109.782  59.163  0.00  0.00      MEMB  
ATOM   4856  H7R POPCM  48      58.784 110.846  58.901  0.00  0.00      MEMB  
ATOM   4857  H7S POPCM  48      57.984 109.378  59.493  0.00  0.00      MEMB  
ATOM   4858  C28 POPCM  48      59.514 108.985  57.961  0.00  0.00      MEMB  
ATOM   4859  H8R POPCM  48      58.676 108.815  57.252  0.00  0.00      MEMB  
ATOM   4860  H8S POPCM  48      59.819 107.980  58.323  0.00  0.00      MEMB  
ATOM   4861  C29 POPCM  48      60.636 109.597  57.171  0.00  0.00      MEMB  
ATOM   4862  H91 POPCM  48      61.481 109.903  57.806  0.00  0.00      MEMB  
ATOM   4863 C210 POPCM  48      60.722 109.763  55.842  0.00  0.00      MEMB  
ATOM   4864 H101 POPCM  48      61.685 110.100  55.429  0.00  0.00      MEMB  
ATOM   4865 C211 POPCM  48      59.721 109.376  54.823  0.00  0.00      MEMB  
ATOM   4866 H11R POPCM  48      59.731 110.192  54.070  0.00  0.00      MEMB  
ATOM   4867 H11S POPCM  48      58.666 109.341  55.171  0.00  0.00      MEMB  
ATOM   4868 C212 POPCM  48      60.210 108.074  54.225  0.00  0.00      MEMB  
ATOM   4869 H12R POPCM  48      59.982 107.187  54.854  0.00  0.00      MEMB  
ATOM   4870 H12S POPCM  48      61.302 108.020  54.026  0.00  0.00      MEMB  
ATOM   4871 C213 POPCM  48      59.591 107.966  52.834  0.00  0.00      MEMB  
ATOM   4872 H13R POPCM  48      59.981 108.774  52.178  0.00  0.00      MEMB  
ATOM   4873 H13S POPCM  48      58.490 108.078  52.931  0.00  0.00      MEMB  
ATOM   4874 C214 POPCM  48      60.010 106.609  52.174  0.00  0.00      MEMB  
ATOM   4875 H14R POPCM  48      59.521 105.750  52.681  0.00  0.00      MEMB  
ATOM   4876 H14S POPCM  48      61.112 106.530  52.288  0.00  0.00      MEMB  
ATOM   4877 C215 POPCM  48      59.513 106.650  50.731  0.00  0.00      MEMB  
ATOM   4878 H15R POPCM  48      59.983 107.544  50.268  0.00  0.00      MEMB  
ATOM   4879 H15S POPCM  48      58.421 106.845  50.663  0.00  0.00      MEMB  
ATOM   4880 C216 POPCM  48      59.816 105.429  49.858  0.00  0.00      MEMB  
ATOM   4881 H16R POPCM  48      59.282 104.529  50.233  0.00  0.00      MEMB  
ATOM   4882 H16S POPCM  48      60.904 105.213  49.926  0.00  0.00      MEMB  
ATOM   4883 C217 POPCM  48      59.601 105.670  48.333  0.00  0.00      MEMB  
ATOM   4884 H17R POPCM  48      60.105 106.596  47.983  0.00  0.00      MEMB  
ATOM   4885 H17S POPCM  48      58.528 105.933  48.220  0.00  0.00      MEMB  
ATOM   4886 C218 POPCM  48      60.029 104.463  47.521  0.00  0.00      MEMB  
ATOM   4887 H18R POPCM  48      59.578 104.445  46.506  0.00  0.00      MEMB  
ATOM   4888 H18S POPCM  48      59.782 103.516  48.045  0.00  0.00      MEMB  
ATOM   4889 H18T POPCM  48      61.122 104.420  47.325  0.00  0.00      MEMB  
ATOM   4890  C33 POPCM  48      61.503 115.111  69.131  0.00  0.00      MEMB  
ATOM   4891  H3X POPCM  48      61.684 116.187  68.921  0.00  0.00      MEMB  
ATOM   4892  H3Y POPCM  48      60.810 115.212  69.994  0.00  0.00      MEMB  
ATOM   4893  C34 POPCM  48      61.004 114.458  67.853  0.00  0.00      MEMB  
ATOM   4894  H4X POPCM  48      59.977 114.819  67.632  0.00  0.00      MEMB  
ATOM   4895  H4Y POPCM  48      60.880 113.359  67.961  0.00  0.00      MEMB  
ATOM   4896  C35 POPCM  48      61.955 114.675  66.721  0.00  0.00      MEMB  
ATOM   4897  H5X POPCM  48      62.937 114.246  67.014  0.00  0.00      MEMB  
ATOM   4898  H5Y POPCM  48      62.072 115.753  66.480  0.00  0.00      MEMB  
ATOM   4899  C36 POPCM  48      61.549 113.947  65.344  0.00  0.00      MEMB  
ATOM   4900  H6X POPCM  48      60.688 114.425  64.828  0.00  0.00      MEMB  
ATOM   4901  H6Y POPCM  48      61.046 113.017  65.685  0.00  0.00      MEMB  
ATOM   4902  C37 POPCM  48      62.718 113.758  64.398  0.00  0.00      MEMB  
ATOM   4903  H7X POPCM  48      63.637 113.265  64.782  0.00  0.00      MEMB  
ATOM   4904  H7Y POPCM  48      63.089 114.778  64.158  0.00  0.00      MEMB  
ATOM   4905  C38 POPCM  48      62.207 113.095  63.098  0.00  0.00      MEMB  
ATOM   4906  H8X POPCM  48      61.237 113.539  62.789  0.00  0.00      MEMB  
ATOM   4907  H8Y POPCM  48      62.084 112.026  63.376  0.00  0.00      MEMB  
ATOM   4908  C39 POPCM  48      63.285 113.314  61.965  0.00  0.00      MEMB  
ATOM   4909  H9X POPCM  48      64.204 112.815  62.340  0.00  0.00      MEMB  
ATOM   4910  H9Y POPCM  48      63.404 114.416  61.884  0.00  0.00      MEMB  
ATOM   4911 C310 POPCM  48      62.842 112.754  60.646  0.00  0.00      MEMB  
ATOM   4912 H10X POPCM  48      61.846 113.195  60.426  0.00  0.00      MEMB  
ATOM   4913 H10Y POPCM  48      62.646 111.667  60.766  0.00  0.00      MEMB  
ATOM   4914 C311 POPCM  48      63.848 113.124  59.452  0.00  0.00      MEMB  
ATOM   4915 H11X POPCM  48      64.822 112.592  59.517  0.00  0.00      MEMB  
ATOM   4916 H11Y POPCM  48      64.048 114.209  59.585  0.00  0.00      MEMB  
ATOM   4917 C312 POPCM  48      63.198 112.848  58.044  0.00  0.00      MEMB  
ATOM   4918 H12X POPCM  48      62.330 113.534  57.940  0.00  0.00      MEMB  
ATOM   4919 H12Y POPCM  48      62.962 111.763  58.031  0.00  0.00      MEMB  
ATOM   4920 C313 POPCM  48      64.132 113.234  56.896  0.00  0.00      MEMB  
ATOM   4921 H13X POPCM  48      65.195 112.926  56.993  0.00  0.00      MEMB  
ATOM   4922 H13Y POPCM  48      64.206 114.339  56.978  0.00  0.00      MEMB  
ATOM   4923 C314 POPCM  48      63.743 112.761  55.570  0.00  0.00      MEMB  
ATOM   4924 H14X POPCM  48      62.690 113.085  55.422  0.00  0.00      MEMB  
ATOM   4925 H14Y POPCM  48      63.766 111.652  55.628  0.00  0.00      MEMB  
ATOM   4926 C315 POPCM  48      64.621 113.236  54.419  0.00  0.00      MEMB  
ATOM   4927 H15X POPCM  48      65.560 112.645  54.483  0.00  0.00      MEMB  
ATOM   4928 H15Y POPCM  48      64.950 114.293  54.503  0.00  0.00      MEMB  
ATOM   4929 C316 POPCM  48      63.963 112.873  53.045  0.00  0.00      MEMB  
ATOM   4930 H16X POPCM  48      64.514 113.231  52.149  0.00  0.00      MEMB  
ATOM   4931 H16Y POPCM  48      62.933 113.286  53.105  0.00  0.00      MEMB  
ATOM   4932 H16Z POPCM  48      63.845 111.771  52.960  0.00  0.00      MEMB  
ATOM   4933  C3  CHL1M  49      39.882  80.267  66.387  0.00  0.00      MEMB  
ATOM   4934  H3  CHL1M  49      39.549  79.227  66.179  0.00  0.00      MEMB  
ATOM   4935  O3  CHL1M  49      40.258  80.240  67.777  0.00  0.00      MEMB  
ATOM   4936  H3' CHL1M  49      40.785  81.040  67.842  0.00  0.00      MEMB  
ATOM   4937  C4  CHL1M  49      41.153  80.485  65.582  0.00  0.00      MEMB  
ATOM   4938  H4A CHL1M  49      41.679  81.402  65.924  0.00  0.00      MEMB  
ATOM   4939  H4B CHL1M  49      41.889  79.699  65.854  0.00  0.00      MEMB  
ATOM   4940  C5  CHL1M  49      40.814  80.552  64.126  0.00  0.00      MEMB  
ATOM   4941  C6  CHL1M  49      41.317  79.741  63.223  0.00  0.00      MEMB  
ATOM   4942  H6  CHL1M  49      42.086  79.055  63.610  0.00  0.00      MEMB  
ATOM   4943  C7  CHL1M  49      41.125  79.686  61.684  0.00  0.00      MEMB  
ATOM   4944  H7A CHL1M  49      42.114  79.763  61.182  0.00  0.00      MEMB  
ATOM   4945  H7B CHL1M  49      40.567  78.827  61.256  0.00  0.00      MEMB  
ATOM   4946  C8  CHL1M  49      40.310  80.864  61.212  0.00  0.00      MEMB  
ATOM   4947  H8  CHL1M  49      40.960  81.764  61.170  0.00  0.00      MEMB  
ATOM   4948  C14 CHL1M  49      39.623  80.599  59.866  0.00  0.00      MEMB  
ATOM   4949  H14 CHL1M  49      39.019  79.668  59.918  0.00  0.00      MEMB  
ATOM   4950  C15 CHL1M  49      40.524  80.273  58.690  0.00  0.00      MEMB  
ATOM   4951 H15A CHL1M  49      41.392  80.964  58.741  0.00  0.00      MEMB  
ATOM   4952 H15B CHL1M  49      41.034  79.293  58.806  0.00  0.00      MEMB  
ATOM   4953  C16 CHL1M  49      39.683  80.441  57.466  0.00  0.00      MEMB  
ATOM   4954 H16A CHL1M  49      40.119  81.063  56.655  0.00  0.00      MEMB  
ATOM   4955 H16B CHL1M  49      39.374  79.467  57.032  0.00  0.00      MEMB  
ATOM   4956  C17 CHL1M  49      38.309  80.995  58.044  0.00  0.00      MEMB  
ATOM   4957  H17 CHL1M  49      37.690  80.102  58.278  0.00  0.00      MEMB  
ATOM   4958  C13 CHL1M  49      38.759  81.699  59.308  0.00  0.00      MEMB  
ATOM   4959  C18 CHL1M  49      39.618  83.004  59.025  0.00  0.00      MEMB  
ATOM   4960 H18A CHL1M  49      40.481  82.884  58.335  0.00  0.00      MEMB  
ATOM   4961 H18B CHL1M  49      39.047  83.882  58.654  0.00  0.00      MEMB  
ATOM   4962 H18C CHL1M  49      40.129  83.403  59.927  0.00  0.00      MEMB  
ATOM   4963  C12 CHL1M  49      37.580  81.971  60.302  0.00  0.00      MEMB  
ATOM   4964 H12A CHL1M  49      37.041  82.863  59.918  0.00  0.00      MEMB  
ATOM   4965 H12B CHL1M  49      37.006  81.021  60.333  0.00  0.00      MEMB  
ATOM   4966  C11 CHL1M  49      38.215  82.302  61.719  0.00  0.00      MEMB  
ATOM   4967 H11A CHL1M  49      38.651  83.319  61.617  0.00  0.00      MEMB  
ATOM   4968 H11B CHL1M  49      37.390  82.465  62.444  0.00  0.00      MEMB  
ATOM   4969  C9  CHL1M  49      39.213  81.204  62.258  0.00  0.00      MEMB  
ATOM   4970  H9  CHL1M  49      38.559  80.315  62.385  0.00  0.00      MEMB  
ATOM   4971  C10 CHL1M  49      39.697  81.523  63.727  0.00  0.00      MEMB  
ATOM   4972  C19 CHL1M  49      40.269  82.936  63.747  0.00  0.00      MEMB  
ATOM   4973 H19A CHL1M  49      40.946  83.109  62.883  0.00  0.00      MEMB  
ATOM   4974 H19B CHL1M  49      39.507  83.743  63.795  0.00  0.00      MEMB  
ATOM   4975 H19C CHL1M  49      40.896  83.132  64.643  0.00  0.00      MEMB  
ATOM   4976  C1  CHL1M  49      38.501  81.332  64.685  0.00  0.00      MEMB  
ATOM   4977  H1A CHL1M  49      37.707  82.086  64.493  0.00  0.00      MEMB  
ATOM   4978  H1B CHL1M  49      38.061  80.347  64.420  0.00  0.00      MEMB  
ATOM   4979  C2  CHL1M  49      38.857  81.374  66.158  0.00  0.00      MEMB  
ATOM   4980  H2A CHL1M  49      37.905  81.310  66.728  0.00  0.00      MEMB  
ATOM   4981  H2B CHL1M  49      39.440  82.296  66.366  0.00  0.00      MEMB  
ATOM   4982  C20 CHL1M  49      37.645  81.743  56.871  0.00  0.00      MEMB  
ATOM   4983  H20 CHL1M  49      38.345  82.398  56.310  0.00  0.00      MEMB  
ATOM   4984  C21 CHL1M  49      36.395  82.400  57.338  0.00  0.00      MEMB  
ATOM   4985 H21A CHL1M  49      35.742  81.601  57.749  0.00  0.00      MEMB  
ATOM   4986 H21B CHL1M  49      35.801  82.900  56.543  0.00  0.00      MEMB  
ATOM   4987 H21C CHL1M  49      36.403  83.119  58.185  0.00  0.00      MEMB  
ATOM   4988  C22 CHL1M  49      37.303  80.739  55.730  0.00  0.00      MEMB  
ATOM   4989 H22A CHL1M  49      38.196  80.152  55.423  0.00  0.00      MEMB  
ATOM   4990 H22B CHL1M  49      36.540  79.992  56.038  0.00  0.00      MEMB  
ATOM   4991  C23 CHL1M  49      36.800  81.464  54.406  0.00  0.00      MEMB  
ATOM   4992 H23A CHL1M  49      35.967  82.177  54.585  0.00  0.00      MEMB  
ATOM   4993 H23B CHL1M  49      37.636  82.082  54.014  0.00  0.00      MEMB  
ATOM   4994  C24 CHL1M  49      36.204  80.584  53.369  0.00  0.00      MEMB  
ATOM   4995 H24A CHL1M  49      36.776  79.632  53.358  0.00  0.00      MEMB  
ATOM   4996 H24B CHL1M  49      35.180  80.270  53.665  0.00  0.00      MEMB  
ATOM   4997  C25 CHL1M  49      36.211  81.226  51.979  0.00  0.00      MEMB  
ATOM   4998  H25 CHL1M  49      35.721  82.220  52.059  0.00  0.00      MEMB  
ATOM   4999  C26 CHL1M  49      37.563  81.253  51.394  0.00  0.00      MEMB  
ATOM   5000 H26A CHL1M  49      37.614  81.496  50.311  0.00  0.00      MEMB  
ATOM   5001 H26B CHL1M  49      38.328  81.730  52.043  0.00  0.00      MEMB  
ATOM   5002 H26C CHL1M  49      37.987  80.246  51.194  0.00  0.00      MEMB  
ATOM   5003  C27 CHL1M  49      35.297  80.316  51.104  0.00  0.00      MEMB  
ATOM   5004 H27A CHL1M  49      35.319  80.753  50.083  0.00  0.00      MEMB  
ATOM   5005 H27B CHL1M  49      35.482  79.220  51.127  0.00  0.00      MEMB  
ATOM   5006 H27C CHL1M  49      34.248  80.257  51.464  0.00  0.00      MEMB  
ATOM   5007  N   POPCM  50      64.834  15.512  75.670  0.00  0.00      MEMB  
ATOM   5008  C12 POPCM  50      65.007  14.895  74.324  0.00  0.00      MEMB  
ATOM   5009 H12A POPCM  50      64.241  14.137  74.247  0.00  0.00      MEMB  
ATOM   5010 H12B POPCM  50      65.996  14.468  74.255  0.00  0.00      MEMB  
ATOM   5011  C13 POPCM  50      64.873  14.363  76.673  0.00  0.00      MEMB  
ATOM   5012 H13A POPCM  50      64.826  14.650  77.713  0.00  0.00      MEMB  
ATOM   5013 H13B POPCM  50      64.123  13.637  76.397  0.00  0.00      MEMB  
ATOM   5014 H13C POPCM  50      65.747  13.742  76.545  0.00  0.00      MEMB  
ATOM   5015  C14 POPCM  50      66.111  16.296  76.024  0.00  0.00      MEMB  
ATOM   5016 H14A POPCM  50      66.917  15.590  75.883  0.00  0.00      MEMB  
ATOM   5017 H14B POPCM  50      66.223  17.131  75.349  0.00  0.00      MEMB  
ATOM   5018 H14C POPCM  50      66.054  16.798  76.978  0.00  0.00      MEMB  
ATOM   5019  C15 POPCM  50      63.656  16.372  75.847  0.00  0.00      MEMB  
ATOM   5020 H15A POPCM  50      63.725  17.159  75.110  0.00  0.00      MEMB  
ATOM   5021 H15B POPCM  50      63.542  16.807  76.829  0.00  0.00      MEMB  
ATOM   5022 H15C POPCM  50      62.735  15.862  75.604  0.00  0.00      MEMB  
ATOM   5023  C11 POPCM  50      64.787  15.853  73.192  0.00  0.00      MEMB  
ATOM   5024 H11A POPCM  50      63.799  16.355  73.273  0.00  0.00      MEMB  
ATOM   5025 H11B POPCM  50      64.699  15.246  72.265  0.00  0.00      MEMB  
ATOM   5026  P   POPCM  50      67.200  16.497  72.694  0.00  0.00      MEMB  
ATOM   5027  O13 POPCM  50      67.565  15.082  73.063  0.00  0.00      MEMB  
ATOM   5028  O14 POPCM  50      68.131  17.545  73.148  0.00  0.00      MEMB  
ATOM   5029  O12 POPCM  50      65.792  16.868  73.160  0.00  0.00      MEMB  
ATOM   5030  O11 POPCM  50      67.129  16.639  71.120  0.00  0.00      MEMB  
ATOM   5031  C1  POPCM  50      66.088  17.466  70.516  0.00  0.00      MEMB  
ATOM   5032  HA  POPCM  50      65.678  18.189  71.254  0.00  0.00      MEMB  
ATOM   5033  HB  POPCM  50      65.176  16.916  70.201  0.00  0.00      MEMB  
ATOM   5034  C2  POPCM  50      66.697  18.034  69.138  0.00  0.00      MEMB  
ATOM   5035  HS  POPCM  50      65.922  18.787  68.882  0.00  0.00      MEMB  
ATOM   5036  O21 POPCM  50      66.878  16.931  68.270  0.00  0.00      MEMB  
ATOM   5037  C21 POPCM  50      65.857  16.588  67.587  0.00  0.00      MEMB  
ATOM   5038  O22 POPCM  50      64.683  16.942  67.738  0.00  0.00      MEMB  
ATOM   5039  C22 POPCM  50      66.350  15.577  66.500  0.00  0.00      MEMB  
ATOM   5040  H2R POPCM  50      65.752  14.657  66.676  0.00  0.00      MEMB  
ATOM   5041  H2S POPCM  50      67.410  15.257  66.597  0.00  0.00      MEMB  
ATOM   5042  C3  POPCM  50      68.021  18.844  69.301  0.00  0.00      MEMB  
ATOM   5043  HX  POPCM  50      68.816  18.076  69.405  0.00  0.00      MEMB  
ATOM   5044  HY  POPCM  50      68.043  19.554  70.155  0.00  0.00      MEMB  
ATOM   5045  O31 POPCM  50      68.196  19.619  68.055  0.00  0.00      MEMB  
ATOM   5046  C31 POPCM  50      67.839  21.007  68.129  0.00  0.00      MEMB  
ATOM   5047  O32 POPCM  50      67.168  21.457  69.020  0.00  0.00      MEMB  
ATOM   5048  C32 POPCM  50      68.401  21.653  66.901  0.00  0.00      MEMB  
ATOM   5049  H2X POPCM  50      69.427  22.006  67.139  0.00  0.00      MEMB  
ATOM   5050  H2Y POPCM  50      67.815  22.576  66.704  0.00  0.00      MEMB  
ATOM   5051  C23 POPCM  50      65.825  16.158  65.125  0.00  0.00      MEMB  
ATOM   5052  H3R POPCM  50      66.153  17.202  64.934  0.00  0.00      MEMB  
ATOM   5053  H3S POPCM  50      64.729  15.998  65.027  0.00  0.00      MEMB  
ATOM   5054  C24 POPCM  50      66.497  15.403  64.083  0.00  0.00      MEMB  
ATOM   5055  H4R POPCM  50      66.275  14.335  64.297  0.00  0.00      MEMB  
ATOM   5056  H4S POPCM  50      67.594  15.495  63.933  0.00  0.00      MEMB  
ATOM   5057  C25 POPCM  50      65.981  15.889  62.675  0.00  0.00      MEMB  
ATOM   5058  H5R POPCM  50      66.718  16.693  62.467  0.00  0.00      MEMB  
ATOM   5059  H5S POPCM  50      64.924  16.216  62.567  0.00  0.00      MEMB  
ATOM   5060  C26 POPCM  50      66.237  14.907  61.481  0.00  0.00      MEMB  
ATOM   5061  H6R POPCM  50      65.579  14.013  61.536  0.00  0.00      MEMB  
ATOM   5062  H6S POPCM  50      67.268  14.496  61.545  0.00  0.00      MEMB
[truncated: 13,659,737 more chars]
