# Supplementary material for: Planar aggregation of the influenza viral fusion peptide alters membrane structure and hydration, promoting poration
Source: Nat Commun. 2022 Dec 5;13:7336. doi: 10.1038/s41467-022-34576-z (PMC9722698; doi:10.1038/s41467-022-34576-z)
Supplement: Supplementary file 3 — Supplementary Data 1 [file 41467_2022_34576_MOESM3_ESM.zip › PDBs/chol_10FP_final.pdb]

CRYST1  143.267  143.267   99.832  90.00  90.00  90.00 P 1           1
ATOM      1  N   GLY F   1      27.077  -1.778  24.873  0.00  0.00      FP1   
ATOM      2  HT1 GLY F   1      27.921  -1.699  24.271  0.00  0.00      FP1   
ATOM      3  HT2 GLY F   1      27.099  -2.711  25.334  0.00  0.00      FP1   
ATOM      4  HT3 GLY F   1      27.110  -1.121  25.678  0.00  0.00      FP1   
ATOM      5  CA  GLY F   1      25.876  -1.790  24.008  0.00  0.00      FP1   
ATOM      6  HA1 GLY F   1      25.548  -0.769  23.882  0.00  0.00      FP1   
ATOM      7  HA2 GLY F   1      25.153  -2.449  24.466  0.00  0.00      FP1   
ATOM      8  C   GLY F   1      26.031  -2.462  22.657  0.00  0.00      FP1   
ATOM      9  O   GLY F   1      26.295  -3.671  22.604  0.00  0.00      FP1   
ATOM     10  N   LEU F   2      25.923  -1.739  21.484  0.00  0.00      FP1   
ATOM     11  HN  LEU F   2      25.756  -0.758  21.539  0.00  0.00      FP1   
ATOM     12  CA  LEU F   2      25.802  -2.460  20.222  0.00  0.00      FP1   
ATOM     13  HA  LEU F   2      25.069  -3.234  20.390  0.00  0.00      FP1   
ATOM     14  CB  LEU F   2      25.247  -1.627  19.009  0.00  0.00      FP1   
ATOM     15  HB1 LEU F   2      25.860  -0.706  18.906  0.00  0.00      FP1   
ATOM     16  HB2 LEU F   2      24.237  -1.232  19.247  0.00  0.00      FP1   
ATOM     17  CG  LEU F   2      25.177  -2.240  17.651  0.00  0.00      FP1   
ATOM     18  HG  LEU F   2      26.211  -2.511  17.348  0.00  0.00      FP1   
ATOM     19  CD1 LEU F   2      24.241  -3.444  17.658  0.00  0.00      FP1   
ATOM     20 HD11 LEU F   2      23.204  -3.120  17.889  0.00  0.00      FP1   
ATOM     21 HD12 LEU F   2      24.598  -4.335  18.217  0.00  0.00      FP1   
ATOM     22 HD13 LEU F   2      24.109  -3.871  16.640  0.00  0.00      FP1   
ATOM     23  CD2 LEU F   2      24.559  -1.279  16.621  0.00  0.00      FP1   
ATOM     24 HD21 LEU F   2      24.865  -1.541  15.585  0.00  0.00      FP1   
ATOM     25 HD22 LEU F   2      24.755  -0.206  16.827  0.00  0.00      FP1   
ATOM     26 HD23 LEU F   2      23.449  -1.231  16.612  0.00  0.00      FP1   
ATOM     27  C   LEU F   2      27.078  -3.253  19.851  0.00  0.00      FP1   
ATOM     28  O   LEU F   2      27.028  -4.434  19.423  0.00  0.00      FP1   
ATOM     29  N   PHE F   3      28.237  -2.586  20.002  0.00  0.00      FP1   
ATOM     30  HN  PHE F   3      28.300  -1.769  20.570  0.00  0.00      FP1   
ATOM     31  CA  PHE F   3      29.523  -3.220  19.846  0.00  0.00      FP1   
ATOM     32  HA  PHE F   3      29.514  -3.877  18.988  0.00  0.00      FP1   
ATOM     33  CB  PHE F   3      30.711  -2.248  19.616  0.00  0.00      FP1   
ATOM     34  HB1 PHE F   3      31.681  -2.788  19.576  0.00  0.00      FP1   
ATOM     35  HB2 PHE F   3      30.733  -1.509  20.444  0.00  0.00      FP1   
ATOM     36  CG  PHE F   3      30.283  -1.407  18.376  0.00  0.00      FP1   
ATOM     37  CD1 PHE F   3      30.350  -1.991  17.043  0.00  0.00      FP1   
ATOM     38  HD1 PHE F   3      30.696  -2.996  16.856  0.00  0.00      FP1   
ATOM     39  CE1 PHE F   3      30.080  -1.213  15.918  0.00  0.00      FP1   
ATOM     40  HE1 PHE F   3      30.207  -1.622  14.926  0.00  0.00      FP1   
ATOM     41  CZ  PHE F   3      29.749   0.128  16.112  0.00  0.00      FP1   
ATOM     42  HZ  PHE F   3      29.501   0.768  15.278  0.00  0.00      FP1   
ATOM     43  CD2 PHE F   3      29.828  -0.077  18.568  0.00  0.00      FP1   
ATOM     44  HD2 PHE F   3      29.944   0.367  19.546  0.00  0.00      FP1   
ATOM     45  CE2 PHE F   3      29.704   0.693  17.382  0.00  0.00      FP1   
ATOM     46  HE2 PHE F   3      29.404   1.730  17.427  0.00  0.00      FP1   
ATOM     47  C   PHE F   3      29.806  -4.260  20.966  0.00  0.00      FP1   
ATOM     48  O   PHE F   3      30.336  -5.355  20.826  0.00  0.00      FP1   
ATOM     49  N   GLY F   4      29.445  -3.884  22.250  0.00  0.00      FP1   
ATOM     50  HN  GLY F   4      29.063  -2.971  22.373  0.00  0.00      FP1   
ATOM     51  CA  GLY F   4      29.378  -4.780  23.370  0.00  0.00      FP1   
ATOM     52  HA1 GLY F   4      28.742  -4.362  24.136  0.00  0.00      FP1   
ATOM     53  HA2 GLY F   4      30.382  -4.991  23.708  0.00  0.00      FP1   
ATOM     54  C   GLY F   4      28.613  -6.167  23.141  0.00  0.00      FP1   
ATOM     55  O   GLY F   4      29.153  -7.192  23.484  0.00  0.00      FP1   
ATOM     56  N   ALA F   5      27.374  -6.160  22.597  0.00  0.00      FP1   
ATOM     57  HN  ALA F   5      26.925  -5.284  22.435  0.00  0.00      FP1   
ATOM     58  CA  ALA F   5      26.628  -7.291  22.318  0.00  0.00      FP1   
ATOM     59  HA  ALA F   5      26.562  -7.811  23.263  0.00  0.00      FP1   
ATOM     60  CB  ALA F   5      25.230  -6.878  21.815  0.00  0.00      FP1   
ATOM     61  HB1 ALA F   5      24.542  -7.741  21.685  0.00  0.00      FP1   
ATOM     62  HB2 ALA F   5      25.171  -6.446  20.793  0.00  0.00      FP1   
ATOM     63  HB3 ALA F   5      24.824  -6.176  22.574  0.00  0.00      FP1   
ATOM     64  C   ALA F   5      27.270  -8.236  21.362  0.00  0.00      FP1   
ATOM     65  O   ALA F   5      27.374  -9.388  21.739  0.00  0.00      FP1   
ATOM     66  N   ILE F   6      27.842  -7.786  20.223  0.00  0.00      FP1   
ATOM     67  HN  ILE F   6      27.830  -6.802  20.062  0.00  0.00      FP1   
ATOM     68  CA  ILE F   6      28.539  -8.589  19.217  0.00  0.00      FP1   
ATOM     69  HA  ILE F   6      27.914  -9.411  18.901  0.00  0.00      FP1   
ATOM     70  CB  ILE F   6      28.964  -7.824  17.970  0.00  0.00      FP1   
ATOM     71  HB  ILE F   6      29.739  -7.072  18.233  0.00  0.00      FP1   
ATOM     72  CG2 ILE F   6      29.607  -8.836  16.934  0.00  0.00      FP1   
ATOM     73 HG21 ILE F   6      29.123  -9.834  17.001  0.00  0.00      FP1   
ATOM     74 HG22 ILE F   6      30.684  -8.921  17.192  0.00  0.00      FP1   
ATOM     75 HG23 ILE F   6      29.580  -8.430  15.900  0.00  0.00      FP1   
ATOM     76  CG1 ILE F   6      27.768  -7.072  17.297  0.00  0.00      FP1   
ATOM     77 HG11 ILE F   6      27.219  -6.560  18.116  0.00  0.00      FP1   
ATOM     78 HG12 ILE F   6      27.087  -7.732  16.718  0.00  0.00      FP1   
ATOM     79  CD  ILE F   6      28.198  -5.900  16.377  0.00  0.00      FP1   
ATOM     80  HD1 ILE F   6      27.263  -5.486  15.943  0.00  0.00      FP1   
ATOM     81  HD2 ILE F   6      28.941  -6.300  15.655  0.00  0.00      FP1   
ATOM     82  HD3 ILE F   6      28.601  -5.089  17.022  0.00  0.00      FP1   
ATOM     83  C   ILE F   6      29.840  -9.282  19.724  0.00  0.00      FP1   
ATOM     84  O   ILE F   6      30.035 -10.483  19.608  0.00  0.00      FP1   
ATOM     85  N   ALA F   7      30.672  -8.490  20.453  0.00  0.00      FP1   
ATOM     86  HN  ALA F   7      30.526  -7.513  20.586  0.00  0.00      FP1   
ATOM     87  CA  ALA F   7      31.738  -8.962  21.357  0.00  0.00      FP1   
ATOM     88  HA  ALA F   7      32.524  -9.511  20.859  0.00  0.00      FP1   
ATOM     89  CB  ALA F   7      32.157  -7.659  21.959  0.00  0.00      FP1   
ATOM     90  HB1 ALA F   7      31.412  -7.216  22.654  0.00  0.00      FP1   
ATOM     91  HB2 ALA F   7      32.401  -6.866  21.220  0.00  0.00      FP1   
ATOM     92  HB3 ALA F   7      33.058  -7.824  22.588  0.00  0.00      FP1   
ATOM     93  C   ALA F   7      31.261  -9.934  22.458  0.00  0.00      FP1   
ATOM     94  O   ALA F   7      32.003 -10.780  23.022  0.00  0.00      FP1   
ATOM     95  N   GLY F   8      29.944  -9.799  22.933  0.00  0.00      FP1   
ATOM     96  HN  GLY F   8      29.367  -9.016  22.713  0.00  0.00      FP1   
ATOM     97  CA  GLY F   8      29.316 -10.819  23.704  0.00  0.00      FP1   
ATOM     98  HA1 GLY F   8      28.333 -10.454  23.963  0.00  0.00      FP1   
ATOM     99  HA2 GLY F   8      29.980 -11.035  24.528  0.00  0.00      FP1   
ATOM    100  C   GLY F   8      29.004 -12.154  23.010  0.00  0.00      FP1   
ATOM    101  O   GLY F   8      29.111 -13.227  23.514  0.00  0.00      FP1   
ATOM    102  N   PHE F   9      28.397 -11.936  21.860  0.00  0.00      FP1   
ATOM    103  HN  PHE F   9      28.335 -11.032  21.443  0.00  0.00      FP1   
ATOM    104  CA  PHE F   9      27.800 -12.932  21.045  0.00  0.00      FP1   
ATOM    105  HA  PHE F   9      27.092 -13.442  21.681  0.00  0.00      FP1   
ATOM    106  CB  PHE F   9      27.172 -12.126  19.814  0.00  0.00      FP1   
ATOM    107  HB1 PHE F   9      27.984 -11.649  19.226  0.00  0.00      FP1   
ATOM    108  HB2 PHE F   9      26.518 -11.302  20.173  0.00  0.00      FP1   
ATOM    109  CG  PHE F   9      26.362 -12.896  18.870  0.00  0.00      FP1   
ATOM    110  CD1 PHE F   9      26.624 -12.774  17.493  0.00  0.00      FP1   
ATOM    111  HD1 PHE F   9      27.336 -12.048  17.130  0.00  0.00      FP1   
ATOM    112  CE1 PHE F   9      26.029 -13.696  16.663  0.00  0.00      FP1   
ATOM    113  HE1 PHE F   9      26.215 -13.672  15.599  0.00  0.00      FP1   
ATOM    114  CZ  PHE F   9      25.293 -14.755  17.210  0.00  0.00      FP1   
ATOM    115  HZ  PHE F   9      24.943 -15.539  16.555  0.00  0.00      FP1   
ATOM    116  CD2 PHE F   9      25.414 -13.795  19.381  0.00  0.00      FP1   
ATOM    117  HD2 PHE F   9      25.249 -13.897  20.443  0.00  0.00      FP1   
ATOM    118  CE2 PHE F   9      24.867 -14.741  18.573  0.00  0.00      FP1   
ATOM    119  HE2 PHE F   9      24.175 -15.462  18.982  0.00  0.00      FP1   
ATOM    120  C   PHE F   9      28.854 -13.866  20.584  0.00  0.00      FP1   
ATOM    121  O   PHE F   9      28.725 -15.079  20.536  0.00  0.00      FP1   
ATOM    122  N   ILE F  10      29.967 -13.346  20.109  0.00  0.00      FP1   
ATOM    123  HN  ILE F  10      30.086 -12.366  19.977  0.00  0.00      FP1   
ATOM    124  CA  ILE F  10      31.074 -14.215  19.768  0.00  0.00      FP1   
ATOM    125  HA  ILE F  10      30.706 -15.060  19.206  0.00  0.00      FP1   
ATOM    126  CB  ILE F  10      32.147 -13.413  18.977  0.00  0.00      FP1   
ATOM    127  HB  ILE F  10      33.005 -14.057  18.689  0.00  0.00      FP1   
ATOM    128  CG2 ILE F  10      31.584 -13.114  17.603  0.00  0.00      FP1   
ATOM    129 HG21 ILE F  10      32.350 -12.526  17.054  0.00  0.00      FP1   
ATOM    130 HG22 ILE F  10      30.632 -12.541  17.638  0.00  0.00      FP1   
ATOM    131 HG23 ILE F  10      31.328 -14.059  17.077  0.00  0.00      FP1   
ATOM    132  CG1 ILE F  10      32.794 -12.174  19.647  0.00  0.00      FP1   
ATOM    133 HG11 ILE F  10      32.417 -11.935  20.664  0.00  0.00      FP1   
ATOM    134 HG12 ILE F  10      32.588 -11.281  19.018  0.00  0.00      FP1   
ATOM    135  CD  ILE F  10      34.329 -12.251  19.786  0.00  0.00      FP1   
ATOM    136  HD1 ILE F  10      34.847 -12.116  18.812  0.00  0.00      FP1   
ATOM    137  HD2 ILE F  10      34.681 -13.179  20.286  0.00  0.00      FP1   
ATOM    138  HD3 ILE F  10      34.611 -11.355  20.379  0.00  0.00      FP1   
ATOM    139  C   ILE F  10      31.726 -14.906  20.937  0.00  0.00      FP1   
ATOM    140  O   ILE F  10      32.183 -16.035  20.838  0.00  0.00      FP1   
ATOM    141  N   GLU F  11      31.722 -14.263  22.174  0.00  0.00      FP1   
ATOM    142  HN  GLU F  11      31.540 -13.289  22.280  0.00  0.00      FP1   
ATOM    143  CA  GLU F  11      32.285 -14.957  23.374  0.00  0.00      FP1   
ATOM    144  HA  GLU F  11      33.145 -15.486  22.990  0.00  0.00      FP1   
ATOM    145  CB  GLU F  11      32.721 -13.827  24.411  0.00  0.00      FP1   
ATOM    146  HB1 GLU F  11      31.936 -13.113  24.741  0.00  0.00      FP1   
ATOM    147  HB2 GLU F  11      33.452 -13.197  23.861  0.00  0.00      FP1   
ATOM    148  CG  GLU F  11      33.405 -14.330  25.714  0.00  0.00      FP1   
ATOM    149  HG1 GLU F  11      34.236 -15.046  25.538  0.00  0.00      FP1   
ATOM    150  HG2 GLU F  11      32.606 -14.843  26.292  0.00  0.00      FP1   
ATOM    151  CD  GLU F  11      33.984 -13.235  26.572  0.00  0.00      FP1   
ATOM    152  OE1 GLU F  11      35.132 -13.353  27.086  0.00  0.00      FP1   
ATOM    153  OE2 GLU F  11      33.240 -12.275  26.778  0.00  0.00      FP1   
ATOM    154  C   GLU F  11      31.449 -16.026  24.038  0.00  0.00      FP1   
ATOM    155  O   GLU F  11      31.932 -16.978  24.677  0.00  0.00      FP1   
ATOM    156  N   GLY F  12      30.150 -15.854  24.018  0.00  0.00      FP1   
ATOM    157  HN  GLY F  12      29.666 -15.140  23.517  0.00  0.00      FP1   
ATOM    158  CA  GLY F  12      29.182 -16.629  24.838  0.00  0.00      FP1   
ATOM    159  HA1 GLY F  12      29.106 -16.220  25.835  0.00  0.00      FP1   
ATOM    160  HA2 GLY F  12      29.501 -17.659  24.774  0.00  0.00      FP1   
ATOM    161  C   GLY F  12      27.711 -16.650  24.413  0.00  0.00      FP1   
ATOM    162  O   GLY F  12      26.804 -16.811  25.170  0.00  0.00      FP1   
ATOM    163  N   GLY F  13      27.520 -16.601  23.056  0.00  0.00      FP1   
ATOM    164  HN  GLY F  13      28.304 -16.517  22.446  0.00  0.00      FP1   
ATOM    165  CA  GLY F  13      26.196 -16.832  22.387  0.00  0.00      FP1   
ATOM    166  HA1 GLY F  13      25.819 -17.812  22.638  0.00  0.00      FP1   
ATOM    167  HA2 GLY F  13      26.253 -16.641  21.326  0.00  0.00      FP1   
ATOM    168  C   GLY F  13      25.098 -15.833  22.744  0.00  0.00      FP1   
ATOM    169  O   GLY F  13      25.473 -14.700  22.856  0.00  0.00      FP1   
ATOM    170  N   TRP F  14      23.812 -16.265  22.860  0.00  0.00      FP1   
ATOM    171  HN  TRP F  14      23.611 -17.229  22.704  0.00  0.00      FP1   
ATOM    172  CA  TRP F  14      22.817 -15.349  23.457  0.00  0.00      FP1   
ATOM    173  HA  TRP F  14      22.814 -14.482  22.814  0.00  0.00      FP1   
ATOM    174  CB  TRP F  14      21.381 -15.917  23.451  0.00  0.00      FP1   
ATOM    175  HB1 TRP F  14      21.316 -16.828  24.083  0.00  0.00      FP1   
ATOM    176  HB2 TRP F  14      21.175 -16.360  22.453  0.00  0.00      FP1   
ATOM    177  CG  TRP F  14      20.277 -14.966  23.899  0.00  0.00      FP1   
ATOM    178  CD1 TRP F  14      19.861 -14.826  25.231  0.00  0.00      FP1   
ATOM    179  HD1 TRP F  14      20.327 -15.386  26.028  0.00  0.00      FP1   
ATOM    180  NE1 TRP F  14      18.861 -13.954  25.380  0.00  0.00      FP1   
ATOM    181  HE1 TRP F  14      18.348 -13.962  26.210  0.00  0.00      FP1   
ATOM    182  CE2 TRP F  14      18.565 -13.481  24.139  0.00  0.00      FP1   
ATOM    183  CD2 TRP F  14      19.410 -14.120  23.156  0.00  0.00      FP1   
ATOM    184  CE3 TRP F  14      19.272 -13.868  21.778  0.00  0.00      FP1   
ATOM    185  HE3 TRP F  14      19.923 -14.427  21.123  0.00  0.00      FP1   
ATOM    186  CZ3 TRP F  14      18.209 -12.995  21.366  0.00  0.00      FP1   
ATOM    187  HZ3 TRP F  14      17.949 -12.885  20.324  0.00  0.00      FP1   
ATOM    188  CZ2 TRP F  14      17.586 -12.569  23.718  0.00  0.00      FP1   
ATOM    189  HZ2 TRP F  14      16.850 -12.120  24.369  0.00  0.00      FP1   
ATOM    190  CH2 TRP F  14      17.420 -12.367  22.346  0.00  0.00      FP1   
ATOM    191  HH2 TRP F  14      16.548 -11.856  21.966  0.00  0.00      FP1   
ATOM    192  C   TRP F  14      23.170 -14.799  24.872  0.00  0.00      FP1   
ATOM    193  O   TRP F  14      23.075 -13.576  25.115  0.00  0.00      FP1   
ATOM    194  N   THR F  15      23.598 -15.696  25.810  0.00  0.00      FP1   
ATOM    195  HN  THR F  15      23.750 -16.604  25.427  0.00  0.00      FP1   
ATOM    196  CA  THR F  15      23.784 -15.408  27.239  0.00  0.00      FP1   
ATOM    197  HA  THR F  15      22.934 -14.862  27.619  0.00  0.00      FP1   
ATOM    198  CB  THR F  15      24.013 -16.596  28.101  0.00  0.00      FP1   
ATOM    199  HB  THR F  15      24.975 -17.064  27.801  0.00  0.00      FP1   
ATOM    200  OG1 THR F  15      22.994 -17.584  27.800  0.00  0.00      FP1   
ATOM    201  HG1 THR F  15      22.997 -17.860  26.881  0.00  0.00      FP1   
ATOM    202  CG2 THR F  15      23.972 -16.337  29.593  0.00  0.00      FP1   
ATOM    203 HG21 THR F  15      23.932 -17.225  30.259  0.00  0.00      FP1   
ATOM    204 HG22 THR F  15      23.060 -15.731  29.782  0.00  0.00      FP1   
ATOM    205 HG23 THR F  15      24.844 -15.758  29.966  0.00  0.00      FP1   
ATOM    206  C   THR F  15      24.906 -14.401  27.408  0.00  0.00      FP1   
ATOM    207  O   THR F  15      24.699 -13.461  28.141  0.00  0.00      FP1   
ATOM    208  N   GLY F  16      26.044 -14.497  26.720  0.00  0.00      FP1   
ATOM    209  HN  GLY F  16      26.064 -15.183  25.997  0.00  0.00      FP1   
ATOM    210  CA  GLY F  16      27.094 -13.518  26.872  0.00  0.00      FP1   
ATOM    211  HA1 GLY F  16      27.984 -13.980  26.472  0.00  0.00      FP1   
ATOM    212  HA2 GLY F  16      27.167 -13.279  27.923  0.00  0.00      FP1   
ATOM    213  C   GLY F  16      26.852 -12.160  26.104  0.00  0.00      FP1   
ATOM    214  O   GLY F  16      27.459 -11.152  26.462  0.00  0.00      FP1   
ATOM    215  N   MET F  17      25.980 -12.167  25.053  0.00  0.00      FP1   
ATOM    216  HN  MET F  17      25.555 -13.052  24.878  0.00  0.00      FP1   
ATOM    217  CA  MET F  17      25.463 -11.064  24.268  0.00  0.00      FP1   
ATOM    218  HA  MET F  17      26.327 -10.510  23.932  0.00  0.00      FP1   
ATOM    219  CB  MET F  17      24.607 -11.568  23.068  0.00  0.00      FP1   
ATOM    220  HB1 MET F  17      23.749 -12.177  23.424  0.00  0.00      FP1   
ATOM    221  HB2 MET F  17      25.159 -12.397  22.576  0.00  0.00      FP1   
ATOM    222  CG  MET F  17      24.250 -10.470  22.095  0.00  0.00      FP1   
ATOM    223  HG1 MET F  17      25.107 -10.045  21.529  0.00  0.00      FP1   
ATOM    224  HG2 MET F  17      23.768  -9.603  22.594  0.00  0.00      FP1   
ATOM    225  SD  MET F  17      22.988 -10.986  20.871  0.00  0.00      FP1   
ATOM    226  CE  MET F  17      21.388 -10.986  21.729  0.00  0.00      FP1   
ATOM    227  HE1 MET F  17      20.506 -10.862  21.065  0.00  0.00      FP1   
ATOM    228  HE2 MET F  17      21.317 -10.105  22.402  0.00  0.00      FP1   
ATOM    229  HE3 MET F  17      21.087 -11.893  22.296  0.00  0.00      FP1   
ATOM    230  C   MET F  17      24.562 -10.068  25.018  0.00  0.00      FP1   
ATOM    231  O   MET F  17      24.689  -8.782  24.935  0.00  0.00      FP1   
ATOM    232  N   ILE F  18      23.628 -10.545  25.829  0.00  0.00      FP1   
ATOM    233  HN  ILE F  18      23.529 -11.537  25.854  0.00  0.00      FP1   
ATOM    234  CA  ILE F  18      22.720  -9.720  26.716  0.00  0.00      FP1   
ATOM    235  HA  ILE F  18      22.164  -8.954  26.197  0.00  0.00      FP1   
ATOM    236  CB  ILE F  18      21.746 -10.675  27.368  0.00  0.00      FP1   
ATOM    237  HB  ILE F  18      22.295 -11.507  27.858  0.00  0.00      FP1   
ATOM    238  CG2 ILE F  18      21.072  -9.817  28.404  0.00  0.00      FP1   
ATOM    239 HG21 ILE F  18      21.702  -9.570  29.285  0.00  0.00      FP1   
ATOM    240 HG22 ILE F  18      20.154 -10.200  28.897  0.00  0.00      FP1   
ATOM    241 HG23 ILE F  18      20.693  -8.904  27.897  0.00  0.00      FP1   
ATOM    242  CG1 ILE F  18      20.845 -11.387  26.426  0.00  0.00      FP1   
ATOM    243 HG11 ILE F  18      20.156 -12.070  26.967  0.00  0.00      FP1   
ATOM    244 HG12 ILE F  18      21.531 -12.035  25.840  0.00  0.00      FP1   
ATOM    245  CD  ILE F  18      20.104 -10.538  25.349  0.00  0.00      FP1   
ATOM    246  HD1 ILE F  18      20.752 -10.070  24.577  0.00  0.00      FP1   
ATOM    247  HD2 ILE F  18      19.345  -9.835  25.756  0.00  0.00      FP1   
ATOM    248  HD3 ILE F  18      19.485 -11.278  24.799  0.00  0.00      FP1   
ATOM    249  C   ILE F  18      23.530  -8.955  27.728  0.00  0.00      FP1   
ATOM    250  O   ILE F  18      23.283  -7.811  28.085  0.00  0.00      FP1   
ATOM    251  N   ASP F  19      24.637  -9.510  28.269  0.00  0.00      FP1   
ATOM    252  HN  ASP F  19      24.846 -10.414  27.905  0.00  0.00      FP1   
ATOM    253  CA  ASP F  19      25.600  -8.751  29.087  0.00  0.00      FP1   
ATOM    254  HA  ASP F  19      25.114  -8.386  29.980  0.00  0.00      FP1   
ATOM    255  CB  ASP F  19      26.825  -9.564  29.465  0.00  0.00      FP1   
ATOM    256  HB1 ASP F  19      27.609  -8.915  29.911  0.00  0.00      FP1   
ATOM    257  HB2 ASP F  19      27.367  -9.990  28.594  0.00  0.00      FP1   
ATOM    258  CG  ASP F  19      26.537 -10.590  30.495  0.00  0.00      FP1   
ATOM    259  OD1 ASP F  19      27.287 -11.633  30.500  0.00  0.00      FP1   
ATOM    260  OD2 ASP F  19      25.734 -10.388  31.496  0.00  0.00      FP1   
ATOM    261  C   ASP F  19      26.090  -7.468  28.401  0.00  0.00      FP1   
ATOM    262  O   ASP F  19      26.095  -6.410  28.963  0.00  0.00      FP1   
ATOM    263  N   GLY F  20      26.641  -7.643  27.220  0.00  0.00      FP1   
ATOM    264  HN  GLY F  20      26.708  -8.529  26.770  0.00  0.00      FP1   
ATOM    265  CA  GLY F  20      27.158  -6.560  26.353  0.00  0.00      FP1   
ATOM    266  HA1 GLY F  20      27.579  -7.059  25.493  0.00  0.00      FP1   
ATOM    267  HA2 GLY F  20      27.957  -6.053  26.874  0.00  0.00      FP1   
ATOM    268  C   GLY F  20      26.199  -5.560  25.807  0.00  0.00      FP1   
ATOM    269  O   GLY F  20      26.510  -4.357  25.741  0.00  0.00      FP1   
ATOM    270  N   TRP F  21      24.985  -6.013  25.433  0.00  0.00      FP1   
ATOM    271  HN  TRP F  21      24.824  -6.997  25.429  0.00  0.00      FP1   
ATOM    272  CA  TRP F  21      23.850  -5.249  25.161  0.00  0.00      FP1   
ATOM    273  HA  TRP F  21      24.161  -4.630  24.332  0.00  0.00      FP1   
ATOM    274  CB  TRP F  21      22.593  -6.154  24.870  0.00  0.00      FP1   
ATOM    275  HB1 TRP F  21      22.178  -6.700  25.744  0.00  0.00      FP1   
ATOM    276  HB2 TRP F  21      22.923  -6.932  24.147  0.00  0.00      FP1   
ATOM    277  CG  TRP F  21      21.430  -5.451  24.145  0.00  0.00      FP1   
ATOM    278  CD1 TRP F  21      20.080  -5.548  24.501  0.00  0.00      FP1   
ATOM    279  HD1 TRP F  21      19.810  -6.256  25.270  0.00  0.00      FP1   
ATOM    280  NE1 TRP F  21      19.282  -4.834  23.662  0.00  0.00      FP1   
ATOM    281  HE1 TRP F  21      18.308  -4.777  23.694  0.00  0.00      FP1   
ATOM    282  CE2 TRP F  21      20.069  -4.272  22.693  0.00  0.00      FP1   
ATOM    283  CD2 TRP F  21      21.450  -4.610  22.940  0.00  0.00      FP1   
ATOM    284  CE3 TRP F  21      22.468  -4.209  22.005  0.00  0.00      FP1   
ATOM    285  HE3 TRP F  21      23.506  -4.508  22.032  0.00  0.00      FP1   
ATOM    286  CZ3 TRP F  21      22.037  -3.656  20.839  0.00  0.00      FP1   
ATOM    287  HZ3 TRP F  21      22.691  -3.418  20.013  0.00  0.00      FP1   
ATOM    288  CZ2 TRP F  21      19.730  -3.525  21.565  0.00  0.00      FP1   
ATOM    289  HZ2 TRP F  21      18.738  -3.107  21.484  0.00  0.00      FP1   
ATOM    290  CH2 TRP F  21      20.719  -3.285  20.663  0.00  0.00      FP1   
ATOM    291  HH2 TRP F  21      20.520  -2.724  19.761  0.00  0.00      FP1   
ATOM    292  C   TRP F  21      23.480  -4.390  26.433  0.00  0.00      FP1   
ATOM    293  O   TRP F  21      23.383  -3.173  26.371  0.00  0.00      FP1   
ATOM    294  N   TYR F  22      23.234  -5.037  27.585  0.00  0.00      FP1   
ATOM    295  HN  TYR F  22      23.356  -6.025  27.533  0.00  0.00      FP1   
ATOM    296  CA  TYR F  22      22.709  -4.400  28.800  0.00  0.00      FP1   
ATOM    297  HA  TYR F  22      22.490  -3.360  28.609  0.00  0.00      FP1   
ATOM    298  CB  TYR F  22      21.432  -5.127  29.408  0.00  0.00      FP1   
ATOM    299  HB1 TYR F  22      21.162  -4.644  30.371  0.00  0.00      FP1   
ATOM    300  HB2 TYR F  22      21.617  -6.216  29.523  0.00  0.00      FP1   
ATOM    301  CG  TYR F  22      20.262  -4.938  28.567  0.00  0.00      FP1   
ATOM    302  CD1 TYR F  22      19.731  -3.628  28.403  0.00  0.00      FP1   
ATOM    303  HD1 TYR F  22      20.186  -2.697  28.709  0.00  0.00      FP1   
ATOM    304  CE1 TYR F  22      18.511  -3.376  27.776  0.00  0.00      FP1   
ATOM    305  HE1 TYR F  22      18.244  -2.341  27.620  0.00  0.00      FP1   
ATOM    306  CZ  TYR F  22      17.690  -4.508  27.542  0.00  0.00      FP1   
ATOM    307  OH  TYR F  22      16.445  -4.235  27.028  0.00  0.00      FP1   
ATOM    308  HH  TYR F  22      16.063  -5.112  26.944  0.00  0.00      FP1   
ATOM    309  CD2 TYR F  22      19.475  -6.019  28.204  0.00  0.00      FP1   
ATOM    310  HD2 TYR F  22      19.861  -7.007  28.406  0.00  0.00      FP1   
ATOM    311  CE2 TYR F  22      18.149  -5.843  27.753  0.00  0.00      FP1   
ATOM    312  HE2 TYR F  22      17.443  -6.651  27.628  0.00  0.00      FP1   
ATOM    313  C   TYR F  22      23.705  -4.344  30.003  0.00  0.00      FP1   
ATOM    314  O   TYR F  22      24.562  -3.446  30.094  0.00  0.00      FP1   
ATOM    315  N   GLY F  23      23.659  -5.336  30.925  0.00  0.00      FP1   
ATOM    316  HN  GLY F  23      23.044  -6.113  30.813  0.00  0.00      FP1   
ATOM    317  CA  GLY F  23      24.680  -5.524  31.917  0.00  0.00      FP1   
ATOM    318  HA1 GLY F  23      25.640  -5.345  31.456  0.00  0.00      FP1   
ATOM    319  HA2 GLY F  23      24.512  -6.543  32.232  0.00  0.00      FP1   
ATOM    320  C   GLY F  23      24.586  -4.612  33.128  0.00  0.00      FP1   
ATOM    321  OT1 GLY F  23      25.560  -3.978  33.540  0.00  0.00      FP1   
ATOM    322  OT2 GLY F  23      23.488  -4.606  33.781  0.00  0.00      FP1   
ATOM    323  N   GLY F   1     -30.499  64.210  26.778  0.00  0.00      FP2   
ATOM    324  HT1 GLY F   1     -29.952  63.381  27.085  0.00  0.00      FP2   
ATOM    325  HT2 GLY F   1     -31.055  64.423  27.631  0.00  0.00      FP2   
ATOM    326  HT3 GLY F   1     -29.832  65.003  26.692  0.00  0.00      FP2   
ATOM    327  CA  GLY F   1     -31.340  64.049  25.619  0.00  0.00      FP2   
ATOM    328  HA1 GLY F   1     -31.647  65.050  25.355  0.00  0.00      FP2   
ATOM    329  HA2 GLY F   1     -32.063  63.285  25.867  0.00  0.00      FP2   
ATOM    330  C   GLY F   1     -30.719  63.473  24.390  0.00  0.00      FP2   
ATOM    331  O   GLY F   1     -29.802  62.576  24.390  0.00  0.00      FP2   
ATOM    332  N   LEU F   2     -31.168  63.952  23.238  0.00  0.00      FP2   
ATOM    333  HN  LEU F   2     -31.762  64.747  23.142  0.00  0.00      FP2   
ATOM    334  CA  LEU F   2     -30.614  63.617  21.958  0.00  0.00      FP2   
ATOM    335  HA  LEU F   2     -30.816  62.556  21.966  0.00  0.00      FP2   
ATOM    336  CB  LEU F   2     -31.493  64.434  20.946  0.00  0.00      FP2   
ATOM    337  HB1 LEU F   2     -31.145  65.481  21.079  0.00  0.00      FP2   
ATOM    338  HB2 LEU F   2     -32.545  64.369  21.298  0.00  0.00      FP2   
ATOM    339  CG  LEU F   2     -31.428  64.068  19.511  0.00  0.00      FP2   
ATOM    340  HG  LEU F   2     -30.394  64.207  19.130  0.00  0.00      FP2   
ATOM    341  CD1 LEU F   2     -31.893  62.605  19.233  0.00  0.00      FP2   
ATOM    342 HD11 LEU F   2     -31.120  61.887  19.582  0.00  0.00      FP2   
ATOM    343 HD12 LEU F   2     -31.921  62.478  18.130  0.00  0.00      FP2   
ATOM    344 HD13 LEU F   2     -32.877  62.293  19.644  0.00  0.00      FP2   
ATOM    345  CD2 LEU F   2     -32.282  65.040  18.657  0.00  0.00      FP2   
ATOM    346 HD21 LEU F   2     -31.712  65.993  18.617  0.00  0.00      FP2   
ATOM    347 HD22 LEU F   2     -33.212  65.076  19.263  0.00  0.00      FP2   
ATOM    348 HD23 LEU F   2     -32.404  64.616  17.637  0.00  0.00      FP2   
ATOM    349  C   LEU F   2     -29.139  63.897  21.689  0.00  0.00      FP2   
ATOM    350  O   LEU F   2     -28.399  62.995  21.365  0.00  0.00      FP2   
ATOM    351  N   PHE F   3     -28.797  65.134  21.967  0.00  0.00      FP2   
ATOM    352  HN  PHE F   3     -29.469  65.859  22.099  0.00  0.00      FP2   
ATOM    353  CA  PHE F   3     -27.470  65.719  21.770  0.00  0.00      FP2   
ATOM    354  HA  PHE F   3     -27.079  65.461  20.797  0.00  0.00      FP2   
ATOM    355  CB  PHE F   3     -27.437  67.246  21.951  0.00  0.00      FP2   
ATOM    356  HB1 PHE F   3     -26.399  67.606  21.782  0.00  0.00      FP2   
ATOM    357  HB2 PHE F   3     -27.839  67.546  22.942  0.00  0.00      FP2   
ATOM    358  CG  PHE F   3     -28.364  67.848  20.904  0.00  0.00      FP2   
ATOM    359  CD1 PHE F   3     -28.572  67.252  19.659  0.00  0.00      FP2   
ATOM    360  HD1 PHE F   3     -28.015  66.359  19.414  0.00  0.00      FP2   
ATOM    361  CE1 PHE F   3     -29.442  67.805  18.709  0.00  0.00      FP2   
ATOM    362  HE1 PHE F   3     -29.798  67.351  17.796  0.00  0.00      FP2   
ATOM    363  CZ  PHE F   3     -30.000  69.046  18.964  0.00  0.00      FP2   
ATOM    364  HZ  PHE F   3     -30.542  69.590  18.205  0.00  0.00      FP2   
ATOM    365  CD2 PHE F   3     -28.985  69.073  21.159  0.00  0.00      FP2   
ATOM    366  HD2 PHE F   3     -28.700  69.509  22.105  0.00  0.00      FP2   
ATOM    367  CE2 PHE F   3     -29.728  69.739  20.184  0.00  0.00      FP2   
ATOM    368  HE2 PHE F   3     -30.138  70.732  20.293  0.00  0.00      FP2   
ATOM    369  C   PHE F   3     -26.464  65.177  22.811  0.00  0.00      FP2   
ATOM    370  O   PHE F   3     -25.324  64.818  22.483  0.00  0.00      FP2   
ATOM    371  N   GLY F   4     -26.906  64.955  24.053  0.00  0.00      FP2   
ATOM    372  HN  GLY F   4     -27.828  65.208  24.334  0.00  0.00      FP2   
ATOM    373  CA  GLY F   4     -26.241  64.210  25.124  0.00  0.00      FP2   
ATOM    374  HA1 GLY F   4     -27.052  64.084  25.825  0.00  0.00      FP2   
ATOM    375  HA2 GLY F   4     -25.375  64.679  25.569  0.00  0.00      FP2   
ATOM    376  C   GLY F   4     -25.859  62.799  24.740  0.00  0.00      FP2   
ATOM    377  O   GLY F   4     -24.697  62.387  25.028  0.00  0.00      FP2   
ATOM    378  N   ALA F   5     -26.702  61.929  24.127  0.00  0.00      FP2   
ATOM    379  HN  ALA F   5     -27.673  62.067  23.947  0.00  0.00      FP2   
ATOM    380  CA  ALA F   5     -26.439  60.565  23.687  0.00  0.00      FP2   
ATOM    381  HA  ALA F   5     -26.228  59.993  24.578  0.00  0.00      FP2   
ATOM    382  CB  ALA F   5     -27.746  60.041  22.983  0.00  0.00      FP2   
ATOM    383  HB1 ALA F   5     -27.521  59.099  22.439  0.00  0.00      FP2   
ATOM    384  HB2 ALA F   5     -28.126  60.774  22.240  0.00  0.00      FP2   
ATOM    385  HB3 ALA F   5     -28.539  59.823  23.730  0.00  0.00      FP2   
ATOM    386  C   ALA F   5     -25.299  60.507  22.658  0.00  0.00      FP2   
ATOM    387  O   ALA F   5     -24.336  59.713  22.825  0.00  0.00      FP2   
ATOM    388  N   ILE F   6     -25.299  61.377  21.632  0.00  0.00      FP2   
ATOM    389  HN  ILE F   6     -26.022  62.039  21.447  0.00  0.00      FP2   
ATOM    390  CA  ILE F   6     -24.169  61.440  20.660  0.00  0.00      FP2   
ATOM    391  HA  ILE F   6     -24.083  60.534  20.078  0.00  0.00      FP2   
ATOM    392  CB  ILE F   6     -24.491  62.531  19.564  0.00  0.00      FP2   
ATOM    393  HB  ILE F   6     -24.587  63.509  20.081  0.00  0.00      FP2   
ATOM    394  CG2 ILE F   6     -23.382  62.636  18.392  0.00  0.00      FP2   
ATOM    395 HG21 ILE F   6     -23.683  63.438  17.685  0.00  0.00      FP2   
ATOM    396 HG22 ILE F   6     -23.275  61.686  17.825  0.00  0.00      FP2   
ATOM    397 HG23 ILE F   6     -22.430  63.035  18.802  0.00  0.00      FP2   
ATOM    398  CG1 ILE F   6     -25.820  62.200  18.851  0.00  0.00      FP2   
ATOM    399 HG11 ILE F   6     -26.584  61.854  19.580  0.00  0.00      FP2   
ATOM    400 HG12 ILE F   6     -25.648  61.370  18.132  0.00  0.00      FP2   
ATOM    401  CD  ILE F   6     -26.390  63.481  18.298  0.00  0.00      FP2   
ATOM    402  HD1 ILE F   6     -27.424  63.416  17.898  0.00  0.00      FP2   
ATOM    403  HD2 ILE F   6     -25.692  64.006  17.612  0.00  0.00      FP2   
ATOM    404  HD3 ILE F   6     -26.636  64.064  19.212  0.00  0.00      FP2   
ATOM    405  C   ILE F   6     -22.783  61.728  21.375  0.00  0.00      FP2   
ATOM    406  O   ILE F   6     -21.797  61.015  21.165  0.00  0.00      FP2   
ATOM    407  N   ALA F   7     -22.800  62.669  22.316  0.00  0.00      FP2   
ATOM    408  HN  ALA F   7     -23.690  63.051  22.552  0.00  0.00      FP2   
ATOM    409  CA  ALA F   7     -21.667  63.106  23.122  0.00  0.00      FP2   
ATOM    410  HA  ALA F   7     -20.817  63.156  22.457  0.00  0.00      FP2   
ATOM    411  CB  ALA F   7     -22.141  64.482  23.687  0.00  0.00      FP2   
ATOM    412  HB1 ALA F   7     -22.990  64.332  24.388  0.00  0.00      FP2   
ATOM    413  HB2 ALA F   7     -22.531  65.101  22.851  0.00  0.00      FP2   
ATOM    414  HB3 ALA F   7     -21.380  64.946  24.351  0.00  0.00      FP2   
ATOM    415  C   ALA F   7     -21.279  62.211  24.282  0.00  0.00      FP2   
ATOM    416  O   ALA F   7     -20.092  62.214  24.627  0.00  0.00      FP2   
ATOM    417  N   GLY F   8     -22.221  61.493  24.908  0.00  0.00      FP2   
ATOM    418  HN  GLY F   8     -23.170  61.664  24.654  0.00  0.00      FP2   
ATOM    419  CA  GLY F   8     -21.969  60.500  25.936  0.00  0.00      FP2   
ATOM    420  HA1 GLY F   8     -22.877  60.139  26.395  0.00  0.00      FP2   
ATOM    421  HA2 GLY F   8     -21.298  60.903  26.680  0.00  0.00      FP2   
ATOM    422  C   GLY F   8     -21.350  59.147  25.449  0.00  0.00      FP2   
ATOM    423  O   GLY F   8     -20.682  58.517  26.217  0.00  0.00      FP2   
ATOM    424  N   PHE F   9     -21.540  58.864  24.179  0.00  0.00      FP2   
ATOM    425  HN  PHE F   9     -22.108  59.373  23.537  0.00  0.00      FP2   
ATOM    426  CA  PHE F   9     -20.973  57.737  23.445  0.00  0.00      FP2   
ATOM    427  HA  PHE F   9     -21.260  56.778  23.850  0.00  0.00      FP2   
ATOM    428  CB  PHE F   9     -21.359  57.792  21.931  0.00  0.00      FP2   
ATOM    429  HB1 PHE F   9     -20.928  58.716  21.489  0.00  0.00      FP2   
ATOM    430  HB2 PHE F   9     -22.464  57.857  21.835  0.00  0.00      FP2   
ATOM    431  CG  PHE F   9     -20.707  56.608  21.140  0.00  0.00      FP2   
ATOM    432  CD1 PHE F   9     -20.579  55.345  21.666  0.00  0.00      FP2   
ATOM    433  HD1 PHE F   9     -20.952  55.053  22.636  0.00  0.00      FP2   
ATOM    434  CE1 PHE F   9     -19.892  54.284  20.902  0.00  0.00      FP2   
ATOM    435  HE1 PHE F   9     -19.911  53.254  21.224  0.00  0.00      FP2   
ATOM    436  CZ  PHE F   9     -19.349  54.599  19.652  0.00  0.00      FP2   
ATOM    437  HZ  PHE F   9     -18.982  53.815  19.006  0.00  0.00      FP2   
ATOM    438  CD2 PHE F   9     -20.236  56.833  19.821  0.00  0.00      FP2   
ATOM    439  HD2 PHE F   9     -20.283  57.865  19.504  0.00  0.00      FP2   
ATOM    440  CE2 PHE F   9     -19.418  55.909  19.188  0.00  0.00      FP2   
ATOM    441  HE2 PHE F   9     -18.979  56.256  18.264  0.00  0.00      FP2   
ATOM    442  C   PHE F   9     -19.471  57.776  23.511  0.00  0.00      FP2   
ATOM    443  O   PHE F   9     -18.894  56.726  23.708  0.00  0.00      FP2   
ATOM    444  N   ILE F  10     -18.893  58.992  23.324  0.00  0.00      FP2   
ATOM    445  HN  ILE F  10     -19.504  59.699  22.974  0.00  0.00      FP2   
ATOM    446  CA  ILE F  10     -17.509  59.285  23.160  0.00  0.00      FP2   
ATOM    447  HA  ILE F  10     -17.205  58.510  22.471  0.00  0.00      FP2   
ATOM    448  CB  ILE F  10     -17.288  60.667  22.615  0.00  0.00      FP2   
ATOM    449  HB  ILE F  10     -17.536  61.316  23.482  0.00  0.00      FP2   
ATOM    450  CG2 ILE F  10     -15.803  60.904  22.193  0.00  0.00      FP2   
ATOM    451 HG21 ILE F  10     -15.648  61.981  21.967  0.00  0.00      FP2   
ATOM    452 HG22 ILE F  10     -15.539  60.326  21.283  0.00  0.00      FP2   
ATOM    453 HG23 ILE F  10     -15.180  60.711  23.093  0.00  0.00      FP2   
ATOM    454  CG1 ILE F  10     -18.319  61.152  21.595  0.00  0.00      FP2   
ATOM    455 HG11 ILE F  10     -17.954  62.154  21.282  0.00  0.00      FP2   
ATOM    456 HG12 ILE F  10     -19.313  61.217  22.087  0.00  0.00      FP2   
ATOM    457  CD  ILE F  10     -18.529  60.316  20.294  0.00  0.00      FP2   
ATOM    458  HD1 ILE F  10     -18.674  59.225  20.446  0.00  0.00      FP2   
ATOM    459  HD2 ILE F  10     -17.677  60.495  19.604  0.00  0.00      FP2   
ATOM    460  HD3 ILE F  10     -19.377  60.742  19.716  0.00  0.00      FP2   
ATOM    461  C   ILE F  10     -16.803  59.056  24.530  0.00  0.00      FP2   
ATOM    462  O   ILE F  10     -15.723  58.454  24.667  0.00  0.00      FP2   
ATOM    463  N   GLU F  11     -17.396  59.543  25.614  0.00  0.00      FP2   
ATOM    464  HN  GLU F  11     -18.238  60.076  25.567  0.00  0.00      FP2   
ATOM    465  CA  GLU F  11     -16.689  59.678  26.857  0.00  0.00      FP2   
ATOM    466  HA  GLU F  11     -15.640  59.512  26.657  0.00  0.00      FP2   
ATOM    467  CB  GLU F  11     -16.851  61.118  27.285  0.00  0.00      FP2   
ATOM    468  HB1 GLU F  11     -16.197  61.214  28.178  0.00  0.00      FP2   
ATOM    469  HB2 GLU F  11     -17.834  61.367  27.737  0.00  0.00      FP2   
ATOM    470  CG  GLU F  11     -16.338  62.166  26.254  0.00  0.00      FP2   
ATOM    471  HG1 GLU F  11     -16.896  62.114  25.295  0.00  0.00      FP2   
ATOM    472  HG2 GLU F  11     -15.406  61.709  25.858  0.00  0.00      FP2   
ATOM    473  CD  GLU F  11     -16.210  63.624  26.749  0.00  0.00      FP2   
ATOM    474  OE1 GLU F  11     -15.078  64.084  27.032  0.00  0.00      FP2   
ATOM    475  OE2 GLU F  11     -17.273  64.278  26.895  0.00  0.00      FP2   
ATOM    476  C   GLU F  11     -17.102  58.689  27.956  0.00  0.00      FP2   
ATOM    477  O   GLU F  11     -16.497  58.573  29.012  0.00  0.00      FP2   
ATOM    478  N   GLY F  12     -18.162  57.860  27.623  0.00  0.00      FP2   
ATOM    479  HN  GLY F  12     -18.597  57.931  26.729  0.00  0.00      FP2   
ATOM    480  CA  GLY F  12     -18.534  56.833  28.534  0.00  0.00      FP2   
ATOM    481  HA1 GLY F  12     -19.373  57.252  29.070  0.00  0.00      FP2   
ATOM    482  HA2 GLY F  12     -17.657  56.523  29.082  0.00  0.00      FP2   
ATOM    483  C   GLY F  12     -19.112  55.552  27.970  0.00  0.00      FP2   
ATOM    484  O   GLY F  12     -19.824  54.847  28.632  0.00  0.00      FP2   
ATOM    485  N   GLY F  13     -18.799  55.219  26.698  0.00  0.00      FP2   
ATOM    486  HN  GLY F  13     -18.068  55.742  26.268  0.00  0.00      FP2   
ATOM    487  CA  GLY F  13     -19.362  54.207  25.857  0.00  0.00      FP2   
ATOM    488  HA1 GLY F  13     -18.965  53.296  26.280  0.00  0.00      FP2   
ATOM    489  HA2 GLY F  13     -19.164  54.510  24.840  0.00  0.00      FP2   
ATOM    490  C   GLY F  13     -20.866  54.009  25.979  0.00  0.00      FP2   
ATOM    491  O   GLY F  13     -21.594  54.975  26.064  0.00  0.00      FP2   
ATOM    492  N   TRP F  14     -21.271  52.714  25.878  0.00  0.00      FP2   
ATOM    493  HN  TRP F  14     -20.522  52.072  25.736  0.00  0.00      FP2   
ATOM    494  CA  TRP F  14     -22.703  52.257  25.974  0.00  0.00      FP2   
ATOM    495  HA  TRP F  14     -23.197  52.855  25.223  0.00  0.00      FP2   
ATOM    496  CB  TRP F  14     -22.869  50.745  25.700  0.00  0.00      FP2   
ATOM    497  HB1 TRP F  14     -22.214  50.268  26.460  0.00  0.00      FP2   
ATOM    498  HB2 TRP F  14     -22.427  50.534  24.703  0.00  0.00      FP2   
ATOM    499  CG  TRP F  14     -24.218  50.173  25.768  0.00  0.00      FP2   
ATOM    500  CD1 TRP F  14     -24.635  49.222  26.601  0.00  0.00      FP2   
ATOM    501  HD1 TRP F  14     -24.043  48.579  27.236  0.00  0.00      FP2   
ATOM    502  NE1 TRP F  14     -26.015  48.956  26.410  0.00  0.00      FP2   
ATOM    503  HE1 TRP F  14     -26.536  48.562  27.136  0.00  0.00      FP2   
ATOM    504  CE2 TRP F  14     -26.433  49.765  25.346  0.00  0.00      FP2   
ATOM    505  CD2 TRP F  14     -25.370  50.592  25.038  0.00  0.00      FP2   
ATOM    506  CE3 TRP F  14     -25.464  51.462  23.931  0.00  0.00      FP2   
ATOM    507  HE3 TRP F  14     -24.606  52.060  23.661  0.00  0.00      FP2   
ATOM    508  CZ3 TRP F  14     -26.728  51.564  23.354  0.00  0.00      FP2   
ATOM    509  HZ3 TRP F  14     -26.859  52.300  22.575  0.00  0.00      FP2   
ATOM    510  CZ2 TRP F  14     -27.729  50.043  24.814  0.00  0.00      FP2   
ATOM    511  HZ2 TRP F  14     -28.559  49.527  25.273  0.00  0.00      FP2   
ATOM    512  CH2 TRP F  14     -27.836  50.946  23.825  0.00  0.00      FP2   
ATOM    513  HH2 TRP F  14     -28.751  51.177  23.302  0.00  0.00      FP2   
ATOM    514  C   TRP F  14     -23.395  52.741  27.166  0.00  0.00      FP2   
ATOM    515  O   TRP F  14     -24.457  53.348  27.015  0.00  0.00      FP2   
ATOM    516  N   THR F  15     -22.837  52.615  28.359  0.00  0.00      FP2   
ATOM    517  HN  THR F  15     -21.967  52.142  28.475  0.00  0.00      FP2   
ATOM    518  CA  THR F  15     -23.484  53.230  29.527  0.00  0.00      FP2   
ATOM    519  HA  THR F  15     -24.548  53.067  29.444  0.00  0.00      FP2   
ATOM    520  CB  THR F  15     -22.780  52.835  30.877  0.00  0.00      FP2   
ATOM    521  HB  THR F  15     -23.214  53.396  31.732  0.00  0.00      FP2   
ATOM    522  OG1 THR F  15     -21.420  53.011  30.853  0.00  0.00      FP2   
ATOM    523  HG1 THR F  15     -21.187  52.507  30.070  0.00  0.00      FP2   
ATOM    524  CG2 THR F  15     -23.024  51.294  31.077  0.00  0.00      FP2   
ATOM    525 HG21 THR F  15     -24.117  51.098  31.124  0.00  0.00      FP2   
ATOM    526 HG22 THR F  15     -22.473  50.881  31.949  0.00  0.00      FP2   
ATOM    527 HG23 THR F  15     -22.593  50.832  30.163  0.00  0.00      FP2   
ATOM    528  C   THR F  15     -23.536  54.728  29.590  0.00  0.00      FP2   
ATOM    529  O   THR F  15     -24.557  55.212  30.073  0.00  0.00      FP2   
ATOM    530  N   GLY F  16     -22.556  55.472  28.990  0.00  0.00      FP2   
ATOM    531  HN  GLY F  16     -21.737  54.954  28.753  0.00  0.00      FP2   
ATOM    532  CA  GLY F  16     -22.417  56.932  28.699  0.00  0.00      FP2   
ATOM    533  HA1 GLY F  16     -21.520  57.013  28.104  0.00  0.00      FP2   
ATOM    534  HA2 GLY F  16     -22.558  57.529  29.588  0.00  0.00      FP2   
ATOM    535  C   GLY F  16     -23.449  57.432  27.716  0.00  0.00      FP2   
ATOM    536  O   GLY F  16     -24.043  58.514  27.947  0.00  0.00      FP2   
ATOM    537  N   MET F  17     -23.722  56.790  26.577  0.00  0.00      FP2   
ATOM    538  HN  MET F  17     -23.147  55.986  26.449  0.00  0.00      FP2   
ATOM    539  CA  MET F  17     -24.952  56.898  25.791  0.00  0.00      FP2   
ATOM    540  HA  MET F  17     -24.922  57.903  25.397  0.00  0.00      FP2   
ATOM    541  CB  MET F  17     -24.925  55.919  24.610  0.00  0.00      FP2   
ATOM    542  HB1 MET F  17     -24.836  54.902  25.048  0.00  0.00      FP2   
ATOM    543  HB2 MET F  17     -23.954  56.140  24.117  0.00  0.00      FP2   
ATOM    544  CG  MET F  17     -26.098  55.976  23.686  0.00  0.00      FP2   
ATOM    545  HG1 MET F  17     -26.566  56.976  23.562  0.00  0.00      FP2   
ATOM    546  HG2 MET F  17     -26.902  55.384  24.173  0.00  0.00      FP2   
ATOM    547  SD  MET F  17     -25.840  54.896  22.188  0.00  0.00      FP2   
ATOM    548  CE  MET F  17     -24.412  55.645  21.412  0.00  0.00      FP2   
ATOM    549  HE1 MET F  17     -24.675  56.724  21.369  0.00  0.00      FP2   
ATOM    550  HE2 MET F  17     -24.290  55.281  20.370  0.00  0.00      FP2   
ATOM    551  HE3 MET F  17     -23.452  55.532  21.959  0.00  0.00      FP2   
ATOM    552  C   MET F  17     -26.263  56.876  26.466  0.00  0.00      FP2   
ATOM    553  O   MET F  17     -27.042  57.766  26.211  0.00  0.00      FP2   
ATOM    554  N   ILE F  18     -26.532  55.941  27.421  0.00  0.00      FP2   
ATOM    555  HN  ILE F  18     -25.883  55.201  27.580  0.00  0.00      FP2   
ATOM    556  CA  ILE F  18     -27.726  55.854  28.132  0.00  0.00      FP2   
ATOM    557  HA  ILE F  18     -28.575  55.847  27.464  0.00  0.00      FP2   
ATOM    558  CB  ILE F  18     -27.767  54.483  28.850  0.00  0.00      FP2   
ATOM    559  HB  ILE F  18     -26.770  54.240  29.275  0.00  0.00      FP2   
ATOM    560  CG2 ILE F  18     -28.884  54.486  29.947  0.00  0.00      FP2   
ATOM    561 HG21 ILE F  18     -29.867  54.714  29.483  0.00  0.00      FP2   
ATOM    562 HG22 ILE F  18     -28.658  55.223  30.747  0.00  0.00      FP2   
ATOM    563 HG23 ILE F  18     -28.892  53.496  30.451  0.00  0.00      FP2   
ATOM    564  CG1 ILE F  18     -28.068  53.252  27.932  0.00  0.00      FP2   
ATOM    565 HG11 ILE F  18     -27.679  53.393  26.901  0.00  0.00      FP2   
ATOM    566 HG12 ILE F  18     -29.166  53.110  27.833  0.00  0.00      FP2   
ATOM    567  CD  ILE F  18     -27.425  51.983  28.583  0.00  0.00      FP2   
ATOM    568  HD1 ILE F  18     -27.865  51.846  29.594  0.00  0.00      FP2   
ATOM    569  HD2 ILE F  18     -26.314  51.966  28.592  0.00  0.00      FP2   
ATOM    570  HD3 ILE F  18     -27.623  51.036  28.036  0.00  0.00      FP2   
ATOM    571  C   ILE F  18     -27.842  57.054  29.066  0.00  0.00      FP2   
ATOM    572  O   ILE F  18     -28.940  57.631  29.204  0.00  0.00      FP2   
ATOM    573  N   ASP F  19     -26.790  57.425  29.754  0.00  0.00      FP2   
ATOM    574  HN  ASP F  19     -25.963  56.867  29.763  0.00  0.00      FP2   
ATOM    575  CA  ASP F  19     -26.711  58.648  30.556  0.00  0.00      FP2   
ATOM    576  HA  ASP F  19     -27.513  58.691  31.278  0.00  0.00      FP2   
ATOM    577  CB  ASP F  19     -25.324  58.627  31.340  0.00  0.00      FP2   
ATOM    578  HB1 ASP F  19     -24.372  58.615  30.766  0.00  0.00      FP2   
ATOM    579  HB2 ASP F  19     -25.406  57.655  31.872  0.00  0.00      FP2   
ATOM    580  CG  ASP F  19     -25.189  59.646  32.467  0.00  0.00      FP2   
ATOM    581  OD1 ASP F  19     -24.126  60.332  32.654  0.00  0.00      FP2   
ATOM    582  OD2 ASP F  19     -26.188  59.807  33.135  0.00  0.00      FP2   
ATOM    583  C   ASP F  19     -26.950  59.980  29.733  0.00  0.00      FP2   
ATOM    584  O   ASP F  19     -27.800  60.769  30.145  0.00  0.00      FP2   
ATOM    585  N   GLY F  20     -26.261  60.076  28.574  0.00  0.00      FP2   
ATOM    586  HN  GLY F  20     -25.561  59.416  28.309  0.00  0.00      FP2   
ATOM    587  CA  GLY F  20     -26.582  61.171  27.695  0.00  0.00      FP2   
ATOM    588  HA1 GLY F  20     -25.977  61.079  26.806  0.00  0.00      FP2   
ATOM    589  HA2 GLY F  20     -26.396  62.104  28.207  0.00  0.00      FP2   
ATOM    590  C   GLY F  20     -28.066  61.257  27.234  0.00  0.00      FP2   
ATOM    591  O   GLY F  20     -28.711  62.309  27.225  0.00  0.00      FP2   
ATOM    592  N   TRP F  21     -28.617  60.126  26.874  0.00  0.00      FP2   
ATOM    593  HN  TRP F  21     -28.105  59.276  26.974  0.00  0.00      FP2   
ATOM    594  CA  TRP F  21     -30.051  59.955  26.581  0.00  0.00      FP2   
ATOM    595  HA  TRP F  21     -30.186  60.552  25.692  0.00  0.00      FP2   
ATOM    596  CB  TRP F  21     -30.233  58.503  26.092  0.00  0.00      FP2   
ATOM    597  HB1 TRP F  21     -29.962  57.808  26.916  0.00  0.00      FP2   
ATOM    598  HB2 TRP F  21     -29.578  58.191  25.250  0.00  0.00      FP2   
ATOM    599  CG  TRP F  21     -31.676  58.336  25.584  0.00  0.00      FP2   
ATOM    600  CD1 TRP F  21     -32.783  57.863  26.249  0.00  0.00      FP2   
ATOM    601  HD1 TRP F  21     -32.797  57.336  27.192  0.00  0.00      FP2   
ATOM    602  NE1 TRP F  21     -33.878  58.016  25.436  0.00  0.00      FP2   
ATOM    603  HE1 TRP F  21     -34.732  57.614  25.684  0.00  0.00      FP2   
ATOM    604  CE2 TRP F  21     -33.539  58.666  24.361  0.00  0.00      FP2   
ATOM    605  CD2 TRP F  21     -32.131  58.918  24.395  0.00  0.00      FP2   
ATOM    606  CE3 TRP F  21     -31.559  59.790  23.462  0.00  0.00      FP2   
ATOM    607  HE3 TRP F  21     -30.578  60.237  23.526  0.00  0.00      FP2   
ATOM    608  CZ3 TRP F  21     -32.337  60.200  22.407  0.00  0.00      FP2   
ATOM    609  HZ3 TRP F  21     -31.855  60.696  21.577  0.00  0.00      FP2   
ATOM    610  CZ2 TRP F  21     -34.330  59.124  23.293  0.00  0.00      FP2   
ATOM    611  HZ2 TRP F  21     -35.383  58.895  23.230  0.00  0.00      FP2   
ATOM    612  CH2 TRP F  21     -33.688  59.872  22.317  0.00  0.00      FP2   
ATOM    613  HH2 TRP F  21     -34.208  60.310  21.478  0.00  0.00      FP2   
ATOM    614  C   TRP F  21     -31.167  60.387  27.550  0.00  0.00      FP2   
ATOM    615  O   TRP F  21     -32.087  61.017  27.137  0.00  0.00      FP2   
ATOM    616  N   TYR F  22     -31.006  60.038  28.814  0.00  0.00      FP2   
ATOM    617  HN  TYR F  22     -30.344  59.348  29.097  0.00  0.00      FP2   
ATOM    618  CA  TYR F  22     -31.945  60.443  29.764  0.00  0.00      FP2   
ATOM    619  HA  TYR F  22     -32.931  60.514  29.329  0.00  0.00      FP2   
ATOM    620  CB  TYR F  22     -32.096  59.314  30.831  0.00  0.00      FP2   
ATOM    621  HB1 TYR F  22     -32.551  59.619  31.798  0.00  0.00      FP2   
ATOM    622  HB2 TYR F  22     -31.049  59.010  31.040  0.00  0.00      FP2   
ATOM    623  CG  TYR F  22     -32.935  58.307  30.290  0.00  0.00      FP2   
ATOM    624  CD1 TYR F  22     -34.287  58.603  29.988  0.00  0.00      FP2   
ATOM    625  HD1 TYR F  22     -34.615  59.624  30.118  0.00  0.00      FP2   
ATOM    626  CE1 TYR F  22     -35.137  57.724  29.402  0.00  0.00      FP2   
ATOM    627  HE1 TYR F  22     -36.155  57.934  29.110  0.00  0.00      FP2   
ATOM    628  CZ  TYR F  22     -34.766  56.346  29.331  0.00  0.00      FP2   
ATOM    629  OH  TYR F  22     -35.672  55.447  28.810  0.00  0.00      FP2   
ATOM    630  HH  TYR F  22     -36.513  55.835  28.560  0.00  0.00      FP2   
ATOM    631  CD2 TYR F  22     -32.501  57.013  29.990  0.00  0.00      FP2   
ATOM    632  HD2 TYR F  22     -31.495  56.702  30.231  0.00  0.00      FP2   
ATOM    633  CE2 TYR F  22     -33.460  55.982  29.621  0.00  0.00      FP2   
ATOM    634  HE2 TYR F  22     -33.079  54.971  29.609  0.00  0.00      FP2   
ATOM    635  C   TYR F  22     -31.645  61.787  30.404  0.00  0.00      FP2   
ATOM    636  O   TYR F  22     -32.510  62.362  31.059  0.00  0.00      FP2   
ATOM    637  N   GLY F  23     -30.356  62.329  30.208  0.00  0.00      FP2   
ATOM    638  HN  GLY F  23     -29.772  61.808  29.590  0.00  0.00      FP2   
ATOM    639  CA  GLY F  23     -29.920  63.417  30.955  0.00  0.00      FP2   
ATOM    640  HA1 GLY F  23     -28.878  63.665  30.816  0.00  0.00      FP2   
ATOM    641  HA2 GLY F  23     -30.081  63.285  32.015  0.00  0.00      FP2   
ATOM    642  C   GLY F  23     -30.678  64.633  30.579  0.00  0.00      FP2   
ATOM    643  OT1 GLY F  23     -30.584  64.954  29.372  0.00  0.00      FP2   
ATOM    644  OT2 GLY F  23     -31.305  65.311  31.444  0.00  0.00      FP2   
ATOM    645  N   GLY F   1     -67.453  -9.865  25.831  0.00  0.00      FP3   
ATOM    646  HT1 GLY F   1     -67.689 -10.269  26.761  0.00  0.00      FP3   
ATOM    647  HT2 GLY F   1     -68.152  -9.153  25.539  0.00  0.00      FP3   
ATOM    648  HT3 GLY F   1     -66.537  -9.387  25.947  0.00  0.00      FP3   
ATOM    649  CA  GLY F   1     -67.333 -10.872  24.733  0.00  0.00      FP3   
ATOM    650  HA1 GLY F   1     -68.363 -11.045  24.461  0.00  0.00      FP3   
ATOM    651  HA2 GLY F   1     -66.781 -11.690  25.171  0.00  0.00      FP3   
ATOM    652  C   GLY F   1     -66.474 -10.309  23.612  0.00  0.00      FP3   
ATOM    653  O   GLY F   1     -65.645  -9.418  23.810  0.00  0.00      FP3   
ATOM    654  N   LEU F   2     -66.607 -10.683  22.324  0.00  0.00      FP3   
ATOM    655  HN  LEU F   2     -67.168 -11.449  22.023  0.00  0.00      FP3   
ATOM    656  CA  LEU F   2     -65.913 -10.078  21.180  0.00  0.00      FP3   
ATOM    657  HA  LEU F   2     -64.833 -10.093  21.207  0.00  0.00      FP3   
ATOM    658  CB  LEU F   2     -66.356 -10.861  19.956  0.00  0.00      FP3   
ATOM    659  HB1 LEU F   2     -67.460 -10.861  19.829  0.00  0.00      FP3   
ATOM    660  HB2 LEU F   2     -66.210 -11.954  20.094  0.00  0.00      FP3   
ATOM    661  CG  LEU F   2     -65.701 -10.508  18.600  0.00  0.00      FP3   
ATOM    662  HG  LEU F   2     -65.876  -9.438  18.359  0.00  0.00      FP3   
ATOM    663  CD1 LEU F   2     -64.167 -10.598  18.666  0.00  0.00      FP3   
ATOM    664 HD11 LEU F   2     -63.759  -9.931  19.456  0.00  0.00      FP3   
ATOM    665 HD12 LEU F   2     -63.725 -10.296  17.693  0.00  0.00      FP3   
ATOM    666 HD13 LEU F   2     -63.920 -11.617  19.031  0.00  0.00      FP3   
ATOM    667  CD2 LEU F   2     -66.273 -11.455  17.520  0.00  0.00      FP3   
ATOM    668 HD21 LEU F   2     -66.123 -12.518  17.803  0.00  0.00      FP3   
ATOM    669 HD22 LEU F   2     -65.885 -11.308  16.489  0.00  0.00      FP3   
ATOM    670 HD23 LEU F   2     -67.356 -11.262  17.365  0.00  0.00      FP3   
ATOM    671  C   LEU F   2     -66.273  -8.641  20.911  0.00  0.00      FP3   
ATOM    672  O   LEU F   2     -65.422  -7.820  20.572  0.00  0.00      FP3   
ATOM    673  N   PHE F   3     -67.575  -8.217  21.067  0.00  0.00      FP3   
ATOM    674  HN  PHE F   3     -68.239  -8.756  21.580  0.00  0.00      FP3   
ATOM    675  CA  PHE F   3     -67.893  -6.798  20.861  0.00  0.00      FP3   
ATOM    676  HA  PHE F   3     -67.381  -6.525  19.950  0.00  0.00      FP3   
ATOM    677  CB  PHE F   3     -69.480  -6.515  20.944  0.00  0.00      FP3   
ATOM    678  HB1 PHE F   3     -69.588  -5.443  20.675  0.00  0.00      FP3   
ATOM    679  HB2 PHE F   3     -69.939  -6.673  21.943  0.00  0.00      FP3   
ATOM    680  CG  PHE F   3     -70.204  -7.397  19.888  0.00  0.00      FP3   
ATOM    681  CD1 PHE F   3     -71.229  -8.317  20.178  0.00  0.00      FP3   
ATOM    682  HD1 PHE F   3     -71.566  -8.486  21.190  0.00  0.00      FP3   
ATOM    683  CE1 PHE F   3     -71.871  -8.989  19.151  0.00  0.00      FP3   
ATOM    684  HE1 PHE F   3     -72.626  -9.707  19.433  0.00  0.00      FP3   
ATOM    685  CZ  PHE F   3     -71.605  -8.721  17.823  0.00  0.00      FP3   
ATOM    686  HZ  PHE F   3     -72.149  -9.191  17.017  0.00  0.00      FP3   
ATOM    687  CD2 PHE F   3     -69.895  -7.186  18.507  0.00  0.00      FP3   
ATOM    688  HD2 PHE F   3     -69.170  -6.404  18.333  0.00  0.00      FP3   
ATOM    689  CE2 PHE F   3     -70.645  -7.736  17.479  0.00  0.00      FP3   
ATOM    690  HE2 PHE F   3     -70.496  -7.546  16.426  0.00  0.00      FP3   
ATOM    691  C   PHE F   3     -67.285  -5.943  21.978  0.00  0.00      FP3   
ATOM    692  O   PHE F   3     -66.954  -4.793  21.800  0.00  0.00      FP3   
ATOM    693  N   GLY F   4     -67.086  -6.582  23.185  0.00  0.00      FP3   
ATOM    694  HN  GLY F   4     -67.356  -7.540  23.126  0.00  0.00      FP3   
ATOM    695  CA  GLY F   4     -66.465  -6.076  24.420  0.00  0.00      FP3   
ATOM    696  HA1 GLY F   4     -66.602  -6.755  25.248  0.00  0.00      FP3   
ATOM    697  HA2 GLY F   4     -66.942  -5.133  24.643  0.00  0.00      FP3   
ATOM    698  C   GLY F   4     -65.000  -5.778  24.313  0.00  0.00      FP3   
ATOM    699  O   GLY F   4     -64.520  -4.866  24.926  0.00  0.00      FP3   
ATOM    700  N   ALA F   5     -64.354  -6.569  23.436  0.00  0.00      FP3   
ATOM    701  HN  ALA F   5     -64.921  -7.298  23.060  0.00  0.00      FP3   
ATOM    702  CA  ALA F   5     -62.947  -6.727  23.197  0.00  0.00      FP3   
ATOM    703  HA  ALA F   5     -62.440  -6.586  24.141  0.00  0.00      FP3   
ATOM    704  CB  ALA F   5     -62.615  -8.109  22.678  0.00  0.00      FP3   
ATOM    705  HB1 ALA F   5     -61.513  -8.145  22.815  0.00  0.00      FP3   
ATOM    706  HB2 ALA F   5     -62.729  -8.109  21.573  0.00  0.00      FP3   
ATOM    707  HB3 ALA F   5     -63.162  -8.920  23.205  0.00  0.00      FP3   
ATOM    708  C   ALA F   5     -62.439  -5.689  22.216  0.00  0.00      FP3   
ATOM    709  O   ALA F   5     -61.432  -4.972  22.439  0.00  0.00      FP3   
ATOM    710  N   ILE F   6     -63.171  -5.568  21.160  0.00  0.00      FP3   
ATOM    711  HN  ILE F   6     -63.877  -6.262  21.040  0.00  0.00      FP3   
ATOM    712  CA  ILE F   6     -63.049  -4.505  20.216  0.00  0.00      FP3   
ATOM    713  HA  ILE F   6     -62.033  -4.402  19.865  0.00  0.00      FP3   
ATOM    714  CB  ILE F   6     -64.042  -4.650  19.093  0.00  0.00      FP3   
ATOM    715  HB  ILE F   6     -65.035  -4.946  19.494  0.00  0.00      FP3   
ATOM    716  CG2 ILE F   6     -64.196  -3.429  18.168  0.00  0.00      FP3   
ATOM    717 HG21 ILE F   6     -64.477  -2.518  18.739  0.00  0.00      FP3   
ATOM    718 HG22 ILE F   6     -65.043  -3.614  17.473  0.00  0.00      FP3   
ATOM    719 HG23 ILE F   6     -63.274  -3.253  17.574  0.00  0.00      FP3   
ATOM    720  CG1 ILE F   6     -63.568  -5.961  18.228  0.00  0.00      FP3   
ATOM    721 HG11 ILE F   6     -63.695  -6.874  18.847  0.00  0.00      FP3   
ATOM    722 HG12 ILE F   6     -62.483  -5.738  18.148  0.00  0.00      FP3   
ATOM    723  CD  ILE F   6     -64.323  -6.005  16.884  0.00  0.00      FP3   
ATOM    724  HD1 ILE F   6     -64.313  -5.041  16.333  0.00  0.00      FP3   
ATOM    725  HD2 ILE F   6     -65.415  -6.201  16.950  0.00  0.00      FP3   
ATOM    726  HD3 ILE F   6     -63.899  -6.880  16.347  0.00  0.00      FP3   
ATOM    727  C   ILE F   6     -63.325  -3.092  20.879  0.00  0.00      FP3   
ATOM    728  O   ILE F   6     -62.546  -2.165  20.697  0.00  0.00      FP3   
ATOM    729  N   ALA F   7     -64.424  -2.842  21.634  0.00  0.00      FP3   
ATOM    730  HN  ALA F   7     -65.241  -3.411  21.678  0.00  0.00      FP3   
ATOM    731  CA  ALA F   7     -64.574  -1.642  22.489  0.00  0.00      FP3   
ATOM    732  HA  ALA F   7     -64.612  -0.764  21.862  0.00  0.00      FP3   
ATOM    733  CB  ALA F   7     -65.923  -1.835  23.143  0.00  0.00      FP3   
ATOM    734  HB1 ALA F   7     -66.179  -1.029  23.864  0.00  0.00      FP3   
ATOM    735  HB2 ALA F   7     -65.976  -2.787  23.714  0.00  0.00      FP3   
ATOM    736  HB3 ALA F   7     -66.715  -1.954  22.373  0.00  0.00      FP3   
ATOM    737  C   ALA F   7     -63.469  -1.516  23.638  0.00  0.00      FP3   
ATOM    738  O   ALA F   7     -62.923  -0.471  23.788  0.00  0.00      FP3   
ATOM    739  N   GLY F   8     -63.111  -2.596  24.301  0.00  0.00      FP3   
ATOM    740  HN  GLY F   8     -63.674  -3.411  24.192  0.00  0.00      FP3   
ATOM    741  CA  GLY F   8     -61.902  -2.714  25.052  0.00  0.00      FP3   
ATOM    742  HA1 GLY F   8     -61.715  -3.766  25.206  0.00  0.00      FP3   
ATOM    743  HA2 GLY F   8     -61.984  -2.132  25.958  0.00  0.00      FP3   
ATOM    744  C   GLY F   8     -60.592  -2.333  24.442  0.00  0.00      FP3   
ATOM    745  O   GLY F   8     -59.704  -1.894  25.120  0.00  0.00      FP3   
ATOM    746  N   PHE F   9     -60.344  -2.494  23.157  0.00  0.00      FP3   
ATOM    747  HN  PHE F   9     -61.067  -2.887  22.594  0.00  0.00      FP3   
ATOM    748  CA  PHE F   9     -59.079  -2.064  22.609  0.00  0.00      FP3   
ATOM    749  HA  PHE F   9     -58.214  -2.381  23.173  0.00  0.00      FP3   
ATOM    750  CB  PHE F   9     -59.041  -2.724  21.170  0.00  0.00      FP3   
ATOM    751  HB1 PHE F   9     -59.922  -2.473  20.540  0.00  0.00      FP3   
ATOM    752  HB2 PHE F   9     -59.090  -3.816  21.367  0.00  0.00      FP3   
ATOM    753  CG  PHE F   9     -57.811  -2.353  20.391  0.00  0.00      FP3   
ATOM    754  CD1 PHE F   9     -56.530  -2.693  20.786  0.00  0.00      FP3   
ATOM    755  HD1 PHE F   9     -56.365  -3.192  21.730  0.00  0.00      FP3   
ATOM    756  CE1 PHE F   9     -55.428  -2.482  19.948  0.00  0.00      FP3   
ATOM    757  HE1 PHE F   9     -54.463  -2.652  20.401  0.00  0.00      FP3   
ATOM    758  CZ  PHE F   9     -55.644  -1.866  18.724  0.00  0.00      FP3   
ATOM    759  HZ  PHE F   9     -54.925  -1.720  17.932  0.00  0.00      FP3   
ATOM    760  CD2 PHE F   9     -57.955  -1.697  19.177  0.00  0.00      FP3   
ATOM    761  HD2 PHE F   9     -58.895  -1.346  18.777  0.00  0.00      FP3   
ATOM    762  CE2 PHE F   9     -56.938  -1.511  18.321  0.00  0.00      FP3   
ATOM    763  HE2 PHE F   9     -57.071  -0.972  17.395  0.00  0.00      FP3   
ATOM    764  C   PHE F   9     -59.033  -0.528  22.475  0.00  0.00      FP3   
ATOM    765  O   PHE F   9     -57.908   0.034  22.578  0.00  0.00      FP3   
ATOM    766  N   ILE F  10     -60.170   0.052  22.106  0.00  0.00      FP3   
ATOM    767  HN  ILE F  10     -61.021  -0.452  21.986  0.00  0.00      FP3   
ATOM    768  CA  ILE F  10     -60.266   1.520  22.170  0.00  0.00      FP3   
ATOM    769  HA  ILE F  10     -59.366   1.827  21.658  0.00  0.00      FP3   
ATOM    770  CB  ILE F  10     -61.475   2.066  21.456  0.00  0.00      FP3   
ATOM    771  HB  ILE F  10     -62.366   1.847  22.083  0.00  0.00      FP3   
ATOM    772  CG2 ILE F  10     -61.344   3.570  21.249  0.00  0.00      FP3   
ATOM    773 HG21 ILE F  10     -60.464   3.827  20.621  0.00  0.00      FP3   
ATOM    774 HG22 ILE F  10     -61.283   4.126  22.209  0.00  0.00      FP3   
ATOM    775 HG23 ILE F  10     -62.215   4.024  20.729  0.00  0.00      FP3   
ATOM    776  CG1 ILE F  10     -61.656   1.416  20.034  0.00  0.00      FP3   
ATOM    777 HG11 ILE F  10     -62.490   1.928  19.509  0.00  0.00      FP3   
ATOM    778 HG12 ILE F  10     -62.022   0.378  20.186  0.00  0.00      FP3   
ATOM    779  CD  ILE F  10     -60.431   1.417  19.090  0.00  0.00      FP3   
ATOM    780  HD1 ILE F  10     -60.283   2.459  18.734  0.00  0.00      FP3   
ATOM    781  HD2 ILE F  10     -60.588   0.778  18.195  0.00  0.00      FP3   
ATOM    782  HD3 ILE F  10     -59.493   1.052  19.562  0.00  0.00      FP3   
ATOM    783  C   ILE F  10     -60.137   2.010  23.615  0.00  0.00      FP3   
ATOM    784  O   ILE F  10     -59.297   2.907  23.895  0.00  0.00      FP3   
ATOM    785  N   GLU F  11     -60.941   1.414  24.471  0.00  0.00      FP3   
ATOM    786  HN  GLU F  11     -61.671   0.792  24.200  0.00  0.00      FP3   
ATOM    787  CA  GLU F  11     -60.939   1.658  25.893  0.00  0.00      FP3   
ATOM    788  HA  GLU F  11     -60.982   2.733  25.991  0.00  0.00      FP3   
ATOM    789  CB  GLU F  11     -62.175   1.011  26.696  0.00  0.00      FP3   
ATOM    790  HB1 GLU F  11     -61.960   0.857  27.775  0.00  0.00      FP3   
ATOM    791  HB2 GLU F  11     -62.262   0.006  26.229  0.00  0.00      FP3   
ATOM    792  CG  GLU F  11     -63.584   1.739  26.608  0.00  0.00      FP3   
ATOM    793  HG1 GLU F  11     -64.236   1.378  27.431  0.00  0.00      FP3   
ATOM    794  HG2 GLU F  11     -64.163   1.532  25.683  0.00  0.00      FP3   
ATOM    795  CD  GLU F  11     -63.527   3.270  26.701  0.00  0.00      FP3   
ATOM    796  OE1 GLU F  11     -63.346   3.933  27.825  0.00  0.00      FP3   
ATOM    797  OE2 GLU F  11     -63.586   3.922  25.605  0.00  0.00      FP3   
ATOM    798  C   GLU F  11     -59.652   1.377  26.733  0.00  0.00      FP3   
ATOM    799  O   GLU F  11     -59.365   2.073  27.693  0.00  0.00      FP3   
ATOM    800  N   GLY F  12     -58.952   0.289  26.480  0.00  0.00      FP3   
ATOM    801  HN  GLY F  12     -59.290  -0.384  25.827  0.00  0.00      FP3   
ATOM    802  CA  GLY F  12     -57.703  -0.015  27.222  0.00  0.00      FP3   
ATOM    803  HA1 GLY F  12     -58.011  -0.674  28.021  0.00  0.00      FP3   
ATOM    804  HA2 GLY F  12     -57.358   0.977  27.474  0.00  0.00      FP3   
ATOM    805  C   GLY F  12     -56.559  -0.659  26.494  0.00  0.00      FP3   
ATOM    806  O   GLY F  12     -55.688  -1.199  27.049  0.00  0.00      FP3   
ATOM    807  N   GLY F  13     -56.547  -0.656  25.143  0.00  0.00      FP3   
ATOM    808  HN  GLY F  13     -57.211  -0.065  24.691  0.00  0.00      FP3   
ATOM    809  CA  GLY F  13     -55.522  -1.351  24.303  0.00  0.00      FP3   
ATOM    810  HA1 GLY F  13     -54.555  -0.973  24.598  0.00  0.00      FP3   
ATOM    811  HA2 GLY F  13     -55.751  -1.024  23.299  0.00  0.00      FP3   
ATOM    812  C   GLY F  13     -55.386  -2.866  24.227  0.00  0.00      FP3   
ATOM    813  O   GLY F  13     -56.362  -3.567  24.395  0.00  0.00      FP3   
ATOM    814  N   TRP F  14     -54.220  -3.396  24.024  0.00  0.00      FP3   
ATOM    815  HN  TRP F  14     -53.531  -2.690  23.881  0.00  0.00      FP3   
ATOM    816  CA  TRP F  14     -53.857  -4.807  24.172  0.00  0.00      FP3   
ATOM    817  HA  TRP F  14     -54.427  -5.250  23.368  0.00  0.00      FP3   
ATOM    818  CB  TRP F  14     -52.444  -5.227  23.914  0.00  0.00      FP3   
ATOM    819  HB1 TRP F  14     -52.279  -6.325  23.951  0.00  0.00      FP3   
ATOM    820  HB2 TRP F  14     -51.837  -4.874  24.775  0.00  0.00      FP3   
ATOM    821  CG  TRP F  14     -51.901  -4.842  22.589  0.00  0.00      FP3   
ATOM    822  CD1 TRP F  14     -50.820  -4.027  22.339  0.00  0.00      FP3   
ATOM    823  HD1 TRP F  14     -50.220  -3.654  23.155  0.00  0.00      FP3   
ATOM    824  NE1 TRP F  14     -50.673  -3.786  21.022  0.00  0.00      FP3   
ATOM    825  HE1 TRP F  14     -50.283  -2.952  20.698  0.00  0.00      FP3   
ATOM    826  CE2 TRP F  14     -51.593  -4.438  20.312  0.00  0.00      FP3   
ATOM    827  CD2 TRP F  14     -52.444  -5.120  21.306  0.00  0.00      FP3   
ATOM    828  CE3 TRP F  14     -53.505  -5.962  20.792  0.00  0.00      FP3   
ATOM    829  HE3 TRP F  14     -54.081  -6.558  21.485  0.00  0.00      FP3   
ATOM    830  CZ3 TRP F  14     -53.649  -6.054  19.415  0.00  0.00      FP3   
ATOM    831  HZ3 TRP F  14     -54.364  -6.824  19.165  0.00  0.00      FP3   
ATOM    832  CZ2 TRP F  14     -51.903  -4.452  18.973  0.00  0.00      FP3   
ATOM    833  HZ2 TRP F  14     -51.231  -3.892  18.339  0.00  0.00      FP3   
ATOM    834  CH2 TRP F  14     -52.917  -5.307  18.540  0.00  0.00      FP3   
ATOM    835  HH2 TRP F  14     -53.177  -5.224  17.495  0.00  0.00      FP3   
ATOM    836  C   TRP F  14     -54.426  -5.426  25.421  0.00  0.00      FP3   
ATOM    837  O   TRP F  14     -55.224  -6.386  25.347  0.00  0.00      FP3   
ATOM    838  N   THR F  15     -53.994  -4.878  26.607  0.00  0.00      FP3   
ATOM    839  HN  THR F  15     -53.274  -4.191  26.672  0.00  0.00      FP3   
ATOM    840  CA  THR F  15     -54.490  -5.269  27.968  0.00  0.00      FP3   
ATOM    841  HA  THR F  15     -54.346  -6.327  28.132  0.00  0.00      FP3   
ATOM    842  CB  THR F  15     -53.944  -4.452  29.102  0.00  0.00      FP3   
ATOM    843  HB  THR F  15     -54.387  -4.737  30.081  0.00  0.00      FP3   
ATOM    844  OG1 THR F  15     -54.019  -3.052  28.945  0.00  0.00      FP3   
ATOM    845  HG1 THR F  15     -53.527  -2.948  28.128  0.00  0.00      FP3   
ATOM    846  CG2 THR F  15     -52.439  -4.826  29.154  0.00  0.00      FP3   
ATOM    847 HG21 THR F  15     -51.906  -4.466  28.248  0.00  0.00      FP3   
ATOM    848 HG22 THR F  15     -52.422  -5.934  29.234  0.00  0.00      FP3   
ATOM    849 HG23 THR F  15     -51.911  -4.302  29.979  0.00  0.00      FP3   
ATOM    850  C   THR F  15     -55.964  -5.051  27.999  0.00  0.00      FP3   
ATOM    851  O   THR F  15     -56.666  -5.868  28.622  0.00  0.00      FP3   
ATOM    852  N   GLY F  16     -56.627  -4.081  27.383  0.00  0.00      FP3   
ATOM    853  HN  GLY F  16     -56.128  -3.452  26.792  0.00  0.00      FP3   
ATOM    854  CA  GLY F  16     -58.047  -3.914  27.496  0.00  0.00      FP3   
ATOM    855  HA1 GLY F  16     -58.122  -2.950  27.016  0.00  0.00      FP3   
ATOM    856  HA2 GLY F  16     -58.542  -3.998  28.452  0.00  0.00      FP3   
ATOM    857  C   GLY F  16     -58.856  -4.868  26.642  0.00  0.00      FP3   
ATOM    858  O   GLY F  16     -59.987  -5.145  26.967  0.00  0.00      FP3   
ATOM    859  N   MET F  17     -58.247  -5.374  25.533  0.00  0.00      FP3   
ATOM    860  HN  MET F  17     -57.382  -5.035  25.173  0.00  0.00      FP3   
ATOM    861  CA  MET F  17     -58.859  -6.314  24.691  0.00  0.00      FP3   
ATOM    862  HA  MET F  17     -59.745  -5.854  24.277  0.00  0.00      FP3   
ATOM    863  CB  MET F  17     -57.966  -6.591  23.508  0.00  0.00      FP3   
ATOM    864  HB1 MET F  17     -56.984  -6.825  23.970  0.00  0.00      FP3   
ATOM    865  HB2 MET F  17     -57.711  -5.636  23.001  0.00  0.00      FP3   
ATOM    866  CG  MET F  17     -58.531  -7.671  22.510  0.00  0.00      FP3   
ATOM    867  HG1 MET F  17     -59.468  -7.261  22.077  0.00  0.00      FP3   
ATOM    868  HG2 MET F  17     -58.804  -8.649  22.960  0.00  0.00      FP3   
ATOM    869  SD  MET F  17     -57.196  -7.901  21.264  0.00  0.00      FP3   
ATOM    870  CE  MET F  17     -57.256  -6.413  20.259  0.00  0.00      FP3   
ATOM    871  HE1 MET F  17     -57.276  -5.478  20.858  0.00  0.00      FP3   
ATOM    872  HE2 MET F  17     -58.163  -6.413  19.618  0.00  0.00      FP3   
ATOM    873  HE3 MET F  17     -56.422  -6.378  19.525  0.00  0.00      FP3   
ATOM    874  C   MET F  17     -59.197  -7.625  25.345  0.00  0.00      FP3   
ATOM    875  O   MET F  17     -60.357  -8.183  25.329  0.00  0.00      FP3   
ATOM    876  N   ILE F  18     -58.225  -8.164  26.198  0.00  0.00      FP3   
ATOM    877  HN  ILE F  18     -57.330  -7.751  26.042  0.00  0.00      FP3   
ATOM    878  CA  ILE F  18     -58.498  -9.193  27.103  0.00  0.00      FP3   
ATOM    879  HA  ILE F  18     -58.973  -9.992  26.551  0.00  0.00      FP3   
ATOM    880  CB  ILE F  18     -57.150  -9.801  27.639  0.00  0.00      FP3   
ATOM    881  HB  ILE F  18     -56.496  -8.963  27.961  0.00  0.00      FP3   
ATOM    882  CG2 ILE F  18     -57.377 -10.679  28.904  0.00  0.00      FP3   
ATOM    883 HG21 ILE F  18     -57.794 -10.235  29.832  0.00  0.00      FP3   
ATOM    884 HG22 ILE F  18     -56.431 -11.188  29.188  0.00  0.00      FP3   
ATOM    885 HG23 ILE F  18     -58.097 -11.472  28.609  0.00  0.00      FP3   
ATOM    886  CG1 ILE F  18     -56.388 -10.459  26.550  0.00  0.00      FP3   
ATOM    887 HG11 ILE F  18     -55.542 -10.911  27.111  0.00  0.00      FP3   
ATOM    888 HG12 ILE F  18     -55.970  -9.673  25.886  0.00  0.00      FP3   
ATOM    889  CD  ILE F  18     -57.212 -11.486  25.753  0.00  0.00      FP3   
ATOM    890  HD1 ILE F  18     -57.665 -12.232  26.440  0.00  0.00      FP3   
ATOM    891  HD2 ILE F  18     -56.471 -12.021  25.121  0.00  0.00      FP3   
ATOM    892  HD3 ILE F  18     -57.918 -11.071  25.002  0.00  0.00      FP3   
ATOM    893  C   ILE F  18     -59.521  -9.078  28.177  0.00  0.00      FP3   
ATOM    894  O   ILE F  18     -60.391  -9.931  28.423  0.00  0.00      FP3   
ATOM    895  N   ASP F  19     -59.562  -7.881  28.783  0.00  0.00      FP3   
ATOM    896  HN  ASP F  19     -58.837  -7.206  28.669  0.00  0.00      FP3   
ATOM    897  CA  ASP F  19     -60.548  -7.520  29.822  0.00  0.00      FP3   
ATOM    898  HA  ASP F  19     -60.571  -8.217  30.647  0.00  0.00      FP3   
ATOM    899  CB  ASP F  19     -60.346  -6.095  30.354  0.00  0.00      FP3   
ATOM    900  HB1 ASP F  19     -61.128  -5.967  31.132  0.00  0.00      FP3   
ATOM    901  HB2 ASP F  19     -60.447  -5.329  29.555  0.00  0.00      FP3   
ATOM    902  CG  ASP F  19     -59.103  -5.942  31.088  0.00  0.00      FP3   
ATOM    903  OD1 ASP F  19     -58.442  -6.900  31.494  0.00  0.00      FP3   
ATOM    904  OD2 ASP F  19     -58.717  -4.713  31.377  0.00  0.00      FP3   
ATOM    905  C   ASP F  19     -61.997  -7.639  29.304  0.00  0.00      FP3   
ATOM    906  O   ASP F  19     -62.920  -8.168  29.934  0.00  0.00      FP3   
ATOM    907  N   GLY F  20     -62.223  -7.236  28.023  0.00  0.00      FP3   
ATOM    908  HN  GLY F  20     -61.429  -6.884  27.535  0.00  0.00      FP3   
ATOM    909  CA  GLY F  20     -63.484  -7.243  27.303  0.00  0.00      FP3   
ATOM    910  HA1 GLY F  20     -63.596  -6.458  26.570  0.00  0.00      FP3   
ATOM    911  HA2 GLY F  20     -64.332  -7.149  27.965  0.00  0.00      FP3   
ATOM    912  C   GLY F  20     -63.760  -8.545  26.641  0.00  0.00      FP3   
ATOM    913  O   GLY F  20     -64.926  -8.930  26.552  0.00  0.00      FP3   
ATOM    914  N   TRP F  21     -62.760  -9.259  26.210  0.00  0.00      FP3   
ATOM    915  HN  TRP F  21     -61.894  -8.766  26.173  0.00  0.00      FP3   
ATOM    916  CA  TRP F  21     -62.940 -10.610  25.790  0.00  0.00      FP3   
ATOM    917  HA  TRP F  21     -63.637 -10.608  24.965  0.00  0.00      FP3   
ATOM    918  CB  TRP F  21     -61.562 -10.964  25.130  0.00  0.00      FP3   
ATOM    919  HB1 TRP F  21     -60.869 -10.869  25.993  0.00  0.00      FP3   
ATOM    920  HB2 TRP F  21     -61.083 -10.292  24.386  0.00  0.00      FP3   
ATOM    921  CG  TRP F  21     -61.327 -12.310  24.653  0.00  0.00      FP3   
ATOM    922  CD1 TRP F  21     -60.364 -13.234  25.103  0.00  0.00      FP3   
ATOM    923  HD1 TRP F  21     -59.741 -13.076  25.971  0.00  0.00      FP3   
ATOM    924  NE1 TRP F  21     -60.493 -14.378  24.362  0.00  0.00      FP3   
ATOM    925  HE1 TRP F  21     -59.990 -15.171  24.626  0.00  0.00      FP3   
ATOM    926  CE2 TRP F  21     -61.408 -14.336  23.403  0.00  0.00      FP3   
ATOM    927  CD2 TRP F  21     -61.949 -12.953  23.440  0.00  0.00      FP3   
ATOM    928  CE3 TRP F  21     -62.867 -12.489  22.437  0.00  0.00      FP3   
ATOM    929  HE3 TRP F  21     -63.311 -11.510  22.547  0.00  0.00      FP3   
ATOM    930  CZ3 TRP F  21     -63.004 -13.323  21.341  0.00  0.00      FP3   
ATOM    931  HZ3 TRP F  21     -63.626 -13.085  20.491  0.00  0.00      FP3   
ATOM    932  CZ2 TRP F  21     -61.753 -15.174  22.379  0.00  0.00      FP3   
ATOM    933  HZ2 TRP F  21     -61.377 -16.185  22.331  0.00  0.00      FP3   
ATOM    934  CH2 TRP F  21     -62.476 -14.632  21.312  0.00  0.00      FP3   
ATOM    935  HH2 TRP F  21     -62.687 -15.350  20.533  0.00  0.00      FP3   
ATOM    936  C   TRP F  21     -63.530 -11.620  26.805  0.00  0.00      FP3   
ATOM    937  O   TRP F  21     -64.382 -12.393  26.429  0.00  0.00      FP3   
ATOM    938  N   TYR F  22     -63.181 -11.567  28.136  0.00  0.00      FP3   
ATOM    939  HN  TYR F  22     -62.380 -11.089  28.491  0.00  0.00      FP3   
ATOM    940  CA  TYR F  22     -63.793 -12.399  29.177  0.00  0.00      FP3   
ATOM    941  HA  TYR F  22     -64.102 -13.313  28.693  0.00  0.00      FP3   
ATOM    942  CB  TYR F  22     -62.638 -12.741  30.244  0.00  0.00      FP3   
ATOM    943  HB1 TYR F  22     -63.133 -13.444  30.948  0.00  0.00      FP3   
ATOM    944  HB2 TYR F  22     -62.333 -11.849  30.831  0.00  0.00      FP3   
ATOM    945  CG  TYR F  22     -61.523 -13.559  29.673  0.00  0.00      FP3   
ATOM    946  CD1 TYR F  22     -60.289 -13.267  30.298  0.00  0.00      FP3   
ATOM    947  HD1 TYR F  22     -60.259 -12.517  31.075  0.00  0.00      FP3   
ATOM    948  CE1 TYR F  22     -59.075 -13.696  29.677  0.00  0.00      FP3   
ATOM    949  HE1 TYR F  22     -58.133 -13.470  30.155  0.00  0.00      FP3   
ATOM    950  CZ  TYR F  22     -59.138 -14.562  28.648  0.00  0.00      FP3   
ATOM    951  OH  TYR F  22     -57.946 -15.038  28.076  0.00  0.00      FP3   
ATOM    952  HH  TYR F  22     -57.196 -14.558  28.432  0.00  0.00      FP3   
ATOM    953  CD2 TYR F  22     -61.587 -14.451  28.586  0.00  0.00      FP3   
ATOM    954  HD2 TYR F  22     -62.519 -14.716  28.108  0.00  0.00      FP3   
ATOM    955  CE2 TYR F  22     -60.382 -15.060  28.183  0.00  0.00      FP3   
ATOM    956  HE2 TYR F  22     -60.205 -15.700  27.331  0.00  0.00      FP3   
ATOM    957  C   TYR F  22     -64.992 -11.728  29.861  0.00  0.00      FP3   
ATOM    958  O   TYR F  22     -65.684 -12.422  30.585  0.00  0.00      FP3   
ATOM    959  N   GLY F  23     -65.272 -10.440  29.516  0.00  0.00      FP3   
ATOM    960  HN  GLY F  23     -64.735  -9.929  28.850  0.00  0.00      FP3   
ATOM    961  CA  GLY F  23     -66.388  -9.653  30.032  0.00  0.00      FP3   
ATOM    962  HA1 GLY F  23     -65.972  -8.661  29.934  0.00  0.00      FP3   
ATOM    963  HA2 GLY F  23     -66.701 -10.089  30.969  0.00  0.00      FP3   
ATOM    964  C   GLY F  23     -67.568  -9.868  29.102  0.00  0.00      FP3   
ATOM    965  OT1 GLY F  23     -67.546 -10.901  28.368  0.00  0.00      FP3   
ATOM    966  OT2 GLY F  23     -68.422  -8.937  29.031  0.00  0.00      FP3   
ATOM    967  N   GLY F   1     -24.466  15.817  29.176  0.00  0.00      FP4   
ATOM    968  HT1 GLY F   1     -23.523  15.441  28.952  0.00  0.00      FP4   
ATOM    969  HT2 GLY F   1     -25.162  15.094  29.450  0.00  0.00      FP4   
ATOM    970  HT3 GLY F   1     -24.409  16.452  29.998  0.00  0.00      FP4   
ATOM    971  CA  GLY F   1     -24.995  16.577  27.964  0.00  0.00      FP4   
ATOM    972  HA1 GLY F   1     -24.210  17.274  27.709  0.00  0.00      FP4   
ATOM    973  HA2 GLY F   1     -25.882  17.142  28.207  0.00  0.00      FP4   
ATOM    974  C   GLY F   1     -25.183  15.761  26.654  0.00  0.00      FP4   
ATOM    975  O   GLY F   1     -25.458  14.600  26.721  0.00  0.00      FP4   
ATOM    976  N   LEU F   2     -25.008  16.373  25.413  0.00  0.00      FP4   
ATOM    977  HN  LEU F   2     -24.956  17.365  25.328  0.00  0.00      FP4   
ATOM    978  CA  LEU F   2     -25.262  15.806  24.072  0.00  0.00      FP4   
ATOM    979  HA  LEU F   2     -26.295  15.524  23.928  0.00  0.00      FP4   
ATOM    980  CB  LEU F   2     -24.859  16.855  22.974  0.00  0.00      FP4   
ATOM    981  HB1 LEU F   2     -23.860  17.266  23.234  0.00  0.00      FP4   
ATOM    982  HB2 LEU F   2     -25.536  17.736  22.973  0.00  0.00      FP4   
ATOM    983  CG  LEU F   2     -24.712  16.417  21.531  0.00  0.00      FP4   
ATOM    984  HG  LEU F   2     -23.883  15.689  21.401  0.00  0.00      FP4   
ATOM    985  CD1 LEU F   2     -25.948  15.795  20.896  0.00  0.00      FP4   
ATOM    986 HD11 LEU F   2     -25.572  15.379  19.937  0.00  0.00      FP4   
ATOM    987 HD12 LEU F   2     -26.849  16.445  20.908  0.00  0.00      FP4   
ATOM    988 HD13 LEU F   2     -26.298  14.955  21.533  0.00  0.00      FP4   
ATOM    989  CD2 LEU F   2     -24.069  17.538  20.727  0.00  0.00      FP4   
ATOM    990 HD21 LEU F   2     -24.830  18.321  20.522  0.00  0.00      FP4   
ATOM    991 HD22 LEU F   2     -23.746  17.075  19.771  0.00  0.00      FP4   
ATOM    992 HD23 LEU F   2     -23.177  17.937  21.255  0.00  0.00      FP4   
ATOM    993  C   LEU F   2     -24.689  14.410  23.776  0.00  0.00      FP4   
ATOM    994  O   LEU F   2     -25.383  13.460  23.665  0.00  0.00      FP4   
ATOM    995  N   PHE F   3     -23.375  14.288  23.851  0.00  0.00      FP4   
ATOM    996  HN  PHE F   3     -22.873  15.147  23.788  0.00  0.00      FP4   
ATOM    997  CA  PHE F   3     -22.661  13.001  23.691  0.00  0.00      FP4   
ATOM    998  HA  PHE F   3     -23.180  12.434  22.932  0.00  0.00      FP4   
ATOM    999  CB  PHE F   3     -21.147  13.204  23.108  0.00  0.00      FP4   
ATOM   1000  HB1 PHE F   3     -20.622  12.250  22.885  0.00  0.00      FP4   
ATOM   1001  HB2 PHE F   3     -20.489  13.869  23.707  0.00  0.00      FP4   
ATOM   1002  CG  PHE F   3     -21.208  13.793  21.679  0.00  0.00      FP4   
ATOM   1003  CD1 PHE F   3     -21.698  13.103  20.549  0.00  0.00      FP4   
ATOM   1004  HD1 PHE F   3     -21.911  12.046  20.603  0.00  0.00      FP4   
ATOM   1005  CE1 PHE F   3     -21.861  13.741  19.348  0.00  0.00      FP4   
ATOM   1006  HE1 PHE F   3     -22.108  13.089  18.523  0.00  0.00      FP4   
ATOM   1007  CZ  PHE F   3     -21.566  15.121  19.240  0.00  0.00      FP4   
ATOM   1008  HZ  PHE F   3     -21.669  15.641  18.299  0.00  0.00      FP4   
ATOM   1009  CD2 PHE F   3     -20.852  15.171  21.546  0.00  0.00      FP4   
ATOM   1010  HD2 PHE F   3     -20.546  15.812  22.360  0.00  0.00      FP4   
ATOM   1011  CE2 PHE F   3     -21.060  15.851  20.330  0.00  0.00      FP4   
ATOM   1012  HE2 PHE F   3     -20.631  16.840  20.268  0.00  0.00      FP4   
ATOM   1013  C   PHE F   3     -22.508  12.161  24.922  0.00  0.00      FP4   
ATOM   1014  O   PHE F   3     -22.243  10.952  24.856  0.00  0.00      FP4   
ATOM   1015  N   GLY F   4     -22.820  12.834  26.039  0.00  0.00      FP4   
ATOM   1016  HN  GLY F   4     -22.989  13.815  25.992  0.00  0.00      FP4   
ATOM   1017  CA  GLY F   4     -23.200  12.170  27.272  0.00  0.00      FP4   
ATOM   1018  HA1 GLY F   4     -23.473  12.897  28.022  0.00  0.00      FP4   
ATOM   1019  HA2 GLY F   4     -22.384  11.528  27.569  0.00  0.00      FP4   
ATOM   1020  C   GLY F   4     -24.478  11.301  27.245  0.00  0.00      FP4   
ATOM   1021  O   GLY F   4     -24.446  10.122  27.678  0.00  0.00      FP4   
ATOM   1022  N   ALA F   5     -25.610  11.704  26.700  0.00  0.00      FP4   
ATOM   1023  HN  ALA F   5     -25.621  12.638  26.350  0.00  0.00      FP4   
ATOM   1024  CA  ALA F   5     -26.771  10.927  26.457  0.00  0.00      FP4   
ATOM   1025  HA  ALA F   5     -27.194  10.655  27.413  0.00  0.00      FP4   
ATOM   1026  CB  ALA F   5     -27.705  11.839  25.648  0.00  0.00      FP4   
ATOM   1027  HB1 ALA F   5     -27.244  12.387  24.799  0.00  0.00      FP4   
ATOM   1028  HB2 ALA F   5     -28.026  12.577  26.413  0.00  0.00      FP4   
ATOM   1029  HB3 ALA F   5     -28.612  11.317  25.275  0.00  0.00      FP4   
ATOM   1030  C   ALA F   5     -26.528   9.711  25.587  0.00  0.00      FP4   
ATOM   1031  O   ALA F   5     -26.912   8.617  25.942  0.00  0.00      FP4   
ATOM   1032  N   ILE F   6     -25.818   9.925  24.373  0.00  0.00      FP4   
ATOM   1033  HN  ILE F   6     -25.330  10.783  24.236  0.00  0.00      FP4   
ATOM   1034  CA  ILE F   6     -25.579   8.883  23.383  0.00  0.00      FP4   
ATOM   1035  HA  ILE F   6     -26.573   8.568  23.102  0.00  0.00      FP4   
ATOM   1036  CB  ILE F   6     -24.997   9.498  22.135  0.00  0.00      FP4   
ATOM   1037  HB  ILE F   6     -24.034   9.940  22.471  0.00  0.00      FP4   
ATOM   1038  CG2 ILE F   6     -24.507   8.324  21.232  0.00  0.00      FP4   
ATOM   1039 HG21 ILE F   6     -24.490   8.733  20.199  0.00  0.00      FP4   
ATOM   1040 HG22 ILE F   6     -25.184   7.443  21.261  0.00  0.00      FP4   
ATOM   1041 HG23 ILE F   6     -23.527   7.984  21.631  0.00  0.00      FP4   
ATOM   1042  CG1 ILE F   6     -25.974  10.520  21.481  0.00  0.00      FP4   
ATOM   1043 HG11 ILE F   6     -26.468  11.037  22.331  0.00  0.00      FP4   
ATOM   1044 HG12 ILE F   6     -26.719   9.858  20.990  0.00  0.00      FP4   
ATOM   1045  CD  ILE F   6     -25.374  11.506  20.494  0.00  0.00      FP4   
ATOM   1046  HD1 ILE F   6     -24.570  12.092  20.989  0.00  0.00      FP4   
ATOM   1047  HD2 ILE F   6     -25.994  12.297  20.022  0.00  0.00      FP4   
ATOM   1048  HD3 ILE F   6     -24.863  10.921  19.700  0.00  0.00      FP4   
ATOM   1049  C   ILE F   6     -24.777   7.686  23.949  0.00  0.00      FP4   
ATOM   1050  O   ILE F   6     -25.094   6.526  23.779  0.00  0.00      FP4   
ATOM   1051  N   ALA F   7     -23.656   7.961  24.696  0.00  0.00      FP4   
ATOM   1052  HN  ALA F   7     -23.331   8.889  24.859  0.00  0.00      FP4   
ATOM   1053  CA  ALA F   7     -22.886   6.970  25.406  0.00  0.00      FP4   
ATOM   1054  HA  ALA F   7     -22.564   6.185  24.737  0.00  0.00      FP4   
ATOM   1055  CB  ALA F   7     -21.573   7.583  25.965  0.00  0.00      FP4   
ATOM   1056  HB1 ALA F   7     -21.743   8.370  26.731  0.00  0.00      FP4   
ATOM   1057  HB2 ALA F   7     -20.934   8.058  25.190  0.00  0.00      FP4   
ATOM   1058  HB3 ALA F   7     -21.041   6.705  26.389  0.00  0.00      FP4   
ATOM   1059  C   ALA F   7     -23.706   6.221  26.495  0.00  0.00      FP4   
ATOM   1060  O   ALA F   7     -23.474   5.049  26.677  0.00  0.00      FP4   
ATOM   1061  N   GLY F   8     -24.583   6.927  27.291  0.00  0.00      FP4   
ATOM   1062  HN  GLY F   8     -24.777   7.891  27.123  0.00  0.00      FP4   
ATOM   1063  CA  GLY F   8     -25.325   6.479  28.469  0.00  0.00      FP4   
ATOM   1064  HA1 GLY F   8     -25.768   7.312  28.995  0.00  0.00      FP4   
ATOM   1065  HA2 GLY F   8     -24.665   5.908  29.105  0.00  0.00      FP4   
ATOM   1066  C   GLY F   8     -26.437   5.612  28.039  0.00  0.00      FP4   
ATOM   1067  O   GLY F   8     -26.820   4.615  28.666  0.00  0.00      FP4   
ATOM   1068  N   PHE F   9     -27.060   5.977  26.952  0.00  0.00      FP4   
ATOM   1069  HN  PHE F   9     -26.809   6.844  26.528  0.00  0.00      FP4   
ATOM   1070  CA  PHE F   9     -27.963   5.076  26.247  0.00  0.00      FP4   
ATOM   1071  HA  PHE F   9     -28.828   4.922  26.876  0.00  0.00      FP4   
ATOM   1072  CB  PHE F   9     -28.415   5.827  24.876  0.00  0.00      FP4   
ATOM   1073  HB1 PHE F   9     -27.518   6.253  24.378  0.00  0.00      FP4   
ATOM   1074  HB2 PHE F   9     -29.008   6.738  25.108  0.00  0.00      FP4   
ATOM   1075  CG  PHE F   9     -29.038   4.905  23.914  0.00  0.00      FP4   
ATOM   1076  CD1 PHE F   9     -28.434   4.541  22.714  0.00  0.00      FP4   
ATOM   1077  HD1 PHE F   9     -27.450   4.970  22.604  0.00  0.00      FP4   
ATOM   1078  CE1 PHE F   9     -29.006   3.712  21.767  0.00  0.00      FP4   
ATOM   1079  HE1 PHE F   9     -28.502   3.439  20.851  0.00  0.00      FP4   
ATOM   1080  CZ  PHE F   9     -30.305   3.169  21.998  0.00  0.00      FP4   
ATOM   1081  HZ  PHE F   9     -30.839   2.479  21.361  0.00  0.00      FP4   
ATOM   1082  CD2 PHE F   9     -30.334   4.368  24.102  0.00  0.00      FP4   
ATOM   1083  HD2 PHE F   9     -30.818   4.559  25.048  0.00  0.00      FP4   
ATOM   1084  CE2 PHE F   9     -30.892   3.465  23.225  0.00  0.00      FP4   
ATOM   1085  HE2 PHE F   9     -31.794   2.985  23.575  0.00  0.00      FP4   
ATOM   1086  C   PHE F   9     -27.508   3.638  26.024  0.00  0.00      FP4   
ATOM   1087  O   PHE F   9     -28.170   2.669  26.400  0.00  0.00      FP4   
ATOM   1088  N   ILE F  10     -26.314   3.471  25.338  0.00  0.00      FP4   
ATOM   1089  HN  ILE F  10     -25.896   4.296  24.966  0.00  0.00      FP4   
ATOM   1090  CA  ILE F  10     -25.777   2.157  24.959  0.00  0.00      FP4   
ATOM   1091  HA  ILE F  10     -26.657   1.729  24.501  0.00  0.00      FP4   
ATOM   1092  CB  ILE F  10     -24.532   2.266  24.038  0.00  0.00      FP4   
ATOM   1093  HB  ILE F  10     -23.609   2.648  24.524  0.00  0.00      FP4   
ATOM   1094  CG2 ILE F  10     -24.144   0.833  23.612  0.00  0.00      FP4   
ATOM   1095 HG21 ILE F  10     -23.631   0.292  24.436  0.00  0.00      FP4   
ATOM   1096 HG22 ILE F  10     -23.482   0.767  22.722  0.00  0.00      FP4   
ATOM   1097 HG23 ILE F  10     -25.080   0.317  23.308  0.00  0.00      FP4   
ATOM   1098  CG1 ILE F  10     -24.862   3.215  22.906  0.00  0.00      FP4   
ATOM   1099 HG11 ILE F  10     -25.427   4.135  23.168  0.00  0.00      FP4   
ATOM   1100 HG12 ILE F  10     -25.666   2.720  22.319  0.00  0.00      FP4   
ATOM   1101  CD  ILE F  10     -23.622   3.527  22.087  0.00  0.00      FP4   
ATOM   1102  HD1 ILE F  10     -23.328   2.568  21.611  0.00  0.00      FP4   
ATOM   1103  HD2 ILE F  10     -22.909   3.883  22.861  0.00  0.00      FP4   
ATOM   1104  HD3 ILE F  10     -23.813   4.335  21.348  0.00  0.00      FP4   
ATOM   1105  C   ILE F  10     -25.449   1.372  26.258  0.00  0.00      FP4   
ATOM   1106  O   ILE F  10     -25.763   0.189  26.356  0.00  0.00      FP4   
ATOM   1107  N   GLU F  11     -24.876   1.973  27.349  0.00  0.00      FP4   
ATOM   1108  HN  GLU F  11     -24.625   2.937  27.387  0.00  0.00      FP4   
ATOM   1109  CA  GLU F  11     -24.414   1.241  28.478  0.00  0.00      FP4   
ATOM   1110  HA  GLU F  11     -23.976   0.317  28.131  0.00  0.00      FP4   
ATOM   1111  CB  GLU F  11     -23.253   2.014  29.228  0.00  0.00      FP4   
ATOM   1112  HB1 GLU F  11     -23.051   1.259  30.018  0.00  0.00      FP4   
ATOM   1113  HB2 GLU F  11     -23.665   2.855  29.825  0.00  0.00      FP4   
ATOM   1114  CG  GLU F  11     -22.046   2.422  28.373  0.00  0.00      FP4   
ATOM   1115  HG1 GLU F  11     -22.221   3.287  27.698  0.00  0.00      FP4   
ATOM   1116  HG2 GLU F  11     -21.761   1.624  27.654  0.00  0.00      FP4   
ATOM   1117  CD  GLU F  11     -20.840   2.826  29.163  0.00  0.00      FP4   
ATOM   1118  OE1 GLU F  11     -20.885   3.041  30.381  0.00  0.00      FP4   
ATOM   1119  OE2 GLU F  11     -19.710   2.964  28.605  0.00  0.00      FP4   
ATOM   1120  C   GLU F  11     -25.557   0.996  29.531  0.00  0.00      FP4   
ATOM   1121  O   GLU F  11     -25.655  -0.113  30.049  0.00  0.00      FP4   
ATOM   1122  N   GLY F  12     -26.496   1.964  29.769  0.00  0.00      FP4   
ATOM   1123  HN  GLY F  12     -26.435   2.886  29.394  0.00  0.00      FP4   
ATOM   1124  CA  GLY F  12     -27.445   1.839  30.877  0.00  0.00      FP4   
ATOM   1125  HA1 GLY F  12     -27.141   2.537  31.642  0.00  0.00      FP4   
ATOM   1126  HA2 GLY F  12     -27.408   0.873  31.359  0.00  0.00      FP4   
ATOM   1127  C   GLY F  12     -28.860   2.181  30.447  0.00  0.00      FP4   
ATOM   1128  O   GLY F  12     -29.686   2.450  31.293  0.00  0.00      FP4   
ATOM   1129  N   GLY F  13     -29.239   2.170  29.084  0.00  0.00      FP4   
ATOM   1130  HN  GLY F  13     -28.478   2.072  28.447  0.00  0.00      FP4   
ATOM   1131  CA  GLY F  13     -30.612   2.260  28.521  0.00  0.00      FP4   
ATOM   1132  HA1 GLY F  13     -31.191   1.530  29.067  0.00  0.00      FP4   
ATOM   1133  HA2 GLY F  13     -30.603   2.154  27.446  0.00  0.00      FP4   
ATOM   1134  C   GLY F  13     -31.187   3.576  28.764  0.00  0.00      FP4   
ATOM   1135  O   GLY F  13     -30.574   4.641  28.570  0.00  0.00      FP4   
ATOM   1136  N   TRP F  14     -32.533   3.645  29.118  0.00  0.00      FP4   
ATOM   1137  HN  TRP F  14     -33.009   2.797  29.338  0.00  0.00      FP4   
ATOM   1138  CA  TRP F  14     -33.241   4.898  29.486  0.00  0.00      FP4   
ATOM   1139  HA  TRP F  14     -33.012   5.566  28.668  0.00  0.00      FP4   
ATOM   1140  CB  TRP F  14     -34.744   4.709  29.666  0.00  0.00      FP4   
ATOM   1141  HB1 TRP F  14     -35.060   4.251  30.628  0.00  0.00      FP4   
ATOM   1142  HB2 TRP F  14     -34.936   3.919  28.909  0.00  0.00      FP4   
ATOM   1143  CG  TRP F  14     -35.583   5.920  29.452  0.00  0.00      FP4   
ATOM   1144  CD1 TRP F  14     -35.778   6.948  30.312  0.00  0.00      FP4   
ATOM   1145  HD1 TRP F  14     -35.047   7.100  31.092  0.00  0.00      FP4   
ATOM   1146  NE1 TRP F  14     -36.720   7.796  29.833  0.00  0.00      FP4   
ATOM   1147  HE1 TRP F  14     -36.983   8.647  30.232  0.00  0.00      FP4   
ATOM   1148  CE2 TRP F  14     -37.278   7.284  28.677  0.00  0.00      FP4   
ATOM   1149  CD2 TRP F  14     -36.670   6.011  28.527  0.00  0.00      FP4   
ATOM   1150  CE3 TRP F  14     -37.154   5.205  27.459  0.00  0.00      FP4   
ATOM   1151  HE3 TRP F  14     -36.836   4.178  27.364  0.00  0.00      FP4   
ATOM   1152  CZ3 TRP F  14     -38.040   5.779  26.516  0.00  0.00      FP4   
ATOM   1153  HZ3 TRP F  14     -38.342   5.242  25.629  0.00  0.00      FP4   
ATOM   1154  CZ2 TRP F  14     -38.191   7.845  27.869  0.00  0.00      FP4   
ATOM   1155  HZ2 TRP F  14     -38.625   8.820  28.033  0.00  0.00      FP4   
ATOM   1156  CH2 TRP F  14     -38.482   7.040  26.728  0.00  0.00      FP4   
ATOM   1157  HH2 TRP F  14     -39.126   7.547  26.025  0.00  0.00      FP4   
ATOM   1158  C   TRP F  14     -32.622   5.577  30.687  0.00  0.00      FP4   
ATOM   1159  O   TRP F  14     -32.340   6.780  30.645  0.00  0.00      FP4   
ATOM   1160  N   THR F  15     -32.438   4.821  31.751  0.00  0.00      FP4   
ATOM   1161  HN  THR F  15     -32.870   3.924  31.802  0.00  0.00      FP4   
ATOM   1162  CA  THR F  15     -31.668   5.232  32.932  0.00  0.00      FP4   
ATOM   1163  HA  THR F  15     -32.174   5.929  33.583  0.00  0.00      FP4   
ATOM   1164  CB  THR F  15     -31.273   4.015  33.801  0.00  0.00      FP4   
ATOM   1165  HB  THR F  15     -30.820   3.274  33.108  0.00  0.00      FP4   
ATOM   1166  OG1 THR F  15     -32.463   3.506  34.393  0.00  0.00      FP4   
ATOM   1167  HG1 THR F  15     -32.897   2.964  33.730  0.00  0.00      FP4   
ATOM   1168  CG2 THR F  15     -30.346   4.288  34.958  0.00  0.00      FP4   
ATOM   1169 HG21 THR F  15     -29.276   4.244  34.664  0.00  0.00      FP4   
ATOM   1170 HG22 THR F  15     -30.383   3.389  35.609  0.00  0.00      FP4   
ATOM   1171 HG23 THR F  15     -30.458   5.254  35.495  0.00  0.00      FP4   
ATOM   1172  C   THR F  15     -30.335   5.883  32.699  0.00  0.00      FP4   
ATOM   1173  O   THR F  15     -30.112   6.905  33.350  0.00  0.00      FP4   
ATOM   1174  N   GLY F  16     -29.466   5.323  31.822  0.00  0.00      FP4   
ATOM   1175  HN  GLY F  16     -29.591   4.441  31.374  0.00  0.00      FP4   
ATOM   1176  CA  GLY F  16     -28.238   5.978  31.467  0.00  0.00      FP4   
ATOM   1177  HA1 GLY F  16     -27.699   5.253  30.875  0.00  0.00      FP4   
ATOM   1178  HA2 GLY F  16     -27.692   6.170  32.379  0.00  0.00      FP4   
ATOM   1179  C   GLY F  16     -28.431   7.202  30.556  0.00  0.00      FP4   
ATOM   1180  O   GLY F  16     -27.742   8.197  30.568  0.00  0.00      FP4   
ATOM   1181  N   MET F  17     -29.384   7.134  29.649  0.00  0.00      FP4   
ATOM   1182  HN  MET F  17     -29.831   6.277  29.403  0.00  0.00      FP4   
ATOM   1183  CA  MET F  17     -29.605   8.159  28.674  0.00  0.00      FP4   
ATOM   1184  HA  MET F  17     -28.651   8.382  28.218  0.00  0.00      FP4   
ATOM   1185  CB  MET F  17     -30.714   7.727  27.628  0.00  0.00      FP4   
ATOM   1186  HB1 MET F  17     -31.632   7.525  28.220  0.00  0.00      FP4   
ATOM   1187  HB2 MET F  17     -30.545   6.767  27.095  0.00  0.00      FP4   
ATOM   1188  CG  MET F  17     -31.083   8.796  26.546  0.00  0.00      FP4   
ATOM   1189  HG1 MET F  17     -30.238   9.181  25.937  0.00  0.00      FP4   
ATOM   1190  HG2 MET F  17     -31.406   9.753  27.010  0.00  0.00      FP4   
ATOM   1191  SD  MET F  17     -32.265   8.210  25.344  0.00  0.00      FP4   
ATOM   1192  CE  MET F  17     -33.754   8.113  26.403  0.00  0.00      FP4   
ATOM   1193  HE1 MET F  17     -33.675   7.177  26.996  0.00  0.00      FP4   
ATOM   1194  HE2 MET F  17     -34.611   8.069  25.697  0.00  0.00      FP4   
ATOM   1195  HE3 MET F  17     -34.008   8.940  27.101  0.00  0.00      FP4   
ATOM   1196  C   MET F  17     -30.023   9.462  29.378  0.00  0.00      FP4   
ATOM   1197  O   MET F  17     -29.677  10.580  28.971  0.00  0.00      FP4   
ATOM   1198  N   ILE F  18     -30.902   9.375  30.380  0.00  0.00      FP4   
ATOM   1199  HN  ILE F  18     -31.344   8.541  30.702  0.00  0.00      FP4   
ATOM   1200  CA  ILE F  18     -31.373  10.511  31.113  0.00  0.00      FP4   
ATOM   1201  HA  ILE F  18     -31.647  11.322  30.454  0.00  0.00      FP4   
ATOM   1202  CB  ILE F  18     -32.582  10.250  31.946  0.00  0.00      FP4   
ATOM   1203  HB  ILE F  18     -32.319   9.358  32.554  0.00  0.00      FP4   
ATOM   1204  CG2 ILE F  18     -32.948  11.447  33.011  0.00  0.00      FP4   
ATOM   1205 HG21 ILE F  18     -33.694  11.084  33.749  0.00  0.00      FP4   
ATOM   1206 HG22 ILE F  18     -33.300  12.426  32.623  0.00  0.00      FP4   
ATOM   1207 HG23 ILE F  18     -32.042  11.741  33.583  0.00  0.00      FP4   
ATOM   1208  CG1 ILE F  18     -33.805   9.801  31.058  0.00  0.00      FP4   
ATOM   1209 HG11 ILE F  18     -34.635   9.505  31.734  0.00  0.00      FP4   
ATOM   1210 HG12 ILE F  18     -33.602   9.025  30.288  0.00  0.00      FP4   
ATOM   1211  CD  ILE F  18     -34.404  10.940  30.185  0.00  0.00      FP4   
ATOM   1212  HD1 ILE F  18     -34.547  11.914  30.700  0.00  0.00      FP4   
ATOM   1213  HD2 ILE F  18     -35.400  10.635  29.799  0.00  0.00      FP4   
ATOM   1214  HD3 ILE F  18     -33.727  11.122  29.323  0.00  0.00      FP4   
ATOM   1215  C   ILE F  18     -30.246  11.086  31.960  0.00  0.00      FP4   
ATOM   1216  O   ILE F  18     -29.992  12.268  32.015  0.00  0.00      FP4   
ATOM   1217  N   ASP F  19     -29.432  10.190  32.479  0.00  0.00      FP4   
ATOM   1218  HN  ASP F  19     -29.544   9.202  32.407  0.00  0.00      FP4   
ATOM   1219  CA  ASP F  19     -28.339  10.605  33.348  0.00  0.00      FP4   
ATOM   1220  HA  ASP F  19     -28.634  11.265  34.150  0.00  0.00      FP4   
ATOM   1221  CB  ASP F  19     -27.951   9.328  34.142  0.00  0.00      FP4   
ATOM   1222  HB1 ASP F  19     -27.435   8.644  33.435  0.00  0.00      FP4   
ATOM   1223  HB2 ASP F  19     -28.845   8.833  34.580  0.00  0.00      FP4   
ATOM   1224  CG  ASP F  19     -27.038   9.587  35.340  0.00  0.00      FP4   
ATOM   1225  OD1 ASP F  19     -26.861  10.747  35.808  0.00  0.00      FP4   
ATOM   1226  OD2 ASP F  19     -26.578   8.544  35.857  0.00  0.00      FP4   
ATOM   1227  C   ASP F  19     -27.246  11.287  32.522  0.00  0.00      FP4   
ATOM   1228  O   ASP F  19     -26.626  12.315  32.854  0.00  0.00      FP4   
ATOM   1229  N   GLY F  20     -27.170  10.726  31.276  0.00  0.00      FP4   
ATOM   1230  HN  GLY F  20     -27.616   9.898  30.945  0.00  0.00      FP4   
ATOM   1231  CA  GLY F  20     -26.262  11.358  30.294  0.00  0.00      FP4   
ATOM   1232  HA1 GLY F  20     -26.126  10.660  29.480  0.00  0.00      FP4   
ATOM   1233  HA2 GLY F  20     -25.253  11.536  30.636  0.00  0.00      FP4   
ATOM   1234  C   GLY F  20     -26.755  12.668  29.769  0.00  0.00      FP4   
ATOM   1235  O   GLY F  20     -26.023  13.622  29.720  0.00  0.00      FP4   
ATOM   1236  N   TRP F  21     -28.017  12.796  29.300  0.00  0.00      FP4   
ATOM   1237  HN  TRP F  21     -28.509  11.929  29.303  0.00  0.00      FP4   
ATOM   1238  CA  TRP F  21     -28.667  13.985  28.878  0.00  0.00      FP4   
ATOM   1239  HA  TRP F  21     -28.032  14.251  28.046  0.00  0.00      FP4   
ATOM   1240  CB  TRP F  21     -30.131  13.728  28.404  0.00  0.00      FP4   
ATOM   1241  HB1 TRP F  21     -30.542  13.411  29.386  0.00  0.00      FP4   
ATOM   1242  HB2 TRP F  21     -30.264  12.845  27.743  0.00  0.00      FP4   
ATOM   1243  CG  TRP F  21     -30.843  14.879  27.755  0.00  0.00      FP4   
ATOM   1244  CD1 TRP F  21     -31.898  15.492  28.433  0.00  0.00      FP4   
ATOM   1245  HD1 TRP F  21     -32.443  15.169  29.308  0.00  0.00      FP4   
ATOM   1246  NE1 TRP F  21     -32.190  16.680  27.731  0.00  0.00      FP4   
ATOM   1247  HE1 TRP F  21     -32.641  17.438  28.150  0.00  0.00      FP4   
ATOM   1248  CE2 TRP F  21     -31.513  16.622  26.549  0.00  0.00      FP4   
ATOM   1249  CD2 TRP F  21     -30.678  15.498  26.492  0.00  0.00      FP4   
ATOM   1250  CE3 TRP F  21     -29.857  15.245  25.432  0.00  0.00      FP4   
ATOM   1251  HE3 TRP F  21     -29.405  14.264  25.442  0.00  0.00      FP4   
ATOM   1252  CZ3 TRP F  21     -30.087  16.034  24.263  0.00  0.00      FP4   
ATOM   1253  HZ3 TRP F  21     -29.634  15.685  23.348  0.00  0.00      FP4   
ATOM   1254  CZ2 TRP F  21     -31.586  17.505  25.530  0.00  0.00      FP4   
ATOM   1255  HZ2 TRP F  21     -32.237  18.366  25.543  0.00  0.00      FP4   
ATOM   1256  CH2 TRP F  21     -30.883  17.216  24.353  0.00  0.00      FP4   
ATOM   1257  HH2 TRP F  21     -31.030  17.733  23.416  0.00  0.00      FP4   
ATOM   1258  C   TRP F  21     -28.671  15.071  30.008  0.00  0.00      FP4   
ATOM   1259  O   TRP F  21     -28.340  16.204  29.742  0.00  0.00      FP4   
ATOM   1260  N   TYR F  22     -28.979  14.778  31.294  0.00  0.00      FP4   
ATOM   1261  HN  TYR F  22     -29.389  13.926  31.612  0.00  0.00      FP4   
ATOM   1262  CA  TYR F  22     -28.891  15.657  32.429  0.00  0.00      FP4   
ATOM   1263  HA  TYR F  22     -29.209  16.625  32.070  0.00  0.00      FP4   
ATOM   1264  CB  TYR F  22     -29.780  15.175  33.611  0.00  0.00      FP4   
ATOM   1265  HB1 TYR F  22     -29.640  15.833  34.495  0.00  0.00      FP4   
ATOM   1266  HB2 TYR F  22     -29.376  14.174  33.876  0.00  0.00      FP4   
ATOM   1267  CG  TYR F  22     -31.294  15.077  33.331  0.00  0.00      FP4   
ATOM   1268  CD1 TYR F  22     -31.884  15.431  32.108  0.00  0.00      FP4   
ATOM   1269  HD1 TYR F  22     -31.304  15.703  31.239  0.00  0.00      FP4   
ATOM   1270  CE1 TYR F  22     -33.302  15.398  32.056  0.00  0.00      FP4   
ATOM   1271  HE1 TYR F  22     -33.890  15.789  31.239  0.00  0.00      FP4   
ATOM   1272  CZ  TYR F  22     -34.118  14.963  33.126  0.00  0.00      FP4   
ATOM   1273  OH  TYR F  22     -35.510  14.942  32.854  0.00  0.00      FP4   
ATOM   1274  HH  TYR F  22     -35.934  14.457  33.566  0.00  0.00      FP4   
ATOM   1275  CD2 TYR F  22     -32.093  14.658  34.430  0.00  0.00      FP4   
ATOM   1276  HD2 TYR F  22     -31.556  14.496  35.353  0.00  0.00      FP4   
ATOM   1277  CE2 TYR F  22     -33.498  14.566  34.327  0.00  0.00      FP4   
ATOM   1278  HE2 TYR F  22     -34.098  14.326  35.192  0.00  0.00      FP4   
ATOM   1279  C   TYR F  22     -27.491  15.940  32.873  0.00  0.00      FP4   
ATOM   1280  O   TYR F  22     -26.704  15.123  33.281  0.00  0.00      FP4   
ATOM   1281  N   GLY F  23     -27.032  17.236  32.826  0.00  0.00      FP4   
ATOM   1282  HN  GLY F  23     -27.731  17.944  32.886  0.00  0.00      FP4   
ATOM   1283  CA  GLY F  23     -25.683  17.740  33.039  0.00  0.00      FP4   
ATOM   1284  HA1 GLY F  23     -25.267  17.335  33.949  0.00  0.00      FP4   
ATOM   1285  HA2 GLY F  23     -25.773  18.815  32.987  0.00  0.00      FP4   
ATOM   1286  C   GLY F  23     -24.794  17.272  31.899  0.00  0.00      FP4   
ATOM   1287  OT1 GLY F  23     -23.913  16.412  32.141  0.00  0.00      FP4   
ATOM   1288  OT2 GLY F  23     -24.924  17.859  30.791  0.00  0.00      FP4   
ATOM   1289  N   GLY F   1       0.674   8.873  22.650  0.00  0.00      FP5   
ATOM   1290  HT1 GLY F   1      -0.244   8.887  23.138  0.00  0.00      FP5   
ATOM   1291  HT2 GLY F   1       1.325   8.732  23.449  0.00  0.00      FP5   
ATOM   1292  HT3 GLY F   1       0.798   8.051  22.026  0.00  0.00      FP5   
ATOM   1293  CA  GLY F   1       1.149  10.064  21.982  0.00  0.00      FP5   
ATOM   1294  HA1 GLY F   1       2.138   9.917  21.574  0.00  0.00      FP5   
ATOM   1295  HA2 GLY F   1       1.192  10.819  22.753  0.00  0.00      FP5   
ATOM   1296  C   GLY F   1       0.222  10.578  20.962  0.00  0.00      FP5   
ATOM   1297  O   GLY F   1      -0.974  10.402  20.999  0.00  0.00      FP5   
ATOM   1298  N   LEU F   2       0.798  11.153  19.911  0.00  0.00      FP5   
ATOM   1299  HN  LEU F   2       1.791  11.233  19.879  0.00  0.00      FP5   
ATOM   1300  CA  LEU F   2       0.027  11.512  18.806  0.00  0.00      FP5   
ATOM   1301  HA  LEU F   2      -0.795  12.117  19.158  0.00  0.00      FP5   
ATOM   1302  CB  LEU F   2       0.980  12.263  17.830  0.00  0.00      FP5   
ATOM   1303  HB1 LEU F   2       1.895  11.638  17.746  0.00  0.00      FP5   
ATOM   1304  HB2 LEU F   2       1.297  13.263  18.196  0.00  0.00      FP5   
ATOM   1305  CG  LEU F   2       0.411  12.444  16.395  0.00  0.00      FP5   
ATOM   1306  HG  LEU F   2       0.038  11.460  16.039  0.00  0.00      FP5   
ATOM   1307  CD1 LEU F   2      -0.761  13.464  16.482  0.00  0.00      FP5   
ATOM   1308 HD11 LEU F   2      -1.044  13.790  15.458  0.00  0.00      FP5   
ATOM   1309 HD12 LEU F   2      -0.476  14.371  17.056  0.00  0.00      FP5   
ATOM   1310 HD13 LEU F   2      -1.610  12.966  16.997  0.00  0.00      FP5   
ATOM   1311  CD2 LEU F   2       1.423  13.001  15.413  0.00  0.00      FP5   
ATOM   1312 HD21 LEU F   2       0.920  13.068  14.424  0.00  0.00      FP5   
ATOM   1313 HD22 LEU F   2       2.310  12.335  15.477  0.00  0.00      FP5   
ATOM   1314 HD23 LEU F   2       1.825  14.015  15.626  0.00  0.00      FP5   
ATOM   1315  C   LEU F   2      -0.661  10.335  18.192  0.00  0.00      FP5   
ATOM   1316  O   LEU F   2      -1.822  10.450  17.829  0.00  0.00      FP5   
ATOM   1317  N   PHE F   3       0.059   9.179  18.073  0.00  0.00      FP5   
ATOM   1318  HN  PHE F   3       0.989   9.168  18.434  0.00  0.00      FP5   
ATOM   1319  CA  PHE F   3      -0.608   8.018  17.470  0.00  0.00      FP5   
ATOM   1320  HA  PHE F   3      -1.178   8.388  16.631  0.00  0.00      FP5   
ATOM   1321  CB  PHE F   3       0.391   7.023  16.812  0.00  0.00      FP5   
ATOM   1322  HB1 PHE F   3      -0.172   6.183  16.352  0.00  0.00      FP5   
ATOM   1323  HB2 PHE F   3       1.105   6.615  17.559  0.00  0.00      FP5   
ATOM   1324  CG  PHE F   3       1.241   7.696  15.732  0.00  0.00      FP5   
ATOM   1325  CD1 PHE F   3       2.637   7.590  15.826  0.00  0.00      FP5   
ATOM   1326  HD1 PHE F   3       2.978   7.202  16.774  0.00  0.00      FP5   
ATOM   1327  CE1 PHE F   3       3.454   8.084  14.780  0.00  0.00      FP5   
ATOM   1328  HE1 PHE F   3       4.527   8.115  14.899  0.00  0.00      FP5   
ATOM   1329  CZ  PHE F   3       2.922   8.726  13.707  0.00  0.00      FP5   
ATOM   1330  HZ  PHE F   3       3.538   9.140  12.923  0.00  0.00      FP5   
ATOM   1331  CD2 PHE F   3       0.707   8.377  14.623  0.00  0.00      FP5   
ATOM   1332  HD2 PHE F   3      -0.363   8.501  14.703  0.00  0.00      FP5   
ATOM   1333  CE2 PHE F   3       1.546   8.896  13.660  0.00  0.00      FP5   
ATOM   1334  HE2 PHE F   3       1.127   9.295  12.748  0.00  0.00      FP5   
ATOM   1335  C   PHE F   3      -1.678   7.314  18.341  0.00  0.00      FP5   
ATOM   1336  O   PHE F   3      -2.712   6.793  17.889  0.00  0.00      FP5   
ATOM   1337  N   GLY F   4      -1.449   7.400  19.676  0.00  0.00      FP5   
ATOM   1338  HN  GLY F   4      -0.519   7.693  19.888  0.00  0.00      FP5   
ATOM   1339  CA  GLY F   4      -2.287   7.044  20.745  0.00  0.00      FP5   
ATOM   1340  HA1 GLY F   4      -1.758   7.290  21.655  0.00  0.00      FP5   
ATOM   1341  HA2 GLY F   4      -2.453   5.980  20.662  0.00  0.00      FP5   
ATOM   1342  C   GLY F   4      -3.542   7.829  20.810  0.00  0.00      FP5   
ATOM   1343  O   GLY F   4      -4.645   7.232  20.959  0.00  0.00      FP5   
ATOM   1344  N   ALA F   5      -3.615   9.157  20.579  0.00  0.00      FP5   
ATOM   1345  HN  ALA F   5      -2.880   9.775  20.312  0.00  0.00      FP5   
ATOM   1346  CA  ALA F   5      -4.759   9.903  20.544  0.00  0.00      FP5   
ATOM   1347  HA  ALA F   5      -5.190   9.640  21.499  0.00  0.00      FP5   
ATOM   1348  CB  ALA F   5      -4.396  11.392  20.547  0.00  0.00      FP5   
ATOM   1349  HB1 ALA F   5      -4.022  11.695  19.546  0.00  0.00      FP5   
ATOM   1350  HB2 ALA F   5      -3.500  11.621  21.163  0.00  0.00      FP5   
ATOM   1351  HB3 ALA F   5      -5.190  12.054  20.952  0.00  0.00      FP5   
ATOM   1352  C   ALA F   5      -5.731   9.557  19.404  0.00  0.00      FP5   
ATOM   1353  O   ALA F   5      -6.910   9.561  19.466  0.00  0.00      FP5   
ATOM   1354  N   ILE F   6      -5.158   9.400  18.191  0.00  0.00      FP5   
ATOM   1355  HN  ILE F   6      -4.169   9.501  18.121  0.00  0.00      FP5   
ATOM   1356  CA  ILE F   6      -5.841   8.909  17.030  0.00  0.00      FP5   
ATOM   1357  HA  ILE F   6      -6.667   9.591  16.894  0.00  0.00      FP5   
ATOM   1358  CB  ILE F   6      -5.025   8.843  15.829  0.00  0.00      FP5   
ATOM   1359  HB  ILE F   6      -4.154   8.185  16.037  0.00  0.00      FP5   
ATOM   1360  CG2 ILE F   6      -5.774   8.054  14.634  0.00  0.00      FP5   
ATOM   1361 HG21 ILE F   6      -6.597   8.689  14.240  0.00  0.00      FP5   
ATOM   1362 HG22 ILE F   6      -6.157   7.037  14.864  0.00  0.00      FP5   
ATOM   1363 HG23 ILE F   6      -5.101   7.931  13.759  0.00  0.00      FP5   
ATOM   1364  CG1 ILE F   6      -4.503  10.173  15.332  0.00  0.00      FP5   
ATOM   1365 HG11 ILE F   6      -4.583  10.976  16.096  0.00  0.00      FP5   
ATOM   1366 HG12 ILE F   6      -5.275  10.660  14.698  0.00  0.00      FP5   
ATOM   1367  CD  ILE F   6      -3.205  10.215  14.598  0.00  0.00      FP5   
ATOM   1368  HD1 ILE F   6      -2.863  11.237  14.329  0.00  0.00      FP5   
ATOM   1369  HD2 ILE F   6      -3.383   9.605  13.687  0.00  0.00      FP5   
ATOM   1370  HD3 ILE F   6      -2.476   9.679  15.242  0.00  0.00      FP5   
ATOM   1371  C   ILE F   6      -6.543   7.655  17.249  0.00  0.00      FP5   
ATOM   1372  O   ILE F   6      -7.754   7.469  16.959  0.00  0.00      FP5   
ATOM   1373  N   ALA F   7      -5.864   6.591  17.776  0.00  0.00      FP5   
ATOM   1374  HN  ALA F   7      -4.998   6.897  18.164  0.00  0.00      FP5   
ATOM   1375  CA  ALA F   7      -6.564   5.426  18.230  0.00  0.00      FP5   
ATOM   1376  HA  ALA F   7      -6.984   5.059  17.305  0.00  0.00      FP5   
ATOM   1377  CB  ALA F   7      -5.499   4.519  18.804  0.00  0.00      FP5   
ATOM   1378  HB1 ALA F   7      -6.010   3.552  18.997  0.00  0.00      FP5   
ATOM   1379  HB2 ALA F   7      -5.024   4.940  19.716  0.00  0.00      FP5   
ATOM   1380  HB3 ALA F   7      -4.702   4.327  18.054  0.00  0.00      FP5   
ATOM   1381  C   ALA F   7      -7.672   5.609  19.241  0.00  0.00      FP5   
ATOM   1382  O   ALA F   7      -8.757   5.016  19.213  0.00  0.00      FP5   
ATOM   1383  N   GLY F   8      -7.324   6.537  20.178  0.00  0.00      FP5   
ATOM   1384  HN  GLY F   8      -6.399   6.908  20.226  0.00  0.00      FP5   
ATOM   1385  CA  GLY F   8      -8.193   6.914  21.353  0.00  0.00      FP5   
ATOM   1386  HA1 GLY F   8      -7.550   7.604  21.878  0.00  0.00      FP5   
ATOM   1387  HA2 GLY F   8      -8.430   6.047  21.952  0.00  0.00      FP5   
ATOM   1388  C   GLY F   8      -9.527   7.603  20.981  0.00  0.00      FP5   
ATOM   1389  O   GLY F   8     -10.529   7.379  21.640  0.00  0.00      FP5   
ATOM   1390  N   PHE F   9      -9.560   8.316  19.910  0.00  0.00      FP5   
ATOM   1391  HN  PHE F   9      -8.768   8.612  19.382  0.00  0.00      FP5   
ATOM   1392  CA  PHE F   9     -10.772   8.905  19.414  0.00  0.00      FP5   
ATOM   1393  HA  PHE F   9     -11.298   9.306  20.268  0.00  0.00      FP5   
ATOM   1394  CB  PHE F   9     -10.478  10.125  18.520  0.00  0.00      FP5   
ATOM   1395  HB1 PHE F   9      -9.896   9.910  17.598  0.00  0.00      FP5   
ATOM   1396  HB2 PHE F   9     -10.015  10.865  19.207  0.00  0.00      FP5   
ATOM   1397  CG  PHE F   9     -11.783  10.858  18.035  0.00  0.00      FP5   
ATOM   1398  CD1 PHE F   9     -12.246  10.476  16.757  0.00  0.00      FP5   
ATOM   1399  HD1 PHE F   9     -11.809   9.566  16.372  0.00  0.00      FP5   
ATOM   1400  CE1 PHE F   9     -13.251  11.152  16.059  0.00  0.00      FP5   
ATOM   1401  HE1 PHE F   9     -13.535  10.814  15.074  0.00  0.00      FP5   
ATOM   1402  CZ  PHE F   9     -13.823  12.294  16.721  0.00  0.00      FP5   
ATOM   1403  HZ  PHE F   9     -14.517  12.918  16.178  0.00  0.00      FP5   
ATOM   1404  CD2 PHE F   9     -12.250  12.024  18.527  0.00  0.00      FP5   
ATOM   1405  HD2 PHE F   9     -11.929  12.479  19.453  0.00  0.00      FP5   
ATOM   1406  CE2 PHE F   9     -13.324  12.790  17.928  0.00  0.00      FP5   
ATOM   1407  HE2 PHE F   9     -13.705  13.678  18.410  0.00  0.00      FP5   
ATOM   1408  C   PHE F   9     -11.738   7.831  18.966  0.00  0.00      FP5   
ATOM   1409  O   PHE F   9     -12.921   7.897  19.105  0.00  0.00      FP5   
ATOM   1410  N   ILE F  10     -11.212   6.746  18.446  0.00  0.00      FP5   
ATOM   1411  HN  ILE F  10     -10.225   6.733  18.307  0.00  0.00      FP5   
ATOM   1412  CA  ILE F  10     -12.006   5.646  17.949  0.00  0.00      FP5   
ATOM   1413  HA  ILE F  10     -12.988   6.005  17.679  0.00  0.00      FP5   
ATOM   1414  CB  ILE F  10     -11.359   4.772  16.880  0.00  0.00      FP5   
ATOM   1415  HB  ILE F  10     -10.596   4.045  17.234  0.00  0.00      FP5   
ATOM   1416  CG2 ILE F  10     -12.576   4.055  16.174  0.00  0.00      FP5   
ATOM   1417 HG21 ILE F  10     -12.225   3.585  15.230  0.00  0.00      FP5   
ATOM   1418 HG22 ILE F  10     -13.318   4.820  15.862  0.00  0.00      FP5   
ATOM   1419 HG23 ILE F  10     -13.124   3.299  16.776  0.00  0.00      FP5   
ATOM   1420  CG1 ILE F  10     -10.655   5.806  15.957  0.00  0.00      FP5   
ATOM   1421 HG11 ILE F  10      -9.677   6.040  16.430  0.00  0.00      FP5   
ATOM   1422 HG12 ILE F  10     -11.210   6.768  15.972  0.00  0.00      FP5   
ATOM   1423  CD  ILE F  10     -10.403   5.169  14.564  0.00  0.00      FP5   
ATOM   1424  HD1 ILE F  10      -9.555   5.720  14.103  0.00  0.00      FP5   
ATOM   1425  HD2 ILE F  10     -11.315   5.126  13.930  0.00  0.00      FP5   
ATOM   1426  HD3 ILE F  10     -10.048   4.123  14.681  0.00  0.00      FP5   
ATOM   1427  C   ILE F  10     -12.392   4.744  19.105  0.00  0.00      FP5   
ATOM   1428  O   ILE F  10     -13.522   4.287  19.189  0.00  0.00      FP5   
ATOM   1429  N   GLU F  11     -11.478   4.419  20.037  0.00  0.00      FP5   
ATOM   1430  HN  GLU F  11     -10.529   4.712  19.955  0.00  0.00      FP5   
ATOM   1431  CA  GLU F  11     -11.809   3.601  21.211  0.00  0.00      FP5   
ATOM   1432  HA  GLU F  11     -12.337   2.722  20.873  0.00  0.00      FP5   
ATOM   1433  CB  GLU F  11     -10.492   3.107  21.932  0.00  0.00      FP5   
ATOM   1434  HB1 GLU F  11     -10.801   2.435  22.761  0.00  0.00      FP5   
ATOM   1435  HB2 GLU F  11      -9.979   3.925  22.481  0.00  0.00      FP5   
ATOM   1436  CG  GLU F  11      -9.583   2.311  20.935  0.00  0.00      FP5   
ATOM   1437  HG1 GLU F  11      -8.960   3.040  20.374  0.00  0.00      FP5   
ATOM   1438  HG2 GLU F  11     -10.184   1.848  20.123  0.00  0.00      FP5   
ATOM   1439  CD  GLU F  11      -8.661   1.311  21.535  0.00  0.00      FP5   
ATOM   1440  OE1 GLU F  11      -7.825   1.620  22.411  0.00  0.00      FP5   
ATOM   1441  OE2 GLU F  11      -8.729   0.141  21.117  0.00  0.00      FP5   
ATOM   1442  C   GLU F  11     -12.679   4.271  22.304  0.00  0.00      FP5   
ATOM   1443  O   GLU F  11     -13.407   3.623  23.003  0.00  0.00      FP5   
ATOM   1444  N   GLY F  12     -12.603   5.631  22.566  0.00  0.00      FP5   
ATOM   1445  HN  GLY F  12     -11.937   6.198  22.087  0.00  0.00      FP5   
ATOM   1446  CA  GLY F  12     -13.440   6.320  23.593  0.00  0.00      FP5   
ATOM   1447  HA1 GLY F  12     -13.006   6.091  24.555  0.00  0.00      FP5   
ATOM   1448  HA2 GLY F  12     -14.455   5.955  23.539  0.00  0.00      FP5   
ATOM   1449  C   GLY F  12     -13.559   7.804  23.422  0.00  0.00      FP5   
ATOM   1450  O   GLY F  12     -13.519   8.530  24.447  0.00  0.00      FP5   
ATOM   1451  N   GLY F  13     -13.598   8.305  22.193  0.00  0.00      FP5   
ATOM   1452  HN  GLY F  13     -13.421   7.775  21.367  0.00  0.00      FP5   
ATOM   1453  CA  GLY F  13     -13.837   9.750  21.931  0.00  0.00      FP5   
ATOM   1454  HA1 GLY F  13     -14.751  10.037  22.430  0.00  0.00      FP5   
ATOM   1455  HA2 GLY F  13     -13.871   9.907  20.863  0.00  0.00      FP5   
ATOM   1456  C   GLY F  13     -12.796  10.664  22.373  0.00  0.00      FP5   
ATOM   1457  O   GLY F  13     -11.616  10.329  22.354  0.00  0.00      FP5   
ATOM   1458  N   TRP F  14     -13.261  11.856  22.886  0.00  0.00      FP5   
ATOM   1459  HN  TRP F  14     -14.218  12.061  23.075  0.00  0.00      FP5   
ATOM   1460  CA  TRP F  14     -12.283  12.766  23.520  0.00  0.00      FP5   
ATOM   1461  HA  TRP F  14     -11.555  12.938  22.741  0.00  0.00      FP5   
ATOM   1462  CB  TRP F  14     -13.018  14.076  23.884  0.00  0.00      FP5   
ATOM   1463  HB1 TRP F  14     -13.749  13.959  24.713  0.00  0.00      FP5   
ATOM   1464  HB2 TRP F  14     -13.646  14.291  22.993  0.00  0.00      FP5   
ATOM   1465  CG  TRP F  14     -12.075  15.180  24.216  0.00  0.00      FP5   
ATOM   1466  CD1 TRP F  14     -12.210  15.913  25.351  0.00  0.00      FP5   
ATOM   1467  HD1 TRP F  14     -12.922  15.574  26.090  0.00  0.00      FP5   
ATOM   1468  NE1 TRP F  14     -11.213  16.807  25.443  0.00  0.00      FP5   
ATOM   1469  HE1 TRP F  14     -11.146  17.416  26.203  0.00  0.00      FP5   
ATOM   1470  CE2 TRP F  14     -10.516  16.780  24.226  0.00  0.00      FP5   
ATOM   1471  CD2 TRP F  14     -11.074  15.791  23.439  0.00  0.00      FP5   
ATOM   1472  CE3 TRP F  14     -10.562  15.511  22.229  0.00  0.00      FP5   
ATOM   1473  HE3 TRP F  14     -10.912  14.658  21.667  0.00  0.00      FP5   
ATOM   1474  CZ3 TRP F  14      -9.595  16.334  21.662  0.00  0.00      FP5   
ATOM   1475  HZ3 TRP F  14      -9.251  16.204  20.646  0.00  0.00      FP5   
ATOM   1476  CZ2 TRP F  14      -9.660  17.664  23.717  0.00  0.00      FP5   
ATOM   1477  HZ2 TRP F  14      -9.379  18.497  24.345  0.00  0.00      FP5   
ATOM   1478  CH2 TRP F  14      -9.175  17.449  22.382  0.00  0.00      FP5   
ATOM   1479  HH2 TRP F  14      -8.440  18.157  22.028  0.00  0.00      FP5   
ATOM   1480  C   TRP F  14     -11.656  12.199  24.843  0.00  0.00      FP5   
ATOM   1481  O   TRP F  14     -10.513  12.445  25.072  0.00  0.00      FP5   
ATOM   1482  N   THR F  15     -12.367  11.464  25.694  0.00  0.00      FP5   
ATOM   1483  HN  THR F  15     -13.298  11.231  25.421  0.00  0.00      FP5   
ATOM   1484  CA  THR F  15     -11.884  10.951  26.985  0.00  0.00      FP5   
ATOM   1485  HA  THR F  15     -11.506  11.743  27.615  0.00  0.00      FP5   
ATOM   1486  CB  THR F  15     -13.084  10.303  27.688  0.00  0.00      FP5   
ATOM   1487  HB  THR F  15     -13.493   9.602  26.929  0.00  0.00      FP5   
ATOM   1488  OG1 THR F  15     -14.143  11.238  27.982  0.00  0.00      FP5   
ATOM   1489  HG1 THR F  15     -14.428  11.428  27.085  0.00  0.00      FP5   
ATOM   1490  CG2 THR F  15     -12.731   9.662  29.054  0.00  0.00      FP5   
ATOM   1491 HG21 THR F  15     -12.333  10.352  29.828  0.00  0.00      FP5   
ATOM   1492 HG22 THR F  15     -11.931   8.905  28.913  0.00  0.00      FP5   
ATOM   1493 HG23 THR F  15     -13.626   9.114  29.417  0.00  0.00      FP5   
ATOM   1494  C   THR F  15     -10.810   9.877  26.701  0.00  0.00      FP5   
ATOM   1495  O   THR F  15      -9.700   9.803  27.227  0.00  0.00      FP5   
ATOM   1496  N   GLY F  16     -10.963   8.996  25.658  0.00  0.00      FP5   
ATOM   1497  HN  GLY F  16     -11.738   9.142  25.047  0.00  0.00      FP5   
ATOM   1498  CA  GLY F  16      -9.908   8.034  25.166  0.00  0.00      FP5   
ATOM   1499  HA1 GLY F  16     -10.450   7.294  24.597  0.00  0.00      FP5   
ATOM   1500  HA2 GLY F  16      -9.382   7.599  26.003  0.00  0.00      FP5   
ATOM   1501  C   GLY F  16      -8.767   8.598  24.392  0.00  0.00      FP5   
ATOM   1502  O   GLY F  16      -7.590   8.169  24.569  0.00  0.00      FP5   
ATOM   1503  N   MET F  17      -9.020   9.568  23.548  0.00  0.00      FP5   
ATOM   1504  HN  MET F  17      -9.990   9.755  23.415  0.00  0.00      FP5   
ATOM   1505  CA  MET F  17      -8.018  10.354  22.848  0.00  0.00      FP5   
ATOM   1506  HA  MET F  17      -7.383   9.641  22.343  0.00  0.00      FP5   
ATOM   1507  CB  MET F  17      -8.814  11.237  21.944  0.00  0.00      FP5   
ATOM   1508  HB1 MET F  17      -9.586  11.728  22.574  0.00  0.00      FP5   
ATOM   1509  HB2 MET F  17      -9.394  10.573  21.268  0.00  0.00      FP5   
ATOM   1510  CG  MET F  17      -8.175  12.307  21.036  0.00  0.00      FP5   
ATOM   1511  HG1 MET F  17      -8.926  12.652  20.293  0.00  0.00      FP5   
ATOM   1512  HG2 MET F  17      -7.312  11.875  20.485  0.00  0.00      FP5   
ATOM   1513  SD  MET F  17      -7.494  13.801  21.918  0.00  0.00      FP5   
ATOM   1514  CE  MET F  17      -6.855  14.600  20.399  0.00  0.00      FP5   
ATOM   1515  HE1 MET F  17      -6.937  15.688  20.604  0.00  0.00      FP5   
ATOM   1516  HE2 MET F  17      -7.510  14.294  19.555  0.00  0.00      FP5   
ATOM   1517  HE3 MET F  17      -5.855  14.323  20.002  0.00  0.00      FP5   
ATOM   1518  C   MET F  17      -7.090  11.075  23.755  0.00  0.00      FP5   
ATOM   1519  O   MET F  17      -5.864  10.962  23.595  0.00  0.00      FP5   
ATOM   1520  N   ILE F  18      -7.550  11.827  24.771  0.00  0.00      FP5   
ATOM   1521  HN  ILE F  18      -8.525  12.039  24.777  0.00  0.00      FP5   
ATOM   1522  CA  ILE F  18      -6.767  12.602  25.685  0.00  0.00      FP5   
ATOM   1523  HA  ILE F  18      -6.006  13.123  25.124  0.00  0.00      FP5   
ATOM   1524  CB  ILE F  18      -7.560  13.567  26.490  0.00  0.00      FP5   
ATOM   1525  HB  ILE F  18      -8.523  13.066  26.726  0.00  0.00      FP5   
ATOM   1526  CG2 ILE F  18      -6.909  14.080  27.842  0.00  0.00      FP5   
ATOM   1527 HG21 ILE F  18      -6.630  13.217  28.483  0.00  0.00      FP5   
ATOM   1528 HG22 ILE F  18      -7.654  14.720  28.361  0.00  0.00      FP5   
ATOM   1529 HG23 ILE F  18      -6.028  14.733  27.661  0.00  0.00      FP5   
ATOM   1530  CG1 ILE F  18      -7.950  14.782  25.603  0.00  0.00      FP5   
ATOM   1531 HG11 ILE F  18      -8.774  15.303  26.135  0.00  0.00      FP5   
ATOM   1532 HG12 ILE F  18      -8.334  14.411  24.628  0.00  0.00      FP5   
ATOM   1533  CD  ILE F  18      -6.900  15.773  25.434  0.00  0.00      FP5   
ATOM   1534  HD1 ILE F  18      -7.146  16.558  24.687  0.00  0.00      FP5   
ATOM   1535  HD2 ILE F  18      -5.921  15.286  25.241  0.00  0.00      FP5   
ATOM   1536  HD3 ILE F  18      -6.702  16.290  26.398  0.00  0.00      FP5   
ATOM   1537  C   ILE F  18      -5.919  11.705  26.571  0.00  0.00      FP5   
ATOM   1538  O   ILE F  18      -4.795  12.094  26.819  0.00  0.00      FP5   
ATOM   1539  N   ASP F  19      -6.475  10.603  26.979  0.00  0.00      FP5   
ATOM   1540  HN  ASP F  19      -7.457  10.506  26.840  0.00  0.00      FP5   
ATOM   1541  CA  ASP F  19      -5.709   9.685  27.824  0.00  0.00      FP5   
ATOM   1542  HA  ASP F  19      -5.273  10.128  28.707  0.00  0.00      FP5   
ATOM   1543  CB  ASP F  19      -6.649   8.626  28.378  0.00  0.00      FP5   
ATOM   1544  HB1 ASP F  19      -7.238   8.055  27.628  0.00  0.00      FP5   
ATOM   1545  HB2 ASP F  19      -7.316   9.212  29.046  0.00  0.00      FP5   
ATOM   1546  CG  ASP F  19      -5.992   7.430  29.170  0.00  0.00      FP5   
ATOM   1547  OD1 ASP F  19      -5.176   7.787  30.041  0.00  0.00      FP5   
ATOM   1548  OD2 ASP F  19      -6.372   6.255  28.926  0.00  0.00      FP5   
ATOM   1549  C   ASP F  19      -4.645   9.001  26.943  0.00  0.00      FP5   
ATOM   1550  O   ASP F  19      -3.549   8.720  27.397  0.00  0.00      FP5   
ATOM   1551  N   GLY F  20      -4.903   8.794  25.609  0.00  0.00      FP5   
ATOM   1552  HN  GLY F  20      -5.844   8.888  25.296  0.00  0.00      FP5   
ATOM   1553  CA  GLY F  20      -3.928   8.415  24.660  0.00  0.00      FP5   
ATOM   1554  HA1 GLY F  20      -4.451   8.226  23.735  0.00  0.00      FP5   
ATOM   1555  HA2 GLY F  20      -3.356   7.556  24.978  0.00  0.00      FP5   
ATOM   1556  C   GLY F  20      -2.886   9.479  24.304  0.00  0.00      FP5   
ATOM   1557  O   GLY F  20      -1.751   9.151  23.873  0.00  0.00      FP5   
ATOM   1558  N   TRP F  21      -3.228  10.755  24.349  0.00  0.00      FP5   
ATOM   1559  HN  TRP F  21      -4.211  10.888  24.441  0.00  0.00      FP5   
ATOM   1560  CA  TRP F  21      -2.393  11.894  24.079  0.00  0.00      FP5   
ATOM   1561  HA  TRP F  21      -2.041  11.756  23.067  0.00  0.00      FP5   
ATOM   1562  CB  TRP F  21      -3.195  13.252  24.105  0.00  0.00      FP5   
ATOM   1563  HB1 TRP F  21      -3.683  13.419  25.089  0.00  0.00      FP5   
ATOM   1564  HB2 TRP F  21      -4.015  13.019  23.393  0.00  0.00      FP5   
ATOM   1565  CG  TRP F  21      -2.384  14.418  23.822  0.00  0.00      FP5   
ATOM   1566  CD1 TRP F  21      -2.062  15.418  24.712  0.00  0.00      FP5   
ATOM   1567  HD1 TRP F  21      -2.534  15.575  25.671  0.00  0.00      FP5   
ATOM   1568  NE1 TRP F  21      -1.134  16.217  24.186  0.00  0.00      FP5   
ATOM   1569  HE1 TRP F  21      -0.573  16.857  24.663  0.00  0.00      FP5   
ATOM   1570  CE2 TRP F  21      -0.780  15.869  22.986  0.00  0.00      FP5   
ATOM   1571  CD2 TRP F  21      -1.477  14.646  22.731  0.00  0.00      FP5   
ATOM   1572  CE3 TRP F  21      -1.162  14.007  21.547  0.00  0.00      FP5   
ATOM   1573  HE3 TRP F  21      -1.672  13.136  21.163  0.00  0.00      FP5   
ATOM   1574  CZ3 TRP F  21      -0.246  14.540  20.650  0.00  0.00      FP5   
ATOM   1575  HZ3 TRP F  21      -0.177  14.030  19.700  0.00  0.00      FP5   
ATOM   1576  CZ2 TRP F  21       0.121  16.456  22.121  0.00  0.00      FP5   
ATOM   1577  HZ2 TRP F  21       0.635  17.365  22.397  0.00  0.00      FP5   
ATOM   1578  CH2 TRP F  21       0.376  15.804  20.937  0.00  0.00      FP5   
ATOM   1579  HH2 TRP F  21       0.956  16.345  20.203  0.00  0.00      FP5   
ATOM   1580  C   TRP F  21      -1.193  11.887  25.021  0.00  0.00      FP5   
ATOM   1581  O   TRP F  21      -0.076  11.884  24.629  0.00  0.00      FP5   
ATOM   1582  N   TYR F  22      -1.549  11.605  26.334  0.00  0.00      FP5   
ATOM   1583  HN  TYR F  22      -2.463  11.561  26.731  0.00  0.00      FP5   
ATOM   1584  CA  TYR F  22      -0.583  11.278  27.385  0.00  0.00      FP5   
ATOM   1585  HA  TYR F  22       0.319  11.848  27.218  0.00  0.00      FP5   
ATOM   1586  CB  TYR F  22      -1.150  11.460  28.835  0.00  0.00      FP5   
ATOM   1587  HB1 TYR F  22      -0.280  11.407  29.524  0.00  0.00      FP5   
ATOM   1588  HB2 TYR F  22      -1.988  10.767  29.064  0.00  0.00      FP5   
ATOM   1589  CG  TYR F  22      -1.644  12.849  28.901  0.00  0.00      FP5   
ATOM   1590  CD1 TYR F  22      -2.874  13.153  29.426  0.00  0.00      FP5   
ATOM   1591  HD1 TYR F  22      -3.443  12.324  29.821  0.00  0.00      FP5   
ATOM   1592  CE1 TYR F  22      -3.333  14.431  29.443  0.00  0.00      FP5   
ATOM   1593  HE1 TYR F  22      -4.201  14.704  30.025  0.00  0.00      FP5   
ATOM   1594  CZ  TYR F  22      -2.605  15.496  28.927  0.00  0.00      FP5   
ATOM   1595  OH  TYR F  22      -3.040  16.834  28.989  0.00  0.00      FP5   
ATOM   1596  HH  TYR F  22      -3.861  16.848  29.486  0.00  0.00      FP5   
ATOM   1597  CD2 TYR F  22      -0.884  13.959  28.568  0.00  0.00      FP5   
ATOM   1598  HD2 TYR F  22       0.185  13.903  28.425  0.00  0.00      FP5   
ATOM   1599  CE2 TYR F  22      -1.291  15.278  28.612  0.00  0.00      FP5   
ATOM   1600  HE2 TYR F  22      -0.628  16.086  28.339  0.00  0.00      FP5   
ATOM   1601  C   TYR F  22      -0.061   9.854  27.326  0.00  0.00      FP5   
ATOM   1602  O   TYR F  22       0.862   9.558  28.118  0.00  0.00      FP5   
ATOM   1603  N   GLY F  23      -0.580   8.919  26.507  0.00  0.00      FP5   
ATOM   1604  HN  GLY F  23      -1.180   9.290  25.802  0.00  0.00      FP5   
ATOM   1605  CA  GLY F  23       0.009   7.675  26.553  0.00  0.00      FP5   
ATOM   1606  HA1 GLY F  23      -0.732   6.923  26.327  0.00  0.00      FP5   
ATOM   1607  HA2 GLY F  23       0.319   7.437  27.560  0.00  0.00      FP5   
ATOM   1608  C   GLY F  23       1.230   7.526  25.597  0.00  0.00      FP5   
ATOM   1609  OT1 GLY F  23       1.635   6.376  25.554  0.00  0.00      FP5   
ATOM   1610  OT2 GLY F  23       1.686   8.573  25.126  0.00  0.00      FP5   
ATOM   1611  N   GLY F   1     -21.353 -24.270  20.330  0.00  0.00      FP6   
ATOM   1612  HT1 GLY F   1     -21.534 -24.803  21.205  0.00  0.00      FP6   
ATOM   1613  HT2 GLY F   1     -21.972 -23.455  20.144  0.00  0.00      FP6   
ATOM   1614  HT3 GLY F   1     -20.428 -23.810  20.450  0.00  0.00      FP6   
ATOM   1615  CA  GLY F   1     -21.317 -25.339  19.226  0.00  0.00      FP6   
ATOM   1616  HA1 GLY F   1     -22.355 -25.536  19.001  0.00  0.00      FP6   
ATOM   1617  HA2 GLY F   1     -20.842 -26.246  19.568  0.00  0.00      FP6   
ATOM   1618  C   GLY F   1     -20.491 -24.826  18.028  0.00  0.00      FP6   
ATOM   1619  O   GLY F   1     -19.625 -24.006  18.228  0.00  0.00      FP6   
ATOM   1620  N   LEU F   2     -20.860 -25.211  16.832  0.00  0.00      FP6   
ATOM   1621  HN  LEU F   2     -21.734 -25.686  16.770  0.00  0.00      FP6   
ATOM   1622  CA  LEU F   2     -20.217 -24.877  15.573  0.00  0.00      FP6   
ATOM   1623  HA  LEU F   2     -19.244 -25.343  15.629  0.00  0.00      FP6   
ATOM   1624  CB  LEU F   2     -21.009 -25.452  14.363  0.00  0.00      FP6   
ATOM   1625  HB1 LEU F   2     -22.072 -25.144  14.272  0.00  0.00      FP6   
ATOM   1626  HB2 LEU F   2     -20.831 -26.535  14.541  0.00  0.00      FP6   
ATOM   1627  CG  LEU F   2     -20.275 -25.147  13.033  0.00  0.00      FP6   
ATOM   1628  HG  LEU F   2     -20.262 -24.043  12.904  0.00  0.00      FP6   
ATOM   1629  CD1 LEU F   2     -18.821 -25.746  12.926  0.00  0.00      FP6   
ATOM   1630 HD11 LEU F   2     -18.363 -25.598  11.925  0.00  0.00      FP6   
ATOM   1631 HD12 LEU F   2     -18.893 -26.839  13.114  0.00  0.00      FP6   
ATOM   1632 HD13 LEU F   2     -18.186 -25.294  13.718  0.00  0.00      FP6   
ATOM   1633  CD2 LEU F   2     -21.133 -25.552  11.855  0.00  0.00      FP6   
ATOM   1634 HD21 LEU F   2     -20.904 -26.628  11.702  0.00  0.00      FP6   
ATOM   1635 HD22 LEU F   2     -20.805 -25.030  10.930  0.00  0.00      FP6   
ATOM   1636 HD23 LEU F   2     -22.231 -25.399  11.915  0.00  0.00      FP6   
ATOM   1637  C   LEU F   2     -19.880 -23.362  15.337  0.00  0.00      FP6   
ATOM   1638  O   LEU F   2     -18.796 -22.906  15.034  0.00  0.00      FP6   
ATOM   1639  N   PHE F   3     -20.914 -22.485  15.528  0.00  0.00      FP6   
ATOM   1640  HN  PHE F   3     -21.732 -22.920  15.897  0.00  0.00      FP6   
ATOM   1641  CA  PHE F   3     -21.062 -21.062  15.375  0.00  0.00      FP6   
ATOM   1642  HA  PHE F   3     -20.465 -20.785  14.519  0.00  0.00      FP6   
ATOM   1643  CB  PHE F   3     -22.531 -20.772  15.082  0.00  0.00      FP6   
ATOM   1644  HB1 PHE F   3     -22.748 -19.735  14.749  0.00  0.00      FP6   
ATOM   1645  HB2 PHE F   3     -23.194 -20.927  15.960  0.00  0.00      FP6   
ATOM   1646  CG  PHE F   3     -23.069 -21.681  13.991  0.00  0.00      FP6   
ATOM   1647  CD1 PHE F   3     -22.566 -21.610  12.636  0.00  0.00      FP6   
ATOM   1648  HD1 PHE F   3     -21.873 -20.823  12.377  0.00  0.00      FP6   
ATOM   1649  CE1 PHE F   3     -23.162 -22.353  11.664  0.00  0.00      FP6   
ATOM   1650  HE1 PHE F   3     -22.712 -22.212  10.693  0.00  0.00      FP6   
ATOM   1651  CZ  PHE F   3     -24.074 -23.365  11.976  0.00  0.00      FP6   
ATOM   1652  HZ  PHE F   3     -24.342 -24.048  11.184  0.00  0.00      FP6   
ATOM   1653  CD2 PHE F   3     -24.056 -22.615  14.239  0.00  0.00      FP6   
ATOM   1654  HD2 PHE F   3     -24.348 -22.735  15.272  0.00  0.00      FP6   
ATOM   1655  CE2 PHE F   3     -24.547 -23.501  13.311  0.00  0.00      FP6   
ATOM   1656  HE2 PHE F   3     -25.296 -24.243  13.545  0.00  0.00      FP6   
ATOM   1657  C   PHE F   3     -20.525 -20.297  16.632  0.00  0.00      FP6   
ATOM   1658  O   PHE F   3     -19.940 -19.216  16.428  0.00  0.00      FP6   
ATOM   1659  N   GLY F   4     -20.679 -20.910  17.861  0.00  0.00      FP6   
ATOM   1660  HN  GLY F   4     -21.176 -21.772  17.932  0.00  0.00      FP6   
ATOM   1661  CA  GLY F   4     -20.009 -20.436  19.089  0.00  0.00      FP6   
ATOM   1662  HA1 GLY F   4     -20.209 -21.155  19.869  0.00  0.00      FP6   
ATOM   1663  HA2 GLY F   4     -20.333 -19.444  19.367  0.00  0.00      FP6   
ATOM   1664  C   GLY F   4     -18.509 -20.428  18.981  0.00  0.00      FP6   
ATOM   1665  O   GLY F   4     -17.924 -19.564  19.708  0.00  0.00      FP6   
ATOM   1666  N   ALA F   5     -17.917 -21.340  18.195  0.00  0.00      FP6   
ATOM   1667  HN  ALA F   5     -18.540 -21.980  17.753  0.00  0.00      FP6   
ATOM   1668  CA  ALA F   5     -16.533 -21.600  18.083  0.00  0.00      FP6   
ATOM   1669  HA  ALA F   5     -16.133 -21.274  19.032  0.00  0.00      FP6   
ATOM   1670  CB  ALA F   5     -16.445 -23.137  17.992  0.00  0.00      FP6   
ATOM   1671  HB1 ALA F   5     -16.679 -23.451  16.953  0.00  0.00      FP6   
ATOM   1672  HB2 ALA F   5     -17.214 -23.667  18.594  0.00  0.00      FP6   
ATOM   1673  HB3 ALA F   5     -15.410 -23.480  18.205  0.00  0.00      FP6   
ATOM   1674  C   ALA F   5     -15.857 -20.937  17.016  0.00  0.00      FP6   
ATOM   1675  O   ALA F   5     -14.701 -20.559  17.043  0.00  0.00      FP6   
ATOM   1676  N   ILE F   6     -16.642 -20.703  15.934  0.00  0.00      FP6   
ATOM   1677  HN  ILE F   6     -17.484 -21.233  15.872  0.00  0.00      FP6   
ATOM   1678  CA  ILE F   6     -16.246 -19.888  14.768  0.00  0.00      FP6   
ATOM   1679  HA  ILE F   6     -15.285 -20.286  14.476  0.00  0.00      FP6   
ATOM   1680  CB  ILE F   6     -17.314 -19.839  13.639  0.00  0.00      FP6   
ATOM   1681  HB  ILE F   6     -18.304 -19.844  14.141  0.00  0.00      FP6   
ATOM   1682  CG2 ILE F   6     -17.234 -18.544  12.803  0.00  0.00      FP6   
ATOM   1683 HG21 ILE F   6     -18.066 -18.655  12.075  0.00  0.00      FP6   
ATOM   1684 HG22 ILE F   6     -16.278 -18.502  12.240  0.00  0.00      FP6   
ATOM   1685 HG23 ILE F   6     -17.352 -17.561  13.307  0.00  0.00      FP6   
ATOM   1686  CG1 ILE F   6     -17.137 -21.060  12.827  0.00  0.00      FP6   
ATOM   1687 HG11 ILE F   6     -17.015 -21.878  13.569  0.00  0.00      FP6   
ATOM   1688 HG12 ILE F   6     -16.209 -21.204  12.234  0.00  0.00      FP6   
ATOM   1689  CD  ILE F   6     -18.345 -21.387  11.924  0.00  0.00      FP6   
ATOM   1690  HD1 ILE F   6     -19.256 -21.512  12.548  0.00  0.00      FP6   
ATOM   1691  HD2 ILE F   6     -18.183 -22.400  11.498  0.00  0.00      FP6   
ATOM   1692  HD3 ILE F   6     -18.393 -20.711  11.043  0.00  0.00      FP6   
ATOM   1693  C   ILE F   6     -15.957 -18.551  15.204  0.00  0.00      FP6   
ATOM   1694  O   ILE F   6     -14.914 -17.968  14.915  0.00  0.00      FP6   
ATOM   1695  N   ALA F   7     -16.871 -17.935  16.058  0.00  0.00      FP6   
ATOM   1696  HN  ALA F   7     -17.754 -18.355  16.256  0.00  0.00      FP6   
ATOM   1697  CA  ALA F   7     -16.753 -16.661  16.597  0.00  0.00      FP6   
ATOM   1698  HA  ALA F   7     -16.226 -15.995  15.929  0.00  0.00      FP6   
ATOM   1699  CB  ALA F   7     -18.119 -16.138  17.011  0.00  0.00      FP6   
ATOM   1700  HB1 ALA F   7     -18.661 -16.852  17.668  0.00  0.00      FP6   
ATOM   1701  HB2 ALA F   7     -18.829 -16.060  16.161  0.00  0.00      FP6   
ATOM   1702  HB3 ALA F   7     -18.033 -15.167  17.544  0.00  0.00      FP6   
ATOM   1703  C   ALA F   7     -15.836 -16.568  17.817  0.00  0.00      FP6   
ATOM   1704  O   ALA F   7     -15.132 -15.587  17.975  0.00  0.00      FP6   
ATOM   1705  N   GLY F   8     -15.844 -17.664  18.561  0.00  0.00      FP6   
ATOM   1706  HN  GLY F   8     -16.373 -18.452  18.256  0.00  0.00      FP6   
ATOM   1707  CA  GLY F   8     -15.029 -17.774  19.737  0.00  0.00      FP6   
ATOM   1708  HA1 GLY F   8     -15.426 -18.677  20.178  0.00  0.00      FP6   
ATOM   1709  HA2 GLY F   8     -15.221 -16.957  20.417  0.00  0.00      FP6   
ATOM   1710  C   GLY F   8     -13.582 -17.767  19.443  0.00  0.00      FP6   
ATOM   1711  O   GLY F   8     -12.764 -17.255  20.230  0.00  0.00      FP6   
ATOM   1712  N   PHE F   9     -13.117 -18.117  18.257  0.00  0.00      FP6   
ATOM   1713  HN  PHE F   9     -13.695 -18.667  17.659  0.00  0.00      FP6   
ATOM   1714  CA  PHE F   9     -11.700 -17.915  17.958  0.00  0.00      FP6   
ATOM   1715  HA  PHE F   9     -10.960 -18.128  18.716  0.00  0.00      FP6   
ATOM   1716  CB  PHE F   9     -11.424 -18.683  16.636  0.00  0.00      FP6   
ATOM   1717  HB1 PHE F   9     -12.024 -18.354  15.760  0.00  0.00      FP6   
ATOM   1718  HB2 PHE F   9     -11.673 -19.747  16.834  0.00  0.00      FP6   
ATOM   1719  CG  PHE F   9      -9.956 -18.633  16.259  0.00  0.00      FP6   
ATOM   1720  CD1 PHE F   9      -9.055 -19.404  17.032  0.00  0.00      FP6   
ATOM   1721  HD1 PHE F   9      -9.416 -19.829  17.957  0.00  0.00      FP6   
ATOM   1722  CE1 PHE F   9      -7.716 -19.607  16.569  0.00  0.00      FP6   
ATOM   1723  HE1 PHE F   9      -6.996 -20.133  17.179  0.00  0.00      FP6   
ATOM   1724  CZ  PHE F   9      -7.328 -19.062  15.364  0.00  0.00      FP6   
ATOM   1725  HZ  PHE F   9      -6.352 -19.206  14.925  0.00  0.00      FP6   
ATOM   1726  CD2 PHE F   9      -9.492 -18.030  15.104  0.00  0.00      FP6   
ATOM   1727  HD2 PHE F   9     -10.209 -17.454  14.537  0.00  0.00      FP6   
ATOM   1728  CE2 PHE F   9      -8.162 -18.211  14.637  0.00  0.00      FP6   
ATOM   1729  HE2 PHE F   9      -7.772 -17.716  13.760  0.00  0.00      FP6   
ATOM   1730  C   PHE F   9     -11.450 -16.360  17.792  0.00  0.00      FP6   
ATOM   1731  O   PHE F   9     -10.574 -15.834  18.527  0.00  0.00      FP6   
ATOM   1732  N   ILE F  10     -12.163 -15.517  17.027  0.00  0.00      FP6   
ATOM   1733  HN  ILE F  10     -13.032 -15.797  16.627  0.00  0.00      FP6   
ATOM   1734  CA  ILE F  10     -11.979 -14.049  16.906  0.00  0.00      FP6   
ATOM   1735  HA  ILE F  10     -10.955 -13.962  16.573  0.00  0.00      FP6   
ATOM   1736  CB  ILE F  10     -12.943 -13.381  16.005  0.00  0.00      FP6   
ATOM   1737  HB  ILE F  10     -13.989 -13.382  16.382  0.00  0.00      FP6   
ATOM   1738  CG2 ILE F  10     -12.734 -11.889  15.722  0.00  0.00      FP6   
ATOM   1739 HG21 ILE F  10     -13.291 -11.562  14.818  0.00  0.00      FP6   
ATOM   1740 HG22 ILE F  10     -11.707 -11.483  15.594  0.00  0.00      FP6   
ATOM   1741 HG23 ILE F  10     -13.123 -11.323  16.595  0.00  0.00      FP6   
ATOM   1742  CG1 ILE F  10     -13.176 -14.228  14.811  0.00  0.00      FP6   
ATOM   1743 HG11 ILE F  10     -13.908 -13.691  14.170  0.00  0.00      FP6   
ATOM   1744 HG12 ILE F  10     -13.717 -15.135  15.155  0.00  0.00      FP6   
ATOM   1745  CD  ILE F  10     -11.983 -14.564  13.909  0.00  0.00      FP6   
ATOM   1746  HD1 ILE F  10     -11.216 -14.922  14.628  0.00  0.00      FP6   
ATOM   1747  HD2 ILE F  10     -11.598 -13.656  13.397  0.00  0.00      FP6   
ATOM   1748  HD3 ILE F  10     -12.385 -15.363  13.250  0.00  0.00      FP6   
ATOM   1749  C   ILE F  10     -12.114 -13.381  18.279  0.00  0.00      FP6   
ATOM   1750  O   ILE F  10     -11.345 -12.436  18.520  0.00  0.00      FP6   
ATOM   1751  N   GLU F  11     -13.103 -13.834  19.094  0.00  0.00      FP6   
ATOM   1752  HN  GLU F  11     -13.485 -14.695  18.767  0.00  0.00      FP6   
ATOM   1753  CA  GLU F  11     -13.521 -13.188  20.248  0.00  0.00      FP6   
ATOM   1754  HA  GLU F  11     -13.333 -12.129  20.142  0.00  0.00      FP6   
ATOM   1755  CB  GLU F  11     -14.965 -13.400  20.608  0.00  0.00      FP6   
ATOM   1756  HB1 GLU F  11     -15.321 -13.251  21.650  0.00  0.00      FP6   
ATOM   1757  HB2 GLU F  11     -15.204 -14.476  20.470  0.00  0.00      FP6   
ATOM   1758  CG  GLU F  11     -15.917 -12.834  19.567  0.00  0.00      FP6   
ATOM   1759  HG1 GLU F  11     -16.539 -13.657  19.154  0.00  0.00      FP6   
ATOM   1760  HG2 GLU F  11     -15.341 -12.311  18.774  0.00  0.00      FP6   
ATOM   1761  CD  GLU F  11     -16.889 -11.858  20.051  0.00  0.00      FP6   
ATOM   1762  OE1 GLU F  11     -17.677 -12.276  20.929  0.00  0.00      FP6   
ATOM   1763  OE2 GLU F  11     -16.922 -10.613  19.614  0.00  0.00      FP6   
ATOM   1764  C   GLU F  11     -12.764 -13.503  21.525  0.00  0.00      FP6   
ATOM   1765  O   GLU F  11     -12.569 -12.634  22.395  0.00  0.00      FP6   
ATOM   1766  N   GLY F  12     -12.283 -14.798  21.759  0.00  0.00      FP6   
ATOM   1767  HN  GLY F  12     -12.534 -15.483  21.079  0.00  0.00      FP6   
ATOM   1768  CA  GLY F  12     -11.577 -15.311  22.951  0.00  0.00      FP6   
ATOM   1769  HA1 GLY F  12     -12.310 -16.034  23.276  0.00  0.00      FP6   
ATOM   1770  HA2 GLY F  12     -11.226 -14.559  23.642  0.00  0.00      FP6   
ATOM   1771  C   GLY F  12     -10.364 -16.282  22.671  0.00  0.00      FP6   
ATOM   1772  O   GLY F  12     -10.010 -17.135  23.442  0.00  0.00      FP6   
ATOM   1773  N   GLY F  13      -9.808 -16.265  21.440  0.00  0.00      FP6   
ATOM   1774  HN  GLY F  13     -10.161 -15.693  20.704  0.00  0.00      FP6   
ATOM   1775  CA  GLY F  13      -8.738 -17.085  20.820  0.00  0.00      FP6   
ATOM   1776  HA1 GLY F  13      -7.840 -16.927  21.400  0.00  0.00      FP6   
ATOM   1777  HA2 GLY F  13      -8.684 -16.863  19.765  0.00  0.00      FP6   
ATOM   1778  C   GLY F  13      -8.927 -18.547  21.025  0.00  0.00      FP6   
ATOM   1779  O   GLY F  13     -10.060 -19.067  21.045  0.00  0.00      FP6   
ATOM   1780  N   TRP F  14      -7.803 -19.198  21.257  0.00  0.00      FP6   
ATOM   1781  HN  TRP F  14      -6.996 -18.639  21.435  0.00  0.00      FP6   
ATOM   1782  CA  TRP F  14      -7.763 -20.646  21.543  0.00  0.00      FP6   
ATOM   1783  HA  TRP F  14      -8.254 -21.228  20.777  0.00  0.00      FP6   
ATOM   1784  CB  TRP F  14      -6.227 -20.954  21.739  0.00  0.00      FP6   
ATOM   1785  HB1 TRP F  14      -5.977 -20.286  22.590  0.00  0.00      FP6   
ATOM   1786  HB2 TRP F  14      -5.691 -20.595  20.835  0.00  0.00      FP6   
ATOM   1787  CG  TRP F  14      -5.638 -22.320  22.117  0.00  0.00      FP6   
ATOM   1788  CD1 TRP F  14      -5.197 -22.701  23.365  0.00  0.00      FP6   
ATOM   1789  HD1 TRP F  14      -4.970 -22.074  24.215  0.00  0.00      FP6   
ATOM   1790  NE1 TRP F  14      -4.926 -24.079  23.317  0.00  0.00      FP6   
ATOM   1791  HE1 TRP F  14      -4.950 -24.603  24.140  0.00  0.00      FP6   
ATOM   1792  CE2 TRP F  14      -5.140 -24.586  22.109  0.00  0.00      FP6   
ATOM   1793  CD2 TRP F  14      -5.544 -23.534  21.313  0.00  0.00      FP6   
ATOM   1794  CE3 TRP F  14      -5.772 -23.839  19.942  0.00  0.00      FP6   
ATOM   1795  HE3 TRP F  14      -6.133 -23.044  19.306  0.00  0.00      FP6   
ATOM   1796  CZ3 TRP F  14      -5.638 -25.182  19.517  0.00  0.00      FP6   
ATOM   1797  HZ3 TRP F  14      -5.929 -25.501  18.527  0.00  0.00      FP6   
ATOM   1798  CZ2 TRP F  14      -5.081 -25.838  21.710  0.00  0.00      FP6   
ATOM   1799  HZ2 TRP F  14      -4.755 -26.549  22.455  0.00  0.00      FP6   
ATOM   1800  CH2 TRP F  14      -5.300 -26.182  20.435  0.00  0.00      FP6   
ATOM   1801  HH2 TRP F  14      -5.366 -27.219  20.140  0.00  0.00      FP6   
ATOM   1802  C   TRP F  14      -8.538 -21.134  22.749  0.00  0.00      FP6   
ATOM   1803  O   TRP F  14      -9.324 -22.046  22.752  0.00  0.00      FP6   
ATOM   1804  N   THR F  15      -8.408 -20.400  23.829  0.00  0.00      FP6   
ATOM   1805  HN  THR F  15      -7.856 -19.572  23.887  0.00  0.00      FP6   
ATOM   1806  CA  THR F  15      -9.302 -20.480  25.044  0.00  0.00      FP6   
ATOM   1807  HA  THR F  15      -9.179 -21.464  25.472  0.00  0.00      FP6   
ATOM   1808  CB  THR F  15      -8.904 -19.521  26.203  0.00  0.00      FP6   
ATOM   1809  HB  THR F  15      -9.055 -18.462  25.901  0.00  0.00      FP6   
ATOM   1810  OG1 THR F  15      -7.488 -19.637  26.506  0.00  0.00      FP6   
ATOM   1811  HG1 THR F  15      -7.098 -19.243  25.722  0.00  0.00      FP6   
ATOM   1812  CG2 THR F  15      -9.636 -19.778  27.509  0.00  0.00      FP6   
ATOM   1813 HG21 THR F  15      -9.607 -20.857  27.771  0.00  0.00      FP6   
ATOM   1814 HG22 THR F  15     -10.705 -19.514  27.360  0.00  0.00      FP6   
ATOM   1815 HG23 THR F  15      -9.280 -19.130  28.339  0.00  0.00      FP6   
ATOM   1816  C   THR F  15     -10.807 -20.353  24.868  0.00  0.00      FP6   
ATOM   1817  O   THR F  15     -11.581 -21.317  25.127  0.00  0.00      FP6   
ATOM   1818  N   GLY F  16     -11.423 -19.280  24.315  0.00  0.00      FP6   
ATOM   1819  HN  GLY F  16     -10.924 -18.463  24.038  0.00  0.00      FP6   
ATOM   1820  CA  GLY F  16     -12.827 -19.263  23.911  0.00  0.00      FP6   
ATOM   1821  HA1 GLY F  16     -12.964 -18.237  23.605  0.00  0.00      FP6   
ATOM   1822  HA2 GLY F  16     -13.405 -19.622  24.750  0.00  0.00      FP6   
ATOM   1823  C   GLY F  16     -13.303 -20.143  22.785  0.00  0.00      FP6   
ATOM   1824  O   GLY F  16     -14.417 -20.576  22.806  0.00  0.00      FP6   
ATOM   1825  N   MET F  17     -12.456 -20.467  21.804  0.00  0.00      FP6   
ATOM   1826  HN  MET F  17     -11.560 -20.038  21.896  0.00  0.00      FP6   
ATOM   1827  CA  MET F  17     -12.776 -21.466  20.746  0.00  0.00      FP6   
ATOM   1828  HA  MET F  17     -13.596 -21.075  20.161  0.00  0.00      FP6   
ATOM   1829  CB  MET F  17     -11.559 -21.574  19.837  0.00  0.00      FP6   
ATOM   1830  HB1 MET F  17     -10.680 -21.861  20.451  0.00  0.00      FP6   
ATOM   1831  HB2 MET F  17     -11.480 -20.529  19.466  0.00  0.00      FP6   
ATOM   1832  CG  MET F  17     -11.637 -22.649  18.679  0.00  0.00      FP6   
ATOM   1833  HG1 MET F  17     -12.629 -22.436  18.226  0.00  0.00      FP6   
ATOM   1834  HG2 MET F  17     -11.640 -23.661  19.138  0.00  0.00      FP6   
ATOM   1835  SD  MET F  17     -10.439 -22.523  17.347  0.00  0.00      FP6   
ATOM   1836  CE  MET F  17      -8.971 -23.025  18.397  0.00  0.00      FP6   
ATOM   1837  HE1 MET F  17      -8.023 -23.111  17.824  0.00  0.00      FP6   
ATOM   1838  HE2 MET F  17      -9.054 -24.052  18.812  0.00  0.00      FP6   
ATOM   1839  HE3 MET F  17      -8.832 -22.284  19.214  0.00  0.00      FP6   
ATOM   1840  C   MET F  17     -13.140 -22.820  21.344  0.00  0.00      FP6   
ATOM   1841  O   MET F  17     -14.070 -23.539  20.960  0.00  0.00      FP6   
ATOM   1842  N   ILE F  18     -12.373 -23.245  22.365  0.00  0.00      FP6   
ATOM   1843  HN  ILE F  18     -11.615 -22.618  22.530  0.00  0.00      FP6   
ATOM   1844  CA  ILE F  18     -12.632 -24.539  23.060  0.00  0.00      FP6   
ATOM   1845  HA  ILE F  18     -12.661 -25.385  22.389  0.00  0.00      FP6   
ATOM   1846  CB  ILE F  18     -11.377 -24.817  23.933  0.00  0.00      FP6   
ATOM   1847  HB  ILE F  18     -11.176 -23.873  24.483  0.00  0.00      FP6   
ATOM   1848  CG2 ILE F  18     -11.846 -25.818  25.128  0.00  0.00      FP6   
ATOM   1849 HG21 ILE F  18     -12.417 -26.690  24.744  0.00  0.00      FP6   
ATOM   1850 HG22 ILE F  18     -12.502 -25.260  25.831  0.00  0.00      FP6   
ATOM   1851 HG23 ILE F  18     -10.905 -26.223  25.556  0.00  0.00      FP6   
ATOM   1852  CG1 ILE F  18     -10.102 -25.219  23.160  0.00  0.00      FP6   
ATOM   1853 HG11 ILE F  18      -9.296 -25.414  23.900  0.00  0.00      FP6   
ATOM   1854 HG12 ILE F  18      -9.661 -24.494  22.444  0.00  0.00      FP6   
ATOM   1855  CD  ILE F  18     -10.355 -26.497  22.380  0.00  0.00      FP6   
ATOM   1856  HD1 ILE F  18     -11.238 -26.469  21.705  0.00  0.00      FP6   
ATOM   1857  HD2 ILE F  18     -10.485 -27.385  23.034  0.00  0.00      FP6   
ATOM   1858  HD3 ILE F  18      -9.487 -26.605  21.695  0.00  0.00      FP6   
ATOM   1859  C   ILE F  18     -13.896 -24.607  23.748  0.00  0.00      FP6   
ATOM   1860  O   ILE F  18     -14.715 -25.541  23.596  0.00  0.00      FP6   
ATOM   1861  N   ASP F  19     -14.109 -23.531  24.554  0.00  0.00      FP6   
ATOM   1862  HN  ASP F  19     -13.317 -22.927  24.519  0.00  0.00      FP6   
ATOM   1863  CA  ASP F  19     -15.288 -23.362  25.406  0.00  0.00      FP6   
ATOM   1864  HA  ASP F  19     -15.396 -24.255  26.003  0.00  0.00      FP6   
ATOM   1865  CB  ASP F  19     -14.949 -22.159  26.315  0.00  0.00      FP6   
ATOM   1866  HB1 ASP F  19     -15.884 -21.751  26.757  0.00  0.00      FP6   
ATOM   1867  HB2 ASP F  19     -14.514 -21.438  25.590  0.00  0.00      FP6   
ATOM   1868  CG  ASP F  19     -13.917 -22.518  27.360  0.00  0.00      FP6   
ATOM   1869  OD1 ASP F  19     -13.530 -21.608  28.109  0.00  0.00      FP6   
ATOM   1870  OD2 ASP F  19     -13.492 -23.669  27.465  0.00  0.00      FP6   
ATOM   1871  C   ASP F  19     -16.603 -23.129  24.557  0.00  0.00      FP6   
ATOM   1872  O   ASP F  19     -17.602 -23.832  24.624  0.00  0.00      FP6   
ATOM   1873  N   GLY F  20     -16.448 -22.362  23.456  0.00  0.00      FP6   
ATOM   1874  HN  GLY F  20     -15.574 -21.891  23.377  0.00  0.00      FP6   
ATOM   1875  CA  GLY F  20     -17.396 -21.966  22.452  0.00  0.00      FP6   
ATOM   1876  HA1 GLY F  20     -16.974 -21.226  21.788  0.00  0.00      FP6   
ATOM   1877  HA2 GLY F  20     -18.301 -21.549  22.869  0.00  0.00      FP6   
ATOM   1878  C   GLY F  20     -17.820 -23.178  21.579  0.00  0.00      FP6   
ATOM   1879  O   GLY F  20     -18.967 -23.245  21.057  0.00  0.00      FP6   
ATOM   1880  N   TRP F  21     -16.957 -24.249  21.456  0.00  0.00      FP6   
ATOM   1881  HN  TRP F  21     -16.003 -24.267  21.745  0.00  0.00      FP6   
ATOM   1882  CA  TRP F  21     -17.496 -25.432  20.813  0.00  0.00      FP6   
ATOM   1883  HA  TRP F  21     -17.987 -25.143  19.895  0.00  0.00      FP6   
ATOM   1884  CB  TRP F  21     -16.280 -26.261  20.407  0.00  0.00      FP6   
ATOM   1885  HB1 TRP F  21     -15.636 -26.293  21.312  0.00  0.00      FP6   
ATOM   1886  HB2 TRP F  21     -15.795 -25.670  19.601  0.00  0.00      FP6   
ATOM   1887  CG  TRP F  21     -16.559 -27.645  19.935  0.00  0.00      FP6   
ATOM   1888  CD1 TRP F  21     -16.188 -28.804  20.543  0.00  0.00      FP6   
ATOM   1889  HD1 TRP F  21     -15.744 -28.679  21.520  0.00  0.00      FP6   
ATOM   1890  NE1 TRP F  21     -16.399 -29.925  19.849  0.00  0.00      FP6   
ATOM   1891  HE1 TRP F  21     -16.006 -30.817  19.810  0.00  0.00      FP6   
ATOM   1892  CE2 TRP F  21     -17.177 -29.533  18.778  0.00  0.00      FP6   
ATOM   1893  CD2 TRP F  21     -17.354 -28.087  18.818  0.00  0.00      FP6   
ATOM   1894  CE3 TRP F  21     -18.138 -27.402  17.928  0.00  0.00      FP6   
ATOM   1895  HE3 TRP F  21     -18.200 -26.328  18.022  0.00  0.00      FP6   
ATOM   1896  CZ3 TRP F  21     -18.743 -28.162  16.964  0.00  0.00      FP6   
ATOM   1897  HZ3 TRP F  21     -19.299 -27.591  16.235  0.00  0.00      FP6   
ATOM   1898  CZ2 TRP F  21     -17.803 -30.241  17.729  0.00  0.00      FP6   
ATOM   1899  HZ2 TRP F  21     -17.579 -31.294  17.647  0.00  0.00      FP6   
ATOM   1900  CH2 TRP F  21     -18.680 -29.502  16.892  0.00  0.00      FP6   
ATOM   1901  HH2 TRP F  21     -19.250 -30.103  16.200  0.00  0.00      FP6   
ATOM   1902  C   TRP F  21     -18.433 -26.250  21.714  0.00  0.00      FP6   
ATOM   1903  O   TRP F  21     -19.300 -26.913  21.119  0.00  0.00      FP6   
ATOM   1904  N   TYR F  22     -18.308 -26.279  23.038  0.00  0.00      FP6   
ATOM   1905  HN  TYR F  22     -17.732 -25.666  23.573  0.00  0.00      FP6   
ATOM   1906  CA  TYR F  22     -19.089 -27.108  23.992  0.00  0.00      FP6   
ATOM   1907  HA  TYR F  22     -19.495 -27.958  23.463  0.00  0.00      FP6   
ATOM   1908  CB  TYR F  22     -18.202 -27.521  25.144  0.00  0.00      FP6   
ATOM   1909  HB1 TYR F  22     -18.713 -27.920  26.047  0.00  0.00      FP6   
ATOM   1910  HB2 TYR F  22     -17.729 -26.599  25.546  0.00  0.00      FP6   
ATOM   1911  CG  TYR F  22     -17.129 -28.475  24.638  0.00  0.00      FP6   
ATOM   1912  CD1 TYR F  22     -17.483 -29.781  24.178  0.00  0.00      FP6   
ATOM   1913  HD1 TYR F  22     -18.492 -30.163  24.134  0.00  0.00      FP6   
ATOM   1914  CE1 TYR F  22     -16.542 -30.740  23.836  0.00  0.00      FP6   
ATOM   1915  HE1 TYR F  22     -16.951 -31.722  23.646  0.00  0.00      FP6   
ATOM   1916  CZ  TYR F  22     -15.221 -30.449  23.869  0.00  0.00      FP6   
ATOM   1917  OH  TYR F  22     -14.227 -31.331  23.482  0.00  0.00      FP6   
ATOM   1918  HH  TYR F  22     -14.674 -32.153  23.269  0.00  0.00      FP6   
ATOM   1919  CD2 TYR F  22     -15.774 -28.221  24.709  0.00  0.00      FP6   
ATOM   1920  HD2 TYR F  22     -15.407 -27.304  25.147  0.00  0.00      FP6   
ATOM   1921  CE2 TYR F  22     -14.797 -29.167  24.345  0.00  0.00      FP6   
ATOM   1922  HE2 TYR F  22     -13.799 -28.770  24.229  0.00  0.00      FP6   
ATOM   1923  C   TYR F  22     -20.375 -26.425  24.628  0.00  0.00      FP6   
ATOM   1924  O   TYR F  22     -20.327 -25.799  25.686  0.00  0.00      FP6   
ATOM   1925  N   GLY F  23     -21.552 -26.653  24.139  0.00  0.00      FP6   
ATOM   1926  HN  GLY F  23     -21.813 -27.352  23.478  0.00  0.00      FP6   
ATOM   1927  CA  GLY F  23     -22.675 -25.807  24.493  0.00  0.00      FP6   
ATOM   1928  HA1 GLY F  23     -22.895 -25.889  25.547  0.00  0.00      FP6   
ATOM   1929  HA2 GLY F  23     -23.500 -26.156  23.889  0.00  0.00      FP6   
ATOM   1930  C   GLY F  23     -22.585 -24.325  24.055  0.00  0.00      FP6   
ATOM   1931  OT1 GLY F  23     -22.702 -23.419  24.913  0.00  0.00      FP6   
ATOM   1932  OT2 GLY F  23     -22.294 -24.091  22.899  0.00  0.00      FP6   
ATOM   1933  N   GLY F   1      -8.087  -2.003  22.492  0.00  0.00      FP7   
ATOM   1934  HT1 GLY F   1      -8.508  -2.096  23.438  0.00  0.00      FP7   
ATOM   1935  HT2 GLY F   1      -8.286  -1.064  22.090  0.00  0.00      FP7   
ATOM   1936  HT3 GLY F   1      -7.058  -2.133  22.577  0.00  0.00      FP7   
ATOM   1937  CA  GLY F   1      -8.413  -3.170  21.578  0.00  0.00      FP7   
ATOM   1938  HA1 GLY F   1      -9.465  -2.962  21.451  0.00  0.00      FP7   
ATOM   1939  HA2 GLY F   1      -8.270  -4.076  22.148  0.00  0.00      FP7   
ATOM   1940  C   GLY F   1      -7.705  -3.145  20.310  0.00  0.00      FP7   
ATOM   1941  O   GLY F   1      -6.530  -2.864  20.271  0.00  0.00      FP7   
ATOM   1942  N   LEU F   2      -8.482  -3.410  19.249  0.00  0.00      FP7   
ATOM   1943  HN  LEU F   2      -9.446  -3.645  19.352  0.00  0.00      FP7   
ATOM   1944  CA  LEU F   2      -7.909  -3.387  17.905  0.00  0.00      FP7   
ATOM   1945  HA  LEU F   2      -7.332  -4.299  17.956  0.00  0.00      FP7   
ATOM   1946  CB  LEU F   2      -8.858  -4.032  16.888  0.00  0.00      FP7   
ATOM   1947  HB1 LEU F   2      -9.846  -3.556  16.710  0.00  0.00      FP7   
ATOM   1948  HB2 LEU F   2      -9.109  -5.066  17.206  0.00  0.00      FP7   
ATOM   1949  CG  LEU F   2      -8.359  -4.155  15.433  0.00  0.00      FP7   
ATOM   1950  HG  LEU F   2      -8.221  -3.111  15.077  0.00  0.00      FP7   
ATOM   1951  CD1 LEU F   2      -7.060  -4.885  15.224  0.00  0.00      FP7   
ATOM   1952 HD11 LEU F   2      -6.212  -4.424  15.775  0.00  0.00      FP7   
ATOM   1953 HD12 LEU F   2      -6.701  -4.983  14.177  0.00  0.00      FP7   
ATOM   1954 HD13 LEU F   2      -7.137  -5.949  15.535  0.00  0.00      FP7   
ATOM   1955  CD2 LEU F   2      -9.495  -4.824  14.571  0.00  0.00      FP7   
ATOM   1956 HD21 LEU F   2      -9.059  -4.795  13.549  0.00  0.00      FP7   
ATOM   1957 HD22 LEU F   2     -10.373  -4.159  14.721  0.00  0.00      FP7   
ATOM   1958 HD23 LEU F   2      -9.766  -5.851  14.899  0.00  0.00      FP7   
ATOM   1959  C   LEU F   2      -7.095  -2.148  17.455  0.00  0.00      FP7   
ATOM   1960  O   LEU F   2      -5.888  -2.266  17.212  0.00  0.00      FP7   
ATOM   1961  N   PHE F   3      -7.751  -0.994  17.435  0.00  0.00      FP7   
ATOM   1962  HN  PHE F   3      -8.717  -0.872  17.650  0.00  0.00      FP7   
ATOM   1963  CA  PHE F   3      -7.082   0.267  17.069  0.00  0.00      FP7   
ATOM   1964  HA  PHE F   3      -6.642   0.213  16.084  0.00  0.00      FP7   
ATOM   1965  CB  PHE F   3      -8.178   1.342  16.986  0.00  0.00      FP7   
ATOM   1966  HB1 PHE F   3      -7.894   2.302  16.504  0.00  0.00      FP7   
ATOM   1967  HB2 PHE F   3      -8.625   1.594  17.971  0.00  0.00      FP7   
ATOM   1968  CG  PHE F   3      -9.405   0.916  16.206  0.00  0.00      FP7   
ATOM   1969  CD1 PHE F   3      -9.271   0.753  14.804  0.00  0.00      FP7   
ATOM   1970  HD1 PHE F   3      -8.298   0.782  14.336  0.00  0.00      FP7   
ATOM   1971  CE1 PHE F   3     -10.395   0.384  14.005  0.00  0.00      FP7   
ATOM   1972  HE1 PHE F   3     -10.332   0.108  12.962  0.00  0.00      FP7   
ATOM   1973  CZ  PHE F   3     -11.672   0.284  14.650  0.00  0.00      FP7   
ATOM   1974  HZ  PHE F   3     -12.478  -0.127  14.060  0.00  0.00      FP7   
ATOM   1975  CD2 PHE F   3     -10.660   0.963  16.789  0.00  0.00      FP7   
ATOM   1976  HD2 PHE F   3     -10.802   0.980  17.860  0.00  0.00      FP7   
ATOM   1977  CE2 PHE F   3     -11.748   0.539  16.031  0.00  0.00      FP7   
ATOM   1978  HE2 PHE F   3     -12.721   0.365  16.468  0.00  0.00      FP7   
ATOM   1979  C   PHE F   3      -6.065   0.648  18.091  0.00  0.00      FP7   
ATOM   1980  O   PHE F   3      -4.985   1.162  17.785  0.00  0.00      FP7   
ATOM   1981  N   GLY F   4      -6.294   0.347  19.354  0.00  0.00      FP7   
ATOM   1982  HN  GLY F   4      -7.141   0.114  19.824  0.00  0.00      FP7   
ATOM   1983  CA  GLY F   4      -5.149   0.480  20.314  0.00  0.00      FP7   
ATOM   1984  HA1 GLY F   4      -5.542   0.229  21.288  0.00  0.00      FP7   
ATOM   1985  HA2 GLY F   4      -4.797   1.488  20.154  0.00  0.00      FP7   
ATOM   1986  C   GLY F   4      -3.985  -0.405  20.113  0.00  0.00      FP7   
ATOM   1987  O   GLY F   4      -2.881   0.030  20.446  0.00  0.00      FP7   
ATOM   1988  N   ALA F   5      -4.093  -1.691  19.718  0.00  0.00      FP7   
ATOM   1989  HN  ALA F   5      -5.013  -2.063  19.621  0.00  0.00      FP7   
ATOM   1990  CA  ALA F   5      -2.957  -2.543  19.423  0.00  0.00      FP7   
ATOM   1991  HA  ALA F   5      -2.361  -2.629  20.320  0.00  0.00      FP7   
ATOM   1992  CB  ALA F   5      -3.552  -3.966  19.205  0.00  0.00      FP7   
ATOM   1993  HB1 ALA F   5      -4.264  -4.061  18.358  0.00  0.00      FP7   
ATOM   1994  HB2 ALA F   5      -4.172  -3.989  20.126  0.00  0.00      FP7   
ATOM   1995  HB3 ALA F   5      -2.795  -4.775  19.292  0.00  0.00      FP7   
ATOM   1996  C   ALA F   5      -2.058  -2.141  18.226  0.00  0.00      FP7   
ATOM   1997  O   ALA F   5      -0.844  -1.968  18.346  0.00  0.00      FP7   
ATOM   1998  N   ILE F   6      -2.613  -1.743  17.042  0.00  0.00      FP7   
ATOM   1999  HN  ILE F   6      -3.604  -1.645  17.087  0.00  0.00      FP7   
ATOM   2000  CA  ILE F   6      -1.844  -1.343  15.908  0.00  0.00      FP7   
ATOM   2001  HA  ILE F   6      -1.116  -2.134  15.808  0.00  0.00      FP7   
ATOM   2002  CB  ILE F   6      -2.736  -1.329  14.652  0.00  0.00      FP7   
ATOM   2003  HB  ILE F   6      -3.233  -2.322  14.620  0.00  0.00      FP7   
ATOM   2004  CG2 ILE F   6      -3.972  -0.378  14.876  0.00  0.00      FP7   
ATOM   2005 HG21 ILE F   6      -4.686  -0.562  14.045  0.00  0.00      FP7   
ATOM   2006 HG22 ILE F   6      -3.687   0.696  14.854  0.00  0.00      FP7   
ATOM   2007 HG23 ILE F   6      -4.468  -0.621  15.839  0.00  0.00      FP7   
ATOM   2008  CG1 ILE F   6      -1.998  -0.945  13.328  0.00  0.00      FP7   
ATOM   2009 HG11 ILE F   6      -1.713   0.126  13.411  0.00  0.00      FP7   
ATOM   2010 HG12 ILE F   6      -2.755  -0.951  12.515  0.00  0.00      FP7   
ATOM   2011  CD  ILE F   6      -0.852  -1.819  12.932  0.00  0.00      FP7   
ATOM   2012  HD1 ILE F   6      -0.201  -1.636  12.050  0.00  0.00      FP7   
ATOM   2013  HD2 ILE F   6      -1.248  -2.853  13.024  0.00  0.00      FP7   
ATOM   2014  HD3 ILE F   6      -0.047  -1.656  13.679  0.00  0.00      FP7   
ATOM   2015  C   ILE F   6      -0.997  -0.130  16.155  0.00  0.00      FP7   
ATOM   2016  O   ILE F   6       0.146  -0.022  15.757  0.00  0.00      FP7   
ATOM   2017  N   ALA F   7      -1.543   0.857  16.858  0.00  0.00      FP7   
ATOM   2018  HN  ALA F   7      -2.529   0.761  16.964  0.00  0.00      FP7   
ATOM   2019  CA  ALA F   7      -0.955   2.087  17.282  0.00  0.00      FP7   
ATOM   2020  HA  ALA F   7      -0.351   2.372  16.433  0.00  0.00      FP7   
ATOM   2021  CB  ALA F   7      -1.996   3.271  17.555  0.00  0.00      FP7   
ATOM   2022  HB1 ALA F   7      -2.720   3.060  18.370  0.00  0.00      FP7   
ATOM   2023  HB2 ALA F   7      -2.494   3.488  16.586  0.00  0.00      FP7   
ATOM   2024  HB3 ALA F   7      -1.575   4.250  17.868  0.00  0.00      FP7   
ATOM   2025  C   ALA F   7       0.000   1.928  18.469  0.00  0.00      FP7   
ATOM   2026  O   ALA F   7       0.937   2.679  18.712  0.00  0.00      FP7   
ATOM   2027  N   GLY F   8      -0.374   0.921  19.257  0.00  0.00      FP7   
ATOM   2028  HN  GLY F   8      -1.213   0.425  19.049  0.00  0.00      FP7   
ATOM   2029  CA  GLY F   8       0.337   0.662  20.517  0.00  0.00      FP7   
ATOM   2030  HA1 GLY F   8      -0.236   0.011  21.161  0.00  0.00      FP7   
ATOM   2031  HA2 GLY F   8       0.575   1.593  21.009  0.00  0.00      FP7   
ATOM   2032  C   GLY F   8       1.737  -0.007  20.327  0.00  0.00      FP7   
ATOM   2033  O   GLY F   8       2.736   0.190  21.003  0.00  0.00      FP7   
ATOM   2034  N   PHE F   9       1.763  -0.766  19.154  0.00  0.00      FP7   
ATOM   2035  HN  PHE F   9       0.905  -0.978  18.691  0.00  0.00      FP7   
ATOM   2036  CA  PHE F   9       2.988  -1.299  18.584  0.00  0.00      FP7   
ATOM   2037  HA  PHE F   9       3.436  -2.005  19.268  0.00  0.00      FP7   
ATOM   2038  CB  PHE F   9       2.546  -2.037  17.275  0.00  0.00      FP7   
ATOM   2039  HB1 PHE F   9       2.158  -1.336  16.506  0.00  0.00      FP7   
ATOM   2040  HB2 PHE F   9       1.687  -2.627  17.661  0.00  0.00      FP7   
ATOM   2041  CG  PHE F   9       3.583  -2.920  16.603  0.00  0.00      FP7   
ATOM   2042  CD1 PHE F   9       3.356  -3.460  15.317  0.00  0.00      FP7   
ATOM   2043  HD1 PHE F   9       2.307  -3.341  15.090  0.00  0.00      FP7   
ATOM   2044  CE1 PHE F   9       4.202  -4.406  14.735  0.00  0.00      FP7   
ATOM   2045  HE1 PHE F   9       3.908  -4.977  13.866  0.00  0.00      FP7   
ATOM   2046  CZ  PHE F   9       5.474  -4.602  15.268  0.00  0.00      FP7   
ATOM   2047  HZ  PHE F   9       6.252  -5.185  14.796  0.00  0.00      FP7   
ATOM   2048  CD2 PHE F   9       4.901  -3.158  17.142  0.00  0.00      FP7   
ATOM   2049  HD2 PHE F   9       5.273  -2.682  18.037  0.00  0.00      FP7   
ATOM   2050  CE2 PHE F   9       5.857  -3.988  16.471  0.00  0.00      FP7   
ATOM   2051  HE2 PHE F   9       6.876  -4.115  16.807  0.00  0.00      FP7   
ATOM   2052  C   PHE F   9       4.046  -0.210  18.210  0.00  0.00      FP7   
ATOM   2053  O   PHE F   9       5.218  -0.354  18.442  0.00  0.00      FP7   
ATOM   2054  N   ILE F  10       3.577   0.895  17.592  0.00  0.00      FP7   
ATOM   2055  HN  ILE F  10       2.609   0.987  17.372  0.00  0.00      FP7   
ATOM   2056  CA  ILE F  10       4.403   2.068  17.230  0.00  0.00      FP7   
ATOM   2057  HA  ILE F  10       5.207   1.665  16.634  0.00  0.00      FP7   
ATOM   2058  CB  ILE F  10       3.606   3.122  16.471  0.00  0.00      FP7   
ATOM   2059  HB  ILE F  10       3.079   3.766  17.206  0.00  0.00      FP7   
ATOM   2060  CG2 ILE F  10       4.576   4.195  15.821  0.00  0.00      FP7   
ATOM   2061 HG21 ILE F  10       4.030   5.036  15.342  0.00  0.00      FP7   
ATOM   2062 HG22 ILE F  10       5.199   3.708  15.041  0.00  0.00      FP7   
ATOM   2063 HG23 ILE F  10       5.217   4.635  16.615  0.00  0.00      FP7   
ATOM   2064  CG1 ILE F  10       2.496   2.627  15.519  0.00  0.00      FP7   
ATOM   2065 HG11 ILE F  10       1.766   2.005  16.081  0.00  0.00      FP7   
ATOM   2066 HG12 ILE F  10       3.004   2.043  14.722  0.00  0.00      FP7   
ATOM   2067  CD  ILE F  10       1.689   3.789  14.876  0.00  0.00      FP7   
ATOM   2068  HD1 ILE F  10       2.157   4.039  13.900  0.00  0.00      FP7   
ATOM   2069  HD2 ILE F  10       1.699   4.557  15.679  0.00  0.00      FP7   
ATOM   2070  HD3 ILE F  10       0.683   3.392  14.619  0.00  0.00      FP7   
ATOM   2071  C   ILE F  10       5.084   2.700  18.481  0.00  0.00      FP7   
ATOM   2072  O   ILE F  10       6.299   2.924  18.471  0.00  0.00      FP7   
ATOM   2073  N   GLU F  11       4.313   3.003  19.563  0.00  0.00      FP7   
ATOM   2074  HN  GLU F  11       3.319   2.925  19.534  0.00  0.00      FP7   
ATOM   2075  CA  GLU F  11       4.940   3.687  20.725  0.00  0.00      FP7   
ATOM   2076  HA  GLU F  11       5.740   4.357  20.443  0.00  0.00      FP7   
ATOM   2077  CB  GLU F  11       3.825   4.673  21.333  0.00  0.00      FP7   
ATOM   2078  HB1 GLU F  11       4.337   5.427  21.967  0.00  0.00      FP7   
ATOM   2079  HB2 GLU F  11       3.124   4.036  21.913  0.00  0.00      FP7   
ATOM   2080  CG  GLU F  11       2.925   5.470  20.329  0.00  0.00      FP7   
ATOM   2081  HG1 GLU F  11       2.195   4.758  19.889  0.00  0.00      FP7   
ATOM   2082  HG2 GLU F  11       3.648   5.906  19.606  0.00  0.00      FP7   
ATOM   2083  CD  GLU F  11       2.250   6.670  20.994  0.00  0.00      FP7   
ATOM   2084  OE1 GLU F  11       2.964   7.720  21.206  0.00  0.00      FP7   
ATOM   2085  OE2 GLU F  11       1.061   6.594  21.285  0.00  0.00      FP7   
ATOM   2086  C   GLU F  11       5.645   2.868  21.794  0.00  0.00      FP7   
ATOM   2087  O   GLU F  11       6.664   3.273  22.352  0.00  0.00      FP7   
ATOM   2088  N   GLY F  12       5.177   1.610  21.842  0.00  0.00      FP7   
ATOM   2089  HN  GLY F  12       4.440   1.350  21.224  0.00  0.00      FP7   
ATOM   2090  CA  GLY F  12       5.470   0.664  22.937  0.00  0.00      FP7   
ATOM   2091  HA1 GLY F  12       4.621   0.563  23.598  0.00  0.00      FP7   
ATOM   2092  HA2 GLY F  12       6.296   1.012  23.540  0.00  0.00      FP7   
ATOM   2093  C   GLY F  12       5.990  -0.650  22.613  0.00  0.00      FP7   
ATOM   2094  O   GLY F  12       6.216  -1.494  23.514  0.00  0.00      FP7   
ATOM   2095  N   GLY F  13       6.282  -0.906  21.306  0.00  0.00      FP7   
ATOM   2096  HN  GLY F  13       6.223  -0.160  20.647  0.00  0.00      FP7   
ATOM   2097  CA  GLY F  13       6.734  -2.195  20.778  0.00  0.00      FP7   
ATOM   2098  HA1 GLY F  13       7.693  -2.468  21.193  0.00  0.00      FP7   
ATOM   2099  HA2 GLY F  13       6.906  -1.992  19.731  0.00  0.00      FP7   
ATOM   2100  C   GLY F  13       5.780  -3.276  20.849  0.00  0.00      FP7   
ATOM   2101  O   GLY F  13       4.565  -3.082  20.935  0.00  0.00      FP7   
ATOM   2102  N   TRP F  14       6.200  -4.535  20.825  0.00  0.00      FP7   
ATOM   2103  HN  TRP F  14       7.188  -4.668  20.842  0.00  0.00      FP7   
ATOM   2104  CA  TRP F  14       5.297  -5.701  20.948  0.00  0.00      FP7   
ATOM   2105  HA  TRP F  14       4.563  -5.670  20.155  0.00  0.00      FP7   
ATOM   2106  CB  TRP F  14       6.153  -6.974  20.637  0.00  0.00      FP7   
ATOM   2107  HB1 TRP F  14       6.919  -6.983  21.441  0.00  0.00      FP7   
ATOM   2108  HB2 TRP F  14       6.690  -6.815  19.677  0.00  0.00      FP7   
ATOM   2109  CG  TRP F  14       5.505  -8.253  20.621  0.00  0.00      FP7   
ATOM   2110  CD1 TRP F  14       5.457  -9.308  21.498  0.00  0.00      FP7   
ATOM   2111  HD1 TRP F  14       6.010  -9.282  22.426  0.00  0.00      FP7   
ATOM   2112  NE1 TRP F  14       4.778 -10.368  20.909  0.00  0.00      FP7   
ATOM   2113  HE1 TRP F  14       4.390 -11.138  21.367  0.00  0.00      FP7   
ATOM   2114  CE2 TRP F  14       4.437 -10.061  19.671  0.00  0.00      FP7   
ATOM   2115  CD2 TRP F  14       4.807  -8.756  19.432  0.00  0.00      FP7   
ATOM   2116  CE3 TRP F  14       4.553  -8.196  18.202  0.00  0.00      FP7   
ATOM   2117  HE3 TRP F  14       4.809  -7.166  18.005  0.00  0.00      FP7   
ATOM   2118  CZ3 TRP F  14       3.912  -8.989  17.214  0.00  0.00      FP7   
ATOM   2119  HZ3 TRP F  14       3.786  -8.478  16.271  0.00  0.00      FP7   
ATOM   2120  CZ2 TRP F  14       3.910 -10.851  18.749  0.00  0.00      FP7   
ATOM   2121  HZ2 TRP F  14       3.726 -11.894  18.962  0.00  0.00      FP7   
ATOM   2122  CH2 TRP F  14       3.621 -10.352  17.473  0.00  0.00      FP7   
ATOM   2123  HH2 TRP F  14       3.126 -10.905  16.689  0.00  0.00      FP7   
ATOM   2124  C   TRP F  14       4.523  -5.754  22.262  0.00  0.00      FP7   
ATOM   2125  O   TRP F  14       3.341  -6.154  22.285  0.00  0.00      FP7   
ATOM   2126  N   THR F  15       5.100  -5.256  23.389  0.00  0.00      FP7   
ATOM   2127  HN  THR F  15       6.076  -5.053  23.397  0.00  0.00      FP7   
ATOM   2128  CA  THR F  15       4.462  -5.188  24.703  0.00  0.00      FP7   
ATOM   2129  HA  THR F  15       3.940  -6.100  24.949  0.00  0.00      FP7   
ATOM   2130  CB  THR F  15       5.432  -5.018  25.849  0.00  0.00      FP7   
ATOM   2131  HB  THR F  15       4.803  -5.006  26.765  0.00  0.00      FP7   
ATOM   2132  OG1 THR F  15       6.240  -3.849  25.872  0.00  0.00      FP7   
ATOM   2133  HG1 THR F  15       6.774  -3.861  25.074  0.00  0.00      FP7   
ATOM   2134  CG2 THR F  15       6.459  -6.124  25.948  0.00  0.00      FP7   
ATOM   2135 HG21 THR F  15       7.310  -5.943  26.640  0.00  0.00      FP7   
ATOM   2136 HG22 THR F  15       6.825  -6.316  24.917  0.00  0.00      FP7   
ATOM   2137 HG23 THR F  15       5.948  -7.088  26.159  0.00  0.00      FP7   
ATOM   2138  C   THR F  15       3.343  -4.209  24.731  0.00  0.00      FP7   
ATOM   2139  O   THR F  15       2.315  -4.460  25.327  0.00  0.00      FP7   
ATOM   2140  N   GLY F  16       3.510  -3.135  23.877  0.00  0.00      FP7   
ATOM   2141  HN  GLY F  16       4.346  -3.138  23.334  0.00  0.00      FP7   
ATOM   2142  CA  GLY F  16       2.600  -2.065  23.649  0.00  0.00      FP7   
ATOM   2143  HA1 GLY F  16       3.225  -1.322  23.176  0.00  0.00      FP7   
ATOM   2144  HA2 GLY F  16       2.140  -1.793  24.588  0.00  0.00      FP7   
ATOM   2145  C   GLY F  16       1.474  -2.440  22.730  0.00  0.00      FP7   
ATOM   2146  O   GLY F  16       0.379  -1.919  22.959  0.00  0.00      FP7   
ATOM   2147  N   MET F  17       1.744  -3.329  21.747  0.00  0.00      FP7   
ATOM   2148  HN  MET F  17       2.694  -3.563  21.556  0.00  0.00      FP7   
ATOM   2149  CA  MET F  17       0.753  -4.001  20.896  0.00  0.00      FP7   
ATOM   2150  HA  MET F  17       0.114  -3.259  20.441  0.00  0.00      FP7   
ATOM   2151  CB  MET F  17       1.357  -4.918  19.808  0.00  0.00      FP7   
ATOM   2152  HB1 MET F  17       2.026  -5.695  20.234  0.00  0.00      FP7   
ATOM   2153  HB2 MET F  17       2.155  -4.408  19.228  0.00  0.00      FP7   
ATOM   2154  CG  MET F  17       0.342  -5.596  18.844  0.00  0.00      FP7   
ATOM   2155  HG1 MET F  17       0.944  -5.803  17.934  0.00  0.00      FP7   
ATOM   2156  HG2 MET F  17      -0.448  -4.861  18.581  0.00  0.00      FP7   
ATOM   2157  SD  MET F  17      -0.438  -7.125  19.393  0.00  0.00      FP7   
ATOM   2158  CE  MET F  17       0.795  -8.253  18.781  0.00  0.00      FP7   
ATOM   2159  HE1 MET F  17       1.806  -8.113  19.219  0.00  0.00      FP7   
ATOM   2160  HE2 MET F  17       0.822  -8.261  17.670  0.00  0.00      FP7   
ATOM   2161  HE3 MET F  17       0.535  -9.313  18.988  0.00  0.00      FP7   
ATOM   2162  C   MET F  17      -0.120  -4.830  21.828  0.00  0.00      FP7   
ATOM   2163  O   MET F  17      -1.355  -4.655  21.946  0.00  0.00      FP7   
ATOM   2164  N   ILE F  18       0.497  -5.615  22.707  0.00  0.00      FP7   
ATOM   2165  HN  ILE F  18       1.459  -5.868  22.780  0.00  0.00      FP7   
ATOM   2166  CA  ILE F  18      -0.252  -6.395  23.657  0.00  0.00      FP7   
ATOM   2167  HA  ILE F  18      -1.016  -6.808  23.015  0.00  0.00      FP7   
ATOM   2168  CB  ILE F  18       0.567  -7.483  24.275  0.00  0.00      FP7   
ATOM   2169  HB  ILE F  18       1.549  -7.123  24.649  0.00  0.00      FP7   
ATOM   2170  CG2 ILE F  18      -0.134  -8.168  25.482  0.00  0.00      FP7   
ATOM   2171 HG21 ILE F  18      -0.325  -7.562  26.394  0.00  0.00      FP7   
ATOM   2172 HG22 ILE F  18       0.369  -9.096  25.832  0.00  0.00      FP7   
ATOM   2173 HG23 ILE F  18      -1.110  -8.510  25.077  0.00  0.00      FP7   
ATOM   2174  CG1 ILE F  18       0.933  -8.557  23.190  0.00  0.00      FP7   
ATOM   2175 HG11 ILE F  18       1.629  -9.231  23.735  0.00  0.00      FP7   
ATOM   2176 HG12 ILE F  18       1.562  -8.118  22.387  0.00  0.00      FP7   
ATOM   2177  CD  ILE F  18      -0.360  -9.232  22.559  0.00  0.00      FP7   
ATOM   2178  HD1 ILE F  18      -0.872  -8.544  21.852  0.00  0.00      FP7   
ATOM   2179  HD2 ILE F  18      -1.110  -9.375  23.366  0.00  0.00      FP7   
ATOM   2180  HD3 ILE F  18      -0.217 -10.239  22.110  0.00  0.00      FP7   
ATOM   2181  C   ILE F  18      -1.019  -5.525  24.694  0.00  0.00      FP7   
ATOM   2182  O   ILE F  18      -2.194  -5.878  24.900  0.00  0.00      FP7   
ATOM   2183  N   ASP F  19      -0.469  -4.366  25.183  0.00  0.00      FP7   
ATOM   2184  HN  ASP F  19       0.463  -4.041  25.040  0.00  0.00      FP7   
ATOM   2185  CA  ASP F  19      -1.160  -3.561  26.143  0.00  0.00      FP7   
ATOM   2186  HA  ASP F  19      -1.560  -4.246  26.877  0.00  0.00      FP7   
ATOM   2187  CB  ASP F  19      -0.277  -2.546  26.892  0.00  0.00      FP7   
ATOM   2188  HB1 ASP F  19      -0.920  -1.716  27.256  0.00  0.00      FP7   
ATOM   2189  HB2 ASP F  19       0.234  -2.072  26.028  0.00  0.00      FP7   
ATOM   2190  CG  ASP F  19       0.531  -3.099  28.015  0.00  0.00      FP7   
ATOM   2191  OD1 ASP F  19       1.462  -2.383  28.502  0.00  0.00      FP7   
ATOM   2192  OD2 ASP F  19       0.284  -4.249  28.474  0.00  0.00      FP7   
ATOM   2193  C   ASP F  19      -2.388  -2.922  25.360  0.00  0.00      FP7   
ATOM   2194  O   ASP F  19      -3.432  -2.673  25.948  0.00  0.00      FP7   
ATOM   2195  N   GLY F  20      -2.169  -2.551  24.100  0.00  0.00      FP7   
ATOM   2196  HN  GLY F  20      -1.243  -2.718  23.769  0.00  0.00      FP7   
ATOM   2197  CA  GLY F  20      -3.258  -2.086  23.304  0.00  0.00      FP7   
ATOM   2198  HA1 GLY F  20      -2.759  -1.782  22.396  0.00  0.00      FP7   
ATOM   2199  HA2 GLY F  20      -3.688  -1.245  23.828  0.00  0.00      FP7   
ATOM   2200  C   GLY F  20      -4.377  -3.102  23.083  0.00  0.00      FP7   
ATOM   2201  O   GLY F  20      -5.577  -2.859  23.303  0.00  0.00      FP7   
ATOM   2202  N   TRP F  21      -4.042  -4.379  22.751  0.00  0.00      FP7   
ATOM   2203  HN  TRP F  21      -3.077  -4.596  22.631  0.00  0.00      FP7   
ATOM   2204  CA  TRP F  21      -4.836  -5.518  22.448  0.00  0.00      FP7   
ATOM   2205  HA  TRP F  21      -5.500  -5.216  21.652  0.00  0.00      FP7   
ATOM   2206  CB  TRP F  21      -3.950  -6.674  21.928  0.00  0.00      FP7   
ATOM   2207  HB1 TRP F  21      -3.121  -6.820  22.653  0.00  0.00      FP7   
ATOM   2208  HB2 TRP F  21      -3.442  -6.312  21.009  0.00  0.00      FP7   
ATOM   2209  CG  TRP F  21      -4.666  -7.935  21.638  0.00  0.00      FP7   
ATOM   2210  CD1 TRP F  21      -4.377  -9.158  22.203  0.00  0.00      FP7   
ATOM   2211  HD1 TRP F  21      -3.444  -9.402  22.690  0.00  0.00      FP7   
ATOM   2212  NE1 TRP F  21      -5.294 -10.043  21.808  0.00  0.00      FP7   
ATOM   2213  HE1 TRP F  21      -5.438 -10.901  22.250  0.00  0.00      FP7   
ATOM   2214  CE2 TRP F  21      -6.250  -9.444  21.057  0.00  0.00      FP7   
ATOM   2215  CD2 TRP F  21      -5.866  -8.098  20.839  0.00  0.00      FP7   
ATOM   2216  CE3 TRP F  21      -6.594  -7.223  20.069  0.00  0.00      FP7   
ATOM   2217  HE3 TRP F  21      -6.295  -6.186  20.037  0.00  0.00      FP7   
ATOM   2218  CZ3 TRP F  21      -7.710  -7.744  19.341  0.00  0.00      FP7   
ATOM   2219  HZ3 TRP F  21      -8.357  -7.162  18.701  0.00  0.00      FP7   
ATOM   2220  CZ2 TRP F  21      -7.405  -9.931  20.423  0.00  0.00      FP7   
ATOM   2221  HZ2 TRP F  21      -7.673 -10.929  20.737  0.00  0.00      FP7   
ATOM   2222  CH2 TRP F  21      -8.155  -9.107  19.536  0.00  0.00      FP7   
ATOM   2223  HH2 TRP F  21      -9.016  -9.544  19.052  0.00  0.00      FP7   
ATOM   2224  C   TRP F  21      -5.752  -5.809  23.599  0.00  0.00      FP7   
ATOM   2225  O   TRP F  21      -6.994  -5.854  23.376  0.00  0.00      FP7   
ATOM   2226  N   TYR F  22      -5.208  -5.994  24.860  0.00  0.00      FP7   
ATOM   2227  HN  TYR F  22      -4.227  -5.900  25.011  0.00  0.00      FP7   
ATOM   2228  CA  TYR F  22      -6.038  -6.257  26.044  0.00  0.00      FP7   
ATOM   2229  HA  TYR F  22      -6.989  -6.656  25.724  0.00  0.00      FP7   
ATOM   2230  CB  TYR F  22      -5.379  -7.232  26.954  0.00  0.00      FP7   
ATOM   2231  HB1 TYR F  22      -5.809  -7.329  27.973  0.00  0.00      FP7   
ATOM   2232  HB2 TYR F  22      -4.372  -6.936  27.319  0.00  0.00      FP7   
ATOM   2233  CG  TYR F  22      -5.118  -8.587  26.356  0.00  0.00      FP7   
ATOM   2234  CD1 TYR F  22      -3.803  -9.172  26.330  0.00  0.00      FP7   
ATOM   2235  HD1 TYR F  22      -2.994  -8.693  26.862  0.00  0.00      FP7   
ATOM   2236  CE1 TYR F  22      -3.715 -10.400  25.862  0.00  0.00      FP7   
ATOM   2237  HE1 TYR F  22      -2.761 -10.906  25.877  0.00  0.00      FP7   
ATOM   2238  CZ  TYR F  22      -4.765 -11.052  25.174  0.00  0.00      FP7   
ATOM   2239  OH  TYR F  22      -4.585 -12.335  24.660  0.00  0.00      FP7   
ATOM   2240  HH  TYR F  22      -5.350 -12.792  24.304  0.00  0.00      FP7   
ATOM   2241  CD2 TYR F  22      -6.231  -9.253  25.692  0.00  0.00      FP7   
ATOM   2242  HD2 TYR F  22      -7.166  -8.713  25.694  0.00  0.00      FP7   
ATOM   2243  CE2 TYR F  22      -6.014 -10.478  25.145  0.00  0.00      FP7   
ATOM   2244  HE2 TYR F  22      -6.851 -11.107  24.881  0.00  0.00      FP7   
ATOM   2245  C   TYR F  22      -6.392  -5.067  26.836  0.00  0.00      FP7   
ATOM   2246  O   TYR F  22      -6.220  -5.041  28.081  0.00  0.00      FP7   
ATOM   2247  N   GLY F  23      -6.956  -3.974  26.167  0.00  0.00      FP7   
ATOM   2248  HN  GLY F  23      -7.261  -4.082  25.224  0.00  0.00      FP7   
ATOM   2249  CA  GLY F  23      -7.265  -2.710  26.839  0.00  0.00      FP7   
ATOM   2250  HA1 GLY F  23      -6.334  -2.214  27.069  0.00  0.00      FP7   
ATOM   2251  HA2 GLY F  23      -7.979  -2.847  27.638  0.00  0.00      FP7   
ATOM   2252  C   GLY F  23      -7.961  -1.849  25.774  0.00  0.00      FP7   
ATOM   2253  OT1 GLY F  23      -7.441  -0.715  25.524  0.00  0.00      FP7   
ATOM   2254  OT2 GLY F  23      -8.990  -2.306  25.176  0.00  0.00      FP7   
ATOM   2255  N   GLY F   1     -19.050 -10.410  22.314  0.00  0.00      FP8   
ATOM   2256  HT1 GLY F   1     -19.981 -10.830  22.508  0.00  0.00      FP8   
ATOM   2257  HT2 GLY F   1     -18.554 -10.395  23.228  0.00  0.00      FP8   
ATOM   2258  HT3 GLY F   1     -18.514 -10.993  21.640  0.00  0.00      FP8   
ATOM   2259  CA  GLY F   1     -19.067  -9.022  21.713  0.00  0.00      FP8   
ATOM   2260  HA1 GLY F   1     -18.098  -8.919  21.247  0.00  0.00      FP8   
ATOM   2261  HA2 GLY F   1     -19.248  -8.274  22.470  0.00  0.00      FP8   
ATOM   2262  C   GLY F   1     -20.188  -8.964  20.640  0.00  0.00      FP8   
ATOM   2263  O   GLY F   1     -21.113  -9.804  20.660  0.00  0.00      FP8   
ATOM   2264  N   LEU F   2     -20.191  -8.073  19.586  0.00  0.00      FP8   
ATOM   2265  HN  LEU F   2     -19.409  -7.456  19.625  0.00  0.00      FP8   
ATOM   2266  CA  LEU F   2     -21.200  -7.957  18.568  0.00  0.00      FP8   
ATOM   2267  HA  LEU F   2     -22.089  -7.883  19.176  0.00  0.00      FP8   
ATOM   2268  CB  LEU F   2     -21.063  -6.702  17.662  0.00  0.00      FP8   
ATOM   2269  HB1 LEU F   2     -21.396  -6.895  16.620  0.00  0.00      FP8   
ATOM   2270  HB2 LEU F   2     -19.964  -6.568  17.565  0.00  0.00      FP8   
ATOM   2271  CG  LEU F   2     -21.724  -5.409  18.134  0.00  0.00      FP8   
ATOM   2272  HG  LEU F   2     -22.804  -5.660  18.206  0.00  0.00      FP8   
ATOM   2273  CD1 LEU F   2     -21.145  -4.991  19.478  0.00  0.00      FP8   
ATOM   2274 HD11 LEU F   2     -21.199  -5.806  20.230  0.00  0.00      FP8   
ATOM   2275 HD12 LEU F   2     -21.527  -4.015  19.849  0.00  0.00      FP8   
ATOM   2276 HD13 LEU F   2     -20.056  -4.783  19.407  0.00  0.00      FP8   
ATOM   2277  CD2 LEU F   2     -21.697  -4.332  16.999  0.00  0.00      FP8   
ATOM   2278 HD21 LEU F   2     -22.172  -4.744  16.083  0.00  0.00      FP8   
ATOM   2279 HD22 LEU F   2     -20.697  -3.891  16.806  0.00  0.00      FP8   
ATOM   2280 HD23 LEU F   2     -22.276  -3.463  17.379  0.00  0.00      FP8   
ATOM   2281  C   LEU F   2     -21.311  -9.244  17.678  0.00  0.00      FP8   
ATOM   2282  O   LEU F   2     -22.417  -9.814  17.583  0.00  0.00      FP8   
ATOM   2283  N   PHE F   3     -20.128  -9.784  17.246  0.00  0.00      FP8   
ATOM   2284  HN  PHE F   3     -19.269  -9.293  17.373  0.00  0.00      FP8   
ATOM   2285  CA  PHE F   3     -20.014 -11.050  16.533  0.00  0.00      FP8   
ATOM   2286  HA  PHE F   3     -20.773 -10.986  15.767  0.00  0.00      FP8   
ATOM   2287  CB  PHE F   3     -18.569 -11.459  15.994  0.00  0.00      FP8   
ATOM   2288  HB1 PHE F   3     -18.060 -11.848  16.902  0.00  0.00      FP8   
ATOM   2289  HB2 PHE F   3     -18.020 -10.578  15.598  0.00  0.00      FP8   
ATOM   2290  CG  PHE F   3     -18.449 -12.523  14.953  0.00  0.00      FP8   
ATOM   2291  CD1 PHE F   3     -19.644 -12.937  14.322  0.00  0.00      FP8   
ATOM   2292  HD1 PHE F   3     -20.574 -12.401  14.437  0.00  0.00      FP8   
ATOM   2293  CE1 PHE F   3     -19.584 -13.964  13.333  0.00  0.00      FP8   
ATOM   2294  HE1 PHE F   3     -20.481 -14.121  12.753  0.00  0.00      FP8   
ATOM   2295  CZ  PHE F   3     -18.401 -14.682  13.103  0.00  0.00      FP8   
ATOM   2296  HZ  PHE F   3     -18.413 -15.322  12.233  0.00  0.00      FP8   
ATOM   2297  CD2 PHE F   3     -17.266 -13.170  14.714  0.00  0.00      FP8   
ATOM   2298  HD2 PHE F   3     -16.324 -12.823  15.113  0.00  0.00      FP8   
ATOM   2299  CE2 PHE F   3     -17.233 -14.195  13.820  0.00  0.00      FP8   
ATOM   2300  HE2 PHE F   3     -16.291 -14.664  13.574  0.00  0.00      FP8   
ATOM   2301  C   PHE F   3     -20.467 -12.234  17.446  0.00  0.00      FP8   
ATOM   2302  O   PHE F   3     -21.188 -13.119  17.000  0.00  0.00      FP8   
ATOM   2303  N   GLY F   4     -20.136 -12.147  18.777  0.00  0.00      FP8   
ATOM   2304  HN  GLY F   4     -19.492 -11.426  19.019  0.00  0.00      FP8   
ATOM   2305  CA  GLY F   4     -20.638 -13.136  19.742  0.00  0.00      FP8   
ATOM   2306  HA1 GLY F   4     -20.232 -12.982  20.731  0.00  0.00      FP8   
ATOM   2307  HA2 GLY F   4     -20.422 -14.111  19.332  0.00  0.00      FP8   
ATOM   2308  C   GLY F   4     -22.156 -13.126  20.000  0.00  0.00      FP8   
ATOM   2309  O   GLY F   4     -22.700 -14.227  20.023  0.00  0.00      FP8   
ATOM   2310  N   ALA F   5     -22.780 -11.963  19.886  0.00  0.00      FP8   
ATOM   2311  HN  ALA F   5     -22.239 -11.126  19.868  0.00  0.00      FP8   
ATOM   2312  CA  ALA F   5     -24.217 -11.822  19.870  0.00  0.00      FP8   
ATOM   2313  HA  ALA F   5     -24.624 -12.280  20.760  0.00  0.00      FP8   
ATOM   2314  CB  ALA F   5     -24.622 -10.322  19.945  0.00  0.00      FP8   
ATOM   2315  HB1 ALA F   5     -24.691 -10.052  21.021  0.00  0.00      FP8   
ATOM   2316  HB2 ALA F   5     -25.631 -10.014  19.597  0.00  0.00      FP8   
ATOM   2317  HB3 ALA F   5     -23.821  -9.672  19.534  0.00  0.00      FP8   
ATOM   2318  C   ALA F   5     -24.885 -12.504  18.762  0.00  0.00      FP8   
ATOM   2319  O   ALA F   5     -25.992 -13.076  18.901  0.00  0.00      FP8   
ATOM   2320  N   ILE F   6     -24.250 -12.417  17.539  0.00  0.00      FP8   
ATOM   2321  HN  ILE F   6     -23.471 -11.797  17.594  0.00  0.00      FP8   
ATOM   2322  CA  ILE F   6     -24.730 -13.025  16.319  0.00  0.00      FP8   
ATOM   2323  HA  ILE F   6     -25.768 -12.778  16.154  0.00  0.00      FP8   
ATOM   2324  CB  ILE F   6     -23.903 -12.533  15.120  0.00  0.00      FP8   
ATOM   2325  HB  ILE F   6     -22.822 -12.708  15.308  0.00  0.00      FP8   
ATOM   2326  CG2 ILE F   6     -24.300 -13.392  13.899  0.00  0.00      FP8   
ATOM   2327 HG21 ILE F   6     -24.038 -14.455  14.086  0.00  0.00      FP8   
ATOM   2328 HG22 ILE F   6     -23.720 -13.154  12.981  0.00  0.00      FP8   
ATOM   2329 HG23 ILE F   6     -25.408 -13.354  13.823  0.00  0.00      FP8   
ATOM   2330  CG1 ILE F   6     -24.168 -11.003  14.939  0.00  0.00      FP8   
ATOM   2331 HG11 ILE F   6     -24.003 -10.524  15.927  0.00  0.00      FP8   
ATOM   2332 HG12 ILE F   6     -25.220 -10.825  14.627  0.00  0.00      FP8   
ATOM   2333  CD  ILE F   6     -23.328 -10.433  13.816  0.00  0.00      FP8   
ATOM   2334  HD1 ILE F   6     -23.773  -9.476  13.470  0.00  0.00      FP8   
ATOM   2335  HD2 ILE F   6     -23.344 -11.146  12.965  0.00  0.00      FP8   
ATOM   2336  HD3 ILE F   6     -22.306 -10.228  14.200  0.00  0.00      FP8   
ATOM   2337  C   ILE F   6     -24.663 -14.555  16.403  0.00  0.00      FP8   
ATOM   2338  O   ILE F   6     -25.663 -15.220  16.125  0.00  0.00      FP8   
ATOM   2339  N   ALA F   7     -23.488 -15.146  16.809  0.00  0.00      FP8   
ATOM   2340  HN  ALA F   7     -22.655 -14.607  16.901  0.00  0.00      FP8   
ATOM   2341  CA  ALA F   7     -23.412 -16.538  17.111  0.00  0.00      FP8   
ATOM   2342  HA  ALA F   7     -23.698 -17.079  16.221  0.00  0.00      FP8   
ATOM   2343  CB  ALA F   7     -21.953 -16.775  17.473  0.00  0.00      FP8   
ATOM   2344  HB1 ALA F   7     -21.388 -16.470  16.566  0.00  0.00      FP8   
ATOM   2345  HB2 ALA F   7     -21.868 -17.853  17.728  0.00  0.00      FP8   
ATOM   2346  HB3 ALA F   7     -21.778 -16.170  18.388  0.00  0.00      FP8   
ATOM   2347  C   ALA F   7     -24.304 -17.061  18.225  0.00  0.00      FP8   
ATOM   2348  O   ALA F   7     -24.948 -18.104  18.024  0.00  0.00      FP8   
ATOM   2349  N   GLY F   8     -24.424 -16.272  19.285  0.00  0.00      FP8   
ATOM   2350  HN  GLY F   8     -23.862 -15.449  19.276  0.00  0.00      FP8   
ATOM   2351  CA  GLY F   8     -25.291 -16.505  20.470  0.00  0.00      FP8   
ATOM   2352  HA1 GLY F   8     -25.165 -15.646  21.112  0.00  0.00      FP8   
ATOM   2353  HA2 GLY F   8     -24.867 -17.342  21.005  0.00  0.00      FP8   
ATOM   2354  C   GLY F   8     -26.711 -16.629  20.163  0.00  0.00      FP8   
ATOM   2355  O   GLY F   8     -27.382 -17.522  20.656  0.00  0.00      FP8   
ATOM   2356  N   PHE F   9     -27.235 -15.811  19.227  0.00  0.00      FP8   
ATOM   2357  HN  PHE F   9     -26.632 -15.140  18.801  0.00  0.00      FP8   
ATOM   2358  CA  PHE F   9     -28.531 -15.935  18.665  0.00  0.00      FP8   
ATOM   2359  HA  PHE F   9     -29.196 -16.058  19.506  0.00  0.00      FP8   
ATOM   2360  CB  PHE F   9     -28.776 -14.684  17.868  0.00  0.00      FP8   
ATOM   2361  HB1 PHE F   9     -28.090 -14.433  17.030  0.00  0.00      FP8   
ATOM   2362  HB2 PHE F   9     -28.635 -13.828  18.562  0.00  0.00      FP8   
ATOM   2363  CG  PHE F   9     -30.234 -14.675  17.318  0.00  0.00      FP8   
ATOM   2364  CD1 PHE F   9     -31.353 -14.315  18.099  0.00  0.00      FP8   
ATOM   2365  HD1 PHE F   9     -31.293 -14.037  19.141  0.00  0.00      FP8   
ATOM   2366  CE1 PHE F   9     -32.673 -14.459  17.660  0.00  0.00      FP8   
ATOM   2367  HE1 PHE F   9     -33.413 -14.055  18.335  0.00  0.00      FP8   
ATOM   2368  CZ  PHE F   9     -32.936 -14.855  16.419  0.00  0.00      FP8   
ATOM   2369  HZ  PHE F   9     -33.938 -14.895  16.020  0.00  0.00      FP8   
ATOM   2370  CD2 PHE F   9     -30.476 -15.076  15.990  0.00  0.00      FP8   
ATOM   2371  HD2 PHE F   9     -29.629 -15.278  15.352  0.00  0.00      FP8   
ATOM   2372  CE2 PHE F   9     -31.809 -15.223  15.578  0.00  0.00      FP8   
ATOM   2373  HE2 PHE F   9     -32.056 -15.575  14.587  0.00  0.00      FP8   
ATOM   2374  C   PHE F   9     -28.729 -17.199  17.854  0.00  0.00      FP8   
ATOM   2375  O   PHE F   9     -29.677 -17.926  18.114  0.00  0.00      FP8   
ATOM   2376  N   ILE F  10     -27.831 -17.586  16.991  0.00  0.00      FP8   
ATOM   2377  HN  ILE F  10     -27.019 -17.044  16.791  0.00  0.00      FP8   
ATOM   2378  CA  ILE F  10     -28.032 -18.759  16.077  0.00  0.00      FP8   
ATOM   2379  HA  ILE F  10     -29.076 -18.647  15.826  0.00  0.00      FP8   
ATOM   2380  CB  ILE F  10     -27.108 -18.611  14.864  0.00  0.00      FP8   
ATOM   2381  HB  ILE F  10     -26.048 -18.517  15.184  0.00  0.00      FP8   
ATOM   2382  CG2 ILE F  10     -27.089 -19.910  13.969  0.00  0.00      FP8   
ATOM   2383 HG21 ILE F  10     -26.825 -20.812  14.562  0.00  0.00      FP8   
ATOM   2384 HG22 ILE F  10     -26.299 -19.904  13.188  0.00  0.00      FP8   
ATOM   2385 HG23 ILE F  10     -28.088 -20.110  13.525  0.00  0.00      FP8   
ATOM   2386  CG1 ILE F  10     -27.385 -17.265  13.991  0.00  0.00      FP8   
ATOM   2387 HG11 ILE F  10     -27.177 -16.507  14.776  0.00  0.00      FP8   
ATOM   2388 HG12 ILE F  10     -28.438 -17.231  13.639  0.00  0.00      FP8   
ATOM   2389  CD  ILE F  10     -26.581 -16.961  12.702  0.00  0.00      FP8   
ATOM   2390  HD1 ILE F  10     -26.434 -15.868  12.572  0.00  0.00      FP8   
ATOM   2391  HD2 ILE F  10     -27.046 -17.298  11.751  0.00  0.00      FP8   
ATOM   2392  HD3 ILE F  10     -25.555 -17.386  12.699  0.00  0.00      FP8   
ATOM   2393  C   ILE F  10     -28.081 -20.148  16.810  0.00  0.00      FP8   
ATOM   2394  O   ILE F  10     -28.910 -21.031  16.518  0.00  0.00      FP8   
ATOM   2395  N   GLU F  11     -27.236 -20.335  17.873  0.00  0.00      FP8   
ATOM   2396  HN  GLU F  11     -26.565 -19.625  18.073  0.00  0.00      FP8   
ATOM   2397  CA  GLU F  11     -27.178 -21.563  18.661  0.00  0.00      FP8   
ATOM   2398  HA  GLU F  11     -27.425 -22.440  18.082  0.00  0.00      FP8   
ATOM   2399  CB  GLU F  11     -25.768 -21.623  19.270  0.00  0.00      FP8   
ATOM   2400  HB1 GLU F  11     -25.694 -22.505  19.942  0.00  0.00      FP8   
ATOM   2401  HB2 GLU F  11     -25.594 -20.765  19.954  0.00  0.00      FP8   
ATOM   2402  CG  GLU F  11     -24.727 -21.796  18.146  0.00  0.00      FP8   
ATOM   2403  HG1 GLU F  11     -24.559 -20.846  17.595  0.00  0.00      FP8   
ATOM   2404  HG2 GLU F  11     -25.056 -22.575  17.427  0.00  0.00      FP8   
ATOM   2405  CD  GLU F  11     -23.316 -22.257  18.577  0.00  0.00      FP8   
ATOM   2406  OE1 GLU F  11     -22.907 -22.068  19.711  0.00  0.00      FP8   
ATOM   2407  OE2 GLU F  11     -22.668 -22.902  17.756  0.00  0.00      FP8   
ATOM   2408  C   GLU F  11     -28.182 -21.550  19.837  0.00  0.00      FP8   
ATOM   2409  O   GLU F  11     -28.611 -22.614  20.269  0.00  0.00      FP8   
ATOM   2410  N   GLY F  12     -28.506 -20.364  20.400  0.00  0.00      FP8   
ATOM   2411  HN  GLY F  12     -28.171 -19.482  20.079  0.00  0.00      FP8   
ATOM   2412  CA  GLY F  12     -29.157 -20.270  21.698  0.00  0.00      FP8   
ATOM   2413  HA1 GLY F  12     -28.337 -20.070  22.371  0.00  0.00      FP8   
ATOM   2414  HA2 GLY F  12     -29.680 -21.181  21.950  0.00  0.00      FP8   
ATOM   2415  C   GLY F  12     -30.102 -19.194  21.861  0.00  0.00      FP8   
ATOM   2416  O   GLY F  12     -30.579 -18.951  22.973  0.00  0.00      FP8   
ATOM   2417  N   GLY F  13     -30.611 -18.585  20.769  0.00  0.00      FP8   
ATOM   2418  HN  GLY F  13     -30.100 -18.696  19.921  0.00  0.00      FP8   
ATOM   2419  CA  GLY F  13     -31.677 -17.557  20.635  0.00  0.00      FP8   
ATOM   2420  HA1 GLY F  13     -32.564 -17.929  21.126  0.00  0.00      FP8   
ATOM   2421  HA2 GLY F  13     -31.924 -17.297  19.616  0.00  0.00      FP8   
ATOM   2422  C   GLY F  13     -31.452 -16.297  21.411  0.00  0.00      FP8   
ATOM   2423  O   GLY F  13     -30.301 -16.023  21.720  0.00  0.00      FP8   
ATOM   2424  N   TRP F  14     -32.513 -15.477  21.676  0.00  0.00      FP8   
ATOM   2425  HN  TRP F  14     -33.421 -15.817  21.442  0.00  0.00      FP8   
ATOM   2426  CA  TRP F  14     -32.331 -14.218  22.300  0.00  0.00      FP8   
ATOM   2427  HA  TRP F  14     -31.625 -13.593  21.774  0.00  0.00      FP8   
ATOM   2428  CB  TRP F  14     -33.686 -13.478  22.386  0.00  0.00      FP8   
ATOM   2429  HB1 TRP F  14     -34.457 -14.205  22.720  0.00  0.00      FP8   
ATOM   2430  HB2 TRP F  14     -33.977 -13.222  21.345  0.00  0.00      FP8   
ATOM   2431  CG  TRP F  14     -33.751 -12.128  23.126  0.00  0.00      FP8   
ATOM   2432  CD1 TRP F  14     -34.347 -11.963  24.328  0.00  0.00      FP8   
ATOM   2433  HD1 TRP F  14     -34.715 -12.803  24.899  0.00  0.00      FP8   
ATOM   2434  NE1 TRP F  14     -34.214 -10.571  24.690  0.00  0.00      FP8   
ATOM   2435  HE1 TRP F  14     -34.472 -10.071  25.488  0.00  0.00      FP8   
ATOM   2436  CE2 TRP F  14     -33.563  -9.942  23.676  0.00  0.00      FP8   
ATOM   2437  CD2 TRP F  14     -33.232 -10.859  22.700  0.00  0.00      FP8   
ATOM   2438  CE3 TRP F  14     -32.490 -10.465  21.606  0.00  0.00      FP8   
ATOM   2439  HE3 TRP F  14     -32.252 -11.191  20.842  0.00  0.00      FP8   
ATOM   2440  CZ3 TRP F  14     -32.188  -9.050  21.500  0.00  0.00      FP8   
ATOM   2441  HZ3 TRP F  14     -31.752  -8.618  20.612  0.00  0.00      FP8   
ATOM   2442  CZ2 TRP F  14     -33.257  -8.558  23.578  0.00  0.00      FP8   
ATOM   2443  HZ2 TRP F  14     -33.578  -7.848  24.326  0.00  0.00      FP8   
ATOM   2444  CH2 TRP F  14     -32.618  -8.140  22.423  0.00  0.00      FP8   
ATOM   2445  HH2 TRP F  14     -32.509  -7.078  22.257  0.00  0.00      FP8   
ATOM   2446  C   TRP F  14     -31.684 -14.270  23.597  0.00  0.00      FP8   
ATOM   2447  O   TRP F  14     -30.892 -13.380  23.865  0.00  0.00      FP8   
ATOM   2448  N   THR F  15     -31.991 -15.334  24.387  0.00  0.00      FP8   
ATOM   2449  HN  THR F  15     -32.601 -16.067  24.099  0.00  0.00      FP8   
ATOM   2450  CA  THR F  15     -31.277 -15.583  25.598  0.00  0.00      FP8   
ATOM   2451  HA  THR F  15     -31.415 -14.741  26.260  0.00  0.00      FP8   
ATOM   2452  CB  THR F  15     -31.798 -16.757  26.477  0.00  0.00      FP8   
ATOM   2453  HB  THR F  15     -32.159 -17.559  25.797  0.00  0.00      FP8   
ATOM   2454  OG1 THR F  15     -32.873 -16.348  27.291  0.00  0.00      FP8   
ATOM   2455  HG1 THR F  15     -32.991 -17.078  27.903  0.00  0.00      FP8   
ATOM   2456  CG2 THR F  15     -30.774 -17.438  27.479  0.00  0.00      FP8   
ATOM   2457 HG21 THR F  15     -29.786 -17.686  27.037  0.00  0.00      FP8   
ATOM   2458 HG22 THR F  15     -31.283 -18.371  27.804  0.00  0.00      FP8   
ATOM   2459 HG23 THR F  15     -30.529 -16.710  28.282  0.00  0.00      FP8   
ATOM   2460  C   THR F  15     -29.779 -15.696  25.386  0.00  0.00      FP8   
ATOM   2461  O   THR F  15     -29.016 -15.069  26.145  0.00  0.00      FP8   
ATOM   2462  N   GLY F  16     -29.398 -16.463  24.323  0.00  0.00      FP8   
ATOM   2463  HN  GLY F  16     -30.066 -16.994  23.807  0.00  0.00      FP8   
ATOM   2464  CA  GLY F  16     -27.998 -16.651  24.007  0.00  0.00      FP8   
ATOM   2465  HA1 GLY F  16     -27.965 -17.427  23.256  0.00  0.00      FP8   
ATOM   2466  HA2 GLY F  16     -27.547 -17.048  24.905  0.00  0.00      FP8   
ATOM   2467  C   GLY F  16     -27.315 -15.371  23.485  0.00  0.00      FP8   
ATOM   2468  O   GLY F  16     -26.097 -15.200  23.570  0.00  0.00      FP8   
ATOM   2469  N   MET F  17     -28.100 -14.512  22.872  0.00  0.00      FP8   
ATOM   2470  HN  MET F  17     -29.047 -14.799  22.747  0.00  0.00      FP8   
ATOM   2471  CA  MET F  17     -27.702 -13.217  22.285  0.00  0.00      FP8   
ATOM   2472  HA  MET F  17     -26.914 -13.400  21.570  0.00  0.00      FP8   
ATOM   2473  CB  MET F  17     -28.780 -12.520  21.445  0.00  0.00      FP8   
ATOM   2474  HB1 MET F  17     -29.781 -12.416  21.915  0.00  0.00      FP8   
ATOM   2475  HB2 MET F  17     -28.944 -13.379  20.760  0.00  0.00      FP8   
ATOM   2476  CG  MET F  17     -28.449 -11.295  20.591  0.00  0.00      FP8   
ATOM   2477  HG1 MET F  17     -27.503 -11.457  20.032  0.00  0.00      FP8   
ATOM   2478  HG2 MET F  17     -28.409 -10.411  21.261  0.00  0.00      FP8   
ATOM   2479  SD  MET F  17     -29.688 -10.948  19.291  0.00  0.00      FP8   
ATOM   2480  CE  MET F  17     -28.826  -9.833  18.221  0.00  0.00      FP8   
ATOM   2481  HE1 MET F  17     -29.481  -9.550  17.370  0.00  0.00      FP8   
ATOM   2482  HE2 MET F  17     -27.792 -10.139  17.954  0.00  0.00      FP8   
ATOM   2483  HE3 MET F  17     -28.664  -8.907  18.813  0.00  0.00      FP8   
ATOM   2484  C   MET F  17     -27.168 -12.180  23.324  0.00  0.00      FP8   
ATOM   2485  O   MET F  17     -26.107 -11.617  23.185  0.00  0.00      FP8   
ATOM   2486  N   ILE F  18     -27.879 -11.913  24.368  0.00  0.00      FP8   
ATOM   2487  HN  ILE F  18     -28.762 -12.367  24.460  0.00  0.00      FP8   
ATOM   2488  CA  ILE F  18     -27.551 -10.994  25.403  0.00  0.00      FP8   
ATOM   2489  HA  ILE F  18     -27.304 -10.035  24.972  0.00  0.00      FP8   
ATOM   2490  CB  ILE F  18     -28.868 -10.843  26.193  0.00  0.00      FP8   
ATOM   2491  HB  ILE F  18     -29.208 -11.863  26.476  0.00  0.00      FP8   
ATOM   2492  CG2 ILE F  18     -28.763  -9.995  27.514  0.00  0.00      FP8   
ATOM   2493 HG21 ILE F  18     -28.545  -8.966  27.156  0.00  0.00      FP8   
ATOM   2494 HG22 ILE F  18     -27.954 -10.292  28.215  0.00  0.00      FP8   
ATOM   2495 HG23 ILE F  18     -29.757  -9.977  28.009  0.00  0.00      FP8   
ATOM   2496  CG1 ILE F  18     -30.023 -10.332  25.224  0.00  0.00      FP8   
ATOM   2497 HG11 ILE F  18     -30.934 -10.074  25.804  0.00  0.00      FP8   
ATOM   2498 HG12 ILE F  18     -30.290 -11.149  24.519  0.00  0.00      FP8   
ATOM   2499  CD  ILE F  18     -29.685  -8.922  24.720  0.00  0.00      FP8   
ATOM   2500  HD1 ILE F  18     -29.311  -8.207  25.483  0.00  0.00      FP8   
ATOM   2501  HD2 ILE F  18     -30.564  -8.547  24.154  0.00  0.00      FP8   
ATOM   2502  HD3 ILE F  18     -28.887  -9.032  23.955  0.00  0.00      FP8   
ATOM   2503  C   ILE F  18     -26.294 -11.328  26.190  0.00  0.00      FP8   
ATOM   2504  O   ILE F  18     -25.357 -10.602  26.387  0.00  0.00      FP8   
ATOM   2505  N   ASP F  19     -26.259 -12.626  26.638  0.00  0.00      FP8   
ATOM   2506  HN  ASP F  19     -27.119 -13.113  26.512  0.00  0.00      FP8   
ATOM   2507  CA  ASP F  19     -25.063 -13.268  27.214  0.00  0.00      FP8   
ATOM   2508  HA  ASP F  19     -24.658 -12.627  27.983  0.00  0.00      FP8   
ATOM   2509  CB  ASP F  19     -25.292 -14.763  27.648  0.00  0.00      FP8   
ATOM   2510  HB1 ASP F  19     -24.286 -15.212  27.789  0.00  0.00      FP8   
ATOM   2511  HB2 ASP F  19     -25.846 -15.345  26.881  0.00  0.00      FP8   
ATOM   2512  CG  ASP F  19     -26.063 -14.837  28.905  0.00  0.00      FP8   
ATOM   2513  OD1 ASP F  19     -26.341 -13.813  29.548  0.00  0.00      FP8   
ATOM   2514  OD2 ASP F  19     -26.525 -15.952  29.339  0.00  0.00      FP8   
ATOM   2515  C   ASP F  19     -23.930 -13.195  26.142  0.00  0.00      FP8   
ATOM   2516  O   ASP F  19     -22.772 -12.955  26.530  0.00  0.00      FP8   
ATOM   2517  N   GLY F  20     -24.169 -13.362  24.855  0.00  0.00      FP8   
ATOM   2518  HN  GLY F  20     -25.109 -13.565  24.593  0.00  0.00      FP8   
ATOM   2519  CA  GLY F  20     -23.160 -13.224  23.743  0.00  0.00      FP8   
ATOM   2520  HA1 GLY F  20     -23.689 -13.448  22.828  0.00  0.00      FP8   
ATOM   2521  HA2 GLY F  20     -22.261 -13.784  23.953  0.00  0.00      FP8   
ATOM   2522  C   GLY F  20     -22.605 -11.867  23.453  0.00  0.00      FP8   
ATOM   2523  O   GLY F  20     -21.375 -11.637  23.292  0.00  0.00      FP8   
ATOM   2524  N   TRP F  21     -23.501 -10.823  23.528  0.00  0.00      FP8   
ATOM   2525  HN  TRP F  21     -24.439 -11.156  23.484  0.00  0.00      FP8   
ATOM   2526  CA  TRP F  21     -23.225  -9.393  23.527  0.00  0.00      FP8   
ATOM   2527  HA  TRP F  21     -22.694  -9.128  22.625  0.00  0.00      FP8   
ATOM   2528  CB  TRP F  21     -24.631  -8.670  23.556  0.00  0.00      FP8   
ATOM   2529  HB1 TRP F  21     -25.394  -9.212  24.154  0.00  0.00      FP8   
ATOM   2530  HB2 TRP F  21     -25.000  -8.696  22.509  0.00  0.00      FP8   
ATOM   2531  CG  TRP F  21     -24.750  -7.244  23.946  0.00  0.00      FP8   
ATOM   2532  CD1 TRP F  21     -25.126  -6.805  25.210  0.00  0.00      FP8   
ATOM   2533  HD1 TRP F  21     -25.152  -7.481  26.051  0.00  0.00      FP8   
ATOM   2534  NE1 TRP F  21     -24.961  -5.457  25.226  0.00  0.00      FP8   
ATOM   2535  HE1 TRP F  21     -25.219  -4.976  26.035  0.00  0.00      FP8   
ATOM   2536  CE2 TRP F  21     -24.611  -5.014  24.020  0.00  0.00      FP8   
ATOM   2537  CD2 TRP F  21     -24.596  -6.098  23.176  0.00  0.00      FP8   
ATOM   2538  CE3 TRP F  21     -24.289  -5.879  21.847  0.00  0.00      FP8   
ATOM   2539  HE3 TRP F  21     -24.288  -6.692  21.136  0.00  0.00      FP8   
ATOM   2540  CZ3 TRP F  21     -24.050  -4.682  21.304  0.00  0.00      FP8   
ATOM   2541  HZ3 TRP F  21     -23.909  -4.435  20.263  0.00  0.00      FP8   
ATOM   2542  CZ2 TRP F  21     -24.385  -3.680  23.559  0.00  0.00      FP8   
ATOM   2543  HZ2 TRP F  21     -24.356  -2.891  24.295  0.00  0.00      FP8   
ATOM   2544  CH2 TRP F  21     -24.077  -3.563  22.203  0.00  0.00      FP8   
ATOM   2545  HH2 TRP F  21     -23.887  -2.574  21.812  0.00  0.00      FP8   
ATOM   2546  C   TRP F  21     -22.328  -8.942  24.638  0.00  0.00      FP8   
ATOM   2547  O   TRP F  21     -21.395  -8.162  24.363  0.00  0.00      FP8   
ATOM   2548  N   TYR F  22     -22.577  -9.483  25.879  0.00  0.00      FP8   
ATOM   2549  HN  TYR F  22     -23.331 -10.134  25.930  0.00  0.00      FP8   
ATOM   2550  CA  TYR F  22     -21.815  -9.092  27.018  0.00  0.00      FP8   
ATOM   2551  HA  TYR F  22     -21.515  -8.084  26.770  0.00  0.00      FP8   
ATOM   2552  CB  TYR F  22     -22.560  -9.258  28.407  0.00  0.00      FP8   
ATOM   2553  HB1 TYR F  22     -21.854  -9.192  29.263  0.00  0.00      FP8   
ATOM   2554  HB2 TYR F  22     -22.909 -10.311  28.464  0.00  0.00      FP8   
ATOM   2555  CG  TYR F  22     -23.712  -8.252  28.523  0.00  0.00      FP8   
ATOM   2556  CD1 TYR F  22     -24.981  -8.704  28.954  0.00  0.00      FP8   
ATOM   2557  HD1 TYR F  22     -25.181  -9.765  28.981  0.00  0.00      FP8   
ATOM   2558  CE1 TYR F  22     -26.070  -7.817  29.045  0.00  0.00      FP8   
ATOM   2559  HE1 TYR F  22     -27.090  -8.099  29.262  0.00  0.00      FP8   
ATOM   2560  CZ  TYR F  22     -25.822  -6.414  28.930  0.00  0.00      FP8   
ATOM   2561  OH  TYR F  22     -26.964  -5.575  28.960  0.00  0.00      FP8   
ATOM   2562  HH  TYR F  22     -26.667  -4.701  29.223  0.00  0.00      FP8   
ATOM   2563  CD2 TYR F  22     -23.472  -6.896  28.550  0.00  0.00      FP8   
ATOM   2564  HD2 TYR F  22     -22.504  -6.429  28.443  0.00  0.00      FP8   
ATOM   2565  CE2 TYR F  22     -24.521  -5.966  28.651  0.00  0.00      FP8   
ATOM   2566  HE2 TYR F  22     -24.361  -4.900  28.578  0.00  0.00      FP8   
ATOM   2567  C   TYR F  22     -20.573  -9.984  27.078  0.00  0.00      FP8   
ATOM   2568  O   TYR F  22     -19.726  -9.837  27.933  0.00  0.00      FP8   
ATOM   2569  N   GLY F  23     -20.431 -10.906  26.129  0.00  0.00      FP8   
ATOM   2570  HN  GLY F  23     -21.295 -11.109  25.675  0.00  0.00      FP8   
ATOM   2571  CA  GLY F  23     -19.336 -11.768  25.780  0.00  0.00      FP8   
ATOM   2572  HA1 GLY F  23     -19.665 -12.280  24.888  0.00  0.00      FP8   
ATOM   2573  HA2 GLY F  23     -19.298 -12.433  26.630  0.00  0.00      FP8   
ATOM   2574  C   GLY F  23     -17.973 -11.176  25.522  0.00  0.00      FP8   
ATOM   2575  OT1 GLY F  23     -17.824 -10.163  24.759  0.00  0.00      FP8   
ATOM   2576  OT2 GLY F  23     -17.024 -11.816  26.040  0.00  0.00      FP8   
ATOM   2577  N   GLY F   1      25.332   3.558  25.189  0.00  0.00      FP9   
ATOM   2578  HT1 GLY F   1      25.374   4.566  25.440  0.00  0.00      FP9   
ATOM   2579  HT2 GLY F   1      25.175   2.998  26.051  0.00  0.00      FP9   
ATOM   2580  HT3 GLY F   1      24.565   3.533  24.486  0.00  0.00      FP9   
ATOM   2581  CA  GLY F   1      26.546   3.079  24.446  0.00  0.00      FP9   
ATOM   2582  HA1 GLY F   1      26.312   2.151  23.946  0.00  0.00      FP9   
ATOM   2583  HA2 GLY F   1      27.312   2.934  25.193  0.00  0.00      FP9   
ATOM   2584  C   GLY F   1      27.017   4.106  23.367  0.00  0.00      FP9   
ATOM   2585  O   GLY F   1      26.722   5.307  23.315  0.00  0.00      FP9   
ATOM   2586  N   LEU F   2      27.794   3.668  22.372  0.00  0.00      FP9   
ATOM   2587  HN  LEU F   2      27.935   2.681  22.390  0.00  0.00      FP9   
ATOM   2588  CA  LEU F   2      28.387   4.495  21.291  0.00  0.00      FP9   
ATOM   2589  HA  LEU F   2      28.924   5.266  21.824  0.00  0.00      FP9   
ATOM   2590  CB  LEU F   2      29.397   3.624  20.423  0.00  0.00      FP9   
ATOM   2591  HB1 LEU F   2      28.751   3.027  19.744  0.00  0.00      FP9   
ATOM   2592  HB2 LEU F   2      29.799   2.866  21.130  0.00  0.00      FP9   
ATOM   2593  CG  LEU F   2      30.529   4.359  19.660  0.00  0.00      FP9   
ATOM   2594  HG  LEU F   2      30.762   5.312  20.181  0.00  0.00      FP9   
ATOM   2595  CD1 LEU F   2      31.809   3.487  19.510  0.00  0.00      FP9   
ATOM   2596 HD11 LEU F   2      32.461   3.672  18.630  0.00  0.00      FP9   
ATOM   2597 HD12 LEU F   2      31.487   2.425  19.463  0.00  0.00      FP9   
ATOM   2598 HD13 LEU F   2      32.422   3.530  20.436  0.00  0.00      FP9   
ATOM   2599  CD2 LEU F   2      30.037   4.845  18.292  0.00  0.00      FP9   
ATOM   2600 HD21 LEU F   2      30.905   5.281  17.753  0.00  0.00      FP9   
ATOM   2601 HD22 LEU F   2      29.245   5.622  18.241  0.00  0.00      FP9   
ATOM   2602 HD23 LEU F   2      29.525   3.966  17.845  0.00  0.00      FP9   
ATOM   2603  C   LEU F   2      27.424   5.283  20.335  0.00  0.00      FP9   
ATOM   2604  O   LEU F   2      27.512   6.490  20.294  0.00  0.00      FP9   
ATOM   2605  N   PHE F   3      26.407   4.536  19.818  0.00  0.00      FP9   
ATOM   2606  HN  PHE F   3      26.433   3.543  19.895  0.00  0.00      FP9   
ATOM   2607  CA  PHE F   3      25.245   5.052  19.162  0.00  0.00      FP9   
ATOM   2608  HA  PHE F   3      25.599   5.768  18.435  0.00  0.00      FP9   
ATOM   2609  CB  PHE F   3      24.363   3.936  18.464  0.00  0.00      FP9   
ATOM   2610  HB1 PHE F   3      23.366   4.353  18.205  0.00  0.00      FP9   
ATOM   2611  HB2 PHE F   3      24.248   3.079  19.162  0.00  0.00      FP9   
ATOM   2612  CG  PHE F   3      25.076   3.535  17.199  0.00  0.00      FP9   
ATOM   2613  CD1 PHE F   3      25.199   4.476  16.142  0.00  0.00      FP9   
ATOM   2614  HD1 PHE F   3      24.701   5.434  16.180  0.00  0.00      FP9   
ATOM   2615  CE1 PHE F   3      25.815   4.190  14.964  0.00  0.00      FP9   
ATOM   2616  HE1 PHE F   3      25.753   4.896  14.149  0.00  0.00      FP9   
ATOM   2617  CZ  PHE F   3      26.282   2.917  14.769  0.00  0.00      FP9   
ATOM   2618  HZ  PHE F   3      26.722   2.614  13.831  0.00  0.00      FP9   
ATOM   2619  CD2 PHE F   3      25.754   2.312  17.009  0.00  0.00      FP9   
ATOM   2620  HD2 PHE F   3      25.852   1.654  17.860  0.00  0.00      FP9   
ATOM   2621  CE2 PHE F   3      26.265   1.960  15.791  0.00  0.00      FP9   
ATOM   2622  HE2 PHE F   3      26.896   1.088  15.702  0.00  0.00      FP9   
ATOM   2623  C   PHE F   3      24.445   5.872  20.154  0.00  0.00      FP9   
ATOM   2624  O   PHE F   3      23.906   6.976  19.823  0.00  0.00      FP9   
ATOM   2625  N   GLY F   4      24.320   5.450  21.426  0.00  0.00      FP9   
ATOM   2626  HN  GLY F   4      24.740   4.598  21.729  0.00  0.00      FP9   
ATOM   2627  CA  GLY F   4      23.687   6.297  22.471  0.00  0.00      FP9   
ATOM   2628  HA1 GLY F   4      23.776   5.834  23.443  0.00  0.00      FP9   
ATOM   2629  HA2 GLY F   4      22.712   6.423  22.025  0.00  0.00      FP9   
ATOM   2630  C   GLY F   4      24.325   7.676  22.691  0.00  0.00      FP9   
ATOM   2631  O   GLY F   4      23.744   8.631  23.125  0.00  0.00      FP9   
ATOM   2632  N   ALA F   5      25.656   7.869  22.445  0.00  0.00      FP9   
ATOM   2633  HN  ALA F   5      26.110   7.003  22.252  0.00  0.00      FP9   
ATOM   2634  CA  ALA F   5      26.336   9.169  22.606  0.00  0.00      FP9   
ATOM   2635  HA  ALA F   5      26.211   9.696  23.540  0.00  0.00      FP9   
ATOM   2636  CB  ALA F   5      27.826   8.933  22.651  0.00  0.00      FP9   
ATOM   2637  HB1 ALA F   5      28.417   9.857  22.824  0.00  0.00      FP9   
ATOM   2638  HB2 ALA F   5      28.142   8.415  21.720  0.00  0.00      FP9   
ATOM   2639  HB3 ALA F   5      28.051   8.169  23.426  0.00  0.00      FP9   
ATOM   2640  C   ALA F   5      25.900  10.154  21.596  0.00  0.00      FP9   
ATOM   2641  O   ALA F   5      25.793  11.369  21.878  0.00  0.00      FP9   
ATOM   2642  N   ILE F   6      25.622   9.663  20.385  0.00  0.00      FP9   
ATOM   2643  HN  ILE F   6      25.736   8.675  20.313  0.00  0.00      FP9   
ATOM   2644  CA  ILE F   6      25.225  10.408  19.245  0.00  0.00      FP9   
ATOM   2645  HA  ILE F   6      25.726  11.362  19.180  0.00  0.00      FP9   
ATOM   2646  CB  ILE F   6      25.379   9.631  17.918  0.00  0.00      FP9   
ATOM   2647  HB  ILE F   6      24.665   8.781  17.921  0.00  0.00      FP9   
ATOM   2648  CG2 ILE F   6      25.076  10.614  16.732  0.00  0.00      FP9   
ATOM   2649 HG21 ILE F   6      25.756  11.491  16.692  0.00  0.00      FP9   
ATOM   2650 HG22 ILE F   6      24.086  11.115  16.793  0.00  0.00      FP9   
ATOM   2651 HG23 ILE F   6      25.193  10.084  15.763  0.00  0.00      FP9   
ATOM   2652  CG1 ILE F   6      26.825   9.091  17.802  0.00  0.00      FP9   
ATOM   2653 HG11 ILE F   6      27.178   8.680  18.772  0.00  0.00      FP9   
ATOM   2654 HG12 ILE F   6      27.548   9.901  17.565  0.00  0.00      FP9   
ATOM   2655  CD  ILE F   6      26.863   8.018  16.680  0.00  0.00      FP9   
ATOM   2656  HD1 ILE F   6      27.896   7.609  16.639  0.00  0.00      FP9   
ATOM   2657  HD2 ILE F   6      26.624   8.486  15.701  0.00  0.00      FP9   
ATOM   2658  HD3 ILE F   6      26.148   7.188  16.865  0.00  0.00      FP9   
ATOM   2659  C   ILE F   6      23.865  10.854  19.521  0.00  0.00      FP9   
ATOM   2660  O   ILE F   6      23.598  12.074  19.447  0.00  0.00      FP9   
ATOM   2661  N   ALA F   7      23.026   9.894  20.053  0.00  0.00      FP9   
ATOM   2662  HN  ALA F   7      23.388   8.978  20.208  0.00  0.00      FP9   
ATOM   2663  CA  ALA F   7      21.612  10.156  20.328  0.00  0.00      FP9   
ATOM   2664  HA  ALA F   7      21.162  10.572  19.439  0.00  0.00      FP9   
ATOM   2665  CB  ALA F   7      20.845   8.931  20.750  0.00  0.00      FP9   
ATOM   2666  HB1 ALA F   7      21.295   8.600  21.711  0.00  0.00      FP9   
ATOM   2667  HB2 ALA F   7      20.980   8.117  20.006  0.00  0.00      FP9   
ATOM   2668  HB3 ALA F   7      19.769   9.147  20.919  0.00  0.00      FP9   
ATOM   2669  C   ALA F   7      21.383  11.196  21.410  0.00  0.00      FP9   
ATOM   2670  O   ALA F   7      20.540  12.086  21.271  0.00  0.00      FP9   
ATOM   2671  N   GLY F   8      22.170  11.048  22.506  0.00  0.00      FP9   
ATOM   2672  HN  GLY F   8      22.778  10.261  22.581  0.00  0.00      FP9   
ATOM   2673  CA  GLY F   8      22.079  11.838  23.697  0.00  0.00      FP9   
ATOM   2674  HA1 GLY F   8      22.701  11.449  24.489  0.00  0.00      FP9   
ATOM   2675  HA2 GLY F   8      21.037  11.690  23.939  0.00  0.00      FP9   
ATOM   2676  C   GLY F   8      22.286  13.339  23.483  0.00  0.00      FP9   
ATOM   2677  O   GLY F   8      21.688  14.136  24.160  0.00  0.00      FP9   
ATOM   2678  N   PHE F   9      23.214  13.649  22.551  0.00  0.00      FP9   
ATOM   2679  HN  PHE F   9      23.780  12.952  22.119  0.00  0.00      FP9   
ATOM   2680  CA  PHE F   9      23.624  15.011  22.175  0.00  0.00      FP9   
ATOM   2681  HA  PHE F   9      24.020  15.506  23.049  0.00  0.00      FP9   
ATOM   2682  CB  PHE F   9      24.709  14.819  21.105  0.00  0.00      FP9   
ATOM   2683  HB1 PHE F   9      24.303  14.479  20.128  0.00  0.00      FP9   
ATOM   2684  HB2 PHE F   9      25.389  14.061  21.549  0.00  0.00      FP9   
ATOM   2685  CG  PHE F   9      25.459  16.154  20.962  0.00  0.00      FP9   
ATOM   2686  CD1 PHE F   9      26.323  16.567  21.940  0.00  0.00      FP9   
ATOM   2687  HD1 PHE F   9      26.354  15.943  22.821  0.00  0.00      FP9   
ATOM   2688  CE1 PHE F   9      27.178  17.697  21.755  0.00  0.00      FP9   
ATOM   2689  HE1 PHE F   9      27.825  18.144  22.495  0.00  0.00      FP9   
ATOM   2690  CZ  PHE F   9      26.957  18.470  20.558  0.00  0.00      FP9   
ATOM   2691  HZ  PHE F   9      27.511  19.388  20.425  0.00  0.00      FP9   
ATOM   2692  CD2 PHE F   9      25.358  16.890  19.796  0.00  0.00      FP9   
ATOM   2693  HD2 PHE F   9      24.691  16.566  19.011  0.00  0.00      FP9   
ATOM   2694  CE2 PHE F   9      26.079  18.090  19.569  0.00  0.00      FP9   
ATOM   2695  HE2 PHE F   9      25.989  18.617  18.631  0.00  0.00      FP9   
ATOM   2696  C   PHE F   9      22.428  15.861  21.759  0.00  0.00      FP9   
ATOM   2697  O   PHE F   9      22.228  17.003  22.096  0.00  0.00      FP9   
ATOM   2698  N   ILE F  10      21.621  15.218  20.876  0.00  0.00      FP9   
ATOM   2699  HN  ILE F  10      21.972  14.319  20.627  0.00  0.00      FP9   
ATOM   2700  CA  ILE F  10      20.432  15.829  20.309  0.00  0.00      FP9   
ATOM   2701  HA  ILE F  10      20.777  16.818  20.046  0.00  0.00      FP9   
ATOM   2702  CB  ILE F  10      19.845  15.176  19.020  0.00  0.00      FP9   
ATOM   2703  HB  ILE F  10      19.579  14.114  19.212  0.00  0.00      FP9   
ATOM   2704  CG2 ILE F  10      18.608  15.899  18.515  0.00  0.00      FP9   
ATOM   2705 HG21 ILE F  10      18.696  15.844  17.409  0.00  0.00      FP9   
ATOM   2706 HG22 ILE F  10      18.599  17.001  18.651  0.00  0.00      FP9   
ATOM   2707 HG23 ILE F  10      17.616  15.600  18.919  0.00  0.00      FP9   
ATOM   2708  CG1 ILE F  10      20.915  15.060  17.889  0.00  0.00      FP9   
ATOM   2709 HG11 ILE F  10      20.416  14.660  16.980  0.00  0.00      FP9   
ATOM   2710 HG12 ILE F  10      21.613  14.238  18.153  0.00  0.00      FP9   
ATOM   2711  CD  ILE F  10      21.836  16.221  17.573  0.00  0.00      FP9   
ATOM   2712  HD1 ILE F  10      21.955  16.848  18.482  0.00  0.00      FP9   
ATOM   2713  HD2 ILE F  10      21.409  16.886  16.791  0.00  0.00      FP9   
ATOM   2714  HD3 ILE F  10      22.761  15.853  17.080  0.00  0.00      FP9   
ATOM   2715  C   ILE F  10      19.371  15.939  21.419  0.00  0.00      FP9   
ATOM   2716  O   ILE F  10      18.607  16.931  21.452  0.00  0.00      FP9   
ATOM   2717  N   GLU F  11      19.265  14.947  22.337  0.00  0.00      FP9   
ATOM   2718  HN  GLU F  11      19.933  14.221  22.479  0.00  0.00      FP9   
ATOM   2719  CA  GLU F  11      18.348  14.885  23.381  0.00  0.00      FP9   
ATOM   2720  HA  GLU F  11      17.383  14.903  22.897  0.00  0.00      FP9   
ATOM   2721  CB  GLU F  11      18.503  13.457  24.067  0.00  0.00      FP9   
ATOM   2722  HB1 GLU F  11      19.476  13.302  24.581  0.00  0.00      FP9   
ATOM   2723  HB2 GLU F  11      18.318  12.711  23.265  0.00  0.00      FP9   
ATOM   2724  CG  GLU F  11      17.374  13.244  25.216  0.00  0.00      FP9   
ATOM   2725  HG1 GLU F  11      16.424  13.683  24.845  0.00  0.00      FP9   
ATOM   2726  HG2 GLU F  11      17.752  13.795  26.105  0.00  0.00      FP9   
ATOM   2727  CD  GLU F  11      17.226  11.772  25.697  0.00  0.00      FP9   
ATOM   2728  OE1 GLU F  11      16.772  10.873  24.958  0.00  0.00      FP9   
ATOM   2729  OE2 GLU F  11      17.497  11.605  26.942  0.00  0.00      FP9   
ATOM   2730  C   GLU F  11      18.536  16.012  24.337  0.00  0.00      FP9   
ATOM   2731  O   GLU F  11      17.618  16.583  24.844  0.00  0.00      FP9   
ATOM   2732  N   GLY F  12      19.809  16.312  24.598  0.00  0.00      FP9   
ATOM   2733  HN  GLY F  12      20.536  15.767  24.188  0.00  0.00      FP9   
ATOM   2734  CA  GLY F  12      20.197  17.146  25.692  0.00  0.00      FP9   
ATOM   2735  HA1 GLY F  12      19.940  16.631  26.606  0.00  0.00      FP9   
ATOM   2736  HA2 GLY F  12      19.675  18.088  25.610  0.00  0.00      FP9   
ATOM   2737  C   GLY F  12      21.586  17.468  25.777  0.00  0.00      FP9   
ATOM   2738  O   GLY F  12      22.093  17.555  26.884  0.00  0.00      FP9   
ATOM   2739  N   GLY F  13      22.213  17.709  24.646  0.00  0.00      FP9   
ATOM   2740  HN  GLY F  13      21.854  17.614  23.721  0.00  0.00      FP9   
ATOM   2741  CA  GLY F  13      23.541  18.223  24.599  0.00  0.00      FP9   
ATOM   2742  HA1 GLY F  13      23.521  19.169  25.118  0.00  0.00      FP9   
ATOM   2743  HA2 GLY F  13      23.769  18.315  23.547  0.00  0.00      FP9   
ATOM   2744  C   GLY F  13      24.668  17.402  25.229  0.00  0.00      FP9   
ATOM   2745  O   GLY F  13      24.777  16.188  25.132  0.00  0.00      FP9   
ATOM   2746  N   TRP F  14      25.639  18.116  25.853  0.00  0.00      FP9   
ATOM   2747  HN  TRP F  14      25.631  19.098  26.027  0.00  0.00      FP9   
ATOM   2748  CA  TRP F  14      26.739  17.553  26.611  0.00  0.00      FP9   
ATOM   2749  HA  TRP F  14      27.257  16.868  25.956  0.00  0.00      FP9   
ATOM   2750  CB  TRP F  14      27.718  18.577  27.209  0.00  0.00      FP9   
ATOM   2751  HB1 TRP F  14      28.492  17.919  27.658  0.00  0.00      FP9   
ATOM   2752  HB2 TRP F  14      27.347  19.179  28.066  0.00  0.00      FP9   
ATOM   2753  CG  TRP F  14      28.315  19.589  26.282  0.00  0.00      FP9   
ATOM   2754  CD1 TRP F  14      27.988  20.960  26.249  0.00  0.00      FP9   
ATOM   2755  HD1 TRP F  14      27.147  21.327  26.819  0.00  0.00      FP9   
ATOM   2756  NE1 TRP F  14      28.584  21.456  25.090  0.00  0.00      FP9   
ATOM   2757  HE1 TRP F  14      28.158  22.124  24.520  0.00  0.00      FP9   
ATOM   2758  CE2 TRP F  14      29.379  20.531  24.463  0.00  0.00      FP9   
ATOM   2759  CD2 TRP F  14      29.293  19.365  25.217  0.00  0.00      FP9   
ATOM   2760  CE3 TRP F  14      29.923  18.124  24.754  0.00  0.00      FP9   
ATOM   2761  HE3 TRP F  14      29.721  17.243  25.344  0.00  0.00      FP9   
ATOM   2762  CZ3 TRP F  14      30.929  18.294  23.839  0.00  0.00      FP9   
ATOM   2763  HZ3 TRP F  14      31.505  17.445  23.502  0.00  0.00      FP9   
ATOM   2764  CZ2 TRP F  14      30.225  20.646  23.359  0.00  0.00      FP9   
ATOM   2765  HZ2 TRP F  14      30.325  21.561  22.794  0.00  0.00      FP9   
ATOM   2766  CH2 TRP F  14      31.026  19.501  23.126  0.00  0.00      FP9   
ATOM   2767  HH2 TRP F  14      31.740  19.640  22.327  0.00  0.00      FP9   
ATOM   2768  C   TRP F  14      26.314  16.674  27.725  0.00  0.00      FP9   
ATOM   2769  O   TRP F  14      26.776  15.531  27.844  0.00  0.00      FP9   
ATOM   2770  N   THR F  15      25.288  17.072  28.471  0.00  0.00      FP9   
ATOM   2771  HN  THR F  15      24.858  17.947  28.262  0.00  0.00      FP9   
ATOM   2772  CA  THR F  15      24.766  16.331  29.632  0.00  0.00      FP9   
ATOM   2773  HA  THR F  15      25.600  16.120  30.286  0.00  0.00      FP9   
ATOM   2774  CB  THR F  15      23.798  17.237  30.429  0.00  0.00      FP9   
ATOM   2775  HB  THR F  15      22.830  17.419  29.914  0.00  0.00      FP9   
ATOM   2776  OG1 THR F  15      24.436  18.442  30.833  0.00  0.00      FP9   
ATOM   2777  HG1 THR F  15      24.732  18.885  30.035  0.00  0.00      FP9   
ATOM   2778  CG2 THR F  15      23.530  16.447  31.771  0.00  0.00      FP9   
ATOM   2779 HG21 THR F  15      24.477  16.113  32.246  0.00  0.00      FP9   
ATOM   2780 HG22 THR F  15      22.864  15.566  31.646  0.00  0.00      FP9   
ATOM   2781 HG23 THR F  15      22.945  17.034  32.511  0.00  0.00      FP9   
ATOM   2782  C   THR F  15      24.171  14.981  29.331  0.00  0.00      FP9   
ATOM   2783  O   THR F  15      24.308  13.951  29.978  0.00  0.00      FP9   
ATOM   2784  N   GLY F  16      23.357  14.974  28.230  0.00  0.00      FP9   
ATOM   2785  HN  GLY F  16      23.192  15.799  27.696  0.00  0.00      FP9   
ATOM   2786  CA  GLY F  16      22.771  13.870  27.579  0.00  0.00      FP9   
ATOM   2787  HA1 GLY F  16      22.161  14.280  26.787  0.00  0.00      FP9   
ATOM   2788  HA2 GLY F  16      22.285  13.255  28.321  0.00  0.00      FP9   
ATOM   2789  C   GLY F  16      23.729  12.871  26.991  0.00  0.00      FP9   
ATOM   2790  O   GLY F  16      23.497  11.708  27.120  0.00  0.00      FP9   
ATOM   2791  N   MET F  17      24.754  13.395  26.322  0.00  0.00      FP9   
ATOM   2792  HN  MET F  17      24.780  14.388  26.231  0.00  0.00      FP9   
ATOM   2793  CA  MET F  17      25.809  12.674  25.651  0.00  0.00      FP9   
ATOM   2794  HA  MET F  17      25.375  11.898  25.038  0.00  0.00      FP9   
ATOM   2795  CB  MET F  17      26.657  13.666  24.799  0.00  0.00      FP9   
ATOM   2796  HB1 MET F  17      26.645  14.559  25.459  0.00  0.00      FP9   
ATOM   2797  HB2 MET F  17      26.079  14.086  23.948  0.00  0.00      FP9   
ATOM   2798  CG  MET F  17      28.123  13.336  24.564  0.00  0.00      FP9   
ATOM   2799  HG1 MET F  17      28.485  13.935  23.702  0.00  0.00      FP9   
ATOM   2800  HG2 MET F  17      28.173  12.299  24.168  0.00  0.00      FP9   
ATOM   2801  SD  MET F  17      29.215  13.623  25.975  0.00  0.00      FP9   
ATOM   2802  CE  MET F  17      30.257  12.088  25.830  0.00  0.00      FP9   
ATOM   2803  HE1 MET F  17      29.735  11.201  25.411  0.00  0.00      FP9   
ATOM   2804  HE2 MET F  17      30.554  11.709  26.831  0.00  0.00      FP9   
ATOM   2805  HE3 MET F  17      31.227  12.309  25.336  0.00  0.00      FP9   
ATOM   2806  C   MET F  17      26.588  11.839  26.636  0.00  0.00      FP9   
ATOM   2807  O   MET F  17      26.787  10.624  26.360  0.00  0.00      FP9   
ATOM   2808  N   ILE F  18      26.920  12.436  27.804  0.00  0.00      FP9   
ATOM   2809  HN  ILE F  18      26.516  13.328  27.995  0.00  0.00      FP9   
ATOM   2810  CA  ILE F  18      27.490  11.737  28.922  0.00  0.00      FP9   
ATOM   2811  HA  ILE F  18      28.445  11.350  28.600  0.00  0.00      FP9   
ATOM   2812  CB  ILE F  18      27.734  12.612  30.045  0.00  0.00      FP9   
ATOM   2813  HB  ILE F  18      26.857  13.162  30.450  0.00  0.00      FP9   
ATOM   2814  CG2 ILE F  18      28.347  11.923  31.267  0.00  0.00      FP9   
ATOM   2815 HG21 ILE F  18      27.611  11.262  31.772  0.00  0.00      FP9   
ATOM   2816 HG22 ILE F  18      28.692  12.731  31.948  0.00  0.00      FP9   
ATOM   2817 HG23 ILE F  18      29.178  11.299  30.876  0.00  0.00      FP9   
ATOM   2818  CG1 ILE F  18      28.687  13.805  29.720  0.00  0.00      FP9   
ATOM   2819 HG11 ILE F  18      28.584  13.967  28.626  0.00  0.00      FP9   
ATOM   2820 HG12 ILE F  18      29.720  13.507  30.001  0.00  0.00      FP9   
ATOM   2821  CD  ILE F  18      28.439  15.102  30.499  0.00  0.00      FP9   
ATOM   2822  HD1 ILE F  18      27.335  15.209  30.568  0.00  0.00      FP9   
ATOM   2823  HD2 ILE F  18      29.016  15.889  29.968  0.00  0.00      FP9   
ATOM   2824  HD3 ILE F  18      28.868  14.971  31.515  0.00  0.00      FP9   
ATOM   2825  C   ILE F  18      26.743  10.524  29.364  0.00  0.00      FP9   
ATOM   2826  O   ILE F  18      27.244   9.358  29.401  0.00  0.00      FP9   
ATOM   2827  N   ASP F  19      25.428  10.633  29.702  0.00  0.00      FP9   
ATOM   2828  HN  ASP F  19      24.867  11.457  29.673  0.00  0.00      FP9   
ATOM   2829  CA  ASP F  19      24.517   9.498  29.975  0.00  0.00      FP9   
ATOM   2830  HA  ASP F  19      24.941   8.911  30.777  0.00  0.00      FP9   
ATOM   2831  CB  ASP F  19      23.063   9.887  30.285  0.00  0.00      FP9   
ATOM   2832  HB1 ASP F  19      22.395   9.007  30.401  0.00  0.00      FP9   
ATOM   2833  HB2 ASP F  19      22.714  10.587  29.496  0.00  0.00      FP9   
ATOM   2834  CG  ASP F  19      22.853  10.628  31.574  0.00  0.00      FP9   
ATOM   2835  OD1 ASP F  19      23.729  10.458  32.529  0.00  0.00      FP9   
ATOM   2836  OD2 ASP F  19      21.786  11.300  31.837  0.00  0.00      FP9   
ATOM   2837  C   ASP F  19      24.396   8.498  28.799  0.00  0.00      FP9   
ATOM   2838  O   ASP F  19      24.421   7.333  28.935  0.00  0.00      FP9   
ATOM   2839  N   GLY F  20      24.365   9.045  27.574  0.00  0.00      FP9   
ATOM   2840  HN  GLY F  20      24.581  10.001  27.389  0.00  0.00      FP9   
ATOM   2841  CA  GLY F  20      24.216   8.278  26.333  0.00  0.00      FP9   
ATOM   2842  HA1 GLY F  20      24.372   8.963  25.513  0.00  0.00      FP9   
ATOM   2843  HA2 GLY F  20      23.380   7.615  26.497  0.00  0.00      FP9   
ATOM   2844  C   GLY F  20      25.346   7.266  26.020  0.00  0.00      FP9   
ATOM   2845  O   GLY F  20      25.050   6.266  25.512  0.00  0.00      FP9   
ATOM   2846  N   TRP F  21      26.570   7.715  26.411  0.00  0.00      FP9   
ATOM   2847  HN  TRP F  21      26.665   8.557  26.935  0.00  0.00      FP9   
ATOM   2848  CA  TRP F  21      27.863   6.892  26.232  0.00  0.00      FP9   
ATOM   2849  HA  TRP F  21      27.981   6.669  25.182  0.00  0.00      FP9   
ATOM   2850  CB  TRP F  21      29.188   7.719  26.659  0.00  0.00      FP9   
ATOM   2851  HB1 TRP F  21      28.933   8.055  27.687  0.00  0.00      FP9   
ATOM   2852  HB2 TRP F  21      29.401   8.606  26.025  0.00  0.00      FP9   
ATOM   2853  CG  TRP F  21      30.510   6.978  26.663  0.00  0.00      FP9   
ATOM   2854  CD1 TRP F  21      31.220   6.497  27.751  0.00  0.00      FP9   
ATOM   2855  HD1 TRP F  21      30.956   6.630  28.790  0.00  0.00      FP9   
ATOM   2856  NE1 TRP F  21      32.289   5.640  27.311  0.00  0.00      FP9   
ATOM   2857  HE1 TRP F  21      32.952   5.121  27.806  0.00  0.00      FP9   
ATOM   2858  CE2 TRP F  21      32.239   5.598  25.923  0.00  0.00      FP9   
ATOM   2859  CD2 TRP F  21      31.136   6.310  25.467  0.00  0.00      FP9   
ATOM   2860  CE3 TRP F  21      30.753   6.276  24.127  0.00  0.00      FP9   
ATOM   2861  HE3 TRP F  21      29.875   6.769  23.735  0.00  0.00      FP9   
ATOM   2862  CZ3 TRP F  21      31.554   5.555  23.234  0.00  0.00      FP9   
ATOM   2863  HZ3 TRP F  21      31.194   5.628  22.219  0.00  0.00      FP9   
ATOM   2864  CZ2 TRP F  21      33.005   4.773  25.069  0.00  0.00      FP9   
ATOM   2865  HZ2 TRP F  21      33.855   4.252  25.484  0.00  0.00      FP9   
ATOM   2866  CH2 TRP F  21      32.669   4.848  23.692  0.00  0.00      FP9   
ATOM   2867  HH2 TRP F  21      33.078   4.211  22.922  0.00  0.00      FP9   
ATOM   2868  C   TRP F  21      27.811   5.634  27.064  0.00  0.00      FP9   
ATOM   2869  O   TRP F  21      28.218   4.586  26.620  0.00  0.00      FP9   
ATOM   2870  N   TYR F  22      27.248   5.608  28.275  0.00  0.00      FP9   
ATOM   2871  HN  TYR F  22      26.884   6.450  28.666  0.00  0.00      FP9   
ATOM   2872  CA  TYR F  22      27.143   4.463  29.174  0.00  0.00      FP9   
ATOM   2873  HA  TYR F  22      28.105   4.041  29.427  0.00  0.00      FP9   
ATOM   2874  CB  TYR F  22      26.449   4.747  30.578  0.00  0.00      FP9   
ATOM   2875  HB1 TYR F  22      26.466   3.869  31.259  0.00  0.00      FP9   
ATOM   2876  HB2 TYR F  22      25.423   5.018  30.250  0.00  0.00      FP9   
ATOM   2877  CG  TYR F  22      27.006   5.829  31.424  0.00  0.00      FP9   
ATOM   2878  CD1 TYR F  22      26.095   6.534  32.312  0.00  0.00      FP9   
ATOM   2879  HD1 TYR F  22      25.047   6.309  32.178  0.00  0.00      FP9   
ATOM   2880  CE1 TYR F  22      26.494   7.550  33.123  0.00  0.00      FP9   
ATOM   2881  HE1 TYR F  22      25.821   8.092  33.771  0.00  0.00      FP9   
ATOM   2882  CZ  TYR F  22      27.831   7.944  33.124  0.00  0.00      FP9   
ATOM   2883  OH  TYR F  22      28.296   8.989  33.968  0.00  0.00      FP9   
ATOM   2884  HH  TYR F  22      27.473   9.428  34.196  0.00  0.00      FP9   
ATOM   2885  CD2 TYR F  22      28.393   6.217  31.501  0.00  0.00      FP9   
ATOM   2886  HD2 TYR F  22      29.022   5.647  30.833  0.00  0.00      FP9   
ATOM   2887  CE2 TYR F  22      28.808   7.245  32.332  0.00  0.00      FP9   
ATOM   2888  HE2 TYR F  22      29.850   7.466  32.511  0.00  0.00      FP9   
ATOM   2889  C   TYR F  22      26.387   3.308  28.600  0.00  0.00      FP9   
ATOM   2890  O   TYR F  22      25.392   3.535  27.923  0.00  0.00      FP9   
ATOM   2891  N   GLY F  23      26.685   2.078  28.954  0.00  0.00      FP9   
ATOM   2892  HN  GLY F  23      27.476   1.922  29.541  0.00  0.00      FP9   
ATOM   2893  CA  GLY F  23      26.048   0.858  28.489  0.00  0.00      FP9   
ATOM   2894  HA1 GLY F  23      24.997   1.093  28.407  0.00  0.00      FP9   
ATOM   2895  HA2 GLY F  23      26.296   0.192  29.302  0.00  0.00      FP9   
ATOM   2896  C   GLY F  23      26.593   0.332  27.128  0.00  0.00      FP9   
ATOM   2897  OT1 GLY F  23      27.501  -0.533  27.262  0.00  0.00      FP9   
ATOM   2898  OT2 GLY F  23      26.017   0.584  26.055  0.00  0.00      FP9   
ATOM   2899  N   GLY F   1     -26.491 -31.638  20.177  0.00  0.00      FP10  
ATOM   2900  HT1 GLY F   1     -27.288 -32.151  20.605  0.00  0.00      FP10  
ATOM   2901  HT2 GLY F   1     -26.100 -30.972  20.874  0.00  0.00      FP10  
ATOM   2902  HT3 GLY F   1     -25.691 -32.247  19.909  0.00  0.00      FP10  
ATOM   2903  CA  GLY F   1     -27.055 -30.828  19.022  0.00  0.00      FP10  
ATOM   2904  HA1 GLY F   1     -26.158 -30.445  18.559  0.00  0.00      FP10  
ATOM   2905  HA2 GLY F   1     -27.576 -30.027  19.525  0.00  0.00      FP10  
ATOM   2906  C   GLY F   1     -28.017 -31.517  18.053  0.00  0.00      FP10  
ATOM   2907  O   GLY F   1     -28.511 -32.535  18.473  0.00  0.00      FP10  
ATOM   2908  N   LEU F   2     -28.287 -30.996  16.818  0.00  0.00      FP10  
ATOM   2909  HN  LEU F   2     -27.836 -30.143  16.568  0.00  0.00      FP10  
ATOM   2910  CA  LEU F   2     -29.120 -31.583  15.800  0.00  0.00      FP10  
ATOM   2911  HA  LEU F   2     -30.169 -31.589  16.060  0.00  0.00      FP10  
ATOM   2912  CB  LEU F   2     -28.830 -30.841  14.504  0.00  0.00      FP10  
ATOM   2913  HB1 LEU F   2     -27.760 -30.815  14.206  0.00  0.00      FP10  
ATOM   2914  HB2 LEU F   2     -29.157 -29.786  14.622  0.00  0.00      FP10  
ATOM   2915  CG  LEU F   2     -29.632 -31.357  13.347  0.00  0.00      FP10  
ATOM   2916  HG  LEU F   2     -29.604 -32.441  13.108  0.00  0.00      FP10  
ATOM   2917  CD1 LEU F   2     -31.166 -31.162  13.635  0.00  0.00      FP10  
ATOM   2918 HD11 LEU F   2     -31.408 -31.853  14.471  0.00  0.00      FP10  
ATOM   2919 HD12 LEU F   2     -31.726 -31.567  12.765  0.00  0.00      FP10  
ATOM   2920 HD13 LEU F   2     -31.392 -30.106  13.894  0.00  0.00      FP10  
ATOM   2921  CD2 LEU F   2     -29.332 -30.394  12.112  0.00  0.00      FP10  
ATOM   2922 HD21 LEU F   2     -29.950 -30.771  11.269  0.00  0.00      FP10  
ATOM   2923 HD22 LEU F   2     -28.273 -30.138  11.890  0.00  0.00      FP10  
ATOM   2924 HD23 LEU F   2     -29.732 -29.386  12.353  0.00  0.00      FP10  
ATOM   2925  C   LEU F   2     -28.779 -33.002  15.531  0.00  0.00      FP10  
ATOM   2926  O   LEU F   2     -29.565 -33.911  15.519  0.00  0.00      FP10  
ATOM   2927  N   PHE F   3     -27.497 -33.248  15.283  0.00  0.00      FP10  
ATOM   2928  HN  PHE F   3     -26.903 -32.453  15.190  0.00  0.00      FP10  
ATOM   2929  CA  PHE F   3     -26.951 -34.527  14.903  0.00  0.00      FP10  
ATOM   2930  HA  PHE F   3     -27.606 -34.888  14.124  0.00  0.00      FP10  
ATOM   2931  CB  PHE F   3     -25.510 -34.336  14.408  0.00  0.00      FP10  
ATOM   2932  HB1 PHE F   3     -24.948 -33.838  15.226  0.00  0.00      FP10  
ATOM   2933  HB2 PHE F   3     -25.456 -33.640  13.544  0.00  0.00      FP10  
ATOM   2934  CG  PHE F   3     -24.712 -35.530  13.984  0.00  0.00      FP10  
ATOM   2935  CD1 PHE F   3     -23.947 -35.550  12.792  0.00  0.00      FP10  
ATOM   2936  HD1 PHE F   3     -24.082 -34.675  12.173  0.00  0.00      FP10  
ATOM   2937  CE1 PHE F   3     -23.231 -36.690  12.384  0.00  0.00      FP10  
ATOM   2938  HE1 PHE F   3     -22.582 -36.658  11.521  0.00  0.00      FP10  
ATOM   2939  CZ  PHE F   3     -23.147 -37.752  13.255  0.00  0.00      FP10  
ATOM   2940  HZ  PHE F   3     -22.593 -38.599  12.878  0.00  0.00      FP10  
ATOM   2941  CD2 PHE F   3     -24.477 -36.655  14.841  0.00  0.00      FP10  
ATOM   2942  HD2 PHE F   3     -24.921 -36.564  15.821  0.00  0.00      FP10  
ATOM   2943  CE2 PHE F   3     -23.678 -37.780  14.469  0.00  0.00      FP10  
ATOM   2944  HE2 PHE F   3     -23.616 -38.635  15.126  0.00  0.00      FP10  
ATOM   2945  C   PHE F   3     -27.127 -35.496  16.007  0.00  0.00      FP10  
ATOM   2946  O   PHE F   3     -27.753 -36.539  15.809  0.00  0.00      FP10  
ATOM   2947  N   GLY F   4     -26.758 -35.157  17.226  0.00  0.00      FP10  
ATOM   2948  HN  GLY F   4     -26.081 -34.429  17.291  0.00  0.00      FP10  
ATOM   2949  CA  GLY F   4     -26.937 -36.109  18.282  0.00  0.00      FP10  
ATOM   2950  HA1 GLY F   4     -26.483 -35.749  19.193  0.00  0.00      FP10  
ATOM   2951  HA2 GLY F   4     -26.461 -37.039  18.010  0.00  0.00      FP10  
ATOM   2952  C   GLY F   4     -28.400 -36.246  18.656  0.00  0.00      FP10  
ATOM   2953  O   GLY F   4     -28.817 -37.282  19.170  0.00  0.00      FP10  
ATOM   2954  N   ALA F   5     -29.312 -35.255  18.323  0.00  0.00      FP10  
ATOM   2955  HN  ALA F   5     -29.043 -34.348  18.008  0.00  0.00      FP10  
ATOM   2956  CA  ALA F   5     -30.698 -35.362  18.551  0.00  0.00      FP10  
ATOM   2957  HA  ALA F   5     -30.711 -35.737  19.564  0.00  0.00      FP10  
ATOM   2958  CB  ALA F   5     -31.556 -34.072  18.241  0.00  0.00      FP10  
ATOM   2959  HB1 ALA F   5     -32.544 -34.268  18.709  0.00  0.00      FP10  
ATOM   2960  HB2 ALA F   5     -31.537 -34.059  17.130  0.00  0.00      FP10  
ATOM   2961  HB3 ALA F   5     -31.059 -33.160  18.636  0.00  0.00      FP10  
ATOM   2962  C   ALA F   5     -31.292 -36.510  17.735  0.00  0.00      FP10  
ATOM   2963  O   ALA F   5     -32.083 -37.347  18.128  0.00  0.00      FP10  
ATOM   2964  N   ILE F   6     -30.888 -36.545  16.465  0.00  0.00      FP10  
ATOM   2965  HN  ILE F   6     -30.196 -35.852  16.276  0.00  0.00      FP10  
ATOM   2966  CA  ILE F   6     -31.311 -37.556  15.514  0.00  0.00      FP10  
ATOM   2967  HA  ILE F   6     -32.383 -37.684  15.556  0.00  0.00      FP10  
ATOM   2968  CB  ILE F   6     -31.118 -37.148  14.050  0.00  0.00      FP10  
ATOM   2969  HB  ILE F   6     -30.034 -37.155  13.806  0.00  0.00      FP10  
ATOM   2970  CG2 ILE F   6     -31.571 -38.277  13.070  0.00  0.00      FP10  
ATOM   2971 HG21 ILE F   6     -32.676 -38.186  13.006  0.00  0.00      FP10  
ATOM   2972 HG22 ILE F   6     -31.233 -39.317  13.265  0.00  0.00      FP10  
ATOM   2973 HG23 ILE F   6     -31.091 -38.166  12.074  0.00  0.00      FP10  
ATOM   2974  CG1 ILE F   6     -31.692 -35.712  13.749  0.00  0.00      FP10  
ATOM   2975 HG11 ILE F   6     -31.284 -35.486  12.740  0.00  0.00      FP10  
ATOM   2976 HG12 ILE F   6     -31.363 -34.946  14.483  0.00  0.00      FP10  
ATOM   2977  CD  ILE F   6     -33.290 -35.656  13.769  0.00  0.00      FP10  
ATOM   2978  HD1 ILE F   6     -33.597 -35.964  12.747  0.00  0.00      FP10  
ATOM   2979  HD2 ILE F   6     -33.734 -34.668  14.016  0.00  0.00      FP10  
ATOM   2980  HD3 ILE F   6     -33.881 -36.328  14.427  0.00  0.00      FP10  
ATOM   2981  C   ILE F   6     -30.732 -38.921  15.841  0.00  0.00      FP10  
ATOM   2982  O   ILE F   6     -31.397 -39.968  15.657  0.00  0.00      FP10  
ATOM   2983  N   ALA F   7     -29.465 -39.032  16.333  0.00  0.00      FP10  
ATOM   2984  HN  ALA F   7     -28.803 -38.289  16.273  0.00  0.00      FP10  
ATOM   2985  CA  ALA F   7     -28.887 -40.212  16.902  0.00  0.00      FP10  
ATOM   2986  HA  ALA F   7     -29.003 -40.902  16.079  0.00  0.00      FP10  
ATOM   2987  CB  ALA F   7     -27.426 -39.988  17.185  0.00  0.00      FP10  
ATOM   2988  HB1 ALA F   7     -27.199 -39.391  18.094  0.00  0.00      FP10  
ATOM   2989  HB2 ALA F   7     -26.860 -39.493  16.367  0.00  0.00      FP10  
ATOM   2990  HB3 ALA F   7     -26.861 -40.877  17.538  0.00  0.00      FP10  
ATOM   2991  C   ALA F   7     -29.594 -40.673  18.157  0.00  0.00      FP10  
ATOM   2992  O   ALA F   7     -29.892 -41.895  18.214  0.00  0.00      FP10  
ATOM   2993  N   GLY F   8     -29.927 -39.774  19.116  0.00  0.00      FP10  
ATOM   2994  HN  GLY F   8     -29.604 -38.840  18.984  0.00  0.00      FP10  
ATOM   2995  CA  GLY F   8     -30.631 -40.051  20.308  0.00  0.00      FP10  
ATOM   2996  HA1 GLY F   8     -30.698 -39.232  21.008  0.00  0.00      FP10  
ATOM   2997  HA2 GLY F   8     -30.146 -40.930  20.705  0.00  0.00      FP10  
ATOM   2998  C   GLY F   8     -32.002 -40.592  20.064  0.00  0.00      FP10  
ATOM   2999  O   GLY F   8     -32.487 -41.411  20.860  0.00  0.00      FP10  
ATOM   3000  N   PHE F   9     -32.774 -40.031  19.039  0.00  0.00      FP10  
ATOM   3001  HN  PHE F   9     -32.415 -39.207  18.609  0.00  0.00      FP10  
ATOM   3002  CA  PHE F   9     -34.076 -40.521  18.694  0.00  0.00      FP10  
ATOM   3003  HA  PHE F   9     -34.655 -40.392  19.597  0.00  0.00      FP10  
ATOM   3004  CB  PHE F   9     -34.655 -39.591  17.503  0.00  0.00      FP10  
ATOM   3005  HB1 PHE F   9     -33.735 -39.330  16.937  0.00  0.00      FP10  
ATOM   3006  HB2 PHE F   9     -35.159 -38.722  17.977  0.00  0.00      FP10  
ATOM   3007  CG  PHE F   9     -35.642 -40.135  16.601  0.00  0.00      FP10  
ATOM   3008  CD1 PHE F   9     -35.375 -40.239  15.253  0.00  0.00      FP10  
ATOM   3009  HD1 PHE F   9     -34.374 -39.976  14.943  0.00  0.00      FP10  
ATOM   3010  CE1 PHE F   9     -36.267 -40.819  14.360  0.00  0.00      FP10  
ATOM   3011  HE1 PHE F   9     -35.970 -40.903  13.325  0.00  0.00      FP10  
ATOM   3012  CZ  PHE F   9     -37.600 -41.193  14.767  0.00  0.00      FP10  
ATOM   3013  HZ  PHE F   9     -38.336 -41.430  14.013  0.00  0.00      FP10  
ATOM   3014  CD2 PHE F   9     -36.944 -40.537  17.068  0.00  0.00      FP10  
ATOM   3015  HD2 PHE F   9     -37.261 -40.413  18.093  0.00  0.00      FP10  
ATOM   3016  CE2 PHE F   9     -37.919 -40.984  16.127  0.00  0.00      FP10  
ATOM   3017  HE2 PHE F   9     -38.932 -41.178  16.448  0.00  0.00      FP10  
ATOM   3018  C   PHE F   9     -33.983 -41.991  18.272  0.00  0.00      FP10  
ATOM   3019  O   PHE F   9     -34.885 -42.729  18.554  0.00  0.00      FP10  
ATOM   3020  N   ILE F  10     -32.915 -42.359  17.500  0.00  0.00      FP10  
ATOM   3021  HN  ILE F  10     -32.211 -41.740  17.161  0.00  0.00      FP10  
ATOM   3022  CA  ILE F  10     -32.795 -43.751  17.074  0.00  0.00      FP10  
ATOM   3023  HA  ILE F  10     -33.800 -44.085  16.864  0.00  0.00      FP10  
ATOM   3024  CB  ILE F  10     -31.922 -43.830  15.801  0.00  0.00      FP10  
ATOM   3025  HB  ILE F  10     -30.905 -43.446  16.034  0.00  0.00      FP10  
ATOM   3026  CG2 ILE F  10     -31.511 -45.309  15.397  0.00  0.00      FP10  
ATOM   3027 HG21 ILE F  10     -30.884 -45.726  16.213  0.00  0.00      FP10  
ATOM   3028 HG22 ILE F  10     -30.777 -45.251  14.565  0.00  0.00      FP10  
ATOM   3029 HG23 ILE F  10     -32.406 -45.940  15.208  0.00  0.00      FP10  
ATOM   3030  CG1 ILE F  10     -32.495 -43.059  14.584  0.00  0.00      FP10  
ATOM   3031 HG11 ILE F  10     -31.683 -43.121  13.829  0.00  0.00      FP10  
ATOM   3032 HG12 ILE F  10     -32.822 -42.010  14.750  0.00  0.00      FP10  
ATOM   3033  CD  ILE F  10     -33.760 -43.694  14.001  0.00  0.00      FP10  
ATOM   3034  HD1 ILE F  10     -34.138 -43.091  13.147  0.00  0.00      FP10  
ATOM   3035  HD2 ILE F  10     -34.502 -43.608  14.823  0.00  0.00      FP10  
ATOM   3036  HD3 ILE F  10     -33.577 -44.752  13.715  0.00  0.00      FP10  
ATOM   3037  C   ILE F  10     -32.242 -44.684  18.164  0.00  0.00      FP10  
ATOM   3038  O   ILE F  10     -32.627 -45.880  18.292  0.00  0.00      FP10  
ATOM   3039  N   GLU F  11     -31.260 -44.260  18.972  0.00  0.00      FP10  
ATOM   3040  HN  GLU F  11     -30.804 -43.379  18.870  0.00  0.00      FP10  
ATOM   3041  CA  GLU F  11     -30.718 -45.012  20.082  0.00  0.00      FP10  
ATOM   3042  HA  GLU F  11     -30.369 -45.981  19.758  0.00  0.00      FP10  
ATOM   3043  CB  GLU F  11     -29.586 -44.154  20.655  0.00  0.00      FP10  
ATOM   3044  HB1 GLU F  11     -29.955 -43.125  20.854  0.00  0.00      FP10  
ATOM   3045  HB2 GLU F  11     -28.857 -43.904  19.855  0.00  0.00      FP10  
ATOM   3046  CG  GLU F  11     -28.866 -44.858  21.792  0.00  0.00      FP10  
ATOM   3047  HG1 GLU F  11     -28.317 -45.752  21.425  0.00  0.00      FP10  
ATOM   3048  HG2 GLU F  11     -29.512 -45.270  22.596  0.00  0.00      FP10  
ATOM   3049  CD  GLU F  11     -27.844 -44.017  22.444  0.00  0.00      FP10  
ATOM   3050  OE1 GLU F  11     -27.872 -42.757  22.249  0.00  0.00      FP10  
ATOM   3051  OE2 GLU F  11     -26.956 -44.528  23.194  0.00  0.00      FP10  
ATOM   3052  C   GLU F  11     -31.723 -45.183  21.224  0.00  0.00      FP10  
ATOM   3053  O   GLU F  11     -31.891 -46.351  21.621  0.00  0.00      FP10  
ATOM   3054  N   GLY F  12     -32.269 -44.150  21.823  0.00  0.00      FP10  
ATOM   3055  HN  GLY F  12     -32.052 -43.265  21.419  0.00  0.00      FP10  
ATOM   3056  CA  GLY F  12     -32.933 -44.231  23.158  0.00  0.00      FP10  
ATOM   3057  HA1 GLY F  12     -32.443 -43.533  23.820  0.00  0.00      FP10  
ATOM   3058  HA2 GLY F  12     -33.029 -45.231  23.556  0.00  0.00      FP10  
ATOM   3059  C   GLY F  12     -34.369 -43.752  23.142  0.00  0.00      FP10  
ATOM   3060  O   GLY F  12     -34.950 -43.401  24.203  0.00  0.00      FP10  
ATOM   3061  N   GLY F  13     -35.113 -43.808  22.050  0.00  0.00      FP10  
ATOM   3062  HN  GLY F  13     -34.714 -44.134  21.196  0.00  0.00      FP10  
ATOM   3063  CA  GLY F  13     -36.433 -43.190  21.751  0.00  0.00      FP10  
ATOM   3064  HA1 GLY F  13     -37.156 -43.750  22.325  0.00  0.00      FP10  
ATOM   3065  HA2 GLY F  13     -36.674 -43.268  20.701  0.00  0.00      FP10  
ATOM   3066  C   GLY F  13     -36.521 -41.715  22.149  0.00  0.00      FP10  
ATOM   3067  O   GLY F  13     -35.713 -40.882  21.993  0.00  0.00      FP10  
ATOM   3068  N   TRP F  14     -37.710 -41.391  22.609  0.00  0.00      FP10  
ATOM   3069  HN  TRP F  14     -38.411 -42.098  22.654  0.00  0.00      FP10  
ATOM   3070  CA  TRP F  14     -38.144 -40.040  22.951  0.00  0.00      FP10  
ATOM   3071  HA  TRP F  14     -37.909 -39.395  22.117  0.00  0.00      FP10  
ATOM   3072  CB  TRP F  14     -39.674 -39.943  23.264  0.00  0.00      FP10  
ATOM   3073  HB1 TRP F  14     -39.917 -40.762  23.974  0.00  0.00      FP10  
ATOM   3074  HB2 TRP F  14     -40.001 -40.202  22.234  0.00  0.00      FP10  
ATOM   3075  CG  TRP F  14     -40.303 -38.578  23.619  0.00  0.00      FP10  
ATOM   3076  CD1 TRP F  14     -40.914 -38.256  24.821  0.00  0.00      FP10  
ATOM   3077  HD1 TRP F  14     -41.198 -39.004  25.547  0.00  0.00      FP10  
ATOM   3078  NE1 TRP F  14     -41.186 -36.866  24.837  0.00  0.00      FP10  
ATOM   3079  HE1 TRP F  14     -41.644 -36.339  25.519  0.00  0.00      FP10  
ATOM   3080  CE2 TRP F  14     -40.619 -36.270  23.785  0.00  0.00      FP10  
ATOM   3081  CD2 TRP F  14     -40.069 -37.285  22.930  0.00  0.00      FP10  
ATOM   3082  CE3 TRP F  14     -39.482 -36.891  21.724  0.00  0.00      FP10  
ATOM   3083  HE3 TRP F  14     -39.225 -37.528  20.891  0.00  0.00      FP10  
ATOM   3084  CZ3 TRP F  14     -39.450 -35.546  21.411  0.00  0.00      FP10  
ATOM   3085  HZ3 TRP F  14     -38.974 -35.349  20.462  0.00  0.00      FP10  
ATOM   3086  CZ2 TRP F  14     -40.593 -34.937  23.458  0.00  0.00      FP10  
ATOM   3087  HZ2 TRP F  14     -41.021 -34.135  24.041  0.00  0.00      FP10  
ATOM   3088  CH2 TRP F  14     -39.982 -34.574  22.214  0.00  0.00      FP10  
ATOM   3089  HH2 TRP F  14     -39.882 -33.518  22.011  0.00  0.00      FP10  
ATOM   3090  C   TRP F  14     -37.331 -39.390  24.096  0.00  0.00      FP10  
ATOM   3091  O   TRP F  14     -36.844 -38.240  24.069  0.00  0.00      FP10  
ATOM   3092  N   THR F  15     -37.013 -40.196  25.130  0.00  0.00      FP10  
ATOM   3093  HN  THR F  15     -37.474 -41.079  25.180  0.00  0.00      FP10  
ATOM   3094  CA  THR F  15     -36.062 -39.910  26.197  0.00  0.00      FP10  
ATOM   3095  HA  THR F  15     -36.339 -38.952  26.611  0.00  0.00      FP10  
ATOM   3096  CB  THR F  15     -36.068 -40.864  27.340  0.00  0.00      FP10  
ATOM   3097  HB  THR F  15     -35.336 -40.731  28.165  0.00  0.00      FP10  
ATOM   3098  OG1 THR F  15     -35.761 -42.179  26.860  0.00  0.00      FP10  
ATOM   3099  HG1 THR F  15     -36.580 -42.430  26.424  0.00  0.00      FP10  
ATOM   3100  CG2 THR F  15     -37.418 -40.839  28.064  0.00  0.00      FP10  
ATOM   3101 HG21 THR F  15     -37.733 -41.855  28.384  0.00  0.00      FP10  
ATOM   3102 HG22 THR F  15     -38.241 -40.350  27.499  0.00  0.00      FP10  
ATOM   3103 HG23 THR F  15     -37.301 -40.179  28.950  0.00  0.00      FP10  
ATOM   3104  C   THR F  15     -34.616 -39.614  25.750  0.00  0.00      FP10  
ATOM   3105  O   THR F  15     -33.979 -38.657  26.165  0.00  0.00      FP10  
ATOM   3106  N   GLY F  16     -34.066 -40.409  24.828  0.00  0.00      FP10  
ATOM   3107  HN  GLY F  16     -34.540 -41.277  24.700  0.00  0.00      FP10  
ATOM   3108  CA  GLY F  16     -32.746 -40.142  24.212  0.00  0.00      FP10  
ATOM   3109  HA1 GLY F  16     -32.351 -40.964  23.633  0.00  0.00      FP10  
ATOM   3110  HA2 GLY F  16     -32.074 -39.970  25.039  0.00  0.00      FP10  
ATOM   3111  C   GLY F  16     -32.762 -38.924  23.366  0.00  0.00      FP10  
ATOM   3112  O   GLY F  16     -31.805 -38.183  23.434  0.00  0.00      FP10  
ATOM   3113  N   MET F  17     -33.844 -38.593  22.596  0.00  0.00      FP10  
ATOM   3114  HN  MET F  17     -34.596 -39.248  22.617  0.00  0.00      FP10  
ATOM   3115  CA  MET F  17     -34.012 -37.458  21.726  0.00  0.00      FP10  
ATOM   3116  HA  MET F  17     -33.182 -37.558  21.042  0.00  0.00      FP10  
ATOM   3117  CB  MET F  17     -35.275 -37.567  20.848  0.00  0.00      FP10  
ATOM   3118  HB1 MET F  17     -36.135 -37.511  21.550  0.00  0.00      FP10  
ATOM   3119  HB2 MET F  17     -35.349 -38.611  20.474  0.00  0.00      FP10  
ATOM   3120  CG  MET F  17     -35.282 -36.590  19.751  0.00  0.00      FP10  
ATOM   3121  HG1 MET F  17     -36.020 -36.852  18.963  0.00  0.00      FP10  
ATOM   3122  HG2 MET F  17     -34.283 -36.533  19.268  0.00  0.00      FP10  
ATOM   3123  SD  MET F  17     -35.616 -34.836  20.228  0.00  0.00      FP10  
ATOM   3124  CE  MET F  17     -35.705 -34.494  18.455  0.00  0.00      FP10  
ATOM   3125  HE1 MET F  17     -36.485 -35.064  17.906  0.00  0.00      FP10  
ATOM   3126  HE2 MET F  17     -34.781 -34.652  17.858  0.00  0.00      FP10  
ATOM   3127  HE3 MET F  17     -35.993 -33.428  18.334  0.00  0.00      FP10  
ATOM   3128  C   MET F  17     -33.779 -36.231  22.469  0.00  0.00      FP10  
ATOM   3129  O   MET F  17     -32.997 -35.402  22.035  0.00  0.00      FP10  
ATOM   3130  N   ILE F  18     -34.416 -36.082  23.567  0.00  0.00      FP10  
ATOM   3131  HN  ILE F  18     -35.173 -36.704  23.750  0.00  0.00      FP10  
ATOM   3132  CA  ILE F  18     -34.301 -34.960  24.472  0.00  0.00      FP10  
ATOM   3133  HA  ILE F  18     -34.622 -34.101  23.902  0.00  0.00      FP10  
ATOM   3134  CB  ILE F  18     -35.358 -34.981  25.636  0.00  0.00      FP10  
ATOM   3135  HB  ILE F  18     -35.297 -36.009  26.053  0.00  0.00      FP10  
ATOM   3136  CG2 ILE F  18     -34.982 -34.005  26.772  0.00  0.00      FP10  
ATOM   3137 HG21 ILE F  18     -34.077 -34.300  27.346  0.00  0.00      FP10  
ATOM   3138 HG22 ILE F  18     -35.838 -34.077  27.476  0.00  0.00      FP10  
ATOM   3139 HG23 ILE F  18     -34.761 -32.977  26.415  0.00  0.00      FP10  
ATOM   3140  CG1 ILE F  18     -36.790 -34.762  25.144  0.00  0.00      FP10  
ATOM   3141 HG11 ILE F  18     -37.553 -34.855  25.946  0.00  0.00      FP10  
ATOM   3142 HG12 ILE F  18     -37.051 -35.533  24.389  0.00  0.00      FP10  
ATOM   3143  CD  ILE F  18     -36.979 -33.360  24.461  0.00  0.00      FP10  
ATOM   3144  HD1 ILE F  18     -36.254 -33.172  23.640  0.00  0.00      FP10  
ATOM   3145  HD2 ILE F  18     -36.963 -32.619  25.288  0.00  0.00      FP10  
ATOM   3146  HD3 ILE F  18     -38.016 -33.198  24.098  0.00  0.00      FP10  
ATOM   3147  C   ILE F  18     -32.890 -34.785  24.942  0.00  0.00      FP10  
ATOM   3148  O   ILE F  18     -32.337 -33.674  24.771  0.00  0.00      FP10  
ATOM   3149  N   ASP F  19     -32.299 -35.850  25.583  0.00  0.00      FP10  
ATOM   3150  HN  ASP F  19     -32.733 -36.735  25.728  0.00  0.00      FP10  
ATOM   3151  CA  ASP F  19     -30.923 -35.806  26.114  0.00  0.00      FP10  
ATOM   3152  HA  ASP F  19     -30.740 -35.024  26.837  0.00  0.00      FP10  
ATOM   3153  CB  ASP F  19     -30.486 -37.237  26.596  0.00  0.00      FP10  
ATOM   3154  HB1 ASP F  19     -29.389 -37.333  26.448  0.00  0.00      FP10  
ATOM   3155  HB2 ASP F  19     -30.907 -38.075  26.000  0.00  0.00      FP10  
ATOM   3156  CG  ASP F  19     -30.769 -37.446  28.023  0.00  0.00      FP10  
ATOM   3157  OD1 ASP F  19     -30.390 -38.492  28.593  0.00  0.00      FP10  
ATOM   3158  OD2 ASP F  19     -31.345 -36.523  28.642  0.00  0.00      FP10  
ATOM   3159  C   ASP F  19     -29.887 -35.396  25.045  0.00  0.00      FP10  
ATOM   3160  O   ASP F  19     -29.020 -34.589  25.333  0.00  0.00      FP10  
ATOM   3161  N   GLY F  20     -29.971 -35.889  23.763  0.00  0.00      FP10  
ATOM   3162  HN  GLY F  20     -30.715 -36.503  23.514  0.00  0.00      FP10  
ATOM   3163  CA  GLY F  20     -28.952 -35.537  22.815  0.00  0.00      FP10  
ATOM   3164  HA1 GLY F  20     -28.873 -36.326  22.081  0.00  0.00      FP10  
ATOM   3165  HA2 GLY F  20     -28.023 -35.325  23.324  0.00  0.00      FP10  
ATOM   3166  C   GLY F  20     -29.162 -34.366  21.914  0.00  0.00      FP10  
ATOM   3167  O   GLY F  20     -28.240 -33.804  21.360  0.00  0.00      FP10  
ATOM   3168  N   TRP F  21     -30.439 -33.908  21.871  0.00  0.00      FP10  
ATOM   3169  HN  TRP F  21     -31.258 -34.344  22.237  0.00  0.00      FP10  
ATOM   3170  CA  TRP F  21     -30.826 -32.615  21.355  0.00  0.00      FP10  
ATOM   3171  HA  TRP F  21     -30.468 -32.487  20.344  0.00  0.00      FP10  
ATOM   3172  CB  TRP F  21     -32.389 -32.467  21.326  0.00  0.00      FP10  
ATOM   3173  HB1 TRP F  21     -32.568 -32.834  22.359  0.00  0.00      FP10  
ATOM   3174  HB2 TRP F  21     -32.915 -33.209  20.688  0.00  0.00      FP10  
ATOM   3175  CG  TRP F  21     -33.093 -31.139  21.008  0.00  0.00      FP10  
ATOM   3176  CD1 TRP F  21     -34.001 -30.498  21.780  0.00  0.00      FP10  
ATOM   3177  HD1 TRP F  21     -34.198 -30.801  22.797  0.00  0.00      FP10  
ATOM   3178  NE1 TRP F  21     -34.723 -29.549  21.157  0.00  0.00      FP10  
ATOM   3179  HE1 TRP F  21     -35.387 -28.981  21.592  0.00  0.00      FP10  
ATOM   3180  CE2 TRP F  21     -34.269 -29.490  19.863  0.00  0.00      FP10  
ATOM   3181  CD2 TRP F  21     -33.158 -30.384  19.760  0.00  0.00      FP10  
ATOM   3182  CE3 TRP F  21     -32.536 -30.535  18.577  0.00  0.00      FP10  
ATOM   3183  HE3 TRP F  21     -31.729 -31.238  18.433  0.00  0.00      FP10  
ATOM   3184  CZ3 TRP F  21     -32.862 -29.666  17.480  0.00  0.00      FP10  
ATOM   3185  HZ3 TRP F  21     -32.202 -29.700  16.626  0.00  0.00      FP10  
ATOM   3186  CZ2 TRP F  21     -34.577 -28.632  18.766  0.00  0.00      FP10  
ATOM   3187  HZ2 TRP F  21     -35.373 -27.907  18.854  0.00  0.00      FP10  
ATOM   3188  CH2 TRP F  21     -33.924 -28.749  17.587  0.00  0.00      FP10  
ATOM   3189  HH2 TRP F  21     -34.133 -28.079  16.767  0.00  0.00      FP10  
ATOM   3190  C   TRP F  21     -30.201 -31.525  22.084  0.00  0.00      FP10  
ATOM   3191  O   TRP F  21     -29.660 -30.629  21.477  0.00  0.00      FP10  
ATOM   3192  N   TYR F  22     -30.318 -31.555  23.413  0.00  0.00      FP10  
ATOM   3193  HN  TYR F  22     -30.827 -32.339  23.759  0.00  0.00      FP10  
ATOM   3194  CA  TYR F  22     -29.751 -30.568  24.236  0.00  0.00      FP10  
ATOM   3195  HA  TYR F  22     -30.034 -29.598  23.853  0.00  0.00      FP10  
ATOM   3196  CB  TYR F  22     -30.401 -30.610  25.651  0.00  0.00      FP10  
ATOM   3197  HB1 TYR F  22     -29.935 -29.922  26.388  0.00  0.00      FP10  
ATOM   3198  HB2 TYR F  22     -30.338 -31.659  26.011  0.00  0.00      FP10  
ATOM   3199  CG  TYR F  22     -31.837 -30.178  25.545  0.00  0.00      FP10  
ATOM   3200  CD1 TYR F  22     -32.229 -29.133  24.682  0.00  0.00      FP10  
ATOM   3201  HD1 TYR F  22     -31.629 -28.621  23.944  0.00  0.00      FP10  
ATOM   3202  CE1 TYR F  22     -33.496 -28.650  24.750  0.00  0.00      FP10  
ATOM   3203  HE1 TYR F  22     -33.900 -27.862  24.132  0.00  0.00      FP10  
ATOM   3204  CZ  TYR F  22     -34.460 -29.264  25.534  0.00  0.00      FP10  
ATOM   3205  OH  TYR F  22     -35.848 -28.893  25.594  0.00  0.00      FP10  
ATOM   3206  HH  TYR F  22     -35.838 -27.943  25.451  0.00  0.00      FP10  
ATOM   3207  CD2 TYR F  22     -32.691 -30.572  26.583  0.00  0.00      FP10  
ATOM   3208  HD2 TYR F  22     -32.239 -31.322  27.215  0.00  0.00      FP10  
ATOM   3209  CE2 TYR F  22     -34.041 -30.241  26.469  0.00  0.00      FP10  
ATOM   3210  HE2 TYR F  22     -34.805 -30.572  27.157  0.00  0.00      FP10  
ATOM   3211  C   TYR F  22     -28.230 -30.579  24.366  0.00  0.00      FP10  
ATOM   3212  O   TYR F  22     -27.601 -31.632  24.630  0.00  0.00      FP10  
ATOM   3213  N   GLY F  23     -27.506 -29.456  24.078  0.00  0.00      FP10  
ATOM   3214  HN  GLY F  23     -28.015 -28.658  23.765  0.00  0.00      FP10  
ATOM   3215  CA  GLY F  23     -26.058 -29.346  24.127  0.00  0.00      FP10  
ATOM   3216  HA1 GLY F  23     -25.699 -30.025  24.887  0.00  0.00      FP10  
ATOM   3217  HA2 GLY F  23     -25.728 -28.343  24.355  0.00  0.00      FP10  
ATOM   3218  C   GLY F  23     -25.361 -29.649  22.838  0.00  0.00      FP10  
ATOM   3219  OT1 GLY F  23     -24.153 -30.096  22.781  0.00  0.00      FP10  
ATOM   3220  OT2 GLY F  23     -26.020 -29.329  21.799  0.00  0.00      FP10  
ATOM   3221  C3  CHL1M   1      68.183  44.565  15.012  0.00  0.00      MEMB  
ATOM   3222  H3  CHL1M   1      67.117  44.637  14.707  0.00  0.00      MEMB  
ATOM   3223  O3  CHL1M   1      68.266  44.352  16.408  0.00  0.00      MEMB  
ATOM   3224  H3' CHL1M   1      69.201  44.353  16.626  0.00  0.00      MEMB  
ATOM   3225  C4  CHL1M   1      68.900  43.424  14.246  0.00  0.00      MEMB  
ATOM   3226  H4A CHL1M   1      69.943  43.374  14.627  0.00  0.00      MEMB  
ATOM   3227  H4B CHL1M   1      68.273  42.564  14.564  0.00  0.00      MEMB  
ATOM   3228  C5  CHL1M   1      68.877  43.679  12.733  0.00  0.00      MEMB  
ATOM   3229  C6  CHL1M   1      68.334  42.709  11.890  0.00  0.00      MEMB  
ATOM   3230  H6  CHL1M   1      68.024  41.757  12.344  0.00  0.00      MEMB  
ATOM   3231  C7  CHL1M   1      68.184  42.775  10.471  0.00  0.00      MEMB  
ATOM   3232  H7A CHL1M   1      68.461  41.762  10.109  0.00  0.00      MEMB  
ATOM   3233  H7B CHL1M   1      67.103  42.760  10.218  0.00  0.00      MEMB  
ATOM   3234  C8  CHL1M   1      68.938  43.980   9.768  0.00  0.00      MEMB  
ATOM   3235  H8  CHL1M   1      69.985  43.669   9.564  0.00  0.00      MEMB  
ATOM   3236  C14 CHL1M   1      68.387  44.399   8.354  0.00  0.00      MEMB  
ATOM   3237  H14 CHL1M   1      67.399  44.829   8.622  0.00  0.00      MEMB  
ATOM   3238  C15 CHL1M   1      68.119  43.368   7.266  0.00  0.00      MEMB  
ATOM   3239 H15A CHL1M   1      69.073  42.826   7.095  0.00  0.00      MEMB  
ATOM   3240 H15B CHL1M   1      67.238  42.705   7.406  0.00  0.00      MEMB  
ATOM   3241  C16 CHL1M   1      67.909  44.210   5.978  0.00  0.00      MEMB  
ATOM   3242 H16A CHL1M   1      68.519  43.904   5.100  0.00  0.00      MEMB  
ATOM   3243 H16B CHL1M   1      66.864  44.235   5.601  0.00  0.00      MEMB  
ATOM   3244  C17 CHL1M   1      68.336  45.690   6.253  0.00  0.00      MEMB  
ATOM   3245  H17 CHL1M   1      67.483  46.350   6.519  0.00  0.00      MEMB  
ATOM   3246  C13 CHL1M   1      69.148  45.505   7.621  0.00  0.00      MEMB  
ATOM   3247  C18 CHL1M   1      70.637  45.019   7.337  0.00  0.00      MEMB  
ATOM   3248 H18A CHL1M   1      71.054  45.840   6.716  0.00  0.00      MEMB  
ATOM   3249 H18B CHL1M   1      71.086  44.861   8.341  0.00  0.00      MEMB  
ATOM   3250 H18C CHL1M   1      70.540  44.087   6.739  0.00  0.00      MEMB  
ATOM   3251  C12 CHL1M   1      69.146  46.782   8.567  0.00  0.00      MEMB  
ATOM   3252 H12A CHL1M   1      69.742  47.607   8.121  0.00  0.00      MEMB  
ATOM   3253 H12B CHL1M   1      68.061  47.016   8.616  0.00  0.00      MEMB  
ATOM   3254  C11 CHL1M   1      69.645  46.462   9.993  0.00  0.00      MEMB  
ATOM   3255 H11A CHL1M   1      70.696  46.112   9.913  0.00  0.00      MEMB  
ATOM   3256 H11B CHL1M   1      69.744  47.303  10.713  0.00  0.00      MEMB  
ATOM   3257  C9  CHL1M   1      68.914  45.246  10.673  0.00  0.00      MEMB  
ATOM   3258  H9  CHL1M   1      67.826  45.446  10.781  0.00  0.00      MEMB  
ATOM   3259  C10 CHL1M   1      69.334  45.015  12.203  0.00  0.00      MEMB  
ATOM   3260  C19 CHL1M   1      70.875  44.913  12.330  0.00  0.00      MEMB  
ATOM   3261 H19A CHL1M   1      71.408  44.103  11.788  0.00  0.00      MEMB  
ATOM   3262 H19B CHL1M   1      71.291  45.901  12.036  0.00  0.00      MEMB  
ATOM   3263 H19C CHL1M   1      71.124  44.830  13.410  0.00  0.00      MEMB  
ATOM   3264  C1  CHL1M   1      68.832  46.141  13.092  0.00  0.00      MEMB  
ATOM   3265  H1A CHL1M   1      69.268  47.135  12.854  0.00  0.00      MEMB  
ATOM   3266  H1B CHL1M   1      67.750  46.298  12.896  0.00  0.00      MEMB  
ATOM   3267  C2  CHL1M   1      68.978  45.914  14.595  0.00  0.00      MEMB  
ATOM   3268  H2A CHL1M   1      68.501  46.724  15.187  0.00  0.00      MEMB  
ATOM   3269  H2B CHL1M   1      70.018  45.888  14.984  0.00  0.00      MEMB  
ATOM   3270  C20 CHL1M   1      69.045  46.327   5.092  0.00  0.00      MEMB  
ATOM   3271  H20 CHL1M   1      69.974  45.743   4.917  0.00  0.00      MEMB  
ATOM   3272  C21 CHL1M   1      69.380  47.815   5.289  0.00  0.00      MEMB  
ATOM   3273 H21A CHL1M   1      70.188  47.972   6.036  0.00  0.00      MEMB  
ATOM   3274 H21B CHL1M   1      68.457  48.374   5.553  0.00  0.00      MEMB  
ATOM   3275 H21C CHL1M   1      69.809  48.241   4.357  0.00  0.00      MEMB  
ATOM   3276  C22 CHL1M   1      68.309  46.129   3.626  0.00  0.00      MEMB  
ATOM   3277 H22A CHL1M   1      68.935  46.702   2.910  0.00  0.00      MEMB  
ATOM   3278 H22B CHL1M   1      68.424  45.046   3.410  0.00  0.00      MEMB  
ATOM   3279  C23 CHL1M   1      66.883  46.677   3.446  0.00  0.00      MEMB  
ATOM   3280 H23A CHL1M   1      66.380  45.823   3.950  0.00  0.00      MEMB  
ATOM   3281 H23B CHL1M   1      66.656  47.666   3.899  0.00  0.00      MEMB  
ATOM   3282  C24 CHL1M   1      66.528  46.756   1.929  0.00  0.00      MEMB  
ATOM   3283 H24A CHL1M   1      67.238  47.365   1.329  0.00  0.00      MEMB  
ATOM   3284 H24B CHL1M   1      66.711  45.710   1.603  0.00  0.00      MEMB  
ATOM   3285  C25 CHL1M   1      65.102  47.178   1.481  0.00  0.00      MEMB  
ATOM   3286  H25 CHL1M   1      64.967  48.264   1.674  0.00  0.00      MEMB  
ATOM   3287  C26 CHL1M   1      65.000  46.866   0.049  0.00  0.00      MEMB  
ATOM   3288 H26A CHL1M   1      63.936  46.941  -0.264  0.00  0.00      MEMB  
ATOM   3289 H26B CHL1M   1      65.613  47.707  -0.340  0.00  0.00      MEMB  
ATOM   3290 H26C CHL1M   1      65.351  45.853  -0.242  0.00  0.00      MEMB  
ATOM   3291  C27 CHL1M   1      63.948  46.565   2.323  0.00  0.00      MEMB  
ATOM   3292 H27A CHL1M   1      62.994  46.985   1.937  0.00  0.00      MEMB  
ATOM   3293 H27B CHL1M   1      63.931  45.490   2.044  0.00  0.00      MEMB  
ATOM   3294 H27C CHL1M   1      64.074  46.844   3.391  0.00  0.00      MEMB  
ATOM   3295  C3  CHL1M   2     -49.433 -68.128  19.805  0.00  0.00      MEMB  
ATOM   3296  H3  CHL1M   2     -48.409 -67.767  20.039  0.00  0.00      MEMB  
ATOM   3297  O3  CHL1M   2     -49.960 -68.590  21.034  0.00  0.00      MEMB  
ATOM   3298  H3' CHL1M   2     -49.868 -67.905  21.701  0.00  0.00      MEMB  
ATOM   3299  C4  CHL1M   2     -50.241 -66.878  19.327  0.00  0.00      MEMB  
ATOM   3300  H4A CHL1M   2     -51.323 -67.119  19.404  0.00  0.00      MEMB  
ATOM   3301  H4B CHL1M   2     -50.149 -66.095  20.110  0.00  0.00      MEMB  
ATOM   3302  C5  CHL1M   2     -49.981 -66.503  17.903  0.00  0.00      MEMB  
ATOM   3303  C6  CHL1M   2     -49.659 -65.219  17.670  0.00  0.00      MEMB  
ATOM   3304  H6  CHL1M   2     -49.493 -64.476  18.465  0.00  0.00      MEMB  
ATOM   3305  C7  CHL1M   2     -49.283 -64.671  16.324  0.00  0.00      MEMB  
ATOM   3306  H7A CHL1M   2     -49.803 -63.703  16.156  0.00  0.00      MEMB  
ATOM   3307  H7B CHL1M   2     -48.178 -64.557  16.326  0.00  0.00      MEMB  
ATOM   3308  C8  CHL1M   2     -49.599 -65.684  15.214  0.00  0.00      MEMB  
ATOM   3309  H8  CHL1M   2     -50.705 -65.736  15.121  0.00  0.00      MEMB  
ATOM   3310  C14 CHL1M   2     -49.133 -65.133  13.907  0.00  0.00      MEMB  
ATOM   3311  H14 CHL1M   2     -48.033 -65.099  14.059  0.00  0.00      MEMB  
ATOM   3312  C15 CHL1M   2     -49.793 -63.838  13.386  0.00  0.00      MEMB  
ATOM   3313 H15A CHL1M   2     -50.898 -63.901  13.487  0.00  0.00      MEMB  
ATOM   3314 H15B CHL1M   2     -49.277 -63.022  13.936  0.00  0.00      MEMB  
ATOM   3315  C16 CHL1M   2     -49.428 -63.821  11.834  0.00  0.00      MEMB  
ATOM   3316 H16A CHL1M   2     -50.312 -63.595  11.200  0.00  0.00      MEMB  
ATOM   3317 H16B CHL1M   2     -48.755 -63.001  11.504  0.00  0.00      MEMB  
ATOM   3318  C17 CHL1M   2     -48.746 -65.236  11.502  0.00  0.00      MEMB  
ATOM   3319  H17 CHL1M   2     -47.643 -65.209  11.636  0.00  0.00      MEMB  
ATOM   3320  C13 CHL1M   2     -49.310 -66.096  12.705  0.00  0.00      MEMB  
ATOM   3321  C18 CHL1M   2     -50.830 -66.343  12.491  0.00  0.00      MEMB  
ATOM   3322 H18A CHL1M   2     -51.364 -65.426  12.162  0.00  0.00      MEMB  
ATOM   3323 H18B CHL1M   2     -50.951 -67.123  11.709  0.00  0.00      MEMB  
ATOM   3324 H18C CHL1M   2     -51.361 -66.667  13.411  0.00  0.00      MEMB  
ATOM   3325  C12 CHL1M   2     -48.467 -67.335  13.074  0.00  0.00      MEMB  
ATOM   3326 H12A CHL1M   2     -48.570 -68.122  12.296  0.00  0.00      MEMB  
ATOM   3327 H12B CHL1M   2     -47.405 -67.011  13.101  0.00  0.00      MEMB  
ATOM   3328  C11 CHL1M   2     -49.009 -68.033  14.350  0.00  0.00      MEMB  
ATOM   3329 H11A CHL1M   2     -50.047 -68.359  14.122  0.00  0.00      MEMB  
ATOM   3330 H11B CHL1M   2     -48.369 -68.922  14.537  0.00  0.00      MEMB  
ATOM   3331  C9  CHL1M   2     -49.116 -67.123  15.601  0.00  0.00      MEMB  
ATOM   3332  H9  CHL1M   2     -48.063 -67.031  15.943  0.00  0.00      MEMB  
ATOM   3333  C10 CHL1M   2     -49.872 -67.645  16.854  0.00  0.00      MEMB  
ATOM   3334  C19 CHL1M   2     -51.268 -68.191  16.497  0.00  0.00      MEMB  
ATOM   3335 H19A CHL1M   2     -51.977 -67.384  16.214  0.00  0.00      MEMB  
ATOM   3336 H19B CHL1M   2     -51.152 -68.924  15.670  0.00  0.00      MEMB  
ATOM   3337 H19C CHL1M   2     -51.808 -68.807  17.247  0.00  0.00      MEMB  
ATOM   3338  C1  CHL1M   2     -48.946 -68.796  17.374  0.00  0.00      MEMB  
ATOM   3339  H1A CHL1M   2     -48.936 -69.631  16.641  0.00  0.00      MEMB  
ATOM   3340  H1B CHL1M   2     -47.929 -68.453  17.661  0.00  0.00      MEMB  
ATOM   3341  C2  CHL1M   2     -49.420 -69.343  18.786  0.00  0.00      MEMB  
ATOM   3342  H2A CHL1M   2     -48.720 -70.065  19.258  0.00  0.00      MEMB  
ATOM   3343  H2B CHL1M   2     -50.421 -69.817  18.691  0.00  0.00      MEMB  
ATOM   3344  C20 CHL1M   2     -49.172 -65.629  10.063  0.00  0.00      MEMB  
ATOM   3345  H20 CHL1M   2     -50.278 -65.528  10.090  0.00  0.00      MEMB  
ATOM   3346  C21 CHL1M   2     -48.578 -67.032   9.824  0.00  0.00      MEMB  
ATOM   3347 H21A CHL1M   2     -47.527 -67.082  10.180  0.00  0.00      MEMB  
ATOM   3348 H21B CHL1M   2     -48.635 -67.291   8.745  0.00  0.00      MEMB  
ATOM   3349 H21C CHL1M   2     -49.210 -67.715  10.431  0.00  0.00      MEMB  
ATOM   3350  C22 CHL1M   2     -48.535 -64.704   9.069  0.00  0.00      MEMB  
ATOM   3351 H22A CHL1M   2     -48.505 -63.683   9.506  0.00  0.00      MEMB  
ATOM   3352 H22B CHL1M   2     -47.517 -65.049   8.790  0.00  0.00      MEMB  
ATOM   3353  C23 CHL1M   2     -49.261 -64.609   7.699  0.00  0.00      MEMB  
ATOM   3354 H23A CHL1M   2     -49.554 -65.591   7.270  0.00  0.00      MEMB  
ATOM   3355 H23B CHL1M   2     -50.203 -64.071   7.939  0.00  0.00      MEMB  
ATOM   3356  C24 CHL1M   2     -48.541 -63.931   6.551  0.00  0.00      MEMB  
ATOM   3357 H24A CHL1M   2     -48.231 -62.917   6.882  0.00  0.00      MEMB  
ATOM   3358 H24B CHL1M   2     -47.654 -64.600   6.533  0.00  0.00      MEMB  
ATOM   3359  C25 CHL1M   2     -49.192 -64.051   5.158  0.00  0.00      MEMB  
ATOM   3360  H25 CHL1M   2     -49.580 -65.074   4.962  0.00  0.00      MEMB  
ATOM   3361  C26 CHL1M   2     -50.267 -63.031   5.222  0.00  0.00      MEMB  
ATOM   3362 H26A CHL1M   2     -51.015 -63.428   5.940  0.00  0.00      MEMB  
ATOM   3363 H26B CHL1M   2     -49.939 -62.009   5.509  0.00  0.00      MEMB  
ATOM   3364 H26C CHL1M   2     -50.974 -62.907   4.374  0.00  0.00      MEMB  
ATOM   3365  C27 CHL1M   2     -48.147 -63.763   4.103  0.00  0.00      MEMB  
ATOM   3366 H27A CHL1M   2     -48.544 -63.732   3.066  0.00  0.00      MEMB  
ATOM   3367 H27B CHL1M   2     -47.462 -62.909   4.287  0.00  0.00      MEMB  
ATOM   3368 H27C CHL1M   2     -47.517 -64.676   4.052  0.00  0.00      MEMB  
ATOM   3369  C3  CHL1M   3     -36.220  -6.170  25.127  0.00  0.00      MEMB  
ATOM   3370  H3  CHL1M   3     -36.008  -7.045  24.476  0.00  0.00      MEMB  
ATOM   3371  O3  CHL1M   3     -36.711  -6.642  26.370  0.00  0.00      MEMB  
ATOM   3372  H3' CHL1M   3     -36.727  -5.805  26.841  0.00  0.00      MEMB  
ATOM   3373  C4  CHL1M   3     -34.957  -5.251  25.395  0.00  0.00      MEMB  
ATOM   3374  H4A CHL1M   3     -35.166  -4.510  26.195  0.00  0.00      MEMB  
ATOM   3375  H4B CHL1M   3     -34.224  -5.947  25.857  0.00  0.00      MEMB  
ATOM   3376  C5  CHL1M   3     -34.404  -4.557  24.125  0.00  0.00      MEMB  
ATOM   3377  C6  CHL1M   3     -33.209  -4.738  23.621  0.00  0.00      MEMB  
ATOM   3378  H6  CHL1M   3     -32.527  -5.288  24.286  0.00  0.00      MEMB  
ATOM   3379  C7  CHL1M   3     -32.623  -3.991  22.441  0.00  0.00      MEMB  
ATOM   3380  H7A CHL1M   3     -31.543  -3.858  22.666  0.00  0.00      MEMB  
ATOM   3381  H7B CHL1M   3     -32.678  -4.691  21.580  0.00  0.00      MEMB  
ATOM   3382  C8  CHL1M   3     -33.368  -2.754  22.040  0.00  0.00      MEMB  
ATOM   3383  H8  CHL1M   3     -33.247  -1.957  22.805  0.00  0.00      MEMB  
ATOM   3384  C14 CHL1M   3     -33.010  -2.460  20.538  0.00  0.00      MEMB  
ATOM   3385  H14 CHL1M   3     -33.500  -3.234  19.910  0.00  0.00      MEMB  
ATOM   3386  C15 CHL1M   3     -31.512  -2.488  20.079  0.00  0.00      MEMB  
ATOM   3387 H15A CHL1M   3     -30.850  -1.897  20.747  0.00  0.00      MEMB  
ATOM   3388 H15B CHL1M   3     -31.149  -3.514  19.857  0.00  0.00      MEMB  
ATOM   3389  C16 CHL1M   3     -31.562  -1.699  18.699  0.00  0.00      MEMB  
ATOM   3390 H16A CHL1M   3     -31.011  -0.735  18.732  0.00  0.00      MEMB  
ATOM   3391 H16B CHL1M   3     -31.318  -2.315  17.807  0.00  0.00      MEMB  
ATOM   3392  C17 CHL1M   3     -33.091  -1.132  18.543  0.00  0.00      MEMB  
ATOM   3393  H17 CHL1M   3     -33.583  -1.987  18.032  0.00  0.00      MEMB  
ATOM   3394  C13 CHL1M   3     -33.743  -1.255  19.930  0.00  0.00      MEMB  
ATOM   3395  C18 CHL1M   3     -33.478   0.091  20.655  0.00  0.00      MEMB  
ATOM   3396 H18A CHL1M   3     -33.756   0.001  21.726  0.00  0.00      MEMB  
ATOM   3397 H18B CHL1M   3     -32.393   0.305  20.547  0.00  0.00      MEMB  
ATOM   3398 H18C CHL1M   3     -34.132   0.863  20.197  0.00  0.00      MEMB  
ATOM   3399  C12 CHL1M   3     -35.249  -1.575  19.991  0.00  0.00      MEMB  
ATOM   3400 H12A CHL1M   3     -35.783  -0.634  19.738  0.00  0.00      MEMB  
ATOM   3401 H12B CHL1M   3     -35.479  -2.313  19.193  0.00  0.00      MEMB  
ATOM   3402  C11 CHL1M   3     -35.766  -2.040  21.343  0.00  0.00      MEMB  
ATOM   3403 H11A CHL1M   3     -35.717  -1.178  22.042  0.00  0.00      MEMB  
ATOM   3404 H11B CHL1M   3     -36.796  -2.441  21.234  0.00  0.00      MEMB  
ATOM   3405  C9  CHL1M   3     -34.864  -3.160  22.092  0.00  0.00      MEMB  
ATOM   3406  H9  CHL1M   3     -34.856  -4.089  21.482  0.00  0.00      MEMB  
ATOM   3407  C10 CHL1M   3     -35.416  -3.631  23.432  0.00  0.00      MEMB  
ATOM   3408  C19 CHL1M   3     -35.767  -2.456  24.330  0.00  0.00      MEMB  
ATOM   3409 H19A CHL1M   3     -34.968  -1.685  24.353  0.00  0.00      MEMB  
ATOM   3410 H19B CHL1M   3     -36.547  -1.819  23.860  0.00  0.00      MEMB  
ATOM   3411 H19C CHL1M   3     -36.019  -2.792  25.358  0.00  0.00      MEMB  
ATOM   3412  C1  CHL1M   3     -36.725  -4.460  23.233  0.00  0.00      MEMB  
ATOM   3413  H1A CHL1M   3     -37.573  -3.849  22.856  0.00  0.00      MEMB  
ATOM   3414  H1B CHL1M   3     -36.519  -5.210  22.440  0.00  0.00      MEMB  
ATOM   3415  C2  CHL1M   3     -37.257  -5.323  24.397  0.00  0.00      MEMB  
ATOM   3416  H2A CHL1M   3     -38.100  -5.992  24.123  0.00  0.00      MEMB  
ATOM   3417  H2B CHL1M   3     -37.723  -4.675  25.171  0.00  0.00      MEMB  
ATOM   3418  C20 CHL1M   3     -33.286   0.088  17.631  0.00  0.00      MEMB  
ATOM   3419  H20 CHL1M   3     -33.185   0.992  18.270  0.00  0.00      MEMB  
ATOM   3420  C21 CHL1M   3     -34.691  -0.021  17.045  0.00  0.00      MEMB  
ATOM   3421 H21A CHL1M   3     -34.724  -0.854  16.311  0.00  0.00      MEMB  
ATOM   3422 H21B CHL1M   3     -35.061   0.887  16.522  0.00  0.00      MEMB  
ATOM   3423 H21C CHL1M   3     -35.477  -0.329  17.766  0.00  0.00      MEMB  
ATOM   3424  C22 CHL1M   3     -32.266   0.193  16.457  0.00  0.00      MEMB  
ATOM   3425 H22A CHL1M   3     -31.240   0.316  16.865  0.00  0.00      MEMB  
ATOM   3426 H22B CHL1M   3     -32.424  -0.755  15.899  0.00  0.00      MEMB  
ATOM   3427  C23 CHL1M   3     -32.465   1.510  15.548  0.00  0.00      MEMB  
ATOM   3428 H23A CHL1M   3     -33.439   1.475  15.014  0.00  0.00      MEMB  
ATOM   3429 H23B CHL1M   3     -32.621   2.359  16.247  0.00  0.00      MEMB  
ATOM   3430  C24 CHL1M   3     -31.282   1.705  14.545  0.00  0.00      MEMB  
ATOM   3431 H24A CHL1M   3     -30.348   1.727  15.147  0.00  0.00      MEMB  
ATOM   3432 H24B CHL1M   3     -31.151   0.842  13.857  0.00  0.00      MEMB  
ATOM   3433  C25 CHL1M   3     -31.256   2.965  13.596  0.00  0.00      MEMB  
ATOM   3434  H25 CHL1M   3     -31.476   3.795  14.301  0.00  0.00      MEMB  
ATOM   3435  C26 CHL1M   3     -29.783   3.182  13.046  0.00  0.00      MEMB  
ATOM   3436 H26A CHL1M   3     -29.818   3.989  12.284  0.00  0.00      MEMB  
ATOM   3437 H26B CHL1M   3     -29.139   3.478  13.901  0.00  0.00      MEMB  
ATOM   3438 H26C CHL1M   3     -29.449   2.201  12.644  0.00  0.00      MEMB  
ATOM   3439  C27 CHL1M   3     -32.362   2.880  12.480  0.00  0.00      MEMB  
ATOM   3440 H27A CHL1M   3     -32.366   3.873  11.982  0.00  0.00      MEMB  
ATOM   3441 H27B CHL1M   3     -32.224   2.026  11.782  0.00  0.00      MEMB  
ATOM   3442 H27C CHL1M   3     -33.320   2.731  13.023  0.00  0.00      MEMB  
ATOM   3443  C3  CHL1M   4     -58.523  66.876  17.862  0.00  0.00      MEMB  
ATOM   3444  H3  CHL1M   4     -57.414  66.912  17.912  0.00  0.00      MEMB  
ATOM   3445  O3  CHL1M   4     -59.023  66.633  19.179  0.00  0.00      MEMB  
ATOM   3446  H3' CHL1M   4     -59.817  67.160  19.292  0.00  0.00      MEMB  
ATOM   3447  C4  CHL1M   4     -59.090  68.121  17.240  0.00  0.00      MEMB  
ATOM   3448  H4A CHL1M   4     -60.172  68.002  17.462  0.00  0.00      MEMB  
ATOM   3449  H4B CHL1M   4     -58.791  69.064  17.745  0.00  0.00      MEMB  
ATOM   3450  C5  CHL1M   4     -58.727  68.356  15.754  0.00  0.00      MEMB  
ATOM   3451  C6  CHL1M   4     -58.178  69.437  15.271  0.00  0.00      MEMB  
ATOM   3452  H6  CHL1M   4     -57.935  70.330  15.866  0.00  0.00      MEMB  
ATOM   3453  C7  CHL1M   4     -57.992  69.655  13.805  0.00  0.00      MEMB  
ATOM   3454  H7A CHL1M   4     -58.326  70.690  13.577  0.00  0.00      MEMB  
ATOM   3455  H7B CHL1M   4     -56.897  69.528  13.662  0.00  0.00      MEMB  
ATOM   3456  C8  CHL1M   4     -58.762  68.629  12.838  0.00  0.00      MEMB  
ATOM   3457  H8  CHL1M   4     -59.819  68.974  12.835  0.00  0.00      MEMB  
ATOM   3458  C14 CHL1M   4     -58.214  68.708  11.409  0.00  0.00      MEMB  
ATOM   3459  H14 CHL1M   4     -57.128  68.475  11.395  0.00  0.00      MEMB  
ATOM   3460  C15 CHL1M   4     -58.272  70.057  10.730  0.00  0.00      MEMB  
ATOM   3461 H15A CHL1M   4     -59.310  70.447  10.804  0.00  0.00      MEMB  
ATOM   3462 H15B CHL1M   4     -57.715  70.879  11.228  0.00  0.00      MEMB  
ATOM   3463  C16 CHL1M   4     -57.937  69.697   9.264  0.00  0.00      MEMB  
ATOM   3464 H16A CHL1M   4     -58.585  70.254   8.553  0.00  0.00      MEMB  
ATOM   3465 H16B CHL1M   4     -56.906  69.941   8.929  0.00  0.00      MEMB  
ATOM   3466  C17 CHL1M   4     -58.145  68.141   9.113  0.00  0.00      MEMB  
ATOM   3467  H17 CHL1M   4     -57.134  67.692   9.013  0.00  0.00      MEMB  
ATOM   3468  C13 CHL1M   4     -58.844  67.708  10.430  0.00  0.00      MEMB  
ATOM   3469  C18 CHL1M   4     -60.348  68.063  10.327  0.00  0.00      MEMB  
ATOM   3470 H18A CHL1M   4     -60.812  67.348   9.615  0.00  0.00      MEMB  
ATOM   3471 H18B CHL1M   4     -60.862  67.965  11.307  0.00  0.00      MEMB  
ATOM   3472 H18C CHL1M   4     -60.559  69.105  10.003  0.00  0.00      MEMB  
ATOM   3473  C12 CHL1M   4     -58.515  66.315  10.971  0.00  0.00      MEMB  
ATOM   3474 H12A CHL1M   4     -58.820  65.471  10.317  0.00  0.00      MEMB  
ATOM   3475 H12B CHL1M   4     -57.407  66.293  11.041  0.00  0.00      MEMB  
ATOM   3476  C11 CHL1M   4     -59.003  66.132  12.388  0.00  0.00      MEMB  
ATOM   3477 H11A CHL1M   4     -60.114  66.135  12.408  0.00  0.00      MEMB  
ATOM   3478 H11B CHL1M   4     -58.679  65.167  12.835  0.00  0.00      MEMB  
ATOM   3479  C9  CHL1M   4     -58.547  67.234  13.383  0.00  0.00      MEMB  
ATOM   3480  H9  CHL1M   4     -57.481  66.927  13.447  0.00  0.00      MEMB  
ATOM   3481  C10 CHL1M   4     -59.128  67.145  14.819  0.00  0.00      MEMB  
ATOM   3482  C19 CHL1M   4     -60.685  67.144  14.820  0.00  0.00      MEMB  
ATOM   3483 H19A CHL1M   4     -61.112  68.133  14.548  0.00  0.00      MEMB  
ATOM   3484 H19B CHL1M   4     -60.931  66.284  14.161  0.00  0.00      MEMB  
ATOM   3485 H19C CHL1M   4     -61.094  66.983  15.841  0.00  0.00      MEMB  
ATOM   3486  C1  CHL1M   4     -58.637  65.839  15.499  0.00  0.00      MEMB  
ATOM   3487  H1A CHL1M   4     -58.969  64.915  14.978  0.00  0.00      MEMB  
ATOM   3488  H1B CHL1M   4     -57.529  65.785  15.440  0.00  0.00      MEMB  
ATOM   3489  C2  CHL1M   4     -58.984  65.675  16.982  0.00  0.00      MEMB  
ATOM   3490  H2A CHL1M   4     -58.480  64.734  17.290  0.00  0.00      MEMB  
ATOM   3491  H2B CHL1M   4     -60.073  65.501  17.111  0.00  0.00      MEMB  
ATOM   3492  C20 CHL1M   4     -58.694  67.880   7.736  0.00  0.00      MEMB  
ATOM   3493  H20 CHL1M   4     -59.709  68.325   7.654  0.00  0.00      MEMB  
ATOM   3494  C21 CHL1M   4     -58.834  66.347   7.523  0.00  0.00      MEMB  
ATOM   3495 H21A CHL1M   4     -57.896  65.765   7.653  0.00  0.00      MEMB  
ATOM   3496 H21B CHL1M   4     -59.401  66.056   6.614  0.00  0.00      MEMB  
ATOM   3497 H21C CHL1M   4     -59.386  66.085   8.451  0.00  0.00      MEMB  
ATOM   3498  C22 CHL1M   4     -57.779  68.571   6.673  0.00  0.00      MEMB  
ATOM   3499 H22A CHL1M   4     -58.111  69.624   6.795  0.00  0.00      MEMB  
ATOM   3500 H22B CHL1M   4     -56.714  68.459   6.969  0.00  0.00      MEMB  
ATOM   3501  C23 CHL1M   4     -58.077  68.265   5.183  0.00  0.00      MEMB  
ATOM   3502 H23A CHL1M   4     -57.451  67.414   4.839  0.00  0.00      MEMB  
ATOM   3503 H23B CHL1M   4     -59.156  67.998   5.187  0.00  0.00      MEMB  
ATOM   3504  C24 CHL1M   4     -57.854  69.451   4.206  0.00  0.00      MEMB  
ATOM   3505 H24A CHL1M   4     -58.328  70.354   4.648  0.00  0.00      MEMB  
ATOM   3506 H24B CHL1M   4     -56.778  69.708   4.104  0.00  0.00      MEMB  
ATOM   3507  C25 CHL1M   4     -58.409  69.252   2.733  0.00  0.00      MEMB  
ATOM   3508  H25 CHL1M   4     -59.503  69.089   2.842  0.00  0.00      MEMB  
ATOM   3509  C26 CHL1M   4     -57.971  70.396   1.850  0.00  0.00      MEMB  
ATOM   3510 H26A CHL1M   4     -58.578  71.299   2.074  0.00  0.00      MEMB  
ATOM   3511 H26B CHL1M   4     -56.878  70.594   1.888  0.00  0.00      MEMB  
ATOM   3512 H26C CHL1M   4     -58.321  70.119   0.833  0.00  0.00      MEMB  
ATOM   3513  C27 CHL1M   4     -57.938  67.895   2.121  0.00  0.00      MEMB  
ATOM   3514 H27A CHL1M   4     -56.832  67.845   2.022  0.00  0.00      MEMB  
ATOM   3515 H27B CHL1M   4     -58.190  67.111   2.866  0.00  0.00      MEMB  
ATOM   3516 H27C CHL1M   4     -58.604  67.581   1.289  0.00  0.00      MEMB  
ATOM   3517  C3  CHL1M   5      28.391  30.286  22.053  0.00  0.00      MEMB  
ATOM   3518  H3  CHL1M   5      27.987  31.296  21.827  0.00  0.00      MEMB  
ATOM   3519  O3  CHL1M   5      28.210  30.038  23.457  0.00  0.00      MEMB  
ATOM   3520  H3' CHL1M   5      28.723  29.246  23.631  0.00  0.00      MEMB  
ATOM   3521  C4  CHL1M   5      27.551  29.239  21.300  0.00  0.00      MEMB  
ATOM   3522  H4A CHL1M   5      27.750  28.223  21.704  0.00  0.00      MEMB  
ATOM   3523  H4B CHL1M   5      26.469  29.442  21.447  0.00  0.00      MEMB  
ATOM   3524  C5  CHL1M   5      27.878  29.327  19.843  0.00  0.00      MEMB  
ATOM   3525  C6  CHL1M   5      26.878  29.579  18.970  0.00  0.00      MEMB  
ATOM   3526  H6  CHL1M   5      25.834  29.657  19.307  0.00  0.00      MEMB  
ATOM   3527  C7  CHL1M   5      27.127  29.767  17.523  0.00  0.00      MEMB  
ATOM   3528  H7A CHL1M   5      26.401  29.271  16.844  0.00  0.00      MEMB  
ATOM   3529  H7B CHL1M   5      27.075  30.865  17.360  0.00  0.00      MEMB  
ATOM   3530  C8  CHL1M   5      28.497  29.285  17.023  0.00  0.00      MEMB  
ATOM   3531  H8  CHL1M   5      28.407  28.178  17.070  0.00  0.00      MEMB  
ATOM   3532  C14 CHL1M   5      28.747  29.647  15.604  0.00  0.00      MEMB  
ATOM   3533  H14 CHL1M   5      28.735  30.758  15.586  0.00  0.00      MEMB  
ATOM   3534  C15 CHL1M   5      27.695  29.287  14.537  0.00  0.00      MEMB  
ATOM   3535 H15A CHL1M   5      27.279  28.309  14.862  0.00  0.00      MEMB  
ATOM   3536 H15B CHL1M   5      26.890  30.053  14.541  0.00  0.00      MEMB  
ATOM   3537  C16 CHL1M   5      28.440  29.405  13.240  0.00  0.00      MEMB  
ATOM   3538 H16A CHL1M   5      28.292  28.448  12.696  0.00  0.00      MEMB  
ATOM   3539 H16B CHL1M   5      28.127  30.252  12.592  0.00  0.00      MEMB  
ATOM   3540  C17 CHL1M   5      29.923  29.549  13.614  0.00  0.00      MEMB  
ATOM   3541  H17 CHL1M   5      30.150  30.636  13.561  0.00  0.00      MEMB  
ATOM   3542  C13 CHL1M   5      30.090  29.129  15.074  0.00  0.00      MEMB  
ATOM   3543  C18 CHL1M   5      30.144  27.549  15.129  0.00  0.00      MEMB  
ATOM   3544 H18A CHL1M   5      29.229  27.203  14.602  0.00  0.00      MEMB  
ATOM   3545 H18B CHL1M   5      31.015  27.083  14.621  0.00  0.00      MEMB  
ATOM   3546 H18C CHL1M   5      30.134  27.192  16.181  0.00  0.00      MEMB  
ATOM   3547  C12 CHL1M   5      31.205  29.724  16.015  0.00  0.00      MEMB  
ATOM   3548 H12A CHL1M   5      32.201  29.343  15.706  0.00  0.00      MEMB  
ATOM   3549 H12B CHL1M   5      31.157  30.816  15.812  0.00  0.00      MEMB  
ATOM   3550  C11 CHL1M   5      30.999  29.423  17.437  0.00  0.00      MEMB  
ATOM   3551 H11A CHL1M   5      31.100  28.322  17.539  0.00  0.00      MEMB  
ATOM   3552 H11B CHL1M   5      31.720  29.910  18.128  0.00  0.00      MEMB  
ATOM   3553  C9  CHL1M   5      29.574  29.671  17.973  0.00  0.00      MEMB  
ATOM   3554  H9  CHL1M   5      29.498  30.779  17.941  0.00  0.00      MEMB  
ATOM   3555  C10 CHL1M   5      29.313  29.252  19.406  0.00  0.00      MEMB  
ATOM   3556  C19 CHL1M   5      29.718  27.726  19.694  0.00  0.00      MEMB  
ATOM   3557 H19A CHL1M   5      30.826  27.697  19.769  0.00  0.00      MEMB  
ATOM   3558 H19B CHL1M   5      29.420  27.278  20.666  0.00  0.00      MEMB  
ATOM   3559 H19C CHL1M   5      29.217  27.123  18.907  0.00  0.00      MEMB  
ATOM   3560  C1  CHL1M   5      30.195  30.196  20.305  0.00  0.00      MEMB  
ATOM   3561  H1A CHL1M   5      31.266  29.955  20.137  0.00  0.00      MEMB  
ATOM   3562  H1B CHL1M   5      30.004  31.209  19.891  0.00  0.00      MEMB  
ATOM   3563  C2  CHL1M   5      29.895  30.069  21.800  0.00  0.00      MEMB  
ATOM   3564  H2A CHL1M   5      30.419  30.903  22.314  0.00  0.00      MEMB  
ATOM   3565  H2B CHL1M   5      30.170  29.054  22.157  0.00  0.00      MEMB  
ATOM   3566  C20 CHL1M   5      30.720  28.857  12.525  0.00  0.00      MEMB  
ATOM   3567  H20 CHL1M   5      30.540  27.768  12.648  0.00  0.00      MEMB  
ATOM   3568  C21 CHL1M   5      32.263  29.027  12.728  0.00  0.00      MEMB  
ATOM   3569 H21A CHL1M   5      32.652  28.798  13.743  0.00  0.00      MEMB  
ATOM   3570 H21B CHL1M   5      32.701  30.027  12.519  0.00  0.00      MEMB  
ATOM   3571 H21C CHL1M   5      32.811  28.491  11.923  0.00  0.00      MEMB  
ATOM   3572  C22 CHL1M   5      30.379  29.335  11.081  0.00  0.00      MEMB  
ATOM   3573 H22A CHL1M   5      29.308  29.132  10.870  0.00  0.00      MEMB  
ATOM   3574 H22B CHL1M   5      30.468  30.442  11.114  0.00  0.00      MEMB  
ATOM   3575  C23 CHL1M   5      31.176  28.734   9.929  0.00  0.00      MEMB  
ATOM   3576 H23A CHL1M   5      32.200  29.165   9.895  0.00  0.00      MEMB  
ATOM   3577 H23B CHL1M   5      31.255  27.632  10.051  0.00  0.00      MEMB  
ATOM   3578  C24 CHL1M   5      30.638  29.090   8.545  0.00  0.00      MEMB  
ATOM   3579 H24A CHL1M   5      29.614  28.793   8.231  0.00  0.00      MEMB  
ATOM   3580 H24B CHL1M   5      30.600  30.194   8.666  0.00  0.00      MEMB  
ATOM   3581  C25 CHL1M   5      31.706  28.726   7.450  0.00  0.00      MEMB  
ATOM   3582  H25 CHL1M   5      32.671  29.167   7.780  0.00  0.00      MEMB  
ATOM   3583  C26 CHL1M   5      31.993  27.244   7.402  0.00  0.00      MEMB  
ATOM   3584 H26A CHL1M   5      32.863  27.073   6.733  0.00  0.00      MEMB  
ATOM   3585 H26B CHL1M   5      32.494  26.984   8.359  0.00  0.00      MEMB  
ATOM   3586 H26C CHL1M   5      31.114  26.588   7.225  0.00  0.00      MEMB  
ATOM   3587  C27 CHL1M   5      31.121  29.275   6.097  0.00  0.00      MEMB  
ATOM   3588 H27A CHL1M   5      30.764  30.308   6.296  0.00  0.00      MEMB  
ATOM   3589 H27B CHL1M   5      31.851  29.233   5.261  0.00  0.00      MEMB  
ATOM   3590 H27C CHL1M   5      30.200  28.722   5.813  0.00  0.00      MEMB  
ATOM   3591  C3  CHL1M   6      58.376 -72.619  15.087  0.00  0.00      MEMB  
ATOM   3592  H3  CHL1M   6      58.483 -73.683  14.787  0.00  0.00      MEMB  
ATOM   3593  O3  CHL1M   6      58.813 -72.625  16.448  0.00  0.00      MEMB  
ATOM   3594  H3' CHL1M   6      59.027 -71.693  16.541  0.00  0.00      MEMB  
ATOM   3595  C4  CHL1M   6      59.172 -71.612  14.177  0.00  0.00      MEMB  
ATOM   3596  H4A CHL1M   6      59.060 -70.578  14.569  0.00  0.00      MEMB  
ATOM   3597  H4B CHL1M   6      60.249 -71.858  14.298  0.00  0.00      MEMB  
ATOM   3598  C5  CHL1M   6      58.687 -71.732  12.692  0.00  0.00      MEMB  
ATOM   3599  C6  CHL1M   6      59.634 -71.951  11.707  0.00  0.00      MEMB  
ATOM   3600  H6  CHL1M   6      60.658 -72.009  12.104  0.00  0.00      MEMB  
ATOM   3601  C7  CHL1M   6      59.386 -71.848  10.238  0.00  0.00      MEMB  
ATOM   3602  H7A CHL1M   6      60.115 -71.155   9.767  0.00  0.00      MEMB  
ATOM   3603  H7B CHL1M   6      59.461 -72.868   9.804  0.00  0.00      MEMB  
ATOM   3604  C8  CHL1M   6      57.913 -71.421   9.970  0.00  0.00      MEMB  
ATOM   3605  H8  CHL1M   6      57.927 -70.311   9.937  0.00  0.00      MEMB  
ATOM   3606  C14 CHL1M   6      57.479 -71.918   8.665  0.00  0.00      MEMB  
ATOM   3607  H14 CHL1M   6      57.505 -73.027   8.726  0.00  0.00      MEMB  
ATOM   3608  C15 CHL1M   6      58.461 -71.398   7.556  0.00  0.00      MEMB  
ATOM   3609 H15A CHL1M   6      58.585 -70.320   7.792  0.00  0.00      MEMB  
ATOM   3610 H15B CHL1M   6      59.479 -71.836   7.478  0.00  0.00      MEMB  
ATOM   3611  C16 CHL1M   6      57.640 -71.707   6.308  0.00  0.00      MEMB  
ATOM   3612 H16A CHL1M   6      57.744 -70.813   5.657  0.00  0.00      MEMB  
ATOM   3613 H16B CHL1M   6      58.026 -72.631   5.826  0.00  0.00      MEMB  
ATOM   3614  C17 CHL1M   6      56.117 -72.029   6.711  0.00  0.00      MEMB  
ATOM   3615  H17 CHL1M   6      56.173 -73.139   6.721  0.00  0.00      MEMB  
ATOM   3616  C13 CHL1M   6      56.115 -71.518   8.114  0.00  0.00      MEMB  
ATOM   3617  C18 CHL1M   6      56.013 -69.930   7.988  0.00  0.00      MEMB  
ATOM   3618 H18A CHL1M   6      56.223 -69.511   8.995  0.00  0.00      MEMB  
ATOM   3619 H18B CHL1M   6      56.588 -69.530   7.125  0.00  0.00      MEMB  
ATOM   3620 H18C CHL1M   6      54.996 -69.618   7.668  0.00  0.00      MEMB  
ATOM   3621  C12 CHL1M   6      55.116 -72.158   9.143  0.00  0.00      MEMB  
ATOM   3622 H12A CHL1M   6      54.083 -71.900   8.826  0.00  0.00      MEMB  
ATOM   3623 H12B CHL1M   6      55.351 -73.241   9.066  0.00  0.00      MEMB  
ATOM   3624  C11 CHL1M   6      55.349 -71.566  10.585  0.00  0.00      MEMB  
ATOM   3625 H11A CHL1M   6      55.229 -70.463  10.539  0.00  0.00      MEMB  
ATOM   3626 H11B CHL1M   6      54.528 -72.095  11.115  0.00  0.00      MEMB  
ATOM   3627  C9  CHL1M   6      56.841 -71.928  11.061  0.00  0.00      MEMB  
ATOM   3628  H9  CHL1M   6      56.766 -73.029  10.931  0.00  0.00      MEMB  
ATOM   3629  C10 CHL1M   6      57.211 -71.586  12.465  0.00  0.00      MEMB  
ATOM   3630  C19 CHL1M   6      56.937 -70.114  12.623  0.00  0.00      MEMB  
ATOM   3631 H19A CHL1M   6      57.273 -69.545  11.730  0.00  0.00      MEMB  
ATOM   3632 H19B CHL1M   6      55.853 -69.873  12.631  0.00  0.00      MEMB  
ATOM   3633 H19C CHL1M   6      57.319 -69.645  13.555  0.00  0.00      MEMB  
ATOM   3634  C1  CHL1M   6      56.403 -72.389  13.493  0.00  0.00      MEMB  
ATOM   3635  H1A CHL1M   6      55.299 -72.268  13.496  0.00  0.00      MEMB  
ATOM   3636  H1B CHL1M   6      56.646 -73.450  13.269  0.00  0.00      MEMB  
ATOM   3637  C2  CHL1M   6      56.872 -72.220  14.973  0.00  0.00      MEMB  
ATOM   3638  H2A CHL1M   6      56.214 -72.906  15.548  0.00  0.00      MEMB  
ATOM   3639  H2B CHL1M   6      56.682 -71.180  15.314  0.00  0.00      MEMB  
ATOM   3640  C20 CHL1M   6      55.097 -71.619   5.672  0.00  0.00      MEMB  
ATOM   3641  H20 CHL1M   6      54.966 -70.521   5.779  0.00  0.00      MEMB  
ATOM   3642  C21 CHL1M   6      53.694 -72.218   5.923  0.00  0.00      MEMB  
ATOM   3643 H21A CHL1M   6      53.278 -72.027   6.935  0.00  0.00      MEMB  
ATOM   3644 H21B CHL1M   6      53.743 -73.314   5.746  0.00  0.00      MEMB  
ATOM   3645 H21C CHL1M   6      52.982 -71.976   5.105  0.00  0.00      MEMB  
ATOM   3646  C22 CHL1M   6      55.528 -71.831   4.203  0.00  0.00      MEMB  
ATOM   3647 H22A CHL1M   6      56.466 -71.259   4.035  0.00  0.00      MEMB  
ATOM   3648 H22B CHL1M   6      55.689 -72.919   4.044  0.00  0.00      MEMB  
ATOM   3649  C23 CHL1M   6      54.523 -71.430   3.106  0.00  0.00      MEMB  
ATOM   3650 H23A CHL1M   6      53.556 -71.973   3.170  0.00  0.00      MEMB  
ATOM   3651 H23B CHL1M   6      54.254 -70.367   3.284  0.00  0.00      MEMB  
ATOM   3652  C24 CHL1M   6      55.225 -71.287   1.726  0.00  0.00      MEMB  
ATOM   3653 H24A CHL1M   6      56.091 -70.610   1.890  0.00  0.00      MEMB  
ATOM   3654 H24B CHL1M   6      55.620 -72.257   1.357  0.00  0.00      MEMB  
ATOM   3655  C25 CHL1M   6      54.373 -70.743   0.582  0.00  0.00      MEMB  
ATOM   3656  H25 CHL1M   6      53.801 -69.842   0.891  0.00  0.00      MEMB  
ATOM   3657  C26 CHL1M   6      55.259 -70.271  -0.551  0.00  0.00      MEMB  
ATOM   3658 H26A CHL1M   6      56.013 -69.498  -0.289  0.00  0.00      MEMB  
ATOM   3659 H26B CHL1M   6      55.797 -71.049  -1.135  0.00  0.00      MEMB  
ATOM   3660 H26C CHL1M   6      54.606 -69.808  -1.320  0.00  0.00      MEMB  
ATOM   3661  C27 CHL1M   6      53.442 -71.790   0.037  0.00  0.00      MEMB  
ATOM   3662 H27A CHL1M   6      53.935 -72.776  -0.098  0.00  0.00      MEMB  
ATOM   3663 H27B CHL1M   6      52.699 -71.893   0.857  0.00  0.00      MEMB  
ATOM   3664 H27C CHL1M   6      52.908 -71.458  -0.880  0.00  0.00      MEMB  
ATOM   3665  C3  CHL1M   7     -54.762  29.009  20.401  0.00  0.00      MEMB  
ATOM   3666  H3  CHL1M   7     -53.901  28.427  20.793  0.00  0.00      MEMB  
ATOM   3667  O3  CHL1M   7     -55.119  29.989  21.420  0.00  0.00      MEMB  
ATOM   3668  H3' CHL1M   7     -54.993  29.463  22.214  0.00  0.00      MEMB  
ATOM   3669  C4  CHL1M   7     -54.060  29.831  19.333  0.00  0.00      MEMB  
ATOM   3670  H4A CHL1M   7     -54.772  30.642  19.071  0.00  0.00      MEMB  
ATOM   3671  H4B CHL1M   7     -53.190  30.264  19.873  0.00  0.00      MEMB  
ATOM   3672  C5  CHL1M   7     -53.730  28.955  18.113  0.00  0.00      MEMB  
ATOM   3673  C6  CHL1M   7     -52.529  28.894  17.547  0.00  0.00      MEMB  
ATOM   3674  H6  CHL1M   7     -51.719  29.538  17.918  0.00  0.00      MEMB  
ATOM   3675  C7  CHL1M   7     -52.115  28.142  16.323  0.00  0.00      MEMB  
ATOM   3676  H7A CHL1M   7     -51.450  28.759  15.681  0.00  0.00      MEMB  
ATOM   3677  H7B CHL1M   7     -51.367  27.325  16.400  0.00  0.00      MEMB  
ATOM   3678  C8  CHL1M   7     -53.294  27.594  15.476  0.00  0.00      MEMB  
ATOM   3679  H8  CHL1M   7     -53.759  28.455  14.950  0.00  0.00      MEMB  
ATOM   3680  C14 CHL1M   7     -52.718  26.513  14.516  0.00  0.00      MEMB  
ATOM   3681  H14 CHL1M   7     -52.372  25.738  15.234  0.00  0.00      MEMB  
ATOM   3682  C15 CHL1M   7     -51.568  26.964  13.613  0.00  0.00      MEMB  
ATOM   3683 H15A CHL1M   7     -51.720  28.017  13.294  0.00  0.00      MEMB  
ATOM   3684 H15B CHL1M   7     -50.629  26.964  14.207  0.00  0.00      MEMB  
ATOM   3685  C16 CHL1M   7     -51.601  25.955  12.445  0.00  0.00      MEMB  
ATOM   3686 H16A CHL1M   7     -51.618  26.563  11.516  0.00  0.00      MEMB  
ATOM   3687 H16B CHL1M   7     -50.656  25.394  12.281  0.00  0.00      MEMB  
ATOM   3688  C17 CHL1M   7     -52.877  24.942  12.777  0.00  0.00      MEMB  
ATOM   3689  H17 CHL1M   7     -52.497  24.129  13.432  0.00  0.00      MEMB  
ATOM   3690  C13 CHL1M   7     -53.687  25.820  13.665  0.00  0.00      MEMB  
ATOM   3691  C18 CHL1M   7     -54.410  26.802  12.740  0.00  0.00      MEMB  
ATOM   3692 H18A CHL1M   7     -54.837  27.652  13.315  0.00  0.00      MEMB  
ATOM   3693 H18B CHL1M   7     -53.780  27.158  11.897  0.00  0.00      MEMB  
ATOM   3694 H18C CHL1M   7     -55.336  26.375  12.300  0.00  0.00      MEMB  
ATOM   3695  C12 CHL1M   7     -54.702  25.170  14.618  0.00  0.00      MEMB  
ATOM   3696 H12A CHL1M   7     -55.467  24.681  13.977  0.00  0.00      MEMB  
ATOM   3697 H12B CHL1M   7     -54.216  24.368  15.214  0.00  0.00      MEMB  
ATOM   3698  C11 CHL1M   7     -55.446  26.160  15.613  0.00  0.00      MEMB  
ATOM   3699 H11A CHL1M   7     -56.015  26.786  14.892  0.00  0.00      MEMB  
ATOM   3700 H11B CHL1M   7     -56.133  25.598  16.281  0.00  0.00      MEMB  
ATOM   3701  C9  CHL1M   7     -54.335  26.971  16.438  0.00  0.00      MEMB  
ATOM   3702  H9  CHL1M   7     -53.809  26.228  17.074  0.00  0.00      MEMB  
ATOM   3703  C10 CHL1M   7     -54.827  28.021  17.546  0.00  0.00      MEMB  
ATOM   3704  C19 CHL1M   7     -55.946  28.896  17.008  0.00  0.00      MEMB  
ATOM   3705 H19A CHL1M   7     -56.709  28.286  16.478  0.00  0.00      MEMB  
ATOM   3706 H19B CHL1M   7     -56.456  29.496  17.792  0.00  0.00      MEMB  
ATOM   3707 H19C CHL1M   7     -55.656  29.648  16.243  0.00  0.00      MEMB  
ATOM   3708  C1  CHL1M   7     -55.479  27.267  18.750  0.00  0.00      MEMB  
ATOM   3709  H1A CHL1M   7     -56.262  26.569  18.385  0.00  0.00      MEMB  
ATOM   3710  H1B CHL1M   7     -54.692  26.594  19.153  0.00  0.00      MEMB  
ATOM   3711  C2  CHL1M   7     -55.969  28.169  19.906  0.00  0.00      MEMB  
ATOM   3712  H2A CHL1M   7     -56.271  27.464  20.710  0.00  0.00      MEMB  
ATOM   3713  H2B CHL1M   7     -56.886  28.721  19.609  0.00  0.00      MEMB  
ATOM   3714  C20 CHL1M   7     -53.504  24.255  11.524  0.00  0.00      MEMB  
ATOM   3715  H20 CHL1M   7     -54.392  24.793  11.129  0.00  0.00      MEMB  
ATOM   3716  C21 CHL1M   7     -53.898  22.872  11.918  0.00  0.00      MEMB  
ATOM   3717 H21A CHL1M   7     -54.415  22.830  12.901  0.00  0.00      MEMB  
ATOM   3718 H21B CHL1M   7     -52.976  22.253  11.877  0.00  0.00      MEMB  
ATOM   3719 H21C CHL1M   7     -54.533  22.408  11.134  0.00  0.00      MEMB  
ATOM   3720  C22 CHL1M   7     -52.484  24.243  10.347  0.00  0.00      MEMB  
ATOM   3721 H22A CHL1M   7     -52.439  25.272   9.929  0.00  0.00      MEMB  
ATOM   3722 H22B CHL1M   7     -51.516  23.867  10.742  0.00  0.00      MEMB  
ATOM   3723  C23 CHL1M   7     -52.991  23.383   9.156  0.00  0.00      MEMB  
ATOM   3724 H23A CHL1M   7     -53.192  22.335   9.465  0.00  0.00      MEMB  
ATOM   3725 H23B CHL1M   7     -53.943  23.782   8.746  0.00  0.00      MEMB  
ATOM   3726  C24 CHL1M   7     -52.064  23.478   7.973  0.00  0.00      MEMB  
ATOM   3727 H24A CHL1M   7     -52.080  24.540   7.650  0.00  0.00      MEMB  
ATOM   3728 H24B CHL1M   7     -50.997  23.320   8.238  0.00  0.00      MEMB  
ATOM   3729  C25 CHL1M   7     -52.350  22.673   6.792  0.00  0.00      MEMB  
ATOM   3730  H25 CHL1M   7     -52.347  21.588   7.029  0.00  0.00      MEMB  
ATOM   3731  C26 CHL1M   7     -53.657  22.989   6.087  0.00  0.00      MEMB  
ATOM   3732 H26A CHL1M   7     -53.791  22.355   5.184  0.00  0.00      MEMB  
ATOM   3733 H26B CHL1M   7     -54.409  22.685   6.846  0.00  0.00      MEMB  
ATOM   3734 H26C CHL1M   7     -53.827  24.080   5.963  0.00  0.00      MEMB  
ATOM   3735  C27 CHL1M   7     -51.182  22.814   5.788  0.00  0.00      MEMB  
ATOM   3736 H27A CHL1M   7     -51.287  23.853   5.410  0.00  0.00      MEMB  
ATOM   3737 H27B CHL1M   7     -50.227  22.745   6.351  0.00  0.00      MEMB  
ATOM   3738 H27C CHL1M   7     -51.232  22.049   4.983  0.00  0.00      MEMB  
ATOM   3739  C3  CHL1M   8      -3.451 -68.756  20.527  0.00  0.00      MEMB  
ATOM   3740  H3  CHL1M   8      -3.591 -67.657  20.451  0.00  0.00      MEMB  
ATOM   3741  O3  CHL1M   8      -3.439 -69.154  21.885  0.00  0.00      MEMB  
ATOM   3742  H3' CHL1M   8      -2.697 -68.660  22.241  0.00  0.00      MEMB  
ATOM   3743  C4  CHL1M   8      -4.748 -69.352  19.847  0.00  0.00      MEMB  
ATOM   3744  H4A CHL1M   8      -4.818 -70.410  20.179  0.00  0.00      MEMB  
ATOM   3745  H4B CHL1M   8      -5.734 -69.082  20.283  0.00  0.00      MEMB  
ATOM   3746  C5  CHL1M   8      -4.693 -69.139  18.373  0.00  0.00      MEMB  
ATOM   3747  C6  CHL1M   8      -5.691 -68.644  17.689  0.00  0.00      MEMB  
ATOM   3748  H6  CHL1M   8      -6.608 -68.331  18.210  0.00  0.00      MEMB  
ATOM   3749  C7  CHL1M   8      -5.716 -68.539  16.183  0.00  0.00      MEMB  
ATOM   3750  H7A CHL1M   8      -6.714 -68.914  15.871  0.00  0.00      MEMB  
ATOM   3751  H7B CHL1M   8      -5.542 -67.480  15.897  0.00  0.00      MEMB  
ATOM   3752  C8  CHL1M   8      -4.532 -69.181  15.361  0.00  0.00      MEMB  
ATOM   3753  H8  CHL1M   8      -4.592 -70.290  15.320  0.00  0.00      MEMB  
ATOM   3754  C14 CHL1M   8      -4.340 -68.558  13.983  0.00  0.00      MEMB  
ATOM   3755  H14 CHL1M   8      -4.128 -67.480  14.148  0.00  0.00      MEMB  
ATOM   3756  C15 CHL1M   8      -5.522 -68.715  13.089  0.00  0.00      MEMB  
ATOM   3757 H15A CHL1M   8      -5.957 -69.736  13.125  0.00  0.00      MEMB  
ATOM   3758 H15B CHL1M   8      -6.276 -67.919  13.272  0.00  0.00      MEMB  
ATOM   3759  C16 CHL1M   8      -4.942 -68.432  11.692  0.00  0.00      MEMB  
ATOM   3760 H16A CHL1M   8      -5.051 -69.263  10.962  0.00  0.00      MEMB  
ATOM   3761 H16B CHL1M   8      -5.243 -67.472  11.221  0.00  0.00      MEMB  
ATOM   3762  C17 CHL1M   8      -3.383 -68.372  11.855  0.00  0.00      MEMB  
ATOM   3763  H17 CHL1M   8      -3.140 -67.343  12.196  0.00  0.00      MEMB  
ATOM   3764  C13 CHL1M   8      -3.102 -69.087  13.197  0.00  0.00      MEMB  
ATOM   3765  C18 CHL1M   8      -3.280 -70.636  13.113  0.00  0.00      MEMB  
ATOM   3766 H18A CHL1M   8      -4.265 -70.856  12.650  0.00  0.00      MEMB  
ATOM   3767 H18B CHL1M   8      -2.366 -71.129  12.718  0.00  0.00      MEMB  
ATOM   3768 H18C CHL1M   8      -3.353 -70.993  14.163  0.00  0.00      MEMB  
ATOM   3769  C12 CHL1M   8      -1.886 -68.607  14.046  0.00  0.00      MEMB  
ATOM   3770 H12A CHL1M   8      -0.872 -68.833  13.652  0.00  0.00      MEMB  
ATOM   3771 H12B CHL1M   8      -1.908 -67.498  14.092  0.00  0.00      MEMB  
ATOM   3772  C11 CHL1M   8      -1.966 -69.203  15.451  0.00  0.00      MEMB  
ATOM   3773 H11A CHL1M   8      -1.739 -70.289  15.400  0.00  0.00      MEMB  
ATOM   3774 H11B CHL1M   8      -1.201 -68.778  16.135  0.00  0.00      MEMB  
ATOM   3775  C9  CHL1M   8      -3.241 -68.914  16.215  0.00  0.00      MEMB  
ATOM   3776  H9  CHL1M   8      -3.213 -67.810  16.329  0.00  0.00      MEMB  
ATOM   3777  C10 CHL1M   8      -3.312 -69.510  17.682  0.00  0.00      MEMB  
ATOM   3778  C19 CHL1M   8      -3.236 -71.090  17.705  0.00  0.00      MEMB  
ATOM   3779 H19A CHL1M   8      -3.237 -71.461  18.752  0.00  0.00      MEMB  
ATOM   3780 H19B CHL1M   8      -4.070 -71.432  17.055  0.00  0.00      MEMB  
ATOM   3781 H19C CHL1M   8      -2.359 -71.435  17.117  0.00  0.00      MEMB  
ATOM   3782  C1  CHL1M   8      -2.168 -68.891  18.411  0.00  0.00      MEMB  
ATOM   3783  H1A CHL1M   8      -1.142 -69.164  18.082  0.00  0.00      MEMB  
ATOM   3784  H1B CHL1M   8      -2.218 -67.790  18.271  0.00  0.00      MEMB  
ATOM   3785  C2  CHL1M   8      -2.220 -69.313  19.876  0.00  0.00      MEMB  
ATOM   3786  H2A CHL1M   8      -1.318 -68.871  20.350  0.00  0.00      MEMB  
ATOM   3787  H2B CHL1M   8      -2.064 -70.412  19.928  0.00  0.00      MEMB  
ATOM   3788  C20 CHL1M   8      -2.625 -68.809  10.694  0.00  0.00      MEMB  
ATOM   3789  H20 CHL1M   8      -3.057 -69.757  10.306  0.00  0.00      MEMB  
ATOM   3790  C21 CHL1M   8      -1.157 -69.012  10.891  0.00  0.00      MEMB  
ATOM   3791 H21A CHL1M   8      -0.640 -69.305   9.952  0.00  0.00      MEMB  
ATOM   3792 H21B CHL1M   8      -0.914 -69.665  11.756  0.00  0.00      MEMB  
ATOM   3793 H21C CHL1M   8      -0.906 -67.993  11.257  0.00  0.00      MEMB  
ATOM   3794  C22 CHL1M   8      -2.644 -67.865   9.465  0.00  0.00      MEMB  
ATOM   3795 H22A CHL1M   8      -3.676 -67.748   9.072  0.00  0.00      MEMB  
ATOM   3796 H22B CHL1M   8      -2.378 -66.822   9.739  0.00  0.00      MEMB  
ATOM   3797  C23 CHL1M   8      -1.879 -68.419   8.145  0.00  0.00      MEMB  
ATOM   3798 H23A CHL1M   8      -0.788 -68.219   8.202  0.00  0.00      MEMB  
ATOM   3799 H23B CHL1M   8      -2.145 -69.497   8.111  0.00  0.00      MEMB  
ATOM   3800  C24 CHL1M   8      -2.483 -67.747   6.912  0.00  0.00      MEMB  
ATOM   3801 H24A CHL1M   8      -3.582 -67.909   6.940  0.00  0.00      MEMB  
ATOM   3802 H24B CHL1M   8      -2.254 -66.660   6.910  0.00  0.00      MEMB  
ATOM   3803  C25 CHL1M   8      -2.014 -68.295   5.550  0.00  0.00      MEMB  
ATOM   3804  H25 CHL1M   8      -0.944 -68.046   5.383  0.00  0.00      MEMB  
ATOM   3805  C26 CHL1M   8      -2.123 -69.837   5.345  0.00  0.00      MEMB  
ATOM   3806 H26A CHL1M   8      -2.231 -70.063   4.263  0.00  0.00      MEMB  
ATOM   3807 H26B CHL1M   8      -1.271 -70.393   5.791  0.00  0.00      MEMB  
ATOM   3808 H26C CHL1M   8      -3.040 -70.214   5.848  0.00  0.00      MEMB  
ATOM   3809  C27 CHL1M   8      -2.783 -67.478   4.465  0.00  0.00      MEMB  
ATOM   3810 H27A CHL1M   8      -2.430 -67.898   3.500  0.00  0.00      MEMB  
ATOM   3811 H27B CHL1M   8      -3.885 -67.515   4.605  0.00  0.00      MEMB  
ATOM   3812 H27C CHL1M   8      -2.374 -66.448   4.387  0.00  0.00      MEMB  
ATOM   3813  C3  CHL1M   9     -61.930  16.577  20.568  0.00  0.00      MEMB  
ATOM   3814  H3  CHL1M   9     -61.492  15.556  20.608  0.00  0.00      MEMB  
ATOM   3815  O3  CHL1M   9     -62.240  16.936  21.896  0.00  0.00      MEMB  
ATOM   3816  H3' CHL1M   9     -63.076  16.529  22.133  0.00  0.00      MEMB  
ATOM   3817  C4  CHL1M   9     -60.815  17.562  20.105  0.00  0.00      MEMB  
ATOM   3818  H4A CHL1M   9     -61.126  18.583  20.411  0.00  0.00      MEMB  
ATOM   3819  H4B CHL1M   9     -59.934  17.297  20.728  0.00  0.00      MEMB  
ATOM   3820  C5  CHL1M   9     -60.437  17.429  18.669  0.00  0.00      MEMB  
ATOM   3821  C6  CHL1M   9     -59.145  17.309  18.386  0.00  0.00      MEMB  
ATOM   3822  H6  CHL1M   9     -58.365  17.414  19.155  0.00  0.00      MEMB  
ATOM   3823  C7  CHL1M   9     -58.634  17.139  16.957  0.00  0.00      MEMB  
ATOM   3824  H7A CHL1M   9     -57.971  17.980  16.662  0.00  0.00      MEMB  
ATOM   3825  H7B CHL1M   9     -58.087  16.172  16.919  0.00  0.00      MEMB  
ATOM   3826  C8  CHL1M   9     -59.761  17.083  15.936  0.00  0.00      MEMB  
ATOM   3827  H8  CHL1M   9     -59.980  18.134  15.650  0.00  0.00      MEMB  
ATOM   3828  C14 CHL1M   9     -59.320  16.419  14.631  0.00  0.00      MEMB  
ATOM   3829  H14 CHL1M   9     -59.145  15.356  14.902  0.00  0.00      MEMB  
ATOM   3830  C15 CHL1M   9     -58.011  16.953  13.989  0.00  0.00      MEMB  
ATOM   3831 H15A CHL1M   9     -57.977  18.060  13.900  0.00  0.00      MEMB  
ATOM   3832 H15B CHL1M   9     -57.094  16.534  14.455  0.00  0.00      MEMB  
ATOM   3833  C16 CHL1M   9     -58.059  16.501  12.544  0.00  0.00      MEMB  
ATOM   3834 H16A CHL1M   9     -58.094  17.409  11.906  0.00  0.00      MEMB  
ATOM   3835 H16B CHL1M   9     -57.201  15.827  12.333  0.00  0.00      MEMB  
ATOM   3836  C17 CHL1M   9     -59.441  15.718  12.381  0.00  0.00      MEMB  
ATOM   3837  H17 CHL1M   9     -59.269  14.678  12.730  0.00  0.00      MEMB  
ATOM   3838  C13 CHL1M   9     -60.313  16.469  13.495  0.00  0.00      MEMB  
ATOM   3839  C18 CHL1M   9     -60.684  17.904  12.890  0.00  0.00      MEMB  
ATOM   3840 H18A CHL1M   9     -61.237  18.374  13.732  0.00  0.00      MEMB  
ATOM   3841 H18B CHL1M   9     -59.831  18.535  12.559  0.00  0.00      MEMB  
ATOM   3842 H18C CHL1M   9     -61.508  17.835  12.149  0.00  0.00      MEMB  
ATOM   3843  C12 CHL1M   9     -61.549  15.704  13.914  0.00  0.00      MEMB  
ATOM   3844 H12A CHL1M   9     -62.341  15.541  13.152  0.00  0.00      MEMB  
ATOM   3845 H12B CHL1M   9     -61.262  14.632  13.968  0.00  0.00      MEMB  
ATOM   3846  C11 CHL1M   9     -62.091  16.361  15.210  0.00  0.00      MEMB  
ATOM   3847 H11A CHL1M   9     -62.541  17.339  14.934  0.00  0.00      MEMB  
ATOM   3848 H11B CHL1M   9     -62.914  15.733  15.615  0.00  0.00      MEMB  
ATOM   3849  C9  CHL1M   9     -61.035  16.428  16.396  0.00  0.00      MEMB  
ATOM   3850  H9  CHL1M   9     -60.824  15.398  16.756  0.00  0.00      MEMB  
ATOM   3851  C10 CHL1M   9     -61.600  17.141  17.699  0.00  0.00      MEMB  
ATOM   3852  C19 CHL1M   9     -62.195  18.530  17.205  0.00  0.00      MEMB  
ATOM   3853 H19A CHL1M   9     -62.973  18.524  16.413  0.00  0.00      MEMB  
ATOM   3854 H19B CHL1M   9     -62.559  19.148  18.054  0.00  0.00      MEMB  
ATOM   3855 H19C CHL1M   9     -61.394  19.088  16.674  0.00  0.00      MEMB  
ATOM   3856  C1  CHL1M   9     -62.625  16.179  18.321  0.00  0.00      MEMB  
ATOM   3857  H1A CHL1M   9     -63.570  16.046  17.752  0.00  0.00      MEMB  
ATOM   3858  H1B CHL1M   9     -62.071  15.224  18.445  0.00  0.00      MEMB  
ATOM   3859  C2  CHL1M   9     -63.109  16.487  19.709  0.00  0.00      MEMB  
ATOM   3860  H2A CHL1M   9     -63.859  15.742  20.052  0.00  0.00      MEMB  
ATOM   3861  H2B CHL1M   9     -63.707  17.421  19.776  0.00  0.00      MEMB  
ATOM   3862  C20 CHL1M   9     -59.899  15.604  10.967  0.00  0.00      MEMB  
ATOM   3863  H20 CHL1M   9     -60.302  16.585  10.635  0.00  0.00      MEMB  
ATOM   3864  C21 CHL1M   9     -61.174  14.628  10.934  0.00  0.00      MEMB  
ATOM   3865 H21A CHL1M   9     -60.984  13.714  11.536  0.00  0.00      MEMB  
ATOM   3866 H21B CHL1M   9     -61.371  14.173   9.940  0.00  0.00      MEMB  
ATOM   3867 H21C CHL1M   9     -62.100  15.148  11.262  0.00  0.00      MEMB  
ATOM   3868  C22 CHL1M   9     -58.697  15.091  10.056  0.00  0.00      MEMB  
ATOM   3869 H22A CHL1M   9     -57.874  15.836  10.008  0.00  0.00      MEMB  
ATOM   3870 H22B CHL1M   9     -58.456  14.056  10.381  0.00  0.00      MEMB  
ATOM   3871  C23 CHL1M   9     -59.032  14.964   8.556  0.00  0.00      MEMB  
ATOM   3872 H23A CHL1M   9     -58.135  14.504   8.090  0.00  0.00      MEMB  
ATOM   3873 H23B CHL1M   9     -59.962  14.381   8.378  0.00  0.00      MEMB  
ATOM   3874  C24 CHL1M   9     -59.247  16.384   7.909  0.00  0.00      MEMB  
ATOM   3875 H24A CHL1M   9     -59.923  17.032   8.507  0.00  0.00      MEMB  
ATOM   3876 H24B CHL1M   9     -58.220  16.791   7.789  0.00  0.00      MEMB  
ATOM   3877  C25 CHL1M   9     -59.954  16.343   6.514  0.00  0.00      MEMB  
ATOM   3878  H25 CHL1M   9     -61.003  15.990   6.610  0.00  0.00      MEMB  
ATOM   3879  C26 CHL1M   9     -59.977  17.767   5.885  0.00  0.00      MEMB  
ATOM   3880 H26A CHL1M   9     -58.944  18.170   5.816  0.00  0.00      MEMB  
ATOM   3881 H26B CHL1M   9     -60.415  17.720   4.866  0.00  0.00      MEMB  
ATOM   3882 H26C CHL1M   9     -60.564  18.451   6.536  0.00  0.00      MEMB  
ATOM   3883  C27 CHL1M   9     -59.183  15.476   5.551  0.00  0.00      MEMB  
ATOM   3884 H27A CHL1M   9     -59.503  15.533   4.489  0.00  0.00      MEMB  
ATOM   3885 H27B CHL1M   9     -58.115  15.781   5.565  0.00  0.00      MEMB  
ATOM   3886 H27C CHL1M   9     -59.161  14.388   5.773  0.00  0.00      MEMB  
ATOM   3887  C3  CHL1M  10     -65.490  29.441  18.029  0.00  0.00      MEMB  
ATOM   3888  H3  CHL1M  10     -66.389  29.896  17.562  0.00  0.00      MEMB  
ATOM   3889  O3  CHL1M  10     -65.515  29.508  19.426  0.00  0.00      MEMB  
ATOM   3890  H3' CHL1M  10     -65.088  28.670  19.618  0.00  0.00      MEMB  
ATOM   3891  C4  CHL1M  10     -65.512  27.972  17.712  0.00  0.00      MEMB  
ATOM   3892  H4A CHL1M  10     -64.783  27.294  18.204  0.00  0.00      MEMB  
ATOM   3893  H4B CHL1M  10     -66.402  27.490  18.169  0.00  0.00      MEMB  
ATOM   3894  C5  CHL1M  10     -65.374  27.741  16.219  0.00  0.00      MEMB  
ATOM   3895  C6  CHL1M  10     -66.303  27.189  15.451  0.00  0.00      MEMB  
ATOM   3896  H6  CHL1M  10     -67.210  26.790  15.927  0.00  0.00      MEMB  
ATOM   3897  C7  CHL1M  10     -66.201  27.072  13.936  0.00  0.00      MEMB  
ATOM   3898  H7A CHL1M  10     -66.422  25.995  13.775  0.00  0.00      MEMB  
ATOM   3899  H7B CHL1M  10     -66.999  27.632  13.405  0.00  0.00      MEMB  
ATOM   3900  C8  CHL1M  10     -64.754  27.423  13.411  0.00  0.00      MEMB  
ATOM   3901  H8  CHL1M  10     -63.986  26.623  13.475  0.00  0.00      MEMB  
ATOM   3902  C14 CHL1M  10     -64.925  27.645  11.959  0.00  0.00      MEMB  
ATOM   3903  H14 CHL1M  10     -65.633  28.481  11.775  0.00  0.00      MEMB  
ATOM   3904  C15 CHL1M  10     -65.467  26.504  11.008  0.00  0.00      MEMB  
ATOM   3905 H15A CHL1M  10     -64.984  25.505  11.045  0.00  0.00      MEMB  
ATOM   3906 H15B CHL1M  10     -66.548  26.390  11.236  0.00  0.00      MEMB  
ATOM   3907  C16 CHL1M  10     -65.113  27.103   9.628  0.00  0.00      MEMB  
ATOM   3908 H16A CHL1M  10     -64.566  26.359   9.011  0.00  0.00      MEMB  
ATOM   3909 H16B CHL1M  10     -66.001  27.504   9.094  0.00  0.00      MEMB  
ATOM   3910  C17 CHL1M  10     -64.050  28.254   9.894  0.00  0.00      MEMB  
ATOM   3911  H17 CHL1M  10     -64.632  29.196   9.979  0.00  0.00      MEMB  
ATOM   3912  C13 CHL1M  10     -63.635  28.010  11.292  0.00  0.00      MEMB  
ATOM   3913  C18 CHL1M  10     -62.592  26.937  11.335  0.00  0.00      MEMB  
ATOM   3914 H18A CHL1M  10     -62.792  25.910  10.960  0.00  0.00      MEMB  
ATOM   3915 H18B CHL1M  10     -61.756  27.317  10.710  0.00  0.00      MEMB  
ATOM   3916 H18C CHL1M  10     -62.050  26.805  12.296  0.00  0.00      MEMB  
ATOM   3917  C12 CHL1M  10     -63.037  29.293  11.831  0.00  0.00      MEMB  
ATOM   3918 H12A CHL1M  10     -62.063  29.549  11.360  0.00  0.00      MEMB  
ATOM   3919 H12B CHL1M  10     -63.823  30.051  11.627  0.00  0.00      MEMB  
ATOM   3920  C11 CHL1M  10     -62.974  29.226  13.337  0.00  0.00      MEMB  
ATOM   3921 H11A CHL1M  10     -62.073  28.665  13.663  0.00  0.00      MEMB  
ATOM   3922 H11B CHL1M  10     -62.785  30.291  13.589  0.00  0.00      MEMB  
ATOM   3923  C9  CHL1M  10     -64.192  28.672  14.060  0.00  0.00      MEMB  
ATOM   3924  H9  CHL1M  10     -64.952  29.466  13.897  0.00  0.00      MEMB  
ATOM   3925  C10 CHL1M  10     -64.186  28.459  15.586  0.00  0.00      MEMB  
ATOM   3926  C19 CHL1M  10     -62.883  27.714  15.954  0.00  0.00      MEMB  
ATOM   3927 H19A CHL1M  10     -62.797  27.418  17.021  0.00  0.00      MEMB  
ATOM   3928 H19B CHL1M  10     -62.816  26.783  15.352  0.00  0.00      MEMB  
ATOM   3929 H19C CHL1M  10     -61.946  28.311  15.932  0.00  0.00      MEMB  
ATOM   3930  C1  CHL1M  10     -64.055  29.934  16.058  0.00  0.00      MEMB  
ATOM   3931  H1A CHL1M  10     -63.077  30.374  15.770  0.00  0.00      MEMB  
ATOM   3932  H1B CHL1M  10     -64.915  30.451  15.580  0.00  0.00      MEMB  
ATOM   3933  C2  CHL1M  10     -64.220  30.147  17.571  0.00  0.00      MEMB  
ATOM   3934  H2A CHL1M  10     -64.229  31.242  17.758  0.00  0.00      MEMB  
ATOM   3935  H2B CHL1M  10     -63.393  29.761  18.204  0.00  0.00      MEMB  
ATOM   3936  C20 CHL1M  10     -63.024  28.621   8.763  0.00  0.00      MEMB  
ATOM   3937  H20 CHL1M  10     -62.195  29.178   9.252  0.00  0.00      MEMB  
ATOM   3938  C21 CHL1M  10     -63.773  29.503   7.732  0.00  0.00      MEMB  
ATOM   3939 H21A CHL1M  10     -64.373  30.365   8.095  0.00  0.00      MEMB  
ATOM   3940 H21B CHL1M  10     -64.486  28.855   7.179  0.00  0.00      MEMB  
ATOM   3941 H21C CHL1M  10     -63.120  30.137   7.095  0.00  0.00      MEMB  
ATOM   3942  C22 CHL1M  10     -62.350  27.379   8.045  0.00  0.00      MEMB  
ATOM   3943 H22A CHL1M  10     -61.968  26.648   8.790  0.00  0.00      MEMB  
ATOM   3944 H22B CHL1M  10     -63.175  26.920   7.460  0.00  0.00      MEMB  
ATOM   3945  C23 CHL1M  10     -61.234  27.750   7.071  0.00  0.00      MEMB  
ATOM   3946 H23A CHL1M  10     -61.641  28.604   6.487  0.00  0.00      MEMB  
ATOM   3947 H23B CHL1M  10     -60.375  28.146   7.654  0.00  0.00      MEMB  
ATOM   3948  C24 CHL1M  10     -60.633  26.667   6.078  0.00  0.00      MEMB  
ATOM   3949 H24A CHL1M  10     -60.486  25.722   6.643  0.00  0.00      MEMB  
ATOM   3950 H24B CHL1M  10     -61.328  26.385   5.258  0.00  0.00      MEMB  
ATOM   3951  C25 CHL1M  10     -59.243  27.063   5.470  0.00  0.00      MEMB  
ATOM   3952  H25 CHL1M  10     -58.561  27.375   6.289  0.00  0.00      MEMB  
ATOM   3953  C26 CHL1M  10     -58.569  25.781   4.905  0.00  0.00      MEMB  
ATOM   3954 H26A CHL1M  10     -57.496  25.887   4.634  0.00  0.00      MEMB  
ATOM   3955 H26B CHL1M  10     -58.583  24.914   5.600  0.00  0.00      MEMB  
ATOM   3956 H26C CHL1M  10     -59.157  25.548   3.991  0.00  0.00      MEMB  
ATOM   3957  C27 CHL1M  10     -59.357  28.145   4.383  0.00  0.00      MEMB  
ATOM   3958 H27A CHL1M  10     -58.471  28.233   3.719  0.00  0.00      MEMB  
ATOM   3959 H27B CHL1M  10     -60.259  28.012   3.747  0.00  0.00      MEMB  
ATOM   3960 H27C CHL1M  10     -59.573  29.052   4.987  0.00  0.00      MEMB  
ATOM   3961  C3  CHL1M  11      17.173   2.725  17.735  0.00  0.00      MEMB  
ATOM   3962  H3  CHL1M  11      18.239   2.833  18.030  0.00  0.00      MEMB  
ATOM   3963  O3  CHL1M  11      16.479   2.334  18.941  0.00  0.00      MEMB  
ATOM   3964  H3' CHL1M  11      15.556   2.556  18.804  0.00  0.00      MEMB  
ATOM   3965  C4  CHL1M  11      16.537   4.074  17.278  0.00  0.00      MEMB  
ATOM   3966  H4A CHL1M  11      15.429   4.034  17.334  0.00  0.00      MEMB  
ATOM   3967  H4B CHL1M  11      16.765   4.690  18.175  0.00  0.00      MEMB  
ATOM   3968  C5  CHL1M  11      17.061   4.468  15.906  0.00  0.00      MEMB  
ATOM   3969  C6  CHL1M  11      17.680   5.679  15.770  0.00  0.00      MEMB  
ATOM   3970  H6  CHL1M  11      17.841   6.347  16.629  0.00  0.00      MEMB  
ATOM   3971  C7  CHL1M  11      18.137   6.118  14.443  0.00  0.00      MEMB  
ATOM   3972  H7A CHL1M  11      17.763   7.121  14.147  0.00  0.00      MEMB  
ATOM   3973  H7B CHL1M  11      19.246   6.188  14.418  0.00  0.00      MEMB  
ATOM   3974  C8  CHL1M  11      17.496   5.257  13.241  0.00  0.00      MEMB  
ATOM   3975  H8  CHL1M  11      16.415   5.510  13.288  0.00  0.00      MEMB  
ATOM   3976  C14 CHL1M  11      18.097   5.720  11.948  0.00  0.00      MEMB  
ATOM   3977  H14 CHL1M  11      19.149   5.370  12.017  0.00  0.00      MEMB  
ATOM   3978  C15 CHL1M  11      18.086   7.207  11.614  0.00  0.00      MEMB  
ATOM   3979 H15A CHL1M  11      17.055   7.548  11.847  0.00  0.00      MEMB  
ATOM   3980 H15B CHL1M  11      18.878   7.741  12.180  0.00  0.00      MEMB  
ATOM   3981  C16 CHL1M  11      18.423   7.247  10.096  0.00  0.00      MEMB  
ATOM   3982 H16A CHL1M  11      17.779   7.944   9.518  0.00  0.00      MEMB  
ATOM   3983 H16B CHL1M  11      19.501   7.484   9.971  0.00  0.00      MEMB  
ATOM   3984  C17 CHL1M  11      18.188   5.778   9.537  0.00  0.00      MEMB  
ATOM   3985  H17 CHL1M  11      19.208   5.340   9.574  0.00  0.00      MEMB  
ATOM   3986  C13 CHL1M  11      17.460   5.071  10.713  0.00  0.00      MEMB  
ATOM   3987  C18 CHL1M  11      15.961   5.445  10.653  0.00  0.00      MEMB  
ATOM   3988 H18A CHL1M  11      15.785   6.464  10.246  0.00  0.00      MEMB  
ATOM   3989 H18B CHL1M  11      15.373   4.800   9.966  0.00  0.00      MEMB  
ATOM   3990 H18C CHL1M  11      15.454   5.440  11.642  0.00  0.00      MEMB  
ATOM   3991  C12 CHL1M  11      17.751   3.551  10.876  0.00  0.00      MEMB  
ATOM   3992 H12A CHL1M  11      17.386   2.974  10.000  0.00  0.00      MEMB  
ATOM   3993 H12B CHL1M  11      18.849   3.397  10.949  0.00  0.00      MEMB  
ATOM   3994  C11 CHL1M  11      17.198   2.968  12.213  0.00  0.00      MEMB  
ATOM   3995 H11A CHL1M  11      16.092   2.897  12.133  0.00  0.00      MEMB  
ATOM   3996 H11B CHL1M  11      17.613   1.937  12.242  0.00  0.00      MEMB  
ATOM   3997  C9  CHL1M  11      17.596   3.793  13.476  0.00  0.00      MEMB  
ATOM   3998  H9  CHL1M  11      18.695   3.676  13.589  0.00  0.00      MEMB  
ATOM   3999  C10 CHL1M  11      16.813   3.403  14.751  0.00  0.00      MEMB  
ATOM   4000  C19 CHL1M  11      15.232   3.331  14.606  0.00  0.00      MEMB  
ATOM   4001 H19A CHL1M  11      14.828   4.327  14.327  0.00  0.00      MEMB  
ATOM   4002 H19B CHL1M  11      14.937   2.635  13.792  0.00  0.00      MEMB  
ATOM   4003 H19C CHL1M  11      14.814   3.047  15.595  0.00  0.00      MEMB  
ATOM   4004  C1  CHL1M  11      17.392   2.049  15.275  0.00  0.00      MEMB  
ATOM   4005  H1A CHL1M  11      16.998   1.220  14.651  0.00  0.00      MEMB  
ATOM   4006  H1B CHL1M  11      18.503   2.032  15.236  0.00  0.00      MEMB  
ATOM   4007  C2  CHL1M  11      16.967   1.644  16.695  0.00  0.00      MEMB  
ATOM   4008  H2A CHL1M  11      17.298   0.656  17.079  0.00  0.00      MEMB  
ATOM   4009  H2B CHL1M  11      15.863   1.522  16.686  0.00  0.00      MEMB  
ATOM   4010  C20 CHL1M  11      17.798   5.683   8.054  0.00  0.00      MEMB  
ATOM   4011  H20 CHL1M  11      16.841   6.233   7.921  0.00  0.00      MEMB  
ATOM   4012  C21 CHL1M  11      17.631   4.193   7.569  0.00  0.00      MEMB  
ATOM   4013 H21A CHL1M  11      18.560   3.612   7.751  0.00  0.00      MEMB  
ATOM   4014 H21B CHL1M  11      17.482   4.236   6.469  0.00  0.00      MEMB  
ATOM   4015 H21C CHL1M  11      16.758   3.675   8.020  0.00  0.00      MEMB  
ATOM   4016  C22 CHL1M  11      18.795   6.412   7.148  0.00  0.00      MEMB  
ATOM   4017 H22A CHL1M  11      19.827   6.424   7.560  0.00  0.00      MEMB  
ATOM   4018 H22B CHL1M  11      18.834   5.906   6.159  0.00  0.00      MEMB  
ATOM   4019  C23 CHL1M  11      18.235   7.784   6.648  0.00  0.00      MEMB  
ATOM   4020 H23A CHL1M  11      17.234   7.689   6.175  0.00  0.00      MEMB  
ATOM   4021 H23B CHL1M  11      18.130   8.367   7.588  0.00  0.00      MEMB  
ATOM   4022  C24 CHL1M  11      19.206   8.433   5.622  0.00  0.00      MEMB  
ATOM   4023 H24A CHL1M  11      18.960   9.505   5.466  0.00  0.00      MEMB  
ATOM   4024 H24B CHL1M  11      20.273   8.434   5.933  0.00  0.00      MEMB  
ATOM   4025  C25 CHL1M  11      19.123   7.770   4.148  0.00  0.00      MEMB  
ATOM   4026  H25 CHL1M  11      19.314   6.685   4.284  0.00  0.00      MEMB  
ATOM   4027  C26 CHL1M  11      17.772   7.907   3.497  0.00  0.00      MEMB  
ATOM   4028 H26A CHL1M  11      17.484   8.977   3.429  0.00  0.00      MEMB  
ATOM   4029 H26B CHL1M  11      17.838   7.523   2.457  0.00  0.00      MEMB  
ATOM   4030 H26C CHL1M  11      16.979   7.415   4.101  0.00  0.00      MEMB  
ATOM   4031  C27 CHL1M  11      20.310   8.158   3.166  0.00  0.00      MEMB  
ATOM   4032 H27A CHL1M  11      20.452   9.229   2.907  0.00  0.00      MEMB  
ATOM   4033 H27B CHL1M  11      21.291   7.796   3.542  0.00  0.00      MEMB  
ATOM   4034 H27C CHL1M  11      20.010   7.735   2.183  0.00  0.00      MEMB  
ATOM   4035  C3  CHL1M  12      53.627 -19.523  21.007  0.00  0.00      MEMB  
ATOM   4036  H3  CHL1M  12      54.626 -19.041  20.937  0.00  0.00      MEMB  
ATOM   4037  O3  CHL1M  12      53.495 -19.927  22.445  0.00  0.00      MEMB  
ATOM   4038  H3' CHL1M  12      52.639 -20.357  22.509  0.00  0.00      MEMB  
ATOM   4039  C4  CHL1M  12      52.541 -18.475  20.604  0.00  0.00      MEMB  
ATOM   4040  H4A CHL1M  12      51.615 -19.063  20.781  0.00  0.00      MEMB  
ATOM   4041  H4B CHL1M  12      52.510 -17.645  21.341  0.00  0.00      MEMB  
ATOM   4042  C5  CHL1M  12      52.694 -18.126  19.130  0.00  0.00      MEMB  
ATOM   4043  C6  CHL1M  12      52.807 -16.803  18.791  0.00  0.00      MEMB  
ATOM   4044  H6  CHL1M  12      52.743 -16.047  19.587  0.00  0.00      MEMB  
ATOM   4045  C7  CHL1M  12      53.084 -16.241  17.459  0.00  0.00      MEMB  
ATOM   4046  H7A CHL1M  12      52.354 -15.420  17.294  0.00  0.00      MEMB  
ATOM   4047  H7B CHL1M  12      54.125 -15.857  17.507  0.00  0.00      MEMB  
ATOM   4048  C8  CHL1M  12      53.000 -17.369  16.379  0.00  0.00      MEMB  
ATOM   4049  H8  CHL1M  12      51.946 -17.532  16.067  0.00  0.00      MEMB  
ATOM   4050  C14 CHL1M  12      53.756 -16.901  15.131  0.00  0.00      MEMB  
ATOM   4051  H14 CHL1M  12      54.823 -17.027  15.412  0.00  0.00      MEMB  
ATOM   4052  C15 CHL1M  12      53.475 -15.506  14.627  0.00  0.00      MEMB  
ATOM   4053 H15A CHL1M  12      52.371 -15.388  14.585  0.00  0.00      MEMB  
ATOM   4054 H15B CHL1M  12      53.853 -14.586  15.122  0.00  0.00      MEMB  
ATOM   4055  C16 CHL1M  12      54.096 -15.473  13.215  0.00  0.00      MEMB  
ATOM   4056 H16A CHL1M  12      53.280 -15.009  12.620  0.00  0.00      MEMB  
ATOM   4057 H16B CHL1M  12      54.943 -14.761  13.317  0.00  0.00      MEMB  
ATOM   4058  C17 CHL1M  12      54.405 -16.991  12.817  0.00  0.00      MEMB  
ATOM   4059  H17 CHL1M  12      55.483 -17.133  13.043  0.00  0.00      MEMB  
ATOM   4060  C13 CHL1M  12      53.615 -17.770  13.809  0.00  0.00      MEMB  
ATOM   4061  C18 CHL1M  12      52.130 -17.823  13.316  0.00  0.00      MEMB  
ATOM   4062 H18A CHL1M  12      51.448 -18.438  13.941  0.00  0.00      MEMB  
ATOM   4063 H18B CHL1M  12      51.786 -16.774  13.182  0.00  0.00      MEMB  
ATOM   4064 H18C CHL1M  12      52.138 -18.383  12.357  0.00  0.00      MEMB  
ATOM   4065  C12 CHL1M  12      54.113 -19.177  14.201  0.00  0.00      MEMB  
ATOM   4066 H12A CHL1M  12      53.875 -19.920  13.411  0.00  0.00      MEMB  
ATOM   4067 H12B CHL1M  12      55.213 -19.182  14.364  0.00  0.00      MEMB  
ATOM   4068  C11 CHL1M  12      53.435 -19.689  15.526  0.00  0.00      MEMB  
ATOM   4069 H11A CHL1M  12      52.368 -19.788  15.235  0.00  0.00      MEMB  
ATOM   4070 H11B CHL1M  12      53.685 -20.763  15.659  0.00  0.00      MEMB  
ATOM   4071  C9  CHL1M  12      53.542 -18.753  16.792  0.00  0.00      MEMB  
ATOM   4072  H9  CHL1M  12      54.618 -18.641  17.043  0.00  0.00      MEMB  
ATOM   4073  C10 CHL1M  12      52.882 -19.269  18.081  0.00  0.00      MEMB  
ATOM   4074  C19 CHL1M  12      51.532 -19.881  17.769  0.00  0.00      MEMB  
ATOM   4075 H19A CHL1M  12      51.684 -20.844  17.236  0.00  0.00      MEMB  
ATOM   4076 H19B CHL1M  12      51.012 -20.154  18.712  0.00  0.00      MEMB  
ATOM   4077 H19C CHL1M  12      50.948 -19.054  17.312  0.00  0.00      MEMB  
ATOM   4078  C1  CHL1M  12      53.772 -20.420  18.651  0.00  0.00      MEMB  
ATOM   4079  H1A CHL1M  12      53.720 -21.339  18.030  0.00  0.00      MEMB  
ATOM   4080  H1B CHL1M  12      54.849 -20.153  18.596  0.00  0.00      MEMB  
ATOM   4081  C2  CHL1M  12      53.564 -20.770  20.175  0.00  0.00      MEMB  
ATOM   4082  H2A CHL1M  12      54.389 -21.432  20.513  0.00  0.00      MEMB  
ATOM   4083  H2B CHL1M  12      52.600 -21.320  20.234  0.00  0.00      MEMB  
ATOM   4084  C20 CHL1M  12      54.233 -17.156  11.295  0.00  0.00      MEMB  
ATOM   4085  H20 CHL1M  12      53.169 -17.062  10.989  0.00  0.00      MEMB  
ATOM   4086  C21 CHL1M  12      54.660 -18.635  10.910  0.00  0.00      MEMB  
ATOM   4087 H21A CHL1M  12      54.726 -18.657   9.801  0.00  0.00      MEMB  
ATOM   4088 H21B CHL1M  12      53.939 -19.384  11.302  0.00  0.00      MEMB  
ATOM   4089 H21C CHL1M  12      55.683 -18.944  11.212  0.00  0.00      MEMB  
ATOM   4090  C22 CHL1M  12      55.207 -16.175  10.527  0.00  0.00      MEMB  
ATOM   4091 H22A CHL1M  12      55.348 -15.210  11.059  0.00  0.00      MEMB  
ATOM   4092 H22B CHL1M  12      56.205 -16.657  10.457  0.00  0.00      MEMB  
ATOM   4093  C23 CHL1M  12      54.919 -15.950   9.020  0.00  0.00      MEMB  
ATOM   4094 H23A CHL1M  12      55.698 -15.273   8.610  0.00  0.00      MEMB  
ATOM   4095 H23B CHL1M  12      55.154 -16.870   8.444  0.00  0.00      MEMB  
ATOM   4096  C24 CHL1M  12      53.511 -15.289   8.783  0.00  0.00      MEMB  
ATOM   4097 H24A CHL1M  12      52.780 -15.814   9.434  0.00  0.00      MEMB  
ATOM   4098 H24B CHL1M  12      53.591 -14.260   9.196  0.00  0.00      MEMB  
ATOM   4099  C25 CHL1M  12      52.984 -15.427   7.342  0.00  0.00      MEMB  
ATOM   4100  H25 CHL1M  12      53.161 -16.479   7.031  0.00  0.00      MEMB  
ATOM   4101  C26 CHL1M  12      51.456 -15.179   7.131  0.00  0.00      MEMB  
ATOM   4102 H26A CHL1M  12      51.160 -15.402   6.083  0.00  0.00      MEMB  
ATOM   4103 H26B CHL1M  12      50.900 -15.821   7.847  0.00  0.00      MEMB  
ATOM   4104 H26C CHL1M  12      51.412 -14.078   7.273  0.00  0.00      MEMB  
ATOM   4105  C27 CHL1M  12      53.825 -14.632   6.339  0.00  0.00      MEMB  
ATOM   4106 H27A CHL1M  12      54.885 -14.967   6.361  0.00  0.00      MEMB  
ATOM   4107 H27B CHL1M  12      53.501 -14.787   5.288  0.00  0.00      MEMB  
ATOM   4108 H27C CHL1M  12      53.751 -13.534   6.490  0.00  0.00      MEMB  
ATOM   4109  C3  CHL1M  13     -70.709  16.099  20.677  0.00  0.00      MEMB  
ATOM   4110  H3  CHL1M  13     -70.041  16.963  20.474  0.00  0.00      MEMB  
ATOM   4111  O3  CHL1M  13     -70.991  16.053  22.093  0.00  0.00      MEMB  
ATOM   4112  H3' CHL1M  13     -70.562  15.230  22.338  0.00  0.00      MEMB  
ATOM   4113  C4  CHL1M  13     -72.034  16.367  19.909  0.00  0.00      MEMB  
ATOM   4114  H4A CHL1M  13     -72.574  15.462  20.263  0.00  0.00      MEMB  
ATOM   4115  H4B CHL1M  13     -72.587  17.256  20.279  0.00  0.00      MEMB  
ATOM   4116  C5  CHL1M  13     -71.913  16.290  18.403  0.00  0.00      MEMB  
ATOM   4117  C6  CHL1M  13     -72.334  17.392  17.743  0.00  0.00      MEMB  
ATOM   4118  H6  CHL1M  13     -72.794  18.094  18.453  0.00  0.00      MEMB  
ATOM   4119  C7  CHL1M  13     -72.439  17.456  16.284  0.00  0.00      MEMB  
ATOM   4120  H7A CHL1M  13     -73.471  17.778  16.026  0.00  0.00      MEMB  
ATOM   4121  H7B CHL1M  13     -71.760  18.235  15.876  0.00  0.00      MEMB  
ATOM   4122  C8  CHL1M  13     -72.163  16.077  15.641  0.00  0.00      MEMB  
ATOM   4123  H8  CHL1M  13     -73.069  15.444  15.762  0.00  0.00      MEMB  
ATOM   4124  C14 CHL1M  13     -71.783  16.220  14.156  0.00  0.00      MEMB  
ATOM   4125  H14 CHL1M  13     -70.843  16.808  14.227  0.00  0.00      MEMB  
ATOM   4126  C15 CHL1M  13     -72.768  17.041  13.338  0.00  0.00      MEMB  
ATOM   4127 H15A CHL1M  13     -73.809  16.761  13.607  0.00  0.00      MEMB  
ATOM   4128 H15B CHL1M  13     -72.701  18.145  13.448  0.00  0.00      MEMB  
ATOM   4129  C16 CHL1M  13     -72.454  16.656  11.886  0.00  0.00      MEMB  
ATOM   4130 H16A CHL1M  13     -73.340  16.245  11.357  0.00  0.00      MEMB  
ATOM   4131 H16B CHL1M  13     -71.991  17.454  11.268  0.00  0.00      MEMB  
ATOM   4132  C17 CHL1M  13     -71.256  15.506  11.971  0.00  0.00      MEMB  
ATOM   4133  H17 CHL1M  13     -70.358  16.157  11.914  0.00  0.00      MEMB  
ATOM   4134  C13 CHL1M  13     -71.507  14.900  13.381  0.00  0.00      MEMB  
ATOM   4135  C18 CHL1M  13     -72.733  13.932  13.425  0.00  0.00      MEMB  
ATOM   4136 H18A CHL1M  13     -72.988  13.663  14.473  0.00  0.00      MEMB  
ATOM   4137 H18B CHL1M  13     -73.557  14.395  12.842  0.00  0.00      MEMB  
ATOM   4138 H18C CHL1M  13     -72.291  12.992  13.030  0.00  0.00      MEMB  
ATOM   4139  C12 CHL1M  13     -70.298  14.257  14.043  0.00  0.00      MEMB  
ATOM   4140 H12A CHL1M  13     -70.119  13.190  13.789  0.00  0.00      MEMB  
ATOM   4141 H12B CHL1M  13     -69.407  14.911  13.934  0.00  0.00      MEMB  
ATOM   4142  C11 CHL1M  13     -70.574  14.079  15.577  0.00  0.00      MEMB  
ATOM   4143 H11A CHL1M  13     -71.471  13.423  15.574  0.00  0.00      MEMB  
ATOM   4144 H11B CHL1M  13     -69.700  13.566  16.032  0.00  0.00      MEMB  
ATOM   4145  C9  CHL1M  13     -71.007  15.354  16.301  0.00  0.00      MEMB  
ATOM   4146  H9  CHL1M  13     -70.117  15.989  16.103  0.00  0.00      MEMB  
ATOM   4147  C10 CHL1M  13     -71.281  15.049  17.804  0.00  0.00      MEMB  
ATOM   4148  C19 CHL1M  13     -72.197  13.819  17.958  0.00  0.00      MEMB  
ATOM   4149 H19A CHL1M  13     -72.397  13.579  19.025  0.00  0.00      MEMB  
ATOM   4150 H19B CHL1M  13     -73.224  14.016  17.582  0.00  0.00      MEMB  
ATOM   4151 H19C CHL1M  13     -71.844  12.842  17.564  0.00  0.00      MEMB  
ATOM   4152  C1  CHL1M  13     -69.951  14.884  18.611  0.00  0.00      MEMB  
ATOM   4153  H1A CHL1M  13     -69.533  13.878  18.392  0.00  0.00      MEMB  
ATOM   4154  H1B CHL1M  13     -69.318  15.712  18.225  0.00  0.00      MEMB  
ATOM   4155  C2  CHL1M  13     -70.052  14.867  20.136  0.00  0.00      MEMB  
ATOM   4156  H2A CHL1M  13     -69.073  14.663  20.619  0.00  0.00      MEMB  
ATOM   4157  H2B CHL1M  13     -70.689  13.992  20.387  0.00  0.00      MEMB  
ATOM   4158  C20 CHL1M  13     -71.129  14.585  10.722  0.00  0.00      MEMB  
ATOM   4159  H20 CHL1M  13     -72.044  13.959  10.652  0.00  0.00      MEMB  
ATOM   4160  C21 CHL1M  13     -69.849  13.678  10.931  0.00  0.00      MEMB  
ATOM   4161 H21A CHL1M  13     -69.508  13.207   9.984  0.00  0.00      MEMB  
ATOM   4162 H21B CHL1M  13     -70.129  12.853  11.620  0.00  0.00      MEMB  
ATOM   4163 H21C CHL1M  13     -69.113  14.379  11.378  0.00  0.00      MEMB  
ATOM   4164  C22 CHL1M  13     -71.034  15.342   9.385  0.00  0.00      MEMB  
ATOM   4165 H22A CHL1M  13     -71.932  15.981   9.242  0.00  0.00      MEMB  
ATOM   4166 H22B CHL1M  13     -70.253  16.126   9.485  0.00  0.00      MEMB  
ATOM   4167  C23 CHL1M  13     -70.762  14.468   8.152  0.00  0.00      MEMB  
ATOM   4168 H23A CHL1M  13     -69.751  14.039   8.321  0.00  0.00      MEMB  
ATOM   4169 H23B CHL1M  13     -71.547  13.683   8.185  0.00  0.00      MEMB  
ATOM   4170  C24 CHL1M  13     -70.784  15.139   6.784  0.00  0.00      MEMB  
ATOM   4171 H24A CHL1M  13     -71.719  15.726   6.656  0.00  0.00      MEMB  
ATOM   4172 H24B CHL1M  13     -69.917  15.831   6.734  0.00  0.00      MEMB  
ATOM   4173  C25 CHL1M  13     -70.895  14.165   5.518  0.00  0.00      MEMB  
ATOM   4174  H25 CHL1M  13     -70.790  14.803   4.614  0.00  0.00      MEMB  
ATOM   4175  C26 CHL1M  13     -69.741  13.156   5.522  0.00  0.00      MEMB  
ATOM   4176 H26A CHL1M  13     -69.909  12.535   4.616  0.00  0.00      MEMB  
ATOM   4177 H26B CHL1M  13     -68.804  13.744   5.410  0.00  0.00      MEMB  
ATOM   4178 H26C CHL1M  13     -69.767  12.550   6.452  0.00  0.00      MEMB  
ATOM   4179  C27 CHL1M  13     -72.286  13.540   5.424  0.00  0.00      MEMB  
ATOM   4180 H27A CHL1M  13     -73.074  14.322   5.466  0.00  0.00      MEMB  
ATOM   4181 H27B CHL1M  13     -72.473  12.848   4.575  0.00  0.00      MEMB  
ATOM   4182 H27C CHL1M  13     -72.394  12.889   6.318  0.00  0.00      MEMB  
ATOM   4183  C3  CHL1M  14      11.430  26.039  18.717  0.00  0.00      MEMB  
ATOM   4184  H3  CHL1M  14      12.252  25.425  18.293  0.00  0.00      MEMB  
ATOM   4185  O3  CHL1M  14      11.318  25.797  20.183  0.00  0.00      MEMB  
ATOM   4186  H3' CHL1M  14      12.187  25.690  20.576  0.00  0.00      MEMB  
ATOM   4187  C4  CHL1M  14      11.732  27.479  18.576  0.00  0.00      MEMB  
ATOM   4188  H4A CHL1M  14      10.910  27.993  19.119  0.00  0.00      MEMB  
ATOM   4189  H4B CHL1M  14      12.587  27.600  19.275  0.00  0.00      MEMB  
ATOM   4190  C5  CHL1M  14      11.935  27.801  17.171  0.00  0.00      MEMB  
ATOM   4191  C6  CHL1M  14      13.137  28.273  16.776  0.00  0.00      MEMB  
ATOM   4192  H6  CHL1M  14      13.929  28.460  17.516  0.00  0.00      MEMB  
ATOM   4193  C7  CHL1M  14      13.376  28.853  15.389  0.00  0.00      MEMB  
ATOM   4194  H7A CHL1M  14      14.167  28.304  14.833  0.00  0.00      MEMB  
ATOM   4195  H7B CHL1M  14      13.732  29.903  15.459  0.00  0.00      MEMB  
ATOM   4196  C8  CHL1M  14      12.130  28.930  14.546  0.00  0.00      MEMB  
ATOM   4197  H8  CHL1M  14      11.628  29.892  14.784  0.00  0.00      MEMB  
ATOM   4198  C14 CHL1M  14      12.505  29.165  13.037  0.00  0.00      MEMB  
ATOM   4199  H14 CHL1M  14      12.856  28.149  12.753  0.00  0.00      MEMB  
ATOM   4200  C15 CHL1M  14      13.572  30.209  12.703  0.00  0.00      MEMB  
ATOM   4201 H15A CHL1M  14      13.459  31.228  13.131  0.00  0.00      MEMB  
ATOM   4202 H15B CHL1M  14      14.600  29.806  12.829  0.00  0.00      MEMB  
ATOM   4203  C16 CHL1M  14      13.411  30.454  11.211  0.00  0.00      MEMB  
ATOM   4204 H16A CHL1M  14      13.326  31.544  11.015  0.00  0.00      MEMB  
ATOM   4205 H16B CHL1M  14      14.158  29.944  10.566  0.00  0.00      MEMB  
ATOM   4206  C17 CHL1M  14      12.057  29.782  10.818  0.00  0.00      MEMB  
ATOM   4207  H17 CHL1M  14      12.365  28.822  10.349  0.00  0.00      MEMB  
ATOM   4208  C13 CHL1M  14      11.311  29.464  12.210  0.00  0.00      MEMB  
ATOM   4209  C18 CHL1M  14      10.590  30.761  12.676  0.00  0.00      MEMB  
ATOM   4210 H18A CHL1M  14      11.310  31.606  12.720  0.00  0.00      MEMB  
ATOM   4211 H18B CHL1M  14       9.759  31.073  12.007  0.00  0.00      MEMB  
ATOM   4212 H18C CHL1M  14      10.148  30.806  13.694  0.00  0.00      MEMB  
ATOM   4213  C12 CHL1M  14      10.395  28.185  12.389  0.00  0.00      MEMB  
ATOM   4214 H12A CHL1M  14       9.549  28.237  11.671  0.00  0.00      MEMB  
ATOM   4215 H12B CHL1M  14      10.945  27.290  12.027  0.00  0.00      MEMB  
ATOM   4216  C11 CHL1M  14       9.916  27.965  13.833  0.00  0.00      MEMB  
ATOM   4217 H11A CHL1M  14       9.299  28.847  14.109  0.00  0.00      MEMB  
ATOM   4218 H11B CHL1M  14       9.267  27.065  13.771  0.00  0.00      MEMB  
ATOM   4219  C9  CHL1M  14      11.132  27.807  14.784  0.00  0.00      MEMB  
ATOM   4220  H9  CHL1M  14      11.614  26.840  14.524  0.00  0.00      MEMB  
ATOM   4221  C10 CHL1M  14      10.740  27.590  16.271  0.00  0.00      MEMB  
ATOM   4222  C19 CHL1M  14       9.637  28.568  16.680  0.00  0.00      MEMB  
ATOM   4223 H19A CHL1M  14       8.646  28.373  16.219  0.00  0.00      MEMB  
ATOM   4224 H19B CHL1M  14       9.359  28.509  17.754  0.00  0.00      MEMB  
ATOM   4225 H19C CHL1M  14       9.999  29.603  16.499  0.00  0.00      MEMB  
ATOM   4226  C1  CHL1M  14      10.201  26.134  16.510  0.00  0.00      MEMB  
ATOM   4227  H1A CHL1M  14       9.182  26.153  16.067  0.00  0.00      MEMB  
ATOM   4228  H1B CHL1M  14      10.837  25.393  15.980  0.00  0.00      MEMB  
ATOM   4229  C2  CHL1M  14      10.129  25.756  18.006  0.00  0.00      MEMB  
ATOM   4230  H2A CHL1M  14       9.754  24.714  18.101  0.00  0.00      MEMB  
ATOM   4231  H2B CHL1M  14       9.324  26.339  18.501  0.00  0.00      MEMB  
ATOM   4232  C20 CHL1M  14      11.283  30.472   9.645  0.00  0.00      MEMB  
ATOM   4233  H20 CHL1M  14      11.114  31.541   9.897  0.00  0.00      MEMB  
ATOM   4234  C21 CHL1M  14       9.889  29.734   9.448  0.00  0.00      MEMB  
ATOM   4235 H21A CHL1M  14       9.223  29.823  10.332  0.00  0.00      MEMB  
ATOM   4236 H21B CHL1M  14      10.087  28.658   9.253  0.00  0.00      MEMB  
ATOM   4237 H21C CHL1M  14       9.398  30.083   8.514  0.00  0.00      MEMB  
ATOM   4238  C22 CHL1M  14      12.154  30.285   8.348  0.00  0.00      MEMB  
ATOM   4239 H22A CHL1M  14      13.167  30.626   8.651  0.00  0.00      MEMB  
ATOM   4240 H22B CHL1M  14      12.306  29.185   8.316  0.00  0.00      MEMB  
ATOM   4241  C23 CHL1M  14      11.575  30.857   7.070  0.00  0.00      MEMB  
ATOM   4242 H23A CHL1M  14      12.088  30.388   6.203  0.00  0.00      MEMB  
ATOM   4243 H23B CHL1M  14      10.535  30.467   7.053  0.00  0.00      MEMB  
ATOM   4244  C24 CHL1M  14      11.477  32.449   7.040  0.00  0.00      MEMB  
ATOM   4245 H24A CHL1M  14      10.798  32.606   7.906  0.00  0.00      MEMB  
ATOM   4246 H24B CHL1M  14      12.436  32.932   7.326  0.00  0.00      MEMB  
ATOM   4247  C25 CHL1M  14      10.761  32.975   5.786  0.00  0.00      MEMB  
ATOM   4248  H25 CHL1M  14      10.020  32.194   5.511  0.00  0.00      MEMB  
ATOM   4249  C26 CHL1M  14      10.150  34.418   5.906  0.00  0.00      MEMB  
ATOM   4250 H26A CHL1M  14       9.494  34.660   6.769  0.00  0.00      MEMB  
ATOM   4251 H26B CHL1M  14      11.000  35.129   5.978  0.00  0.00      MEMB  
ATOM   4252 H26C CHL1M  14       9.592  34.768   5.011  0.00  0.00      MEMB  
ATOM   4253  C27 CHL1M  14      11.693  32.954   4.613  0.00  0.00      MEMB  
ATOM   4254 H27A CHL1M  14      11.247  33.333   3.668  0.00  0.00      MEMB  
ATOM   4255 H27B CHL1M  14      12.652  33.465   4.842  0.00  0.00      MEMB  
ATOM   4256 H27C CHL1M  14      12.000  31.939   4.283  0.00  0.00      MEMB  
ATOM   4257  C3  CHL1M  15      63.863  71.465  15.466  0.00  0.00      MEMB  
ATOM   4258  H3  CHL1M  15      62.847  71.869  15.269  0.00  0.00      MEMB  
ATOM   4259  O3  CHL1M  15      64.139  71.490  16.854  0.00  0.00      MEMB  
ATOM   4260  H3' CHL1M  15      64.359  70.582  17.076  0.00  0.00      MEMB  
ATOM   4261  C4  CHL1M  15      63.971  69.993  15.101  0.00  0.00      MEMB  
ATOM   4262  H4A CHL1M  15      65.015  69.751  15.392  0.00  0.00      MEMB  
ATOM   4263  H4B CHL1M  15      63.248  69.485  15.774  0.00  0.00      MEMB  
ATOM   4264  C5  CHL1M  15      63.693  69.692  13.678  0.00  0.00      MEMB  
ATOM   4265  C6  CHL1M  15      62.743  68.897  13.335  0.00  0.00      MEMB  
ATOM   4266  H6  CHL1M  15      62.099  68.457  14.111  0.00  0.00      MEMB  
ATOM   4267  C7  CHL1M  15      62.367  68.645  11.886  0.00  0.00      MEMB  
ATOM   4268  H7A CHL1M  15      62.273  67.550  11.726  0.00  0.00      MEMB  
ATOM   4269  H7B CHL1M  15      61.474  69.301  11.793  0.00  0.00      MEMB  
ATOM   4270  C8  CHL1M  15      63.379  69.178  10.795  0.00  0.00      MEMB  
ATOM   4271  H8  CHL1M  15      64.096  68.340  10.658  0.00  0.00      MEMB  
ATOM   4272  C14 CHL1M  15      62.677  69.436   9.454  0.00  0.00      MEMB  
ATOM   4273  H14 CHL1M  15      62.068  70.350   9.616  0.00  0.00      MEMB  
ATOM   4274  C15 CHL1M  15      61.810  68.337   8.955  0.00  0.00      MEMB  
ATOM   4275 H15A CHL1M  15      62.298  67.342   9.023  0.00  0.00      MEMB  
ATOM   4276 H15B CHL1M  15      60.868  68.420   9.538  0.00  0.00      MEMB  
ATOM   4277  C16 CHL1M  15      61.733  68.603   7.478  0.00  0.00      MEMB  
ATOM   4278 H16A CHL1M  15      62.116  67.706   6.945  0.00  0.00      MEMB  
ATOM   4279 H16B CHL1M  15      60.680  68.762   7.162  0.00  0.00      MEMB  
ATOM   4280  C17 CHL1M  15      62.627  69.832   7.191  0.00  0.00      MEMB  
ATOM   4281  H17 CHL1M  15      62.024  70.755   7.328  0.00  0.00      MEMB  
ATOM   4282  C13 CHL1M  15      63.683  69.919   8.332  0.00  0.00      MEMB  
ATOM   4283  C18 CHL1M  15      64.802  68.818   8.103  0.00  0.00      MEMB  
ATOM   4284 H18A CHL1M  15      65.322  68.963   7.133  0.00  0.00      MEMB  
ATOM   4285 H18B CHL1M  15      65.528  68.766   8.943  0.00  0.00      MEMB  
ATOM   4286 H18C CHL1M  15      64.292  67.844   7.947  0.00  0.00      MEMB  
ATOM   4287  C12 CHL1M  15      64.239  71.264   8.759  0.00  0.00      MEMB  
ATOM   4288 H12A CHL1M  15      65.128  71.575   8.171  0.00  0.00      MEMB  
ATOM   4289 H12B CHL1M  15      63.474  72.066   8.830  0.00  0.00      MEMB  
ATOM   4290  C11 CHL1M  15      64.886  71.119  10.197  0.00  0.00      MEMB  
ATOM   4291 H11A CHL1M  15      65.874  70.616  10.124  0.00  0.00      MEMB  
ATOM   4292 H11B CHL1M  15      65.177  72.165  10.434  0.00  0.00      MEMB  
ATOM   4293  C9  CHL1M  15      64.002  70.531  11.296  0.00  0.00      MEMB  
ATOM   4294  H9  CHL1M  15      63.129  71.217  11.254  0.00  0.00      MEMB  
ATOM   4295  C10 CHL1M  15      64.594  70.538  12.716  0.00  0.00      MEMB  
ATOM   4296  C19 CHL1M  15      65.987  69.888  12.609  0.00  0.00      MEMB  
ATOM   4297 H19A CHL1M  15      66.589  69.843  13.541  0.00  0.00      MEMB  
ATOM   4298 H19B CHL1M  15      66.029  68.870  12.166  0.00  0.00      MEMB  
ATOM   4299 H19C CHL1M  15      66.642  70.557  12.010  0.00  0.00      MEMB  
ATOM   4300  C1  CHL1M  15      64.767  72.032  13.203  0.00  0.00      MEMB  
ATOM   4301  H1A CHL1M  15      65.708  72.448  12.783  0.00  0.00      MEMB  
ATOM   4302  H1B CHL1M  15      63.833  72.530  12.867  0.00  0.00      MEMB  
ATOM   4303  C2  CHL1M  15      64.843  72.229  14.675  0.00  0.00      MEMB  
ATOM   4304  H2A CHL1M  15      64.655  73.316  14.808  0.00  0.00      MEMB  
ATOM   4305  H2B CHL1M  15      65.862  71.933  15.004  0.00  0.00      MEMB  
ATOM   4306  C20 CHL1M  15      63.166  69.933   5.778  0.00  0.00      MEMB  
ATOM   4307  H20 CHL1M  15      64.111  69.379   5.589  0.00  0.00      MEMB  
ATOM   4308  C21 CHL1M  15      63.515  71.405   5.538  0.00  0.00      MEMB  
ATOM   4309 H21A CHL1M  15      64.003  71.622   4.564  0.00  0.00      MEMB  
ATOM   4310 H21B CHL1M  15      64.353  71.742   6.185  0.00  0.00      MEMB  
ATOM   4311 H21C CHL1M  15      62.550  71.945   5.639  0.00  0.00      MEMB  
ATOM   4312  C22 CHL1M  15      62.146  69.455   4.657  0.00  0.00      MEMB  
ATOM   4313 H22A CHL1M  15      62.176  68.353   4.524  0.00  0.00      MEMB  
ATOM   4314 H22B CHL1M  15      61.101  69.688   4.955  0.00  0.00      MEMB  
ATOM   4315  C23 CHL1M  15      62.212  69.996   3.264  0.00  0.00      MEMB  
ATOM   4316 H23A CHL1M  15      61.429  69.437   2.708  0.00  0.00      MEMB  
ATOM   4317 H23B CHL1M  15      62.044  71.094   3.236  0.00  0.00      MEMB  
ATOM   4318  C24 CHL1M  15      63.530  69.625   2.466  0.00  0.00      MEMB  
ATOM   4319 H24A CHL1M  15      64.221  70.430   2.797  0.00  0.00      MEMB  
ATOM   4320 H24B CHL1M  15      63.881  68.655   2.879  0.00  0.00      MEMB  
ATOM   4321  C25 CHL1M  15      63.613  69.696   0.927  0.00  0.00      MEMB  
ATOM   4322  H25 CHL1M  15      63.112  70.602   0.524  0.00  0.00      MEMB  
ATOM   4323  C26 CHL1M  15      65.023  69.635   0.423  0.00  0.00      MEMB  
ATOM   4324 H26A CHL1M  15      65.571  68.727   0.754  0.00  0.00      MEMB  
ATOM   4325 H26B CHL1M  15      64.993  69.717  -0.684  0.00  0.00      MEMB  
ATOM   4326 H26C CHL1M  15      65.626  70.524   0.705  0.00  0.00      MEMB  
ATOM   4327  C27 CHL1M  15      62.823  68.464   0.311  0.00  0.00      MEMB  
ATOM   4328 H27A CHL1M  15      62.812  68.579  -0.794  0.00  0.00      MEMB  
ATOM   4329 H27B CHL1M  15      63.216  67.471   0.619  0.00  0.00      MEMB  
ATOM   4330 H27C CHL1M  15      61.760  68.437   0.631  0.00  0.00      MEMB  
ATOM   4331  C3  CHL1M  16     -15.602  44.538  20.695  0.00  0.00      MEMB  
ATOM   4332  H3  CHL1M  16     -16.402  43.900  20.261  0.00  0.00      MEMB  
ATOM   4333  O3  CHL1M  16     -15.498  44.310  22.094  0.00  0.00      MEMB  
ATOM   4334  H3' CHL1M  16     -14.705  44.779  22.364  0.00  0.00      MEMB  
ATOM   4335  C4  CHL1M  16     -14.273  44.226  20.050  0.00  0.00      MEMB  
ATOM   4336  H4A CHL1M  16     -13.477  44.833  20.534  0.00  0.00      MEMB  
ATOM   4337  H4B CHL1M  16     -14.071  43.182  20.370  0.00  0.00      MEMB  
ATOM   4338  C5  CHL1M  16     -14.431  44.365  18.533  0.00  0.00      MEMB  
ATOM   4339  C6  CHL1M  16     -14.372  43.317  17.729  0.00  0.00      MEMB  
ATOM   4340  H6  CHL1M  16     -14.404  42.316  18.182  0.00  0.00      MEMB  
ATOM   4341  C7  CHL1M  16     -14.343  43.516  16.200  0.00  0.00      MEMB  
ATOM   4342  H7A CHL1M  16     -13.510  42.890  15.814  0.00  0.00      MEMB  
ATOM   4343  H7B CHL1M  16     -15.310  43.279  15.708  0.00  0.00      MEMB  
ATOM   4344  C8  CHL1M  16     -14.125  45.016  15.804  0.00  0.00      MEMB  
ATOM   4345  H8  CHL1M  16     -13.027  45.169  15.880  0.00  0.00      MEMB  
ATOM   4346  C14 CHL1M  16     -14.492  45.262  14.302  0.00  0.00      MEMB  
ATOM   4347  H14 CHL1M  16     -15.564  44.976  14.356  0.00  0.00      MEMB  
ATOM   4348  C15 CHL1M  16     -13.929  44.266  13.319  0.00  0.00      MEMB  
ATOM   4349 H15A CHL1M  16     -12.819  44.297  13.314  0.00  0.00      MEMB  
ATOM   4350 H15B CHL1M  16     -14.240  43.210  13.468  0.00  0.00      MEMB  
ATOM   4351  C16 CHL1M  16     -14.373  44.881  11.935  0.00  0.00      MEMB  
ATOM   4352 H16A CHL1M  16     -13.404  44.977  11.402  0.00  0.00      MEMB  
ATOM   4353 H16B CHL1M  16     -15.091  44.309  11.309  0.00  0.00      MEMB  
ATOM   4354  C17 CHL1M  16     -14.844  46.264  12.272  0.00  0.00      MEMB  
ATOM   4355  H17 CHL1M  16     -15.946  46.162  12.369  0.00  0.00      MEMB  
ATOM   4356  C13 CHL1M  16     -14.384  46.617  13.734  0.00  0.00      MEMB  
ATOM   4357  C18 CHL1M  16     -12.926  47.104  13.702  0.00  0.00      MEMB  
ATOM   4358 H18A CHL1M  16     -12.755  48.147  13.362  0.00  0.00      MEMB  
ATOM   4359 H18B CHL1M  16     -12.489  46.961  14.714  0.00  0.00      MEMB  
ATOM   4360 H18C CHL1M  16     -12.323  46.426  13.061  0.00  0.00      MEMB  
ATOM   4361  C12 CHL1M  16     -15.317  47.556  14.564  0.00  0.00      MEMB  
ATOM   4362 H12A CHL1M  16     -15.289  48.632  14.288  0.00  0.00      MEMB  
ATOM   4363 H12B CHL1M  16     -16.384  47.277  14.692  0.00  0.00      MEMB  
ATOM   4364  C11 CHL1M  16     -14.852  47.485  16.048  0.00  0.00      MEMB  
ATOM   4365 H11A CHL1M  16     -13.876  48.010  16.127  0.00  0.00      MEMB  
ATOM   4366 H11B CHL1M  16     -15.583  48.041  16.673  0.00  0.00      MEMB  
ATOM   4367  C9  CHL1M  16     -14.878  45.998  16.623  0.00  0.00      MEMB  
ATOM   4368  H9  CHL1M  16     -15.947  45.694  16.627  0.00  0.00      MEMB  
ATOM   4369  C10 CHL1M  16     -14.578  45.864  18.137  0.00  0.00      MEMB  
ATOM   4370  C19 CHL1M  16     -13.283  46.740  18.417  0.00  0.00      MEMB  
ATOM   4371 H19A CHL1M  16     -13.438  47.840  18.377  0.00  0.00      MEMB  
ATOM   4372 H19B CHL1M  16     -12.964  46.528  19.459  0.00  0.00      MEMB  
ATOM   4373 H19C CHL1M  16     -12.559  46.308  17.693  0.00  0.00      MEMB  
ATOM   4374  C1  CHL1M  16     -15.727  46.483  18.938  0.00  0.00      MEMB  
ATOM   4375  H1A CHL1M  16     -15.736  47.591  18.851  0.00  0.00      MEMB  
ATOM   4376  H1B CHL1M  16     -16.674  46.100  18.501  0.00  0.00      MEMB  
ATOM   4377  C2  CHL1M  16     -15.839  46.058  20.434  0.00  0.00      MEMB  
ATOM   4378  H2A CHL1M  16     -16.810  46.391  20.859  0.00  0.00      MEMB  
ATOM   4379  H2B CHL1M  16     -15.090  46.654  20.998  0.00  0.00      MEMB  
ATOM   4380  C20 CHL1M  16     -14.516  47.317  11.268  0.00  0.00      MEMB  
ATOM   4381  H20 CHL1M  16     -13.423  47.515  11.226  0.00  0.00      MEMB  
ATOM   4382  C21 CHL1M  16     -15.025  48.751  11.567  0.00  0.00      MEMB  
ATOM   4383 H21A CHL1M  16     -16.087  48.832  11.882  0.00  0.00      MEMB  
ATOM   4384 H21B CHL1M  16     -14.810  49.334  10.646  0.00  0.00      MEMB  
ATOM   4385 H21C CHL1M  16     -14.368  49.182  12.352  0.00  0.00      MEMB  
ATOM   4386  C22 CHL1M  16     -15.058  46.888   9.848  0.00  0.00      MEMB  
ATOM   4387 H22A CHL1M  16     -16.050  46.392   9.920  0.00  0.00      MEMB  
ATOM   4388 H22B CHL1M  16     -15.323  47.782   9.244  0.00  0.00      MEMB  
ATOM   4389  C23 CHL1M  16     -13.983  46.061   8.986  0.00  0.00      MEMB  
ATOM   4390 H23A CHL1M  16     -13.035  46.640   8.982  0.00  0.00      MEMB  
ATOM   4391 H23B CHL1M  16     -13.905  45.024   9.377  0.00  0.00      MEMB  
ATOM   4392  C24 CHL1M  16     -14.330  45.860   7.511  0.00  0.00      MEMB  
ATOM   4393 H24A CHL1M  16     -15.312  45.340   7.485  0.00  0.00      MEMB  
ATOM   4394 H24B CHL1M  16     -14.309  46.832   6.973  0.00  0.00      MEMB  
ATOM   4395  C25 CHL1M  16     -13.270  45.037   6.757  0.00  0.00      MEMB  
ATOM   4396  H25 CHL1M  16     -13.055  44.232   7.492  0.00  0.00      MEMB  
ATOM   4397  C26 CHL1M  16     -13.750  44.370   5.461  0.00  0.00      MEMB  
ATOM   4398 H26A CHL1M  16     -12.905  43.706   5.180  0.00  0.00      MEMB  
ATOM   4399 H26B CHL1M  16     -14.658  43.749   5.620  0.00  0.00      MEMB  
ATOM   4400 H26C CHL1M  16     -13.926  45.110   4.652  0.00  0.00      MEMB  
ATOM   4401  C27 CHL1M  16     -11.941  45.696   6.501  0.00  0.00      MEMB  
ATOM   4402 H27A CHL1M  16     -11.597  46.301   7.367  0.00  0.00      MEMB  
ATOM   4403 H27B CHL1M  16     -11.127  44.967   6.301  0.00  0.00      MEMB  
ATOM   4404 H27C CHL1M  16     -12.020  46.312   5.580  0.00  0.00      MEMB  
ATOM   4405  C3  CHL1M  17     -40.034  70.429  20.416  0.00  0.00      MEMB  
ATOM   4406  H3  CHL1M  17     -41.145  70.452  20.444  0.00  0.00      MEMB  
ATOM   4407  O3  CHL1M  17     -39.620  70.860  21.735  0.00  0.00      MEMB  
ATOM   4408  H3' CHL1M  17     -39.943  71.754  21.868  0.00  0.00      MEMB  
ATOM   4409  C4  CHL1M  17     -39.521  68.999  20.138  0.00  0.00      MEMB  
ATOM   4410  H4A CHL1M  17     -38.458  69.071  20.454  0.00  0.00      MEMB  
ATOM   4411  H4B CHL1M  17     -39.989  68.241  20.802  0.00  0.00      MEMB  
ATOM   4412  C5  CHL1M  17     -39.679  68.608  18.665  0.00  0.00      MEMB  
ATOM   4413  C6  CHL1M  17     -40.431  67.511  18.372  0.00  0.00      MEMB  
ATOM   4414  H6  CHL1M  17     -40.773  66.888  19.213  0.00  0.00      MEMB  
ATOM   4415  C7  CHL1M  17     -40.838  67.208  16.931  0.00  0.00      MEMB  
ATOM   4416  H7A CHL1M  17     -40.643  66.135  16.720  0.00  0.00      MEMB  
ATOM   4417  H7B CHL1M  17     -41.923  67.446  16.949  0.00  0.00      MEMB  
ATOM   4418  C8  CHL1M  17     -40.206  68.029  15.749  0.00  0.00      MEMB  
ATOM   4419  H8  CHL1M  17     -39.137  67.733  15.684  0.00  0.00      MEMB  
ATOM   4420  C14 CHL1M  17     -40.879  67.959  14.361  0.00  0.00      MEMB  
ATOM   4421  H14 CHL1M  17     -41.937  68.263  14.511  0.00  0.00      MEMB  
ATOM   4422  C15 CHL1M  17     -41.181  66.564  13.734  0.00  0.00      MEMB  
ATOM   4423 H15A CHL1M  17     -40.333  65.852  13.826  0.00  0.00      MEMB  
ATOM   4424 H15B CHL1M  17     -42.037  66.012  14.177  0.00  0.00      MEMB  
ATOM   4425  C16 CHL1M  17     -41.389  66.890  12.230  0.00  0.00      MEMB  
ATOM   4426 H16A CHL1M  17     -40.678  66.334  11.583  0.00  0.00      MEMB  
ATOM   4427 H16B CHL1M  17     -42.410  66.610  11.893  0.00  0.00      MEMB  
ATOM   4428  C17 CHL1M  17     -41.130  68.450  12.046  0.00  0.00      MEMB  
ATOM   4429  H17 CHL1M  17     -42.117  68.878  12.325  0.00  0.00      MEMB  
ATOM   4430  C13 CHL1M  17     -40.251  68.882  13.280  0.00  0.00      MEMB  
ATOM   4431  C18 CHL1M  17     -38.773  68.483  13.083  0.00  0.00      MEMB  
ATOM   4432 H18A CHL1M  17     -38.319  69.181  12.347  0.00  0.00      MEMB  
ATOM   4433 H18B CHL1M  17     -38.232  68.563  14.050  0.00  0.00      MEMB  
ATOM   4434 H18C CHL1M  17     -38.647  67.482  12.616  0.00  0.00      MEMB  
ATOM   4435  C12 CHL1M  17     -40.334  70.270  13.829  0.00  0.00      MEMB  
ATOM   4436 H12A CHL1M  17     -40.065  70.988  13.025  0.00  0.00      MEMB  
ATOM   4437 H12B CHL1M  17     -41.405  70.532  13.965  0.00  0.00      MEMB  
ATOM   4438  C11 CHL1M  17     -39.577  70.416  15.182  0.00  0.00      MEMB  
ATOM   4439 H11A CHL1M  17     -38.478  70.559  15.111  0.00  0.00      MEMB  
ATOM   4440 H11B CHL1M  17     -39.911  71.464  15.339  0.00  0.00      MEMB  
ATOM   4441  C9  CHL1M  17     -40.072  69.538  16.276  0.00  0.00      MEMB  
ATOM   4442  H9  CHL1M  17     -41.129  69.796  16.499  0.00  0.00      MEMB  
ATOM   4443  C10 CHL1M  17     -39.334  69.717  17.613  0.00  0.00      MEMB  
ATOM   4444  C19 CHL1M  17     -37.821  69.555  17.522  0.00  0.00      MEMB  
ATOM   4445 H19A CHL1M  17     -37.235  69.685  18.457  0.00  0.00      MEMB  
ATOM   4446 H19B CHL1M  17     -37.513  68.549  17.166  0.00  0.00      MEMB  
ATOM   4447 H19C CHL1M  17     -37.451  70.270  16.755  0.00  0.00      MEMB  
ATOM   4448  C1  CHL1M  17     -39.758  71.132  18.018  0.00  0.00      MEMB  
ATOM   4449  H1A CHL1M  17     -39.076  71.885  17.568  0.00  0.00      MEMB  
ATOM   4450  H1B CHL1M  17     -40.817  71.445  17.896  0.00  0.00      MEMB  
ATOM   4451  C2  CHL1M  17     -39.491  71.438  19.466  0.00  0.00      MEMB  
ATOM   4452  H2A CHL1M  17     -39.800  72.477  19.711  0.00  0.00      MEMB  
ATOM   4453  H2B CHL1M  17     -38.393  71.583  19.550  0.00  0.00      MEMB  
ATOM   4454  C20 CHL1M  17     -40.682  68.828  10.694  0.00  0.00      MEMB  
ATOM   4455  H20 CHL1M  17     -39.713  68.291  10.621  0.00  0.00      MEMB  
ATOM   4456  C21 CHL1M  17     -40.542  70.409  10.471  0.00  0.00      MEMB  
ATOM   4457 H21A CHL1M  17     -39.638  70.739  11.027  0.00  0.00      MEMB  
ATOM   4458 H21B CHL1M  17     -41.289  71.131  10.863  0.00  0.00      MEMB  
ATOM   4459 H21C CHL1M  17     -40.305  70.591   9.401  0.00  0.00      MEMB  
ATOM   4460  C22 CHL1M  17     -41.606  68.138   9.596  0.00  0.00      MEMB  
ATOM   4461 H22A CHL1M  17     -41.914  67.111   9.888  0.00  0.00      MEMB  
ATOM   4462 H22B CHL1M  17     -42.504  68.763   9.405  0.00  0.00      MEMB  
ATOM   4463  C23 CHL1M  17     -40.992  67.928   8.172  0.00  0.00      MEMB  
ATOM   4464 H23A CHL1M  17     -41.736  67.515   7.457  0.00  0.00      MEMB  
ATOM   4465 H23B CHL1M  17     -40.617  68.937   7.895  0.00  0.00      MEMB  
ATOM   4466  C24 CHL1M  17     -39.685  67.176   8.133  0.00  0.00      MEMB  
ATOM   4467 H24A CHL1M  17     -38.916  67.742   8.701  0.00  0.00      MEMB  
ATOM   4468 H24B CHL1M  17     -39.736  66.249   8.742  0.00  0.00      MEMB  
ATOM   4469  C25 CHL1M  17     -39.300  66.675   6.777  0.00  0.00      MEMB  
ATOM   4470  H25 CHL1M  17     -38.270  66.259   6.784  0.00  0.00      MEMB  
ATOM   4471  C26 CHL1M  17     -40.340  65.617   6.254  0.00  0.00      MEMB  
ATOM   4472 H26A CHL1M  17     -41.278  66.186   6.081  0.00  0.00      MEMB  
ATOM   4473 H26B CHL1M  17     -40.021  65.290   5.241  0.00  0.00      MEMB  
ATOM   4474 H26C CHL1M  17     -40.369  64.702   6.885  0.00  0.00      MEMB  
ATOM   4475  C27 CHL1M  17     -39.249  67.791   5.768  0.00  0.00      MEMB  
ATOM   4476 H27A CHL1M  17     -40.266  68.230   5.850  0.00  0.00      MEMB  
ATOM   4477 H27B CHL1M  17     -38.468  68.483   6.148  0.00  0.00      MEMB  
ATOM   4478 H27C CHL1M  17     -39.024  67.508   4.717  0.00  0.00      MEMB  
ATOM   4479  C3  CHL1M  18     -57.630  20.223  23.460  0.00  0.00      MEMB  
ATOM   4480  H3  CHL1M  18     -57.558  19.197  23.038  0.00  0.00      MEMB  
ATOM   4481  O3  CHL1M  18     -57.587  20.184  24.883  0.00  0.00      MEMB  
ATOM   4482  H3' CHL1M  18     -57.667  21.116  25.101  0.00  0.00      MEMB  
ATOM   4483  C4  CHL1M  18     -56.445  20.969  22.854  0.00  0.00      MEMB  
ATOM   4484  H4A CHL1M  18     -56.315  21.978  23.301  0.00  0.00      MEMB  
ATOM   4485  H4B CHL1M  18     -55.592  20.502  23.393  0.00  0.00      MEMB  
ATOM   4486  C5  CHL1M  18     -56.377  20.980  21.353  0.00  0.00      MEMB  
ATOM   4487  C6  CHL1M  18     -55.292  20.505  20.743  0.00  0.00      MEMB  
ATOM   4488  H6  CHL1M  18     -54.391  20.315  21.345  0.00  0.00      MEMB  
ATOM   4489  C7  CHL1M  18     -55.203  20.283  19.295  0.00  0.00      MEMB  
ATOM   4490  H7A CHL1M  18     -54.270  20.840  19.060  0.00  0.00      MEMB  
ATOM   4491  H7B CHL1M  18     -55.031  19.210  19.065  0.00  0.00      MEMB  
ATOM   4492  C8  CHL1M  18     -56.256  21.184  18.618  0.00  0.00      MEMB  
ATOM   4493  H8  CHL1M  18     -55.943  22.244  18.734  0.00  0.00      MEMB  
ATOM   4494  C14 CHL1M  18     -56.328  20.721  17.114  0.00  0.00      MEMB  
ATOM   4495  H14 CHL1M  18     -56.535  19.629  17.117  0.00  0.00      MEMB  
ATOM   4496  C15 CHL1M  18     -54.997  20.670  16.338  0.00  0.00      MEMB  
ATOM   4497 H15A CHL1M  18     -54.482  21.653  16.289  0.00  0.00      MEMB  
ATOM   4498 H15B CHL1M  18     -54.462  19.828  16.827  0.00  0.00      MEMB  
ATOM   4499  C16 CHL1M  18     -55.501  20.536  14.981  0.00  0.00      MEMB  
ATOM   4500 H16A CHL1M  18     -55.183  21.294  14.233  0.00  0.00      MEMB  
ATOM   4501 H16B CHL1M  18     -55.207  19.523  14.632  0.00  0.00      MEMB  
ATOM   4502  C17 CHL1M  18     -57.090  20.702  14.929  0.00  0.00      MEMB  
ATOM   4503  H17 CHL1M  18     -57.558  19.698  15.020  0.00  0.00      MEMB  
ATOM   4504  C13 CHL1M  18     -57.361  21.408  16.270  0.00  0.00      MEMB  
ATOM   4505  C18 CHL1M  18     -56.913  22.876  16.082  0.00  0.00      MEMB  
ATOM   4506 H18A CHL1M  18     -57.576  23.495  15.442  0.00  0.00      MEMB  
ATOM   4507 H18B CHL1M  18     -56.832  23.301  17.105  0.00  0.00      MEMB  
ATOM   4508 H18C CHL1M  18     -55.939  23.051  15.577  0.00  0.00      MEMB  
ATOM   4509  C12 CHL1M  18     -58.796  21.128  16.954  0.00  0.00      MEMB  
ATOM   4510 H12A CHL1M  18     -59.525  21.764  16.409  0.00  0.00      MEMB  
ATOM   4511 H12B CHL1M  18     -59.096  20.060  16.891  0.00  0.00      MEMB  
ATOM   4512  C11 CHL1M  18     -58.781  21.535  18.445  0.00  0.00      MEMB  
ATOM   4513 H11A CHL1M  18     -58.890  22.639  18.401  0.00  0.00      MEMB  
ATOM   4514 H11B CHL1M  18     -59.719  21.224  18.953  0.00  0.00      MEMB  
ATOM   4515  C9  CHL1M  18     -57.619  21.012  19.279  0.00  0.00      MEMB  
ATOM   4516  H9  CHL1M  18     -57.809  19.918  19.285  0.00  0.00      MEMB  
ATOM   4517  C10 CHL1M  18     -57.663  21.339  20.700  0.00  0.00      MEMB  
ATOM   4518  C19 CHL1M  18     -57.802  22.877  20.779  0.00  0.00      MEMB  
ATOM   4519 H19A CHL1M  18     -57.260  23.404  19.964  0.00  0.00      MEMB  
ATOM   4520 H19B CHL1M  18     -58.869  23.150  20.637  0.00  0.00      MEMB  
ATOM   4521 H19C CHL1M  18     -57.529  23.367  21.738  0.00  0.00      MEMB  
ATOM   4522  C1  CHL1M  18     -58.910  20.770  21.444  0.00  0.00      MEMB  
ATOM   4523  H1A CHL1M  18     -59.839  21.159  20.975  0.00  0.00      MEMB  
ATOM   4524  H1B CHL1M  18     -58.902  19.679  21.238  0.00  0.00      MEMB  
ATOM   4525  C2  CHL1M  18     -58.924  20.914  22.959  0.00  0.00      MEMB  
ATOM   4526  H2A CHL1M  18     -59.817  20.451  23.431  0.00  0.00      MEMB  
ATOM   4527  H2B CHL1M  18     -58.775  21.963  23.292  0.00  0.00      MEMB  
ATOM   4528  C20 CHL1M  18     -57.541  21.223  13.601  0.00  0.00      MEMB  
ATOM   4529  H20 CHL1M  18     -57.138  22.235  13.387  0.00  0.00      MEMB  
ATOM   4530  C21 CHL1M  18     -59.079  21.259  13.606  0.00  0.00      MEMB  
ATOM   4531 H21A CHL1M  18     -59.407  22.078  14.282  0.00  0.00      MEMB  
ATOM   4532 H21B CHL1M  18     -59.616  20.368  13.996  0.00  0.00      MEMB  
ATOM   4533 H21C CHL1M  18     -59.366  21.485  12.557  0.00  0.00      MEMB  
ATOM   4534  C22 CHL1M  18     -57.021  20.404  12.352  0.00  0.00      MEMB  
ATOM   4535 H22A CHL1M  18     -55.917  20.532  12.332  0.00  0.00      MEMB  
ATOM   4536 H22B CHL1M  18     -57.177  19.304  12.316  0.00  0.00      MEMB  
ATOM   4537  C23 CHL1M  18     -57.534  20.947  11.028  0.00  0.00      MEMB  
ATOM   4538 H23A CHL1M  18     -58.586  20.589  11.002  0.00  0.00      MEMB  
ATOM   4539 H23B CHL1M  18     -57.376  22.040  11.147  0.00  0.00      MEMB  
ATOM   4540  C24 CHL1M  18     -56.731  20.316   9.836  0.00  0.00      MEMB  
ATOM   4541 H24A CHL1M  18     -55.624  20.401   9.876  0.00  0.00      MEMB  
ATOM   4542 H24B CHL1M  18     -57.075  19.264   9.735  0.00  0.00      MEMB  
ATOM   4543  C25 CHL1M  18     -57.209  20.936   8.474  0.00  0.00      MEMB  
ATOM   4544  H25 CHL1M  18     -57.053  22.036   8.502  0.00  0.00      MEMB  
ATOM   4545  C26 CHL1M  18     -56.400  20.351   7.318  0.00  0.00      MEMB  
ATOM   4546 H26A CHL1M  18     -56.565  19.252   7.330  0.00  0.00      MEMB  
ATOM   4547 H26B CHL1M  18     -56.868  20.777   6.405  0.00  0.00      MEMB  
ATOM   4548 H26C CHL1M  18     -55.333  20.534   7.567  0.00  0.00      MEMB  
ATOM   4549  C27 CHL1M  18     -58.667  20.651   8.291  0.00  0.00      MEMB  
ATOM   4550 H27A CHL1M  18     -59.375  20.676   9.146  0.00  0.00      MEMB  
ATOM   4551 H27B CHL1M  18     -59.002  21.282   7.440  0.00  0.00      MEMB  
ATOM   4552 H27C CHL1M  18     -58.792  19.565   8.095  0.00  0.00      MEMB  
ATOM   4553  C3  CHL1M  19     -13.084  70.337  21.284  0.00  0.00      MEMB  
ATOM   4554  H3  CHL1M  19     -12.914  71.431  21.189  0.00  0.00      MEMB  
ATOM   4555  O3  CHL1M  19     -12.884  69.968  22.639  0.00  0.00      MEMB  
ATOM   4556  H3' CHL1M  19     -12.957  69.012  22.593  0.00  0.00      MEMB  
ATOM   4557  C4  CHL1M  19     -14.565  69.930  20.935  0.00  0.00      MEMB  
ATOM   4558  H4A CHL1M  19     -14.661  68.926  21.401  0.00  0.00      MEMB  
ATOM   4559  H4B CHL1M  19     -15.283  70.507  21.557  0.00  0.00      MEMB  
ATOM   4560  C5  CHL1M  19     -14.901  70.101  19.472  0.00  0.00      MEMB  
ATOM   4561  C6  CHL1M  19     -15.790  70.932  19.017  0.00  0.00      MEMB  
ATOM   4562  H6  CHL1M  19     -16.461  71.418  19.740  0.00  0.00      MEMB  
ATOM   4563  C7  CHL1M  19     -16.221  71.225  17.531  0.00  0.00      MEMB  
ATOM   4564  H7A CHL1M  19     -17.320  71.098  17.429  0.00  0.00      MEMB  
ATOM   4565  H7B CHL1M  19     -15.862  72.235  17.241  0.00  0.00      MEMB  
ATOM   4566  C8  CHL1M  19     -15.534  70.155  16.654  0.00  0.00      MEMB  
ATOM   4567  H8  CHL1M  19     -16.117  69.237  16.881  0.00  0.00      MEMB  
ATOM   4568  C14 CHL1M  19     -15.774  70.410  15.205  0.00  0.00      MEMB  
ATOM   4569  H14 CHL1M  19     -15.238  71.342  14.926  0.00  0.00      MEMB  
ATOM   4570  C15 CHL1M  19     -17.242  70.564  14.840  0.00  0.00      MEMB  
ATOM   4571 H15A CHL1M  19     -17.807  69.714  15.280  0.00  0.00      MEMB  
ATOM   4572 H15B CHL1M  19     -17.471  71.552  15.295  0.00  0.00      MEMB  
ATOM   4573  C16 CHL1M  19     -17.286  70.502  13.324  0.00  0.00      MEMB  
ATOM   4574 H16A CHL1M  19     -17.944  69.686  12.955  0.00  0.00      MEMB  
ATOM   4575 H16B CHL1M  19     -17.564  71.451  12.817  0.00  0.00      MEMB  
ATOM   4576  C17 CHL1M  19     -15.806  70.060  12.902  0.00  0.00      MEMB  
ATOM   4577  H17 CHL1M  19     -15.108  70.924  12.849  0.00  0.00      MEMB  
ATOM   4578  C13 CHL1M  19     -15.209  69.409  14.163  0.00  0.00      MEMB  
ATOM   4579  C18 CHL1M  19     -15.858  68.075  14.382  0.00  0.00      MEMB  
ATOM   4580 H18A CHL1M  19     -15.745  67.734  15.433  0.00  0.00      MEMB  
ATOM   4581 H18B CHL1M  19     -16.959  68.037  14.239  0.00  0.00      MEMB  
ATOM   4582 H18C CHL1M  19     -15.390  67.234  13.826  0.00  0.00      MEMB  
ATOM   4583  C12 CHL1M  19     -13.702  69.345  14.469  0.00  0.00      MEMB  
ATOM   4584 H12A CHL1M  19     -13.207  68.626  13.781  0.00  0.00      MEMB  
ATOM   4585 H12B CHL1M  19     -13.199  70.327  14.344  0.00  0.00      MEMB  
ATOM   4586  C11 CHL1M  19     -13.397  69.044  15.969  0.00  0.00      MEMB  
ATOM   4587 H11A CHL1M  19     -13.748  67.995  16.072  0.00  0.00      MEMB  
ATOM   4588 H11B CHL1M  19     -12.295  68.919  16.032  0.00  0.00      MEMB  
ATOM   4589  C9  CHL1M  19     -14.104  69.942  17.040  0.00  0.00      MEMB  
ATOM   4590  H9  CHL1M  19     -13.598  70.919  16.884  0.00  0.00      MEMB  
ATOM   4591  C10 CHL1M  19     -13.897  69.448  18.474  0.00  0.00      MEMB  
ATOM   4592  C19 CHL1M  19     -14.294  67.915  18.533  0.00  0.00      MEMB  
ATOM   4593 H19A CHL1M  19     -14.227  67.628  19.604  0.00  0.00      MEMB  
ATOM   4594 H19B CHL1M  19     -15.320  67.700  18.167  0.00  0.00      MEMB  
ATOM   4595 H19C CHL1M  19     -13.571  67.274  17.984  0.00  0.00      MEMB  
ATOM   4596  C1  CHL1M  19     -12.398  69.537  18.993  0.00  0.00      MEMB  
ATOM   4597  H1A CHL1M  19     -11.712  68.857  18.445  0.00  0.00      MEMB  
ATOM   4598  H1B CHL1M  19     -11.997  70.567  18.878  0.00  0.00      MEMB  
ATOM   4599  C2  CHL1M  19     -12.209  69.354  20.469  0.00  0.00      MEMB  
ATOM   4600  H2A CHL1M  19     -11.148  69.376  20.796  0.00  0.00      MEMB  
ATOM   4601  H2B CHL1M  19     -12.604  68.341  20.697  0.00  0.00      MEMB  
ATOM   4602  C20 CHL1M  19     -15.718  69.247  11.613  0.00  0.00      MEMB  
ATOM   4603  H20 CHL1M  19     -16.387  68.362  11.548  0.00  0.00      MEMB  
ATOM   4604  C21 CHL1M  19     -14.242  68.703  11.430  0.00  0.00      MEMB  
ATOM   4605 H21A CHL1M  19     -14.074  68.394  10.376  0.00  0.00      MEMB  
ATOM   4606 H21B CHL1M  19     -13.999  67.881  12.137  0.00  0.00      MEMB  
ATOM   4607 H21C CHL1M  19     -13.505  69.517  11.597  0.00  0.00      MEMB  
ATOM   4608  C22 CHL1M  19     -15.951  70.122  10.335  0.00  0.00      MEMB  
ATOM   4609 H22A CHL1M  19     -15.512  71.123  10.534  0.00  0.00      MEMB  
ATOM   4610 H22B CHL1M  19     -15.522  69.706   9.398  0.00  0.00      MEMB  
ATOM   4611  C23 CHL1M  19     -17.461  70.186   9.920  0.00  0.00      MEMB  
ATOM   4612 H23A CHL1M  19     -17.769  69.120   9.859  0.00  0.00      MEMB  
ATOM   4613 H23B CHL1M  19     -17.885  70.774  10.763  0.00  0.00      MEMB  
ATOM   4614  C24 CHL1M  19     -17.790  70.963   8.623  0.00  0.00      MEMB  
ATOM   4615 H24A CHL1M  19     -17.767  72.013   8.986  0.00  0.00      MEMB  
ATOM   4616 H24B CHL1M  19     -16.990  70.731   7.888  0.00  0.00      MEMB  
ATOM   4617  C25 CHL1M  19     -19.223  70.638   8.027  0.00  0.00      MEMB  
ATOM   4618  H25 CHL1M  19     -19.811  70.341   8.922  0.00  0.00      MEMB  
ATOM   4619  C26 CHL1M  19     -19.970  71.836   7.302  0.00  0.00      MEMB  
ATOM   4620 H26A CHL1M  19     -19.315  72.231   6.496  0.00  0.00      MEMB  
ATOM   4621 H26B CHL1M  19     -20.941  71.437   6.940  0.00  0.00      MEMB  
ATOM   4622 H26C CHL1M  19     -20.120  72.688   8.000  0.00  0.00      MEMB  
ATOM   4623  C27 CHL1M  19     -19.024  69.423   7.036  0.00  0.00      MEMB  
ATOM   4624 H27A CHL1M  19     -20.063  69.046   6.918  0.00  0.00      MEMB  
ATOM   4625 H27B CHL1M  19     -18.578  69.773   6.081  0.00  0.00      MEMB  
ATOM   4626 H27C CHL1M  19     -18.257  68.846   7.596  0.00  0.00      MEMB  
ATOM   4627  C3  CHL1M  20     -43.112 -45.145  17.086  0.00  0.00      MEMB  
ATOM   4628  H3  CHL1M  20     -42.068 -44.894  17.370  0.00  0.00      MEMB  
ATOM   4629  O3  CHL1M  20     -43.820 -45.707  18.148  0.00  0.00      MEMB  
ATOM   4630  H3' CHL1M  20     -43.673 -45.110  18.885  0.00  0.00      MEMB  
ATOM   4631  C4  CHL1M  20     -43.845 -43.756  16.898  0.00  0.00      MEMB  
ATOM   4632  H4A CHL1M  20     -44.928 -43.861  16.673  0.00  0.00      MEMB  
ATOM   4633  H4B CHL1M  20     -43.774 -43.277  17.898  0.00  0.00      MEMB  
ATOM   4634  C5  CHL1M  20     -43.167 -42.968  15.828  0.00  0.00      MEMB  
ATOM   4635  C6  CHL1M  20     -42.692 -41.726  15.987  0.00  0.00      MEMB  
ATOM   4636  H6  CHL1M  20     -42.801 -41.240  16.968  0.00  0.00      MEMB  
ATOM   4637  C7  CHL1M  20     -42.160 -40.883  14.878  0.00  0.00      MEMB  
ATOM   4638  H7A CHL1M  20     -42.564 -39.852  14.799  0.00  0.00      MEMB  
ATOM   4639  H7B CHL1M  20     -41.060 -40.765  14.979  0.00  0.00      MEMB  
ATOM   4640  C8  CHL1M  20     -42.354 -41.524  13.474  0.00  0.00      MEMB  
ATOM   4641  H8  CHL1M  20     -43.409 -41.431  13.140  0.00  0.00      MEMB  
ATOM   4642  C14 CHL1M  20     -41.417 -40.760  12.499  0.00  0.00      MEMB  
ATOM   4643  H14 CHL1M  20     -40.424 -41.021  12.924  0.00  0.00      MEMB  
ATOM   4644  C15 CHL1M  20     -41.466 -39.180  12.518  0.00  0.00      MEMB  
ATOM   4645 H15A CHL1M  20     -42.522 -38.874  12.681  0.00  0.00      MEMB  
ATOM   4646 H15B CHL1M  20     -40.868 -38.870  13.402  0.00  0.00      MEMB  
ATOM   4647  C16 CHL1M  20     -40.836 -38.784  11.135  0.00  0.00      MEMB  
ATOM   4648 H16A CHL1M  20     -41.458 -38.192  10.430  0.00  0.00      MEMB  
ATOM   4649 H16B CHL1M  20     -39.881 -38.223  11.218  0.00  0.00      MEMB  
ATOM   4650  C17 CHL1M  20     -40.556 -40.172  10.395  0.00  0.00      MEMB  
ATOM   4651  H17 CHL1M  20     -39.550 -40.495  10.737  0.00  0.00      MEMB  
ATOM   4652  C13 CHL1M  20     -41.479 -41.195  11.012  0.00  0.00      MEMB  
ATOM   4653  C18 CHL1M  20     -42.974 -41.029  10.475  0.00  0.00      MEMB  
ATOM   4654 H18A CHL1M  20     -43.658 -41.823  10.844  0.00  0.00      MEMB  
ATOM   4655 H18B CHL1M  20     -43.435 -40.042  10.694  0.00  0.00      MEMB  
ATOM   4656 H18C CHL1M  20     -43.103 -41.224   9.389  0.00  0.00      MEMB  
ATOM   4657  C12 CHL1M  20     -41.041 -42.671  11.124  0.00  0.00      MEMB  
ATOM   4658 H12A CHL1M  20     -40.947 -43.145  10.124  0.00  0.00      MEMB  
ATOM   4659 H12B CHL1M  20     -40.049 -42.673  11.624  0.00  0.00      MEMB  
ATOM   4660  C11 CHL1M  20     -41.938 -43.550  12.051  0.00  0.00      MEMB  
ATOM   4661 H11A CHL1M  20     -42.989 -43.502  11.692  0.00  0.00      MEMB  
ATOM   4662 H11B CHL1M  20     -41.635 -44.619  12.024  0.00  0.00      MEMB  
ATOM   4663  C9  CHL1M  20     -42.083 -43.008  13.554  0.00  0.00      MEMB  
ATOM   4664  H9  CHL1M  20     -41.066 -43.008  14.001  0.00  0.00      MEMB  
ATOM   4665  C10 CHL1M  20     -43.051 -43.710  14.549  0.00  0.00      MEMB  
ATOM   4666  C19 CHL1M  20     -44.454 -43.902  13.753  0.00  0.00      MEMB  
ATOM   4667 H19A CHL1M  20     -44.412 -44.763  13.051  0.00  0.00      MEMB  
ATOM   4668 H19B CHL1M  20     -45.253 -44.219  14.457  0.00  0.00      MEMB  
ATOM   4669 H19C CHL1M  20     -44.779 -42.947  13.288  0.00  0.00      MEMB  
ATOM   4670  C1  CHL1M  20     -42.449 -45.145  14.742  0.00  0.00      MEMB  
ATOM   4671  H1A CHL1M  20     -42.540 -45.579  13.723  0.00  0.00      MEMB  
ATOM   4672  H1B CHL1M  20     -41.387 -44.966  15.018  0.00  0.00      MEMB  
ATOM   4673  C2  CHL1M  20     -43.158 -45.965  15.854  0.00  0.00      MEMB  
ATOM   4674  H2A CHL1M  20     -42.790 -47.011  15.922  0.00  0.00      MEMB  
ATOM   4675  H2B CHL1M  20     -44.227 -46.182  15.644  0.00  0.00      MEMB  
ATOM   4676  C20 CHL1M  20     -40.363 -40.094   8.866  0.00  0.00      MEMB  
ATOM   4677  H20 CHL1M  20     -41.279 -39.634   8.436  0.00  0.00      MEMB  
ATOM   4678  C21 CHL1M  20     -40.211 -41.455   8.099  0.00  0.00      MEMB  
ATOM   4679 H21A CHL1M  20     -40.010 -41.357   7.011  0.00  0.00      MEMB  
ATOM   4680 H21B CHL1M  20     -41.195 -41.957   8.215  0.00  0.00      MEMB  
ATOM   4681 H21C CHL1M  20     -39.392 -42.148   8.388  0.00  0.00      MEMB  
ATOM   4682  C22 CHL1M  20     -39.253 -39.100   8.582  0.00  0.00      MEMB  
ATOM   4683 H22A CHL1M  20     -39.248 -39.016   7.475  0.00  0.00      MEMB  
ATOM   4684 H22B CHL1M  20     -39.452 -38.066   8.937  0.00  0.00      MEMB  
ATOM   4685  C23 CHL1M  20     -37.771 -39.414   9.036  0.00  0.00      MEMB  
ATOM   4686 H23A CHL1M  20     -37.609 -39.521  10.130  0.00  0.00      MEMB  
ATOM   4687 H23B CHL1M  20     -37.274 -40.249   8.497  0.00  0.00      MEMB  
ATOM   4688  C24 CHL1M  20     -36.794 -38.192   8.815  0.00  0.00      MEMB  
ATOM   4689 H24A CHL1M  20     -36.799 -37.962   7.728  0.00  0.00      MEMB  
ATOM   4690 H24B CHL1M  20     -37.239 -37.285   9.277  0.00  0.00      MEMB  
ATOM   4691  C25 CHL1M  20     -35.300 -38.307   9.188  0.00  0.00      MEMB  
ATOM   4692  H25 CHL1M  20     -34.827 -39.115   8.590  0.00  0.00      MEMB  
ATOM   4693  C26 CHL1M  20     -34.540 -37.056   8.801  0.00  0.00      MEMB  
ATOM   4694 H26A CHL1M  20     -33.578 -36.960   9.347  0.00  0.00      MEMB  
ATOM   4695 H26B CHL1M  20     -34.195 -36.966   7.749  0.00  0.00      MEMB  
ATOM   4696 H26C CHL1M  20     -35.170 -36.151   8.940  0.00  0.00      MEMB  
ATOM   4697  C27 CHL1M  20     -35.164 -38.576  10.725  0.00  0.00      MEMB  
ATOM   4698 H27A CHL1M  20     -35.704 -39.542  10.826  0.00  0.00      MEMB  
ATOM   4699 H27B CHL1M  20     -34.091 -38.732  10.966  0.00  0.00      MEMB  
ATOM   4700 H27C CHL1M  20     -35.755 -37.817  11.282  0.00  0.00      MEMB  
ATOM   4701  C3  CHL1M  21     -42.440 -23.102  19.505  0.00  0.00      MEMB  
ATOM   4702  H3  CHL1M  21     -42.292 -24.118  19.080  0.00  0.00      MEMB  
ATOM   4703  O3  CHL1M  21     -41.800 -23.086  20.798  0.00  0.00      MEMB  
ATOM   4704  H3' CHL1M  21     -42.085 -23.910  21.200  0.00  0.00      MEMB  
ATOM   4705  C4  CHL1M  21     -41.788 -21.993  18.632  0.00  0.00      MEMB  
ATOM   4706  H4A CHL1M  21     -41.857 -21.087  19.271  0.00  0.00      MEMB  
ATOM   4707  H4B CHL1M  21     -40.694 -22.158  18.525  0.00  0.00      MEMB  
ATOM   4708  C5  CHL1M  21     -42.508 -21.793  17.303  0.00  0.00      MEMB  
ATOM   4709  C6  CHL1M  21     -41.815 -22.128  16.190  0.00  0.00      MEMB  
ATOM   4710  H6  CHL1M  21     -40.809 -22.556  16.307  0.00  0.00      MEMB  
ATOM   4711  C7  CHL1M  21     -42.443 -22.164  14.773  0.00  0.00      MEMB  
ATOM   4712  H7A CHL1M  21     -41.723 -21.935  13.959  0.00  0.00      MEMB  
ATOM   4713  H7B CHL1M  21     -42.613 -23.249  14.603  0.00  0.00      MEMB  
ATOM   4714  C8  CHL1M  21     -43.783 -21.406  14.736  0.00  0.00      MEMB  
ATOM   4715  H8  CHL1M  21     -43.546 -20.332  14.895  0.00  0.00      MEMB  
ATOM   4716  C14 CHL1M  21     -44.586 -21.764  13.500  0.00  0.00      MEMB  
ATOM   4717  H14 CHL1M  21     -44.869 -22.831  13.623  0.00  0.00      MEMB  
ATOM   4718  C15 CHL1M  21     -43.808 -21.585  12.203  0.00  0.00      MEMB  
ATOM   4719 H15A CHL1M  21     -43.040 -20.785  12.133  0.00  0.00      MEMB  
ATOM   4720 H15B CHL1M  21     -43.176 -22.477  12.007  0.00  0.00      MEMB  
ATOM   4721  C16 CHL1M  21     -44.778 -21.281  11.141  0.00  0.00      MEMB  
ATOM   4722 H16A CHL1M  21     -44.682 -20.270  10.691  0.00  0.00      MEMB  
ATOM   4723 H16B CHL1M  21     -44.632 -21.938  10.258  0.00  0.00      MEMB  
ATOM   4724  C17 CHL1M  21     -46.192 -21.281  11.792  0.00  0.00      MEMB  
ATOM   4725  H17 CHL1M  21     -46.694 -22.272  11.766  0.00  0.00      MEMB  
ATOM   4726  C13 CHL1M  21     -45.864 -20.979  13.280  0.00  0.00      MEMB  
ATOM   4727  C18 CHL1M  21     -45.739 -19.385  13.379  0.00  0.00      MEMB  
ATOM   4728 H18A CHL1M  21     -46.796 -19.045  13.330  0.00  0.00      MEMB  
ATOM   4729 H18B CHL1M  21     -45.335 -19.020  14.348  0.00  0.00      MEMB  
ATOM   4730 H18C CHL1M  21     -45.216 -18.921  12.516  0.00  0.00      MEMB  
ATOM   4731  C12 CHL1M  21     -46.786 -21.528  14.349  0.00  0.00      MEMB  
ATOM   4732 H12A CHL1M  21     -47.766 -21.008  14.291  0.00  0.00      MEMB  
ATOM   4733 H12B CHL1M  21     -46.994 -22.586  14.079  0.00  0.00      MEMB  
ATOM   4734  C11 CHL1M  21     -46.153 -21.308  15.704  0.00  0.00      MEMB  
ATOM   4735 H11A CHL1M  21     -46.197 -20.257  16.060  0.00  0.00      MEMB  
ATOM   4736 H11B CHL1M  21     -46.757 -21.827  16.480  0.00  0.00      MEMB  
ATOM   4737  C9  CHL1M  21     -44.732 -21.825  15.897  0.00  0.00      MEMB  
ATOM   4738  H9  CHL1M  21     -44.722 -22.934  15.826  0.00  0.00      MEMB  
ATOM   4739  C10 CHL1M  21     -44.047 -21.527  17.369  0.00  0.00      MEMB  
ATOM   4740  C19 CHL1M  21     -44.281 -20.064  17.785  0.00  0.00      MEMB  
ATOM   4741 H19A CHL1M  21     -43.940 -19.889  18.828  0.00  0.00      MEMB  
ATOM   4742 H19B CHL1M  21     -43.829 -19.259  17.166  0.00  0.00      MEMB  
ATOM   4743 H19C CHL1M  21     -45.351 -19.770  17.838  0.00  0.00      MEMB  
ATOM   4744  C1  CHL1M  21     -44.605 -22.529  18.409  0.00  0.00      MEMB  
ATOM   4745  H1A CHL1M  21     -45.681 -22.322  18.598  0.00  0.00      MEMB  
ATOM   4746  H1B CHL1M  21     -44.591 -23.591  18.086  0.00  0.00      MEMB  
ATOM   4747  C2  CHL1M  21     -43.904 -22.626  19.755  0.00  0.00      MEMB  
ATOM   4748  H2A CHL1M  21     -44.501 -23.310  20.396  0.00  0.00      MEMB  
ATOM   4749  H2B CHL1M  21     -43.983 -21.606  20.188  0.00  0.00      MEMB  
ATOM   4750  C20 CHL1M  21     -47.141 -20.332  11.019  0.00  0.00      MEMB  
ATOM   4751  H20 CHL1M  21     -46.774 -19.288  11.119  0.00  0.00      MEMB  
ATOM   4752  C21 CHL1M  21     -48.553 -20.413  11.692  0.00  0.00      MEMB  
ATOM   4753 H21A CHL1M  21     -48.866 -21.424  12.029  0.00  0.00      MEMB  
ATOM   4754 H21B CHL1M  21     -49.312 -20.109  10.939  0.00  0.00      MEMB  
ATOM   4755 H21C CHL1M  21     -48.629 -19.763  12.590  0.00  0.00      MEMB  
ATOM   4756  C22 CHL1M  21     -47.183 -20.620   9.512  0.00  0.00      MEMB  
ATOM   4757 H22A CHL1M  21     -47.893 -19.960   8.970  0.00  0.00      MEMB  
ATOM   4758 H22B CHL1M  21     -46.172 -20.511   9.065  0.00  0.00      MEMB  
ATOM   4759  C23 CHL1M  21     -47.603 -22.075   9.113  0.00  0.00      MEMB  
ATOM   4760 H23A CHL1M  21     -46.789 -22.783   9.381  0.00  0.00      MEMB  
ATOM   4761 H23B CHL1M  21     -48.581 -22.345   9.566  0.00  0.00      MEMB  
ATOM   4762  C24 CHL1M  21     -47.995 -22.182   7.597  0.00  0.00      MEMB  
ATOM   4763 H24A CHL1M  21     -48.994 -22.668   7.571  0.00  0.00      MEMB  
ATOM   4764 H24B CHL1M  21     -48.103 -21.156   7.185  0.00  0.00      MEMB  
ATOM   4765  C25 CHL1M  21     -47.138 -23.124   6.716  0.00  0.00      MEMB  
ATOM   4766  H25 CHL1M  21     -46.892 -24.078   7.230  0.00  0.00      MEMB  
ATOM   4767  C26 CHL1M  21     -47.737 -23.340   5.310  0.00  0.00      MEMB  
ATOM   4768 H26A CHL1M  21     -47.978 -22.341   4.886  0.00  0.00      MEMB  
ATOM   4769 H26B CHL1M  21     -47.052 -23.877   4.620  0.00  0.00      MEMB  
ATOM   4770 H26C CHL1M  21     -48.590 -24.039   5.439  0.00  0.00      MEMB  
ATOM   4771  C27 CHL1M  21     -45.812 -22.467   6.515  0.00  0.00      MEMB  
ATOM   4772 H27A CHL1M  21     -46.122 -21.608   5.882  0.00  0.00      MEMB  
ATOM   4773 H27B CHL1M  21     -45.395 -22.086   7.471  0.00  0.00      MEMB  
ATOM   4774 H27C CHL1M  21     -45.156 -23.194   5.990  0.00  0.00      MEMB  
ATOM   4775  C3  CHL1M  22     -23.484 -34.965 -11.846  0.00  0.00      MEMB  
ATOM   4776  H3  CHL1M  22     -22.429 -35.308 -11.908  0.00  0.00      MEMB  
ATOM   4777  O3  CHL1M  22     -23.985 -34.799 -13.145  0.00  0.00      MEMB  
ATOM   4778  H3' CHL1M  22     -24.835 -34.368 -13.033  0.00  0.00      MEMB  
ATOM   4779  C4  CHL1M  22     -24.392 -35.948 -11.075  0.00  0.00      MEMB  
ATOM   4780  H4A CHL1M  22     -25.443 -35.747 -11.373  0.00  0.00      MEMB  
ATOM   4781  H4B CHL1M  22     -24.240 -37.001 -11.395  0.00  0.00      MEMB  
ATOM   4782  C5  CHL1M  22     -24.148 -35.917  -9.550  0.00  0.00      MEMB  
ATOM   4783  C6  CHL1M  22     -23.771 -36.987  -8.854  0.00  0.00      MEMB  
ATOM   4784  H6  CHL1M  22     -23.464 -37.958  -9.270  0.00  0.00      MEMB  
ATOM   4785  C7  CHL1M  22     -23.669 -36.925  -7.289  0.00  0.00      MEMB  
ATOM   4786  H7A CHL1M  22     -24.158 -37.749  -6.726  0.00  0.00      MEMB  
ATOM   4787  H7B CHL1M  22     -22.587 -36.878  -7.043  0.00  0.00      MEMB  
ATOM   4788  C8  CHL1M  22     -24.203 -35.574  -6.715  0.00  0.00      MEMB  
ATOM   4789  H8  CHL1M  22     -25.308 -35.619  -6.612  0.00  0.00      MEMB  
ATOM   4790  C14 CHL1M  22     -23.600 -35.537  -5.370  0.00  0.00      MEMB  
ATOM   4791  H14 CHL1M  22     -22.495 -35.541  -5.485  0.00  0.00      MEMB  
ATOM   4792  C15 CHL1M  22     -23.955 -36.704  -4.429  0.00  0.00      MEMB  
ATOM   4793 H15A CHL1M  22     -25.044 -36.910  -4.503  0.00  0.00      MEMB  
ATOM   4794 H15B CHL1M  22     -23.459 -37.682  -4.611  0.00  0.00      MEMB  
ATOM   4795  C16 CHL1M  22     -23.634 -36.146  -3.037  0.00  0.00      MEMB  
ATOM   4796 H16A CHL1M  22     -24.527 -36.377  -2.417  0.00  0.00      MEMB  
ATOM   4797 H16B CHL1M  22     -22.797 -36.704  -2.565  0.00  0.00      MEMB  
ATOM   4798  C17 CHL1M  22     -23.355 -34.679  -3.193  0.00  0.00      MEMB  
ATOM   4799  H17 CHL1M  22     -22.271 -34.667  -3.437  0.00  0.00      MEMB  
ATOM   4800  C13 CHL1M  22     -24.003 -34.282  -4.514  0.00  0.00      MEMB  
ATOM   4801  C18 CHL1M  22     -25.548 -34.112  -4.311  0.00  0.00      MEMB  
ATOM   4802 H18A CHL1M  22     -25.779 -33.147  -3.811  0.00  0.00      MEMB  
ATOM   4803 H18B CHL1M  22     -26.232 -34.065  -5.186  0.00  0.00      MEMB  
ATOM   4804 H18C CHL1M  22     -25.949 -34.935  -3.682  0.00  0.00      MEMB  
ATOM   4805  C12 CHL1M  22     -23.320 -33.155  -5.278  0.00  0.00      MEMB  
ATOM   4806 H12A CHL1M  22     -23.619 -32.210  -4.776  0.00  0.00      MEMB  
ATOM   4807 H12B CHL1M  22     -22.229 -33.359  -5.320  0.00  0.00      MEMB  
ATOM   4808  C11 CHL1M  22     -23.911 -33.098  -6.747  0.00  0.00      MEMB  
ATOM   4809 H11A CHL1M  22     -24.992 -32.853  -6.676  0.00  0.00      MEMB  
ATOM   4810 H11B CHL1M  22     -23.266 -32.291  -7.155  0.00  0.00      MEMB  
ATOM   4811  C9  CHL1M  22     -23.807 -34.464  -7.502  0.00  0.00      MEMB  
ATOM   4812  H9  CHL1M  22     -22.708 -34.606  -7.579  0.00  0.00      MEMB  
ATOM   4813  C10 CHL1M  22     -24.293 -34.491  -8.945  0.00  0.00      MEMB  
ATOM   4814  C19 CHL1M  22     -25.755 -33.943  -8.952  0.00  0.00      MEMB  
ATOM   4815 H19A CHL1M  22     -26.209 -33.962  -9.965  0.00  0.00      MEMB  
ATOM   4816 H19B CHL1M  22     -26.391 -34.533  -8.257  0.00  0.00      MEMB  
ATOM   4817 H19C CHL1M  22     -25.887 -32.913  -8.557  0.00  0.00      MEMB  
ATOM   4818  C1  CHL1M  22     -23.379 -33.518  -9.760  0.00  0.00      MEMB  
ATOM   4819  H1A CHL1M  22     -23.508 -32.463  -9.436  0.00  0.00      MEMB  
ATOM   4820  H1B CHL1M  22     -22.283 -33.698  -9.723  0.00  0.00      MEMB  
ATOM   4821  C2  CHL1M  22     -23.683 -33.551 -11.238  0.00  0.00      MEMB  
ATOM   4822  H2A CHL1M  22     -23.054 -32.843 -11.818  0.00  0.00      MEMB  
ATOM   4823  H2B CHL1M  22     -24.703 -33.146 -11.411  0.00  0.00      MEMB  
ATOM   4824  C20 CHL1M  22     -23.600 -33.894  -1.936  0.00  0.00      MEMB  
ATOM   4825  H20 CHL1M  22     -23.442 -32.807  -2.104  0.00  0.00      MEMB  
ATOM   4826  C21 CHL1M  22     -22.327 -34.039  -0.955  0.00  0.00      MEMB  
ATOM   4827 H21A CHL1M  22     -21.476 -33.543  -1.469  0.00  0.00      MEMB  
ATOM   4828 H21B CHL1M  22     -22.095 -35.105  -0.746  0.00  0.00      MEMB  
ATOM   4829 H21C CHL1M  22     -22.446 -33.467  -0.011  0.00  0.00      MEMB  
ATOM   4830  C22 CHL1M  22     -24.924 -34.061  -1.124  0.00  0.00      MEMB  
ATOM   4831 H22A CHL1M  22     -25.785 -34.043  -1.827  0.00  0.00      MEMB  
ATOM   4832 H22B CHL1M  22     -24.942 -35.089  -0.705  0.00  0.00      MEMB  
ATOM   4833  C23 CHL1M  22     -25.208 -33.075   0.004  0.00  0.00      MEMB  
ATOM   4834 H23A CHL1M  22     -24.429 -33.151   0.793  0.00  0.00      MEMB  
ATOM   4835 H23B CHL1M  22     -25.284 -32.104  -0.531  0.00  0.00      MEMB  
ATOM   4836  C24 CHL1M  22     -26.511 -33.485   0.786  0.00  0.00      MEMB  
ATOM   4837 H24A CHL1M  22     -27.249 -33.846   0.038  0.00  0.00      MEMB  
ATOM   4838 H24B CHL1M  22     -26.392 -34.394   1.414  0.00  0.00      MEMB  
ATOM   4839  C25 CHL1M  22     -27.246 -32.337   1.527  0.00  0.00      MEMB  
ATOM   4840  H25 CHL1M  22     -27.489 -31.432   0.930  0.00  0.00      MEMB  
ATOM   4841  C26 CHL1M  22     -28.529 -32.834   2.119  0.00  0.00      MEMB  
ATOM   4842 H26A CHL1M  22     -29.169 -33.186   1.282  0.00  0.00      MEMB  
ATOM   4843 H26B CHL1M  22     -28.169 -33.728   2.671  0.00  0.00      MEMB  
ATOM   4844 H26C CHL1M  22     -28.961 -32.015   2.733  0.00  0.00      MEMB  
ATOM   4845  C27 CHL1M  22     -26.305 -31.961   2.641  0.00  0.00      MEMB  
ATOM   4846 H27A CHL1M  22     -26.775 -31.243   3.347  0.00  0.00      MEMB  
ATOM   4847 H27B CHL1M  22     -25.997 -32.799   3.301  0.00  0.00      MEMB  
ATOM   4848 H27C CHL1M  22     -25.434 -31.529   2.103  0.00  0.00      MEMB  
ATOM   4849  C3  CHL1M  23       1.602  46.354  20.153  0.00  0.00      MEMB  
ATOM   4850  H3  CHL1M  23       2.635  46.740  20.013  0.00  0.00      MEMB  
ATOM   4851  O3  CHL1M  23       1.128  46.535  21.526  0.00  0.00      MEMB  
ATOM   4852  H3' CHL1M  23       0.470  47.230  21.445  0.00  0.00      MEMB  
ATOM   4853  C4  CHL1M  23       0.540  47.102  19.293  0.00  0.00      MEMB  
ATOM   4854  H4A CHL1M  23      -0.516  46.818  19.488  0.00  0.00      MEMB  
ATOM   4855  H4B CHL1M  23       0.672  48.192  19.467  0.00  0.00      MEMB  
ATOM   4856  C5  CHL1M  23       0.840  46.807  17.881  0.00  0.00      MEMB  
ATOM   4857  C6  CHL1M  23       0.923  47.758  17.003  0.00  0.00      MEMB  
ATOM   4858  H6  CHL1M  23       0.771  48.806  17.302  0.00  0.00      MEMB  
ATOM   4859  C7  CHL1M  23       1.083  47.563  15.492  0.00  0.00      MEMB  
ATOM   4860  H7A CHL1M  23       0.453  48.336  15.002  0.00  0.00      MEMB  
ATOM   4861  H7B CHL1M  23       2.107  47.775  15.118  0.00  0.00      MEMB  
ATOM   4862  C8  CHL1M  23       0.818  46.113  14.964  0.00  0.00      MEMB  
ATOM   4863  H8  CHL1M  23      -0.291  46.070  15.015  0.00  0.00      MEMB  
ATOM   4864  C14 CHL1M  23       1.247  45.899  13.469  0.00  0.00      MEMB  
ATOM   4865  H14 CHL1M  23       2.344  46.070  13.430  0.00  0.00      MEMB  
ATOM   4866  C15 CHL1M  23       0.787  46.859  12.360  0.00  0.00      MEMB  
ATOM   4867 H15A CHL1M  23      -0.310  46.990  12.476  0.00  0.00      MEMB  
ATOM   4868 H15B CHL1M  23       1.289  47.848  12.419  0.00  0.00      MEMB  
ATOM   4869  C16 CHL1M  23       1.098  46.090  11.094  0.00  0.00      MEMB  
ATOM   4870 H16A CHL1M  23       0.252  46.017  10.378  0.00  0.00      MEMB  
ATOM   4871 H16B CHL1M  23       2.007  46.553  10.654  0.00  0.00      MEMB  
ATOM   4872  C17 CHL1M  23       1.500  44.678  11.520  0.00  0.00      MEMB  
ATOM   4873  H17 CHL1M  23       2.603  44.660  11.656  0.00  0.00      MEMB  
ATOM   4874  C13 CHL1M  23       0.922  44.507  12.941  0.00  0.00      MEMB  
ATOM   4875  C18 CHL1M  23      -0.493  44.208  12.926  0.00  0.00      MEMB  
ATOM   4876 H18A CHL1M  23      -0.636  43.151  12.615  0.00  0.00      MEMB  
ATOM   4877 H18B CHL1M  23      -1.025  44.467  13.867  0.00  0.00      MEMB  
ATOM   4878 H18C CHL1M  23      -0.934  44.951  12.228  0.00  0.00      MEMB  
ATOM   4879  C12 CHL1M  23       1.618  43.494  13.852  0.00  0.00      MEMB  
ATOM   4880 H12A CHL1M  23       1.388  42.443  13.572  0.00  0.00      MEMB  
ATOM   4881 H12B CHL1M  23       2.719  43.519  13.702  0.00  0.00      MEMB  
ATOM   4882  C11 CHL1M  23       1.225  43.747  15.265  0.00  0.00      MEMB  
ATOM   4883 H11A CHL1M  23       0.133  43.545  15.292  0.00  0.00      MEMB  
ATOM   4884 H11B CHL1M  23       1.680  43.006  15.957  0.00  0.00      MEMB  
ATOM   4885  C9  CHL1M  23       1.423  45.117  15.877  0.00  0.00      MEMB  
ATOM   4886  H9  CHL1M  23       2.514  45.304  15.781  0.00  0.00      MEMB  
ATOM   4887  C10 CHL1M  23       0.911  45.330  17.388  0.00  0.00      MEMB  
ATOM   4888  C19 CHL1M  23      -0.486  44.630  17.490  0.00  0.00      MEMB  
ATOM   4889 H19A CHL1M  23      -1.014  44.742  18.462  0.00  0.00      MEMB  
ATOM   4890 H19B CHL1M  23      -1.226  45.095  16.804  0.00  0.00      MEMB  
ATOM   4891 H19C CHL1M  23      -0.423  43.569  17.168  0.00  0.00      MEMB  
ATOM   4892  C1  CHL1M  23       1.911  44.579  18.328  0.00  0.00      MEMB  
ATOM   4893  H1A CHL1M  23       1.997  43.515  18.021  0.00  0.00      MEMB  
ATOM   4894  H1B CHL1M  23       2.928  45.007  18.199  0.00  0.00      MEMB  
ATOM   4895  C2  CHL1M  23       1.576  44.858  19.796  0.00  0.00      MEMB  
ATOM   4896  H2A CHL1M  23       2.401  44.378  20.364  0.00  0.00      MEMB  
ATOM   4897  H2B CHL1M  23       0.651  44.359  20.157  0.00  0.00      MEMB  
ATOM   4898  C20 CHL1M  23       1.114  43.715  10.397  0.00  0.00      MEMB  
ATOM   4899  H20 CHL1M  23       0.043  43.808  10.117  0.00  0.00      MEMB  
ATOM   4900  C21 CHL1M  23       1.542  42.261  10.761  0.00  0.00      MEMB  
ATOM   4901 H21A CHL1M  23       2.516  42.347  11.287  0.00  0.00      MEMB  
ATOM   4902 H21B CHL1M  23       1.558  41.517   9.936  0.00  0.00      MEMB  
ATOM   4903 H21C CHL1M  23       0.767  41.902  11.473  0.00  0.00      MEMB  
ATOM   4904  C22 CHL1M  23       1.681  44.051   8.942  0.00  0.00      MEMB  
ATOM   4905 H22A CHL1M  23       1.433  45.095   8.652  0.00  0.00      MEMB  
ATOM   4906 H22B CHL1M  23       2.761  44.225   9.135  0.00  0.00      MEMB  
ATOM   4907  C23 CHL1M  23       1.392  43.296   7.681  0.00  0.00      MEMB  
ATOM   4908 H23A CHL1M  23       1.727  42.247   7.829  0.00  0.00      MEMB  
ATOM   4909 H23B CHL1M  23       0.309  43.274   7.435  0.00  0.00      MEMB  
ATOM   4910  C24 CHL1M  23       2.135  43.860   6.445  0.00  0.00      MEMB  
ATOM   4911 H24A CHL1M  23       1.582  44.749   6.074  0.00  0.00      MEMB  
ATOM   4912 H24B CHL1M  23       3.123  44.258   6.759  0.00  0.00      MEMB  
ATOM   4913  C25 CHL1M  23       2.263  43.020   5.185  0.00  0.00      MEMB  
ATOM   4914  H25 CHL1M  23       2.616  43.741   4.417  0.00  0.00      MEMB  
ATOM   4915  C26 CHL1M  23       3.313  41.892   5.372  0.00  0.00      MEMB  
ATOM   4916 H26A CHL1M  23       3.773  41.547   4.421  0.00  0.00      MEMB  
ATOM   4917 H26B CHL1M  23       4.113  42.304   6.023  0.00  0.00      MEMB  
ATOM   4918 H26C CHL1M  23       2.826  41.070   5.940  0.00  0.00      MEMB  
ATOM   4919  C27 CHL1M  23       0.936  42.371   4.550  0.00  0.00      MEMB  
ATOM   4920 H27A CHL1M  23       0.294  41.985   5.370  0.00  0.00      MEMB  
ATOM   4921 H27B CHL1M  23       0.403  43.190   4.021  0.00  0.00      MEMB  
ATOM   4922 H27C CHL1M  23       1.193  41.478   3.940  0.00  0.00      MEMB  
ATOM   4923  C3  CHL1M  24       3.720  22.330 -12.638  0.00  0.00      MEMB  
ATOM   4924  H3  CHL1M  24       2.631  22.534 -12.547  0.00  0.00      MEMB  
ATOM   4925  O3  CHL1M  24       3.923  21.906 -13.967  0.00  0.00      MEMB  
ATOM   4926  H3' CHL1M  24       3.603  21.004 -14.042  0.00  0.00      MEMB  
ATOM   4927  C4  CHL1M  24       4.430  23.629 -12.245  0.00  0.00      MEMB  
ATOM   4928  H4A CHL1M  24       5.504  23.627 -12.529  0.00  0.00      MEMB  
ATOM   4929  H4B CHL1M  24       4.017  24.436 -12.887  0.00  0.00      MEMB  
ATOM   4930  C5  CHL1M  24       4.365  23.872 -10.818  0.00  0.00      MEMB  
ATOM   4931  C6  CHL1M  24       3.889  25.083 -10.435  0.00  0.00      MEMB  
ATOM   4932  H6  CHL1M  24       3.712  25.837 -11.215  0.00  0.00      MEMB  
ATOM   4933  C7  CHL1M  24       3.603  25.337  -8.990  0.00  0.00      MEMB  
ATOM   4934  H7A CHL1M  24       3.962  26.336  -8.662  0.00  0.00      MEMB  
ATOM   4935  H7B CHL1M  24       2.498  25.373  -8.877  0.00  0.00      MEMB  
ATOM   4936  C8  CHL1M  24       4.167  24.308  -8.045  0.00  0.00      MEMB  
ATOM   4937  H8  CHL1M  24       5.255  24.508  -7.949  0.00  0.00      MEMB  
ATOM   4938  C14 CHL1M  24       3.640  24.546  -6.625  0.00  0.00      MEMB  
ATOM   4939  H14 CHL1M  24       2.551  24.384  -6.780  0.00  0.00      MEMB  
ATOM   4940  C15 CHL1M  24       3.665  25.972  -6.020  0.00  0.00      MEMB  
ATOM   4941 H15A CHL1M  24       4.718  26.321  -5.953  0.00  0.00      MEMB  
ATOM   4942 H15B CHL1M  24       2.983  26.675  -6.544  0.00  0.00      MEMB  
ATOM   4943  C16 CHL1M  24       3.125  25.684  -4.620  0.00  0.00      MEMB  
ATOM   4944 H16A CHL1M  24       3.631  26.295  -3.843  0.00  0.00      MEMB  
ATOM   4945 H16B CHL1M  24       2.027  25.851  -4.615  0.00  0.00      MEMB  
ATOM   4946  C17 CHL1M  24       3.270  24.154  -4.330  0.00  0.00      MEMB  
ATOM   4947  H17 CHL1M  24       2.196  23.871  -4.346  0.00  0.00      MEMB  
ATOM   4948  C13 CHL1M  24       4.098  23.547  -5.545  0.00  0.00      MEMB  
ATOM   4949  C18 CHL1M  24       5.632  23.676  -5.398  0.00  0.00      MEMB  
ATOM   4950 H18A CHL1M  24       6.100  23.224  -6.299  0.00  0.00      MEMB  
ATOM   4951 H18B CHL1M  24       6.039  24.709  -5.374  0.00  0.00      MEMB  
ATOM   4952 H18C CHL1M  24       6.057  23.108  -4.543  0.00  0.00      MEMB  
ATOM   4953  C12 CHL1M  24       3.626  22.174  -5.974  0.00  0.00      MEMB  
ATOM   4954 H12A CHL1M  24       4.058  21.483  -5.218  0.00  0.00      MEMB  
ATOM   4955 H12B CHL1M  24       2.520  22.076  -5.961  0.00  0.00      MEMB  
ATOM   4956  C11 CHL1M  24       4.104  21.792  -7.397  0.00  0.00      MEMB  
ATOM   4957 H11A CHL1M  24       5.155  21.450  -7.280  0.00  0.00      MEMB  
ATOM   4958 H11B CHL1M  24       3.627  20.870  -7.792  0.00  0.00      MEMB  
ATOM   4959  C9  CHL1M  24       3.865  22.903  -8.480  0.00  0.00      MEMB  
ATOM   4960  H9  CHL1M  24       2.778  22.932  -8.706  0.00  0.00      MEMB  
ATOM   4961  C10 CHL1M  24       4.515  22.615  -9.802  0.00  0.00      MEMB  
ATOM   4962  C19 CHL1M  24       5.990  22.363  -9.672  0.00  0.00      MEMB  
ATOM   4963 H19A CHL1M  24       6.472  23.142  -9.043  0.00  0.00      MEMB  
ATOM   4964 H19B CHL1M  24       6.042  21.330  -9.265  0.00  0.00      MEMB  
ATOM   4965 H19C CHL1M  24       6.575  22.154 -10.593  0.00  0.00      MEMB  
ATOM   4966  C1  CHL1M  24       3.812  21.340 -10.344  0.00  0.00      MEMB  
ATOM   4967  H1A CHL1M  24       4.222  20.495  -9.751  0.00  0.00      MEMB  
ATOM   4968  H1B CHL1M  24       2.714  21.423 -10.199  0.00  0.00      MEMB  
ATOM   4969  C2  CHL1M  24       4.123  21.099 -11.811  0.00  0.00      MEMB  
ATOM   4970  H2A CHL1M  24       3.620  20.215 -12.258  0.00  0.00      MEMB  
ATOM   4971  H2B CHL1M  24       5.223  21.081 -11.968  0.00  0.00      MEMB  
ATOM   4972  C20 CHL1M  24       3.737  23.799  -2.912  0.00  0.00      MEMB  
ATOM   4973  H20 CHL1M  24       4.767  24.212  -2.870  0.00  0.00      MEMB  
ATOM   4974  C21 CHL1M  24       3.879  22.265  -2.696  0.00  0.00      MEMB  
ATOM   4975 H21A CHL1M  24       4.816  22.007  -3.235  0.00  0.00      MEMB  
ATOM   4976 H21B CHL1M  24       2.965  21.737  -3.044  0.00  0.00      MEMB  
ATOM   4977 H21C CHL1M  24       4.013  22.064  -1.612  0.00  0.00      MEMB  
ATOM   4978  C22 CHL1M  24       2.813  24.365  -1.828  0.00  0.00      MEMB  
ATOM   4979 H22A CHL1M  24       2.366  25.354  -2.065  0.00  0.00      MEMB  
ATOM   4980 H22B CHL1M  24       1.966  23.676  -1.619  0.00  0.00      MEMB  
ATOM   4981  C23 CHL1M  24       3.570  24.477  -0.493  0.00  0.00      MEMB  
ATOM   4982 H23A CHL1M  24       4.280  23.661  -0.239  0.00  0.00      MEMB  
ATOM   4983 H23B CHL1M  24       4.315  25.278  -0.686  0.00  0.00      MEMB  
ATOM   4984  C24 CHL1M  24       2.637  24.751   0.686  0.00  0.00      MEMB  
ATOM   4985 H24A CHL1M  24       2.142  25.734   0.534  0.00  0.00      MEMB  
ATOM   4986 H24B CHL1M  24       1.930  23.898   0.774  0.00  0.00      MEMB  
ATOM   4987  C25 CHL1M  24       3.312  24.838   2.059  0.00  0.00      MEMB  
ATOM   4988  H25 CHL1M  24       3.879  23.905   2.265  0.00  0.00      MEMB  
ATOM   4989  C26 CHL1M  24       4.195  26.034   2.252  0.00  0.00      MEMB  
ATOM   4990 H26A CHL1M  24       4.668  26.282   1.278  0.00  0.00      MEMB  
ATOM   4991 H26B CHL1M  24       3.553  26.905   2.504  0.00  0.00      MEMB  
ATOM   4992 H26C CHL1M  24       5.020  25.806   2.961  0.00  0.00      MEMB  
ATOM   4993  C27 CHL1M  24       2.196  24.776   3.147  0.00  0.00      MEMB  
ATOM   4994 H27A CHL1M  24       1.706  25.768   3.243  0.00  0.00      MEMB  
ATOM   4995 H27B CHL1M  24       1.419  24.023   2.892  0.00  0.00      MEMB  
ATOM   4996 H27C CHL1M  24       2.644  24.580   4.145  0.00  0.00      MEMB  
ATOM   4997  C3  CHL1M  25      39.019  52.613  17.258  0.00  0.00      MEMB  
ATOM   4998  H3  CHL1M  25      38.051  53.131  17.432  0.00  0.00      MEMB  
ATOM   4999  O3  CHL1M  25      39.695  52.436  18.500  0.00  0.00      MEMB  
ATOM   5000  H3' CHL1M  25      39.617  51.492  18.654  0.00  0.00      MEMB  
ATOM   5001  C4  CHL1M  25      38.835  51.292  16.563  0.00  0.00      MEMB  
ATOM   5002  H4A CHL1M  25      39.830  50.837  16.367  0.00  0.00      MEMB  
ATOM   5003  H4B CHL1M  25      38.322  50.699  17.349  0.00  0.00      MEMB  
ATOM   5004  C5  CHL1M  25      37.987  51.451  15.270  0.00  0.00      MEMB  
ATOM   5005  C6  CHL1M  25      36.874  50.718  15.070  0.00  0.00      MEMB  
ATOM   5006  H6  CHL1M  25      36.463  50.125  15.900  0.00  0.00      MEMB  
ATOM   5007  C7  CHL1M  25      35.976  50.732  13.850  0.00  0.00      MEMB  
ATOM   5008  H7A CHL1M  25      35.615  49.736  13.517  0.00  0.00      MEMB  
ATOM   5009  H7B CHL1M  25      35.030  51.286  14.033  0.00  0.00      MEMB  
ATOM   5010  C8  CHL1M  25      36.803  51.369  12.653  0.00  0.00      MEMB  
ATOM   5011  H8  CHL1M  25      37.548  50.618  12.315  0.00  0.00      MEMB  
ATOM   5012  C14 CHL1M  25      35.916  51.763  11.501  0.00  0.00      MEMB  
ATOM   5013  H14 CHL1M  25      35.201  52.518  11.893  0.00  0.00      MEMB  
ATOM   5014  C15 CHL1M  25      35.074  50.615  10.841  0.00  0.00      MEMB  
ATOM   5015 H15A CHL1M  25      35.642  49.661  10.874  0.00  0.00      MEMB  
ATOM   5016 H15B CHL1M  25      34.185  50.484  11.494  0.00  0.00      MEMB  
ATOM   5017  C16 CHL1M  25      34.751  51.078   9.460  0.00  0.00      MEMB  
ATOM   5018 H16A CHL1M  25      35.276  50.456   8.704  0.00  0.00      MEMB  
ATOM   5019 H16B CHL1M  25      33.684  51.282   9.225  0.00  0.00      MEMB  
ATOM   5020  C17 CHL1M  25      35.461  52.453   9.263  0.00  0.00      MEMB  
ATOM   5021  H17 CHL1M  25      34.743  53.180   9.700  0.00  0.00      MEMB  
ATOM   5022  C13 CHL1M  25      36.639  52.334  10.247  0.00  0.00      MEMB  
ATOM   5023  C18 CHL1M  25      37.661  51.327   9.728  0.00  0.00      MEMB  
ATOM   5024 H18A CHL1M  25      37.260  50.349   9.386  0.00  0.00      MEMB  
ATOM   5025 H18B CHL1M  25      38.235  51.775   8.889  0.00  0.00      MEMB  
ATOM   5026 H18C CHL1M  25      38.404  51.066  10.511  0.00  0.00      MEMB  
ATOM   5027  C12 CHL1M  25      37.226  53.675  10.658  0.00  0.00      MEMB  
ATOM   5028 H12A CHL1M  25      37.864  54.054   9.831  0.00  0.00      MEMB  
ATOM   5029 H12B CHL1M  25      36.360  54.359  10.786  0.00  0.00      MEMB  
ATOM   5030  C11 CHL1M  25      38.084  53.594  11.903  0.00  0.00      MEMB  
ATOM   5031 H11A CHL1M  25      39.032  53.226  11.456  0.00  0.00      MEMB  
ATOM   5032 H11B CHL1M  25      38.256  54.605  12.331  0.00  0.00      MEMB  
ATOM   5033  C9  CHL1M  25      37.576  52.662  13.093  0.00  0.00      MEMB  
ATOM   5034  H9  CHL1M  25      36.766  53.327  13.463  0.00  0.00      MEMB  
ATOM   5035  C10 CHL1M  25      38.626  52.443  14.255  0.00  0.00      MEMB  
ATOM   5036  C19 CHL1M  25      39.992  51.930  13.729  0.00  0.00      MEMB  
ATOM   5037 H19A CHL1M  25      40.466  52.717  13.105  0.00  0.00      MEMB  
ATOM   5038 H19B CHL1M  25      40.714  51.524  14.470  0.00  0.00      MEMB  
ATOM   5039 H19C CHL1M  25      39.872  51.057  13.053  0.00  0.00      MEMB  
ATOM   5040  C1  CHL1M  25      38.929  53.772  15.005  0.00  0.00      MEMB  
ATOM   5041  H1A CHL1M  25      39.287  54.628  14.394  0.00  0.00      MEMB  
ATOM   5042  H1B CHL1M  25      37.950  54.152  15.369  0.00  0.00      MEMB  
ATOM   5043  C2  CHL1M  25      39.742  53.592  16.276  0.00  0.00      MEMB  
ATOM   5044  H2A CHL1M  25      39.929  54.529  16.842  0.00  0.00      MEMB  
ATOM   5045  H2B CHL1M  25      40.753  53.250  15.969  0.00  0.00      MEMB  
ATOM   5046  C20 CHL1M  25      35.782  52.833   7.803  0.00  0.00      MEMB  
ATOM   5047  H20 CHL1M  25      36.845  52.567   7.623  0.00  0.00      MEMB  
ATOM   5048  C21 CHL1M  25      35.677  54.445   7.683  0.00  0.00      MEMB  
ATOM   5049 H21A CHL1M  25      36.023  55.055   8.545  0.00  0.00      MEMB  
ATOM   5050 H21B CHL1M  25      34.586  54.595   7.532  0.00  0.00      MEMB  
ATOM   5051 H21C CHL1M  25      36.287  54.734   6.801  0.00  0.00      MEMB  
ATOM   5052  C22 CHL1M  25      34.973  52.206   6.642  0.00  0.00      MEMB  
ATOM   5053 H22A CHL1M  25      34.962  51.119   6.870  0.00  0.00      MEMB  
ATOM   5054 H22B CHL1M  25      33.891  52.459   6.633  0.00  0.00      MEMB  
ATOM   5055  C23 CHL1M  25      35.577  52.417   5.198  0.00  0.00      MEMB  
ATOM   5056 H23A CHL1M  25      35.394  53.479   4.924  0.00  0.00      MEMB  
ATOM   5057 H23B CHL1M  25      36.679  52.281   5.251  0.00  0.00      MEMB  
ATOM   5058  C24 CHL1M  25      34.923  51.351   4.314  0.00  0.00      MEMB  
ATOM   5059 H24A CHL1M  25      35.286  50.359   4.658  0.00  0.00      MEMB  
ATOM   5060 H24B CHL1M  25      33.836  51.452   4.522  0.00  0.00      MEMB  
ATOM   5061  C25 CHL1M  25      35.156  51.470   2.796  0.00  0.00      MEMB  
ATOM   5062  H25 CHL1M  25      36.112  52.023   2.677  0.00  0.00      MEMB
[truncated: 16,689,861 more chars]
