# Supplementary material for: Planar aggregation of the influenza viral fusion peptide alters membrane structure and hydration, promoting poration
Source: Nat Commun. 2022 Dec 5;13:7336. doi: 10.1038/s41467-022-34576-z (PMC9722698; doi:10.1038/s41467-022-34576-z)
Supplement: Supplementary file 3 — Supplementary Data 1 [file 41467_2022_34576_MOESM3_ESM.zip › PDBs/popc_0FP_initial.pdb]

REMARK  GENERATED BY CHARMM-GUI (HTTP://WWW.CHARMM-GUI.ORG) V2.0 ON JUL, 30. 2020. JOB
REMARK  INPUT GENERATION                                                              
REMARK   DATE:     7/30/20     16: 7:48      CREATED BY USER: apache                  
ATOM      1  N   POPC    1      -5.970   0.993  19.392  1.00  0.00      MEMB
ATOM      2  C12 POPC    1      -6.404  -0.408  19.021  1.00  0.00      MEMB
ATOM      3 H12A POPC    1      -7.320  -0.345  18.433  1.00  0.00      MEMB
ATOM      4 H12B POPC    1      -6.600  -0.960  19.932  1.00  0.00      MEMB
ATOM      5  C13 POPC    1      -6.956   1.698  20.245  1.00  0.00      MEMB
ATOM      6 H13A POPC    1      -7.960   1.518  19.887  1.00  0.00      MEMB
ATOM      7 H13B POPC    1      -6.906   1.335  21.264  1.00  0.00      MEMB
ATOM      8 H13C POPC    1      -6.745   2.759  20.281  1.00  0.00      MEMB
ATOM      9  C14 POPC    1      -4.703   0.955  20.171  1.00  0.00      MEMB
ATOM     10 H14A POPC    1      -4.855   0.564  21.171  1.00  0.00      MEMB
ATOM     11 H14B POPC    1      -4.007   0.244  19.704  1.00  0.00      MEMB
ATOM     12 H14C POPC    1      -4.296   1.949  20.207  1.00  0.00      MEMB
ATOM     13  C15 POPC    1      -5.731   1.752  18.133  1.00  0.00      MEMB
ATOM     14 H15A POPC    1      -5.255   1.116  17.382  1.00  0.00      MEMB
ATOM     15 H15B POPC    1      -5.143   2.620  18.359  1.00  0.00      MEMB
ATOM     16 H15C POPC    1      -6.642   2.100  17.662  1.00  0.00      MEMB
ATOM     17  C11 POPC    1      -5.337  -1.263  18.299  1.00  0.00      MEMB
ATOM     18 H11A POPC    1      -4.830  -0.699  17.486  1.00  0.00      MEMB
ATOM     19 H11B POPC    1      -5.825  -2.138  17.807  1.00  0.00      MEMB
ATOM     20  P   POPC    1      -3.369  -2.816  18.834  1.00  0.00      MEMB
ATOM     21  O13 POPC    1      -4.172  -4.046  18.615  1.00  0.00      MEMB
ATOM     22  O14 POPC    1      -2.275  -2.885  19.817  1.00  0.00      MEMB
ATOM     23  O12 POPC    1      -4.380  -1.683  19.275  1.00  0.00      MEMB
ATOM     24  O11 POPC    1      -2.915  -2.254  17.408  1.00  0.00      MEMB
ATOM     25  C1  POPC    1      -2.044  -3.059  16.633  1.00  0.00      MEMB
ATOM     26  HA  POPC    1      -2.133  -4.099  17.007  1.00  0.00      MEMB
ATOM     27  HB  POPC    1      -0.986  -2.712  16.739  1.00  0.00      MEMB
ATOM     28  C2  POPC    1      -2.263  -2.994  15.101  1.00  0.00      MEMB
ATOM     29  HS  POPC    1      -1.439  -3.558  14.621  1.00  0.00      MEMB
ATOM     30  O21 POPC    1      -2.233  -1.618  14.717  1.00  0.00      MEMB
ATOM     31  C21 POPC    1      -2.028  -1.509  13.426  1.00  0.00      MEMB
ATOM     32  O22 POPC    1      -2.094  -2.437  12.645  1.00  0.00      MEMB
ATOM     33  C22 POPC    1      -1.986  -0.037  13.059  1.00  0.00      MEMB
ATOM     34  H2R POPC    1      -1.360   0.132  12.165  1.00  0.00      MEMB
ATOM     35  H2S POPC    1      -1.576   0.552  13.908  1.00  0.00      MEMB
ATOM     36  C3  POPC    1      -3.560  -3.697  14.653  1.00  0.00      MEMB
ATOM     37  HX  POPC    1      -3.567  -4.528  15.391  1.00  0.00      MEMB
ATOM     38  HY  POPC    1      -3.524  -3.991  13.569  1.00  0.00      MEMB
ATOM     39  O31 POPC    1      -4.730  -3.003  14.838  1.00  0.00      MEMB
ATOM     40  C31 POPC    1      -5.771  -3.770  14.757  1.00  0.00      MEMB
ATOM     41  O32 POPC    1      -5.843  -4.970  14.546  1.00  0.00      MEMB
ATOM     42  C32 POPC    1      -6.858  -2.790  14.992  1.00  0.00      MEMB
ATOM     43  H2X POPC    1      -6.530  -1.781  14.713  1.00  0.00      MEMB
ATOM     44  H2Y POPC    1      -7.128  -2.774  16.074  1.00  0.00      MEMB
ATOM     45  C23 POPC    1      -3.446   0.327  12.730  1.00  0.00      MEMB
ATOM     46  H3R POPC    1      -3.993   0.440  13.695  1.00  0.00      MEMB
ATOM     47  H3S POPC    1      -3.916  -0.490  12.138  1.00  0.00      MEMB
ATOM     48  C24 POPC    1      -3.613   1.562  11.865  1.00  0.00      MEMB
ATOM     49  H4R POPC    1      -2.782   2.252  12.091  1.00  0.00      MEMB
ATOM     50  H4S POPC    1      -4.622   2.027  12.025  1.00  0.00      MEMB
ATOM     51  C25 POPC    1      -3.259   1.407  10.416  1.00  0.00      MEMB
ATOM     52  H5R POPC    1      -3.551   0.434  10.048  1.00  0.00      MEMB
ATOM     53  H5S POPC    1      -2.154   1.592  10.308  1.00  0.00      MEMB
ATOM     54  C26 POPC    1      -3.943   2.428   9.573  1.00  0.00      MEMB
ATOM     55  H6R POPC    1      -3.231   2.532   8.735  1.00  0.00      MEMB
ATOM     56  H6S POPC    1      -4.015   3.231  10.309  1.00  0.00      MEMB
ATOM     57  C27 POPC    1      -5.364   2.221   9.135  1.00  0.00      MEMB
ATOM     58  H7R POPC    1      -6.021   2.256  10.034  1.00  0.00      MEMB
ATOM     59  H7S POPC    1      -5.333   1.232   8.693  1.00  0.00      MEMB
ATOM     60  C28 POPC    1      -5.930   3.272   8.184  1.00  0.00      MEMB
ATOM     61  H8R POPC    1      -5.562   4.152   8.621  1.00  0.00      MEMB
ATOM     62  H8S POPC    1      -7.026   3.329   8.301  1.00  0.00      MEMB
ATOM     63  C29 POPC    1      -5.502   3.370   6.771  1.00  0.00      MEMB
ATOM     64  H91 POPC    1      -4.497   3.570   6.504  1.00  0.00      MEMB
ATOM     65 C210 POPC    1      -6.204   3.149   5.724  1.00  0.00      MEMB
ATOM     66 H101 POPC    1      -5.704   3.048   4.767  1.00  0.00      MEMB
ATOM     67 C211 POPC    1      -7.576   2.741   5.801  1.00  0.00      MEMB
ATOM     68 H11R POPC    1      -8.004   2.854   4.822  1.00  0.00      MEMB
ATOM     69 H11S POPC    1      -8.178   3.144   6.643  1.00  0.00      MEMB
ATOM     70 C212 POPC    1      -7.527   1.316   6.024  1.00  0.00      MEMB
ATOM     71 H12R POPC    1      -8.632   1.147   6.112  1.00  0.00      MEMB
ATOM     72 H12S POPC    1      -7.105   1.027   7.026  1.00  0.00      MEMB
ATOM     73 C213 POPC    1      -6.919   0.375   4.932  1.00  0.00      MEMB
ATOM     74 H13R POPC    1      -6.829  -0.654   5.351  1.00  0.00      MEMB
ATOM     75 H13S POPC    1      -5.912   0.639   4.656  1.00  0.00      MEMB
ATOM     76 C214 POPC    1      -7.781   0.238   3.692  1.00  0.00      MEMB
ATOM     77 H14R POPC    1      -7.946   1.114   3.069  1.00  0.00      MEMB
ATOM     78 H14S POPC    1      -8.651   0.394   4.252  1.00  0.00      MEMB
ATOM     79 C215 POPC    1      -7.656  -1.067   2.902  1.00  0.00      MEMB
ATOM     80 H15R POPC    1      -8.378  -1.113   2.051  1.00  0.00      MEMB
ATOM     81 H15S POPC    1      -7.845  -1.976   3.528  1.00  0.00      MEMB
ATOM     82 C216 POPC    1      -6.219  -1.181   2.426  1.00  0.00      MEMB
ATOM     83 H16R POPC    1      -5.718  -1.796   3.201  1.00  0.00      MEMB
ATOM     84 H16S POPC    1      -5.736  -0.170   2.389  1.00  0.00      MEMB
ATOM     85 C217 POPC    1      -6.074  -1.898   1.098  1.00  0.00      MEMB
ATOM     86 H17R POPC    1      -6.782  -2.651   0.839  1.00  0.00      MEMB
ATOM     87 H17S POPC    1      -5.026  -2.293   0.990  1.00  0.00      MEMB
ATOM     88 C218 POPC    1      -6.475  -1.048  -0.021  1.00  0.00      MEMB
ATOM     89 H18R POPC    1      -7.027  -0.107   0.132  1.00  0.00      MEMB
ATOM     90 H18S POPC    1      -6.282  -1.420  -1.053  1.00  0.00      MEMB
ATOM     91 H18T POPC    1      -5.618  -0.616   0.242  1.00  0.00      MEMB
ATOM     92  C33 POPC    1      -7.972  -3.124  14.064  1.00  0.00      MEMB
ATOM     93  H3X POPC    1      -8.706  -3.162  14.821  1.00  0.00      MEMB
ATOM     94  H3Y POPC    1      -7.876  -4.111  13.646  1.00  0.00      MEMB
ATOM     95  C34 POPC    1      -8.374  -2.230  12.913  1.00  0.00      MEMB
ATOM     96  H4X POPC    1      -8.716  -1.250  13.278  1.00  0.00      MEMB
ATOM     97  H4Y POPC    1      -9.261  -2.615  12.371  1.00  0.00      MEMB
ATOM     98  C35 POPC    1      -7.270  -2.128  11.877  1.00  0.00      MEMB
ATOM     99  H5X POPC    1      -6.412  -1.545  12.239  1.00  0.00      MEMB
ATOM    100  H5Y POPC    1      -7.741  -1.595  11.044  1.00  0.00      MEMB
ATOM    101  C36 POPC    1      -6.752  -3.443  11.316  1.00  0.00      MEMB
ATOM    102  H6X POPC    1      -7.671  -3.915  10.957  1.00  0.00      MEMB
ATOM    103  H6Y POPC    1      -6.267  -4.068  12.098  1.00  0.00      MEMB
ATOM    104  C37 POPC    1      -5.931  -3.275  10.040  1.00  0.00      MEMB
ATOM    105  H7X POPC    1      -6.613  -2.911   9.249  1.00  0.00      MEMB
ATOM    106  H7Y POPC    1      -5.480  -4.193   9.661  1.00  0.00      MEMB
ATOM    107  C38 POPC    1      -4.690  -2.419  10.141  1.00  0.00      MEMB
ATOM    108  H8X POPC    1      -4.278  -2.499  11.173  1.00  0.00      MEMB
ATOM    109  H8Y POPC    1      -4.992  -1.374   9.959  1.00  0.00      MEMB
ATOM    110  C39 POPC    1      -3.617  -2.863   9.126  1.00  0.00      MEMB
ATOM    111  H9X POPC    1      -3.444  -3.963   9.204  1.00  0.00      MEMB
ATOM    112  H9Y POPC    1      -2.677  -2.340   9.404  1.00  0.00      MEMB
ATOM    113 C310 POPC    1      -3.917  -2.490   7.670  1.00  0.00      MEMB
ATOM    114 H10X POPC    1      -4.125  -1.403   7.653  1.00  0.00      MEMB
ATOM    115 H10Y POPC    1      -4.845  -2.995   7.322  1.00  0.00      MEMB
ATOM    116 C311 POPC    1      -2.715  -2.741   6.749  1.00  0.00      MEMB
ATOM    117 H11X POPC    1      -2.477  -3.815   6.601  1.00  0.00      MEMB
ATOM    118 H11Y POPC    1      -1.784  -2.314   7.189  1.00  0.00      MEMB
ATOM    119 C312 POPC    1      -2.859  -2.098   5.380  1.00  0.00      MEMB
ATOM    120 H12X POPC    1      -3.414  -2.691   4.629  1.00  0.00      MEMB
ATOM    121 H12Y POPC    1      -1.839  -2.176   5.089  1.00  0.00      MEMB
ATOM    122 C313 POPC    1      -3.265  -0.630   5.381  1.00  0.00      MEMB
ATOM    123 H13X POPC    1      -2.749  -0.046   6.180  1.00  0.00      MEMB
ATOM    124 H13Y POPC    1      -4.357  -0.667   5.559  1.00  0.00      MEMB
ATOM    125 C314 POPC    1      -2.945   0.076   4.071  1.00  0.00      MEMB
ATOM    126 H14X POPC    1      -3.483  -0.431   3.249  1.00  0.00      MEMB
ATOM    127 H14Y POPC    1      -1.847  -0.033   3.907  1.00  0.00      MEMB
ATOM    128 C315 POPC    1      -3.324   1.557   4.055  1.00  0.00      MEMB
ATOM    129 H15X POPC    1      -3.266   1.957   5.094  1.00  0.00      MEMB
ATOM    130 H15Y POPC    1      -4.353   1.720   3.685  1.00  0.00      MEMB
ATOM    131 C316 POPC    1      -2.416   2.330   3.128  1.00  0.00      MEMB
ATOM    132 H16X POPC    1      -2.567   3.420   3.254  1.00  0.00      MEMB
ATOM    133 H16Y POPC    1      -2.594   2.057   2.062  1.00  0.00      MEMB
ATOM    134 H16Z POPC    1      -1.393   2.039   3.432  1.00  0.00      MEMB
ATOM    135  N   POPC    2       4.777  -1.537  17.793  1.00  0.00      MEMB
ATOM    136  C12 POPC    2       5.581  -1.998  19.001  1.00  0.00      MEMB
ATOM    137 H12A POPC    2       5.969  -1.110  19.510  1.00  0.00      MEMB
ATOM    138 H12B POPC    2       6.461  -2.551  18.694  1.00  0.00      MEMB
ATOM    139  C13 POPC    2       3.451  -0.977  18.195  1.00  0.00      MEMB
ATOM    140 H13A POPC    2       3.576  -0.163  18.897  1.00  0.00      MEMB
ATOM    141 H13B POPC    2       2.848  -0.617  17.375  1.00  0.00      MEMB
ATOM    142 H13C POPC    2       2.916  -1.812  18.666  1.00  0.00      MEMB
ATOM    143  C14 POPC    2       5.557  -0.529  17.307  1.00  0.00      MEMB
ATOM    144 H14A POPC    2       5.688   0.261  18.049  1.00  0.00      MEMB
ATOM    145 H14B POPC    2       6.607  -0.801  17.140  1.00  0.00      MEMB
ATOM    146 H14C POPC    2       5.248  -0.052  16.372  1.00  0.00      MEMB
ATOM    147  C15 POPC    2       4.666  -2.439  16.621  1.00  0.00      MEMB
ATOM    148 H15A POPC    2       5.640  -2.859  16.385  1.00  0.00      MEMB
ATOM    149 H15B POPC    2       4.308  -1.857  15.772  1.00  0.00      MEMB
ATOM    150 H15C POPC    2       3.941  -3.208  16.865  1.00  0.00      MEMB
ATOM    151  C11 POPC    2       4.807  -2.753  20.064  1.00  0.00      MEMB
ATOM    152 H11A POPC    2       4.084  -2.020  20.509  1.00  0.00      MEMB
ATOM    153 H11B POPC    2       5.477  -3.109  20.878  1.00  0.00      MEMB
ATOM    154  P   POPC    2       2.860  -4.381  20.113  1.00  0.00      MEMB
ATOM    155  O13 POPC    2       1.790  -3.368  19.933  1.00  0.00      MEMB
ATOM    156  O14 POPC    2       3.172  -4.780  21.508  1.00  0.00      MEMB
ATOM    157  O12 POPC    2       4.175  -3.856  19.445  1.00  0.00      MEMB
ATOM    158  O11 POPC    2       2.567  -5.672  19.266  1.00  0.00      MEMB
ATOM    159  C1  POPC    2       3.554  -6.441  18.599  1.00  0.00      MEMB
ATOM    160  HA  POPC    2       3.220  -7.481  18.465  1.00  0.00      MEMB
ATOM    161  HB  POPC    2       4.420  -6.531  19.228  1.00  0.00      MEMB
ATOM    162  C2  POPC    2       4.142  -5.850  17.305  1.00  0.00      MEMB
ATOM    163  HS  POPC    2       4.407  -4.797  17.467  1.00  0.00      MEMB
ATOM    164  O21 POPC    2       3.266  -5.976  16.195  1.00  0.00      MEMB
ATOM    165  C21 POPC    2       2.371  -5.064  16.046  1.00  0.00      MEMB
ATOM    166  O22 POPC    2       2.036  -4.182  16.821  1.00  0.00      MEMB
ATOM    167  C22 POPC    2       1.797  -5.253  14.622  1.00  0.00      MEMB
ATOM    168  H2R POPC    2       1.136  -6.098  14.457  1.00  0.00      MEMB
ATOM    169  H2S POPC    2       2.431  -5.815  13.973  1.00  0.00      MEMB
ATOM    170  C3  POPC    2       5.447  -6.603  16.960  1.00  0.00      MEMB
ATOM    171  HX  POPC    2       5.120  -7.634  16.944  1.00  0.00      MEMB
ATOM    172  HY  POPC    2       6.212  -6.582  17.756  1.00  0.00      MEMB
ATOM    173  O31 POPC    2       5.961  -6.296  15.658  1.00  0.00      MEMB
ATOM    174  C31 POPC    2       6.749  -5.257  15.588  1.00  0.00      MEMB
ATOM    175  O32 POPC    2       7.178  -4.600  16.523  1.00  0.00      MEMB
ATOM    176  C32 POPC    2       6.941  -4.904  14.112  1.00  0.00      MEMB
ATOM    177  H2X POPC    2       7.584  -5.646  13.596  1.00  0.00      MEMB
ATOM    178  H2Y POPC    2       7.428  -3.903  14.088  1.00  0.00      MEMB
ATOM    179  C23 POPC    2       1.110  -3.982  14.089  1.00  0.00      MEMB
ATOM    180  H3R POPC    2       1.941  -3.295  14.102  1.00  0.00      MEMB
ATOM    181  H3S POPC    2       0.410  -3.486  14.802  1.00  0.00      MEMB
ATOM    182  C24 POPC    2       0.371  -4.282  12.782  1.00  0.00      MEMB
ATOM    183  H4R POPC    2      -0.656  -4.580  12.906  1.00  0.00      MEMB
ATOM    184  H4S POPC    2       0.766  -5.212  12.337  1.00  0.00      MEMB
ATOM    185  C25 POPC    2       0.333  -3.199  11.723  1.00  0.00      MEMB
ATOM    186  H5R POPC    2      -0.228  -2.286  11.860  1.00  0.00      MEMB
ATOM    187  H5S POPC    2      -0.131  -3.632  10.820  1.00  0.00      MEMB
ATOM    188  C26 POPC    2       1.576  -2.395  11.574  1.00  0.00      MEMB
ATOM    189  H6R POPC    2       2.248  -3.144  11.138  1.00  0.00      MEMB
ATOM    190  H6S POPC    2       1.883  -1.985  12.570  1.00  0.00      MEMB
ATOM    191  C27 POPC    2       1.311  -1.181  10.677  1.00  0.00      MEMB
ATOM    192  H7R POPC    2       0.618  -0.494  11.211  1.00  0.00      MEMB
ATOM    193  H7S POPC    2       0.838  -1.523   9.730  1.00  0.00      MEMB
ATOM    194  C28 POPC    2       2.503  -0.288  10.462  1.00  0.00      MEMB
ATOM    195  H8R POPC    2       2.956  -0.070  11.467  1.00  0.00      MEMB
ATOM    196  H8S POPC    2       2.164   0.699  10.069  1.00  0.00      MEMB
ATOM    197  C29 POPC    2       3.480  -0.983   9.558  1.00  0.00      MEMB
ATOM    198  H91 POPC    2       4.041  -1.759  10.093  1.00  0.00      MEMB
ATOM    199 C210 POPC    2       3.746  -0.790   8.245  1.00  0.00      MEMB
ATOM    200 H101 POPC    2       4.700  -1.222   7.881  1.00  0.00      MEMB
ATOM    201 C211 POPC    2       3.078   0.199   7.307  1.00  0.00      MEMB
ATOM    202 H11R POPC    2       3.746   0.978   6.886  1.00  0.00      MEMB
ATOM    203 H11S POPC    2       2.249   0.735   7.817  1.00  0.00      MEMB
ATOM    204 C212 POPC    2       2.500  -0.580   6.120  1.00  0.00      MEMB
ATOM    205 H12R POPC    2       3.313  -1.081   5.549  1.00  0.00      MEMB
ATOM    206 H12S POPC    2       1.969   0.092   5.410  1.00  0.00      MEMB
ATOM    207 C213 POPC    2       1.519  -1.646   6.600  1.00  0.00      MEMB
ATOM    208 H13R POPC    2       0.712  -1.162   7.186  1.00  0.00      MEMB
ATOM    209 H13S POPC    2       1.998  -2.348   7.315  1.00  0.00      MEMB
ATOM    210 C214 POPC    2       0.994  -2.519   5.469  1.00  0.00      MEMB
ATOM    211 H14R POPC    2       0.267  -3.217   5.936  1.00  0.00      MEMB
ATOM    212 H14S POPC    2       1.851  -3.080   5.036  1.00  0.00      MEMB
ATOM    213 C215 POPC    2       0.279  -1.793   4.331  1.00  0.00      MEMB
ATOM    214 H15R POPC    2       0.956  -1.110   3.814  1.00  0.00      MEMB
ATOM    215 H15S POPC    2      -0.415  -1.081   4.808  1.00  0.00      MEMB
ATOM    216 C216 POPC    2      -0.395  -2.793   3.348  1.00  0.00      MEMB
ATOM    217 H16R POPC    2      -0.889  -2.255   2.505  1.00  0.00      MEMB
ATOM    218 H16S POPC    2      -1.154  -3.437   3.838  1.00  0.00      MEMB
ATOM    219 C217 POPC    2       0.606  -3.743   2.770  1.00  0.00      MEMB
ATOM    220 H17R POPC    2       0.105  -4.409   2.012  1.00  0.00      MEMB
ATOM    221 H17S POPC    2       1.058  -4.411   3.532  1.00  0.00      MEMB
ATOM    222 C218 POPC    2       1.704  -2.901   2.177  1.00  0.00      MEMB
ATOM    223 H18R POPC    2       2.263  -2.126   2.674  1.00  0.00      MEMB
ATOM    224 H18S POPC    2       1.288  -2.359   1.302  1.00  0.00      MEMB
ATOM    225 H18T POPC    2       2.501  -3.633   1.933  1.00  0.00      MEMB
ATOM    226  C33 POPC    2       5.596  -4.823  13.355  1.00  0.00      MEMB
ATOM    227  H3X POPC    2       5.734  -4.033  12.580  1.00  0.00      MEMB
ATOM    228  H3Y POPC    2       4.796  -4.481  14.050  1.00  0.00      MEMB
ATOM    229  C34 POPC    2       5.108  -6.152  12.726  1.00  0.00      MEMB
ATOM    230  H4X POPC    2       4.678  -6.787  13.534  1.00  0.00      MEMB
ATOM    231  H4Y POPC    2       5.923  -6.764  12.271  1.00  0.00      MEMB
ATOM    232  C35 POPC    2       4.008  -5.914  11.677  1.00  0.00      MEMB
ATOM    233  H5X POPC    2       3.235  -5.222  12.077  1.00  0.00      MEMB
ATOM    234  H5Y POPC    2       3.477  -6.865  11.444  1.00  0.00      MEMB
ATOM    235  C36 POPC    2       4.593  -5.388  10.355  1.00  0.00      MEMB
ATOM    236  H6X POPC    2       5.430  -6.074  10.085  1.00  0.00      MEMB
ATOM    237  H6Y POPC    2       4.989  -4.357  10.505  1.00  0.00      MEMB
ATOM    238  C37 POPC    2       3.559  -5.411   9.217  1.00  0.00      MEMB
ATOM    239  H7X POPC    2       2.573  -5.142   9.667  1.00  0.00      MEMB
ATOM    240  H7Y POPC    2       3.458  -6.435   8.812  1.00  0.00      MEMB
ATOM    241  C38 POPC    2       3.780  -4.463   8.022  1.00  0.00      MEMB
ATOM    242  H8X POPC    2       3.622  -3.437   8.413  1.00  0.00      MEMB
ATOM    243  H8Y POPC    2       2.967  -4.637   7.284  1.00  0.00      MEMB
ATOM    244  C39 POPC    2       5.134  -4.479   7.282  1.00  0.00      MEMB
ATOM    245  H9X POPC    2       5.502  -5.468   6.925  1.00  0.00      MEMB
ATOM    246  H9Y POPC    2       5.872  -4.138   8.034  1.00  0.00      MEMB
ATOM    247 C310 POPC    2       5.101  -3.519   6.074  1.00  0.00      MEMB
ATOM    248 H10X POPC    2       6.120  -3.189   5.790  1.00  0.00      MEMB
ATOM    249 H10Y POPC    2       4.544  -2.599   6.321  1.00  0.00      MEMB
ATOM    250 C311 POPC    2       4.444  -4.128   4.840  1.00  0.00      MEMB
ATOM    251 H11X POPC    2       3.978  -3.351   4.198  1.00  0.00      MEMB
ATOM    252 H11Y POPC    2       3.629  -4.845   5.123  1.00  0.00      MEMB
ATOM    253 C312 POPC    2       5.431  -4.945   4.031  1.00  0.00      MEMB
ATOM    254 H12X POPC    2       4.813  -5.304   3.183  1.00  0.00      MEMB
ATOM    255 H12Y POPC    2       5.698  -5.815   4.688  1.00  0.00      MEMB
ATOM    256 C313 POPC    2       6.790  -4.422   3.545  1.00  0.00      MEMB
ATOM    257 H13X POPC    2       7.295  -5.250   2.984  1.00  0.00      MEMB
ATOM    258 H13Y POPC    2       7.391  -4.149   4.428  1.00  0.00      MEMB
ATOM    259 C314 POPC    2       6.866  -3.178   2.709  1.00  0.00      MEMB
ATOM    260 H14X POPC    2       7.775  -2.559   2.918  1.00  0.00      MEMB
ATOM    261 H14Y POPC    2       5.962  -2.535   2.810  1.00  0.00      MEMB
ATOM    262 C315 POPC    2       7.054  -3.490   1.284  1.00  0.00      MEMB
ATOM    263 H15X POPC    2       6.266  -4.237   1.019  1.00  0.00      MEMB
ATOM    264 H15Y POPC    2       8.016  -3.980   1.002  1.00  0.00      MEMB
ATOM    265 C316 POPC    2       6.888  -2.075   0.799  1.00  0.00      MEMB
ATOM    266 H16X POPC    2       5.844  -1.805   0.613  1.00  0.00      MEMB
ATOM    267 H16Y POPC    2       7.004  -1.517  -0.172  1.00  0.00      MEMB
ATOM    268 H16Z POPC    2       7.854  -1.541   0.789  1.00  0.00      MEMB
ATOM    269  N   POPC    3       0.829   4.303  20.445  1.00  0.00      MEMB
ATOM    270  C12 POPC    3       1.743   4.348  19.198  1.00  0.00      MEMB
ATOM    271 H12A POPC    3       1.111   4.125  18.340  1.00  0.00      MEMB
ATOM    272 H12B POPC    3       2.450   3.534  19.222  1.00  0.00      MEMB
ATOM    273  C13 POPC    3       0.633   2.902  20.930  1.00  0.00      MEMB
ATOM    274 H13A POPC    3      -0.143   2.797  21.671  1.00  0.00      MEMB
ATOM    275 H13B POPC    3       0.343   2.299  20.090  1.00  0.00      MEMB
ATOM    276 H13C POPC    3       1.542   2.452  21.331  1.00  0.00      MEMB
ATOM    277  C14 POPC    3       1.535   5.109  21.492  1.00  0.00      MEMB
ATOM    278 H14A POPC    3       0.948   5.194  22.390  1.00  0.00      MEMB
ATOM    279 H14B POPC    3       2.493   4.660  21.755  1.00  0.00      MEMB
ATOM    280 H14C POPC    3       1.774   6.102  21.095  1.00  0.00      MEMB
ATOM    281  C15 POPC    3      -0.511   4.858  20.015  1.00  0.00      MEMB
ATOM    282 H15A POPC    3      -0.344   5.703  19.323  1.00  0.00      MEMB
ATOM    283 H15B POPC    3      -1.164   5.178  20.812  1.00  0.00      MEMB
ATOM    284 H15C POPC    3      -1.063   4.140  19.422  1.00  0.00      MEMB
ATOM    285  C11 POPC    3       2.626   5.636  18.908  1.00  0.00      MEMB
ATOM    286 H11A POPC    3       3.270   5.500  18.005  1.00  0.00      MEMB
ATOM    287 H11B POPC    3       3.362   5.799  19.723  1.00  0.00      MEMB
ATOM    288  P   POPC    3       0.953   7.174  17.578  1.00  0.00      MEMB
ATOM    289  O13 POPC    3       1.603   8.114  16.641  1.00  0.00      MEMB
ATOM    290  O14 POPC    3      -0.391   7.445  18.117  1.00  0.00      MEMB
ATOM    291  O12 POPC    3       1.896   6.846  18.806  1.00  0.00      MEMB
ATOM    292  O11 POPC    3       0.899   5.764  16.871  1.00  0.00      MEMB
ATOM    293  C1  POPC    3      -0.041   5.556  15.822  1.00  0.00      MEMB
ATOM    294  HA  POPC    3      -0.003   6.375  15.057  1.00  0.00      MEMB
ATOM    295  HB  POPC    3      -1.070   5.582  16.241  1.00  0.00      MEMB
ATOM    296  C2  POPC    3       0.278   4.166  15.208  1.00  0.00      MEMB
ATOM    297  HS  POPC    3       0.627   3.507  16.028  1.00  0.00      MEMB
ATOM    298  O21 POPC    3       1.324   4.356  14.249  1.00  0.00      MEMB
ATOM    299  C21 POPC    3       1.972   3.342  13.733  1.00  0.00      MEMB
ATOM    300  O22 POPC    3       1.993   2.192  14.138  1.00  0.00      MEMB
ATOM    301  C22 POPC    3       2.647   3.839  12.471  1.00  0.00      MEMB
ATOM    302  H2R POPC    3       3.427   3.105  12.204  1.00  0.00      MEMB
ATOM    303  H2S POPC    3       3.150   4.811  12.655  1.00  0.00      MEMB
ATOM    304  C3  POPC    3      -0.932   3.508  14.529  1.00  0.00      MEMB
ATOM    305  HX  POPC    3      -1.717   3.223  15.280  1.00  0.00      MEMB
ATOM    306  HY  POPC    3      -0.587   2.582  14.022  1.00  0.00      MEMB
ATOM    307  O31 POPC    3      -1.378   4.457  13.554  1.00  0.00      MEMB
ATOM    308  C31 POPC    3      -2.639   4.365  13.255  1.00  0.00      MEMB
ATOM    309  O32 POPC    3      -3.418   3.525  13.675  1.00  0.00      MEMB
ATOM    310  C32 POPC    3      -3.054   5.603  12.509  1.00  0.00      MEMB
ATOM    311  H2X POPC    3      -2.765   6.421  13.190  1.00  0.00      MEMB
ATOM    312  H2Y POPC    3      -4.136   5.570  12.497  1.00  0.00      MEMB
ATOM    313  C23 POPC    3       1.612   4.015  11.342  1.00  0.00      MEMB
ATOM    314  H3R POPC    3       0.896   4.822  11.630  1.00  0.00      MEMB
ATOM    315  H3S POPC    3       1.024   3.081  11.187  1.00  0.00      MEMB
ATOM    316  C24 POPC    3       2.338   4.254  10.022  1.00  0.00      MEMB
ATOM    317  H4R POPC    3       3.178   3.527  10.011  1.00  0.00      MEMB
ATOM    318  H4S POPC    3       2.835   5.257  10.027  1.00  0.00      MEMB
ATOM    319  C25 POPC    3       1.612   3.632   8.810  1.00  0.00      MEMB
ATOM    320  H5R POPC    3       1.076   4.333   8.179  1.00  0.00      MEMB
ATOM    321  H5S POPC    3       0.644   3.239   9.009  1.00  0.00      MEMB
ATOM    322  C26 POPC    3       2.013   4.176   7.544  1.00  0.00      MEMB
ATOM    323  H6R POPC    3       1.615   3.632   6.562  1.00  0.00      MEMB
ATOM    324  H6S POPC    3       3.034   3.607   7.699  1.00  0.00      MEMB
ATOM    325  C27 POPC    3       2.229   6.168   7.548  1.00  0.00      MEMB
ATOM    326  H7R POPC    3       3.243   6.890   8.202  1.00  0.00      MEMB
ATOM    327  H7S POPC    3       1.447   6.864   6.933  1.00  0.00      MEMB
ATOM    328  C28 POPC    3       2.702   6.739   6.233  1.00  0.00      MEMB
ATOM    329  H8R POPC    3       3.556   7.369   6.249  1.00  0.00      MEMB
ATOM    330  H8S POPC    3       2.267   6.625   5.194  1.00  0.00      MEMB
ATOM    331  C29 POPC    3       3.446   5.590   6.581  1.00  0.00      MEMB
ATOM    332  H91 POPC    3       3.823   5.311   7.737  1.00  0.00      MEMB
ATOM    333 C210 POPC    3       3.758   4.911   5.523  1.00  0.00      MEMB
ATOM    334 H101 POPC    3       4.386   4.120   5.716  1.00  0.00      MEMB
ATOM    335 C211 POPC    3       3.531   5.096   4.009  1.00  0.00      MEMB
ATOM    336 H11R POPC    3       4.222   5.375   3.105  1.00  0.00      MEMB
ATOM    337 H11S POPC    3       3.882   6.078   3.690  1.00  0.00      MEMB
ATOM    338 C212 POPC    3       2.709   3.923   3.350  1.00  0.00      MEMB
ATOM    339 H12R POPC    3       2.427   4.197   2.320  1.00  0.00      MEMB
ATOM    340 H12S POPC    3       1.875   4.032   4.042  1.00  0.00      MEMB
ATOM    341 C213 POPC    3       2.987   2.350   3.268  1.00  0.00      MEMB
ATOM    342 H13R POPC    3       3.704   1.818   3.921  1.00  0.00      MEMB
ATOM    343 H13S POPC    3       3.195   1.957   2.270  1.00  0.00      MEMB
ATOM    344 C214 POPC    3       1.724   1.535   3.187  1.00  0.00      MEMB
ATOM    345 H14R POPC    3       1.164   1.832   4.071  1.00  0.00      MEMB
ATOM    346 H14S POPC    3       2.010   0.454   3.190  1.00  0.00      MEMB
ATOM    347 C215 POPC    3       0.958   1.764   1.903  1.00  0.00      MEMB
ATOM    348 H15R POPC    3       1.160   2.754   1.448  1.00  0.00      MEMB
ATOM    349 H15S POPC    3      -0.113   1.758   2.130  1.00  0.00      MEMB
ATOM    350 C216 POPC    3       1.229   0.592   0.975  1.00  0.00      MEMB
ATOM    351 H16R POPC    3       0.850  -0.335   1.473  1.00  0.00      MEMB
ATOM    352 H16S POPC    3       2.296   0.446   0.758  1.00  0.00      MEMB
ATOM    353 C217 POPC    3       0.514   0.801  -0.311  1.00  0.00      MEMB
ATOM    354 H17R POPC    3      -0.504   1.071   0.087  1.00  0.00      MEMB
ATOM    355 H17S POPC    3       0.523  -0.165  -0.888  1.00  0.00      MEMB
ATOM    356 C218 POPC    3       0.819   2.010  -1.186  1.00  0.00      MEMB
ATOM    357 H18R POPC    3       1.838   1.956  -1.582  1.00  0.00      MEMB
ATOM    358 H18S POPC    3       0.626   2.914  -0.582  1.00  0.00      MEMB
ATOM    359 H18T POPC    3       0.154   2.134  -2.066  1.00  0.00      MEMB
ATOM    360  C33 POPC    3      -2.456   5.992  11.130  1.00  0.00      MEMB
ATOM    361  H3X POPC    3      -1.467   6.411  11.299  1.00  0.00      MEMB
ATOM    362  H3Y POPC    3      -3.001   6.905  10.810  1.00  0.00      MEMB
ATOM    363  C34 POPC    3      -2.627   4.975   9.996  1.00  0.00      MEMB
ATOM    364  H4X POPC    3      -3.711   4.906   9.747  1.00  0.00      MEMB
ATOM    365  H4Y POPC    3      -2.226   3.992  10.337  1.00  0.00      MEMB
ATOM    366  C35 POPC    3      -2.029   5.255   8.614  1.00  0.00      MEMB
ATOM    367  H5X POPC    3      -1.171   4.576   8.525  1.00  0.00      MEMB
ATOM    368  H5Y POPC    3      -1.858   6.335   8.636  1.00  0.00      MEMB
ATOM    369  C36 POPC    3      -2.903   4.912   7.421  1.00  0.00      MEMB
ATOM    370  H6X POPC    3      -3.717   5.553   7.411  1.00  0.00      MEMB
ATOM    371  H6Y POPC    3      -3.316   3.973   7.713  1.00  0.00      MEMB
ATOM    372  C37 POPC    3      -2.561   4.909   5.914  1.00  0.00      MEMB
ATOM    373  H7X POPC    3      -3.516   4.782   5.364  1.00  0.00      MEMB
ATOM    374  H7Y POPC    3      -1.863   4.073   5.845  1.00  0.00      MEMB
ATOM    375  C38 POPC    3      -2.035   6.191   5.434  1.00  0.00      MEMB
ATOM    376  H8X POPC    3      -0.973   6.013   5.637  1.00  0.00      MEMB
ATOM    377  H8Y POPC    3      -2.497   7.031   5.912  1.00  0.00      MEMB
ATOM    378  C39 POPC    3      -1.548   6.617   4.189  1.00  0.00      MEMB
ATOM    379  H9X POPC    3      -2.488   7.061   3.828  1.00  0.00      MEMB
ATOM    380  H9Y POPC    3      -1.106   5.702   3.713  1.00  0.00      MEMB
ATOM    381 C310 POPC    3      -0.584   7.721   4.504  1.00  0.00      MEMB
ATOM    382 H10X POPC    3       0.422   7.421   4.875  1.00  0.00      MEMB
ATOM    383 H10Y POPC    3      -0.832   8.573   5.087  1.00  0.00      MEMB
ATOM    384 C311 POPC    3      -0.658   8.188   3.172  1.00  0.00      MEMB
ATOM    385 H11X POPC    3      -0.097   8.969   3.495  1.00  0.00      MEMB
ATOM    386 H11Y POPC    3      -1.541   8.658   2.732  1.00  0.00      MEMB
ATOM    387 C312 POPC    3       0.023   7.067   2.524  1.00  0.00      MEMB
ATOM    388 H12X POPC    3      -0.647   6.475   1.864  1.00  0.00      MEMB
ATOM    389 H12Y POPC    3       0.884   6.664   3.106  1.00  0.00      MEMB
ATOM    390 C313 POPC    3       0.964   7.394   1.776  1.00  0.00      MEMB
ATOM    391 H13X POPC    3       1.269   8.401   2.275  1.00  0.00      MEMB
ATOM    392 H13Y POPC    3       0.178   7.641   0.853  1.00  0.00      MEMB
ATOM    393 C314 POPC    3       2.580   6.588   1.443  1.00  0.00      MEMB
ATOM    394 H14X POPC    3       1.774   5.846   1.264  1.00  0.00      MEMB
ATOM    395 H14Y POPC    3       3.091   6.700   2.283  1.00  0.00      MEMB
ATOM    396 C315 POPC    3       4.039   7.204   0.354  1.00  0.00      MEMB
ATOM    397 H15X POPC    3       3.753   7.416  -0.761  1.00  0.00      MEMB
ATOM    398 H15Y POPC    3       4.824   6.445   0.207  1.00  0.00      MEMB
ATOM    399 C316 POPC    3       4.723   8.643   0.193  1.00  0.00      MEMB
ATOM    400 H16X POPC    3       4.060   9.538   0.303  1.00  0.00      MEMB
ATOM    401 H16Y POPC    3       5.035   8.851  -0.858  1.00  0.00      MEMB
ATOM    402 H16Z POPC    3       5.390   8.710   1.027  1.00  0.00      MEMB
ATOM    403  N   POPC    4      10.515   5.495  18.812  1.00  0.00      MEMB
ATOM    404  C12 POPC    4       9.251   4.959  18.173  1.00  0.00      MEMB
ATOM    405 H12A POPC    4       9.445   4.025  17.635  1.00  0.00      MEMB
ATOM    406 H12B POPC    4       8.936   5.659  17.410  1.00  0.00      MEMB
ATOM    407  C13 POPC    4      10.152   6.665  19.672  1.00  0.00      MEMB
ATOM    408 H13A POPC    4       9.321   6.324  20.286  1.00  0.00      MEMB
ATOM    409 H13B POPC    4      10.942   6.959  20.362  1.00  0.00      MEMB
ATOM    410 H13C POPC    4       9.853   7.516  19.072  1.00  0.00      MEMB
ATOM    411  C14 POPC    4      11.173   4.485  19.698  1.00  0.00      MEMB
ATOM    412 H14A POPC    4      10.659   4.358  20.652  1.00  0.00      MEMB
ATOM    413 H14B POPC    4      11.188   3.504  19.230  1.00  0.00      MEMB
ATOM    414 H14C POPC    4      12.147   4.867  19.945  1.00  0.00      MEMB
ATOM    415  C15 POPC    4      11.446   5.891  17.708  1.00  0.00      MEMB
ATOM    416 H15A POPC    4      10.952   6.549  17.000  1.00  0.00      MEMB
ATOM    417 H15B POPC    4      11.773   5.033  17.128  1.00  0.00      MEMB
ATOM    418 H15C POPC    4      12.311   6.403  18.103  1.00  0.00      MEMB
ATOM    419  C11 POPC    4       8.025   4.710  19.078  1.00  0.00      MEMB
ATOM    420 H11A POPC    4       7.158   4.703  18.370  1.00  0.00      MEMB
ATOM    421 H11B POPC    4       7.794   5.473  19.830  1.00  0.00      MEMB
ATOM    422  P   POPC    4       7.829   2.151  19.203  1.00  0.00      MEMB
ATOM    423  O13 POPC    4       6.596   1.598  19.818  1.00  0.00      MEMB
ATOM    424  O14 POPC    4       9.046   1.329  19.294  1.00  0.00      MEMB
ATOM    425  O12 POPC    4       8.172   3.523  19.831  1.00  0.00      MEMB
ATOM    426  O11 POPC    4       7.569   2.630  17.698  1.00  0.00      MEMB
ATOM    427  C1  POPC    4       7.035   1.732  16.767  1.00  0.00      MEMB
ATOM    428  HA  POPC    4       6.538   2.170  15.880  1.00  0.00      MEMB
ATOM    429  HB  POPC    4       6.134   1.541  17.282  1.00  0.00      MEMB
ATOM    430  C2  POPC    4       8.100   0.737  16.245  1.00  0.00      MEMB
ATOM    431  HS  POPC    4       8.539   0.151  17.094  1.00  0.00      MEMB
ATOM    432  O21 POPC    4       8.977   1.760  15.736  1.00  0.00      MEMB
ATOM    433  C21 POPC    4      10.053   1.431  15.179  1.00  0.00      MEMB
ATOM    434  O22 POPC    4      10.403   0.329  14.932  1.00  0.00      MEMB
ATOM    435  C22 POPC    4      10.885   2.535  14.693  1.00  0.00      MEMB
ATOM    436  H2R POPC    4      11.578   2.866  15.491  1.00  0.00      MEMB
ATOM    437  H2S POPC    4      10.195   3.309  14.391  1.00  0.00      MEMB
ATOM    438  C3  POPC    4       7.612  -0.346  15.210  1.00  0.00      MEMB
ATOM    439  HX  POPC    4       7.002  -1.158  15.623  1.00  0.00      MEMB
ATOM    440  HY  POPC    4       8.446  -0.973  14.835  1.00  0.00      MEMB
ATOM    441  O31 POPC    4       6.752   0.252  14.246  1.00  0.00      MEMB
ATOM    442  C31 POPC    4       7.031  -0.112  13.019  1.00  0.00      MEMB
ATOM    443  O32 POPC    4       7.997  -0.757  12.660  1.00  0.00      MEMB
ATOM    444  C32 POPC    4       5.855   0.245  12.154  1.00  0.00      MEMB
ATOM    445  H2X POPC    4       5.057   0.711  12.770  1.00  0.00      MEMB
ATOM    446  H2Y POPC    4       5.446  -0.685  11.698  1.00  0.00      MEMB
ATOM    447  C23 POPC    4      11.440   2.017  13.372  1.00  0.00      MEMB
ATOM    448  H3R POPC    4      11.870   1.070  13.198  1.00  0.00      MEMB
ATOM    449  H3S POPC    4      12.428   2.133  13.304  1.00  0.00      MEMB
ATOM    450  C24 POPC    4      10.935   2.615  12.147  1.00  0.00      MEMB
ATOM    451  H4R POPC    4      10.989   3.711  12.136  1.00  0.00      MEMB
ATOM    452  H4S POPC    4      10.002   2.055  12.122  1.00  0.00      MEMB
ATOM    453  C25 POPC    4      11.669   2.222  10.957  1.00  0.00      MEMB
ATOM    454  H5R POPC    4      11.850   1.179  11.105  1.00  0.00      MEMB
ATOM    455  H5S POPC    4      12.643   2.685  11.090  1.00  0.00      MEMB
ATOM    456  C26 POPC    4      11.011   2.522   9.599  1.00  0.00      MEMB
ATOM    457  H6R POPC    4      11.497   2.278   8.644  1.00  0.00      MEMB
ATOM    458  H6S POPC    4      11.082   3.614   9.530  1.00  0.00      MEMB
ATOM    459  C27 POPC    4       9.682   1.811   9.359  1.00  0.00      MEMB
ATOM    460  H7R POPC    4       9.201   2.332   8.513  1.00  0.00      MEMB
ATOM    461  H7S POPC    4       9.077   1.935  10.266  1.00  0.00      MEMB
ATOM    462  C28 POPC    4       9.576   0.282   9.053  1.00  0.00      MEMB
ATOM    463  H8R POPC    4       8.668   0.131   8.484  1.00  0.00      MEMB
ATOM    464  H8S POPC    4       9.501  -0.221  10.041  1.00  0.00      MEMB
ATOM    465  C29 POPC    4      10.582  -0.459   8.285  1.00  0.00      MEMB
ATOM    466  H91 POPC    4      11.152  -0.978   9.007  1.00  0.00      MEMB
ATOM    467 C210 POPC    4      10.850  -1.033   7.151  1.00  0.00      MEMB
ATOM    468 H101 POPC    4      11.906  -1.318   6.911  1.00  0.00      MEMB
ATOM    469 C211 POPC    4       9.786  -0.978   6.202  1.00  0.00      MEMB
ATOM    470 H11R POPC    4       8.892  -1.254   6.791  1.00  0.00      MEMB
ATOM    471 H11S POPC    4       9.911  -1.821   5.554  1.00  0.00      MEMB
ATOM    472 C212 POPC    4       9.606   0.368   5.539  1.00  0.00      MEMB
ATOM    473 H12R POPC    4       9.238   1.130   6.255  1.00  0.00      MEMB
ATOM    474 H12S POPC    4       8.804   0.180   4.826  1.00  0.00      MEMB
ATOM    475 C213 POPC    4      10.822   0.932   4.812  1.00  0.00      MEMB
ATOM    476 H13R POPC    4      11.150   0.227   4.076  1.00  0.00      MEMB
ATOM    477 H13S POPC    4      11.677   1.109   5.494  1.00  0.00      MEMB
ATOM    478 C214 POPC    4      10.485   2.210   4.074  1.00  0.00      MEMB
ATOM    479 H14R POPC    4      10.394   2.971   4.878  1.00  0.00      MEMB
ATOM    480 H14S POPC    4       9.517   2.125   3.549  1.00  0.00      MEMB
ATOM    481 C215 POPC    4      11.521   2.673   3.074  1.00  0.00      MEMB
ATOM    482 H15R POPC    4      11.116   3.632   2.669  1.00  0.00      MEMB
ATOM    483 H15S POPC    4      11.666   2.040   2.170  1.00  0.00      MEMB
ATOM    484 C216 POPC    4      12.835   2.967   3.762  1.00  0.00      MEMB
ATOM    485 H16R POPC    4      13.473   2.110   4.018  1.00  0.00      MEMB
ATOM    486 H16S POPC    4      12.679   3.572   4.692  1.00  0.00      MEMB
ATOM    487 C217 POPC    4      13.498   3.840   2.792  1.00  0.00      MEMB
ATOM    488 H17R POPC    4      12.933   4.690   2.979  1.00  0.00      MEMB
ATOM    489 H17S POPC    4      13.481   3.588   1.719  1.00  0.00      MEMB
ATOM    490 C218 POPC    4      14.729   4.365   3.167  1.00  0.00      MEMB
ATOM    491 H18R POPC    4      15.291   3.429   3.385  1.00  0.00      MEMB
ATOM    492 H18S POPC    4      14.849   5.007   4.069  1.00  0.00      MEMB
ATOM    493 H18T POPC    4      15.107   4.993   2.321  1.00  0.00      MEMB
ATOM    494  C33 POPC    4       6.305   1.264  11.101  1.00  0.00      MEMB
ATOM    495  H3X POPC    4       7.246   0.949  10.597  1.00  0.00      MEMB
ATOM    496  H3Y POPC    4       6.411   2.250  11.579  1.00  0.00      MEMB
ATOM    497  C34 POPC    4       5.242   1.393  10.052  1.00  0.00      MEMB
ATOM    498  H4X POPC    4       4.285   1.705  10.529  1.00  0.00      MEMB
ATOM    499  H4Y POPC    4       5.294   0.344   9.746  1.00  0.00      MEMB
ATOM    500  C35 POPC    4       5.553   2.091   8.746  1.00  0.00      MEMB
ATOM    501  H5X POPC    4       4.630   2.149   8.125  1.00  0.00      MEMB
ATOM    502  H5Y POPC    4       6.292   1.471   8.193  1.00  0.00      MEMB
ATOM    503  C36 POPC    4       6.127   3.470   8.940  1.00  0.00      MEMB
ATOM    504  H6X POPC    4       7.154   3.457   9.322  1.00  0.00      MEMB
ATOM    505  H6Y POPC    4       5.476   4.017   9.667  1.00  0.00      MEMB
ATOM    506  C37 POPC    4       6.203   4.202   7.619  1.00  0.00      MEMB
ATOM    507  H7X POPC    4       6.696   5.188   7.753  1.00  0.00      MEMB
ATOM    508  H7Y POPC    4       5.145   4.284   7.500  1.00  0.00      MEMB
ATOM    509  C38 POPC    4       6.813   3.487   6.419  1.00  0.00      MEMB
ATOM    510  H8X POPC    4       6.336   2.555   6.068  1.00  0.00      MEMB
ATOM    511  H8Y POPC    4       7.836   3.175   6.754  1.00  0.00      MEMB
ATOM    512  C39 POPC    4       7.349   4.429   5.412  1.00  0.00      MEMB
ATOM    513  H9X POPC    4       7.732   3.638   4.636  1.00  0.00      MEMB
ATOM    514  H9Y POPC    4       7.439   5.522   5.711  1.00  0.00      MEMB
ATOM    515 C310 POPC    4       7.020   4.903   4.081  1.00  0.00      MEMB
ATOM    516 H10X POPC    4       6.352   5.789   4.087  1.00  0.00      MEMB
ATOM    517 H10Y POPC    4       8.306   5.140   4.196  1.00  0.00      MEMB
ATOM    518 C311 POPC    4       5.819   3.815   3.580  1.00  0.00      MEMB
ATOM    519 H11X POPC    4       4.893   3.745   2.928  1.00  0.00      MEMB
ATOM    520 H11Y POPC    4       5.268   3.015   4.112  1.00  0.00      MEMB
ATOM    521 C312 POPC    4       5.706   4.066   2.077  1.00  0.00      MEMB
ATOM    522 H12X POPC    4       6.568   3.573   2.683  1.00  0.00      MEMB
ATOM    523 H12Y POPC    4       6.473   4.715   1.825  1.00  0.00      MEMB
ATOM    524 C313 POPC    4       5.238   3.173   0.656  1.00  0.00      MEMB
ATOM    525 H13X POPC    4       4.391   3.328   0.052  1.00  0.00      MEMB
ATOM    526 H13Y POPC    4       4.677   2.304   1.369  1.00  0.00      MEMB
ATOM    527 C314 POPC    4       6.896   2.460  -0.570  1.00  0.00      MEMB
ATOM    528 H14X POPC    4       7.203   1.281  -0.687  1.00  0.00      MEMB
ATOM    529 H14Y POPC    4       7.782   1.681  -0.189  1.00  0.00      MEMB
ATOM    530 C315 POPC    4       7.448   3.216  -1.041  1.00  0.00      MEMB
ATOM    531 H15X POPC    4       7.679   4.033  -0.360  1.00  0.00      MEMB
ATOM    532 H15Y POPC    4       6.543   3.702  -1.172  1.00  0.00      MEMB
ATOM    533 C316 POPC    4       8.296   2.367  -2.015  1.00  0.00      MEMB
ATOM    534 H16X POPC    4       8.105   2.932  -2.899  1.00  0.00      MEMB
ATOM    535 H16Y POPC    4       8.113   1.341  -2.338  1.00  0.00      MEMB
ATOM    536 H16Z POPC    4       9.274   2.442  -1.507  1.00  0.00      MEMB
ATOM    537  N   POPC    5      -3.301  -8.992  21.037  1.00  0.00      MEMB
ATOM    538  C12 POPC    5      -3.284  -8.293  19.689  1.00  0.00      MEMB
ATOM    539 H12A POPC    5      -3.205  -7.218  19.845  1.00  0.00      MEMB
ATOM    540 H12B POPC    5      -4.233  -8.551  19.256  1.00  0.00      MEMB
ATOM    541  C13 POPC    5      -1.871  -9.239  21.432  1.00  0.00      MEMB
ATOM    542 H13A POPC    5      -1.794  -9.765  22.374  1.00  0.00      MEMB
ATOM    543 H13B POPC    5      -1.434  -9.852  20.646  1.00  0.00      MEMB
ATOM    544 H13C POPC    5      -1.287  -8.322  21.494  1.00  0.00      MEMB
ATOM    545  C14 POPC    5      -3.916  -8.079  22.031  1.00  0.00      MEMB
ATOM    546 H14A POPC    5      -4.952  -7.887  21.816  1.00  0.00      MEMB
ATOM    547 H14B POPC    5      -3.854  -8.490  23.037  1.00  0.00      MEMB
ATOM    548 H14C POPC    5      -3.412  -7.117  21.980  1.00  0.00      MEMB
ATOM    549  C15 POPC    5      -4.118 -10.271  20.963  1.00  0.00      MEMB
ATOM    550 H15A POPC    5      -3.706 -10.955  20.217  1.00  0.00      MEMB
ATOM    551 H15B POPC    5      -5.152 -10.115  20.683  1.00  0.00      MEMB
ATOM    552 H15C POPC    5      -4.161 -10.765  21.922  1.00  0.00      MEMB
ATOM    553  C11 POPC    5      -2.225  -8.643  18.614  1.00  0.00      MEMB
ATOM    554 H11A POPC    5      -1.220  -8.262  18.919  1.00  0.00      MEMB
ATOM    555 H11B POPC    5      -2.509  -8.055  17.699  1.00  0.00      MEMB
ATOM    556  P   POPC    5      -1.432 -10.511  17.013  1.00  0.00      MEMB
ATOM    557  O13 POPC    5      -2.339 -10.420  15.842  1.00  0.00      MEMB
ATOM    558  O14 POPC    5      -0.731 -11.772  17.282  1.00  0.00      MEMB
ATOM    559  O12 POPC    5      -2.202 -10.052  18.350  1.00  0.00      MEMB
ATOM    560  O11 POPC    5      -0.372  -9.392  16.885  1.00  0.00      MEMB
ATOM    561  C1  POPC    5       0.941  -9.303  17.420  1.00  0.00      MEMB
ATOM    562  HA  POPC    5       1.392 -10.289  17.614  1.00  0.00      MEMB
ATOM    563  HB  POPC    5       0.938  -8.676  18.346  1.00  0.00      MEMB
ATOM    564  C2  POPC    5       1.809  -8.573  16.392  1.00  0.00      MEMB
ATOM    565  HS  POPC    5       2.742  -8.178  16.820  1.00  0.00      MEMB
ATOM    566  O21 POPC    5       0.976  -7.567  15.860  1.00  0.00      MEMB
ATOM    567  C21 POPC    5       0.319  -6.740  16.664  1.00  0.00      MEMB
ATOM    568  O22 POPC    5       0.627  -6.436  17.787  1.00  0.00      MEMB
ATOM    569  C22 POPC    5      -0.717  -5.976  15.821  1.00  0.00      MEMB
ATOM    570  H2R POPC    5      -0.357  -5.202  15.198  1.00  0.00      MEMB
ATOM    571  H2S POPC    5      -0.935  -5.033  16.199  1.00  0.00      MEMB
ATOM    572  C3  POPC    5       2.288  -9.427  15.233  1.00  0.00      MEMB
ATOM    573  HX  POPC    5       2.762 -10.335  15.663  1.00  0.00      MEMB
ATOM    574  HY  POPC    5       3.055  -8.936  14.594  1.00  0.00      MEMB
ATOM    575  O31 POPC    5       1.121  -9.692  14.469  1.00  0.00      MEMB
ATOM    576  C31 POPC    5       1.355 -10.590  13.650  1.00  0.00      MEMB
ATOM    577  O32 POPC    5       2.469 -11.095  13.448  1.00  0.00      MEMB
ATOM    578  C32 POPC    5      -0.023 -10.828  12.975  1.00  0.00      MEMB
ATOM    579  H2X POPC    5      -0.882 -10.590  13.617  1.00  0.00      MEMB
ATOM    580  H2Y POPC    5      -0.342 -11.813  12.841  1.00  0.00      MEMB
ATOM    581  C23 POPC    5      -1.227  -6.756  14.620  1.00  0.00      MEMB
ATOM    582  H3R POPC    5      -1.554  -7.611  15.209  1.00  0.00      MEMB
ATOM    583  H3S POPC    5      -0.491  -7.059  13.842  1.00  0.00      MEMB
ATOM    584  C24 POPC    5      -2.398  -6.165  13.929  1.00  0.00      MEMB
ATOM    585  H4R POPC    5      -2.140  -5.182  13.574  1.00  0.00      MEMB
ATOM    586  H4S POPC    5      -3.192  -6.124  14.667  1.00  0.00      MEMB
ATOM    587  C25 POPC    5      -2.943  -6.846  12.720  1.00  0.00      MEMB
ATOM    588  H5R POPC    5      -3.197  -7.884  12.997  1.00  0.00      MEMB
ATOM    589  H5S POPC    5      -2.068  -6.837  12.032  1.00  0.00      MEMB
ATOM    590  C26 POPC    5      -4.105  -6.099  12.028  1.00  0.00      MEMB
ATOM    591  H6R POPC    5      -3.731  -5.078  11.796  1.00  0.00      MEMB
ATOM    592  H6S POPC    5      -5.062  -5.994  12.588  1.00  0.00      MEMB
ATOM    593  C27 POPC    5      -4.395  -6.864  10.747  1.00  0.00      MEMB
ATOM    594  H7R POPC    5      -4.339  -7.937  11.074  1.00  0.00      MEMB
ATOM    595  H7S POPC    5      -3.595  -6.653  10.028  1.00  0.00      MEMB
ATOM    596  C28 POPC    5      -5.749  -6.702  10.090  1.00  0.00      MEMB
ATOM    597  H8R POPC    5      -6.247  -5.759   9.910  1.00  0.00      MEMB
ATOM    598  H8S POPC    5      -6.312  -7.050  10.921  1.00  0.00      MEMB
ATOM    599  C29 POPC    5      -5.894  -7.623   8.936  1.00  0.00      MEMB
ATOM    600  H91 POPC    5      -6.077  -8.672   9.175  1.00  0.00      MEMB
ATOM    601 C210 POPC    5      -5.802  -7.269   7.671  1.00  0.00      MEMB
ATOM    602 H101 POPC    5      -5.917  -8.089   6.938  1.00  0.00      MEMB
ATOM    603 C211 POPC    5      -5.532  -5.838   7.228  1.00  0.00      MEMB
ATOM    604 H11R POPC    5      -5.790  -5.104   7.998  1.00  0.00      MEMB
ATOM    605 H11S POPC    5      -6.123  -5.476   6.398  1.00  0.00      MEMB
ATOM    606 C212 POPC    5      -4.286  -5.450   6.487  1.00  0.00      MEMB
ATOM    607 H12R POPC    5      -3.540  -5.478   7.289  1.00  0.00      MEMB
ATOM    608 H12S POPC    5      -4.399  -4.415   6.080  1.00  0.00      MEMB
ATOM    609 C213 POPC    5      -4.008  -6.333   5.284  1.00  0.00      MEMB
ATOM    610 H13R POPC    5      -4.802  -6.194   4.545  1.00  0.00      MEMB
ATOM    611 H13S POPC    5      -4.090  -7.372   5.642  1.00  0.00      MEMB
ATOM    612 C214 POPC    5      -2.659  -6.036   4.619  1.00  0.00      MEMB
ATOM    613 H14R POPC    5      -1.891  -6.300   5.380  1.00  0.00      MEMB
ATOM    614 H14S POPC    5      -2.609  -4.960   4.383  1.00  0.00      MEMB
ATOM    615 C215 POPC    5      -2.276  -6.869   3.389  1.00  0.00      MEMB
ATOM    616 H15R POPC    5      -2.135  -7.869   3.864  1.00  0.00      MEMB
ATOM    617 H15S POPC    5      -1.280  -6.726   2.968  1.00  0.00      MEMB
ATOM    618 C216 POPC    5      -3.156  -6.737   2.121  1.00  0.00      MEMB
ATOM    619 H16R POPC    5      -3.165  -5.762   1.618  1.00  0.00      MEMB
ATOM    620 H16S POPC    5      -4.197  -6.838   2.496  1.00  0.00      MEMB
ATOM    621 C217 POPC    5      -2.744  -7.732   0.995  1.00  0.00      MEMB
ATOM    622 H17R POPC    5      -2.766  -8.796   1.270  1.00  0.00      MEMB
ATOM    623 H17S POPC    5      -1.695  -7.868   0.785  1.00  0.00      MEMB
ATOM    624 C218 POPC    5      -3.538  -7.537  -0.264  1.00  0.00      MEMB
ATOM    625 H18R POPC    5      -3.165  -6.873  -1.011  1.00  0.00      MEMB
ATOM    626 H18S POPC    5      -4.618  -7.315  -0.058  1.00  0.00      MEMB
ATOM    627 H18T POPC    5      -3.504  -8.486  -0.844  1.00  0.00      MEMB
ATOM    628  C33 POPC    5      -0.071 -10.353  11.547  1.00  0.00      MEMB
ATOM    629  H3X POPC    5       0.748 -10.799  10.936  1.00  0.00      MEMB
ATOM    630  H3Y POPC    5       0.069  -9.266  11.676  1.00  0.00      MEMB
ATOM    631  C34 POPC    5      -1.393 -10.698  10.862  1.00  0.00      MEMB
ATOM    632  H4X POPC    5      -2.192 -10.420  11.587  1.00  0.00      MEMB
ATOM    633  H4Y POPC    5      -1.447 -11.798  10.704  1.00  0.00      MEMB
ATOM    634  C35 POPC    5      -1.412  -9.911   9.545  1.00  0.00      MEMB
ATOM    635  H5X POPC    5      -0.479 -10.183   8.992  1.00  0.00      MEMB
ATOM    636  H5Y POPC    5      -1.362  -8.840   9.849  1.00  0.00      MEMB
ATOM    637  C36 POPC    5      -2.633 -10.023   8.627  1.00  0.00      MEMB
ATOM    638  H6X POPC    5      -3.520  -9.695   9.206  1.00  0.00      MEMB
ATOM    639  H6Y POPC    5      -2.799 -11.070   8.297  1.00  0.00      MEMB
ATOM    640  C37 POPC    5      -2.542  -9.096   7.399  1.00  0.00      MEMB
ATOM    641  H7X POPC    5      -2.514  -8.038   7.742  1.00  0.00      MEMB
ATOM    642  H7Y POPC    5      -3.490  -9.228   6.827  1.00  0.00      MEMB
ATOM    643  C38 POPC    5      -1.345  -9.406   6.498  1.00  0.00      MEMB
ATOM    644  H8X POPC    5      -0.383  -9.483   7.053  1.00  0.00      MEMB
ATOM    645  H8Y POPC    5      -1.162  -8.590   5.767  1.00  0.00      MEMB
ATOM    646  C39 POPC    5      -1.628 -10.660   5.715  1.00  0.00      MEMB
ATOM    647  H9X POPC    5      -2.444 -10.528   4.968  1.00  0.00      MEMB
ATOM    648  H9Y POPC    5      -1.937 -11.560   6.305  1.00  0.00      MEMB
ATOM    649 C310 POPC    5      -0.448 -11.023   4.902  1.00  0.00      MEMB
ATOM    650 H10X POPC    5      -0.962 -11.926   4.705  1.00  0.00      MEMB
ATOM    651 H10Y POPC    5       0.536 -11.312   5.313  1.00  0.00      MEMB
ATOM    652 C311 POPC    5      -0.341 -10.348   3.602  1.00  0.00      MEMB
ATOM    653 H11X POPC    5      -0.274  -9.252   3.718  1.00  0.00      MEMB
ATOM    654 H11Y POPC    5      -1.112 -10.627   2.833  1.00  0.00      MEMB
ATOM    655 C312 POPC    5       0.945 -10.701   3.059  1.00  0.00      MEMB
ATOM    656 H12X POPC    5       0.968 -11.744   2.714  1.00  0.00      MEMB
ATOM    657 H12Y POPC    5       1.844 -10.593   3.716  1.00  0.00      MEMB
ATOM    658 C313 POPC    5       0.861  -9.776   1.895  1.00  0.00      MEMB
ATOM    659 H13X POPC    5       1.648 -10.426   1.819  1.00  0.00      MEMB
ATOM    660 H13Y POPC    5       1.332  -8.823   1.787  1.00  0.00      MEMB
ATOM    661 C314 POPC    5       0.209 -10.175   0.633  1.00  0.00      MEMB
ATOM    662 H14X POPC    5      -0.868 -10.109   0.593  1.00  0.00      MEMB
ATOM    663 H14Y POPC    5       0.246 -11.296   0.774  1.00  0.00      MEMB
ATOM    664 C315 POPC    5       0.727  -9.381  -0.701  1.00  0.00      MEMB
ATOM    665 H15X POPC    5       0.474  -8.343  -0.672  1.00  0.00      MEMB
ATOM    666 H15Y POPC    5      -0.103  -9.683  -1.343  1.00  0.00      MEMB
ATOM    667 C316 POPC    5       2.174  -9.443  -1.471  1.00  0.00      MEMB
ATOM    668 H16X POPC    5       2.581  -8.629  -1.013  1.00  0.00      MEMB
ATOM    669 H16Y POPC    5       2.514  -9.348  -2.518  1.00  0.00      MEMB
ATOM    670 H16Z POPC    5       2.675 -10.450  -1.403  1.00  0.00      MEMB
ATOM    671  N   POPC    6      -7.655   7.242  21.014  1.00  0.00      MEMB
ATOM    672  C12 POPC    6      -6.403   8.058  20.726  1.00  0.00      MEMB
ATOM    673 H12A POPC    6      -5.543   7.484  21.048  1.00  0.00      MEMB
ATOM    674 H12B POPC    6      -6.455   8.912  21.394  1.00  0.00      MEMB
ATOM    675  C13 POPC    6      -7.945   7.558  22.438  1.00  0.00      MEMB
ATOM    676 H13A POPC    6      -8.816   7.029  22.794  1.00  0.00      MEMB
ATOM    677 H13B POPC    6      -7.119   7.204  23.051  1.00  0.00      MEMB
ATOM    678 H13C POPC    6      -8.083   8.632  22.523  1.00  0.00      MEMB
ATOM    679  C14 POPC    6      -8.846   7.611  20.171  1.00  0.00      MEMB
ATOM    680 H14A POPC    6      -9.634   6.873  20.330  1.00  0.00      MEMB
ATOM    681 H14B POPC    6      -9.192   8.599  20.422  1.00  0.00      MEMB
ATOM    682 H14C POPC    6      -8.638   7.603  19.091  1.00  0.00      MEMB
ATOM    683  C15 POPC    6      -7.462   5.772  20.858  1.00  0.00      MEMB
ATOM    684 H15A POPC    6      -7.434   5.597  19.785  1.00  0.00      MEMB
ATOM    685 H15B POPC    6      -8.326   5.223  21.236  1.00  0.00      MEMB
ATOM    686 H15C POPC    6      -6.566   5.403  21.335  1.00  0.00      MEMB
ATOM    687  C11 POPC    6      -6.103   8.655  19.330  1.00  0.00      MEMB
ATOM    688 H11A POPC    6      -5.194   9.301  19.419  1.00  0.00      MEMB
ATOM    689 H11B POPC    6      -6.920   9.359  19.038  1.00  0.00      MEMB
ATOM    690  P   POPC    6      -6.273   7.964  16.848  1.00  0.00      MEMB
ATOM    691  O13 POPC    6      -5.348   8.921  16.212  1.00  0.00      MEMB
ATOM    692  O14 POPC    6      -7.712   8.321  16.864  1.00  0.00      MEMB
ATOM    693  O12 POPC    6      -5.868   7.628  18.366  1.00  0.00      MEMB
ATOM    694  O11 POPC    6      -6.101   6.537  16.190  1.00  0.00      MEMB
ATOM    695  C1  POPC    6      -6.680   5.376  16.784  1.00  0.00      MEMB
ATOM    696  HA  POPC    6      -7.194   5.584  17.751  1.00  0.00      MEMB
ATOM    697  HB  POPC    6      -5.857   4.660  16.964  1.00  0.00      MEMB
ATOM    698  C2  POPC    6      -7.708   4.657  15.877  1.00  0.00      MEMB
ATOM    699  HS  POPC    6      -7.831   3.636  16.314  1.00  0.00      MEMB
ATOM    700  O21 POPC    6      -7.256   4.669  14.496  1.00  0.00      MEMB
ATOM    701  C21 POPC    6      -7.790   3.707  13.807  1.00  0.00      MEMB
ATOM    702  O22 POPC    6      -8.298   2.729  14.348  1.00  0.00      MEMB
ATOM    703  C22 POPC    6      -7.503   3.921  12.272  1.00  0.00      MEMB
ATOM    704  H2R POPC    6      -8.331   4.024  11.549  1.00  0.00      MEMB
ATOM    705  H2S POPC    6      -6.961   3.020  11.931  1.00  0.00      MEMB
ATOM    706  C3  POPC    6      -9.042   5.372  15.913  1.00  0.00      MEMB
ATOM    707  HX  POPC    6      -9.288   5.650  16.978  1.00  0.00      MEMB
ATOM    708  HY  POPC    6      -9.841   4.612  15.623  1.00  0.00      MEMB
ATOM    709  O31 POPC    6      -8.833   6.521  14.978  1.00  0.00      MEMB
ATOM    710  C31 POPC    6     -10.011   6.964  14.772  1.00  0.00      MEMB
ATOM    711  O32 POPC    6     -10.928   6.523  15.385  1.00  0.00      MEMB
ATOM    712  C32 POPC    6     -10.337   7.941  13.674  1.00  0.00      MEMB
ATOM    713  H2X POPC    6      -9.707   8.809  13.647  1.00  0.00      MEMB
ATOM    714  H2Y POPC    6     -11.363   8.301  13.784  1.00  0.00      MEMB
ATOM    715  C23 POPC    6      -6.794   5.204  11.958  1.00  0.00      MEMB
ATOM    716  H3R POPC    6      -5.888   5.156  12.571  1.00  0.00      MEMB
ATOM    717  H3S POPC    6      -7.439   6.066  12.210  1.00  0.00      MEMB
ATOM    718  C24 POPC    6      -6.452   5.250  10.504  1.00  0.00      MEMB
ATOM    719  H4R POPC    6      -7.318   5.211   9.819  1.00  0.00      MEMB
ATOM    720  H4S POPC    6      -5.865   4.323  10.400  1.00  0.00      MEMB
ATOM    721  C25 POPC    6      -5.595   6.428  10.130  1.00  0.00      MEMB
ATOM    722  H5R POPC    6      -4.684   6.214  10.638  1.00  0.00      MEMB
ATOM    723  H5S POPC    6      -5.948   7.329  10.619  1.00  0.00      MEMB
ATOM    724  C26 POPC    6      -5.520   6.618   8.628  1.00  0.00      MEMB
ATOM    725  H6R POPC    6      -6.501   6.545   8.188  1.00  0.00      MEMB
ATOM    726  H6S POPC    6      -5.224   5.753   8.164  1.00  0.00      MEMB
ATOM    727  C27 POPC    6      -4.591   7.645   8.017  1.00  0.00      MEMB
ATOM    728  H7R POPC    6      -4.546   7.561   6.899  1.00  0.00      MEMB
ATOM    729  H7S POPC    6      -3.574   7.366   8.367  1.00  0.00      MEMB
ATOM    730  C28 POPC    6      -5.063   9.013   8.418  1.00  0.00      MEMB
ATOM    731  H8R POPC    6      -4.500   9.766   7.861  1.00  0.00      MEMB
ATOM    732  H8S POPC    6      -4.959   9.189   9.503  1.00  0.00      MEMB
ATOM    733  C29 POPC    6      -6.500   9.099   8.143  1.00  0.00      MEMB
ATOM    734  H91 POPC    6      -7.098   8.484   8.809  1.00  0.00      MEMB
ATOM    735 C210 POPC    6      -7.068   9.826   7.218  1.00  0.00      MEMB
ATOM    736 H101 POPC    6      -8.151   9.940   7.183  1.00  0.00      MEMB
ATOM    737 C211 POPC    6      -6.329  10.685   6.308  1.00  0.00      MEMB
ATOM    738 H11R POPC    6      -5.855  11.467   6.899  1.00  0.00      MEMB
ATOM    739 H11S POPC    6      -7.144  11.101   5.792  1.00  0.00      MEMB
ATOM    740 C212 POPC    6      -5.484  10.152   5.172  1.00  0.00      MEMB
ATOM    741 H12R POPC    6      -4.449  10.137   5.542  1.00  0.00      MEMB
ATOM    742 H12S POPC    6      -5.601  10.890   4.356  1.00  0.00      MEMB
ATOM    743 C213 POPC    6      -5.915   8.867   4.526  1.00  0.00      MEMB
ATOM    744 H13R POPC    6      -6.935   8.980   4.107  1.00  0.00      MEMB
ATOM    745 H13S POPC    6      -5.910   8.094   5.307  1.00  0.00      MEMB
ATOM    746 C214 POPC    6      -4.981   8.370   3.446  1.00  0.00      MEMB
ATOM    747 H14R POPC    6      -5.035   7.268   3.479  1.00  0.00      MEMB
ATOM    748 H14S POPC    6      -3.925   8.622   3.709  1.00  0.00      MEMB
ATOM    749 C215 POPC    6      -5.434   8.857   2.069  1.00  0.00      MEMB
ATOM    750 H15R POPC    6      -5.615   9.933   2.062  1.00  0.00      MEMB
ATOM    751 H15S POPC    6      -6.326   8.340   1.648  1.00  0.00      MEMB
ATOM    752 C216 POPC    6      -4.334   8.729   1.086  1.00  0.00      MEMB
ATOM    753 H16R POPC    6      -4.244   7.705   1.235  1.00  0.00      MEMB
ATOM    754 H16S POPC    6      -3.290   8.793   1.423  1.00  0.00      MEMB
ATOM    755 C217 POPC    6      -4.560   9.527  -0.228  1.00  0.00      MEMB
ATOM    756 H17R POPC    6      -4.866  10.552  -0.073  1.00  0.00      MEMB
ATOM    757 H17S POPC    6      -5.518   9.200  -0.720  1.00  0.00      MEMB
ATOM    758 C218 POPC    6      -3.238   9.451  -1.086  1.00  0.00      MEMB
ATOM    759 H18R POPC    6      -2.823   8.454  -1.335  1.00  0.00      MEMB
ATOM    760 H18S POPC    6      -2.332   9.683  -0.561  1.00  0.00      MEMB
ATOM    761 H18T POPC    6      -3.363   9.795  -2.105  1.00  0.00      MEMB
ATOM    762  C33 POPC    6     -10.576   7.179  12.456  1.00  0.00      MEMB
ATOM    763  H3X POPC    6     -11.632   6.868  12.394  1.00  0.00      MEMB
ATOM    764  H3Y POPC    6      -9.865   6.326  12.471  1.00  0.00      MEMB
ATOM    765  C34 POPC    6     -10.554   7.997  11.281  1.00  0.00      MEMB
ATOM    766  H4X POPC    6      -9.615   8.539  11.285  1.00  0.00      MEMB
ATOM    767  H4Y POPC    6     -11.527   8.552  11.164  1.00  0.00      MEMB
ATOM    768  C35 POPC    6     -10.515   7.057  10.196  1.00  0.00      MEMB
ATOM    769  H5X POPC    6     -11.571   6.833  10.285  1.00  0.00      MEMB
ATOM    770  H5Y POPC    6      -9.958   6.106  10.373  1.00  0.00      MEMB
ATOM    771  C36 POPC    6     -10.367   7.675   8.841  1.00  0.00      MEMB
ATOM    772  H6X POPC    6     -10.027   8.687   8.854  1.00  0.00      MEMB
ATOM    773  H6Y POPC    6     -11.362   7.828   8.337  1.00  0.00      MEMB
ATOM    774  C37 POPC    6      -9.333   6.910   8.030  1.00  0.00      MEMB
ATOM    775  H7X POPC    6      -9.490   5.875   8.468  1.00  0.00      MEMB
ATOM    776  H7Y POPC    6      -8.330   6.677   8.288  1.00  0.00      MEMB
ATOM    777  C38 POPC    6      -9.556   7.273   6.480  1.00  0.00      MEMB
ATOM    778  H8X POPC    6      -9.747   8.323   6.372  1.00  0.00      MEMB
ATOM    779  H8Y POPC    6     -10.602   7.192   6.073  1.00  0.00      MEMB
ATOM    780  C39 POPC    6      -8.658   6.539   5.466  1.00  0.00      MEMB
ATOM    781  H9X POPC    6      -8.459   5.459   5.617  1.00  0.00      MEMB
ATOM    782  H9Y POPC    6      -7.652   6.911   5.648  1.00  0.00      MEMB
ATOM    783 C310 POPC    6      -9.132   6.621   3.994  1.00  0.00      MEMB
ATOM    784 H10X POPC    6      -9.123   7.691   3.718  1.00  0.00      MEMB
ATOM    785 H10Y POPC    6     -10.173   6.261   3.814  1.00  0.00      MEMB
ATOM    786 C311 POPC    6      -8.277   5.689   3.105  1.00  0.00      MEMB
ATOM    787 H11X POPC    6      -8.508   4.668   3.385  1.00  0.00      MEMB
ATOM    788 H11Y POPC    6      -7.212   5.819   3.335  1.00  0.00      MEMB
ATOM    789 C312 POPC    6      -8.605   5.739   1.610  1.00  0.00      MEMB
ATOM    790 H12X POPC    6      -8.201   6.686   1.209  1.00  0.00      MEMB
ATOM    791 H12Y POPC    6      -9.722   5.689   1.579  1.00  0.00      MEMB
ATOM    792 C313 POPC    6      -8.156   4.622   0.637  1.00  0.00      MEMB
ATOM    793 H13X POPC    6      -8.856   4.748  -0.230  1.00  0.00      MEMB
ATOM    794 H13Y POPC    6      -8.317   3.611   1.062  1.00  0.00      MEMB
ATOM    795 C314 POPC    6      -6.732   4.734   0.056  1.00  0.00      MEMB
ATOM    796 H14X POPC    6      -6.008   4.576   0.886  1.00  0.00      MEMB
ATOM    797 H14Y POPC    6      -6.596   5.793  -0.274  1.00  0.00      MEMB
ATOM    798 C315 POPC    6      -6.454   3.612  -1.033  1.00  0.00      MEMB
ATOM    799 H15X POPC    6      -7.201   3.660  -1.833  1.00  0.00      MEMB
ATOM    800 H15Y POPC    6      -6.447   2.680  -0.442  1.00  0.00      MEMB
ATOM    801 C316 POPC    6      -5.168   3.414  -1.835  1.00  0.00      MEMB
ATOM    802 H16X POPC    6      -4.705   2.582  -2.279  1.00  0.00      MEMB
ATOM    803 H16Y POPC    6      -4.482   3.296  -0.953  1.00  0.00      MEMB
ATOM    804 H16Z POPC    6      -4.976   4.320  -2.489  1.00  0.00      MEMB
ATOM    805  N   POPC    7       7.828 -11.938  20.380  1.00  0.00      MEMB
ATOM    806  C12 POPC    7       6.316 -11.873  20.212  1.00  0.00      MEMB
ATOM    807 H12A POPC    7       5.858 -12.308  21.091  1.00  0.00      MEMB
ATOM    808 H12B POPC    7       5.999 -12.453  19.338  1.00  0.00      MEMB
ATOM    809  C13 POPC    7       8.342 -11.059  21.462  1.00  0.00      MEMB
ATOM    810 H13A POPC    7       9.416 -10.996  21.314  1.00  0.00      MEMB
ATOM    811 H13B POPC    7       7.908 -10.069  21.416  1.00  0.00      MEMB
ATOM    812 H13C POPC    7       8.136 -11.463  22.437  1.00  0.00      MEMB
ATOM    813  C14 POPC    7       8.257 -13.335  20.674  1.00  0.00      MEMB
ATOM    814 H14A POPC    7       7.901 -13.694  21.630  1.00  0.00      MEMB
ATOM    815 H14B POPC    7       7.874 -14.017  19.915  1.00  0.00      MEMB
ATOM    816 H14C POPC    7       9.345 -13.381  20.679  1.00  0.00      MEMB
ATOM    817  C15 POPC    7       8.495 -11.502  19.119  1.00  0.00      MEMB
ATOM    818 H15A POPC    7       8.356 -12.235  18.323  1.00  0.00      MEMB
ATOM    819 H15B POPC    7       9.559 -11.379  19.254  1.00  0.00      MEMB
ATOM    820 H15C POPC    7       8.035 -10.570  18.787  1.00  0.00      MEMB
ATOM    821  C11 POPC    7       5.679 -10.502  19.937  1.00  0.00      MEMB
ATOM    822 H11A POPC    7       6.119  -9.737  20.606  1.00  0.00      MEMB
ATOM    823 H11B POPC    7       4.582 -10.583  20.165  1.00  0.00      MEMB
ATOM    824  P   POPC    7       4.888 -10.433  17.436  1.00  0.00      MEMB
ATOM    825  O13 POPC    7       5.231  -9.614  16.260  1.00  0.00      MEMB
ATOM    826  O14 POPC    7       3.541 -10.342  18.004  1.00  0.00      MEMB
ATOM    827  O12 POPC    7       5.946 -10.130  18.589  1.00  0.00      MEMB
ATOM    828  O11 POPC    7       5.136 -11.895  16.969  1.00  0.00      MEMB
ATOM    829  C1  POPC    7       4.239 -12.432  15.978  1.00  0.00      MEMB
ATOM    830  HA  POPC    7       4.170 -11.765  15.074  1.00  0.00      MEMB
ATOM    831  HB  POPC    7       3.184 -12.556  16.346  1.00  0.00      MEMB
ATOM    832  C2  POPC    7       4.790 -13.813  15.551  1.00  0.00      MEMB
ATOM    833  HS  POPC    7       4.578 -14.571  16.341  1.00  0.00      MEMB
ATOM    834  O21 POPC    7       6.145 -13.723  15.145  1.00  0.00      MEMB
ATOM    835  C21 POPC    7       7.007 -13.869  16.061  1.00  0.00      MEMB
ATOM    836  O22 POPC    7       6.849 -14.344  17.173  1.00  0.00      MEMB
ATOM    837  C22 POPC    7       8.324 -13.338  15.521  1.00  0.00      MEMB
ATOM    838  H2R POPC    7       8.442 -13.712  14.480  1.00  0.00      MEMB
ATOM    839  H2S POPC    7       9.123 -13.756  16.164  1.00  0.00      MEMB
ATOM    840  C3  POPC    7       4.099 -14.314  14.387  1.00  0.00      MEMB
ATOM    841  HX  POPC    7       3.023 -14.215  14.735  1.00  0.00      MEMB
ATOM    842  HY  POPC    7       4.274 -15.381  14.105  1.00  0.00      MEMB
ATOM    843  O31 POPC    7       4.527 -13.374  13.368  1.00  0.00      MEMB
ATOM    844  C31 POPC    7       5.243 -13.814  12.355  1.00  0.00      MEMB
ATOM    845  O32 POPC    7       5.868 -14.859  12.316  1.00  0.00      MEMB
ATOM    846  C32 POPC    7       5.163 -12.809  11.186  1.00  0.00      MEMB
ATOM    847  H2X POPC    7       6.085 -12.986  10.608  1.00  0.00      MEMB
ATOM    848  H2Y POPC    7       5.155 -11.808  11.652  1.00  0.00      MEMB
ATOM    849  C23 POPC    7       8.342 -11.798  15.565  1.00  0.00      MEMB
ATOM    850  H3R POPC    7       7.941 -11.431  16.527  1.00  0.00      MEMB
ATOM    851  H3S POPC    7       7.744 -11.349  14.739  1.00  0.00      MEMB
ATOM    852  C24 POPC    7       9.705 -11.185  15.468  1.00  0.00      MEMB
ATOM    853  H4R POPC    7      10.377 -11.553  16.274  1.00  0.00      MEMB
ATOM    854  H4S POPC    7       9.623 -10.079  15.563  1.00  0.00      MEMB
ATOM    855  C25 POPC    7      10.293 -11.459  14.116  1.00  0.00      MEMB
ATOM    856  H5R POPC    7      10.455 -12.547  13.927  1.00  0.00      MEMB
ATOM    857  H5S POPC    7      11.201 -10.927  14.275  1.00  0.00      MEMB
ATOM    858  C26 POPC    7       9.643 -10.766  12.939  1.00  0.00      MEMB
ATOM    859  H6R POPC    7       8.723 -11.338  12.840  1.00  0.00      MEMB
ATOM    860  H6S POPC    7      10.031 -11.001  11.940  1.00  0.00      MEMB
ATOM    861  C27 POPC    7       9.544  -9.208  12.992  1.00  0.00      MEMB
ATOM    862  H7R POPC    7      10.463  -8.618  13.224  1.00  0.00      MEMB
ATOM    863  H7S POPC    7       8.861  -8.968  13.810  1.00  0.00      MEMB
ATOM    864  C28 POPC    7       9.099  -8.599  11.663  1.00  0.00      MEMB
ATOM    865  H8R POPC    7       9.879  -8.596  10.893  1.00  0.00      MEMB
ATOM    866  H8S POPC    7       8.870  -7.533  11.808  1.00  0.00      MEMB
ATOM    867  C29 POPC    7       7.902  -9.408  11.302  1.00  0.00      MEMB
ATOM    868  H91 POPC    7       7.102  -9.381  12.042  1.00  0.00      MEMB
ATOM    869 C210 POPC    7       7.779 -10.254  10.291  1.00  0.00      MEMB
ATOM    870 H101 POPC    7       6.909 -10.904  10.243  1.00  0.00      MEMB
ATOM    871 C211 POPC    7       8.803 -10.577   9.291  1.00  0.00      MEMB
ATOM    872 H11R POPC    7       9.407 -11.420   9.690  1.00  0.00      MEMB
ATOM    873 H11S POPC    7       9.560  -9.782   9.127  1.00  0.00      MEMB
ATOM    874 C212 POPC    7       8.089 -10.954   7.973  1.00  0.00      MEMB
ATOM    875 H12R POPC    7       7.643 -11.942   7.894  1.00  0.00      MEMB
ATOM    876 H12S POPC    7       8.789 -11.375   7.327  1.00  0.00      MEMB
ATOM    877 C213 POPC    7       7.456  -9.821   7.156  1.00  0.00      MEMB
ATOM    878 H13R POPC    7       7.950  -8.846   7.354  1.00  0.00      MEMB
ATOM    879 H13S POPC    7       6.448  -9.811   7.601  1.00  0.00      MEMB
ATOM    880 C214 POPC    7       7.284 -10.016   5.637  1.00  0.00      MEMB
ATOM    881 H14R POPC    7       7.202 -11.105   5.405  1.00  0.00      MEMB
ATOM    882 H14S POPC    7       8.180  -9.647   5.077  1.00  0.00      MEMB
ATOM    883 C215 POPC    7       6.067  -9.185   5.150  1.00  0.00      MEMB
ATOM    884 H15R POPC    7       6.063  -8.144   5.512  1.00  0.00      MEMB
ATOM    885 H15S POPC    7       5.090  -9.664   5.377  1.00  0.00      MEMB
ATOM    886 C216 POPC    7       6.153  -8.929   3.683  1.00  0.00      MEMB
ATOM    887 H16R POPC    7       6.245 -10.019   3.396  1.00  0.00      MEMB
ATOM    888 H16S POPC    7       7.148  -8.634   3.351  1.00  0.00      MEMB
ATOM    889 C217 POPC    7       5.033  -7.920   2.993  1.00  0.00      MEMB
ATOM    890 H17R POPC    7       5.043  -7.101   3.574  1.00  0.00      MEMB
ATOM    891 H17S POPC    7       4.018  -8.431   3.172  1.00  0.00      MEMB
ATOM    892 C218 POPC    7       5.225  -7.127   1.507  1.00  0.00      MEMB
ATOM    893 H18R POPC    7       4.228  -6.904   1.024  1.00  0.00      MEMB
ATOM    894 H18S POPC    7       5.387  -7.760   0.583  1.00  0.00      MEMB
ATOM    895 H18T POPC    7       6.188  -7.255   0.988  1.00  0.00      MEMB
ATOM    896  C33 POPC    7       4.005 -12.803  10.160  1.00  0.00      MEMB
ATOM    897  H3X POPC    7       3.040 -12.695  10.681  1.00  0.00      MEMB
ATOM    898  H3Y POPC    7       4.015 -13.738   9.551  1.00  0.00      MEMB
ATOM    899  C34 POPC    7       3.988 -11.531   9.332  1.00  0.00      MEMB
ATOM    900  H4X POPC    7       5.037 -11.173   9.260  1.00  0.00      MEMB
ATOM    901  H4Y POPC    7       3.445 -10.764   9.919  1.00  0.00      MEMB
ATOM    902  C35 POPC    7       3.309 -11.692   7.970  1.00  0.00      MEMB
ATOM    903  H5X POPC    7       3.125 -10.685   7.530  1.00  0.00      MEMB
ATOM    904  H5Y POPC    7       2.331 -12.211   8.019  1.00  0.00      MEMB
ATOM    905  C36 POPC    7       4.248 -12.423   7.055  1.00  0.00      MEMB
ATOM    906  H6X POPC    7       4.544 -13.439   7.418  1.00  0.00      MEMB
ATOM    907  H6Y POPC    7       5.137 -11.762   7.025  1.00  0.00      MEMB
ATOM    908  C37 POPC    7       3.795 -12.512   5.640  1.00  0.00      MEMB
ATOM    909  H7X POPC    7       3.570 -11.498   5.220  1.00  0.00      MEMB
ATOM    910  H7Y POPC    7       2.849 -13.056   5.653  1.00  0.00      MEMB
ATOM    911  C38 POPC    7       4.968 -13.230   4.998  1.00  0.00      MEMB
ATOM    912  H8X POPC    7       4.990 -14.341   5.103  1.00  0.00      MEMB
ATOM    913  H8Y POPC    7       5.930 -12.706   4.978  1.00  0.00      MEMB
ATOM    914  C39 POPC    7       4.925 -13.025   3.653  1.00  0.00      MEMB
ATOM    915  H9X POPC    7       4.407 -12.022   3.505  1.00  0.00      MEMB
ATOM    916  H9Y POPC    7       4.281 -13.996   3.428  1.00  0.00      MEMB
ATOM    917 C310 POPC    7       6.115 -12.893   2.715  1.00  0.00      MEMB
ATOM    918 H10X POPC    7       6.568 -11.937   2.575  1.00  0.00      MEMB
ATOM    919 H10Y POPC    7       5.972 -12.806   1.609  1.00  0.00      MEMB
ATOM    920 C311 POPC    7       6.622 -14.221   2.790  1.00  0.00      MEMB
ATOM    921 H11X POPC    7       6.014 -15.144   2.624  1.00  0.00      MEMB
ATOM    922 H11Y POPC    7       7.395 -14.239   3.580  1.00  0.00      MEMB
ATOM    923 C312 POPC    7       7.271 -14.297   1.647  1.00  0.00      MEMB
ATOM    924 H12X POPC    7       7.865 -15.224   1.977  1.00  0.00      MEMB
ATOM    925 H12Y POPC    7       7.925 -13.374   1.757  1.00  0.00      MEMB
ATOM    926 C313 POPC    7       6.723 -14.168   0.161  1.00  0.00      MEMB
ATOM    927 H13X POPC    7       7.560 -13.789  -0.396  1.00  0.00      MEMB
ATOM    928 H13Y POPC    7       6.560 -13.185  -0.292  1.00  0.00      MEMB
ATOM    929 C314 POPC    7       6.116 -15.394  -0.461  1.00  0.00      MEMB
ATOM    930 H14X POPC    7       5.159 -15.571  -0.012  1.00  0.00      MEMB
ATOM    931 H14Y POPC    7       6.730 -16.331  -0.335  1.00  0.00      MEMB
ATOM    932 C315 POPC    7       5.988 -15.125  -1.927  1.00  0.00      MEMB
ATOM    933 H15X POPC    7       6.832 -15.622  -2.707  1.00  0.00      MEMB
ATOM    934 H15Y POPC    7       5.664 -14.133  -2.212  1.00  0.00      MEMB
ATOM    935 C316 POPC    7       5.171 -15.720  -2.454  1.00  0.00      MEMB
ATOM    936 H16X POPC    7       5.328 -15.481  -3.514  1.00  0.00      MEMB
ATOM    937 H16Y POPC    7       4.109 -15.547  -2.460  1.00  0.00      MEMB
ATOM    938 H16Z POPC    7       5.706 -16.729  -2.181  1.00  0.00      MEMB
ATOM    939  N   POPC    8     -14.245   0.231  20.998  1.00  0.00      MEMB
ATOM    940  C12 POPC    8     -13.469  -0.620  20.005  1.00  0.00      MEMB
ATOM    941 H12A POPC    8     -14.212  -0.932  19.277  1.00  0.00      MEMB
ATOM    942 H12B POPC    8     -13.133  -1.514  20.515  1.00  0.00      MEMB
ATOM    943  C13 POPC    8     -15.235   1.073  20.262  1.00  0.00      MEMB
ATOM    944 H13A POPC    8     -15.767   0.486  19.519  1.00  0.00      MEMB
ATOM    945 H13B POPC    8     -15.967   1.483  20.950  1.00  0.00      MEMB
ATOM    946 H13C POPC    8     -14.738   1.851  19.688  1.00  0.00      MEMB
ATOM    947  C14 POPC    8     -15.030  -0.625  21.908  1.00  0.00      MEMB
ATOM    948 H14A POPC    8     -14.373  -1.275  22.475  1.00  0.00      MEMB
ATOM    949 H14B POPC    8     -15.648  -0.030  22.575  1.00  0.00      MEMB
ATOM    950 H14C POPC    8     -15.714  -1.237  21.331  1.00  0.00      MEMB
ATOM    951  C15 POPC    8     -13.277   1.044  21.779  1.00  0.00      MEMB
ATOM    952 H15A POPC    8     -12.469   1.360  21.117  1.00  0.00      MEMB
ATOM    953 H15B POPC    8     -12.850   0.475  22.599  1.00  0.00      MEMB
ATOM    954 H15C POPC    8     -13.738   1.948  22.151  1.00  0.00      MEMB
ATOM    955  C11 POPC    8     -12.284  -0.010  19.179  1.00  0.00      MEMB
ATOM    956 H11A POPC    8     -11.732  -0.869  18.720  1.00  0.00      MEMB
ATOM    957 H11B POPC    8     -11.522   0.551  19.767  1.00  0.00      MEMB
ATOM    958  P   POPC    8     -11.823   1.362  17.014  1.00  0.00      MEMB
ATOM    959  O13 POPC    8     -10.645   0.485  16.864  1.00  0.00      MEMB
ATOM    960  O14 POPC    8     -11.501   2.747  17.354  1.00  0.00      MEMB
ATOM    961  O12 POPC    8     -12.797   0.835  18.159  1.00  0.00      MEMB
ATOM    962  O11 POPC    8     -12.758   1.193  15.759  1.00  0.00      MEMB
ATOM    963  C1  POPC    8     -14.140   1.559  15.723  1.00  0.00      MEMB
ATOM    964  HA  POPC    8     -14.469   2.319  16.455  1.00  0.00      MEMB
ATOM    965  HB  POPC    8     -14.801   0.743  15.960  1.00  0.00      MEMB
ATOM    966  C2  POPC    8     -14.507   1.929  14.305  1.00  0.00      MEMB
ATOM    967  HS  POPC    8     -15.607   2.203  14.234  1.00  0.00      MEMB
ATOM    968  O21 POPC    8     -14.036   1.152  13.246  1.00  0.00      MEMB
ATOM    969  C21 POPC    8     -14.496   0.036  13.282  1.00  0.00      MEMB
ATOM    970  O22 POPC    8     -15.412  -0.341  14.003  1.00  0.00      MEMB
ATOM    971  C22 POPC    8     -13.838  -0.760  12.193  1.00  0.00      MEMB
ATOM    972  H2R POPC    8     -13.714  -1.769  12.628  1.00  0.00      MEMB
ATOM    973  H2S POPC    8     -12.859  -0.338  11.863  1.00  0.00      MEMB
ATOM    974  C3  POPC    8     -13.963   3.084  13.995  1.00  0.00      MEMB
ATOM    975  HX  POPC    8     -14.639   3.777  14.643  1.00  0.00      MEMB
ATOM    976  HY  POPC    8     -14.279   3.345  13.017  1.00  0.00      MEMB
ATOM    977  O31 POPC    8     -12.471   2.973  14.009  1.00  0.00      MEMB
ATOM    978  C31 POPC    8     -11.865   2.773  12.791  1.00  0.00      MEMB
ATOM    979  O32 POPC    8     -12.461   2.455  11.787  1.00  0.00      MEMB
ATOM    980  C32 POPC    8     -10.393   3.146  12.710  1.00  0.00      MEMB
ATOM    981  H2X POPC    8     -10.218   3.531  13.733  1.00  0.00      MEMB
ATOM    982  H2Y POPC    8     -10.111   4.043  12.103  1.00  0.00      MEMB
ATOM    983  C23 POPC    8     -14.776  -0.833  10.986  1.00  0.00      MEMB
ATOM    984  H3R POPC    8     -15.773  -1.185  11.297  1.00  0.00      MEMB
ATOM    985  H3S POPC    8     -14.320  -1.623  10.359  1.00  0.00      MEMB
ATOM    986  C24 POPC    8     -14.842   0.497  10.221  1.00  0.00      MEMB
ATOM    987  H4R POPC    8     -13.797   0.862  10.198  1.00  0.00      MEMB
ATOM    988  H4S POPC    8     -15.406   1.264  10.796  1.00  0.00      MEMB
ATOM    989  C25 POPC    8     -15.375   0.410   8.779  1.00  0.00      MEMB
ATOM    990  H5R POPC    8     -16.444   0.181   8.738  1.00  0.00      MEMB
ATOM    991  H5S POPC    8     -14.901  -0.434   8.241  1.00  0.00      MEMB
ATOM    992  C26 POPC    8     -15.365   1.752   8.039  1.00  0.00      MEMB
ATOM    993  H6R POPC    8     -14.941   2.529   8.699  1.00  0.00      MEMB
ATOM    994  H6S POPC    8     -16.419   2.069   7.857  1.00  0.00      MEMB
ATOM    995  C27 POPC    8     -14.614   1.711   6.716  1.00  0.00      MEMB
ATOM    996  H7R POPC    8     -14.687   2.714   6.249  1.00  0.00      MEMB
ATOM    997  H7S POPC    8     -15.159   1.045   6.017  1.00  0.00      MEMB
ATOM    998  C28 POPC    8     -13.135   1.228   6.861  1.00  0.00      MEMB
ATOM    999  H8R POPC    8     -12.645   1.297   5.850  1.00  0.00      MEMB
ATOM   1000  H8S POPC    8     -13.185   0.197   7.175  1.00  0.00      MEMB
ATOM   1001  C29 POPC    8     -12.184   1.671   7.951  1.00  0.00      MEMB
ATOM   1002  H91 POPC    8     -12.212   1.300   8.939  1.00  0.00      MEMB
ATOM   1003 C210 POPC    8     -11.518   2.746   7.929  1.00  0.00      MEMB
ATOM   1004 H101 POPC    8     -11.225   3.362   8.805  1.00  0.00      MEMB
ATOM   1005 C211 POPC    8     -11.964   3.291   6.722  1.00  0.00      MEMB
ATOM   1006 H11R POPC    8     -12.840   3.991   7.023  1.00  0.00      MEMB
ATOM   1007 H11S POPC    8     -13.090   3.546   6.581  1.00  0.00      MEMB
ATOM   1008 C212 POPC    8     -10.553   3.820   5.927  1.00  0.00      MEMB
ATOM   1009 H12R POPC    8      -9.679   4.245   6.479  1.00  0.00      MEMB
ATOM   1010 H12S POPC    8     -10.327   4.870   5.501  1.00  0.00      MEMB
ATOM   1011 C213 POPC    8     -10.435   3.171   4.666  1.00  0.00      MEMB
ATOM   1012 H13R POPC    8     -10.412   2.252   5.258  1.00  0.00      MEMB
ATOM   1013 H13S POPC    8      -9.513   3.593   4.331  1.00  0.00      MEMB
ATOM   1014 C214 POPC    8     -11.453   3.325   3.557  1.00  0.00      MEMB
ATOM   1015 H14R POPC    8     -11.478   4.342   3.098  1.00  0.00      MEMB
ATOM   1016 H14S POPC    8     -12.494   3.077   3.848  1.00  0.00      MEMB
ATOM   1017 C215 POPC    8     -11.137   2.331   2.524  1.00  0.00      MEMB
ATOM   1018 H15R POPC    8     -11.178   1.367   3.054  1.00  0.00      MEMB
ATOM   1019 H15S POPC    8     -10.123   2.565   2.129  1.00  0.00      MEMB
ATOM   1020 C216 POPC    8     -12.153   2.499   1.463  1.00  0.00      MEMB
ATOM   1021 H16R POPC    8     -13.220   2.470   1.797  1.00  0.00      MEMB
ATOM   1022 H16S POPC    8     -11.979   1.662   0.745  1.00  0.00      MEMB
ATOM   1023 C217 POPC    8     -11.813   3.818   0.821  1.00  0.00      MEMB
ATOM   1024 H17R POPC    8     -10.736   4.023   0.690  1.00  0.00      MEMB
ATOM   1025 H17S POPC    8     -12.425   4.715   1.071  1.00  0.00      MEMB
ATOM   1026 C218 POPC    8     -12.150   3.602  -0.470  1.00  0.00      MEMB
ATOM   1027 H18R POPC    8     -12.217   4.551  -1.072  1.00  0.00      MEMB
ATOM   1028 H18S POPC    8     -13.189   3.130  -0.421  1.00  0.00      MEMB
ATOM   1029 H18T POPC    8     -11.540   2.857  -1.057  1.00  0.00      MEMB
ATOM   1030  C33 POPC    8      -9.666   1.861  12.258  1.00  0.00      MEMB
ATOM   1031  H3X POPC    8      -9.841   1.066  13.003  1.00  0.00      MEMB
ATOM   1032  H3Y POPC    8      -8.569   1.913  12.211  1.00  0.00      MEMB
ATOM   1033  C34 POPC    8      -9.956   1.487  10.837  1.00  0.00      MEMB
ATOM   1034  H4X POPC    8      -9.693   2.363  10.212  1.00  0.00      MEMB
ATOM   1035  H4Y POPC    8     -11.028   1.284  10.698  1.00  0.00      MEMB
ATOM   1036  C35 POPC    8      -9.211   0.258  10.385  1.00  0.00      MEMB
ATOM   1037  H5X POPC    8      -9.645  -0.631  10.908  1.00  0.00      MEMB
ATOM   1038  H5Y POPC    8      -8.119   0.270  10.592  1.00  0.00      MEMB
ATOM   1039  C36 POPC    8      -9.347   0.159   8.884  1.00  0.00      MEMB
ATOM   1040  H6X POPC    8      -8.918   1.027   8.340  1.00  0.00      MEMB
ATOM   1041  H6Y POPC    8     -10.423   0.026   8.640  1.00  0.00      MEMB
ATOM   1042  C37 POPC    8      -8.670  -1.076   8.398  1.00  0.00      MEMB
ATOM   1043  H7X POPC    8      -9.298  -1.847   8.848  1.00  0.00      MEMB
ATOM   1044  H7Y POPC    8      -7.612  -1.157   8.752  1.00  0.00      MEMB
ATOM   1045  C38 POPC    8      -8.725  -1.251   6.885  1.00  0.00      MEMB
ATOM   1046  H8X POPC    8      -8.081  -2.020   6.461  1.00  0.00      MEMB
ATOM   1047  H8Y POPC    8      -8.012  -0.575   6.760  1.00  0.00      MEMB
ATOM   1048  C39 POPC    8      -9.937  -0.729   6.090  1.00  0.00      MEMB
ATOM   1049  H9X POPC    8     -10.475   0.118   6.509  1.00  0.00      MEMB
ATOM   1050  H9Y POPC    8     -10.602  -1.429   6.330  1.00  0.00      MEMB
ATOM   1051 C310 POPC    8     -10.257  -1.109   4.641  1.00  0.00      MEMB
ATOM   1052 H10X POPC    8      -9.607  -1.934   4.291  1.00  0.00      MEMB
ATOM   1053 H10Y POPC    8     -10.222  -0.217   4.037  1.00  0.00      MEMB
ATOM   1054 C311 POPC    8     -11.718  -1.254   4.291  1.00  0.00      MEMB
ATOM   1055 H11X POPC    8     -12.203  -0.279   4.533  1.00  0.00      MEMB
ATOM   1056 H11Y POPC    8     -12.128  -2.019   4.955  1.00  0.00      MEMB
ATOM   1057 C312 POPC    8     -11.956  -1.528   2.803  1.00  0.00      MEMB
ATOM   1058 H12X POPC    8     -11.404  -2.422   2.433  1.00  0.00      MEMB
ATOM   1059 H12Y POPC    8     -11.611  -0.661   2.187  1.00  0.00      MEMB
ATOM   1060 C313 POPC    8     -13.436  -1.759   2.508  1.00  0.00      MEMB
ATOM   1061 H13X POPC    8     -13.987  -2.345   3.276  1.00  0.00      MEMB
ATOM   1062 H13Y POPC    8     -13.425  -2.407   1.610  1.00  0.00      MEMB
ATOM   1063 C314 POPC    8     -14.156  -0.456   2.165  1.00  0.00      MEMB
ATOM   1064 H14X POPC    8     -13.703  -0.070   1.219  1.00  0.00      MEMB
ATOM   1065 H14Y POPC    8     -14.055   0.313   2.957  1.00  0.00      MEMB
ATOM   1066 C315 POPC    8     -15.640  -0.637   1.951  1.00  0.00      MEMB
ATOM   1067 H15X POPC    8     -16.071   0.378   1.706  1.00  0.00      MEMB
ATOM   1068 H15Y POPC    8     -16.186  -1.024   2.817  1.00  0.00      MEMB
ATOM   1069 C316 POPC    8     -15.901  -1.611   0.848  1.00  0.00      MEMB
ATOM   1070 H16X POPC    8     -17.016  -1.510   0.634  1.00  0.00      MEMB
ATOM   1071 H16Y POPC    8     -15.700  -2.647   0.758  1.00  0.00      MEMB
ATOM   1072 H16Z POPC    8     -15.192  -1.253   0.031  1.00  0.00      MEMB
ATOM   1073  N   POPC    9      -9.220  -8.302  20.521  1.00  0.00      MEMB
ATOM   1074  C12 POPC    9     -10.571  -7.692  20.925  1.00  0.00      MEMB
ATOM   1075 H12A POPC    9     -10.378  -6.681  21.254  1.00  0.00      MEMB
ATOM   1076 H12B POPC    9     -10.942  -8.246  21.775  1.00  0.00      MEMB
ATOM   1077  C13 POPC    9      -8.518  -7.471  19.466  1.00  0.00      MEMB
ATOM   1078 H13A POPC    9      -8.307  -6.481  19.838  1.00  0.00      MEMB
ATOM   1079 H13B POPC    9      -7.583  -7.912  19.158  1.00  0.00      MEMB
ATOM   1080 H13C POPC    9      -9.072  -7.376  18.521  1.00  0.00      MEMB
ATOM   1081  C14 POPC    9      -8.338  -8.345  21.720  1.00  0.00      MEMB
ATOM   1082 H14A POPC    9      -7.378  -8.765  21.475  1.00  0.00      MEMB
ATOM   1083 H14B POPC    9      -8.128  -7.342  22.056  1.00  0.00      MEMB
ATOM   1084 H14C POPC    9      -8.774  -8.912  22.530  1.00  0.00      MEMB
ATOM   1085  C15 POPC    9      -9.377  -9.680  19.963  1.00  0.00      MEMB
ATOM   1086 H15A POPC    9     -10.039  -9.589  19.091  1.00  0.00      MEMB
ATOM   1087 H15B POPC    9      -9.847 -10.366  20.650  1.00  0.00      MEMB
ATOM   1088 H15C POPC    9      -8.433 -10.100  19.640  1.00  0.00      MEMB
ATOM   1089  C11 POPC    9     -11.746  -7.613  19.908  1.00  0.00      MEMB
ATOM   1090 H11A POPC    9     -12.651  -7.096  20.319  1.00  0.00      MEMB
ATOM   1091 H11B POPC    9     -12.074  -8.664  19.716  1.00  0.00      MEMB
ATOM   1092  P   POPC    9     -11.586  -7.349  17.274  1.00  0.00      MEMB
ATOM   1093  O13 POPC    9     -13.009  -7.538  17.079  1.00  0.00      MEMB
ATOM   1094  O14 POPC    9     -10.615  -8.396  16.864  1.00  0.00      MEMB
ATOM   1095  O12 POPC    9     -11.305  -6.888  18.762  1.00  0.00      MEMB
ATOM   1096  O11 POPC    9     -11.383  -6.149  16.362  1.00  0.00      MEMB
ATOM   1097  C1  POPC    9     -11.681  -4.893  16.906  1.00  0.00      MEMB
ATOM   1098  HA  POPC    9     -10.771  -4.596  17.457  1.00  0.00      MEMB
ATOM   1099  HB  POPC    9     -12.595  -4.883  17.551  1.00  0.00      MEMB
ATOM   1100  C2  POPC    9     -12.033  -3.941  15.771  1.00  0.00      MEMB
ATOM   1101  HS  POPC    9     -12.557  -3.052  16.177  1.00  0.00      MEMB
ATOM   1102  O21 POPC    9     -12.804  -4.564  14.799  1.00  0.00      MEMB
ATOM   1103  C21 POPC    9     -14.012  -4.693  15.254  1.00  0.00      MEMB
ATOM   1104  O22 POPC    9     -14.574  -4.037  16.089  1.00  0.00      MEMB
ATOM   1105  C22 POPC    9     -14.547  -5.708  14.513  1.00  0.00      MEMB
ATOM   1106  H2R POPC    9     -15.480  -6.185  14.706  1.00  0.00      MEMB
ATOM   1107  H2S POPC    9     -13.891  -6.475  15.114  1.00  0.00      MEMB
ATOM   1108  C3  POPC    9     -10.829  -3.501  15.074  1.00  0.00      MEMB
ATOM   1109  HX  POPC    9     -10.193  -3.107  15.917  1.00  0.00      MEMB
ATOM   1110  HY  POPC    9     -11.022  -2.636  14.403  1.00  0.00      MEMB
ATOM   1111  O31 POPC    9     -10.184  -4.637  14.406  1.00  0.00      MEMB
ATOM   1112  C31 POPC    9     -10.283  -4.709  13.094  1.00  0.00      MEMB
ATOM   1113  O32 POPC    9     -10.995  -3.999  12.401  1.00  0.00      MEMB
ATOM   1114  C32 POPC    9      -9.155  -5.638  12.572  1.00  0.00      MEMB
ATOM   1115  H2X POPC    9      -8.403  -5.876  13.342  1.00  0.00      MEMB
ATOM   1116  H2Y POPC    9      -8.584  -5.148  11.800  1.00  0.00      MEMB
ATOM   1117  C23 POPC    9     -14.511  -5.417  12.885  1.00  0.00      MEMB
ATOM   1118  H3R POPC    9     -13.386  -5.378  12.867  1.00  0.00      MEMB
ATOM   1119  H3S POPC    9     -14.692  -4.440  12.513  1.00  0.00      MEMB
ATOM   1120  C24 POPC    9     -15.290  -6.358  11.708  1.00  0.00      MEMB
ATOM   1121  H4R POPC    9     -16.333  -6.410  11.594  1.00  0.00      MEMB
ATOM   1122  H4S POPC    9     -15.569  -7.415  12.037  1.00  0.00      MEMB
ATOM   1123  C25 POPC    9     -14.804  -6.473  10.174  1.00  0.00      MEMB
ATOM   1124  H5R POPC    9     -14.566  -7.298   9.580  1.00  0.00      MEMB
ATOM   1125  H5S POPC    9     -14.076  -7.214  10.111  1.00  0.00      MEMB
ATOM   1126  C26 POPC    9     -14.359  -5.356   9.247  1.00  0.00      MEMB
ATOM   1127  H6R POPC    9     -14.005  -4.557   9.890  1.00  0.00      MEMB
ATOM   1128  H6S POPC    9     -15.418  -5.435   8.962  1.00  0.00      MEMB
ATOM   1129  C27 POPC    9     -13.528  -5.555   7.931  1.00  0.00      MEMB
ATOM   1130  H7R POPC    9     -13.960  -6.457   7.523  1.00  0.00      MEMB
ATOM   1131  H7S POPC    9     -12.429  -5.772   7.842  1.00  0.00      MEMB
ATOM   1132  C28 POPC    9     -13.508  -4.458   6.980  1.00  0.00      MEMB
ATOM   1133  H8R POPC    9     -14.560  -4.210   6.922  1.00  0.00      MEMB
ATOM   1134  H8S POPC    9     -13.036  -4.908   6.070  1.00  0.00      MEMB
ATOM   1135  C29 POPC    9     -12.757  -3.355   7.594  1.00  0.00      MEMB
ATOM   1136  H91 POPC    9     -13.298  -2.686   8.259  1.00  0.00      MEMB
ATOM   1137 C210 POPC    9     -11.514  -3.087   7.361  1.00  0.00      MEMB
ATOM   1138 H101 POPC    9     -11.216  -2.126   7.818  1.00  0.00      MEMB
ATOM   1139 C211 POPC    9     -10.525  -3.775   6.432  1.00  0.00      MEMB
ATOM   1140 H11R POPC    9     -10.120  -3.220   5.568  1.00  0.00      MEMB
ATOM   1141 H11S POPC    9     -10.925  -4.644   5.921  1.00  0.00      MEMB
ATOM   1142 C212 POPC    9      -9.345  -4.122   7.262  1.00  0.00      MEMB
ATOM   1143 H12R POPC    9      -9.626  -4.871   7.999  1.00  0.00      MEMB
ATOM   1144 H12S POPC    9      -8.935  -3.321   7.862  1.00  0.00      MEMB
ATOM   1145 C213 POPC    9      -8.197  -4.606   6.451  1.00  0.00      MEMB
ATOM   1146 H13R POPC    9      -7.482  -4.593   7.288  1.00  0.00      MEMB
ATOM   1147 H13S POPC    9      -7.803  -3.878   5.720  1.00  0.00      MEMB
ATOM   1148 C214 POPC    9      -8.473  -5.993   5.840  1.00  0.00      MEMB
ATOM   1149 H14R POPC    9      -9.364  -5.849   5.194  1.00  0.00      MEMB
ATOM   1150 H14S POPC    9      -8.696  -6.672   6.693  1.00  0.00      MEMB
ATOM   1151 C215 POPC    9      -7.410  -6.618   4.907  1.00  0.00      MEMB
ATOM   1152 H15R POPC    9      -7.645  -7.600   4.491  1.00  0.00      MEMB
ATOM   1153 H15S POPC    9      -6.551  -6.979   5.443  1.00  0.00      MEMB
ATOM   1154 C216 POPC    9      -6.971  -5.659   3.833  1.00  0.00      MEMB
ATOM   1155 H16R POPC    9      -6.140  -6.050   3.191  1.00  0.00      MEMB
ATOM   1156 H16S POPC    9      -6.648  -4.667   4.214  1.00  0.00      MEMB
ATOM   1157 C217 POPC    9      -8.082  -5.459   2.904  1.00  0.00      MEMB
ATOM   1158 H17R POPC    9      -9.086  -5.184   3.254  1.00  0.00      MEMB
ATOM   1159 H17S POPC    9      -8.200  -6.456   2.441  1.00  0.00      MEMB
ATOM   1160 C218 POPC    9      -7.623  -4.348   2.072  1.00  0.00      MEMB
ATOM   1161 H18R POPC    9      -8.448  -3.871   1.493  1.00  0.00      MEMB
ATOM   1162 H18S POPC    9      -6.654  -4.577   1.584  1.00  0.00      MEMB
ATOM   1163 H18T POPC    9      -7.202  -3.497   2.548  1.00  0.00      MEMB
ATOM   1164  C33 POPC    9      -9.613  -6.885  11.886  1.00  0.00      MEMB
ATOM   1165  H3X POPC    9      -9.998  -6.504  10.914  1.00  0.00      MEMB
ATOM   1166  H3Y POPC    9     -10.360  -7.358  12.543  1.00  0.00      MEMB
ATOM   1167  C34 POPC    9      -8.537  -7.853  11.607  1.00  0.00      MEMB
ATOM   1168  H4X POPC    9      -8.037  -8.047  12.574  1.00  0.00      MEMB
ATOM   1169  H4Y POPC    9      -8.020  -7.183  10.932  1.00  0.00      MEMB
ATOM   1170  C35 POPC    9      -8.840  -9.072  10.754  1.00  0.00      MEMB
ATOM   1171  H5X POPC    9      -9.728  -9.566  11.213  1.00  0.00      MEMB
ATOM   1172  H5Y POPC    9      -7.968  -9.759  10.744  1.00  0.00      MEMB
ATOM   1173  C36 POPC    9      -9.099  -8.694   9.282  1.00  0.00      MEMB
ATOM   1174  H6X POPC    9      -8.276  -8.337   8.696  1.00  0.00      MEMB
ATOM   1175  H6Y POPC    9      -9.663  -7.741   9.328  1.00  0.00      MEMB
ATOM   1176  C37 POPC    9      -9.777  -9.840   8.494  1.00  0.00      MEMB
ATOM   1177  H7X POPC    9     -10.509 -10.349   9.142  1.00  0.00      MEMB
ATOM   1178  H7Y POPC    9      -9.052 -10.636   8.367  1.00  0.00      MEMB
ATOM   1179  C38 POPC    9     -10.366  -9.458   7.136  1.00  0.00      MEMB
ATOM   1180  H8X POPC    9      -9.556  -9.064   6.494  1.00  0.00      MEMB
ATOM   1181  H8Y POPC    9     -11.143  -8.637   7.136  1.00  0.00      MEMB
ATOM   1182  C39 POPC    9     -11.026 -10.613   6.423  1.00  0.00      MEMB
ATOM   1183  H9X POPC    9     -11.887 -11.061   6.990  1.00  0.00      MEMB
ATOM   1184  H9Y POPC    9     -10.447 -11.447   5.995  1.00  0.00      MEMB
ATOM   1185 C310 POPC    9     -11.525  -9.890   5.236  1.00  0.00      MEMB
ATOM   1186 H10X POPC    9     -11.175  -8.907   4.926  1.00  0.00      MEMB
ATOM   1187 H10Y POPC    9     -12.441  -9.563   5.795  1.00  0.00      MEMB
ATOM   1188 C311 POPC    9     -11.513 -10.792   3.983  1.00  0.00      MEMB
ATOM   1189 H11X POPC    9     -12.172 -11.677   4.252  1.00  0.00      MEMB
ATOM   1190 H11Y POPC    9     -10.530 -11.138   3.671  1.00  0.00      MEMB
ATOM   1191 C312 POPC    9     -11.712 -10.196   2.557  1.00  0.00      MEMB
ATOM   1192 H12X POPC    9     -12.646  -9.984   2.265  1.00  0.00      MEMB
ATOM   1193 H12Y POPC    9     -11.732 -10.884   1.701  1.00  0.00      MEMB
ATOM   1194 C313 POPC    9     -11.608  -8.817   2.087  1.00  0.00      MEMB
ATOM   1195 H13X POPC    9     -11.914  -8.917   0.991  1.00  0.00      MEMB
ATOM   1196 H13Y POPC    9     -10.552  -8.895   2.341  1.00  0.00      MEMB
ATOM   1197 C314 POPC    9     -12.377  -7.639   2.649  1.00  0.00      MEMB
ATOM   1198 H14X POPC    9     -12.126  -7.517   3.716  1.00  0.00      MEMB
ATOM   1199 H14Y POPC    9     -13.479  -7.595   2.512  1.00  0.00      MEMB
ATOM   1200 C315 POPC    9     -11.958  -6.499   1.772  1.00  0.00      MEMB
ATOM   1201 H15X POPC    9     -12.231  -6.769   0.720  1.00  0.00      MEMB
ATOM   1202 H15Y POPC    9     -10.865  -6.463   1.851  1.00  0.00      MEMB
ATOM   1203 C316 POPC    9     -12.492  -5.167   2.186  1.00  0.00      MEMB
ATOM   1204 H16X POPC    9     -13.560  -5.079   1.914  1.00  0.00      MEMB
ATOM   1205 H16Y POPC    9     -11.924  -4.388   1.640  1.00  0.00      MEMB
ATOM   1206 H16Z POPC    9     -12.362  -5.053   3.288  1.00  0.00      MEMB
ATOM   1207  N   POPC   10      13.311  -4.786  20.147  1.00  0.00      MEMB
ATOM   1208  C12 POPC   10      14.273  -3.640  20.425  1.00  0.00      MEMB
ATOM   1209 H12A POPC   10      15.167  -3.831  19.823  1.00  0.00      MEMB
ATOM   1210 H12B POPC   10      14.533  -3.644  21.471  1.00  0.00      MEMB
ATOM   1211  C13 POPC   10      13.060  -4.906  18.677  1.00  0.00      MEMB
ATOM   1212 H13A POPC   10      13.854  -5.458  18.210  1.00  0.00      MEMB
ATOM   1213 H13B POPC   10      12.089  -5.333  18.532  1.00  0.00      MEMB
ATOM   1214 H13C POPC   10      13.062  -3.926  18.169  1.00  0.00      MEMB
ATOM   1215  C14 POPC   10      13.925  -6.071  20.629  1.00  0.00      MEMB
ATOM   1216 H14A POPC   10      13.377  -6.923  20.265  1.00  0.00      MEMB
ATOM   1217 H14B POPC   10      14.949  -6.119  20.268  1.00  0.00      MEMB
ATOM   1218 H14C POPC   10      13.925  -6.158  21.722  1.00  0.00      MEMB
ATOM   1219  C15 POPC   10      11.983  -4.521  20.783  1.00  0.00      MEMB
ATOM   1220 H15A POPC   10      11.593  -3.575  20.407  1.00  0.00      MEMB
ATOM   1221 H15B POPC   10      12.036  -4.477  21.864  1.00  0.00      MEMB
ATOM   1222 H15C POPC   10      11.265  -5.293  20.537  1.00  0.00      MEMB
ATOM   1223  C11 POPC   10      13.912  -2.225  19.959  1.00  0.00      MEMB
ATOM   1224 H11A POPC   10      14.691  -1.508  20.346  1.00  0.00      MEMB
ATOM   1225 H11B POPC   10      12.922  -1.838  20.257  1.00  0.00      MEMB
ATOM   1226  P   POPC   10      15.221  -2.061  17.772  1.00  0.00      MEMB
ATOM   1227  O13 POPC   10      15.012  -2.457  16.359  1.00  0.00      MEMB
ATOM   1228  O14 POPC   10      16.459  -2.506  18.458  1.00  0.00      MEMB
ATOM   1229  O12 POPC   10      13.911  -2.335  18.558  1.00  0.00      MEMB
ATOM   1230  O11 POPC   10      14.936  -0.572  18.221  1.00  0.00      MEMB
ATOM   1231  C1  POPC   10      14.032   0.556  18.113  1.00  0.00      MEMB
ATOM   1232  HA  POPC   10      14.564   1.570  17.961  1.00  0.00      MEMB
ATOM   1233  HB  POPC   10      13.517   0.541  19.048  1.00  0.00      MEMB
ATOM   1234  C2  POPC   10      13.138   0.440  16.851  1.00  0.00      MEMB
ATOM   1235  HS  POPC   10      12.481   1.424  16.911  1.00  0.00      MEMB
ATOM   1236  O21 POPC   10      12.675  -0.759  16.598  1.00  0.00      MEMB
ATOM   1237  C21 POPC   10      11.556  -0.911  16.785  1.00  0.00      MEMB
ATOM   1238  O22 POPC   10      10.799  -0.164  17.421  1.00  0.00      MEMB
ATOM   1239  C22 POPC   10      11.284  -2.108  15.850  1.00  0.00      MEMB
ATOM   1240  H2R POPC   10      10.205  -2.192  15.817  1.00  0.00      MEMB
ATOM   1241  H2S POPC   10      11.721  -2.881  16.496  1.00  0.00      MEMB
ATOM   1242  C3  POPC   10      13.479   0.589  15.433  1.00  0.00      MEMB
ATOM   1243  HX  POPC   10      13.967   1.499  16.017  1.00  0.00      MEMB
ATOM   1244  HY  POPC   10      12.715   0.948  14.867  1.00  0.00      MEMB
ATOM   1245  O31 POPC   10      14.250  -0.355  14.476  1.00  0.00      MEMB
ATOM   1246  C31 POPC   10      15.255  -0.320  13.496  1.00  0.00      MEMB
ATOM   1247  O32 POPC   10      15.672   0.543  12.798  1.00  0.00      MEMB
ATOM   1248  C32 POPC   10      16.056  -1.461  13.334  1.00  0.00      MEMB
ATOM   1249  H2X POPC   10      15.431  -2.245  12.931  1.00  0.00      MEMB
ATOM   1250  H2Y POPC   10      16.646  -1.589  14.263  1.00  0.00      MEMB
ATOM   1251  C23 POPC   10      11.863  -2.279  14.367  1.00  0.00      MEMB
ATOM   1252  H3R POPC   10      11.575  -3.282  14.020  1.00  0.00      MEMB
ATOM   1253  H3S POPC   10      12.965  -2.174  14.286  1.00  0.00      MEMB
ATOM   1254  C24 POPC   10      11.219  -1.447  13.263  1.00  0.00      MEMB
ATOM   1255  H4R POPC   10      11.709  -0.558  13.519  1.00  0.00      MEMB
ATOM   1256  H4S POPC   10      10.142  -1.278  13.411  1.00  0.00      MEMB
ATOM   1257  C25 POPC   10      11.562  -1.644  11.804  1.00  0.00      MEMB
ATOM   1258  H5R POPC   10      10.676  -1.258  11.253  1.00  0.00      MEMB
ATOM   1259  H5S POPC   10      11.566  -2.736  11.691  1.00  0.00      MEMB
ATOM   1260  C26 POPC   10      12.916  -1.026  11.374  1.00  0.00      MEMB
ATOM   1261  H6R POPC   10      13.737  -1.425  11.960  1.00  0.00      MEMB
ATOM   1262  H6S POPC   10      13.058   0.014  11.659  1.00  0.00      MEMB
ATOM   1263  C27 POPC   10      13.288  -1.212   9.910  1.00  0.00      MEMB
ATOM   1264  H7R POPC   10      12.653  -2.053   9.527  1.00  0.00      MEMB
ATOM   1265  H7S POPC   10      14.338  -1.356   9.681  1.00  0.00      MEMB
ATOM   1266  C28 POPC   10      13.109   0.002   9.060  1.00  0.00      MEMB
ATOM   1267  H8R POPC   10      12.210   0.389   9.541  1.00  0.00      MEMB
ATOM   1268  H8S POPC   10      12.920  -0.204   8.017  1.00  0.00      MEMB
ATOM   1269  C29 POPC   10      13.489   1.297   8.867  1.00  0.00      MEMB
ATOM   1270  H91 POPC   10      13.367   1.906   9.680  1.00  0.00      MEMB
ATOM   1271 C210 POPC   10      14.143   1.847   8.018  1.00  0.00      MEMB
ATOM   1272 H101 POPC   10      14.576   2.712   8.562  1.00  0.00      MEMB
ATOM   1273 C211 POPC   10      14.770   1.046   6.946  1.00  0.00      MEMB
ATOM   1274 H11R POPC   10      15.011   1.763   6.168  1.00  0.00      MEMB
ATOM   1275 H11S POPC   10      14.189   0.235   6.573  1.00  0.00      MEMB
ATOM   1276 C212 POPC   10      15.969   0.198   7.327  1.00  0.00      MEMB
ATOM   1277 H12R POPC   10      16.204  -0.374   8.238  1.00  0.00      MEMB
ATOM   1278 H12S POPC   10      16.330   1.147   7.509  1.00  0.00      MEMB
ATOM   1279 C213 POPC   10      16.921  -0.078   6.278  1.00  0.00      MEMB
ATOM   1280 H13R POPC   10      17.868  -0.083   6.812  1.00  0.00      MEMB
ATOM   1281 H13S POPC   10      16.959   0.792   5.651  1.00  0.00      MEMB
ATOM   1282 C214 POPC   10      16.356  -1.193   5.506  1.00  0.00      MEMB
ATOM   1283 H14R POPC   10      15.482  -0.656   5.067  1.00  0.00      MEMB
ATOM   1284 H14S POPC   10      16.014  -1.873   6.306  1.00  0.00      MEMB
ATOM   1285 C215 POPC   10      17.226  -1.855   4.447  1.00  0.00      MEMB
ATOM   1286 H15R POPC   10      16.729  -2.707   3.989  1.00  0.00      MEMB
ATOM   1287 H15S POPC   10      18.098  -2.365   4.885  1.00  0.00      MEMB
ATOM   1288 C216 POPC   10      17.613  -0.877   3.349  1.00  0.00      MEMB
ATOM   1289 H16R POPC   10      18.589  -0.649   3.572  1.00  0.00      MEMB
ATOM   1290 H16S POPC   10      17.091   0.090   3.395  1.00  0.00      MEMB
ATOM   1291 C217 POPC   10      17.916  -1.344   1.948  1.00  0.00      MEMB
ATOM   1292 H17R POPC   10      18.818  -1.999   1.930  1.00  0.00      MEMB
ATOM   1293 H17S POPC   10      18.155  -0.430   1.351  1.00  0.00      MEMB
ATOM   1294 C218 POPC   10      16.686  -2.050   1.483  1.00  0.00      MEMB
ATOM   1295 H18R POPC   10      16.729  -3.096   1.857  1.00  0.00      MEMB
ATOM   1296 H18S POPC   10      16.575  -2.026   0.386  1.00  0.00      MEMB
ATOM   1297 H18T POPC   10      15.824  -1.536   1.973  1.00  0.00      MEMB
ATOM   1298  C33 POPC   10      16.978  -1.140  12.220  1.00  0.00      MEMB
ATOM   1299  H3X POPC   10      17.620  -0.280  12.610  1.00  0.00      MEMB
ATOM   1300  H3Y POPC   10      16.559  -0.812  11.229  1.00  0.00      MEMB
ATOM   1301  C34 POPC   10      17.757  -2.374  11.932  1.00  0.00      MEMB
ATOM   1302  H4X POPC   10      18.610  -2.525  12.546  1.00  0.00      MEMB
ATOM   1303  H4Y POPC   10      18.060  -2.275  10.928  1.00  0.00      MEMB
ATOM   1304  C35 POPC   10      17.184  -3.690  11.605  1.00  0.00      MEMB
ATOM   1305  H5X POPC   10      16.747  -4.045  12.536  1.00  0.00      MEMB
ATOM   1306  H5Y POPC   10      18.028  -4.332  11.304  1.00  0.00      MEMB
ATOM   1307  C36 POPC   10      16.269  -3.648  10.413  1.00  0.00      MEMB
ATOM   1308  H6X POPC   10      16.846  -3.452   9.475  1.00  0.00      MEMB
ATOM   1309  H6Y POPC   10      15.530  -2.837  10.545  1.00  0.00      MEMB
ATOM   1310  C37 POPC   10      15.525  -4.962  10.314  1.00  0.00      MEMB
ATOM   1311  H7X POPC   10      14.839  -5.037  11.192  1.00  0.00      MEMB
ATOM   1312  H7Y POPC   10      16.242  -5.810  10.356  1.00  0.00      MEMB
ATOM   1313  C38 POPC   10      14.770  -5.003   8.992  1.00  0.00      MEMB
ATOM   1314  H8X POPC   10      14.276  -4.011   8.891  1.00  0.00      MEMB
ATOM   1315  H8Y POPC   10      13.978  -5.782   9.024  1.00  0.00      MEMB
ATOM   1316  C39 POPC   10      15.700  -5.318   7.805  1.00  0.00      MEMB
ATOM   1317  H9X POPC   10      15.905  -6.408   7.836  1.00  0.00      MEMB
ATOM   1318  H9Y POPC   10      16.704  -4.846   7.938  1.00  0.00      MEMB
ATOM   1319 C310 POPC   10      15.140  -4.891   6.430  1.00  0.00      MEMB
ATOM   1320 H10X POPC   10      15.892  -5.141   5.649  1.00  0.00      MEMB
ATOM   1321 H10Y POPC   10      15.056  -3.787   6.424  1.00  0.00      MEMB
ATOM   1322 C311 POPC   10      13.783  -5.506   6.011  1.00  0.00      MEMB
ATOM   1323 H11X POPC   10      12.994  -5.332   6.781  1.00  0.00      MEMB
ATOM   1324 H11Y POPC   10      13.968  -6.601   5.901  1.00  0.00      MEMB
ATOM   1325 C312 POPC   10      13.199  -4.885   4.721  1.00  0.00      MEMB
ATOM   1326 H12X POPC   10      12.366  -5.506   4.309  1.00  0.00      MEMB
ATOM   1327 H12Y POPC   10      13.956  -4.865   3.919  1.00  0.00      MEMB
ATOM   1328 C313 POPC   10      12.773  -3.419   4.912  1.00  0.00      MEMB
ATOM   1329 H13X POPC   10      13.610  -2.726   4.655  1.00  0.00      MEMB
ATOM   1330 H13Y POPC   10      12.513  -3.229   5.972  1.00  0.00      MEMB
ATOM   1331 C314 POPC   10      11.558  -3.050   4.081  1.00  0.00      MEMB
ATOM   1332 H14X POPC   10      11.277  -2.025   4.384  1.00  0.00      MEMB
ATOM   1333 H14Y POPC   10      10.709  -3.730   4.292  1.00  0.00      MEMB
ATOM   1334 C315 POPC   10      11.888  -2.974   2.614  1.00  0.00      MEMB
ATOM   1335 H15X POPC   10      11.387  -3.788   2.035  1.00  0.00      MEMB
ATOM   1336 H15Y POPC   10      12.978  -3.076   2.487  1.00  0.00      MEMB
ATOM   1337 C316 POPC   10      11.526  -1.634   2.076  1.00  0.00      MEMB
ATOM   1338 H16X POPC   10      10.463  -1.758   1.776  1.00  0.00      MEMB
ATOM   1339 H16Y POPC   10      12.221  -1.258   1.280  1.00  0.00      MEMB
ATOM   1340 H16Z POPC   10      11.386  -0.810   2.726  1.00  0.00      MEMB
ATOM   1341  N   POPC   11      -0.429  16.679  19.898  1.00  0.00      MEMB
ATOM   1342  C12 POPC   11      -1.122  15.509  20.599  1.00  0.00      MEMB
ATOM   1343 H12A POPC   11      -2.192  15.664  20.672  1.00  0.00      MEMB
ATOM   1344 H12B POPC   11      -0.745  15.477  21.613  1.00  0.00      MEMB
ATOM   1345  C13 POPC   11       1.019  16.317  19.883  1.00  0.00      MEMB
ATOM   1346 H13A POPC   11       1.493  16.512  20.836  1.00  0.00      MEMB
ATOM   1347 H13B POPC   11       1.064  15.248  19.692  1.00  0.00      MEMB
ATOM   1348 H13C POPC   11       1.582  16.809  19.107  1.00  0.00      MEMB
ATOM   1349  C14 POPC   11      -0.937  16.927  18.507  1.00  0.00      MEMB
ATOM   1350 H14A POPC   11      -0.537  17.835  18.064  1.00  0.00      MEMB
ATOM   1351 H14B POPC   11      -0.729  16.072  17.869  1.00  0.00      MEMB
ATOM   1352 H14C POPC   11      -2.015  16.961  18.556  1.00  0.00      MEMB
ATOM   1353  C15 POPC   11      -0.631  17.927  20.650  1.00  0.00      MEMB
ATOM   1354 H15A POPC   11      -0.235  18.762  20.078  1.00  0.00      MEMB
ATOM   1355 H15B POPC   11      -0.116  17.894  21.592  1.00  0.00      MEMB
ATOM   1356 H15C POPC   11      -1.677  18.101  20.868  1.00  0.00      MEMB
ATOM   1357  C11 POPC   11      -0.938  14.090  19.999  1.00  0.00      MEMB
ATOM   1358 H11A POPC   11      -1.460  13.380  20.688  1.00  0.00      MEMB
ATOM   1359 H11B POPC   11       0.101  13.749  19.977  1.00  0.00      MEMB
ATOM   1360  P   POPC   11      -1.344  12.646  17.874  1.00  0.00      MEMB
ATOM   1361  O13 POPC   11      -2.380  11.745  18.415  1.00  0.00      MEMB
ATOM   1362  O14 POPC   11       0.076  12.215  17.976  1.00  0.00      MEMB
ATOM   1363  O12 POPC   11      -1.423  14.047  18.659  1.00  0.00      MEMB
ATOM   1364  O11 POPC   11      -1.678  13.053  16.379  1.00  0.00      MEMB
ATOM   1365  C1  POPC   11      -1.210  14.200  15.688  1.00  0.00      MEMB
ATOM   1366  HA  POPC   11      -0.109  14.137  15.529  1.00  0.00      MEMB
ATOM   1367  HB  POPC   11      -1.456  15.097  16.287  1.00  0.00      MEMB
ATOM   1368  C2  POPC   11      -1.881  14.344  14.278  1.00  0.00      MEMB
ATOM   1369  HS  POPC   11      -2.984  14.334  14.438  1.00  0.00      MEMB
ATOM   1370  O21 POPC   11      -1.458  13.260  13.444  1.00  0.00      MEMB
ATOM   1371  C21 POPC   11      -2.366  12.372  13.100  1.00  0.00      MEMB
ATOM   1372  O22 POPC   11      -3.571  12.512  13.110  1.00  0.00      MEMB
ATOM   1373  C22 POPC   11      -1.657  11.148  12.565  1.00  0.00      MEMB
ATOM   1374  H2R POPC   11      -2.325  10.291  12.784  1.00  0.00      MEMB
ATOM   1375  H2S POPC   11      -0.687  11.060  13.106  1.00  0.00      MEMB
ATOM   1376  C3  POPC   11      -1.524  15.678  13.551  1.00  0.00      MEMB
ATOM   1377  HX  POPC   11      -0.454  15.765  13.276  1.00  0.00      MEMB
ATOM   1378  HY  POPC   11      -1.678  16.519  14.261  1.00  0.00      MEMB
ATOM   1379  O31 POPC   11      -2.389  15.849  12.413  1.00  0.00      MEMB
ATOM   1380  C31 POPC   11      -2.003  15.320  11.261  1.00  0.00      MEMB
ATOM   1381  O32 POPC   11      -0.892  14.921  10.970  1.00  0.00      MEMB
ATOM   1382  C32 POPC   11      -3.238  15.259  10.373  1.00  0.00      MEMB
ATOM   1383  H2X POPC   11      -3.839  16.182  10.493  1.00  0.00      MEMB
ATOM   1384  H2Y POPC   11      -3.860  14.419  10.754  1.00  0.00      MEMB
ATOM   1385  C23 POPC   11      -1.479  11.264  11.046  1.00  0.00      MEMB
ATOM   1386  H3R POPC   11      -0.732  10.514  10.707  1.00  0.00      MEMB
ATOM   1387  H3S POPC   11      -1.044  12.264  10.825  1.00  0.00      MEMB
ATOM   1388  C24 POPC   11      -2.810  11.146  10.285  1.00  0.00      MEMB
ATOM   1389  H4R POPC   11      -3.344  12.119  10.397  1.00  0.00      MEMB
ATOM   1390  H4S POPC   11      -3.465  10.323  10.645  1.00  0.00      MEMB
ATOM   1391  C25 POPC   11      -2.628  11.066   8.778  1.00  0.00      MEMB
ATOM   1392  H5R POPC   11      -1.952  11.903   8.572  1.00  0.00      MEMB
ATOM   1393  H5S POPC   11      -3.601  11.333   8.312  1.00  0.00      MEMB
ATOM   1394  C26 POPC   11      -2.061   9.728   8.301  1.00  0.00      MEMB
ATOM   1395  H6R POPC   11      -2.717   8.945   8.642  1.00  0.00      MEMB
ATOM   1396  H6S POPC   11      -1.149   9.458   8.853  1.00  0.00      MEMB
ATOM   1397  C27 POPC   11      -1.879   9.556   6.799  1.00  0.00      MEMB
ATOM   1398  H7R POPC   11      -2.811   9.522   6.210  1.00  0.00      MEMB
ATOM   1399  H7S POPC   11      -1.535   8.501   6.728  1.00  0.00      MEMB
ATOM   1400  C28 POPC   11      -0.917  10.603   6.179  1.00  0.00      MEMB
ATOM   1401  H8R POPC   11      -1.454  11.565   6.251  1.00  0.00      MEMB
ATOM   1402  H8S POPC   11      -0.757  10.532   5.082  1.00  0.00      MEMB
ATOM   1403  C29 POPC   11       0.447  10.525   6.823  1.00  0.00      MEMB
ATOM   1404  H91 POPC   11       0.896   9.517   6.786  1.00  0.00      MEMB
ATOM   1405 C210 POPC   11       1.112  11.552   7.386  1.00  0.00      MEMB
ATOM   1406 H101 POPC   11       2.136  11.416   7.788  1.00  0.00      MEMB
ATOM   1407 C211 POPC   11       0.567  12.960   7.450  1.00  0.00      MEMB
ATOM   1408 H11R POPC   11       1.022  13.489   8.310  1.00  0.00      MEMB
ATOM   1409 H11S POPC   11      -0.524  12.999   7.645  1.00  0.00      MEMB
ATOM   1410 C212 POPC   11       0.810  13.713   6.123  1.00  0.00      MEMB
ATOM   1411 H12R POPC   11       0.508  13.022   5.296  1.00  0.00      MEMB
ATOM   1412 H12S POPC   11       1.907  13.863   6.059  1.00  0.00      MEMB
ATOM   1413 C213 POPC   11       0.034  15.058   6.022  1.00  0.00      MEMB
ATOM   1414 H13R POPC   11       0.171  15.669   6.940  1.00  0.00      MEMB
ATOM   1415 H13S POPC   11      -1.050  14.823   5.937  1.00  0.00      MEMB
ATOM   1416 C214 POPC   11       0.333  15.944   4.800  1.00  0.00      MEMB
ATOM   1417 H14R POPC   11       0.578  15.251   3.963  1.00  0.00      MEMB
ATOM   1418 H14S POPC   11       1.170  16.645   5.028  1.00  0.00      MEMB
ATOM   1419 C215 POPC   11      -0.890  16.745   4.354  1.00  0.00      MEMB
ATOM   1420 H15R POPC   11      -1.270  17.420   5.159  1.00  0.00      MEMB
ATOM   1421 H15S POPC   11      -1.684  16.064   3.981  1.00  0.00      MEMB
ATOM   1422 C216 POPC   11      -0.677  17.652   3.194  1.00  0.00      MEMB
ATOM   1423 H16R POPC   11      -0.190  17.189   2.310  1.00  0.00      MEMB
ATOM   1424 H16S POPC   11      -0.005  18.438   3.615  1.00  0.00      MEMB
ATOM   1425 C217 POPC   11      -2.061  18.110   2.724  1.00  0.00      MEMB
ATOM   1426 H17R POPC   11      -2.158  18.964   2.152  1.00  0.00      MEMB
ATOM   1427 H17S POPC   11      -2.674  18.551   3.520  1.00  0.00      MEMB
ATOM   1428 C218 POPC   11      -2.574  17.565   1.416  1.00  0.00      MEMB
ATOM   1429 H18R POPC   11      -2.865  16.584   1.768  1.00  0.00      MEMB
ATOM   1430 H18S POPC   11      -1.799  17.561   0.604  1.00  0.00      MEMB
ATOM   1431 H18T POPC   11      -3.422  18.182   1.018  1.00  0.00      MEMB
ATOM   1432  C33 POPC   11      -2.939  15.126   8.873  1.00  0.00      MEMB
ATOM   1433  H3X POPC   11      -2.128  14.382   8.698  1.00  0.00      MEMB
ATOM   1434  H3Y POPC   11      -2.569  16.101   8.481  1.00  0.00      MEMB
ATOM   1435  C34 POPC   11      -4.258  14.766   8.184  1.00  0.00      MEMB
ATOM   1436  H4X POPC   11      -5.031  15.507   8.483  1.00  0.00      MEMB
ATOM   1437  H4Y POPC   11      -4.605  13.769   8.539  1.00  0.00      MEMB
ATOM   1438  C35 POPC   11      -4.180  14.732   6.667  1.00  0.00      MEMB
ATOM   1439  H5X POPC   11      -3.279  14.127   6.423  1.00  0.00      MEMB
ATOM   1440  H5Y POPC   11      -4.066  15.754   6.255  1.00  0.00      MEMB
ATOM   1441  C36 POPC   11      -5.413  14.091   6.045  1.00  0.00      MEMB
ATOM   1442  H6X POPC   11      -6.332  14.706   6.157  1.00  0.00      MEMB
ATOM   1443  H6Y POPC   11      -5.586  13.201   6.643  1.00  0.00      MEMB
ATOM   1444  C37 POPC   11      -5.222  13.797   4.560  1.00  0.00      MEMB
ATOM   1445  H7X POPC   11      -5.154  14.735   4.018  1.00  0.00      MEMB
ATOM   1446  H7Y POPC   11      -6.124  13.459   4.106  1.00  0.00      MEMB
ATOM   1447  C38 POPC   11      -4.166  12.772   4.169  1.00  0.00      MEMB
ATOM   1448  H8X POPC   11      -4.216  12.029   4.964  1.00  0.00      MEMB
ATOM   1449  H8Y POPC   11      -3.145  13.106   4.366  1.00  0.00      MEMB
ATOM   1450  C39 POPC   11      -4.402  12.243   2.733  1.00  0.00      MEMB
ATOM   1451  H9X POPC   11      -4.281  13.070   2.015  1.00  0.00      MEMB
ATOM   1452  H9Y POPC   11      -5.417  11.836   2.540  1.00  0.00      MEMB
ATOM   1453 C310 POPC   11      -3.470  11.158   2.321  1.00  0.00      MEMB
ATOM   1454 H10X POPC   11      -3.666  10.861   1.307  1.00  0.00      MEMB
ATOM   1455 H10Y POPC   11      -3.512  10.260   2.944  1.00  0.00      MEMB
ATOM   1456 C311 POPC   11      -2.073  11.521   2.254  1.00  0.00      MEMB
ATOM   1457 H11X POPC   11      -1.663  10.582   1.801  1.00  0.00      MEMB
ATOM   1458 H11Y POPC   11      -1.713  11.697   3.281  1.00  0.00      MEMB
ATOM   1459 C312 POPC   11      -1.707  12.678   1.383  1.00  0.00      MEMB
ATOM   1460 H12X POPC   11      -2.338  13.546   1.519  1.00  0.00      MEMB
ATOM   1461 H12Y POPC   11      -1.843  12.225   0.387  1.00  0.00      MEMB
ATOM   1462 C313 POPC   11      -0.267  13.179   1.536  1.00  0.00      MEMB
ATOM   1463 H13X POPC   11       0.124  12.315   0.973  1.00  0.00      MEMB
ATOM   1464 H13Y POPC   11       0.033  13.328   2.578  1.00  0.00      MEMB
ATOM   1465 C314 POPC   11       0.361  14.443   0.895  1.00  0.00      MEMB
ATOM   1466 H14X POPC   11       1.468  14.393   0.818  1.00  0.00      MEMB
ATOM   1467 H14Y POPC   11      -0.166  15.302   1.254  1.00  0.00      MEMB
ATOM   1468 C315 POPC   11      -0.203  14.661  -0.385  1.00  0.00      MEMB
ATOM   1469 H15X POPC   11      -0.949  13.976  -0.276  1.00  0.00      MEMB
ATOM   1470 H15Y POPC   11       0.096  13.693  -0.575  1.00  0.00      MEMB
ATOM   1471 C316 POPC   11      -0.073  15.741  -1.509  1.00  0.00      MEMB
ATOM   1472 H16X POPC   11      -0.424  15.518  -2.562  1.00  0.00      MEMB
ATOM   1473 H16Y POPC   11       0.967  16.108  -1.645  1.00  0.00      MEMB
ATOM   1474 H16Z POPC   11      -0.760  16.444  -1.070  1.00  0.00      MEMB
ATOM   1475  N   POPC   12       6.477  10.972  18.968  1.00  0.00      MEMB
ATOM   1476  C12 POPC   12       6.593  12.038  17.886  1.00  0.00      MEMB
ATOM   1477 H12A POPC   12       5.584  12.286  17.594  1.00  0.00      MEMB
ATOM   1478 H12B POPC   12       7.162  11.660  17.040  1.00  0.00      MEMB
ATOM   1479  C13 POPC   12       7.842  10.490  19.370  1.00  0.00      MEMB
ATOM   1480 H13A POPC   12       8.410  11.316  19.810  1.00  0.00      MEMB
ATOM   1481 H13B POPC   12       7.800   9.686  20.079  1.00  0.00      MEMB
ATOM   1482 H13C POPC   12       8.399  10.166  18.498  1.00  0.00      MEMB
ATOM   1483  C14 POPC   12       5.713  11.536  20.135  1.00  0.00      MEMB
ATOM   1484 H14A POPC   12       5.660  10.833  20.966  1.00  0.00      MEMB
ATOM   1485 H14B POPC   12       6.184  12.448  20.501  1.00  0.00      MEMB
ATOM   1486 H14C POPC   12       4.701  11.784  19.837  1.00  0.00      MEMB
ATOM   1487  C15 POPC   12       5.726   9.823  18.394  1.00  0.00      MEMB
ATOM   1488 H15A POPC   12       5.635   9.011  19.097  1.00  0.00      MEMB
ATOM   1489 H15B POPC   12       6.255   9.454  17.522  1.00  0.00      MEMB
ATOM   1490 H15C POPC   12       4.711  10.110  18.117  1.00  0.00      MEMB
ATOM   1491  C11 POPC   12       7.257  13.367  18.241  1.00  0.00      MEMB
ATOM   1492 H11A POPC   12       6.710  13.823  19.099  1.00  0.00      MEMB
ATOM   1493 H11B POPC   12       7.142  14.065  17.370  1.00  0.00      MEMB
ATOM   1494  P   POPC   12       9.426  14.213  19.334  1.00  0.00      MEMB
ATOM   1495  O13 POPC   12      10.883  14.190  18.987  1.00  0.00      MEMB
ATOM   1496  O14 POPC   12       9.050  14.332  20.754  1.00  0.00      MEMB
ATOM   1497  O12 POPC   12       8.638  13.122  18.528  1.00  0.00      MEMB
ATOM   1498  O11 POPC   12       8.628  15.408  18.570  1.00  0.00      MEMB
ATOM   1499  C1  POPC   12       9.351  16.293  17.825  1.00  0.00      MEMB
ATOM   1500  HA  POPC   12      10.282  15.748  17.444  1.00  0.00      MEMB
ATOM   1501  HB  POPC   12       9.338  17.032  18.687  1.00  0.00      MEMB
ATOM   1502  C2  POPC   12       9.060  17.339  16.713  1.00  0.00      MEMB
ATOM   1503  HS  POPC   12       8.540  18.168  17.256  1.00  0.00      MEMB
ATOM   1504  O21 POPC   12       8.442  16.413  15.913  1.00  0.00      MEMB
ATOM   1505  C21 POPC   12       7.445  16.922  15.385  1.00  0.00      MEMB
ATOM   1506  O22 POPC   12       6.884  17.961  15.749  1.00  0.00      MEMB
ATOM   1507  C22 POPC   12       7.164  15.996  14.221  1.00  0.00      MEMB
ATOM   1508  H2R POPC   12       6.753  15.064  14.652  1.00  0.00      MEMB
ATOM   1509  H2S POPC   12       8.102  15.696  13.699  1.00  0.00      MEMB
ATOM   1510  C3  POPC   12      10.149  18.137  15.853  1.00  0.00      MEMB
ATOM   1511  HX  POPC   12      10.480  19.087  16.295  1.00  0.00      MEMB
ATOM   1512  HY  POPC   12       9.705  18.571  14.934  1.00  0.00      MEMB
ATOM   1513  O31 POPC   12      11.286  17.291  15.617  1.00  0.00      MEMB
ATOM   1514  C31 POPC   12      10.995  16.527  14.545  1.00  0.00      MEMB
ATOM   1515  O32 POPC   12      10.267  16.862  13.639  1.00  0.00      MEMB
ATOM   1516  C32 POPC   12      11.864  15.325  14.531  1.00  0.00      MEMB
ATOM   1517  H2X POPC   12      12.522  15.463  15.415  1.00  0.00      MEMB
ATOM   1518  H2Y POPC   12      12.320  15.168  13.520  1.00  0.00      MEMB
ATOM   1519  C23 POPC   12       6.254  16.746  13.250  1.00  0.00      MEMB
ATOM   1520  H3R POPC   12       6.768  17.695  12.955  1.00  0.00      MEMB
ATOM   1521  H3S POPC   12       5.303  16.955  13.787  1.00  0.00      MEMB
ATOM   1522  C24 POPC   12       5.883  16.052  11.939  1.00  0.00      MEMB
ATOM   1523  H4R POPC   12       5.334  16.788  11.304  1.00  0.00      MEMB
ATOM   1524  H4S POPC   12       5.209  15.206  12.157  1.00  0.00      MEMB
ATOM   1525  C25 POPC   12       7.061  15.459  11.190  1.00  0.00      MEMB
ATOM   1526  H5R POPC   12       6.715  14.797  10.367  1.00  0.00      MEMB
ATOM   1527  H5S POPC   12       7.607  14.802  11.899  1.00  0.00      MEMB
ATOM   1528  C26 POPC   12       8.026  16.528  10.746  1.00  0.00      MEMB
ATOM   1529  H6R POPC   12       8.254  17.207  11.602  1.00  0.00      MEMB
ATOM   1530  H6S POPC   12       7.658  17.160   9.912  1.00  0.00      MEMB
ATOM   1531  C27 POPC   12       9.325  15.917  10.366  1.00  0.00      MEMB
ATOM   1532  H7R POPC   12       9.314  15.331   9.415  1.00  0.00      MEMB
ATOM   1533  H7S POPC   12       9.732  15.268  11.183  1.00  0.00      MEMB
ATOM   1534  C28 POPC   12      10.231  17.043  10.065  1.00  0.00      MEMB
ATOM   1535  H8R POPC   12      10.994  16.271   9.802  1.00  0.00      MEMB
ATOM   1536  H8S POPC   12      10.508  17.659  10.980  1.00  0.00      MEMB
ATOM   1537  C29 POPC   12       9.842  17.906   8.890  1.00  0.00      MEMB
ATOM   1538  H91 POPC   12       9.410  18.844   9.259  1.00  0.00      MEMB
ATOM   1539 C210 POPC   12      10.260  17.872   7.604  1.00  0.00      MEMB
ATOM   1540 H101 POPC   12      10.186  18.810   7.010  1.00  0.00      MEMB
ATOM   1541 C211 POPC   12      11.301  16.920   7.021  1.00  0.00      MEMB
ATOM   1542 H11R POPC   12      12.140  16.451   7.510  1.00  0.00      MEMB
ATOM   1543 H11S POPC   12      12.003  17.592   6.641  1.00  0.00      MEMB
ATOM   1544 C212 POPC   12      11.164  16.013   5.917  1.00  0.00      MEMB
ATOM   1545 H12R POPC   12      10.671  15.176   6.427  1.00  0.00      MEMB
ATOM   1546 H12S POPC   12      12.220  15.733   5.611  1.00  0.00      MEMB
ATOM   1547 C213 POPC   12      10.346  16.752   4.912  1.00  0.00      MEMB
ATOM   1548 H13R POPC   12      10.360  17.851   4.935  1.00  0.00      MEMB
ATOM   1549 H13S POPC   12       9.289  16.613   5.054  1.00  0.00      MEMB
ATOM   1550 C214 POPC   12      10.828  16.454   3.567  1.00  0.00      MEMB
ATOM   1551 H14R POPC   12      10.823  15.408   3.274  1.00  0.00      MEMB
ATOM   1552 H14S POPC   12      11.898  16.558   3.840  1.00  0.00      MEMB
ATOM   1553 C215 POPC   12      10.083  17.398   2.568  1.00  0.00      MEMB
ATOM   1554 H15R POPC   12      10.384  17.646   1.522  1.00  0.00      MEMB
ATOM   1555 H15S POPC   12      10.036  18.406   2.899  1.00  0.00      MEMB
ATOM   1556 C216 POPC   12       8.715  17.226   2.405  1.00  0.00      MEMB
ATOM   1557 H16R POPC   12       8.442  18.021   1.643  1.00  0.00      MEMB
ATOM   1558 H16S POPC   12       8.354  17.391   3.410  1.00  0.00      MEMB
ATOM   1559 C217 POPC   12       8.526  15.854   2.042  1.00  0.00      MEMB
ATOM   1560 H17R POPC   12       9.182  15.008   2.304  1.00  0.00      MEMB
ATOM   1561 H17S POPC   12       8.966  16.138   1.048  1.00  0.00      MEMB
ATOM   1562 C218 POPC   12       7.055  15.596   2.389  1.00  0.00      MEMB
ATOM   1563 H18R POPC   12       6.423  16.305   1.774  1.00  0.00      MEMB
ATOM   1564 H18S POPC   12       6.704  15.576   3.404  1.00  0.00      MEMB
ATOM   1565 H18T POPC   12       6.789  14.547   2.108  1.00  0.00      MEMB
ATOM   1566  C33 POPC   12      11.599  13.904  14.742  1.00  0.00      MEMB
ATOM   1567  H3X POPC   12      11.054  14.001  15.691  1.00  0.00      MEMB
ATOM   1568  H3Y POPC   12      12.645  13.474  14.859  1.00  0.00      MEMB
ATOM   1569  C34 POPC   12      10.880  13.359  13.525  1.00  0.00      MEMB
ATOM   1570  H4X POPC   12      11.460  13.391  12.573  1.00  0.00      MEMB
ATOM   1571  H4Y POPC   12      10.008  14.025  13.355  1.00  0.00      MEMB
ATOM   1572  C35 POPC   12      10.401  11.933  13.724  1.00  0.00      MEMB
ATOM   1573  H5X POPC   12       9.940  11.850  14.735  1.00  0.00      MEMB
ATOM   1574  H5Y POPC   12      11.285  11.256  13.707  1.00  0.00      MEMB
ATOM   1575  C36 POPC   12       9.391  11.560  12.624  1.00  0.00      MEMB
ATOM   1576  H6X POPC   12       8.694  12.415  12.448  1.00  0.00      MEMB
ATOM   1577  H6Y POPC   12       8.759  10.722  12.984  1.00  0.00      MEMB
ATOM   1578  C37 POPC   12      10.083  11.245  11.280  1.00  0.00      MEMB
ATOM   1579  H7X POPC   12       9.928  10.206  10.929  1.00  0.00      MEMB
ATOM   1580  H7Y POPC   12      11.177  11.328  11.475  1.00  0.00      MEMB
ATOM   1581  C38 POPC   12       9.698  12.254  10.178  1.00  0.00      MEMB
ATOM   1582  H8X POPC   12      10.434  12.241   9.342  1.00  0.00      MEMB
ATOM   1583  H8Y POPC   12       9.770  13.237  10.689  1.00  0.00      MEMB
ATOM   1584  C39 POPC   12       8.283  12.085   9.579  1.00  0.00      MEMB
ATOM   1585  H9X POPC   12       8.018  13.004   9.003  1.00  0.00      MEMB
ATOM   1586  H9Y POPC   12       7.543  12.015  10.409  1.00  0.00      MEMB
ATOM   1587 C310 POPC   12       8.182  10.833   8.676  1.00  0.00      MEMB
ATOM   1588 H10X POPC   12       7.157  10.405   8.640  1.00  0.00      MEMB
ATOM   1589 H10Y POPC   12       8.827  10.036   9.098  1.00  0.00      MEMB
ATOM   1590 C311 POPC   12       8.649  11.040   7.226  1.00  0.00      MEMB
ATOM   1591 H11X POPC   12       8.805  10.040   6.765  1.00  0.00      MEMB
ATOM   1592 H11Y POPC   12       9.625  11.570   7.222  1.00  0.00      MEMB
ATOM   1593 C312 POPC   12       7.605  11.771   6.379  1.00  0.00      MEMB
ATOM   1594 H12X POPC   12       7.598  12.826   6.724  1.00  0.00      MEMB
ATOM   1595 H12Y POPC   12       6.602  11.333   6.611  1.00  0.00      MEMB
ATOM   1596 C313 POPC   12       7.810  11.666   4.851  1.00  0.00      MEMB
ATOM   1597 H13X POPC   12       6.947  12.166   4.353  1.00  0.00      MEMB
ATOM   1598 H13Y POPC   12       7.795  10.598   4.545  1.00  0.00      MEMB
ATOM   1599 C314 POPC   12       9.127  12.218   4.279  1.00  0.00      MEMB
ATOM   1600 H14X POPC   12       9.985  11.635   4.680  1.00  0.00      MEMB
ATOM   1601 H14Y POPC   12       9.214  13.288   4.570  1.00  0.00      MEMB
ATOM   1602 C315 POPC   12       9.146  12.117   2.749  1.00  0.00      MEMB
ATOM   1603 H15X POPC   12       8.296  12.750   2.410  1.00  0.00      MEMB
ATOM   1604 H15Y POPC   12       8.938  11.053   2.459  1.00  0.00      MEMB
ATOM   1605 C316 POPC   12      10.407  12.641   2.043  1.00  0.00      MEMB
ATOM   1606 H16X POPC   12      10.960  13.405   2.585  1.00  0.00      MEMB
ATOM   1607 H16Y POPC   12      10.136  13.140   1.076  1.00  0.00      MEMB
ATOM   1608 H16Z POPC   12      11.060  11.773   1.779  1.00  0.00      MEMB
ATOM   1609  N   POPC   13      16.062   3.974  20.714  1.00  0.00      MEMB
ATOM   1610  C12 POPC   13      16.682   5.362  20.686  1.00  0.00      MEMB
ATOM   1611 H12A POPC   13      16.952   5.623  21.691  1.00  0.00      MEMB
ATOM   1612 H12B POPC   13      15.914   6.079  20.401  1.00  0.00      MEMB
ATOM   1613  C13 POPC   13      17.044   2.886  21.027  1.00  0.00      MEMB
ATOM   1614 H13A POPC   13      16.498   1.951  20.937  1.00  0.00      MEMB
ATOM   1615 H13B POPC   13      17.828   2.853  20.284  1.00  0.00      MEMB
ATOM   1616 H13C POPC   13      17.470   2.951  22.022  1.00  0.00      MEMB
ATOM   1617  C14 POPC   13      15.054   3.848  21.783  1.00  0.00      MEMB
ATOM   1618 H14A POPC   13      14.752   2.802  21.785  1.00  0.00      MEMB
ATOM   1619 H14B POPC   13      15.488   4.116  22.740  1.00  0.00      MEMB
ATOM   1620 H14C POPC   13      14.199   4.474  21.587  1.00  0.00      MEMB
ATOM   1621  C15 POPC   13      15.389   3.649  19.406  1.00  0.00      MEMB
ATOM   1622 H15A POPC   13      14.612   4.349  19.171  1.00  0.00      MEMB
ATOM   1623 H15B POPC   13      14.974   2.643  19.407  1.00  0.00      MEMB
ATOM   1624 H15C POPC   13      16.078   3.793  18.567  1.00  0.00      MEMB
ATOM   1625  C11 POPC   13      17.856   5.606  19.699  1.00  0.00      MEMB
ATOM   1626 H11A POPC   13      18.629   4.814  19.818  1.00  0.00      MEMB
ATOM   1627 H11B POPC   13      18.334   6.595  19.900  1.00  0.00      MEMB
ATOM   1628  P   POPC   13      18.095   5.401  17.026  1.00  0.00      MEMB
ATOM   1629  O13 POPC   13      18.992   6.509  16.668  1.00  0.00      MEMB
ATOM   1630  O14 POPC   13      17.123   4.871  16.056  1.00  0.00      MEMB
ATOM   1631  O12 POPC   13      17.323   5.638  18.385  1.00  0.00      MEMB
ATOM   1632  O11 POPC   13      19.056   4.253  17.468  1.00  0.00      MEMB
ATOM   1633  C1  POPC   13      18.427   3.041  17.802  1.00  0.00      MEMB
ATOM   1634  HA  POPC   13      17.366   2.998  17.588  1.00  0.00      MEMB
ATOM   1635  HB  POPC   13      18.740   2.784  18.837  1.00  0.00      MEMB
ATOM   1636  C2  POPC   13      18.979   1.978  16.960  1.00  0.00      MEMB
ATOM   1637  HS  POPC   13      19.650   1.300  17.352  1.00  0.00      MEMB
ATOM   1638  O21 POPC   13      18.848   2.441  15.499  1.00  0.00      MEMB
ATOM   1639  C21 POPC   13      19.933   2.503  14.548  1.00  0.00      MEMB
ATOM   1640  O22 POPC   13      20.974   2.023  14.684  1.00  0.00      MEMB
ATOM   1641  C22 POPC   13      20.049   3.148  13.283  1.00  0.00      MEMB
ATOM   1642  H2R POPC   13      19.687   2.483  12.514  1.00  0.00      MEMB
ATOM   1643  H2S POPC   13      21.136   3.345  13.018  1.00  0.00      MEMB
ATOM   1644  C3  POPC   13      18.468   0.442  17.396  1.00  0.00      MEMB
ATOM   1645  HX  POPC   13      18.582   0.024  18.406  1.00  0.00      MEMB
ATOM   1646  HY  POPC   13      18.975  -0.509  17.135  1.00  0.00      MEMB
ATOM   1647  O31 POPC   13      17.532   0.102  16.630  1.00  0.00      MEMB
ATOM   1648  C31 POPC   13      16.762   0.792  17.170  1.00  0.00      MEMB
ATOM   1649  O32 POPC   13      16.649   1.130  18.369  1.00  0.00      MEMB
ATOM   1650  C32 POPC   13      16.069   0.670  15.958  1.00  0.00      MEMB
ATOM   1651  H2X POPC   13      15.324   0.316  16.444  1.00  0.00      MEMB
ATOM   1652  H2Y POPC   13      15.799  -0.406  15.767  1.00  0.00      MEMB
ATOM   1653  C23 POPC   13      19.220   4.277  13.486  1.00  0.00      MEMB
ATOM   1654  H3R POPC   13      19.215   4.653  14.543  1.00  0.00      MEMB
ATOM   1655  H3S POPC   13      18.215   4.018  13.097  1.00  0.00      MEMB
ATOM   1656  C24 POPC   13      19.736   5.331  12.643  1.00  0.00      MEMB
ATOM   1657  H4R POPC   13      19.765   5.162  11.563  1.00  0.00      MEMB
ATOM   1658  H4S POPC   13      20.743   5.631  13.043  1.00  0.00      MEMB
ATOM   1659  C25 POPC   13      18.673   6.345  12.569  1.00  0.00      MEMB
ATOM   1660  H5R POPC   13      18.706   6.577  13.740  1.00  0.00      MEMB
ATOM   1661  H5S POPC   13      17.614   6.120  12.781  1.00  0.00      MEMB
ATOM   1662  C26 POPC   13      19.139   7.483  11.294  1.00  0.00      MEMB
ATOM   1663  H6R POPC   13      20.264   7.435  11.058  1.00  0.00      MEMB
ATOM   1664  H6S POPC   13      19.198   8.775  11.493  1.00  0.00      MEMB
ATOM   1665  C27 POPC   13      18.287   7.810  10.319  1.00  0.00      MEMB
ATOM   1666  H7R POPC   13      19.122   8.493   9.945  1.00  0.00      MEMB
ATOM   1667  H7S POPC   13      17.286   8.301  10.518  1.00  0.00      MEMB
ATOM   1668  C28 POPC   13      18.475   6.838   9.422  1.00  0.00      MEMB
ATOM   1669  H8R POPC   13      17.942   6.094  10.026  1.00  0.00      MEMB
ATOM   1670  H8S POPC   13      19.597   6.772   9.389  1.00  0.00      MEMB
ATOM   1671  C29 POPC   13      17.812   7.511   8.305  1.00  0.00      MEMB
ATOM   1672  H91 POPC   13      16.757   7.765   8.481  1.00  0.00      MEMB
ATOM   1673 C210 POPC   13      18.530   8.005   7.311  1.00  0.00      MEMB
ATOM   1674 H101 POPC   13      17.983   8.347   6.440  1.00  0.00      MEMB
ATOM   1675 C211 POPC   13      20.028   7.964   7.165  1.00  0.00      MEMB
ATOM   1676 H11R POPC   13      20.609   7.602   8.049  1.00  0.00      MEMB
ATOM   1677 H11S POPC   13      20.367   8.990   6.942  1.00  0.00      MEMB
ATOM   1678 C212 POPC   13      20.443   7.024   6.060  1.00  0.00      MEMB
ATOM   1679 H12R POPC   13      21.472   7.326   5.752  1.00  0.00      MEMB
ATOM   1680 H12S POPC   13      19.775   7.102   5.173  1.00  0.00      MEMB
ATOM   1681 C213 POPC   13      20.505   5.616   6.628  1.00  0.00      MEMB
ATOM   1682 H13R POPC   13      19.511   5.136   6.651  1.00  0.00      MEMB
ATOM   1683 H13S POPC   13      20.981   5.571   7.628  1.00  0.00      MEMB
ATOM   1684 C214 POPC   13      21.378   4.798   5.793  1.00  0.00      MEMB
ATOM   1685 H14R POPC   13      22.417   5.157   5.767  1.00  0.00      MEMB
ATOM   1686 H14S POPC   13      20.914   4.913   4.767  1.00  0.00      MEMB
ATOM   1687 C215 POPC   13      21.575   3.428   6.367  1.00  0.00      MEMB
ATOM   1688 H15R POPC   13      20.708   2.932   6.901  1.00  0.00      MEMB
ATOM   1689 H15S POPC   13      22.587   3.006   6.534  1.00  0.00      MEMB
ATOM   1690 C216 POPC   13      21.548   2.680   5.206  1.00  0.00      MEMB
ATOM   1691 H16R POPC   13      20.498   3.045   4.748  1.00  0.00      MEMB
ATOM   1692 H16S POPC   13      21.353   1.740   5.715  1.00  0.00      MEMB
ATOM   1693 C217 POPC   13      22.994   2.139   4.171  1.00  0.00      MEMB
ATOM   1694 H17R POPC   13      23.843   2.360   4.555  1.00  0.00      MEMB
ATOM   1695 H17S POPC   13      22.231   2.924   4.403  1.00  0.00      MEMB
ATOM   1696 C218 POPC   13      23.150   1.371   2.356  1.00  0.00      MEMB
ATOM   1697 H18R POPC   13      23.149   0.332   2.400  1.00  0.00      MEMB
ATOM   1698 H18S POPC   13      23.240   1.835   1.342  1.00  0.00      MEMB
ATOM   1699 H18T POPC   13      22.111   1.162   1.717  1.00  0.00      MEMB
ATOM   1700  C33 POPC   13      15.821   1.960  15.037  1.00  0.00      MEMB
ATOM   1701  H3X POPC   13      16.618   1.624  14.370  1.00  0.00      MEMB
ATOM   1702  H3Y POPC   13      16.071   2.747  15.726  1.00  0.00      MEMB
ATOM   1703  C34 POPC   13      14.476   2.415  14.158  1.00  0.00      MEMB
ATOM   1704  H4X POPC   13      13.569   2.691  14.798  1.00  0.00      MEMB
ATOM   1705  H4Y POPC   13      14.078   1.612  13.451  1.00  0.00      MEMB
ATOM   1706  C35 POPC   13      14.185   3.623  13.500  1.00  0.00      MEMB
ATOM   1707  H5X POPC   13      14.101   4.342  14.332  1.00  0.00      MEMB
ATOM   1708  H5Y POPC   13      13.208   3.675  12.975  1.00  0.00      MEMB
ATOM   1709  C36 POPC   13      15.275   3.478  12.574  1.00  0.00      MEMB
ATOM   1710  H6X POPC   13      16.195   3.152  13.113  1.00  0.00      MEMB
ATOM   1711  H6Y POPC   13      15.344   4.527  12.326  1.00  0.00      MEMB
ATOM   1712  C37 POPC   13      15.089   2.587  11.340  1.00  0.00      MEMB
ATOM   1713  H7X POPC   13      14.377   3.042  10.686  1.00  0.00      MEMB
ATOM   1714  H7Y POPC   13      14.688   1.547  11.315  1.00  0.00      MEMB
ATOM   1715  C38 POPC   13      16.476   2.556  10.769  1.00  0.00      MEMB
ATOM   1716  H8X POPC   13      17.234   2.217  11.481  1.00  0.00      MEMB
ATOM   1717  H8Y POPC   13      16.644   3.573  10.409  1.00  0.00      MEMB
ATOM   1718  C39 POPC   13      16.761   1.603   9.701  1.00  0.00      MEMB
ATOM   1719  H9X POPC   13      15.816   1.599   9.344  1.00  0.00      MEMB
ATOM   1720  H9Y POPC   13      16.609   0.539   9.896  1.00  0.00      MEMB
ATOM   1721 C310 POPC   13      17.780   2.136   8.662  1.00  0.00      MEMB
ATOM   1722 H10X POPC   13      18.075   1.450   7.860  1.00  0.00      MEMB
ATOM   1723 H10Y POPC   13      18.718   2.052   9.170  1.00  0.00      MEMB
ATOM   1724 C311 POPC   13      17.462   3.487   7.937  1.00  0.00      MEMB
ATOM   1725 H11X POPC   13      18.294   3.712   7.264  1.00  0.00      MEMB
ATOM   1726 H11Y POPC   13      17.427   4.157   8.793  1.00  0.00      MEMB
ATOM   1727 C312 POPC   13      16.257   3.940   7.093  1.00  0.00      MEMB
ATOM   1728 H12X POPC   13      15.799   4.909   7.357  1.00  0.00      MEMB
ATOM   1729 H12Y POPC   13      15.397   3.441   7.282  1.00  0.00      MEMB
ATOM   1730 C313 POPC   13      16.290   3.667   5.606  1.00  0.00      MEMB
ATOM   1731 H13X POPC   13      15.187   3.795   5.429  1.00  0.00      MEMB
ATOM   1732 H13Y POPC   13      16.529   2.613   5.417  1.00  0.00      MEMB
ATOM   1733 C314 POPC   13      17.258   4.546   4.807  1.00  0.00      MEMB
ATOM   1734 H14X POPC   13      18.274   4.330   5.129  1.00  0.00      MEMB
ATOM   1735 H14Y POPC   13      16.971   5.586   5.096  1.00  0.00      MEMB
ATOM   1736 C315 POPC   13      17.395   4.363   3.271  1.00  0.00      MEMB
ATOM   1737 H15X POPC   13      16.765   5.227   3.007  1.00  0.00      MEMB
ATOM   1738 H15Y POPC   13      17.048   3.399   2.807  1.00  0.00      MEMB
ATOM   1739 C316 POPC   13      18.403   5.002   2.411  1.00  0.00      MEMB
ATOM   1740 H16X POPC   13      18.106   4.935   1.340  1.00  0.00      MEMB
ATOM   1741 H16Y POPC   13      19.226   4.408   2.522  1.00  0.00      MEMB
ATOM   1742 H16Z POPC   13      18.587   6.029   2.775  1.00  0.00      MEMB
ATOM   1743  N   POPC   14     -14.730  11.305  18.933  1.00  0.00      MEMB
ATOM   1744  C12 POPC   14     -14.058  10.141  19.628  1.00  0.00      MEMB
ATOM   1745 H12A POPC   14     -14.273  10.168  20.693  1.00  0.00      MEMB
ATOM   1746 H12B POPC   14     -13.001  10.255  19.472  1.00  0.00      MEMB
ATOM   1747  C13 POPC   14     -16.199  11.076  18.859  1.00  0.00      MEMB
ATOM   1748 H13A POPC   14     -16.593  10.819  19.839  1.00  0.00      MEMB
ATOM   1749 H13B POPC   14     -16.720  11.922  18.429  1.00  0.00      MEMB
ATOM   1750 H13C POPC   14     -16.371  10.192  18.250  1.00  0.00      MEMB
ATOM   1751  C14 POPC   14     -14.428  12.562  19.684  1.00  0.00      MEMB
ATOM   1752 H14A POPC   14     -14.978  13.434  19.316  1.00  0.00      MEMB
ATOM   1753 H14B POPC   14     -14.691  12.449  20.723  1.00  0.00      MEMB
ATOM   1754 H14C POPC   14     -13.376  12.815  19.619  1.00  0.00      MEMB
ATOM   1755  C15 POPC   14     -14.205  11.452  17.554  1.00  0.00      MEMB
ATOM   1756 H15A POPC   14     -13.132  11.592  17.607  1.00  0.00      MEMB
ATOM   1757 H15B POPC   14     -14.598  12.371  17.131  1.00  0.00      MEMB
ATOM   1758 H15C POPC   14     -14.462  10.613  16.918  1.00  0.00      MEMB
ATOM   1759  C11 POPC   14     -14.390   8.741  19.124  1.00  0.00      MEMB
ATOM   1760 H11A POPC   14     -13.614   8.054  19.518  1.00  0.00      MEMB
ATOM   1761 H11B POPC   14     -14.297   8.726  18.026  1.00  0.00      MEMB
ATOM   1762  P   POPC   14     -16.185   6.908  19.094  1.00  0.00      MEMB
ATOM   1763  O13 POPC   14     -17.627   6.827  19.300  1.00  0.00      MEMB
ATOM   1764  O14 POPC   14     -15.340   5.940  19.830  1.00  0.00      MEMB
ATOM   1765  O12 POPC   14     -15.691   8.357  19.523  1.00  0.00      MEMB
ATOM   1766  O11 POPC   14     -15.816   6.816  17.533  1.00  0.00      MEMB
ATOM   1767  C1  POPC   14     -15.189   5.613  17.020  1.00  0.00      MEMB
ATOM   1768  HA  POPC   14     -15.593   5.432  15.990  1.00  0.00      MEMB
ATOM   1769  HB  POPC   14     -15.408   4.710  17.629  1.00  0.00      MEMB
ATOM   1770  C2  POPC   14     -13.630   5.729  16.986  1.00  0.00      MEMB
ATOM   1771  HS  POPC   14     -13.184   5.573  17.974  1.00  0.00      MEMB
ATOM   1772  O21 POPC   14     -13.435   7.033  16.421  1.00  0.00      MEMB
ATOM   1773  C21 POPC   14     -12.424   7.625  16.883  1.00  0.00      MEMB
ATOM   1774  O22 POPC   14     -11.625   7.152  17.702  1.00  0.00      MEMB
ATOM   1775  C22 POPC   14     -12.252   8.878  15.908  1.00  0.00      MEMB
ATOM   1776  H2R POPC   14     -11.242   8.837  15.547  1.00  0.00      MEMB
ATOM   1777  H2S POPC   14     -11.886   9.749  16.402  1.00  0.00      MEMB
ATOM   1778  C3  POPC   14     -12.952   4.697  16.145  1.00  0.00      MEMB
ATOM   1779  HX  POPC   14     -13.417   3.768  16.552  1.00  0.00      MEMB
ATOM   1780  HY  POPC   14     -11.895   4.423  16.033  1.00  0.00      MEMB
ATOM   1781  O31 POPC   14     -13.443   5.281  14.943  1.00  0.00      MEMB
ATOM   1782  C31 POPC   14     -12.862   5.456  13.821  1.00  0.00      MEMB
ATOM   1783  O32 POPC   14     -11.703   5.207  13.589  1.00  0.00      MEMB
ATOM   1784  C32 POPC   14     -13.910   5.561  12.663  1.00  0.00      MEMB
ATOM   1785  H2X POPC   14     -14.260   6.566  12.701  1.00  0.00      MEMB
ATOM   1786  H2Y POPC   14     -14.856   4.976  12.570  1.00  0.00      MEMB
ATOM   1787  C23 POPC   14     -13.324   9.097  14.723  1.00  0.00      MEMB
ATOM   1788  H3R POPC   14     -14.233   9.477  15.209  1.00  0.00      MEMB
ATOM   1789  H3S POPC   14     -13.650   8.111  14.307  1.00  0.00      MEMB
ATOM   1790  C24 POPC   14     -13.032   9.922  13.397  1.00  0.00      MEMB
ATOM   1791  H4R POPC   14     -11.982   9.883  13.023  1.00  0.00      MEMB
ATOM   1792  H4S POPC   14     -13.182  11.001  13.539  1.00  0.00      MEMB
ATOM   1793  C25 POPC   14     -13.926   9.384  12.238  1.00  0.00      MEMB
ATOM   1794  H5R POPC   14     -14.994   9.365  12.508  1.00  0.00      MEMB
ATOM   1795  H5S POPC   14     -13.586   8.339  12.057  1.00  0.00      MEMB
ATOM   1796  C26 POPC   14     -13.812  10.032  10.854  1.00  0.00      MEMB
ATOM   1797  H6R POPC   14     -12.800  10.367  10.879  1.00  0.00      MEMB
ATOM   1798  H6S POPC   14     -14.390  10.958  10.682  1.00  0.00      MEMB
ATOM   1799  C27 POPC   14     -13.985   9.027   9.695  1.00  0.00      MEMB
ATOM   1800  H7R POPC   14     -13.249   8.219   9.783  1.00  0.00      MEMB
ATOM   1801  H7S POPC   14     -13.707   9.338   8.690  1.00  0.00      MEMB
ATOM   1802  C28 POPC   14     -15.428   8.537   9.611  1.00  0.00      MEMB
ATOM   1803  H8R POPC   14     -16.085   9.390   9.912  1.00  0.00      MEMB
ATOM   1804  H8S POPC   14     -15.423   7.722  10.364  1.00  0.00      MEMB
ATOM   1805  C29 POPC   14     -15.949   8.002   8.305  1.00  0.00      MEMB
ATOM   1806  H91 POPC   14     -16.192   6.925   8.307  1.00  0.00      MEMB
ATOM   1807 C210 POPC   14     -16.214   8.740   7.210  1.00  0.00      MEMB
ATOM   1808 H101 POPC   14     -16.414   8.216   6.270  1.00  0.00      MEMB
ATOM   1809 C211 POPC   14     -16.044  10.229   7.059  1.00  0.00      MEMB
ATOM   1810 H11R POPC   14     -15.366  10.608   7.850  1.00  0.00      MEMB
ATOM   1811 H11S POPC   14     -17.023  10.746   7.203  1.00  0.00      MEMB
ATOM   1812 C212 POPC   14     -15.590  10.691   5.650  1.00  0.00      MEMB
ATOM   1813 H12R POPC   14     -15.439  11.792   5.698  1.00  0.00      MEMB
ATOM   1814 H12S POPC   14     -16.415  10.511   4.923  1.00  0.00      MEMB
ATOM   1815 C213 POPC   14     -14.278  10.106   5.095  1.00  0.00      MEMB
ATOM   1816 H13R POPC   14     -14.412   9.041   4.836  1.00  0.00      MEMB
ATOM   1817 H13S POPC   14     -13.478  10.161   5.856  1.00  0.00      MEMB
ATOM   1818 C214 POPC   14     -13.784  10.854   3.847  1.00  0.00      MEMB
ATOM   1819 H14R POPC   14     -13.828  11.951   4.024  1.00  0.00      MEMB
ATOM   1820 H14S POPC   14     -14.458  10.644   2.994  1.00  0.00      MEMB
ATOM   1821 C215 POPC   14     -12.432  10.360   3.323  1.00  0.00      MEMB
ATOM   1822 H15R POPC   14     -12.545   9.268   3.154  1.00  0.00      MEMB
ATOM   1823 H15S POPC   14     -11.612  10.468   4.070  1.00  0.00      MEMB
ATOM   1824 C216 POPC   14     -12.011  11.077   2.026  1.00  0.00      MEMB
ATOM   1825 H16R POPC   14     -10.957  10.773   1.820  1.00  0.00      MEMB
ATOM   1826 H16S POPC   14     -12.047  12.176   2.196  1.00  0.00      MEMB
ATOM   1827 C217 POPC   14     -12.881  10.908   0.773  1.00  0.00      MEMB
ATOM   1828 H17R POPC   14     -13.353   9.919   0.639  1.00  0.00      MEMB
ATOM   1829 H17S POPC   14     -12.221  11.065  -0.098  1.00  0.00      MEMB
ATOM   1830 C218 POPC   14     -13.931  11.968   0.587  1.00  0.00      MEMB
ATOM   1831 H18R POPC   14     -14.325  11.808  -0.425  1.00  0.00      MEMB
ATOM   1832 H18S POPC   14     -13.488  12.979   0.535  1.00  0.00      MEMB
ATOM   1833 H18T POPC   14     -14.742  11.966   1.350  1.00  0.00      MEMB
ATOM   1834  C33 POPC   14     -13.243   5.123  11.381  1.00  0.00      MEMB
ATOM   1835  H3X POPC   14     -12.411   4.449  11.282  1.00  0.00      MEMB
ATOM   1836  H3Y POPC   14     -12.476   5.771  11.247  1.00  0.00      MEMB
ATOM   1837  C34 POPC   14     -14.176   4.889  10.274  1.00  0.00      MEMB
ATOM   1838  H4X POPC   14     -14.796   5.749  10.029  1.00  0.00      MEMB
ATOM   1839  H4Y POPC   14     -14.699   3.906  10.427  1.00  0.00      MEMB
ATOM   1840  C35 POPC   14     -13.458   4.655   9.035  1.00  0.00      MEMB
ATOM   1841  H5X POPC   14     -14.210   4.465   8.270  1.00  0.00      MEMB
ATOM   1842  H5Y POPC   14     -13.024   3.704   9.361  1.00  0.00      MEMB
ATOM   1843  C36 POPC   14     -12.393   5.603   8.603  1.00  0.00      MEMB
ATOM   1844  H6X POPC   14     -11.523   5.300   9.293  1.00  0.00      MEMB
ATOM   1845  H6Y POPC   14     -12.776   6.617   8.520  1.00  0.00      MEMB
ATOM   1846  C37 POPC   14     -11.749   5.743   7.231  1.00  0.00      MEMB
ATOM   1847  H7X POPC   14     -10.941   5.015   7.694  1.00  0.00      MEMB
ATOM   1848  H7Y POPC   14     -10.773   5.678   7.102  1.00  0.00      MEMB
ATOM   1849  C38 POPC   14     -12.344   5.574   5.633  1.00  0.00      MEMB
ATOM   1850  H8X POPC   14     -12.573   4.549   5.189  1.00  0.00      MEMB
ATOM   1851  H8Y POPC   14     -11.780   5.402   4.694  1.00  0.00      MEMB
ATOM   1852  C39 POPC   14     -13.475   6.193   5.377  1.00  0.00      MEMB
ATOM   1853  H9X POPC   14     -12.858   7.117   5.396  1.00  0.00      MEMB
ATOM   1854  H9Y POPC   14     -14.073   5.971   6.269  1.00  0.00      MEMB
ATOM   1855 C310 POPC   14     -13.927   5.491   4.116  1.00  0.00      MEMB
ATOM   1856 H10X POPC   14     -14.181   4.401   4.300  1.00  0.00      MEMB
ATOM   1857 H10Y POPC   14     -13.108   5.556   3.355  1.00  0.00      MEMB
ATOM   1858 C311 POPC   14     -15.031   6.324   3.778  1.00  0.00      MEMB
ATOM   1859 H11X POPC   14     -14.690   7.374   3.879  1.00  0.00      MEMB
ATOM   1860 H11Y POPC   14     -15.845   6.149   4.517  1.00  0.00      MEMB
ATOM   1861 C312 POPC   14     -15.382   6.199   2.363  1.00  0.00      MEMB
ATOM   1862 H12X POPC   14     -15.594   5.129   2.145  1.00  0.00      MEMB
ATOM   1863 H12Y POPC   14     -14.584   6.545   1.653  1.00  0.00      MEMB
ATOM   1864 C313 POPC   14     -16.560   7.134   2.312  1.00  0.00      MEMB
ATOM   1865 H13X POPC   14     -16.229   8.187   2.151  1.00  0.00      MEMB
ATOM   1866 H13Y POPC   14     -17.328   6.978   3.083  1.00  0.00      MEMB
ATOM   1867 C314 POPC   14     -17.403   6.745   1.240  1.00  0.00      MEMB
ATOM   1868 H14X POPC   14     -17.663   5.698   1.137  1.00  0.00      MEMB
ATOM   1869 H14Y POPC   14     -16.507   6.646   0.576  1.00  0.00      MEMB
ATOM   1870 C315 POPC   14     -18.490   7.775   0.874  1.00  0.00      MEMB
ATOM   1871 H15X POPC   14     -19.439   7.974   1.232  1.00  0.00      MEMB
ATOM   1872 H15Y POPC   14     -19.234   7.534   0.020  1.00  0.00      MEMB
ATOM   1873 C316 POPC   14     -17.825   9.090   0.818  1.00  0.00      MEMB
ATOM   1874 H16X POPC   14     -16.962   9.380   0.275  1.00  0.00      MEMB
ATOM   1875 H16Y POPC   14     -18.000   9.747   1.636  1.00  0.00      MEMB
ATOM   1876 H16Z POPC   14     -18.226   9.414  -0.043  1.00  0.00      MEMB
ATOM   1877  N   POPC   15      -8.999 -15.908  17.454  1.00  0.00      MEMB
ATOM   1878  C12 POPC   15      -9.288 -17.001  18.481  1.00  0.00      MEMB
ATOM   1879 H12A POPC   15      -9.754 -17.820  17.944  1.00  0.00      MEMB
ATOM   1880 H12B POPC   15     -10.014 -16.590  19.168  1.00  0.00      MEMB
ATOM   1881  C13 POPC   15     -10.282 -15.536  16.739  1.00  0.00      MEMB
ATOM   1882 H13A POPC   15     -10.759 -16.392  16.264  1.00  0.00      MEMB
ATOM   1883 H13B POPC   15     -11.018 -15.124  17.432  1.00  0.00      MEMB
ATOM   1884 H13C POPC   15     -10.085 -14.852  15.923  1.00  0.00      MEMB
ATOM   1885  C14 POPC   15      -8.436 -14.685  18.120  1.00  0.00      MEMB
ATOM   1886 H14A POPC   15      -7.494 -14.909  18.624  1.00  0.00      MEMB
ATOM   1887 H14B POPC   15      -8.282 -13.891  17.403  1.00  0.00      MEMB
ATOM   1888 H14C POPC   15      -9.118 -14.334  18.889  1.00  0.00      MEMB
ATOM   1889  C15 POPC   15      -8.103 -16.436  16.385  1.00  0.00      MEMB
ATOM   1890 H15A POPC   15      -7.774 -15.599  15.791  1.00  0.00      MEMB
ATOM   1891 H15B POPC   15      -8.699 -17.099  15.768  1.00  0.00      MEMB
ATOM   1892 H15C POPC   15      -7.238 -16.986  16.748  1.00  0.00      MEMB
ATOM   1893  C11 POPC   15      -8.136 -17.658  19.317  1.00  0.00      MEMB
ATOM   1894 H11A POPC   15      -7.478 -18.206  18.612  1.00  0.00      MEMB
ATOM   1895 H11B POPC   15      -8.569 -18.454  19.955  1.00  0.00      MEMB
ATOM   1896  P   POPC   15      -5.913 -17.136  20.601  1.00  0.00      MEMB
ATOM   1897  O13 POPC   15      -5.761 -18.614  20.663  1.00  0.00      MEMB
ATOM   1898  O14 POPC   15      -5.522 -16.372  21.804  1.00  0.00      MEMB
ATOM   1899  O12 POPC   15      -7.408 -16.759  20.158  1.00  0.00      MEMB
ATOM   1900  O11 POPC   15      -5.167 -16.536  19.388  1.00  0.00      MEMB
ATOM   1901  C1  POPC   15      -4.791 -17.263  18.263  1.00  0.00      MEMB
ATOM   1902  HA  POPC   15      -5.620 -17.747  17.693  1.00  0.00      MEMB
ATOM   1903  HB  POPC   15      -4.062 -18.076  18.518  1.00  0.00      MEMB
ATOM   1904  C2  POPC   15      -4.088 -16.230  17.424  1.00  0.00      MEMB
ATOM   1905  HS  POPC   15      -3.264 -15.807  18.082  1.00  0.00      MEMB
ATOM   1906  O21 POPC   15      -4.951 -15.275  16.799  1.00  0.00      MEMB
ATOM   1907  C21 POPC   15      -4.428 -14.178  16.275  1.00  0.00      MEMB
ATOM   1908  O22 POPC   15      -3.366 -13.688  16.504  1.00  0.00      MEMB
ATOM   1909  C22 POPC   15      -5.442 -13.317  15.646  1.00  0.00      MEMB
ATOM   1910  H2R POPC   15      -5.382 -12.514  16.424  1.00  0.00      MEMB
ATOM   1911  H2S POPC   15      -6.393 -13.853  15.662  1.00  0.00      MEMB
ATOM   1912  C3  POPC   15      -3.538 -17.075  16.423  1.00  0.00      MEMB
ATOM   1913  HX  POPC   15      -2.731 -17.640  16.988  1.00  0.00      MEMB
ATOM   1914  HY  POPC   15      -3.052 -16.622  15.648  1.00  0.00      MEMB
ATOM   1915  O31 POPC   15      -4.447 -17.797  15.585  1.00  0.00      MEMB
ATOM   1916  C31 POPC   15      -4.766 -17.268  14.370  1.00  0.00      MEMB
ATOM   1917  O32 POPC   15      -4.366 -16.226  13.883  1.00  0.00      MEMB
ATOM   1918  C32 POPC   15      -5.860 -18.141  13.786  1.00  0.00      MEMB
ATOM   1919  H2X POPC   15      -6.711 -17.477  13.569  1.00  0.00      MEMB
ATOM   1920  H2Y POPC   15      -6.080 -18.940  14.519  1.00  0.00      MEMB
ATOM   1921  C23 POPC   15      -5.048 -12.838  14.225  1.00  0.00      MEMB
ATOM   1922  H3R POPC   15      -4.764 -13.711  13.607  1.00  0.00      MEMB
ATOM   1923  H3S POPC   15      -4.135 -12.194  14.241  1.00  0.00      MEMB
ATOM   1924  C24 POPC   15      -6.199 -12.136  13.482  1.00  0.00      MEMB
ATOM   1925  H4R POPC   15      -5.761 -11.633  12.586  1.00  0.00      MEMB
ATOM   1926  H4S POPC   15      -6.598 -11.355  14.173  1.00  0.00      MEMB
ATOM   1927  C25 POPC   15      -7.324 -13.089  13.003  1.00  0.00      MEMB
ATOM   1928  H5R POPC   15      -8.208 -12.499  12.681  1.00  0.00      MEMB
ATOM   1929  H5S POPC   15      -7.703 -13.695  13.848  1.00  0.00      MEMB
ATOM   1930  C26 POPC   15      -6.898 -14.013  11.847  1.00  0.00      MEMB
ATOM   1931  H6R POPC   15      -6.236 -14.829  12.225  1.00  0.00      MEMB
ATOM   1932  H6S POPC   15      -6.362 -13.426  11.065  1.00  0.00      MEMB
ATOM   1933  C27 POPC   15      -8.056 -14.684  11.140  1.00  0.00      MEMB
ATOM   1934  H7R POPC   15      -8.915 -14.002  10.940  1.00  0.00      MEMB
ATOM   1935  H7S POPC   15      -8.393 -15.516  11.800  1.00  0.00      MEMB
ATOM   1936  C28 POPC   15      -7.640 -15.218   9.775  1.00  0.00      MEMB
ATOM   1937  H8R POPC   15      -8.632 -15.503   9.450  1.00  0.00      MEMB
ATOM   1938  H8S POPC   15      -6.966 -16.117   9.905  1.00  0.00      MEMB
ATOM   1939  C29 POPC   15      -7.307 -14.219   8.694  1.00  0.00      MEMB
ATOM   1940  H91 POPC   15      -7.934 -13.357   8.662  1.00  0.00      MEMB
ATOM   1941 C210 POPC   15      -6.345 -14.248   7.744  1.00  0.00      MEMB
ATOM   1942 H101 POPC   15      -5.974 -13.391   7.236  1.00  0.00      MEMB
ATOM   1943 C211 POPC   15      -5.331 -15.222   7.457  1.00  0.00      MEMB
ATOM   1944 H11R POPC   15      -5.556 -16.038   6.769  1.00  0.00      MEMB
ATOM   1945 H11S POPC   15      -5.573 -15.586   8.496  1.00  0.00      MEMB
ATOM   1946 C212 POPC   15      -3.802 -14.963   6.969  1.00  0.00      MEMB
ATOM   1947 H12R POPC   15      -3.399 -14.219   7.713  1.00  0.00      MEMB
ATOM   1948 H12S POPC   15      -3.823 -14.284   6.139  1.00  0.00      MEMB
ATOM   1949 C213 POPC   15      -2.848 -16.314   6.755  1.00  0.00      MEMB
ATOM   1950 H13R POPC   15      -2.443 -17.061   7.491  1.00  0.00      MEMB
ATOM   1951 H13S POPC   15      -1.889 -16.475   7.137  1.00  0.00      MEMB
ATOM   1952 C214 POPC   15      -2.924 -17.161   5.673  1.00  0.00      MEMB
ATOM   1953 H14R POPC   15      -4.005 -17.251   5.728  1.00  0.00      MEMB
ATOM   1954 H14S POPC   15      -2.317 -18.093   5.929  1.00  0.00      MEMB
ATOM   1955 C215 POPC   15      -2.361 -16.294   4.663  1.00  0.00      MEMB
ATOM   1956 H15R POPC   15      -1.311 -16.178   4.973  1.00  0.00      MEMB
ATOM   1957 H15S POPC   15      -2.830 -15.294   4.617  1.00  0.00      MEMB
ATOM   1958 C216 POPC   15      -2.199 -17.060   3.443  1.00  0.00      MEMB
ATOM   1959 H16R POPC   15      -1.438 -17.773   3.834  1.00  0.00      MEMB
ATOM   1960 H16S POPC   15      -1.780 -16.379   2.682  1.00  0.00      MEMB
ATOM   1961 C217 POPC   15      -3.449 -17.784   3.050  1.00  0.00      MEMB
ATOM   1962 H17R POPC   15      -3.674 -18.502   3.871  1.00  0.00      MEMB
ATOM   1963 H17S POPC   15      -3.150 -18.368   2.159  1.00  0.00      MEMB
ATOM   1964 C218 POPC   15      -4.653 -16.877   2.765  1.00  0.00      MEMB
ATOM   1965 H18R POPC   15      -5.044 -16.393   3.692  1.00  0.00      MEMB
ATOM   1966 H18S POPC   15      -5.490 -17.445   2.318  1.00  0.00      MEMB
ATOM   1967 H18T POPC   15      -4.373 -16.105   2.017  1.00  0.00      MEMB
ATOM   1968  C33 POPC   15      -5.470 -18.903  12.530  1.00  0.00      MEMB
ATOM   1969  H3X POPC   15      -4.680 -19.528  12.898  1.00  0.00      MEMB
ATOM   1970  H3Y POPC   15      -5.106 -18.152  11.820  1.00  0.00      MEMB
ATOM   1971  C34 POPC   15      -6.455 -19.936  11.986  1.00  0.00      MEMB
ATOM   1972  H4X POPC   15      -7.388 -19.404  11.872  1.00  0.00      MEMB
ATOM   1973  H4Y POPC   15      -6.550 -20.822  12.636  1.00  0.00      MEMB
ATOM   1974  C35 POPC   15      -6.102 -20.656  10.718  1.00  0.00      MEMB
ATOM   1975  H5X POPC   15      -6.857 -21.336  10.301  1.00  0.00      MEMB
ATOM   1976  H5Y POPC   15      -5.199 -21.252  10.907  1.00  0.00      MEMB
ATOM   1977  C36 POPC   15      -5.829 -19.745   9.649  1.00  0.00      MEMB
ATOM   1978  H6X POPC   15      -5.323 -20.280   8.846  1.00  0.00      MEMB
ATOM   1979  H6Y POPC   15      -5.457 -18.779   9.984  1.00  0.00      MEMB
ATOM   1980  C37 POPC   15      -6.860 -19.131   8.960  1.00  0.00      MEMB
ATOM   1981  H7X POPC   15      -6.582 -18.487   8.093  1.00  0.00      MEMB
ATOM   1982  H7Y POPC   15      -7.163 -18.450   9.771  1.00  0.00      MEMB
ATOM   1983  C38 POPC   15      -7.756 -20.088   8.438  1.00  0.00      MEMB
ATOM   1984  H8X POPC   15      -8.467 -20.598   9.204  1.00  0.00      MEMB
ATOM   1985  H8Y POPC   15      -7.534 -20.574   7.474  1.00  0.00      MEMB
ATOM   1986  C39 POPC   15      -8.570 -19.385   7.580  1.00  0.00      MEMB
ATOM   1987  H9X POPC   15      -9.341 -19.398   8.601  1.00  0.00      MEMB
ATOM   1988  H9Y POPC   15      -9.230 -20.057   7.392  1.00  0.00      MEMB
ATOM   1989 C310 POPC   15      -8.546 -18.003   6.355  1.00  0.00      MEMB
ATOM   1990 H10X POPC   15      -8.831 -18.495   5.422  1.00  0.00      MEMB
ATOM   1991 H10Y POPC   15      -7.610 -17.505   6.427  1.00  0.00      MEMB
ATOM   1992 C311 POPC   15      -9.482 -16.495   6.287  1.00  0.00      MEMB
ATOM   1993 H11X POPC   15      -9.713 -15.878   7.200  1.00  0.00      MEMB
ATOM   1994 H11Y POPC   15     -10.510 -16.659   6.232  1.00  0.00      MEMB
ATOM   1995 C312 POPC   15      -9.644 -15.524   5.129  1.00  0.00      MEMB
ATOM   1996 H12X POPC   15      -8.776 -14.925   5.355  1.00  0.00      MEMB
ATOM   1997 H12Y POPC   15     -10.581 -14.877   5.204  1.00  0.00      MEMB
ATOM   1998 C313 POPC   15      -9.530 -16.243   3.813  1.00  0.00      MEMB
ATOM   1999 H13X POPC   15     -10.428 -16.670   3.490  1.00  0.00      MEMB
ATOM   2000 H13Y POPC   15      -8.852 -17.097   3.870  1.00  0.00      MEMB
ATOM   2001 C314 POPC   15      -9.640 -15.435   2.560  1.00  0.00      MEMB
ATOM   2002 H14X POPC   15      -8.645 -15.005   2.528  1.00  0.00      MEMB
ATOM   2003 H14Y POPC   15     -10.414 -14.667   2.795  1.00  0.00      MEMB
ATOM   2004 C315 POPC   15      -9.894 -16.251   1.270  1.00  0.00      MEMB
ATOM   2005 H15X POPC   15     -10.973 -16.448   1.058  1.00  0.00      MEMB
ATOM   2006 H15Y POPC   15      -9.400 -17.249   1.377  1.00  0.00      MEMB
ATOM   2007 C316 POPC   15      -9.338 -15.607   0.012  1.00  0.00      MEMB
ATOM   2008 H16X POPC   15      -9.812 -14.631  -0.197  1.00  0.00      MEMB
ATOM   2009 H16Y POPC   15      -9.549 -16.282  -0.835  1.00  0.00      MEMB
ATOM   2010 H16Z POPC   15      -8.242 -15.464   0.074  1.00  0.00      MEMB
ATOM   2011  N   POPC   16       1.036 -20.044  20.002  1.00  0.00      MEMB
ATOM   2012  C12 POPC   16       0.341 -19.686  18.750  1.00  0.00      MEMB
ATOM   2013 H12A POPC   16      -0.091 -20.618  18.376  1.00  0.00      MEMB
ATOM   2014 H12B POPC   16       1.062 -19.419  17.960  1.00  0.00      MEMB
ATOM   2015  C13 POPC   16       2.026 -19.037  20.420  1.00  0.00      MEMB
ATOM   2016 H13A POPC   16       2.610 -19.409  21.243  1.00  0.00      MEMB
ATOM   2017 H13B POPC   16       2.735 -18.825  19.613  1.00  0.00      MEMB
ATOM   2018 H13C POPC   16       1.531 -18.121  20.705  1.00  0.00      MEMB
ATOM   2019  C14 POPC   16      -0.011 -20.346  20.972  1.00  0.00      MEMB
ATOM   2020 H14A POPC   16      -0.629 -19.469  21.119  1.00  0.00      MEMB
ATOM   2021 H14B POPC   16      -0.637 -21.104  20.510  1.00  0.00      MEMB
ATOM   2022 H14C POPC   16       0.438 -20.696  21.864  1.00  0.00      MEMB
ATOM   2023  C15 POPC   16       1.776 -21.280  19.864  1.00  0.00      MEMB
ATOM   2024 H15A POPC   16       2.498 -21.130  19.081  1.00  0.00      MEMB
ATOM   2025 H15B POPC   16       1.155 -22.144  19.624  1.00  0.00      MEMB
ATOM   2026 H15C POPC   16       2.393 -21.476  20.727  1.00  0.00      MEMB
ATOM   2027  C11 POPC   16      -0.803 -18.717  18.761  1.00  0.00      MEMB
ATOM   2028 H11A POPC   16      -1.563 -19.030  19.498  1.00  0.00      MEMB
ATOM   2029 H11B POPC   16      -1.303 -18.765  17.759  1.00  0.00      MEMB
ATOM   2030  P   POPC   16       0.494 -16.541  18.150  1.00  0.00      MEMB
ATOM   2031  O13 POPC   16       1.226 -17.380  17.163  1.00  0.00      MEMB
ATOM   2032  O14 POPC   16       1.284 -15.621  18.976  1.00  0.00      MEMB
ATOM   2033  O12 POPC   16      -0.291 -17.463  19.150  1.00  0.00      MEMB
ATOM   2034  O11 POPC   16      -0.687 -15.801  17.494  1.00  0.00      MEMB
ATOM   2035  C1  POPC   16      -0.573 -14.704  16.627  1.00  0.00      MEMB
ATOM   2036  HA  POPC   16       0.438 -14.340  16.396  1.00  0.00      MEMB
ATOM   2037  HB  POPC   16      -1.194 -13.927  17.141  1.00  0.00      MEMB
ATOM   2038  C2  POPC   16      -1.319 -15.134  15.380  1.00  0.00      MEMB
ATOM   2039  HS  POPC   16      -2.243 -15.235  15.783  1.00  0.00      MEMB
ATOM   2040  O21 POPC   16      -0.715 -16.267  14.656  1.00  0.00      MEMB
ATOM   2041  C21 POPC   16      -1.098 -17.554  14.645  1.00  0.00      MEMB
ATOM   2042  O22 POPC   16      -1.808 -18.248  15.273  1.00  0.00      MEMB
ATOM   2043  C22 POPC   16      -0.620 -18.422  13.652  1.00  0.00      MEMB
ATOM   2044  H2R POPC   16       0.368 -18.642  14.091  1.00  0.00      MEMB
ATOM   2045  H2S POPC   16      -0.764 -17.808  12.756  1.00  0.00      MEMB
ATOM   2046  C3  POPC   16      -1.618 -14.009  14.371  1.00  0.00      MEMB
ATOM   2047  HX  POPC   16      -2.108 -13.100  14.800  1.00  0.00      MEMB
ATOM   2048  HY  POPC   16      -2.336 -14.402  13.604  1.00  0.00      MEMB
ATOM   2049  O31 POPC   16      -0.411 -13.574  13.906  1.00  0.00      MEMB
ATOM   2050  C31 POPC   16      -0.063 -14.078  12.746  1.00  0.00      MEMB
ATOM   2051  O32 POPC   16      -0.641 -14.900  12.083  1.00  0.00      MEMB
ATOM   2052  C32 POPC   16       1.166 -13.415  12.380  1.00  0.00      MEMB
ATOM   2053  H2X POPC   16       1.394 -12.860  13.309  1.00  0.00      MEMB
ATOM   2054  H2Y POPC   16       1.223 -12.698  11.541  1.00  0.00      MEMB
ATOM   2055  C23 POPC   16      -1.482 -19.734  13.603  1.00  0.00      MEMB
ATOM   2056  H3R POPC   16      -1.964 -20.234  14.494  1.00  0.00      MEMB
ATOM   2057  H3S POPC   16      -0.749 -20.443  13.263  1.00  0.00      MEMB
ATOM   2058  C24 POPC   16      -2.474 -19.728  12.484  1.00  0.00      MEMB
ATOM   2059  H4R POPC   16      -2.934 -18.717  12.412  1.00  0.00      MEMB
ATOM   2060  H4S POPC   16      -3.209 -20.540  12.710  1.00  0.00      MEMB
ATOM   2061  C25 POPC   16      -1.856 -20.147  11.182  1.00  0.00      MEMB
ATOM   2062  H5R POPC   16      -1.471 -21.163  11.378  1.00  0.00      MEMB
ATOM   2063  H5S POPC   16      -1.022 -19.439  10.999  1.00  0.00      MEMB
ATOM   2064  C26 POPC   16      -2.783 -20.114   9.987  1.00  0.00      MEMB
ATOM   2065  H6R POPC   16      -3.666 -20.737  10.055  1.00  0.00      MEMB
ATOM   2066  H6S POPC   16      -2.303 -20.496   9.088  1.00  0.00      MEMB
ATOM   2067  C27 POPC   16      -3.211 -18.732   9.702  1.00  0.00      MEMB
ATOM   2068  H7R POPC   16      -2.419 -18.029   9.993  1.00  0.00      MEMB
ATOM   2069  H7S POPC   16      -3.826 -18.486  10.598  1.00  0.00      MEMB
ATOM   2070  C28 POPC   16      -3.785 -18.589   8.280  1.00  0.00      MEMB
ATOM   2071  H8R POPC   16      -4.648 -19.026   7.740  1.00  0.00      MEMB
ATOM   2072  H8S POPC   16      -3.053 -18.828   7.514  1.00  0.00      MEMB
ATOM   2073  C29 POPC   16      -4.225 -17.274   8.847  1.00  0.00      MEMB
ATOM   2074  H91 POPC   16      -5.180 -17.286   8.228  1.00  0.00      MEMB
ATOM   2075 C210 POPC   16      -3.510 -16.087   9.284  1.00  0.00      MEMB
ATOM   2076 H101 POPC   16      -4.012 -15.102   9.314  1.00  0.00      MEMB
ATOM   2077 C211 POPC   16      -2.002 -15.670   9.271  1.00  0.00      MEMB
ATOM   2078 H11R POPC   16      -1.427 -16.607   9.217  1.00  0.00      MEMB
ATOM   2079 H11S POPC   16      -2.137 -15.195  10.222  1.00  0.00      MEMB
ATOM   2080 C212 POPC   16      -1.069 -14.682   8.244  1.00  0.00      MEMB
ATOM   2081 H12R POPC   16      -0.195 -14.375   8.798  1.00  0.00      MEMB
ATOM   2082 H12S POPC   16      -1.588 -13.776   7.862  1.00  0.00      MEMB
ATOM   2083 C213 POPC   16      -0.395 -15.093   6.843  1.00  0.00      MEMB
ATOM   2084 H13R POPC   16      -1.250 -14.817   6.169  1.00  0.00      MEMB
ATOM   2085 H13S POPC   16      -0.115 -16.183   6.754  1.00  0.00      MEMB
ATOM   2086 C214 POPC   16       0.602 -14.262   6.181  1.00  0.00      MEMB
ATOM   2087 H14R POPC   16       1.396 -14.388   6.936  1.00  0.00      MEMB
ATOM   2088 H14S POPC   16       0.123 -13.265   6.177  1.00  0.00      MEMB
ATOM   2089 C215 POPC   16       1.114 -14.742   4.803  1.00  0.00      MEMB
ATOM   2090 H15R POPC   16       1.551 -15.756   4.898  1.00  0.00      MEMB
ATOM   2091 H15S POPC   16       1.858 -14.002   4.493  1.00  0.00      MEMB
ATOM   2092 C216 POPC   16       0.234 -14.798   3.558  1.00  0.00      MEMB
ATOM   2093 H16R POPC   16      -0.306 -15.680   3.596  1.00  0.00      MEMB
ATOM   2094 H16S POPC   16       0.779 -14.960   2.625  1.00  0.00      MEMB
ATOM   2095 C217 POPC   16      -0.713 -13.679   3.467  1.00  0.00      MEMB
ATOM   2096 H17R POPC   16       0.045 -12.920   3.574  1.00  0.00      MEMB
ATOM   2097 H17S POPC   16      -1.416 -13.648   4.322  1.00  0.00      MEMB
ATOM   2098 C218 POPC   16      -1.580 -13.389   2.317  1.00  0.00      MEMB
ATOM   2099 H18R POPC   16      -1.113 -12.837   1.507  1.00  0.00      MEMB
ATOM   2100 H18S POPC   16      -2.261 -12.542   2.519  1.00  0.00      MEMB
ATOM   2101 H18T POPC   16      -2.107 -14.282   1.943  1.00  0.00      MEMB
ATOM   2102  C33 POPC   16       2.207 -14.394  12.374  1.00  0.00      MEMB
ATOM   2103  H3X POPC   16       2.188 -15.008  13.289  1.00  0.00      MEMB
ATOM   2104  H3Y POPC   16       2.877 -13.540  12.353  1.00  0.00      MEMB
ATOM   2105  C34 POPC   16       2.406 -15.215  11.177  1.00  0.00      MEMB
ATOM   2106  H4X POPC   16       2.473 -14.577  10.294  1.00  0.00      MEMB
ATOM   2107  H4Y POPC   16       1.471 -15.738  11.084  1.00  0.00      MEMB
ATOM   2108  C35 POPC   16       3.545 -16.201  11.302  1.00  0.00      MEMB
ATOM   2109  H5X POPC   16       3.668 -16.658  12.313  1.00  0.00      MEMB
ATOM   2110  H5Y POPC   16       4.411 -15.616  11.035  1.00  0.00      MEMB
ATOM   2111  C36 POPC   16       3.740 -17.136  10.147  1.00  0.00      MEMB
ATOM   2112  H6X POPC   16       4.725 -17.643  10.297  1.00  0.00      MEMB
ATOM   2113  H6Y POPC   16       3.809 -16.579   9.184  1.00  0.00      MEMB
ATOM   2114  C37 POPC   16       2.586 -18.066  10.110  1.00  0.00      MEMB
ATOM   2115  H7X POPC   16       1.618 -17.585   9.905  1.00  0.00      MEMB
ATOM   2116  H7Y POPC   16       2.489 -18.553  11.110  1.00  0.00      MEMB
ATOM   2117  C38 POPC   16       2.776 -19.093   9.050  1.00  0.00      MEMB
ATOM   2118  H8X POPC   16       1.865 -19.716   9.281  1.00  0.00      MEMB
ATOM   2119  H8Y POPC   16       3.736 -19.648   9.262  1.00  0.00      MEMB
ATOM   2120  C39 POPC   16       2.443 -18.824   7.600  1.00  0.00      MEMB
ATOM   2121  H9X POPC   16       3.304 -18.271   7.188  1.00  0.00      MEMB
ATOM   2122  H9Y POPC   16       1.388 -18.507   7.567  1.00  0.00      MEMB
ATOM   2123 C310 POPC   16       2.361 -19.933   6.604  1.00  0.00      MEMB
ATOM   2124 H10X POPC   16       1.575 -20.735   6.839  1.00  0.00      MEMB
ATOM   2125 H10Y POPC   16       3.416 -20.258   6.841  1.00  0.00      MEMB
ATOM   2126 C311 POPC   16       2.617 -19.670   5.184  1.00  0.00      MEMB
ATOM   2127 H11X POPC   16       2.791 -20.479   4.496  1.00  0.00      MEMB
ATOM   2128 H11Y POPC   16       3.681 -19.518   4.969  1.00  0.00      MEMB
ATOM   2129 C312 POPC   16       1.334 -19.645   4.495  1.00  0.00      MEMB
ATOM   2130 H12X POPC   16       0.897 -18.845   5.103  1.00  0.00      MEMB
ATOM   2131 H12Y POPC   16       0.739 -20.593   4.642  1.00  0.00      MEMB
ATOM   2132 C313 POPC   16       1.733 -19.286   3.103  1.00  0.00      MEMB
ATOM   2133 H13X POPC   16       2.156 -20.119   2.542  1.00  0.00      MEMB
ATOM   2134 H13Y POPC   16       2.557 -18.538   3.169  1.00  0.00      MEMB
ATOM   2135 C314 POPC   16       0.570 -18.776   2.359  1.00  0.00      MEMB
ATOM   2136 H14X POPC   16       0.095 -18.040   2.991  1.00  0.00      MEMB
ATOM   2137 H14Y POPC   16      -0.124 -19.617   2.152  1.00  0.00      MEMB
ATOM   2138 C315 POPC   16       1.014 -17.998   1.155  1.00  0.00      MEMB
ATOM   2139 H15X POPC   16       1.689 -17.189   1.432  1.00  0.00      MEMB
ATOM   2140 H15Y POPC   16       0.123 -17.616   0.619  1.00  0.00      MEMB
ATOM   2141 C316 POPC   16       1.680 -18.855   0.221  1.00  0.00      MEMB
ATOM   2142 H16X POPC   16       1.929 -18.567  -0.800  1.00  0.00      MEMB
ATOM   2143 H16Y POPC   16       0.773 -19.481   0.078  1.00  0.00      MEMB
ATOM   2144 H16Z POPC   16       2.550 -19.473   0.589  1.00  0.00      MEMB
ATOM   2145  N   POPC   17      14.614  -9.642  18.194  1.00  0.00      MEMB
ATOM   2146  C12 POPC   17      14.574 -10.312  19.546  1.00  0.00      MEMB
ATOM   2147 H12A POPC   17      14.339  -9.559  20.285  1.00  0.00      MEMB
ATOM   2148 H12B POPC   17      15.548 -10.730  19.807  1.00  0.00      MEMB
ATOM   2149  C13 POPC   17      13.304  -9.033  17.818  1.00  0.00      MEMB
ATOM   2150 H13A POPC   17      13.107  -8.103  18.334  1.00  0.00      MEMB
ATOM   2151 H13B POPC   17      13.383  -8.808  16.763  1.00  0.00      MEMB
ATOM   2152 H13C POPC   17      12.463  -9.706  17.955  1.00  0.00      MEMB
ATOM   2153  C14 POPC   17      15.637  -8.576  18.146  1.00  0.00      MEMB
ATOM   2154 H14A POPC   17      15.580  -7.924  19.005  1.00  0.00      MEMB
ATOM   2155 H14B POPC   17      16.610  -9.061  18.089  1.00  0.00      MEMB
ATOM   2156 H14C POPC   17      15.509  -7.985  17.250  1.00  0.00      MEMB
ATOM   2157  C15 POPC   17      15.075 -10.613  17.145  1.00  0.00      MEMB
ATOM   2158 H15A POPC   17      16.155 -10.662  17.113  1.00  0.00      MEMB
ATOM   2159 H15B POPC   17      14.744 -10.348  16.153  1.00  0.00      MEMB
ATOM   2160 H15C POPC   17      14.741 -11.640  17.340  1.00  0.00      MEMB
ATOM   2161  C11 POPC   17      13.538 -11.450  19.689  1.00  0.00      MEMB
ATOM   2162 H11A POPC   17      12.546 -11.095  19.336  1.00  0.00      MEMB
ATOM   2163 H11B POPC   17      13.489 -11.655  20.787  1.00  0.00      MEMB
ATOM   2164  P   POPC   17      14.450 -13.874  19.732  1.00  0.00      MEMB
ATOM   2165  O13 POPC   17      13.407 -14.300  20.696  1.00  0.00      MEMB
ATOM   2166  O14 POPC   17      15.751 -13.447  20.306  1.00  0.00      MEMB
ATOM   2167  O12 POPC   17      13.868 -12.616  18.938  1.00  0.00      MEMB
ATOM   2168  O11 POPC   17      14.605 -14.988  18.622  1.00  0.00      MEMB
ATOM   2169  C1  POPC   17      13.582 -15.289  17.648  1.00  0.00      MEMB
ATOM   2170  HA  POPC   17      12.552 -15.173  18.046  1.00  0.00      MEMB
ATOM   2171  HB  POPC   17      13.692 -16.354  17.322  1.00  0.00      MEMB
ATOM   2172  C2  POPC   17      13.635 -14.453  16.329  1.00  0.00      MEMB
ATOM   2173  HS  POPC   17      13.430 -15.178  15.498  1.00  0.00      MEMB
ATOM   2174  O21 POPC   17      14.916 -13.828  16.171  1.00  0.00      MEMB
ATOM   2175  C21 POPC   17      15.801 -14.672  15.737  1.00  0.00      MEMB
ATOM   2176  O22 POPC   17      15.552 -15.789  15.290  1.00  0.00      MEMB
ATOM   2177  C22 POPC   17      17.096 -13.875  15.719  1.00  0.00      MEMB
ATOM   2178  H2R POPC   17      17.391 -13.583  16.741  1.00  0.00      MEMB
ATOM   2179  H2S POPC   17      17.125 -13.019  15.024  1.00  0.00      MEMB
ATOM   2180  C3  POPC   17      12.530 -13.350  16.243  1.00  0.00      MEMB
ATOM   2181  HX  POPC   17      12.101 -13.090  17.236  1.00  0.00      MEMB
ATOM   2182  HY  POPC   17      11.686 -13.773  15.653  1.00  0.00      MEMB
ATOM   2183  O31 POPC   17      13.025 -12.117  15.680  1.00  0.00      MEMB
ATOM   2184  C31 POPC   17      13.119 -12.049  14.371  1.00  0.00      MEMB
ATOM   2185  O32 POPC   17      12.732 -12.874  13.562  1.00  0.00      MEMB
ATOM   2186  C32 POPC   17      13.456 -10.578  14.063  1.00  0.00      MEMB
ATOM   2187  H2X POPC   17      14.461 -10.387  14.454  1.00  0.00      MEMB
ATOM   2188  H2Y POPC   17      12.733  -9.889  14.577  1.00  0.00      MEMB
ATOM   2189  C23 POPC   17      18.170 -14.792  15.500  1.00  0.00      MEMB
ATOM   2190  H3R POPC   17      17.854 -15.838  15.307  1.00  0.00      MEMB
ATOM   2191  H3S POPC   17      19.081 -14.604  16.112  1.00  0.00      MEMB
ATOM   2192  C24 POPC   17      18.576 -14.970  14.227  1.00  0.00      MEMB
ATOM   2193  H4R POPC   17      19.416 -15.679  14.431  1.00  0.00      MEMB
ATOM   2194  H4S POPC   17      19.154 -14.026  14.055  1.00  0.00      MEMB
ATOM   2195  C25 POPC   17      17.382 -15.524  13.273  1.00  0.00      MEMB
ATOM   2196  H5R POPC   17      17.049 -16.541  13.345  1.00  0.00      MEMB
ATOM   2197  H5S POPC   17      17.833 -16.403  12.596  1.00  0.00      MEMB
ATOM   2198  C26 POPC   17      16.652 -14.204  12.476  1.00  0.00      MEMB
ATOM   2199  H6R POPC   17      17.232 -13.199  12.437  1.00  0.00      MEMB
ATOM   2200  H6S POPC   17      15.861 -13.861  13.117  1.00  0.00      MEMB
ATOM   2201  C27 POPC   17      16.171 -14.322  10.944  1.00  0.00      MEMB
ATOM   2202  H7R POPC   17      15.637 -15.253  10.783  1.00  0.00      MEMB
ATOM   2203  H7S POPC   17      16.885 -14.579  10.169  1.00  0.00      MEMB
ATOM   2204  C28 POPC   17      15.815 -13.061  10.091  1.00  0.00      MEMB
ATOM   2205  H8R POPC   17      15.230 -12.620  10.889  1.00  0.00      MEMB
ATOM   2206  H8S POPC   17      15.226 -13.549   9.275  1.00  0.00      MEMB
ATOM   2207  C29 POPC   17      16.696 -11.934   9.533  1.00  0.00      MEMB
ATOM   2208  H91 POPC   17      16.840 -11.102  10.226  1.00  0.00      MEMB
ATOM   2209 C210 POPC   17      17.304 -11.882   8.336  1.00  0.00      MEMB
ATOM   2210 H101 POPC   17      18.192 -11.228   8.168  1.00  0.00      MEMB
ATOM   2211 C211 POPC   17      17.172 -13.029   7.380  1.00  0.00      MEMB
ATOM   2212 H11R POPC   17      16.719 -13.951   7.826  1.00  0.00      MEMB
ATOM   2213 H11S POPC   17      18.136 -13.343   6.967  1.00  0.00      MEMB
ATOM   2214 C212 POPC   17      16.848 -12.862   5.999  1.00  0.00      MEMB
ATOM   2215 H12R POPC   17      15.801 -12.647   6.216  1.00  0.00      MEMB
ATOM   2216 H12S POPC   17      16.978 -13.840   5.469  1.00  0.00      MEMB
ATOM   2217 C213 POPC   17      17.693 -11.773   5.371  1.00  0.00      MEMB
ATOM   2218 H13R POPC   17      18.770 -12.048   5.255  1.00  0.00      MEMB
ATOM   2219 H13S POPC   17      17.645 -10.841   5.982  1.00  0.00      MEMB
ATOM   2220 C214 POPC   17      17.011 -11.495   4.063  1.00  0.00      MEMB
ATOM   2221 H14R POPC   17      17.351 -10.511   3.695  1.00  0.00      MEMB
ATOM   2222 H14S POPC   17      15.916 -11.485   4.274  1.00  0.00      MEMB
ATOM   2223 C215 POPC   17      17.348 -12.461   2.947  1.00  0.00      MEMB
ATOM   2224 H15R POPC   17      16.772 -12.097   2.061  1.00  0.00      MEMB
ATOM   2225 H15S POPC   17      17.050 -13.508   3.170  1.00  0.00      MEMB
ATOM   2226 C216 POPC   17      18.842 -12.431   2.640  1.00  0.00      MEMB
ATOM   2227 H16R POPC   17      19.408 -12.996   3.424  1.00  0.00      MEMB
ATOM   2228 H16S POPC   17      19.204 -11.386   2.610  1.00  0.00      MEMB
ATOM   2229 C217 POPC   17      19.095 -13.028   1.286  1.00  0.00      MEMB
ATOM   2230 H17R POPC   17      20.119 -12.788   0.918  1.00  0.00      MEMB
ATOM   2231 H17S POPC   17      18.355 -12.697   0.536  1.00  0.00      MEMB
ATOM   2232 C218 POPC   17      18.967 -14.481   1.425  1.00  0.00      MEMB
ATOM   2233 H18R POPC   17      19.298 -15.022   0.532  1.00  0.00      MEMB
ATOM   2234 H18S POPC   17      18.112 -14.908   1.982  1.00  0.00      MEMB
ATOM   2235 H18T POPC   17      19.720 -14.789   2.041  1.00  0.00      MEMB
ATOM   2236  C33 POPC   17      13.542 -10.411  12.541  1.00  0.00      MEMB
ATOM   2237  H3X POPC   17      14.006 -11.316  12.110  1.00  0.00      MEMB
ATOM   2238  H3Y POPC   17      14.097  -9.486  12.321  1.00  0.00      MEMB
ATOM   2239  C34 POPC   17      12.259 -10.285  11.786  1.00  0.00      MEMB
ATOM   2240  H4X POPC   17      11.706  -9.625  12.416  1.00  0.00      MEMB
ATOM   2241  H4Y POPC   17      11.811 -11.298  11.732  1.00  0.00      MEMB
ATOM   2242  C35 POPC   17      12.269  -9.582  10.452  1.00  0.00      MEMB
ATOM   2243  H5X POPC   17      12.739  -8.584  10.572  1.00  0.00      MEMB
ATOM   2244  H5Y POPC   17      11.251  -9.449  10.057  1.00  0.00      MEMB
ATOM   2245  C36 POPC   17      12.986 -10.413   9.438  1.00  0.00      MEMB
ATOM   2246  H6X POPC   17      12.559 -11.440   9.387  1.00  0.00      MEMB
ATOM   2247  H6Y POPC   17      14.044 -10.490   9.765  1.00  0.00      MEMB
ATOM   2248  C37 POPC   17      12.939  -9.782   8.058  1.00  0.00      MEMB
ATOM   2249  H7X POPC   17      13.576 -10.438   7.440  1.00  0.00      MEMB
ATOM   2250  H7Y POPC   17      13.356  -8.760   8.061  1.00  0.00      MEMB
ATOM   2251  C38 POPC   17      11.591  -9.619   7.398  1.00  0.00      MEMB
ATOM   2252  H8X POPC   17      11.705  -9.170   6.392  1.00  0.00      MEMB
ATOM   2253  H8Y POPC   17      10.946  -8.902   7.964  1.00  0.00      MEMB
ATOM   2254  C39 POPC   17      10.890 -10.918   7.133  1.00  0.00      MEMB
ATOM   2255  H9X POPC   17      10.091 -10.560   6.426  1.00  0.00      MEMB
ATOM   2256  H9Y POPC   17      10.578 -11.348   8.108  1.00  0.00      MEMB
ATOM   2257 C310 POPC   17      11.502 -12.176   6.590  1.00  0.00      MEMB
ATOM   2258 H10X POPC   17      10.748 -13.001   6.468  1.00  0.00      MEMB
ATOM   2259 H10Y POPC   17      12.224 -12.454   7.389  1.00  0.00      MEMB
ATOM   2260 C311 POPC   17      12.201 -11.864   5.306  1.00  0.00      MEMB
ATOM   2261 H11X POPC   17      13.028 -12.594   5.213  1.00  0.00      MEMB
ATOM   2262 H11Y POPC   17      12.650 -10.853   5.432  1.00  0.00      MEMB
ATOM   2263 C312 POPC   17      11.296 -11.859   4.076  1.00  0.00      MEMB
ATOM   2264 H12X POPC   17      10.443 -11.157   4.182  1.00  0.00      MEMB
ATOM   2265 H12Y POPC   17      10.834 -12.859   3.887  1.00  0.00      MEMB
ATOM   2266 C313 POPC   17      12.098 -11.380   2.863  1.00  0.00      MEMB
ATOM   2267 H13X POPC   17      12.600 -10.418   3.051  1.00  0.00      MEMB
ATOM   2268 H13Y POPC   17      11.355 -11.263   2.032  1.00  0.00      MEMB
ATOM   2269 C314 POPC   17      13.370 -12.174   2.528  1.00  0.00      MEMB
ATOM   2270 H14X POPC   17      14.133 -12.516   3.200  1.00  0.00      MEMB
ATOM   2271 H14Y POPC   17      13.806 -11.791   1.571  1.00  0.00      MEMB
ATOM   2272 C315 POPC   17      13.216 -13.627   2.362  1.00  0.00      MEMB
ATOM   2273 H15X POPC   17      13.713 -13.661   1.354  1.00  0.00      MEMB
ATOM   2274 H15Y POPC   17      12.120 -13.459   2.537  1.00  0.00      MEMB
ATOM   2275 C316 POPC   17      13.114 -14.948   3.100  1.00  0.00      MEMB
ATOM   2276 H16X POPC   17      14.084 -15.436   2.901  1.00  0.00      MEMB
ATOM   2277 H16Y POPC   17      12.380 -15.725   2.752  1.00  0.00      MEMB
ATOM   2278 H16Z POPC   17      12.672 -14.728   4.085  1.00  0.00      MEMB
ATOM   2279  N   POPC   18      -8.465  17.867  20.295  1.00  0.00      MEMB
ATOM   2280  C12 POPC   18      -8.502  16.361  20.391  1.00  0.00      MEMB
ATOM   2281 H12A POPC   18      -9.134  16.075  21.221  1.00  0.00      MEMB
ATOM   2282 H12B POPC   18      -7.488  16.023  20.576  1.00  0.00      MEMB
ATOM   2283  C13 POPC   18      -9.793  18.360  19.859  1.00  0.00      MEMB
ATOM   2284 H13A POPC   18      -9.781  19.410  19.638  1.00  0.00      MEMB
ATOM   2285 H13B POPC   18     -10.064  17.779  18.968  1.00  0.00      MEMB
ATOM   2286 H13C POPC   18     -10.558  18.140  20.595  1.00  0.00      MEMB
ATOM   2287  C14 POPC   18      -8.169  18.419  21.622  1.00  0.00      MEMB
ATOM   2288 H14A POPC   18      -9.051  18.396  22.240  1.00  0.00      MEMB
ATOM   2289 H14B POPC   18      -7.369  17.812  22.047  1.00  0.00      MEMB
ATOM   2290 H14C POPC   18      -7.772  19.422  21.518  1.00  0.00      MEMB
ATOM   2291  C15 POPC   18      -7.391  18.351  19.364  1.00  0.00      MEMB
ATOM   2292 H15A POPC   18      -6.488  18.591  19.929  1.00  0.00      MEMB
ATOM   2293 H15B POPC   18      -7.743  19.251  18.881  1.00  0.00      MEMB
ATOM   2294 H15C POPC   18      -7.157  17.652  18.563  1.00  0.00      MEMB
ATOM   2295  C11 POPC   18      -9.064  15.537  19.214  1.00  0.00      MEMB
ATOM   2296 H11A POPC   18      -8.925  14.481  19.479  1.00  0.00      MEMB
ATOM   2297 H11B POPC   18      -8.433  15.793  18.330  1.00  0.00      MEMB
ATOM   2298  P   POPC   18     -10.902  14.986  17.585  1.00  0.00      MEMB
ATOM   2299  O13 POPC   18     -10.300  15.789  16.509  1.00  0.00      MEMB
ATOM   2300  O14 POPC   18     -12.353  14.684  17.525  1.00  0.00      MEMB
ATOM   2301  O12 POPC   18     -10.472  15.667  18.977  1.00  0.00      MEMB
ATOM   2302  O11 POPC   18     -10.130  13.602  17.623  1.00  0.00      MEMB
ATOM   2303  C1  POPC   18     -10.259  12.756  16.478  1.00  0.00      MEMB
ATOM   2304  HA  POPC   18     -10.984  13.136  15.714  1.00  0.00      MEMB
ATOM   2305  HB  POPC   18     -10.741  11.839  16.861  1.00  0.00      MEMB
ATOM   2306  C2  POPC   18      -8.870  12.469  15.783  1.00  0.00      MEMB
ATOM   2307  HS  POPC   18      -8.217  11.991  16.555  1.00  0.00      MEMB
ATOM   2308  O21 POPC   18      -8.272  13.680  15.254  1.00  0.00      MEMB
ATOM   2309  C21 POPC   18      -6.970  13.603  14.911  1.00  0.00      MEMB
ATOM   2310  O22 POPC   18      -6.227  12.690  15.197  1.00  0.00      MEMB
ATOM   2311  C22 POPC   18      -6.518  14.839  14.121  1.00  0.00      MEMB
ATOM   2312  H2R POPC   18      -6.312  14.588  13.060  1.00  0.00      MEMB
ATOM   2313  H2S POPC   18      -5.518  15.076  14.530  1.00  0.00      MEMB
ATOM   2314  C3  POPC   18      -9.029  11.443  14.628  1.00  0.00      MEMB
ATOM   2315  HX  POPC   18      -9.348  10.484  15.090  1.00  0.00      MEMB
ATOM   2316  HY  POPC   18      -8.032  11.276  14.149  1.00  0.00      MEMB
ATOM   2317  O31 POPC   18     -10.065  11.885  13.721  1.00  0.00      MEMB
ATOM   2318  C31 POPC   18      -9.763  11.995  12.439  1.00  0.00      MEMB
ATOM   2319  O32 POPC   18      -8.719  11.658  11.914  1.00  0.00      MEMB
ATOM   2320  C32 POPC   18     -10.942  12.607  11.686  1.00  0.00      MEMB
ATOM   2321  H2X POPC   18     -10.646  13.657  11.498  1.00  0.00      MEMB
ATOM   2322  H2Y POPC   18     -11.855  12.578  12.322  1.00  0.00      MEMB
ATOM   2323  C23 POPC   18      -7.517  16.018  14.216  1.00  0.00      MEMB
ATOM   2324  H3R POPC   18      -8.002  16.079  15.225  1.00  0.00      MEMB
ATOM   2325  H3S POPC   18      -8.320  15.864  13.457  1.00  0.00      MEMB
ATOM   2326  C24 POPC   18      -6.845  17.378  14.039  1.00  0.00      MEMB
ATOM   2327  H4R POPC   18      -6.049  17.467  14.808  1.00  0.00      MEMB
ATOM   2328  H4S POPC   18      -7.606  18.166  14.248  1.00  0.00      MEMB
ATOM   2329  C25 POPC   18      -6.167  17.601  12.678  1.00  0.00      MEMB
ATOM   2330  H5R POPC   18      -5.317  16.902  12.523  1.00  0.00      MEMB
ATOM   2331  H5S POPC   18      -5.729  18.621  12.730  1.00  0.00      MEMB
ATOM   2332  C26 POPC   18      -7.104  17.538  11.466  1.00  0.00      MEMB
ATOM   2333  H6R POPC   18      -7.589  16.542  11.345  1.00  0.00      MEMB
ATOM   2334  H6S POPC   18      -6.518  17.752  10.546  1.00  0.00      MEMB
ATOM   2335  C27 POPC   18      -8.157  18.636  11.517  1.00  0.00      MEMB
ATOM   2336  H7R POPC   18      -7.607  19.604  11.586  1.00  0.00      MEMB
ATOM   2337  H7S POPC   18      -8.775  18.502  12.432  1.00  0.00      MEMB
ATOM   2338  C28 POPC   18      -8.999  18.717  10.240  1.00  0.00      MEMB
ATOM   2339  H8R POPC   18      -8.295  18.845   9.383  1.00  0.00      MEMB
ATOM   2340  H8S POPC   18      -9.577  19.662  10.320  1.00  0.00      MEMB
ATOM   2341  C29 POPC   18      -9.910  17.519  10.096  1.00  0.00      MEMB
ATOM   2342  H91 POPC   18     -10.455  17.238  11.013  1.00  0.00      MEMB
ATOM   2343 C210 POPC   18     -10.047  16.732   9.011  1.00  0.00      MEMB
ATOM   2344 H101 POPC   18     -10.616  15.799   9.105  1.00  0.00      MEMB
ATOM   2345 C211 POPC   18      -9.330  16.860   7.697  1.00  0.00      MEMB
ATOM   2346 H11R POPC   18      -8.700  15.942   7.631  1.00  0.00      MEMB
ATOM   2347 H11S POPC   18      -8.673  17.753   7.709  1.00  0.00      MEMB
ATOM   2348 C212 POPC   18     -10.165  16.994   6.400  1.00  0.00      MEMB
ATOM   2349 H12R POPC   18     -10.932  16.198   6.322  1.00  0.00      MEMB
ATOM   2350 H12S POPC   18      -9.488  16.886   5.523  1.00  0.00      MEMB
ATOM   2351 C213 POPC   18     -10.772  18.376   6.167  1.00  0.00      MEMB
ATOM   2352 H13R POPC   18      -9.948  19.114   6.042  1.00  0.00      MEMB
ATOM   2353 H13S POPC   18     -11.374  18.693   7.046  1.00  0.00      MEMB
ATOM   2354 C214 POPC   18     -11.653  18.434   4.921  1.00  0.00      MEMB
ATOM   2355 H14R POPC   18     -11.963  19.479   4.729  1.00  0.00      MEMB
ATOM   2356 H14S POPC   18     -12.561  17.846   5.079  1.00  0.00      MEMB
ATOM   2357 C215 POPC   18     -11.218  17.753   3.635  1.00  0.00      MEMB
ATOM   2358 H15R POPC   18     -12.029  17.659   2.930  1.00  0.00      MEMB
ATOM   2359 H15S POPC   18     -11.073  16.676   3.777  1.00  0.00      MEMB
ATOM   2360 C216 POPC   18     -10.097  18.483   2.962  1.00  0.00      MEMB
ATOM   2361 H16R POPC   18      -9.362  18.624   3.769  1.00  0.00      MEMB
ATOM   2362 H16S POPC   18     -10.358  19.470   2.518  1.00  0.00      MEMB
ATOM   2363 C217 POPC   18      -9.503  17.626   1.884  1.00  0.00      MEMB
ATOM   2364 H17R POPC   18     -10.263  17.546   1.095  1.00  0.00      MEMB
ATOM   2365 H17S POPC   18      -9.344  16.591   2.255  1.00  0.00      MEMB
ATOM   2366 C218 POPC   18      -8.252  18.233   1.287  1.00  0.00      MEMB
ATOM   2367 H18R POPC   18      -7.759  17.433   0.724  1.00  0.00      MEMB
ATOM   2368 H18S POPC   18      -7.526  18.592   2.041  1.00  0.00      MEMB
ATOM   2369 H18T POPC   18      -8.511  19.081   0.614  1.00  0.00      MEMB
ATOM   2370  C33 POPC   18     -11.206  11.977  10.304  1.00  0.00      MEMB
ATOM   2371  H3X POPC   18     -11.177  10.873  10.375  1.00  0.00      MEMB
ATOM   2372  H3Y POPC   18     -10.357  12.118   9.623  1.00  0.00      MEMB
ATOM   2373  C34 POPC   18     -12.461  12.594   9.652  1.00  0.00      MEMB
ATOM   2374  H4X POPC   18     -12.290  13.663   9.414  1.00  0.00      MEMB
ATOM   2375  H4Y POPC   18     -13.341  12.594  10.340  1.00  0.00      MEMB
ATOM   2376  C35 POPC   18     -12.870  11.969   8.316  1.00  0.00      MEMB
ATOM   2377  H5X POPC   18     -13.766  12.450   7.877  1.00  0.00      MEMB
ATOM   2378  H5Y POPC   18     -13.250  11.006   8.535  1.00  0.00      MEMB
ATOM   2379  C36 POPC   18     -11.723  11.836   7.321  1.00  0.00      MEMB
ATOM   2380  H6X POPC   18     -12.089  11.423   6.362  1.00  0.00      MEMB
ATOM   2381  H6Y POPC   18     -10.949  11.140   7.706  1.00  0.00      MEMB
ATOM   2382  C37 POPC   18     -11.135  13.207   7.037  1.00  0.00      MEMB
ATOM   2383  H7X POPC   18     -10.524  13.551   7.900  1.00  0.00      MEMB
ATOM   2384  H7Y POPC   18     -12.015  13.874   6.901  1.00  0.00      MEMB
ATOM   2385  C38 POPC   18     -10.394  13.292   5.718  1.00  0.00      MEMB
ATOM   2386  H8X POPC   18     -10.456  14.335   5.346  1.00  0.00      MEMB
ATOM   2387  H8Y POPC   18     -10.901  12.646   4.967  1.00  0.00      MEMB
ATOM   2388  C39 POPC   18      -8.919  12.989   5.824  1.00  0.00      MEMB
ATOM   2389  H9X POPC   18      -8.741  12.247   6.629  1.00  0.00      MEMB
ATOM   2390  H9Y POPC   18      -8.378  13.927   6.100  1.00  0.00      MEMB
ATOM   2391 C310 POPC   18      -8.406  12.489   4.488  1.00  0.00      MEMB
ATOM   2392 H10X POPC   18      -8.652  11.440   4.238  1.00  0.00      MEMB
ATOM   2393 H10Y POPC   18      -7.350  12.375   4.617  1.00  0.00      MEMB
ATOM   2394 C311 POPC   18      -8.560  13.475   3.376  1.00  0.00      MEMB
ATOM   2395 H11X POPC   18      -7.844  14.330   3.473  1.00  0.00      MEMB
ATOM   2396 H11Y POPC   18      -9.587  13.878   3.291  1.00  0.00      MEMB
ATOM   2397 C312 POPC   18      -8.226  12.849   2.084  1.00  0.00      MEMB
ATOM   2398 H12X POPC   18      -8.872  11.971   1.835  1.00  0.00      MEMB
ATOM   2399 H12Y POPC   18      -7.168  12.497   2.046  1.00  0.00      MEMB
ATOM   2400 C313 POPC   18      -8.342  14.024   1.094  1.00  0.00      MEMB
ATOM   2401 H13X POPC   18      -7.860  14.964   1.356  1.00  0.00      MEMB
ATOM   2402 H13Y POPC   18      -9.405  14.142   0.769  1.00  0.00      MEMB
ATOM   2403 C314 POPC   18      -7.250  14.018   0.036  1.00  0.00      MEMB
ATOM   2404 H14X POPC   18      -7.503  12.883   0.204  1.00  0.00      MEMB
ATOM   2405 H14Y POPC   18      -6.222  13.755   0.072  1.00  0.00      MEMB
ATOM   2406 C315 POPC   18      -7.479  14.879  -1.471  1.00  0.00      MEMB
ATOM   2407 H15X POPC   18      -7.693  15.718  -0.997  1.00  0.00      MEMB
ATOM   2408 H15Y POPC   18      -8.556  14.956  -1.867  1.00  0.00      MEMB
ATOM   2409 C316 POPC   18      -6.744  14.728  -2.960  1.00  0.00      MEMB
ATOM   2410 H16X POPC   18      -7.366  15.220  -3.779  1.00  0.00      MEMB
ATOM   2411 H16Y POPC   18      -6.610  13.743  -3.493  1.00  0.00      MEMB
ATOM   2412 H16Z POPC   18      -5.692  14.934  -2.807  1.00  0.00      MEMB
ATOM   2413  N   POPC   19     -19.035  -7.498  20.662  1.00  0.00      MEMB
ATOM   2414  C12 POPC   19     -18.864  -7.967  19.219  1.00  0.00      MEMB
ATOM   2415 H12A POPC   19     -19.699  -8.622  19.012  1.00  0.00      MEMB
ATOM   2416 H12B POPC   19     -17.925  -8.497  19.112  1.00  0.00      MEMB
ATOM   2417  C13 POPC   19     -19.113  -8.655  21.590  1.00  0.00      MEMB
ATOM   2418 H13A POPC   19     -18.543  -8.403  22.492  1.00  0.00      MEMB
ATOM   2419 H13B POPC   19     -20.131  -8.854  21.913  1.00  0.00      MEMB
ATOM   2420 H13C POPC   19     -18.707  -9.522  21.105  1.00  0.00      MEMB
ATOM   2421  C14 POPC   19     -17.855  -6.704  21.097  1.00  0.00      MEMB
ATOM   2422 H14A POPC   19     -16.956  -7.300  20.948  1.00  0.00      MEMB
ATOM   2423 H14B POPC   19     -17.729  -5.812  20.476  1.00  0.00      MEMB
ATOM   2424 H14C POPC   19     -17.927  -6.452  22.140  1.00  0.00      MEMB
ATOM   2425  C15 POPC   19     -20.336  -6.763  20.761  1.00  0.00      MEMB
ATOM   2426 H15A POPC   19     -20.173  -5.753  20.415  1.00  0.00      MEMB
ATOM   2427 H15B POPC   19     -20.766  -6.736  21.759  1.00  0.00      MEMB
ATOM   2428 H15C POPC   19     -21.101  -7.244  20.147  1.00  0.00      MEMB
ATOM   2429  C11 POPC   19     -18.800  -6.939  18.067  1.00  0.00      MEMB
ATOM   2430 H11A POPC   19     -19.784  -6.445  17.975  1.00  0.00      MEMB
ATOM   2431 H11B POPC   19     -18.639  -7.479  17.092  1.00  0.00      MEMB
ATOM   2432  P   POPC   19     -16.411  -6.102  17.564  1.00  0.00      MEMB
ATOM   2433  O13 POPC   19     -15.359  -5.419  18.360  1.00  0.00      MEMB
ATOM   2434  O14 POPC   19     -16.776  -5.662  16.221  1.00  0.00      MEMB
ATOM   2435  O12 POPC   19     -17.789  -5.972  18.336  1.00  0.00      MEMB
ATOM   2436  O11 POPC   19     -16.146  -7.662  17.516  1.00  0.00      MEMB
ATOM   2437  C1  POPC   19     -15.321  -8.217  18.545  1.00  0.00      MEMB
ATOM   2438  HA  POPC   19     -15.805  -8.041  19.511  1.00  0.00      MEMB
ATOM   2439  HB  POPC   19     -14.376  -7.654  18.686  1.00  0.00      MEMB
ATOM   2440  C2  POPC   19     -15.057  -9.741  18.305  1.00  0.00      MEMB
ATOM   2441  HS  POPC   19     -14.373 -10.097  19.112  1.00  0.00      MEMB
ATOM   2442  O21 POPC   19     -14.552 -10.009  16.985  1.00  0.00      MEMB
ATOM   2443  C21 POPC   19     -13.237 -10.103  16.856  1.00  0.00      MEMB
ATOM   2444  O22 POPC   19     -12.444 -10.138  17.780  1.00  0.00      MEMB
ATOM   2445  C22 POPC   19     -12.920 -10.389  15.390  1.00  0.00      MEMB
ATOM   2446  H2R POPC   19     -13.768 -11.009  15.031  1.00  0.00      MEMB
ATOM   2447  H2S POPC   19     -11.937 -10.856  15.276  1.00  0.00      MEMB
ATOM   2448  C3  POPC   19     -16.372 -10.558  18.409  1.00  0.00      MEMB
ATOM   2449  HX  POPC   19     -16.787 -10.465  19.416  1.00  0.00      MEMB
ATOM   2450  HY  POPC   19     -16.152 -11.639  18.249  1.00  0.00      MEMB
ATOM   2451  O31 POPC   19     -17.353 -10.081  17.476  1.00  0.00      MEMB
ATOM   2452  C31 POPC   19     -18.349 -10.902  17.270  1.00  0.00      MEMB
ATOM   2453  O32 POPC   19     -18.593 -11.889  17.959  1.00  0.00      MEMB
ATOM   2454  C32 POPC   19     -19.081 -10.516  16.005  1.00  0.00      MEMB
ATOM   2455  H2X POPC   19     -19.457  -9.476  16.051  1.00  0.00      MEMB
ATOM   2456  H2Y POPC   19     -19.969 -11.177  15.927  1.00  0.00      MEMB
ATOM   2457  C23 POPC   19     -12.740  -9.223  14.493  1.00  0.00      MEMB
ATOM   2458  H3R POPC   19     -12.255  -9.485  13.518  1.00  0.00      MEMB
ATOM   2459  H3S POPC   19     -12.069  -8.403  14.851  1.00  0.00      MEMB
ATOM   2460  C24 POPC   19     -14.097  -8.781  14.236  1.00  0.00      MEMB
ATOM   2461  H4R POPC   19     -14.649  -8.312  15.129  1.00  0.00      MEMB
ATOM   2462  H4S POPC   19     -14.851  -9.375  13.679  1.00  0.00      MEMB
ATOM   2463  C25 POPC   19     -13.557  -7.793  13.330  1.00  0.00      MEMB
ATOM   2464  H5R POPC   19     -12.812  -7.051  13.712  1.00  0.00      MEMB
ATOM   2465  H5S POPC   19     -14.638  -7.550  13.483  1.00  0.00      MEMB
ATOM   2466  C26 POPC   19     -13.156  -7.899  11.929  1.00  0.00      MEMB
ATOM   2467  H6R POPC   19     -14.095  -8.325  11.470  1.00  0.00      MEMB
ATOM   2468  H6S POPC   19     -13.019  -8.888  11.659  1.00  0.00      MEMB
ATOM   2469  C27 POPC   19     -12.376  -6.612  11.221  1.00  0.00      MEMB
ATOM   2470  H7R POPC   19     -11.702  -6.216  11.920  1.00  0.00      MEMB
ATOM   2471  H7S POPC   19     -12.823  -5.556  11.131  1.00  0.00      MEMB
ATOM   2472  C28 POPC   19     -11.919  -6.937   9.781  1.00  0.00      MEMB
ATOM   2473  H8R POPC   19     -11.297  -6.127   9.297  1.00  0.00      MEMB
ATOM   2474  H8S POPC   19     -12.603  -7.133   8.995  1.00  0.00      MEMB
ATOM   2475  C29 POPC   19     -11.977  -8.379   9.499  1.00  0.00      MEMB
ATOM   2476  H91 POPC   19     -11.131  -8.668  10.004  1.00  0.00      MEMB
ATOM   2477 C210 POPC   19     -12.776  -9.431   9.191  1.00  0.00      MEMB
ATOM   2478 H101 POPC   19     -12.313 -10.409   9.067  1.00  0.00      MEMB
ATOM   2479 C211 POPC   19     -14.211  -9.621   8.964  1.00  0.00      MEMB
ATOM   2480 H11R POPC   19     -14.903  -8.912   9.316  1.00  0.00      MEMB
ATOM   2481 H11S POPC   19     -14.517 -10.428   9.632  1.00  0.00      MEMB
ATOM   2482 C212 POPC   19     -14.587  -9.852   7.539  1.00  0.00      MEMB
ATOM   2483 H12R POPC   19     -15.621 -10.237   7.621  1.00  0.00      MEMB
ATOM   2484 H12S POPC   19     -13.917 -10.663   7.213  1.00  0.00      MEMB
ATOM   2485 C213 POPC   19     -14.537  -8.604   6.656  1.00  0.00      MEMB
ATOM   2486 H13R POPC   19     -13.535  -8.109   6.735  1.00  0.00      MEMB
ATOM   2487 H13S POPC   19     -15.304  -7.875   7.007  1.00  0.00      MEMB
ATOM   2488 C214 POPC   19     -14.826  -8.847   5.174  1.00  0.00      MEMB
ATOM   2489 H14R POPC   19     -14.375  -7.984   4.614  1.00  0.00      MEMB
ATOM   2490 H14S POPC   19     -15.890  -8.950   4.961  1.00  0.00      MEMB
ATOM   2491 C215 POPC   19     -14.482 -10.216   4.592  1.00  0.00      MEMB
ATOM   2492 H15R POPC   19     -14.455 -11.132   5.167  1.00  0.00      MEMB
ATOM   2493 H15S POPC   19     -13.493 -10.019   4.467  1.00  0.00      MEMB
ATOM   2494 C216 POPC   19     -14.569 -10.378   3.102  1.00  0.00      MEMB
ATOM   2495 H16R POPC   19     -14.105  -9.366   2.907  1.00  0.00      MEMB
ATOM   2496 H16S POPC   19     -15.377  -9.926   2.585  1.00  0.00      MEMB
ATOM   2497 C217 POPC   19     -13.899 -11.688   2.410  1.00  0.00      MEMB
ATOM   2498 H17R POPC   19     -12.876 -12.153   2.597  1.00  0.00      MEMB
ATOM   2499 H17S POPC   19     -13.762 -11.420   1.339  1.00  0.00      MEMB
ATOM   2500 C218 POPC   19     -14.613 -12.895   2.600  1.00  0.00      MEMB
ATOM   2501 H18R POPC   19     -15.516 -12.541   2.069  1.00  0.00      MEMB
ATOM   2502 H18S POPC   19     -14.611 -12.949   3.716  1.00  0.00      MEMB
ATOM   2503 H18T POPC   19     -14.032 -13.713   2.102  1.00  0.00      MEMB
ATOM   2504  C33 POPC   19     -18.130 -10.749  14.818  1.00  0.00      MEMB
ATOM   2505  H3X POPC   19     -17.888 -11.837  14.805  1.00  0.00      MEMB
ATOM   2506  H3Y POPC   19     -17.160 -10.202  14.867  1.00  0.00      MEMB
ATOM   2507  C34 POPC   19     -18.739 -10.411  13.462  1.00  0.00      MEMB
ATOM   2508  H4X POPC   19     -19.581 -11.129  13.332  1.00  0.00      MEMB
ATOM   2509  H4Y POPC   19     -17.914 -10.682  12.766  1.00  0.00      MEMB
ATOM   2510  C35 POPC   19     -19.046  -8.909  13.247  1.00  0.00      MEMB
ATOM   2511  H5X POPC   19     -18.145  -8.357  12.952  1.00  0.00      MEMB
ATOM   2512  H5Y POPC   19     -19.499  -8.400  14.136  1.00  0.00      MEMB
ATOM   2513  C36 POPC   19     -19.905  -8.542  12.053  1.00  0.00      MEMB
ATOM   2514  H6X POPC   19     -20.181  -7.478  12.111  1.00  0.00      MEMB
ATOM   2515  H6Y POPC   19     -20.730  -9.062  12.412  1.00  0.00      MEMB
ATOM   2516  C37 POPC   19     -19.502  -9.038  10.663  1.00  0.00      MEMB
ATOM   2517  H7X POPC   19     -19.663 -10.138  10.549  1.00  0.00      MEMB
ATOM   2518  H7Y POPC   19     -18.418  -8.861  10.694  1.00  0.00      MEMB
ATOM   2519  C38 POPC   19     -20.090  -8.278   9.456  1.00  0.00      MEMB
ATOM   2520  H8X POPC   19     -19.901  -7.202   9.526  1.00  0.00      MEMB
ATOM   2521  H8Y POPC   19     -21.148  -8.100   9.473  1.00  0.00      MEMB
ATOM   2522  C39 POPC   19     -19.682  -8.867   8.098  1.00  0.00      MEMB
ATOM   2523  H9X POPC   19     -20.429  -8.575   7.330  1.00  0.00      MEMB
ATOM   2524  H9Y POPC   19     -19.754  -9.980   8.081  1.00  0.00      MEMB
ATOM   2525 C310 POPC   19     -18.324  -8.265   7.687  1.00  0.00      MEMB
ATOM   2526 H10X POPC   19     -17.906  -8.924   6.899  1.00  0.00      MEMB
ATOM   2527 H10Y POPC   19     -17.584  -8.298   8.518  1.00  0.00      MEMB
ATOM   2528 C311 POPC   19     -18.506  -6.804   7.188  1.00  0.00      MEMB
ATOM   2529 H11X POPC   19     -17.576  -6.193   7.186  1.00  0.00      MEMB
ATOM   2530 H11Y POPC   19     -19.140  -6.243   7.901  1.00  0.00      MEMB
ATOM   2531 C312 POPC   19     -19.148  -6.798   5.793  1.00  0.00      MEMB
ATOM   2532 H12X POPC   19     -19.583  -5.814   5.508  1.00  0.00      MEMB
ATOM   2533 H12Y POPC   19     -19.932  -7.577   5.708  1.00  0.00      MEMB
ATOM   2534 C313 POPC   19     -18.113  -7.065   4.736  1.00  0.00      MEMB
ATOM   2535 H13X POPC   19     -17.784  -8.134   4.744  1.00  0.00      MEMB
ATOM   2536 H13Y POPC   19     -17.263  -6.391   4.966  1.00  0.00      MEMB
ATOM   2537 C314 POPC   19     -18.529  -6.565   3.388  1.00  0.00      MEMB
ATOM   2538 H14X POPC   19     -18.689  -5.479   3.298  1.00  0.00      MEMB
ATOM   2539 H14Y POPC   19     -19.457  -7.099   3.029  1.00  0.00      MEMB
ATOM   2540 C315 POPC   19     -17.372  -6.797   2.470  1.00  0.00      MEMB
ATOM   2541 H15X POPC   19     -17.845  -6.374   1.557  1.00  0.00      MEMB
ATOM   2542 H15Y POPC   19     -17.246  -7.890   2.683  1.00  0.00      MEMB
ATOM   2543 C316 POPC   19     -15.964  -6.313   2.398  1.00  0.00      MEMB
ATOM   2544 H16X POPC   19     -16.032  -5.230   2.538  1.00  0.00      MEMB
ATOM   2545 H16Y POPC   19     -15.491  -6.517   1.393  1.00  0.00      MEMB
ATOM   2546 H16Z POPC   19     -15.413  -6.867   3.180  1.00  0.00      MEMB
ATOM   2547  N   POPC   20     -22.953   1.260  19.516  1.00  0.00      MEMB
ATOM   2548  C12 POPC   20     -21.487   0.841  19.380  1.00  0.00      MEMB
ATOM   2549 H12A POPC   20     -21.317   0.610  18.332  1.00  0.00      MEMB
ATOM   2550 H12B POPC   20     -21.387  -0.103  19.902  1.00  0.00      MEMB
ATOM   2551  C13 POPC   20     -23.374   2.241  18.459  1.00  0.00      MEMB
ATOM   2552 H13A POPC   20     -24.388   2.584  18.625  1.00  0.00      MEMB
ATOM   2553 H13B POPC   20     -22.735   3.134  18.503  1.00  0.00      MEMB
ATOM   2554 H13C POPC   20     -23.314   1.825  17.468  1.00  0.00      MEMB
ATOM   2555  C14 POPC   20     -23.789   0.042  19.406  1.00  0.00      MEMB
ATOM   2556 H14A POPC   20     -24.804   0.287  19.158  1.00  0.00      MEMB
ATOM   2557 H14B POPC   20     -23.354  -0.590  18.639  1.00  0.00      MEMB
ATOM   2558 H14C POPC   20     -23.757  -0.511  20.343  1.00  0.00      MEMB
ATOM   2559  C15 POPC   20     -23.252   1.919  20.806  1.00  0.00      MEMB
ATOM   2560 H15A POPC   20     -23.024   1.306  21.660  1.00  0.00      MEMB
ATOM   2561 H15B POPC   20     -24.290   2.231  20.831  1.00  0.00      MEMB
ATOM   2562 H15C POPC   20     -22.664   2.837  20.835  1.00  0.00      MEMB
ATOM   2563  C11 POPC   20     -20.311   1.779  19.816  1.00  0.00      MEMB
ATOM   2564 H11A POPC   20     -19.363   1.457  19.316  1.00  0.00      MEMB
ATOM   2565 H11B POPC   20     -20.062   1.641  20.871  1.00  0.00      MEMB
ATOM   2566  P   POPC   20     -20.068   3.872  18.287  1.00  0.00      MEMB
ATOM   2567  O13 POPC   20     -18.639   4.173  18.464  1.00  0.00      MEMB
ATOM   2568  O14 POPC   20     -21.037   4.905  17.907  1.00  0.00      MEMB
ATOM   2569  O12 POPC   20     -20.589   3.167  19.626  1.00  0.00      MEMB
ATOM   2570  O11 POPC   20     -20.135   2.664  17.237  1.00  0.00      MEMB
ATOM   2571  C1  POPC   20     -19.245   2.724  16.108  1.00  0.00      MEMB
ATOM   2572  HA  POPC   20     -19.075   1.688  15.756  1.00  0.00      MEMB
ATOM   2573  HB  POPC   20     -18.233   3.132  16.350  1.00  0.00      MEMB
ATOM   2574  C2  POPC   20     -19.846   3.506  14.910  1.00  0.00      MEMB
ATOM   2575  HS  POPC   20     -19.836   4.581  15.211  1.00  0.00      MEMB
ATOM   2576  O21 POPC   20     -21.187   3.044  14.706  1.00  0.00      MEMB
ATOM   2577  C21 POPC   20     -21.865   3.629  13.763  1.00  0.00      MEMB
ATOM   2578  O22 POPC   20     -21.607   4.672  13.191  1.00  0.00      MEMB
ATOM   2579  C22 POPC   20     -23.021   2.692  13.456  1.00  0.00      MEMB
ATOM   2580  H2R POPC   20     -23.755   2.767  14.281  1.00  0.00      MEMB
ATOM   2581  H2S POPC   20     -22.628   1.648  13.424  1.00  0.00      MEMB
ATOM   2582  C3  POPC   20     -18.994   3.279  13.623  1.00  0.00      MEMB
ATOM   2583  HX  POPC   20     -18.019   3.783  13.811  1.00  0.00      MEMB
ATOM   2584  HY  POPC   20     -19.474   3.734  12.731  1.00  0.00      MEMB
ATOM   2585  O31 POPC   20     -18.828   1.868  13.381  1.00  0.00      MEMB
ATOM   2586  C31 POPC   20     -17.987   1.568  12.401  1.00  0.00      MEMB
ATOM   2587  O32 POPC   20     -17.329   2.383  11.775  1.00  0.00      MEMB
ATOM   2588  C32 POPC   20     -17.964   0.041  12.239  1.00  0.00      MEMB
ATOM   2589  H2X POPC   20     -18.650  -0.436  12.958  1.00  0.00      MEMB
ATOM   2590  H2Y POPC   20     -16.949  -0.242  12.519  1.00  0.00      MEMB
ATOM   2591  C23 POPC   20     -23.714   3.099  12.149  1.00  0.00      MEMB
ATOM   2592  H3R POPC   20     -23.840   4.204  12.100  1.00  0.00      MEMB
ATOM   2593  H3S POPC   20     -24.743   2.687  12.249  1.00  0.00      MEMB
ATOM   2594  C24 POPC   20     -23.002   2.458  10.945  1.00  0.00      MEMB
ATOM   2595  H4R POPC   20     -23.065   1.363  11.133  1.00  0.00      MEMB
ATOM   2596  H4S POPC   20     -21.924   2.745  10.887  1.00  0.00      MEMB
ATOM   2597  C25 POPC   20     -23.581   2.749   9.563  1.00  0.00      MEMB
ATOM   2598  H5R POPC   20     -22.933   2.309   8.777  1.00  0.00      MEMB
ATOM   2599  H5S POPC   20     -23.620   3.848   9.405  1.00  0.00      MEMB
ATOM   2600  C26 POPC   20     -24.977   2.230   9.323  1.00  0.00      MEMB
ATOM   2601  H6R POPC   20     -25.613   2.736  10.069  1.00  0.00      MEMB
ATOM   2602  H6S POPC   20     -25.080   1.133   9.490  1.00  0.00      MEMB
ATOM   2603  C27 POPC   20     -25.423   2.648   7.912  1.00  0.00      MEMB
ATOM   2604  H7R POPC   20     -25.567   3.743   7.853  1.00  0.00      MEMB
ATOM   2605  H7S POPC   20     -26.392   2.247   7.684  1.00  0.00      MEMB
ATOM   2606  C28 POPC   20     -24.597   2.058   6.783  1.00  0.00      MEMB
ATOM   2607  H8R POPC   20     -24.583   0.955   6.907  1.00  0.00      MEMB
ATOM   2608  H8S POPC   20     -23.605   2.489   6.897  1.00  0.00      MEMB
ATOM   2609  C29 POPC   20     -25.073   2.278   5.392  1.00  0.00      MEMB
ATOM   2610  H91 POPC   20     -25.853   1.593   5.128  1.00  0.00      MEMB
ATOM   2611 C210 POPC   20     -24.916   3.321   4.574  1.00  0.00      MEMB
ATOM   2612 H101 POPC   20     -25.585   3.658   3.756  1.00  0.00      MEMB
ATOM   2613 C211 POPC   20     -24.237   4.453   4.909  1.00  0.00      MEMB
ATOM   2614 H11R POPC   20     -23.489   4.013   5.574  1.00  0.00      MEMB
ATOM   2615 H11S POPC   20     -24.714   5.330   5.415  1.00  0.00      MEMB
ATOM   2616 C212 POPC   20     -23.807   4.615   3.471  1.00  0.00      MEMB
ATOM   2617 H12R POPC   20     -23.206   5.293   3.778  1.00  0.00      MEMB
ATOM   2618 H12S POPC   20     -24.017   5.351   2.675  1.00  0.00      MEMB
ATOM   2619 C213 POPC   20     -22.733   3.918   2.919  1.00  0.00      MEMB
ATOM   2620 H13R POPC   20     -22.063   3.433   3.626  1.00  0.00      MEMB
ATOM   2621 H13S POPC   20     -22.013   4.529   2.550  1.00  0.00      MEMB
ATOM   2622 C214 POPC   20     -23.613   3.562   1.750  1.00  0.00      MEMB
ATOM   2623 H14R POPC   20     -24.388   2.915   2.058  1.00  0.00      MEMB
ATOM   2624 H14S POPC   20     -22.918   3.231   1.161  1.00  0.00      MEMB
ATOM   2625 C215 POPC   20     -23.924   4.398   0.522  1.00  0.00      MEMB
ATOM   2626 H15R POPC   20     -22.877   4.609   0.090  1.00  0.00      MEMB
ATOM   2627 H15S POPC   20     -24.566   5.261   0.811  1.00  0.00      MEMB
ATOM   2628 C216 POPC   20     -24.340   3.979  -0.784  1.00  0.00      MEMB
ATOM   2629 H16R POPC   20     -25.316   3.510  -0.552  1.00  0.00      MEMB
ATOM   2630 H16S POPC   20     -23.534   3.299  -1.145  1.00  0.00      MEMB
ATOM   2631 C217 POPC   20     -24.302   5.060  -1.828  1.00  0.00      MEMB
ATOM   2632 H17R POPC   20     -23.492   5.440  -2.337  1.00  0.00      MEMB
ATOM   2633 H17S POPC   20     -24.692   6.070  -1.647  1.00  0.00      MEMB
ATOM   2634 C218 POPC   20     -24.545   4.482  -3.131  1.00  0.00      MEMB
ATOM   2635 H18R POPC   20     -24.673   5.127  -4.001  1.00  0.00      MEMB
ATOM   2636 H18S POPC   20     -25.455   4.633  -2.609  1.00  0.00      MEMB
ATOM   2637 H18T POPC   20     -24.834   3.488  -3.329  1.00  0.00      MEMB
ATOM   2638  C33 POPC   20     -18.186  -0.501  10.809  1.00  0.00      MEMB
ATOM   2639  H3X POPC   20     -18.085  -1.609  10.744  1.00  0.00      MEMB
ATOM   2640  H3Y POPC   20     -17.344  -0.136  10.242  1.00  0.00      MEMB
ATOM   2641  C34 POPC   20     -19.460  -0.050  10.096  1.00  0.00      MEMB
ATOM   2642  H4X POPC   20     -19.681   1.020  10.288  1.00  0.00      MEMB
ATOM   2643  H4Y POPC   20     -20.273  -0.659  10.543  1.00  0.00      MEMB
ATOM   2644  C35 POPC   20     -19.407  -0.354   8.579  1.00  0.00      MEMB
ATOM   2645  H5X POPC   20     -19.285  -1.463   8.540  1.00  0.00      MEMB
ATOM   2646  H5Y POPC   20     -18.520   0.072   8.070  1.00  0.00      MEMB
ATOM   2647  C36 POPC   20     -20.694  -0.057   7.772  1.00  0.00      MEMB
ATOM   2648  H6X POPC   20     -21.545  -0.232   8.466  1.00  0.00      MEMB
ATOM   2649  H6Y POPC   20     -20.724  -0.818   6.960  1.00  0.00      MEMB
ATOM   2650  C37 POPC   20     -20.813   1.294   7.020  1.00  0.00      MEMB
ATOM   2651  H7X POPC   20     -19.811   1.672   6.738  1.00  0.00      MEMB
ATOM   2652  H7Y POPC   20     -21.246   2.041   7.711  1.00  0.00      MEMB
ATOM   2653  C38 POPC   20     -21.708   1.278   5.763  1.00  0.00      MEMB
ATOM   2654  H8X POPC   20     -22.141   2.288   5.556  1.00  0.00      MEMB
ATOM   2655  H8Y POPC   20     -22.577   0.579   5.833  1.00  0.00      MEMB
ATOM   2656  C39 POPC   20     -21.022   0.909   4.454  1.00  0.00      MEMB
ATOM   2657  H9X POPC   20     -21.924   1.108   3.834  1.00  0.00      MEMB
ATOM   2658  H9Y POPC   20     -20.863  -0.178   4.435  1.00  0.00      MEMB
ATOM   2659 C310 POPC   20     -19.737   1.712   4.069  1.00  0.00      MEMB
ATOM   2660 H10X POPC   20     -19.025   1.666   4.900  1.00  0.00      MEMB
ATOM   2661 H10Y POPC   20     -20.015   2.781   3.887  1.00  0.00      MEMB
ATOM   2662 C311 POPC   20     -18.734   1.215   2.976  1.00  0.00      MEMB
ATOM   2663 H11X POPC   20     -18.505   0.123   2.964  1.00  0.00      MEMB
ATOM   2664 H11Y POPC   20     -17.915   1.928   2.811  1.00  0.00      MEMB
ATOM   2665 C312 POPC   20     -19.200   1.652   1.669  1.00  0.00      MEMB
ATOM   2666 H12X POPC   20     -19.711   2.605   1.840  1.00  0.00      MEMB
ATOM   2667 H12Y POPC   20     -19.782   0.746   1.826  1.00  0.00      MEMB
ATOM   2668 C313 POPC   20     -18.919   1.391   0.216  1.00  0.00      MEMB
ATOM   2669 H13X POPC   20     -19.633   1.163  -0.618  1.00  0.00      MEMB
ATOM   2670 H13Y POPC   20     -18.666   0.347   0.403  1.00  0.00      MEMB
ATOM   2671 C314 POPC   20     -18.093   2.565  -0.210  1.00  0.00      MEMB
ATOM   2672 H14X POPC   20     -17.698   2.389  -1.213  1.00  0.00      MEMB
ATOM   2673 H14Y POPC   20     -17.291   2.720   0.549  1.00  0.00      MEMB
ATOM   2674 C315 POPC   20     -18.830   3.856  -0.411  1.00  0.00      MEMB
ATOM   2675 H15X POPC   20     -18.108   4.463  -0.983  1.00  0.00      MEMB
ATOM   2676 H15Y POPC   20     -19.036   4.222   0.617  1.00  0.00      MEMB
ATOM   2677 C316 POPC   20     -20.083   3.795  -1.246  1.00  0.00      MEMB
ATOM   2678 H16X POPC   20     -20.412   4.792  -1.517  1.00  0.00      MEMB
ATOM   2679 H16Y POPC   20     -20.886   3.352  -0.650  1.00  0.00      MEMB
ATOM   2680 H16Z POPC   20     -19.931   3.231  -2.171  1.00  0.00      MEMB
ATOM   2681  N   POPC   21     -18.031 -15.763  18.549  1.00  0.00      MEMB
ATOM   2682  C12 POPC   21     -17.166 -14.538  18.287  1.00  0.00      MEMB
ATOM   2683 H12A POPC   21     -17.477 -13.729  18.934  1.00  0.00      MEMB
ATOM   2684 H12B POPC   21     -17.396 -14.186  17.286  1.00  0.00      MEMB
ATOM   2685  C13 POPC   21     -17.872 -16.232  19.961  1.00  0.00      MEMB
ATOM   2686 H13A POPC   21     -18.351 -17.178  20.123  1.00  0.00      MEMB
ATOM   2687 H13B POPC   21     -16.815 -16.383  20.208  1.00  0.00      MEMB
ATOM   2688 H13C POPC   21     -18.239 -15.483  20.635  1.00  0.00      MEMB
ATOM   2689  C14 POPC   21     -19.485 -15.475  18.327  1.00  0.00      MEMB
ATOM   2690 H14A POPC   21     -19.831 -14.766  19.065  1.00  0.00      MEMB
ATOM   2691 H14B POPC   21     -19.662 -15.030  17.354  1.00  0.00      MEMB
ATOM   2692 H14C POPC   21     -20.070 -16.383  18.439  1.00  0.00      MEMB
ATOM   2693  C15 POPC   21     -17.591 -16.876  17.657  1.00  0.00      MEMB
ATOM   2694 H15A POPC   21     -17.688 -16.634  16.610  1.00  0.00      MEMB
ATOM   2695 H15B POPC   21     -18.163 -17.753  17.879  1.00  0.00      MEMB
ATOM   2696 H15C POPC   21     -16.527 -17.098  17.816  1.00  0.00      MEMB
ATOM   2697  C11 POPC   21     -15.603 -14.638  18.405  1.00  0.00      MEMB
ATOM   2698 H11A POPC   21     -15.235 -13.592  18.434  1.00  0.00      MEMB
ATOM   2699 H11B POPC   21     -15.160 -15.094  17.485  1.00  0.00      MEMB
ATOM   2700  P   POPC   21     -13.887 -16.214  19.612  1.00  0.00      MEMB
ATOM   2701  O13 POPC   21     -13.504 -16.614  20.979  1.00  0.00      MEMB
ATOM   2702  O14 POPC   21     -12.838 -15.751  18.674  1.00  0.00      MEMB
ATOM   2703  O12 POPC   21     -15.141 -15.246  19.611  1.00  0.00      MEMB
ATOM   2704  O11 POPC   21     -14.574 -17.466  18.993  1.00  0.00      MEMB
ATOM   2705  C1  POPC   21     -13.705 -18.414  18.418  1.00  0.00      MEMB
ATOM   2706  HA  POPC   21     -13.357 -19.156  19.166  1.00  0.00      MEMB
ATOM   2707  HB  POPC   21     -12.733 -18.010  18.027  1.00  0.00      MEMB
ATOM   2708  C2  POPC   21     -14.479 -18.997  17.251  1.00  0.00      MEMB
ATOM   2709  HS  POPC   21     -13.983 -19.494  16.627  1.00  0.00      MEMB
ATOM   2710  O21 POPC   21     -14.974 -18.006  16.355  1.00  0.00      MEMB
ATOM   2711  C21 POPC   21     -14.044 -17.353  15.597  1.00  0.00      MEMB
ATOM   2712  O22 POPC   21     -12.845 -17.506  15.539  1.00  0.00      MEMB
ATOM   2713  C22 POPC   21     -14.813 -16.684  14.465  1.00  0.00      MEMB
ATOM   2714  H2R POPC   21     -15.305 -15.859  15.000  1.00  0.00      MEMB
ATOM   2715  H2S POPC   21     -15.569 -17.377  14.036  1.00  0.00      MEMB
ATOM   2716  C3  POPC   21     -15.602 -19.979  17.697  1.00  0.00      MEMB
ATOM   2717  HX  POPC   21     -16.124 -19.445  18.484  1.00  0.00      MEMB
ATOM   2718  HY  POPC   21     -15.140 -20.915  18.124  1.00  0.00      MEMB
ATOM   2719  O31 POPC   21     -16.523 -20.325  16.677  1.00  0.00      MEMB
ATOM   2720  C31 POPC   21     -16.137 -21.255  15.831  1.00  0.00      MEMB
ATOM   2721  O32 POPC   21     -15.165 -21.971  15.885  1.00  0.00      MEMB
ATOM   2722  C32 POPC   21     -17.141 -21.256  14.790  1.00  0.00      MEMB
ATOM   2723  H2X POPC   21     -17.256 -20.263  14.285  1.00  0.00      MEMB
ATOM   2724  H2Y POPC   21     -18.095 -21.456  15.310  1.00  0.00      MEMB
ATOM   2725  C23 POPC   21     -13.950 -16.176  13.270  1.00  0.00      MEMB
ATOM   2726  H3R POPC   21     -13.051 -15.641  13.625  1.00  0.00      MEMB
ATOM   2727  H3S POPC   21     -14.615 -15.460  12.743  1.00  0.00      MEMB
ATOM   2728  C24 POPC   21     -13.561 -17.171  12.170  1.00  0.00      MEMB
ATOM   2729  H4R POPC   21     -14.483 -17.722  11.857  1.00  0.00      MEMB
ATOM   2730  H4S POPC   21     -12.813 -17.908  12.523  1.00  0.00      MEMB
ATOM   2731  C25 POPC   21     -12.888 -16.559  10.960  1.00  0.00      MEMB
ATOM   2732  H5R POPC   21     -11.896 -16.112  11.189  1.00  0.00      MEMB
ATOM   2733  H5S POPC   21     -13.525 -15.758  10.536  1.00  0.00      MEMB
ATOM   2734  C26 POPC   21     -12.744 -17.530   9.822  1.00  0.00      MEMB
ATOM   2735  H6R POPC   21     -13.711 -17.991   9.580  1.00  0.00      MEMB
ATOM   2736  H6S POPC   21     -12.034 -18.350  10.067  1.00  0.00      MEMB
ATOM   2737  C27 POPC   21     -12.446 -16.647   8.639  1.00  0.00      MEMB
ATOM   2738  H7R POPC   21     -11.359 -16.421   8.681  1.00  0.00      MEMB
ATOM   2739  H7S POPC   21     -12.806 -15.648   8.637  1.00  0.00      MEMB
ATOM   2740  C28 POPC   21     -13.106 -17.185   7.322  1.00  0.00      MEMB
ATOM   2741  H8R POPC   21     -13.984 -17.785   7.407  1.00  0.00      MEMB
ATOM   2742  H8S POPC   21     -12.823 -18.173   7.133  1.00  0.00      MEMB
ATOM   2743  C29 POPC   21     -12.863 -16.481   6.030  1.00  0.00      MEMB
ATOM   2744  H91 POPC   21     -12.639 -15.436   6.248  1.00  0.00      MEMB
ATOM   2745 C210 POPC   21     -12.279 -16.906   4.906  1.00  0.00      MEMB
ATOM   2746 H101 POPC   21     -12.091 -16.131   4.164  1.00  0.00      MEMB
ATOM   2747 C211 POPC   21     -11.629 -18.205   4.467  1.00  0.00      MEMB
ATOM   2748 H11R POPC   21     -11.965 -18.986   5.070  1.00  0.00      MEMB
ATOM   2749 H11S POPC   21     -10.502 -18.390   4.364  1.00  0.00      MEMB
ATOM   2750 C212 POPC   21     -12.007 -18.289   3.080  1.00  0.00      MEMB
ATOM   2751 H12R POPC   21     -11.480 -17.697   2.344  1.00  0.00      MEMB
ATOM   2752 H12S POPC   21     -13.081 -17.969   3.044  1.00  0.00      MEMB
ATOM   2753 C213 POPC   21     -11.782 -19.768   2.692  1.00  0.00      MEMB
ATOM   2754 H13R POPC   21     -11.979 -20.232   3.637  1.00  0.00      MEMB
ATOM   2755 H13S POPC   21     -10.797 -20.123   2.556  1.00  0.00      MEMB
ATOM   2756 C214 POPC   21     -12.648 -20.194   1.420  1.00  0.00      MEMB
ATOM   2757 H14R POPC   21     -12.765 -19.659   0.617  1.00  0.00      MEMB
ATOM   2758 H14S POPC   21     -12.974 -19.353   1.810  1.00  0.00      MEMB
ATOM   2759 C215 POPC   21     -13.517 -21.366   0.947  1.00  0.00      MEMB
ATOM   2760 H15R POPC   21     -13.191 -22.026   1.631  1.00  0.00      MEMB
ATOM   2761 H15S POPC   21     -12.858 -21.335   0.239  1.00  0.00      MEMB
ATOM   2762 C216 POPC   21     -14.587 -21.632  -0.125  1.00  0.00      MEMB
ATOM   2763 H16R POPC   21     -14.371 -22.674  -0.415  1.00  0.00      MEMB
ATOM   2764 H16S POPC   21     -14.386 -20.871  -0.917  1.00  0.00      MEMB
ATOM   2765 C217 POPC   21     -16.023 -21.646   0.358  1.00  0.00      MEMB
ATOM   2766 H17R POPC   21     -16.489 -20.666   0.558  1.00  0.00      MEMB
ATOM   2767 H17S POPC   21     -16.054 -22.212   1.304  1.00  0.00      MEMB
ATOM   2768 C218 POPC   21     -17.037 -22.064  -0.628  1.00  0.00      MEMB
ATOM   2769 H18R POPC   21     -16.884 -21.515  -1.589  1.00  0.00      MEMB
ATOM   2770 H18S POPC   21     -18.012 -21.769  -0.193  1.00  0.00      MEMB
ATOM   2771 H18T POPC   21     -16.953 -23.157  -0.672  1.00  0.00      MEMB
ATOM   2772  C33 POPC   21     -16.810 -22.266  13.728  1.00  0.00      MEMB
ATOM   2773  H3X POPC   21     -17.191 -23.310  13.899  1.00  0.00      MEMB
ATOM   2774  H3Y POPC   21     -15.878 -22.759  13.620  1.00  0.00      MEMB
ATOM   2775  C34 POPC   21     -17.318 -21.549  12.442  1.00  0.00      MEMB
ATOM   2776  H4X POPC   21     -18.127 -20.939  12.728  1.00  0.00      MEMB
ATOM   2777  H4Y POPC   21     -17.710 -22.257  11.974  1.00  0.00      MEMB
ATOM   2778  C35 POPC   21     -17.181 -20.430  11.442  1.00  0.00      MEMB
ATOM   2779  H5X POPC   21     -16.516 -21.186  11.103  1.00  0.00      MEMB
ATOM   2780  H5Y POPC   21     -16.942 -19.603  12.112  1.00  0.00      MEMB
ATOM   2781  C36 POPC   21     -18.121 -20.144  10.237  1.00  0.00      MEMB
ATOM   2782  H6X POPC   21     -19.109 -19.866  10.601  1.00  0.00      MEMB
ATOM   2783  H6Y POPC   21     -18.492 -20.849   9.481  1.00  0.00      MEMB
ATOM   2784  C37 POPC   21     -17.414 -19.379   9.166  1.00  0.00      MEMB
ATOM   2785  H7X POPC   21     -17.683 -19.705   8.142  1.00  0.00      MEMB
ATOM   2786  H7Y POPC   21     -16.321 -19.486   9.232  1.00  0.00      MEMB
ATOM   2787  C38 POPC   21     -17.915 -17.997   9.329  1.00  0.00      MEMB
ATOM   2788  H8X POPC   21     -17.829 -17.770  10.415  1.00  0.00      MEMB
ATOM   2789  H8Y POPC   21     -18.992 -18.020   9.037  1.00  0.00      MEMB
ATOM   2790  C39 POPC   21     -17.019 -17.047   8.582  1.00  0.00      MEMB
ATOM   2791  H9X POPC   21     -16.030 -17.141   9.095  1.00  0.00      MEMB
ATOM   2792  H9Y POPC   21     -17.337 -16.005   8.760  1.00  0.00      MEMB
ATOM   2793 C310 POPC   21     -16.816 -17.448   7.112  1.00  0.00      MEMB
ATOM   2794 H10X POPC   21     -17.732 -17.604   6.505  1.00  0.00      MEMB
ATOM   2795 H10Y POPC   21     -16.314 -18.437   7.165  1.00  0.00      MEMB
ATOM   2796 C311 POPC   21     -15.886 -16.497   6.378  1.00  0.00      MEMB
ATOM   2797 H11X POPC   21     -15.250 -17.079   5.666  1.00  0.00      MEMB
ATOM   2798 H11Y POPC   21     -15.221 -16.053   7.155  1.00  0.00      MEMB
ATOM   2799 C312 POPC   21     -16.619 -15.415   5.589  1.00  0.00      MEMB
ATOM   2800 H12X POPC   21     -15.927 -14.562   5.435  1.00  0.00      MEMB
ATOM   2801 H12Y POPC   21     -17.475 -15.029   6.184  1.00  0.00      MEMB
ATOM   2802 C313 POPC   21     -17.146 -15.943   4.242  1.00  0.00      MEMB
ATOM   2803 H13X POPC   21     -17.954 -16.661   4.498  1.00  0.00      MEMB
ATOM   2804 H13Y POPC   21     -16.352 -16.507   3.697  1.00  0.00      MEMB
ATOM   2805 C314 POPC   21     -17.648 -14.824   3.307  1.00  0.00      MEMB
ATOM   2806 H14X POPC   21     -16.777 -14.258   2.948  1.00  0.00      MEMB
ATOM   2807 H14Y POPC   21     -18.333 -14.142   3.850  1.00  0.00      MEMB
ATOM   2808 C315 POPC   21     -18.389 -15.286   2.083  1.00  0.00      MEMB
ATOM   2809 H15X POPC   21     -17.753 -15.987   1.505  1.00  0.00      MEMB
ATOM   2810 H15Y POPC   21     -18.796 -14.468   1.441  1.00  0.00      MEMB
ATOM   2811 C316 POPC   21     -19.511 -16.091   2.522  1.00  0.00      MEMB
ATOM   2812 H16X POPC   21     -19.912 -16.532   1.607  1.00  0.00      MEMB
ATOM   2813 H16Y POPC   21     -20.301 -15.575   3.112  1.00  0.00      MEMB
ATOM   2814 H16Z POPC   21     -19.169 -16.987   3.068  1.00  0.00      MEMB
ATOM   2815  N   POPC   22      10.449 -19.633  21.022  1.00  0.00      MEMB
ATOM   2816  C12 POPC   22      11.240 -19.618  19.708  1.00  0.00      MEMB
ATOM   2817 H12A POPC   22      12.230 -20.039  19.877  1.00  0.00      MEMB
ATOM   2818 H12B POPC   22      11.391 -18.572  19.462  1.00  0.00      MEMB
ATOM   2819  C13 POPC   22      10.634 -20.899  21.796  1.00  0.00      MEMB
ATOM   2820 H13A POPC   22      11.656 -20.964  22.153  1.00  0.00      MEMB
ATOM   2821 H13B POPC   22      10.011 -20.867  22.676  1.00  0.00      MEMB
ATOM   2822 H13C POPC   22      10.394 -21.801  21.227  1.00  0.00      MEMB
ATOM   2823  C14 POPC   22      11.041 -18.513  21.810  1.00  0.00      MEMB
ATOM   2824 H14A POPC   22      12.080 -18.724  22.054  1.00  0.00      MEMB
ATOM   2825 H14B POPC   22      11.040 -17.607  21.213  1.00  0.00      MEMB
ATOM   2826 H14C POPC   22      10.522 -18.337  22.724  1.00  0.00      MEMB
ATOM   2827  C15 POPC   22       8.992 -19.294  20.899  1.00  0.00      MEMB
ATOM   2828 H15A POPC   22       8.585 -19.160  21.884  1.00  0.00      MEMB
ATOM   2829 H15B POPC   22       8.422 -20.069  20.383  1.00  0.00      MEMB
ATOM   2830 H15C POPC   22       8.844 -18.378  20.327  1.00  0.00      MEMB
ATOM   2831  C11 POPC   22      10.733 -20.338  18.442  1.00  0.00      MEMB
ATOM   2832 H11A POPC   22      10.732 -21.419  18.673  1.00  0.00      MEMB
ATOM   2833 H11B POPC   22      11.470 -20.201  17.609  1.00  0.00      MEMB
ATOM   2834  P   POPC   22       9.148 -18.746  17.101  1.00  0.00      MEMB
ATOM   2835  O13 POPC   22       9.679 -17.535  17.771  1.00  0.00      MEMB
ATOM   2836  O14 POPC   22       7.728 -18.750  16.694  1.00  0.00      MEMB
ATOM   2837  O12 POPC   22       9.415 -19.956  18.080  1.00  0.00      MEMB
ATOM   2838  O11 POPC   22      10.062 -19.072  15.843  1.00  0.00      MEMB
ATOM   2839  C1  POPC   22       9.692 -20.214  15.081  1.00  0.00      MEMB
ATOM   2840  HA  POPC   22       8.794 -20.052  14.443  1.00  0.00      MEMB
ATOM   2841  HB  POPC   22       9.530 -21.111  15.740  1.00  0.00      MEMB
ATOM   2842  C2  POPC   22      10.792 -20.487  14.074  1.00  0.00      MEMB
ATOM   2843  HS  POPC   22      11.691 -20.657  14.700  1.00  0.00      MEMB
ATOM   2844  O21 POPC   22      11.138 -19.364  13.269  1.00  0.00      MEMB
ATOM   2845  C21 POPC   22      12.248 -19.395  12.546  1.00  0.00      MEMB
ATOM   2846  O22 POPC   22      13.052 -20.298  12.450  1.00  0.00      MEMB
ATOM   2847  C22 POPC   22      12.337 -18.084  11.822  1.00  0.00      MEMB
ATOM   2848  H2R POPC   22      13.293 -17.582  12.074  1.00  0.00      MEMB
ATOM   2849  H2S POPC   22      11.479 -17.452  12.137  1.00  0.00      MEMB
ATOM   2850  C3  POPC   22      10.322 -21.680  13.186  1.00  0.00      MEMB
ATOM   2851  HX  POPC   22      10.154 -22.610  13.798  1.00  0.00      MEMB
ATOM   2852  HY  POPC   22      11.185 -21.771  12.553  1.00  0.00      MEMB
ATOM   2853  O31 POPC   22       9.255 -21.438  12.268  1.00  0.00      MEMB
ATOM   2854  C31 POPC   22       8.879 -22.580  11.698  1.00  0.00      MEMB
ATOM   2855  O32 POPC   22       9.211 -23.699  12.035  1.00  0.00      MEMB
ATOM   2856  C32 POPC   22       7.912 -22.323  10.577  1.00  0.00      MEMB
ATOM   2857  H2X POPC   22       6.914 -22.342  11.064  1.00  0.00      MEMB
ATOM   2858  H2Y POPC   22       8.014 -23.154   9.849  1.00  0.00      MEMB
ATOM   2859  C23 POPC   22      12.159 -18.321  10.323  1.00  0.00      MEMB
ATOM   2860  H3R POPC   22      11.697 -17.393   9.907  1.00  0.00      MEMB
ATOM   2861  H3S POPC   22      11.447 -19.152  10.144  1.00  0.00      MEMB
ATOM   2862  C24 POPC   22      13.484 -18.494   9.584  1.00  0.00      MEMB
ATOM   2863  H4R POPC   22      14.270 -17.978  10.166  1.00  0.00      MEMB
ATOM   2864  H4S POPC   22      13.392 -17.934   8.627  1.00  0.00      MEMB
ATOM   2865  C25 POPC   22      13.935 -19.943   9.352  1.00  0.00      MEMB
ATOM   2866  H5R POPC   22      14.381 -20.378  10.279  1.00  0.00      MEMB
ATOM   2867  H5S POPC   22      14.762 -19.945   8.606  1.00  0.00      MEMB
ATOM   2868  C26 POPC   22      12.775 -20.891   9.022  1.00  0.00      MEMB
ATOM   2869  H6R POPC   22      12.032 -20.556   8.247  1.00  0.00      MEMB
ATOM   2870  H6S POPC   22      12.344 -21.292   9.944  1.00  0.00      MEMB
ATOM   2871  C27 POPC   22      13.187 -22.204   8.485  1.00  0.00      MEMB
ATOM   2872  H7R POPC   22      14.194 -22.536   8.838  1.00  0.00      MEMB
ATOM   2873  H7S POPC   22      13.495 -21.646   7.596  1.00  0.00      MEMB
ATOM   2874  C28 POPC   22      11.966 -23.308   8.293  1.00  0.00      MEMB
ATOM   2875  H8R POPC   22      11.054 -22.784   8.305  1.00  0.00      MEMB
ATOM   2876  H8S POPC   22      12.311 -24.124   9.024  1.00  0.00      MEMB
ATOM   2877  C29 POPC   22      11.495 -24.170   7.094  1.00  0.00      MEMB
ATOM   2878  H91 POPC   22      12.136 -25.007   7.417  1.00  0.00      MEMB
ATOM   2879 C210 POPC   22      11.009 -24.052   5.767  1.00  0.00      MEMB
ATOM   2880 H101 POPC   22      11.457 -24.513   4.791  1.00  0.00      MEMB
ATOM   2881 C211 POPC   22      10.731 -22.806   5.131  1.00  0.00      MEMB
ATOM   2882 H11R POPC   22      10.804 -21.807   5.565  1.00  0.00      MEMB
ATOM   2883 H11S POPC   22       9.747 -22.852   5.423  1.00  0.00      MEMB
ATOM   2884 C212 POPC   22      10.822 -22.692   3.706  1.00  0.00      MEMB
ATOM   2885 H12R POPC   22      11.836 -23.067   3.491  1.00  0.00      MEMB
ATOM   2886 H12S POPC   22      10.480 -21.612   3.615  1.00  0.00      MEMB
ATOM   2887 C213 POPC   22       9.855 -23.352   2.862  1.00  0.00      MEMB
ATOM   2888 H13R POPC   22       8.947 -22.719   2.980  1.00  0.00      MEMB
ATOM   2889 H13S POPC   22      10.029 -24.426   3.020  1.00  0.00      MEMB
ATOM   2890 C214 POPC   22       9.980 -23.256   1.419  1.00  0.00      MEMB
ATOM   2891 H14R POPC   22       9.712 -22.158   1.160  1.00  0.00      MEMB
ATOM   2892 H14S POPC   22       9.190 -23.132   0.813  1.00  0.00      MEMB
ATOM   2893 C215 POPC   22      11.111 -24.271   0.797  1.00  0.00      MEMB
ATOM   2894 H15R POPC   22      10.816 -25.286   0.826  1.00  0.00      MEMB
ATOM   2895 H15S POPC   22      11.881 -24.324   1.556  1.00  0.00      MEMB
ATOM   2896 C216 POPC   22      11.559 -24.310  -0.787  1.00  0.00      MEMB
ATOM   2897 H16R POPC   22      12.352 -23.653  -1.171  1.00  0.00      MEMB
ATOM   2898 H16S POPC   22      10.673 -23.963  -1.363  1.00  0.00      MEMB
ATOM   2899 C217 POPC   22      12.875 -24.853  -1.376  1.00  0.00      MEMB
ATOM   2900 H17R POPC   22      12.409 -25.655  -1.731  1.00  0.00      MEMB
ATOM   2901 H17S POPC   22      13.601 -25.054  -0.628  1.00  0.00      MEMB
ATOM   2902 C218 POPC   22      13.525 -24.581  -2.733  1.00  0.00      MEMB
ATOM   2903 H18R POPC   22      13.933 -25.420  -3.304  1.00  0.00      MEMB
ATOM   2904 H18S POPC   22      13.875 -23.593  -2.804  1.00  0.00      MEMB
ATOM   2905 H18T POPC   22      12.813 -24.412  -3.502  1.00  0.00      MEMB
ATOM   2906  C33 POPC   22       8.092 -20.989   9.845  1.00  0.00      MEMB
ATOM   2907  H3X POPC   22       8.148 -20.133  10.555  1.00  0.00      MEMB
ATOM   2908  H3Y POPC   22       7.164 -20.910   9.242  1.00  0.00      MEMB
ATOM   2909  C34 POPC   22       9.185 -21.005   8.779  1.00  0.00      MEMB
ATOM   2910  H4X POPC   22       9.166 -22.010   8.288  1.00  0.00      MEMB
ATOM   2911  H4Y POPC   22      10.163 -20.759   9.235  1.00  0.00      MEMB
ATOM   2912  C35 POPC   22       8.969 -20.001   7.651  1.00  0.00      MEMB
ATOM   2913  H5X POPC   22       8.067 -20.361   7.112  1.00  0.00      MEMB
ATOM   2914  H5Y POPC   22       9.859 -20.037   6.977  1.00  0.00      MEMB
ATOM   2915  C36 POPC   22       8.810 -18.568   8.164  1.00  0.00      MEMB
ATOM   2916  H6X POPC   22       9.665 -18.394   8.857  1.00  0.00      MEMB
ATOM   2917  H6Y POPC   22       7.893 -18.471   8.782  1.00  0.00      MEMB
ATOM   2918  C37 POPC   22       8.803 -17.484   7.070  1.00  0.00      MEMB
ATOM   2919  H7X POPC   22       9.669 -17.574   6.374  1.00  0.00      MEMB
ATOM   2920  H7Y POPC   22       8.945 -16.511   7.601  1.00  0.00      MEMB
ATOM   2921  C38 POPC   22       7.471 -17.296   6.315  1.00  0.00      MEMB
ATOM   2922  H8X POPC   22       7.675 -16.529   5.532  1.00  0.00      MEMB
ATOM   2923  H8Y POPC   22       6.711 -16.902   7.029  1.00  0.00      MEMB
ATOM   2924  C39 POPC   22       6.813 -18.471   5.586  1.00  0.00      MEMB
ATOM   2925  H9X POPC   22       5.875 -18.081   5.126  1.00  0.00      MEMB
ATOM   2926  H9Y POPC   22       6.526 -19.294   6.279  1.00  0.00      MEMB
ATOM   2927 C310 POPC   22       7.660 -19.066   4.465  1.00  0.00      MEMB
ATOM   2928 H10X POPC   22       7.008 -19.864   4.040  1.00  0.00      MEMB
ATOM   2929 H10Y POPC   22       8.544 -19.529   4.951  1.00  0.00      MEMB
ATOM   2930 C311 POPC   22       8.139 -18.049   3.417  1.00  0.00      MEMB
ATOM   2931 H11X POPC   22       8.962 -17.420   3.834  1.00  0.00      MEMB
ATOM   2932 H11Y POPC   22       7.299 -17.367   3.144  1.00  0.00      MEMB
ATOM   2933 C312 POPC   22       8.636 -18.682   2.132  1.00  0.00      MEMB
ATOM   2934 H12X POPC   22       7.842 -19.200   1.564  1.00  0.00      MEMB
ATOM   2935 H12Y POPC   22       9.638 -19.172   2.158  1.00  0.00      MEMB
ATOM   2936 C313 POPC   22       8.940 -17.692   1.179  1.00  0.00      MEMB
ATOM   2937 H13X POPC   22       9.853 -17.142   1.627  1.00  0.00      MEMB
ATOM   2938 H13Y POPC   22       8.087 -16.970   1.029  1.00  0.00      MEMB
ATOM   2939 C314 POPC   22       9.451 -18.263  -0.162  1.00  0.00      MEMB
ATOM   2940 H14X POPC   22      10.152 -19.052  -0.042  1.00  0.00      MEMB
ATOM   2941 H14Y POPC   22      10.225 -17.606  -0.533  1.00  0.00      MEMB
ATOM   2942 C315 POPC   22       8.436 -18.567  -1.278  1.00  0.00      MEMB
ATOM   2943 H15X POPC   22       7.869 -17.836  -1.959  1.00  0.00      MEMB
ATOM   2944 H15Y POPC   22       7.655 -18.832  -0.650  1.00  0.00      MEMB
ATOM   2945 C316 POPC   22       8.987 -19.390  -2.321  1.00  0.00      MEMB
ATOM   2946 H16X POPC   22       9.396 -20.286  -1.859  1.00  0.00      MEMB
ATOM   2947 H16Y POPC   22       9.744 -18.934  -2.956  1.00  0.00      MEMB
ATOM   2948 H16Z POPC   22       8.267 -19.541  -3.127  1.00  0.00      MEMB
ATOM   2949  N   POPC   23       5.899  20.756  18.291  1.00  0.00      MEMB
ATOM   2950  C12 POPC   23       5.388  21.649  19.424  1.00  0.00      MEMB
ATOM   2951 H12A POPC   23       6.236  22.091  19.915  1.00  0.00      MEMB
ATOM   2952 H12B POPC   23       4.910  21.080  20.225  1.00  0.00      MEMB
ATOM   2953  C13 POPC   23       4.798  19.978  17.587  1.00  0.00      MEMB
ATOM   2954 H13A POPC   23       5.224  19.220  16.936  1.00  0.00      MEMB
ATOM   2955 H13B POPC   23       4.072  19.493  18.245  1.00  0.00      MEMB
ATOM   2956 H13C POPC   23       4.214  20.658  16.971  1.00  0.00      MEMB
ATOM   2957  C14 POPC   23       6.546  21.616  17.222  1.00  0.00      MEMB
ATOM   2958 H14A POPC   23       7.341  22.253  17.597  1.00  0.00      MEMB
ATOM   2959 H14B POPC   23       6.900  21.019  16.392  1.00  0.00      MEMB
ATOM   2960 H14C POPC   23       5.787  22.280  16.795  1.00  0.00      MEMB
ATOM   2961  C15 POPC   23       6.860  19.779  18.873  1.00  0.00      MEMB
ATOM   2962 H15A POPC   23       7.115  19.049  18.121  1.00  0.00      MEMB
ATOM   2963 H15B POPC   23       6.391  19.214  19.681  1.00  0.00      MEMB
ATOM   2964 H15C POPC   23       7.746  20.290  19.229  1.00  0.00      MEMB
ATOM   2965  C11 POPC   23       4.449  22.805  19.039  1.00  0.00      MEMB
ATOM   2966 H11A POPC   23       4.938  23.388  18.226  1.00  0.00      MEMB
ATOM   2967 H11B POPC   23       4.322  23.543  19.869  1.00  0.00      MEMB
ATOM   2968  P   POPC   23       2.163  21.781  19.759  1.00  0.00      MEMB
ATOM   2969  O13 POPC   23       2.815  21.842  21.086  1.00  0.00      MEMB
ATOM   2970  O14 POPC   23       1.515  20.505  19.360  1.00  0.00      MEMB
ATOM   2971  O12 POPC   23       3.197  22.261  18.626  1.00  0.00      MEMB
ATOM   2972  O11 POPC   23       1.064  22.905  19.725  1.00  0.00      MEMB
ATOM   2973  C1  POPC   23       1.228  24.106  19.011  1.00  0.00      MEMB
ATOM   2974  HA  POPC   23       2.284  24.455  18.992  1.00  0.00      MEMB
ATOM   2975  HB  POPC   23       0.664  24.861  19.593  1.00  0.00      MEMB
ATOM   2976  C2  POPC   23       0.627  23.946  17.582  1.00  0.00      MEMB
ATOM   2977  HS  POPC   23      -0.468  24.082  17.764  1.00  0.00      MEMB
ATOM   2978  O21 POPC   23       0.996  22.679  17.042  1.00  0.00      MEMB
ATOM   2979  C21 POPC   23       0.127  22.144  16.244  1.00  0.00      MEMB
ATOM   2980  O22 POPC   23      -0.852  22.671  15.795  1.00  0.00      MEMB
ATOM   2981  C22 POPC   23       0.444  20.731  15.886  1.00  0.00      MEMB
ATOM   2982  H2R POPC   23      -0.481  20.122  15.999  1.00  0.00      MEMB
ATOM   2983  H2S POPC   23       1.281  20.409  16.525  1.00  0.00      MEMB
ATOM   2984  C3  POPC   23       1.065  24.916  16.504  1.00  0.00      MEMB
ATOM   2985  HX  POPC   23       0.649  25.846  16.579  1.00  0.00      MEMB
ATOM   2986  HY  POPC   23       0.403  25.157  15.668  1.00  0.00      MEMB
ATOM   2987  O31 POPC   23       2.482  25.123  16.414  1.00  0.00      MEMB
ATOM   2988  C31 POPC   23       2.737  24.565  15.247  1.00  0.00      MEMB
ATOM   2989  O32 POPC   23       1.916  24.343  14.380  1.00  0.00      MEMB
ATOM   2990  C32 POPC   23       4.103  24.007  15.241  1.00  0.00      MEMB
ATOM   2991  H2X POPC   23       4.039  23.107  15.894  1.00  0.00      MEMB
ATOM   2992  H2Y POPC   23       4.767  24.767  15.699  1.00  0.00      MEMB
ATOM   2993  C23 POPC   23       0.839  20.706  14.418  1.00  0.00      MEMB
ATOM   2994  H3R POPC   23       1.587  21.519  14.275  1.00  0.00      MEMB
ATOM   2995  H3S POPC   23      -0.080  20.924  13.849  1.00  0.00      MEMB
ATOM   2996  C24 POPC   23       1.306  19.349  13.902  1.00  0.00      MEMB
ATOM   2997  H4R POPC   23       0.528  18.608  14.211  1.00  0.00      MEMB
ATOM   2998  H4S POPC   23       2.279  19.082  14.359  1.00  0.00      MEMB
ATOM   2999  C25 POPC   23       1.482  19.272  12.374  1.00  0.00      MEMB
ATOM   3000  H5R POPC   23       0.577  19.692  11.876  1.00  0.00      MEMB
ATOM   3001  H5S POPC   23       1.610  18.199  12.115  1.00  0.00      MEMB
ATOM   3002  C26 POPC   23       2.725  19.994  11.825  1.00  0.00      MEMB
ATOM   3003  H6R POPC   23       3.631  19.684  12.398  1.00  0.00      MEMB
ATOM   3004  H6S POPC   23       2.518  21.061  12.046  1.00  0.00      MEMB
ATOM   3005  C27 POPC   23       2.991  19.773  10.306  1.00  0.00      MEMB
ATOM   3006  H7R POPC   23       3.142  18.692  10.096  1.00  0.00      MEMB
ATOM   3007  H7S POPC   23       3.920  20.288   9.988  1.00  0.00      MEMB
ATOM   3008  C28 POPC   23       1.882  20.265   9.371  1.00  0.00      MEMB
ATOM   3009  H8R POPC   23       0.917  19.968   9.866  1.00  0.00      MEMB
ATOM   3010  H8S POPC   23       1.820  19.683   8.432  1.00  0.00      MEMB
ATOM   3011  C29 POPC   23       2.026  21.774   9.139  1.00  0.00      MEMB
ATOM   3012  H91 POPC   23       2.179  22.319  10.086  1.00  0.00      MEMB
ATOM   3013 C210 POPC   23       1.744  22.512   8.040  1.00  0.00      MEMB
ATOM   3014 H101 POPC   23       1.432  23.574   8.181  1.00  0.00      MEMB
ATOM   3015 C211 POPC   23       1.220  21.897   6.777  1.00  0.00      MEMB
ATOM   3016 H11R POPC   23       0.885  20.829   6.890  1.00  0.00      MEMB
ATOM   3017 H11S POPC   23       1.925  22.001   5.947  1.00  0.00      MEMB
ATOM   3018 C212 POPC   23       0.126  22.616   6.084  1.00  0.00      MEMB
ATOM   3019 H12R POPC   23       0.125  23.705   6.064  1.00  0.00      MEMB
ATOM   3020 H12S POPC   23      -0.723  22.505   6.666  1.00  0.00      MEMB
ATOM   3021 C213 POPC   23      -0.308  21.787   4.906  1.00  0.00      MEMB
ATOM   3022 H13R POPC   23      -1.186  22.246   4.520  1.00  0.00      MEMB
ATOM   3023 H13S POPC   23      -0.659  20.769   5.191  1.00  0.00      MEMB
ATOM   3024 C214 POPC   23       0.094  22.303   3.586  1.00  0.00      MEMB
ATOM   3025 H14R POPC   23       1.084  21.904   3.569  1.00  0.00      MEMB
ATOM   3026 H14S POPC   23       0.023  23.426   3.669  1.00  0.00      MEMB
ATOM   3027 C215 POPC   23      -0.658  21.906   2.328  1.00  0.00      MEMB
ATOM   3028 H15R POPC   23      -0.463  22.576   1.517  1.00  0.00      MEMB
ATOM   3029 H15S POPC   23      -1.738  21.889   2.297  1.00  0.00      MEMB
ATOM   3030 C216 POPC   23      -0.790  20.526   2.051  1.00  0.00      MEMB
ATOM   3031 H16R POPC   23      -1.598  20.410   1.236  1.00  0.00      MEMB
ATOM   3032 H16S POPC   23      -1.171  20.218   3.090  1.00  0.00      MEMB
ATOM   3033 C217 POPC   23       0.377  19.719   1.612  1.00  0.00      MEMB
ATOM   3034 H17R POPC   23       0.082  18.723   1.209  1.00  0.00      MEMB
ATOM   3035 H17S POPC   23       0.997  19.608   2.523  1.00  0.00      MEMB
ATOM   3036 C218 POPC   23       1.125  20.327   0.508  1.00  0.00      MEMB
ATOM   3037 H18R POPC   23       2.174  20.457   0.836  1.00  0.00      MEMB
ATOM   3038 H18S POPC   23       0.596  21.260   0.249  1.00  0.00      MEMB
ATOM   3039 H18T POPC   23       1.064  19.682  -0.390  1.00  0.00      MEMB
ATOM   3040  C33 POPC   23       4.421  23.511  13.811  1.00  0.00      MEMB
ATOM   3041  H3X POPC   23       3.554  22.978  13.346  1.00  0.00      MEMB
ATOM   3042  H3Y POPC   23       5.198  22.736  13.900  1.00  0.00      MEMB
ATOM   3043  C34 POPC   23       4.978  24.588  12.878  1.00  0.00      MEMB
ATOM   3044  H4X POPC   23       5.562  25.313  13.479  1.00  0.00      MEMB
ATOM   3045  H4Y POPC   23       4.107  25.114  12.416  1.00  0.00      MEMB
ATOM   3046  C35 POPC   23       5.901  24.085  11.757  1.00  0.00      MEMB
ATOM   3047  H5X POPC   23       6.786  23.495  12.084  1.00  0.00      MEMB
ATOM   3048  H5Y POPC   23       6.294  24.956  11.178  1.00  0.00      MEMB
ATOM   3049  C36 POPC   23       5.112  23.263  10.758  1.00  0.00      MEMB
ATOM   3050  H6X POPC   23       4.102  23.725  10.708  1.00  0.00      MEMB
ATOM   3051  H6Y POPC   23       4.963  22.248  11.173  1.00  0.00      MEMB
ATOM   3052  C37 POPC   23       5.844  23.294   9.408  1.00  0.00      MEMB
ATOM   3053  H7X POPC   23       6.907  22.988   9.561  1.00  0.00      MEMB
ATOM   3054  H7Y POPC   23       5.857  24.352   9.059  1.00  0.00      MEMB
ATOM   3055  C38 POPC   23       5.271  22.361   8.338  1.00  0.00      MEMB
ATOM   3056  H8X POPC   23       4.258  22.673   8.030  1.00  0.00      MEMB
ATOM   3057  H8Y POPC   23       5.166  21.366   8.804  1.00  0.00      MEMB
ATOM   3058  C39 POPC   23       6.166  22.204   7.104  1.00  0.00      MEMB
ATOM   3059  H9X POPC   23       5.700  21.507   6.376  1.00  0.00      MEMB
ATOM   3060  H9Y POPC   23       7.144  21.755   7.391  1.00  0.00      MEMB
ATOM   3061 C310 POPC   23       6.527  23.525   6.455  1.00  0.00      MEMB
ATOM   3062 H10X POPC   23       7.289  23.276   5.684  1.00  0.00      MEMB
ATOM   3063 H10Y POPC   23       7.008  24.186   7.208  1.00  0.00      MEMB
ATOM   3064 C311 POPC   23       5.425  24.241   5.690  1.00  0.00      MEMB
ATOM   3065 H11X POPC   23       5.914  25.143   5.246  1.00  0.00      MEMB
ATOM   3066 H11Y POPC   23       4.582  24.553   6.350  1.00  0.00      MEMB
ATOM   3067 C312 POPC   23       4.931  23.357   4.536  1.00  0.00      MEMB
ATOM   3068 H12X POPC   23       4.504  22.427   4.927  1.00  0.00      MEMB
ATOM   3069 H12Y POPC   23       5.775  23.195   3.831  1.00  0.00      MEMB
ATOM   3070 C313 POPC   23       3.859  24.016   3.746  1.00  0.00      MEMB
ATOM   3071 H13X POPC   23       4.548  24.831   3.393  1.00  0.00      MEMB
ATOM   3072 H13Y POPC   23       3.010  24.333   4.405  1.00  0.00      MEMB
ATOM   3073 C314 POPC   23       3.392  23.589   2.372  1.00  0.00      MEMB
ATOM   3074 H14X POPC   23       2.503  24.214   2.077  1.00  0.00      MEMB
ATOM   3075 H14Y POPC   23       3.108  22.535   2.448  1.00  0.00      MEMB
ATOM   3076 C315 POPC   23       4.491  23.835   1.341  1.00  0.00      MEMB
ATOM   3077 H15X POPC   23       5.438  23.328   1.613  1.00  0.00      MEMB
ATOM   3078 H15Y POPC   23       4.712  24.904   1.343  1.00  0.00      MEMB
ATOM   3079 C316 POPC   23       4.114  23.463  -0.072  1.00  0.00      MEMB
ATOM   3080 H16X POPC   23       3.308  24.141  -0.439  1.00  0.00      MEMB
ATOM   3081 H16Y POPC   23       3.751  22.420  -0.101  1.00  0.00      MEMB
ATOM   3082 H16Z POPC   23       5.034  23.511  -0.696  1.00  0.00      MEMB
ATOM   3083  N   POPC   24      16.770  14.917  20.053  1.00  0.00      MEMB
ATOM   3084  C12 POPC   24      16.562  14.214  18.701  1.00  0.00      MEMB
ATOM   3085 H12A POPC   24      15.918  14.810  18.068  1.00  0.00      MEMB
ATOM   3086 H12B POPC   24      15.997  13.297  18.855  1.00  0.00      MEMB
ATOM   3087  C13 POPC   24      17.721  16.055  19.904  1.00  0.00      MEMB
ATOM   3088 H13A POPC   24      17.743  16.401  18.876  1.00  0.00      MEMB
ATOM   3089 H13B POPC   24      17.462  16.885  20.555  1.00  0.00      MEMB
ATOM   3090 H13C POPC   24      18.723  15.703  20.133  1.00  0.00      MEMB
ATOM   3091  C14 POPC   24      15.501  15.444  20.630  1.00  0.00      MEMB
ATOM   3092 H14A POPC   24      15.031  16.137  19.949  1.00  0.00      MEMB
ATOM   3093 H14B POPC   24      14.847  14.619  20.911  1.00  0.00      MEMB
ATOM   3094 H14C POPC   24      15.663  16.011  21.547  1.00  0.00      MEMB
ATOM   3095  C15 POPC   24      17.309  13.947  21.053  1.00  0.00      MEMB
ATOM   3096 H15A POPC   24      16.525  13.242  21.314  1.00  0.00      MEMB
ATOM   3097 H15B POPC   24      17.632  14.449  21.940  1.00  0.00      MEMB
ATOM   3098 H15C POPC   24      18.200  13.437  20.685  1.00  0.00      MEMB
ATOM   3099  C11 POPC   24      17.818  13.812  17.867  1.00  0.00      MEMB
ATOM   3100 H11A POPC   24      18.442  14.678  17.565  1.00  0.00      MEMB
ATOM   3101 H11B POPC   24      17.442  13.391  16.901  1.00  0.00      MEMB
ATOM   3102  P   POPC   24      18.849  11.383  18.195  1.00  0.00      MEMB
ATOM   3103  O13 POPC   24      17.503  10.794  18.037  1.00  0.00      MEMB
ATOM   3104  O14 POPC   24      19.769  10.822  19.210  1.00  0.00      MEMB
ATOM   3105  O12 POPC   24      18.649  12.911  18.594  1.00  0.00      MEMB
ATOM   3106  O11 POPC   24      19.618  11.506  16.813  1.00  0.00      MEMB
ATOM   3107  C1  POPC   24      20.796  12.306  16.607  1.00  0.00      MEMB
ATOM   3108  HA  POPC   24      21.715  11.711  16.816  1.00  0.00      MEMB
ATOM   3109  HB  POPC   24      20.815  13.149  17.333  1.00  0.00      MEMB
ATOM   3110  C2  POPC   24      20.806  12.970  15.174  1.00  0.00      MEMB
ATOM   3111  HS  POPC   24      21.597  13.744  15.131  1.00  0.00      MEMB
ATOM   3112  O21 POPC   24      19.497  13.542  14.991  1.00  0.00      MEMB
ATOM   3113  C21 POPC   24      19.161  14.159  13.886  1.00  0.00      MEMB
ATOM   3114  O22 POPC   24      19.889  14.510  12.978  1.00  0.00      MEMB
ATOM   3115  C22 POPC   24      17.708  14.549  13.976  1.00  0.00      MEMB
ATOM   3116  H2R POPC   24      17.618  15.140  14.912  1.00  0.00      MEMB
ATOM   3117  H2S POPC   24      17.016  13.682  14.105  1.00  0.00      MEMB
ATOM   3118  C3  POPC   24      21.158  11.998  14.040  1.00  0.00      MEMB
ATOM   3119  HX  POPC   24      22.245  11.719  14.191  1.00  0.00      MEMB
ATOM   3120  HY  POPC   24      21.090  12.436  13.025  1.00  0.00      MEMB
ATOM   3121  O31 POPC   24      20.264  10.902  14.158  1.00  0.00      MEMB
ATOM   3122  C31 POPC   24      21.006   9.895  13.949  1.00  0.00      MEMB
ATOM   3123  O32 POPC   24      21.960   9.894  13.135  1.00  0.00      MEMB
ATOM   3124  C32 POPC   24      20.332   8.696  14.562  1.00  0.00      MEMB
ATOM   3125  H2X POPC   24      19.272   8.692  14.901  1.00  0.00      MEMB
ATOM   3126  H2Y POPC   24      20.910   7.725  14.613  1.00  0.00      MEMB
ATOM   3127  C23 POPC   24      17.296  15.366  12.700  1.00  0.00      MEMB
ATOM   3128  H3R POPC   24      18.077  15.970  12.269  1.00  0.00      MEMB
ATOM   3129  H3S POPC   24      16.718  16.310  12.825  1.00  0.00      MEMB
ATOM   3130  C24 POPC   24      16.495  14.468  11.774  1.00  0.00      MEMB
ATOM   3131  H4R POPC   24      15.510  14.093  12.180  1.00  0.00      MEMB
ATOM   3132  H4S POPC   24      17.134  13.607  11.604  1.00  0.00      MEMB
ATOM   3133  C25 POPC   24      16.322  15.197  10.458  1.00  0.00      MEMB
ATOM   3134  H5R POPC   24      17.260  15.609  10.074  1.00  0.00      MEMB
ATOM   3135  H5S POPC   24      15.956  16.163  10.667  1.00  0.00      MEMB
ATOM   3136  C26 POPC   24      15.526  14.429   9.417  1.00  0.00      MEMB
ATOM   3137  H6R POPC   24      16.042  13.467   9.431  1.00  0.00      MEMB
ATOM   3138  H6S POPC   24      15.611  14.956   8.444  1.00  0.00      MEMB
ATOM   3139  C27 POPC   24      14.060  14.047   9.637  1.00  0.00      MEMB
ATOM   3140  H7R POPC   24      13.600  14.938   9.887  1.00  0.00      MEMB
ATOM   3141  H7S POPC   24      13.842  13.559  10.595  1.00  0.00      MEMB
ATOM   3142  C28 POPC   24      13.307  13.520   8.403  1.00  0.00      MEMB
ATOM   3143  H8R POPC   24      13.206  14.301   7.616  1.00  0.00      MEMB
ATOM   3144  H8S POPC   24      12.274  13.253   8.725  1.00  0.00      MEMB
ATOM   3145  C29 POPC   24      14.115  12.361   7.893  1.00  0.00      MEMB
ATOM   3146  H91 POPC   24      14.442  11.670   8.676  1.00  0.00      MEMB
ATOM   3147 C210 POPC   24      14.510  12.086   6.639  1.00  0.00      MEMB
ATOM   3148 H101 POPC   24      15.178  11.222   6.511  1.00  0.00      MEMB
ATOM   3149 C211 POPC   24      14.232  12.880   5.388  1.00  0.00      MEMB
ATOM   3150 H11R POPC   24      13.356  13.541   5.545  1.00  0.00      MEMB
ATOM   3151 H11S POPC   24      13.963  12.213   4.542  1.00  0.00      MEMB
ATOM   3152 C212 POPC   24      15.417  13.750   4.984  1.00  0.00      MEMB
ATOM   3153 H12R POPC   24      16.303  13.138   4.672  1.00  0.00      MEMB
ATOM   3154 H12S POPC   24      15.703  14.352   5.868  1.00  0.00      MEMB
ATOM   3155 C213 POPC   24      15.076  14.775   3.928  1.00  0.00      MEMB
ATOM   3156 H13R POPC   24      14.248  15.490   4.158  1.00  0.00      MEMB
ATOM   3157 H13S POPC   24      14.752  14.212   3.024  1.00  0.00      MEMB
ATOM   3158 C214 POPC   24      16.326  15.593   3.688  1.00  0.00      MEMB
ATOM   3159 H14R POPC   24      17.123  15.069   3.116  1.00  0.00      MEMB
ATOM   3160 H14S POPC   24      16.768  16.081   4.553  1.00  0.00      MEMB
ATOM   3161 C215 POPC   24      16.052  16.715   2.817  1.00  0.00      MEMB
ATOM   3162 H15R POPC   24      17.049  17.112   2.590  1.00  0.00      MEMB
ATOM   3163 H15S POPC   24      15.246  17.495   3.034  1.00  0.00      MEMB
ATOM   3164 C216 POPC   24      16.222  16.505   1.457  1.00  0.00      MEMB
ATOM   3165 H16R POPC   24      15.619  17.435   1.217  1.00  0.00      MEMB
ATOM   3166 H16S POPC   24      15.690  15.542   1.795  1.00  0.00      MEMB
ATOM   3167 C217 POPC   24      16.975  15.683   0.411  1.00  0.00      MEMB
ATOM   3168 H17R POPC   24      16.954  14.649   0.721  1.00  0.00      MEMB
ATOM   3169 H17S POPC   24      17.681  16.520   0.735  1.00  0.00      MEMB
ATOM   3170 C218 POPC   24      17.564  15.818  -1.046  1.00  0.00      MEMB
ATOM   3171 H18R POPC   24      17.743  16.807  -1.004  1.00  0.00      MEMB
ATOM   3172 H18S POPC   24      16.822  15.797  -1.980  1.00  0.00      MEMB
ATOM   3173 H18T POPC   24      17.401  15.383  -1.942  1.00  0.00      MEMB
ATOM   3174  C33 POPC   24      19.741   8.498  13.376  1.00  0.00      MEMB
ATOM   3175  H3X POPC   24      20.379   7.554  13.009  1.00  0.00      MEMB
ATOM   3176  H3Y POPC   24      20.515   8.619  12.446  1.00  0.00      MEMB
ATOM   3177  C34 POPC   24      17.849   8.771  13.016  1.00  0.00      MEMB
ATOM   3178  H4X POPC   24      17.229   8.450  13.836  1.00  0.00      MEMB
ATOM   3179  H4Y POPC   24      17.177   7.967  12.384  1.00  0.00      MEMB
ATOM   3180  C35 POPC   24      17.492  10.075  11.948  1.00  0.00      MEMB
ATOM   3181  H5X POPC   24      17.950  10.801  12.618  1.00  0.00      MEMB
ATOM   3182  H5Y POPC   24      16.390  10.146  11.764  1.00  0.00      MEMB
ATOM   3183  C36 POPC   24      18.234  10.461  10.475  1.00  0.00      MEMB
ATOM   3184  H6X POPC   24      17.973   9.841   9.573  1.00  0.00      MEMB
ATOM   3185  H6Y POPC   24      19.364  10.390  10.460  1.00  0.00      MEMB
ATOM   3186  C37 POPC   24      17.864  11.632   9.695  1.00  0.00      MEMB
ATOM   3187  H7X POPC   24      18.631  12.309  10.105  1.00  0.00      MEMB
ATOM   3188  H7Y POPC   24      16.828  11.730  10.051  1.00  0.00      MEMB
ATOM   3189  C38 POPC   24      17.902  11.463   8.160  1.00  0.00      MEMB
ATOM   3190  H8X POPC   24      17.106  12.172   7.872  1.00  0.00      MEMB
ATOM   3191  H8Y POPC   24      17.585  10.462   7.776  1.00  0.00      MEMB
ATOM   3192  C39 POPC   24      19.237  11.925   7.571  1.00  0.00      MEMB
ATOM   3193  H9X POPC   24      19.949  11.079   7.499  1.00  0.00      MEMB
ATOM   3194  H9Y POPC   24      19.665  12.652   8.298  1.00  0.00      MEMB
ATOM   3195 C310 POPC   24      19.103  12.684   6.245  1.00  0.00      MEMB
ATOM   3196 H10X POPC   24      18.517  13.604   6.486  1.00  0.00      MEMB
ATOM   3197 H10Y POPC   24      18.530  12.082   5.504  1.00  0.00      MEMB
ATOM   3198 C311 POPC   24      20.476  13.020   5.625  1.00  0.00      MEMB
ATOM   3199 H11X POPC   24      20.946  12.081   5.246  1.00  0.00      MEMB
ATOM   3200 H11Y POPC   24      21.137  13.437   6.397  1.00  0.00      MEMB
ATOM   3201 C312 POPC   24      20.404  13.972   4.452  1.00  0.00      MEMB
ATOM   3202 H12X POPC   24      21.404  14.094   3.964  1.00  0.00      MEMB
ATOM   3203 H12Y POPC   24      20.137  15.019   4.761  1.00  0.00      MEMB
ATOM   3204 C313 POPC   24      19.293  13.405   3.548  1.00  0.00      MEMB
ATOM   3205 H13X POPC   24      19.138  14.039   2.800  1.00  0.00      MEMB
ATOM   3206 H13Y POPC   24      18.295  13.698   3.854  1.00  0.00      MEMB
ATOM   3207 C314 POPC   24      19.491  12.143   2.675  1.00  0.00      MEMB
ATOM   3208 H14X POPC   24      19.530  11.381   3.444  1.00  0.00      MEMB
ATOM   3209 H14Y POPC   24      20.453  12.189   2.097  1.00  0.00      MEMB
ATOM   3210 C315 POPC   24      18.296  11.693   1.769  1.00  0.00      MEMB
ATOM   3211 H15X POPC   24      17.864  12.250   0.952  1.00  0.00      MEMB
ATOM   3212 H15Y POPC   24      17.360  11.882   2.279  1.00  0.00      MEMB
ATOM   3213 C316 POPC   24      18.556  10.426   1.008  1.00  0.00      MEMB
ATOM   3214 H16X POPC   24      19.392  10.534   0.268  1.00  0.00      MEMB
ATOM   3215 H16Y POPC   24      17.623  10.175   0.460  1.00  0.00      MEMB
ATOM   3216 H16Z POPC   24      18.823   9.677   1.758  1.00  0.00      MEMB
ATOM   3217  N   POPC   25      21.629  -2.784  18.721  1.00  0.00      MEMB
ATOM   3218  C12 POPC   25      23.098  -2.428  18.621  1.00  0.00      MEMB
ATOM   3219 H12A POPC   25      23.381  -2.286  17.572  1.00  0.00      MEMB
ATOM   3220 H12B POPC   25      23.771  -3.295  18.782  1.00  0.00      MEMB
ATOM   3221  C13 POPC   25      21.319  -3.378  17.407  1.00  0.00      MEMB
ATOM   3222 H13A POPC   25      22.038  -4.278  17.407  1.00  0.00      MEMB
ATOM   3223 H13B POPC   25      20.393  -3.952  17.542  1.00  0.00      MEMB
ATOM   3224 H13C POPC   25      21.803  -3.588  16.464  1.00  0.00      MEMB
ATOM   3225  C14 POPC   25      21.176  -3.409  20.082  1.00  0.00      MEMB
ATOM   3226 H14A POPC   25      20.127  -3.652  20.101  1.00  0.00      MEMB
ATOM   3227 H14B POPC   25      21.519  -4.451  20.278  1.00  0.00      MEMB
ATOM   3228 H14C POPC   25      21.677  -2.925  20.897  1.00  0.00      MEMB
ATOM   3229  C15 POPC   25      20.742  -1.734  18.457  1.00  0.00      MEMB
ATOM   3230 H15A POPC   25      20.979  -1.534  17.412  1.00  0.00      MEMB
ATOM   3231 H15B POPC   25      21.130  -0.996  19.105  1.00  0.00      MEMB
ATOM   3232 H15C POPC   25      19.700  -2.040  18.581  1.00  0.00      MEMB
ATOM   3233  C11 POPC   25      23.692  -1.680  19.673  1.00  0.00      MEMB
ATOM   3234 H11A POPC   25      24.806  -1.838  19.580  1.00  0.00      MEMB
ATOM   3235 H11B POPC   25      23.370  -2.101  20.648  1.00  0.00      MEMB
ATOM   3236  P   POPC   25      24.238   0.698  19.274  1.00  0.00      MEMB
ATOM   3237  O13 POPC   25      25.396   0.319  18.451  1.00  0.00      MEMB
ATOM   3238  O14 POPC   25      24.451   1.076  20.683  1.00  0.00      MEMB
ATOM   3239  O12 POPC   25      23.153  -0.436  19.341  1.00  0.00      MEMB
ATOM   3240  O11 POPC   25      23.541   1.819  18.506  1.00  0.00      MEMB
ATOM   3241  C1  POPC   25      22.217   2.060  18.738  1.00  0.00      MEMB
ATOM   3242  HA  POPC   25      22.072   3.080  19.178  1.00  0.00      MEMB
ATOM   3243  HB  POPC   25      21.591   1.336  19.367  1.00  0.00      MEMB
ATOM   3244  C2  POPC   25      21.496   2.185  17.479  1.00  0.00      MEMB
ATOM   3245  HS  POPC   25      20.669   2.617  18.114  1.00  0.00      MEMB
ATOM   3246  O21 POPC   25      21.474   0.776  16.675  1.00  0.00      MEMB
ATOM   3247  C21 POPC   25      20.598  -0.018  15.726  1.00  0.00      MEMB
ATOM   3248  O22 POPC   25      19.535   0.205  15.262  1.00  0.00      MEMB
ATOM   3249  C22 POPC   25      20.889  -1.136  14.973  1.00  0.00      MEMB
ATOM   3250  H2R POPC   25      20.598  -1.938  15.661  1.00  0.00      MEMB
ATOM   3251  H2S POPC   25      21.879  -0.850  14.657  1.00  0.00      MEMB
ATOM   3252  C3  POPC   25      21.825   3.410  16.554  1.00  0.00      MEMB
ATOM   3253  HX  POPC   25      21.447   4.362  17.013  1.00  0.00      MEMB
ATOM   3254  HY  POPC   25      20.993   3.762  15.952  1.00  0.00      MEMB
ATOM   3255  O31 POPC   25      23.030   3.409  15.809  1.00  0.00      MEMB
ATOM   3256  C31 POPC   25      23.437   2.760  14.722  1.00  0.00      MEMB
ATOM   3257  O32 POPC   25      22.956   2.313  13.722  1.00  0.00      MEMB
ATOM   3258  C32 POPC   25      24.838   2.724  14.654  1.00  0.00      MEMB
ATOM   3259  H2X POPC   25      25.018   1.642  14.427  1.00  0.00      MEMB
ATOM   3260  H2Y POPC   25      25.240   3.037  15.618  1.00  0.00      MEMB
ATOM   3261  C23 POPC   25      19.929  -1.182  13.706  1.00  0.00      MEMB
ATOM   3262  H3R POPC   25      18.816  -1.217  13.942  1.00  0.00      MEMB
ATOM   3263  H3S POPC   25      20.214  -2.161  13.352  1.00  0.00      MEMB
ATOM   3264  C24 POPC   25      20.161  -0.126  12.584  1.00  0.00      MEMB
ATOM   3265  H4R POPC   25      21.246   0.006  12.477  1.00  0.00      MEMB
ATOM   3266  H4S POPC   25      19.710   0.749  13.031  1.00  0.00      MEMB
ATOM   3267  C25 POPC   25      19.547  -0.187  11.163  1.00  0.00      MEMB
ATOM   3268  H5R POPC   25      19.528   0.740  10.598  1.00  0.00      MEMB
ATOM   3269  H5S POPC   25      18.490  -0.102  11.040  1.00  0.00      MEMB
ATOM   3270  C26 POPC   25      19.931  -1.392  10.364  1.00  0.00      MEMB
ATOM   3271  H6R POPC   25      19.123  -1.626   9.616  1.00  0.00      MEMB
ATOM   3272  H6S POPC   25      20.070  -2.280  11.041  1.00  0.00      MEMB
ATOM   3273  C27 POPC   25      21.088  -1.103   9.563  1.00  0.00      MEMB
ATOM   3274  H7R POPC   25      21.867  -0.877  10.322  1.00  0.00      MEMB
ATOM   3275  H7S POPC   25      20.888  -0.281   8.880  1.00  0.00      MEMB
ATOM   3276  C28 POPC   25      21.488  -2.324   8.846  1.00  0.00      MEMB
ATOM   3277  H8R POPC   25      21.586  -2.882   9.810  1.00  0.00      MEMB
ATOM   3278  H8S POPC   25      22.500  -2.150   8.558  1.00  0.00      MEMB
ATOM   3279  C29 POPC   25      20.813  -3.111   7.729  1.00  0.00      MEMB
ATOM   3280  H91 POPC   25      21.126  -4.139   7.595  1.00  0.00      MEMB
ATOM   3281 C210 POPC   25      20.002  -2.805   6.784  1.00  0.00      MEMB
ATOM   3282 H101 POPC   25      19.431  -3.566   6.228  1.00  0.00      MEMB
ATOM   3283 C211 POPC   25      19.560  -1.464   6.640  1.00  0.00      MEMB
ATOM   3284 H11R POPC   25      19.678  -0.806   7.506  1.00  0.00      MEMB
ATOM   3285 H11S POPC   25      18.519  -1.754   6.608  1.00  0.00      MEMB
ATOM   3286 C212 POPC   25      20.044  -0.720   5.434  1.00  0.00      MEMB
ATOM   3287 H12R POPC   25      19.939  -1.314   4.522  1.00  0.00      MEMB
ATOM   3288 H12S POPC   25      21.134  -0.648   5.539  1.00  0.00      MEMB
ATOM   3289 C213 POPC   25      19.486   0.692   5.246  1.00  0.00      MEMB
ATOM   3290 H13R POPC   25      19.652   1.250   6.193  1.00  0.00      MEMB
ATOM   3291 H13S POPC   25      18.530   1.091   5.086  1.00  0.00      MEMB
ATOM   3292 C214 POPC   25      19.692   1.197   3.819  1.00  0.00      MEMB
ATOM   3293 H14R POPC   25      19.259   2.187   3.595  1.00  0.00      MEMB
ATOM   3294 H14S POPC   25      19.555   0.657   2.878  1.00  0.00      MEMB
ATOM   3295 C215 POPC   25      20.950   1.176   3.428  1.00  0.00      MEMB
ATOM   3296 H15R POPC   25      21.713   0.390   3.723  1.00  0.00      MEMB
ATOM   3297 H15S POPC   25      21.674   0.647   4.399  1.00  0.00      MEMB
ATOM   3298 C216 POPC   25      21.348   3.035   2.547  1.00  0.00      MEMB
ATOM   3299 H16R POPC   25      20.718   3.768   2.640  1.00  0.00      MEMB
ATOM   3300 H16S POPC   25      21.644   3.026   1.471  1.00  0.00      MEMB
ATOM   3301 C217 POPC   25      22.663   4.320   3.044  1.00  0.00      MEMB
ATOM   3302 H17R POPC   25      23.677   3.795   3.157  1.00  0.00      MEMB
ATOM   3303 H17S POPC   25      22.984   4.444   4.105  1.00  0.00      MEMB
ATOM   3304 C218 POPC   25      22.811   5.723   2.605  1.00  0.00      MEMB
ATOM   3305 H18R POPC   25      23.270   5.800   1.623  1.00  0.00      MEMB
ATOM   3306 H18S POPC   25      23.492   6.294   3.296  1.00  0.00      MEMB
ATOM   3307 H18T POPC   25      21.795   5.887   2.484  1.00  0.00      MEMB
ATOM   3308  C33 POPC   25      25.026   3.659  13.458  1.00  0.00      MEMB
ATOM   3309  H3X POPC   25      26.024   4.092  13.606  1.00  0.00      MEMB
ATOM   3310  H3Y POPC   25      24.282   4.501  13.390  1.00  0.00      MEMB
ATOM   3311  C34 POPC   25      24.982   2.932  12.124  1.00  0.00      MEMB
ATOM   3312  H4X POPC   25      24.007   2.437  11.900  1.00  0.00      MEMB
ATOM   3313  H4Y POPC   25      25.698   2.085  12.164  1.00  0.00      MEMB
ATOM   3314  C35 POPC   25      25.236   3.903  11.007  1.00  0.00      MEMB
ATOM   3315  H5X POPC   25      26.311   4.211  11.054  1.00  0.00      MEMB
ATOM   3316  H5Y POPC   25      24.599   4.802  10.949  1.00  0.00      MEMB
ATOM   3317  C36 POPC   25      24.927   3.226   9.728  1.00  0.00      MEMB
ATOM   3318  H6X POPC   25      25.283   4.034   9.072  1.00  0.00      MEMB
ATOM   3319  H6Y POPC   25      23.910   2.970   9.407  1.00  0.00      MEMB
ATOM   3320  C37 POPC   25      25.679   1.936   9.795  1.00  0.00      MEMB
ATOM   3321  H7X POPC   25      25.489   1.168  10.539  1.00  0.00      MEMB
ATOM   3322  H7Y POPC   25      26.703   2.406   9.793  1.00  0.00      MEMB
ATOM   3323  C38 POPC   25      25.238   0.865   8.785  1.00  0.00      MEMB
ATOM   3324  H8X POPC   25      25.479   1.815   8.132  1.00  0.00      MEMB
ATOM   3325  H8Y POPC   25      24.266   1.056   8.385  1.00  0.00      MEMB
ATOM   3326  C39 POPC   25      26.019  -0.893   8.322  1.00  0.00      MEMB
ATOM   3327  H9X POPC   25      25.682  -0.633   9.130  1.00  0.00      MEMB
ATOM   3328  H9Y POPC   25      27.174  -1.084   8.158  1.00  0.00      MEMB
ATOM   3329 C310 POPC   25      25.609  -1.783   7.223  1.00  0.00      MEMB
ATOM   3330 H10X POPC   25      26.126  -2.107   6.362  1.00  0.00      MEMB
ATOM   3331 H10Y POPC   25      25.195  -1.244   6.424  1.00  0.00      MEMB
ATOM   3332 C311 POPC   25      24.633  -2.570   7.444  1.00  0.00      MEMB
ATOM   3333 H11X POPC   25      23.962  -1.720   7.697  1.00  0.00      MEMB
ATOM   3334 H11Y POPC   25      25.295  -3.070   8.198  1.00  0.00      MEMB
ATOM   3335 C312 POPC   25      24.463  -3.115   6.030  1.00  0.00      MEMB
ATOM   3336 H12X POPC   25      23.428  -3.315   6.327  1.00  0.00      MEMB
ATOM   3337 H12Y POPC   25      25.237  -3.921   5.904  1.00  0.00      MEMB
ATOM   3338 C313 POPC   25      24.251  -2.269   4.776  1.00  0.00      MEMB
ATOM   3339 H13X POPC   25      25.205  -2.225   4.203  1.00  0.00      MEMB
ATOM   3340 H13Y POPC   25      23.833  -1.316   5.106  1.00  0.00      MEMB
ATOM   3341 C314 POPC   25      23.171  -2.724   3.903  1.00  0.00      MEMB
ATOM   3342 H14X POPC   25      22.237  -3.138   4.354  1.00  0.00      MEMB
ATOM   3343 H14Y POPC   25      23.890  -3.504   3.549  1.00  0.00      MEMB
ATOM   3344 C315 POPC   25      22.717  -1.851   2.767  1.00  0.00      MEMB
ATOM   3345 H15X POPC   25      23.670  -1.672   2.238  1.00  0.00      MEMB
ATOM   3346 H15Y POPC   25      22.375  -1.152   3.483  1.00  0.00      MEMB
ATOM   3347 C316 POPC   25      21.570  -2.208   1.778  1.00  0.00      MEMB
ATOM   3348 H16X POPC   25      20.743  -2.751   2.307  1.00  0.00      MEMB
ATOM   3349 H16Y POPC   25      21.939  -2.846   0.942  1.00  0.00      MEMB
ATOM   3350 H16Z POPC   25      21.302  -1.424   1.086  1.00  0.00      MEMB
ATOM   3351  N   POPC   26      -3.791  22.027  17.155  1.00  0.00      MEMB
ATOM   3352  C12 POPC   26      -5.078  22.247  17.889  1.00  0.00      MEMB
ATOM   3353 H12A POPC   26      -5.685  21.369  17.796  1.00  0.00      MEMB
ATOM   3354 H12B POPC   26      -5.598  23.077  17.413  1.00  0.00      MEMB
ATOM   3355  C13 POPC   26      -2.855  21.131  17.903  1.00  0.00      MEMB
ATOM   3356 H13A POPC   26      -2.626  21.576  18.867  1.00  0.00      MEMB
ATOM   3357 H13B POPC   26      -3.335  20.174  18.029  1.00  0.00      MEMB
ATOM   3358 H13C POPC   26      -1.928  21.003  17.354  1.00  0.00      MEMB
ATOM   3359  C14 POPC   26      -3.984  21.364  15.839  1.00  0.00      MEMB
ATOM   3360 H14A POPC   26      -4.532  21.985  15.148  1.00  0.00      MEMB
ATOM   3361 H14B POPC   26      -2.997  21.210  15.409  1.00  0.00      MEMB
ATOM   3362 H14C POPC   26      -4.465  20.402  15.966  1.00  0.00      MEMB
ATOM   3363  C15 POPC   26      -3.176  23.368  16.947  1.00  0.00      MEMB
ATOM   3364 H15A POPC   26      -2.869  23.854  17.868  1.00  0.00      MEMB
ATOM   3365 H15B POPC   26      -3.740  24.001  16.292  1.00  0.00      MEMB
ATOM   3366 H15C POPC   26      -2.297  23.267  16.369  1.00  0.00      MEMB
ATOM   3367  C11 POPC   26      -4.996  22.582  19.392  1.00  0.00      MEMB
ATOM   3368 H11A POPC   26      -4.556  21.735  19.965  1.00  0.00      MEMB
ATOM   3369 H11B POPC   26      -6.065  22.676  19.707  1.00  0.00      MEMB
ATOM   3370  P   POPC   26      -4.617  24.682  20.882  1.00  0.00      MEMB
ATOM   3371  O13 POPC   26      -3.377  24.908  21.663  1.00  0.00      MEMB
ATOM   3372  O14 POPC   26      -5.804  24.129  21.562  1.00  0.00      MEMB
ATOM   3373  O12 POPC   26      -4.253  23.785  19.614  1.00  0.00      MEMB
ATOM   3374  O11 POPC   26      -5.030  26.084  20.246  1.00  0.00      MEMB
ATOM   3375  C1  POPC   26      -4.362  26.662  19.141  1.00  0.00      MEMB
ATOM   3376  HA  POPC   26      -3.607  25.973  18.690  1.00  0.00      MEMB
ATOM   3377  HB  POPC   26      -3.829  27.558  19.475  1.00  0.00      MEMB
ATOM   3378  C2  POPC   26      -5.361  27.105  18.076  1.00  0.00      MEMB
ATOM   3379  HS  POPC   26      -5.990  27.958  18.442  1.00  0.00      MEMB
ATOM   3380  O21 POPC   26      -6.101  25.862  17.838  1.00  0.00      MEMB
ATOM   3381  C21 POPC   26      -7.173  25.984  17.106  1.00  0.00      MEMB
ATOM   3382  O22 POPC   26      -7.479  26.970  16.618  1.00  0.00      MEMB
ATOM   3383  C22 POPC   26      -8.121  24.878  16.843  1.00  0.00      MEMB
ATOM   3384  H2R POPC   26      -9.023  25.100  17.460  1.00  0.00      MEMB
ATOM   3385  H2S POPC   26      -7.515  24.040  17.151  1.00  0.00      MEMB
ATOM   3386  C3  POPC   26      -4.522  27.656  16.900  1.00  0.00      MEMB
ATOM   3387  HX  POPC   26      -3.620  28.197  17.257  1.00  0.00      MEMB
ATOM   3388  HY  POPC   26      -5.074  28.421  16.347  1.00  0.00      MEMB
ATOM   3389  O31 POPC   26      -4.105  26.508  16.171  1.00  0.00      MEMB
ATOM   3390  C31 POPC   26      -3.856  26.623  14.895  1.00  0.00      MEMB
ATOM   3391  O32 POPC   26      -3.899  27.588  14.212  1.00  0.00      MEMB
ATOM   3392  C32 POPC   26      -3.130  25.505  14.343  1.00  0.00      MEMB
ATOM   3393  H2X POPC   26      -3.712  24.595  14.471  1.00  0.00      MEMB
ATOM   3394  H2Y POPC   26      -2.138  25.542  14.848  1.00  0.00      MEMB
ATOM   3395  C23 POPC   26      -8.684  24.780  15.390  1.00  0.00      MEMB
ATOM   3396  H3R POPC   26      -9.431  25.579  15.137  1.00  0.00      MEMB
ATOM   3397  H3S POPC   26      -9.244  23.816  15.308  1.00  0.00      MEMB
ATOM   3398  C24 POPC   26      -7.574  24.749  14.350  1.00  0.00      MEMB
ATOM   3399  H4R POPC   26      -6.842  23.962  14.622  1.00  0.00      MEMB
ATOM   3400  H4S POPC   26      -7.032  25.721  14.339  1.00  0.00      MEMB
ATOM   3401  C25 POPC   26      -8.137  24.422  12.971  1.00  0.00      MEMB
ATOM   3402  H5R POPC   26      -8.745  25.295  12.646  1.00  0.00      MEMB
ATOM   3403  H5S POPC   26      -8.812  23.540  13.063  1.00  0.00      MEMB
ATOM   3404  C26 POPC   26      -7.027  24.099  11.980  1.00  0.00      MEMB
ATOM   3405  H6R POPC   26      -6.522  23.158  12.296  1.00  0.00      MEMB
ATOM   3406  H6S POPC   26      -6.245  24.893  12.029  1.00  0.00      MEMB
ATOM   3407  C27 POPC   26      -7.543  23.784  10.571  1.00  0.00      MEMB
ATOM   3408  H7R POPC   26      -8.090  24.603  10.057  1.00  0.00      MEMB
ATOM   3409  H7S POPC   26      -8.309  22.985  10.650  1.00  0.00      MEMB
ATOM   3410  C28 POPC   26      -6.404  23.258   9.700  1.00  0.00      MEMB
ATOM   3411  H8R POPC   26      -6.881  22.988   8.729  1.00  0.00      MEMB
ATOM   3412  H8S POPC   26      -5.979  22.332  10.137  1.00  0.00      MEMB
ATOM   3413  C29 POPC   26      -5.321  24.288   9.578  1.00  0.00      MEMB
ATOM   3414  H91 POPC   26      -4.473  24.270  10.256  1.00  0.00      MEMB
ATOM   3415 C210 POPC   26      -5.252  25.119   8.581  1.00  0.00      MEMB
ATOM   3416 H101 POPC   26      -4.498  25.925   8.544  1.00  0.00      MEMB
ATOM   3417 C211 POPC   26      -6.262  25.098   7.490  1.00  0.00      MEMB
ATOM   3418 H11R POPC   26      -7.208  24.536   7.585  1.00  0.00      MEMB
ATOM   3419 H11S POPC   26      -5.795  24.926   6.489  1.00  0.00      MEMB
ATOM   3420 C212 POPC   26      -6.861  26.406   7.496  1.00  0.00      MEMB
ATOM   3421 H12R POPC   26      -5.849  26.897   7.340  1.00  0.00      MEMB
ATOM   3422 H12S POPC   26      -7.275  27.020   8.324  1.00  0.00      MEMB
ATOM   3423 C213 POPC   26      -7.898  26.334   6.326  1.00  0.00      MEMB
ATOM   3424 H13R POPC   26      -8.325  27.279   6.257  1.00  0.00      MEMB
ATOM   3425 H13S POPC   26      -8.917  26.082   6.565  1.00  0.00      MEMB
ATOM   3426 C214 POPC   26      -7.325  26.116   4.854  1.00  0.00      MEMB
ATOM   3427 H14R POPC   26      -7.127  25.080   4.789  1.00  0.00      MEMB
ATOM   3428 H14S POPC   26      -6.376  26.528   4.494  1.00  0.00      MEMB
ATOM   3429 C215 POPC   26      -7.699  26.955   3.629  1.00  0.00      MEMB
ATOM   3430 H15R POPC   26      -8.048  27.860   3.624  1.00  0.00      MEMB
ATOM   3431 H15S POPC   26      -8.663  26.427   3.579  1.00  0.00      MEMB
ATOM   3432 C216 POPC   26      -6.936  27.270   2.254  1.00  0.00      MEMB
ATOM   3433 H16R POPC   26      -7.512  27.645   1.361  1.00  0.00      MEMB
ATOM   3434 H16S POPC   26      -6.526  26.445   1.704  1.00  0.00      MEMB
ATOM   3435 C217 POPC   26      -6.156  28.427   2.180  1.00  0.00      MEMB
ATOM   3436 H17R POPC   26      -5.929  28.555   1.115  1.00  0.00      MEMB
ATOM   3437 H17S POPC   26      -5.371  27.935   2.726  1.00  0.00      MEMB
ATOM   3438 C218 POPC   26      -6.820  29.594   2.771  1.00  0.00      MEMB
ATOM   3439 H18R POPC   26      -6.140  30.354   3.008  1.00  0.00      MEMB
ATOM   3440 H18S POPC   26      -6.919  29.619   3.837  1.00  0.00      MEMB
ATOM   3441 H18T POPC   26      -7.749  29.918   2.279  1.00  0.00      MEMB
ATOM   3442  C33 POPC   26      -2.995  25.719  12.833  1.00  0.00      MEMB
ATOM   3443  H3X POPC   26      -2.497  26.656  12.611  1.00  0.00      MEMB
ATOM   3444  H3Y POPC   26      -3.937  25.978  12.313  1.00  0.00      MEMB
ATOM   3445  C34 POPC   26      -2.370  24.480  12.176  1.00  0.00      MEMB
ATOM   3446  H4X POPC   26      -1.989  24.791  11.210  1.00  0.00      MEMB
ATOM   3447  H4Y POPC   26      -3.206  23.850  11.891  1.00  0.00      MEMB
ATOM   3448  C35 POPC   26      -1.213  23.746  12.913  1.00  0.00      MEMB
ATOM   3449  H5X POPC   26      -1.359  23.708  13.978  1.00  0.00      MEMB
ATOM   3450  H5Y POPC   26      -0.257  24.249  12.958  1.00  0.00      MEMB
ATOM   3451  C36 POPC   26      -0.495  22.595  12.257  1.00  0.00      MEMB
ATOM   3452  H6X POPC   26      -1.033  21.638  12.363  1.00  0.00      MEMB
ATOM   3453  H6Y POPC   26       0.533  22.508  12.715  1.00  0.00      MEMB
ATOM   3454  C37 POPC   26      -0.235  22.717  10.802  1.00  0.00      MEMB
ATOM   3455  H7X POPC   26       0.400  21.834  10.716  1.00  0.00      MEMB
ATOM   3456  H7Y POPC   26       0.330  23.575  10.425  1.00  0.00      MEMB
ATOM   3457  C38 POPC   26      -1.441  22.360  10.000  1.00  0.00      MEMB
ATOM   3458  H8X POPC   26      -2.014  23.295   9.819  1.00  0.00      MEMB
ATOM   3459  H8Y POPC   26      -1.946  21.518  10.484  1.00  0.00      MEMB
ATOM   3460  C39 POPC   26      -1.096  21.809   8.697  1.00  0.00      MEMB
ATOM   3461  H9X POPC   26      -0.249  21.124   8.653  1.00  0.00      MEMB
ATOM   3462  H9Y POPC   26      -0.724  22.811   8.368  1.00  0.00      MEMB
ATOM   3463 C310 POPC   26      -2.147  20.997   7.933  1.00  0.00      MEMB
ATOM   3464 H10X POPC   26      -2.722  20.390   8.651  1.00  0.00      MEMB
ATOM   3465 H10Y POPC   26      -1.611  20.265   7.266  1.00  0.00      MEMB
ATOM   3466 C311 POPC   26      -3.215  21.806   7.204  1.00  0.00      MEMB
ATOM   3467 H11X POPC   26      -3.445  22.781   7.664  1.00  0.00      MEMB
ATOM   3468 H11Y POPC   26      -4.077  21.158   6.953  1.00  0.00      MEMB
ATOM   3469 C312 POPC   26      -2.837  22.156   5.848  1.00  0.00      MEMB
ATOM   3470 H12X POPC   26      -2.547  21.200   5.338  1.00  0.00      MEMB
ATOM   3471 H12Y POPC   26      -2.159  23.057   5.886  1.00  0.00      MEMB
ATOM   3472 C313 POPC   26      -3.617  22.975   4.910  1.00  0.00      MEMB
ATOM   3473 H13X POPC   26      -3.688  23.962   5.365  1.00  0.00      MEMB
ATOM   3474 H13Y POPC   26      -4.557  22.398   4.861  1.00  0.00      MEMB
ATOM   3475 C314 POPC   26      -2.992  23.365   3.539  1.00  0.00      MEMB
ATOM   3476 H14X POPC   26      -3.199  22.248   3.180  1.00  0.00      MEMB
ATOM   3477 H14Y POPC   26      -1.959  23.514   3.329  1.00  0.00      MEMB
ATOM   3478 C315 POPC   26      -3.532  24.761   2.736  1.00  0.00      MEMB
ATOM   3479 H15X POPC   26      -4.686  25.025   2.698  1.00  0.00      MEMB
ATOM   3480 H15Y POPC   26      -3.110  24.692   1.725  1.00  0.00      MEMB
ATOM   3481 C316 POPC   26      -3.274  26.132   2.965  1.00  0.00      MEMB
ATOM   3482 H16X POPC   26      -3.456  25.973   4.039  1.00  0.00      MEMB
ATOM   3483 H16Y POPC   26      -4.086  26.639   2.326  1.00  0.00      MEMB
ATOM   3484 H16Z POPC   26      -2.250  26.104   2.552  1.00  0.00      MEMB
ATOM   3485  N   POPC   27      11.392  18.563  18.920  1.00  0.00      MEMB
ATOM   3486  C12 POPC   27      12.298  19.038  17.858  1.00  0.00      MEMB
ATOM   3487 H12A POPC   27      11.846  18.887  16.882  1.00  0.00      MEMB
ATOM   3488 H12B POPC   27      13.118  18.348  17.724  1.00  0.00      MEMB
ATOM   3489  C13 POPC   27      10.088  19.378  18.910  1.00  0.00      MEMB
ATOM   3490 H13A POPC   27       9.231  18.988  19.460  1.00  0.00      MEMB
ATOM   3491 H13B POPC   27      10.359  20.336  19.355  1.00  0.00      MEMB
ATOM   3492 H13C POPC   27       9.727  19.571  17.899  1.00  0.00      MEMB
ATOM   3493  C14 POPC   27      11.531  17.280  18.430  1.00  0.00      MEMB
ATOM   3494 H14A POPC   27      10.839  16.661  19.040  1.00  0.00      MEMB
ATOM   3495 H14B POPC   27      11.011  17.353  17.470  1.00  0.00      MEMB
ATOM   3496 H14C POPC   27      12.177  16.457  18.236  1.00  0.00      MEMB
ATOM   3497  C15 POPC   27      11.784  18.137  20.250  1.00  0.00      MEMB
ATOM   3498 H15A POPC   27      10.966  17.669  20.809  1.00  0.00      MEMB
ATOM   3499 H15B POPC   27      12.221  19.003  20.679  1.00  0.00      MEMB
ATOM   3500 H15C POPC   27      12.499  17.329  20.111  1.00  0.00      MEMB
ATOM   3501  C11 POPC   27      12.650  20.441  17.922  1.00  0.00      MEMB
ATOM   3502 H11A POPC   27      11.763  21.089  17.715  1.00  0.00      MEMB
ATOM   3503 H11B POPC   27      13.405  20.544  17.115  1.00  0.00      MEMB
ATOM   3504  P   POPC   27      13.679  22.030  19.625  1.00  0.00      MEMB
ATOM   3505  O13 POPC   27      14.836  21.839  20.527  1.00  0.00      MEMB
ATOM   3506  O14 POPC   27      12.540  22.863  20.052  1.00  0.00      MEMB
ATOM   3507  O12 POPC   27      13.180  20.613  19.217  1.00  0.00      MEMB
ATOM   3508  O11 POPC   27      14.079  22.588  18.198  1.00  0.00      MEMB
ATOM   3509  C1  POPC   27      15.233  21.967  17.696  1.00  0.00      MEMB
ATOM   3510  HA  POPC   27      15.351  20.879  17.866  1.00  0.00      MEMB
ATOM   3511  HB  POPC   27      15.997  22.359  18.402  1.00  0.00      MEMB
ATOM   3512  C2  POPC   27      15.443  22.112  16.135  1.00  0.00      MEMB
ATOM   3513  HS  POPC   27      15.750  23.215  16.045  1.00  0.00      MEMB
ATOM   3514  O21 POPC   27      14.286  22.106  15.390  1.00  0.00      MEMB
ATOM   3515  C21 POPC   27      14.168  22.964  14.398  1.00  0.00      MEMB
ATOM   3516  O22 POPC   27      14.924  23.804  13.965  1.00  0.00      MEMB
ATOM   3517  C22 POPC   27      13.016  22.344  13.724  1.00  0.00      MEMB
ATOM   3518  H2R POPC   27      12.581  23.078  13.037  1.00  0.00      MEMB
ATOM   3519  H2S POPC   27      12.288  22.056  14.512  1.00  0.00      MEMB
ATOM   3520  C3  POPC   27      16.522  20.897  15.512  1.00  0.00      MEMB
ATOM   3521  HX  POPC   27      17.654  21.039  15.734  1.00  0.00      MEMB
ATOM   3522  HY  POPC   27      16.494  20.948  14.432  1.00  0.00      MEMB
ATOM   3523  O31 POPC   27      16.681  19.651  15.930  1.00  0.00      MEMB
ATOM   3524  C31 POPC   27      17.826  19.033  15.519  1.00  0.00      MEMB
ATOM   3525  O32 POPC   27      18.959  19.461  15.504  1.00  0.00      MEMB
ATOM   3526  C32 POPC   27      17.397  17.761  15.298  1.00  0.00      MEMB
ATOM   3527  H2X POPC   27      17.437  17.435  16.357  1.00  0.00      MEMB
ATOM   3528  H2Y POPC   27      18.121  17.301  14.613  1.00  0.00      MEMB
ATOM   3529  C23 POPC   27      13.479  21.023  13.074  1.00  0.00      MEMB
ATOM   3530  H3R POPC   27      12.578  20.621  12.578  1.00  0.00      MEMB
ATOM   3531  H3S POPC   27      13.812  20.274  13.831  1.00  0.00      MEMB
ATOM   3532  C24 POPC   27      14.571  21.201  12.029  1.00  0.00      MEMB
ATOM   3533  H4R POPC   27      15.096  20.234  11.845  1.00  0.00      MEMB
ATOM   3534  H4S POPC   27      15.333  21.913  12.417  1.00  0.00      MEMB
ATOM   3535  C25 POPC   27      14.014  21.801  10.740  1.00  0.00      MEMB
ATOM   3536  H5R POPC   27      13.390  22.663  11.045  1.00  0.00      MEMB
ATOM   3537  H5S POPC   27      13.407  21.063  10.173  1.00  0.00      MEMB
ATOM   3538  C26 POPC   27      15.113  22.318   9.841  1.00  0.00      MEMB
ATOM   3539  H6R POPC   27      15.574  23.205  10.336  1.00  0.00      MEMB
ATOM   3540  H6S POPC   27      14.733  22.684   8.859  1.00  0.00      MEMB
ATOM   3541  C27 POPC   27      16.149  21.223   9.667  1.00  0.00      MEMB
ATOM   3542  H7R POPC   27      15.818  20.177   9.634  1.00  0.00      MEMB
ATOM   3543  H7S POPC   27      16.946  21.343  10.404  1.00  0.00      MEMB
ATOM   3544  C28 POPC   27      16.791  21.311   8.390  1.00  0.00      MEMB
ATOM   3545  H8R POPC   27      16.824  22.452   8.272  1.00  0.00      MEMB
ATOM   3546  H8S POPC   27      16.137  21.159   7.507  1.00  0.00      MEMB
ATOM   3547  C29 POPC   27      18.133  20.465   8.379  1.00  0.00      MEMB
ATOM   3548  H91 POPC   27      19.097  20.936   8.662  1.00  0.00      MEMB
ATOM   3549 C210 POPC   27      18.434  19.460   7.602  1.00  0.00      MEMB
ATOM   3550 H101 POPC   27      19.523  19.299   7.465  1.00  0.00      MEMB
ATOM   3551 C211 POPC   27      17.505  18.923   6.579  1.00  0.00      MEMB
ATOM   3552 H11R POPC   27      16.470  19.233   6.760  1.00  0.00      MEMB
ATOM   3553 H11S POPC   27      17.646  17.851   6.706  1.00  0.00      MEMB
ATOM   3554 C212 POPC   27      17.892  19.084   5.153  1.00  0.00      MEMB
ATOM   3555 H12R POPC   27      18.887  18.654   5.035  1.00  0.00      MEMB
ATOM   3556 H12S POPC   27      18.004  20.022   4.824  1.00  0.00      MEMB
ATOM   3557 C213 POPC   27      17.002  18.904   3.989  1.00  0.00      MEMB
ATOM   3558 H13R POPC   27      15.920  19.079   4.101  1.00  0.00      MEMB
ATOM   3559 H13S POPC   27      17.272  17.866   4.189  1.00  0.00      MEMB
ATOM   3560 C214 POPC   27      17.489  19.318   2.565  1.00  0.00      MEMB
ATOM   3561 H14R POPC   27      17.028  18.736   1.757  1.00  0.00      MEMB
ATOM   3562 H14S POPC   27      18.531  19.064   2.303  1.00  0.00      MEMB
ATOM   3563 C215 POPC   27      16.995  20.657   2.122  1.00  0.00      MEMB
ATOM   3564 H15R POPC   27      17.601  21.427   2.626  1.00  0.00      MEMB
ATOM   3565 H15S POPC   27      15.933  20.758   2.434  1.00  0.00      MEMB
ATOM   3566 C216 POPC   27      17.217  20.656   0.612  1.00  0.00      MEMB
ATOM   3567 H16R POPC   27      16.767  19.745   0.151  1.00  0.00      MEMB
ATOM   3568 H16S POPC   27      18.323  20.568   0.538  1.00  0.00      MEMB
ATOM   3569 C217 POPC   27      16.716  21.876  -0.132  1.00  0.00      MEMB
ATOM   3570 H17R POPC   27      17.263  21.989  -1.099  1.00  0.00      MEMB
ATOM   3571 H17S POPC   27      16.935  22.792   0.454  1.00  0.00      MEMB
ATOM   3572 C218 POPC   27      15.232  21.763  -0.465  1.00  0.00      MEMB
ATOM   3573 H18R POPC   27      14.976  20.731  -0.800  1.00  0.00      MEMB
ATOM   3574 H18S POPC   27      15.017  22.504  -1.263  1.00  0.00      MEMB
ATOM   3575 H18T POPC   27      14.583  21.999   0.400  1.00  0.00      MEMB
ATOM   3576  C33 POPC   27      15.965  17.814  14.806  1.00  0.00      MEMB
ATOM   3577  H3X POPC   27      15.883  18.422  13.870  1.00  0.00      MEMB
ATOM   3578  H3Y POPC   27      15.266  18.268  15.567  1.00  0.00      MEMB
ATOM   3579  C34 POPC   27      15.543  16.425  14.852  1.00  0.00      MEMB
ATOM   3580  H4X POPC   27      15.903  15.803  15.674  1.00  0.00      MEMB
ATOM   3581  H4Y POPC   27      15.837  15.697  14.215  1.00  0.00      MEMB
ATOM   3582  C35 POPC   27      14.282  16.164  14.249  1.00  0.00      MEMB
ATOM   3583  H5X POPC   27      13.915  16.535  15.224  1.00  0.00      MEMB
ATOM   3584  H5Y POPC   27      14.170  15.025  14.105  1.00  0.00      MEMB
ATOM   3585  C36 POPC   27      13.657  16.959  13.070  1.00  0.00      MEMB
ATOM   3586  H6X POPC   27      13.930  17.998  13.077  1.00  0.00      MEMB
ATOM   3587  H6Y POPC   27      12.569  16.968  12.902  1.00  0.00      MEMB
ATOM   3588  C37 POPC   27      13.925  16.292  11.785  1.00  0.00      MEMB
ATOM   3589  H7X POPC   27      13.463  15.297  11.672  1.00  0.00      MEMB
ATOM   3590  H7Y POPC   27      14.896  16.038  12.146  1.00  0.00      MEMB
ATOM   3591  C38 POPC   27      14.012  17.290  10.631  1.00  0.00      MEMB
ATOM   3592  H8X POPC   27      14.865  17.339   9.945  1.00  0.00      MEMB
ATOM   3593  H8Y POPC   27      13.769  18.305  11.022  1.00  0.00      MEMB
ATOM   3594  C39 POPC   27      13.087  17.144   9.545  1.00  0.00      MEMB
ATOM   3595  H9X POPC   27      12.355  17.300  10.321  1.00  0.00      MEMB
ATOM   3596  H9Y POPC   27      12.814  16.205   9.060  1.00  0.00      MEMB
ATOM   3597 C310 POPC   27      13.154  18.383   8.724  1.00  0.00      MEMB
ATOM   3598 H10X POPC   27      12.826  19.220   9.340  1.00  0.00      MEMB
ATOM   3599 H10Y POPC   27      12.189  18.468   8.419  1.00  0.00      MEMB
ATOM   3600 C311 POPC   27      13.940  18.421   7.393  1.00  0.00      MEMB
ATOM   3601 H11X POPC   27      13.945  17.471   6.790  1.00  0.00      MEMB
ATOM   3602 H11Y POPC   27      14.970  18.497   7.731  1.00  0.00      MEMB
ATOM   3603 C312 POPC   27      13.416  19.533   6.427  1.00  0.00      MEMB
ATOM   3604 H12X POPC   27      14.299  20.009   5.987  1.00  0.00      MEMB
ATOM   3605 H12Y POPC   27      12.757  20.260   6.961  1.00  0.00      MEMB
ATOM   3606 C313 POPC   27      12.697  19.125   5.123  1.00  0.00      MEMB
ATOM   3607 H13X POPC   27      11.712  18.837   5.440  1.00  0.00      MEMB
ATOM   3608 H13Y POPC   27      13.223  18.257   4.672  1.00  0.00      MEMB
ATOM   3609 C314 POPC   27      12.261  20.317   4.262  1.00  0.00      MEMB
ATOM   3610 H14X POPC   27      13.143  20.924   4.159  1.00  0.00      MEMB
ATOM   3611 H14Y POPC   27      11.317  20.744   4.686  1.00  0.00      MEMB
ATOM   3612 C315 POPC   27      12.006  20.125   2.815  1.00  0.00      MEMB
ATOM   3613 H15X POPC   27      11.449  19.300   3.204  1.00  0.00      MEMB
ATOM   3614 H15Y POPC   27      12.886  19.880   2.204  1.00  0.00      MEMB
ATOM   3615 C316 POPC   27      11.052  20.865   1.964  1.00  0.00      MEMB
ATOM   3616 H16X POPC   27      11.735  21.535   1.403  1.00  0.00      MEMB
ATOM   3617 H16Y POPC   27      10.407  21.358   2.700  1.00  0.00      MEMB
ATOM   3618 H16Z POPC   27      10.451  20.219   1.266  1.00  0.00      MEMB
ATOM   3619  N   POPC   28      22.867 -11.627  20.741  1.00  0.00      MEMB
ATOM   3620  C12 POPC   28      23.846 -10.795  19.914  1.00  0.00      MEMB
ATOM   3621 H12A POPC   28      24.398 -11.472  19.269  1.00  0.00      MEMB
ATOM   3622 H12B POPC   28      24.543 -10.392  20.626  1.00  0.00      MEMB
ATOM   3623  C13 POPC   28      22.034 -10.727  21.579  1.00  0.00      MEMB
ATOM   3624 H13A POPC   28      21.695  -9.850  21.021  1.00  0.00      MEMB
ATOM   3625 H13B POPC   28      21.137 -11.214  21.920  1.00  0.00      MEMB
ATOM   3626 H13C POPC   28      22.607 -10.390  22.427  1.00  0.00      MEMB
ATOM   3627  C14 POPC   28      21.997 -12.448  19.850  1.00  0.00      MEMB
ATOM   3628 H14A POPC   28      21.268 -11.797  19.372  1.00  0.00      MEMB
ATOM   3629 H14B POPC   28      22.604 -12.862  19.036  1.00  0.00      MEMB
ATOM   3630 H14C POPC   28      21.463 -13.232  20.371  1.00  0.00      MEMB
ATOM   3631  C15 POPC   28      23.682 -12.524  21.606  1.00  0.00      MEMB
ATOM   3632 H15A POPC   28      24.432 -11.922  22.090  1.00  0.00      MEMB
ATOM   3633 H15B POPC   28      24.196 -13.287  21.028  1.00  0.00      MEMB
ATOM   3634 H15C POPC   28      23.048 -13.000  22.339  1.00  0.00      MEMB
ATOM   3635  C11 POPC   28      23.363  -9.567  19.077  1.00  0.00      MEMB
ATOM   3636 H11A POPC   28      24.210  -9.135  18.494  1.00  0.00      MEMB
ATOM   3637 H11B POPC   28      23.079  -8.803  19.828  1.00  0.00      MEMB
ATOM   3638  P   POPC   28      21.697  -8.807  17.176  1.00  0.00      MEMB
ATOM   3639  O13 POPC   28      20.214  -8.793  17.176  1.00  0.00      MEMB
ATOM   3640  O14 POPC   28      22.418  -8.799  15.896  1.00  0.00      MEMB
ATOM   3641  O12 POPC   28      22.264  -9.849  18.213  1.00  0.00      MEMB
ATOM   3642  O11 POPC   28      22.153  -7.562  17.944  1.00  0.00      MEMB
ATOM   3643  C1  POPC   28      21.218  -7.033  18.871  1.00  0.00      MEMB
ATOM   3644  HA  POPC   28      21.635  -7.016  19.896  1.00  0.00      MEMB
ATOM   3645  HB  POPC   28      20.107  -7.112  18.752  1.00  0.00      MEMB
ATOM   3646  C2  POPC   28      21.267  -5.772  18.404  1.00  0.00      MEMB
ATOM   3647  HS  POPC   28      20.424  -5.136  18.827  1.00  0.00      MEMB
ATOM   3648  O21 POPC   28      21.092  -5.775  16.935  1.00  0.00      MEMB
ATOM   3649  C21 POPC   28      19.943  -5.583  16.308  1.00  0.00      MEMB
ATOM   3650  O22 POPC   28      18.931  -5.109  16.799  1.00  0.00      MEMB
ATOM   3651  C22 POPC   28      20.309  -5.845  14.858  1.00  0.00      MEMB
ATOM   3652  H2R POPC   28      21.098  -6.640  14.878  1.00  0.00      MEMB
ATOM   3653  H2S POPC   28      20.716  -4.948  14.347  1.00  0.00      MEMB
ATOM   3654  C3  POPC   28      22.804  -5.420  18.924  1.00  0.00      MEMB
ATOM   3655  HX  POPC   28      23.007  -4.984  19.890  1.00  0.00      MEMB
ATOM   3656  HY  POPC   28      22.868  -4.497  18.817  1.00  0.00      MEMB
ATOM   3657  O31 POPC   28      23.923  -5.500  18.111  1.00  0.00      MEMB
ATOM   3658  C31 POPC   28      24.363  -4.793  17.102  1.00  0.00      MEMB
ATOM   3659  O32 POPC   28      24.145  -3.678  16.697  1.00  0.00      MEMB
ATOM   3660  C32 POPC   28      25.173  -5.696  16.411  1.00  0.00      MEMB
ATOM   3661  H2X POPC   28      25.042  -6.699  16.874  1.00  0.00      MEMB
ATOM   3662  H2Y POPC   28      26.180  -5.220  16.613  1.00  0.00      MEMB
ATOM   3663  C23 POPC   28      19.114  -6.418  14.124  1.00  0.00      MEMB
ATOM   3664  H3R POPC   28      18.324  -5.637  14.121  1.00  0.00      MEMB
ATOM   3665  H3S POPC   28      18.756  -7.302  14.711  1.00  0.00      MEMB
ATOM   3666  C24 POPC   28      19.487  -6.858  12.709  1.00  0.00      MEMB
ATOM   3667  H4R POPC   28      18.615  -7.326  12.204  1.00  0.00      MEMB
ATOM   3668  H4S POPC   28      20.315  -7.606  12.768  1.00  0.00      MEMB
ATOM   3669  C25 POPC   28      20.107  -5.794  11.818  1.00  0.00      MEMB
ATOM   3670  H5R POPC   28      21.102  -5.585  12.232  1.00  0.00      MEMB
ATOM   3671  H5S POPC   28      19.669  -4.791  11.874  1.00  0.00      MEMB
ATOM   3672  C26 POPC   28      20.186  -6.322  10.395  1.00  0.00      MEMB
ATOM   3673  H6R POPC   28      19.176  -6.629  10.038  1.00  0.00      MEMB
ATOM   3674  H6S POPC   28      20.882  -7.171  10.253  1.00  0.00      MEMB
ATOM   3675  C27 POPC   28      20.693  -5.288   9.469  1.00  0.00      MEMB
ATOM   3676  H7R POPC   28      20.028  -4.391   9.608  1.00  0.00      MEMB
ATOM   3677  H7S POPC   28      20.519  -5.691   8.441  1.00  0.00      MEMB
ATOM   3678  C28 POPC   28      22.212  -4.985   9.600  1.00  0.00      MEMB
ATOM   3679  H8R POPC   28      22.386  -4.531  10.596  1.00  0.00      MEMB
ATOM   3680  H8S POPC   28      22.607  -4.278   8.853  1.00  0.00      MEMB
ATOM   3681  C29 POPC   28      23.023  -6.146   9.320  1.00  0.00      MEMB
ATOM   3682  H91 POPC   28      23.102  -6.778  10.185  1.00  0.00      MEMB
ATOM   3683 C210 POPC   28      23.707  -6.413   8.217  1.00  0.00      MEMB
ATOM   3684 H101 POPC   28      24.250  -7.328   8.182  1.00  0.00      MEMB
ATOM   3685 C211 POPC   28      23.908  -5.685   6.965  1.00  0.00      MEMB
ATOM   3686 H11R POPC   28      24.951  -5.759   6.551  1.00  0.00      MEMB
ATOM   3687 H11S POPC   28      23.870  -4.714   7.425  1.00  0.00      MEMB
ATOM   3688 C212 POPC   28      22.890  -6.008   5.861  1.00  0.00      MEMB
ATOM   3689 H12R POPC   28      21.892  -5.586   6.157  1.00  0.00      MEMB
ATOM   3690 H12S POPC   28      22.889  -7.070   5.631  1.00  0.00      MEMB
ATOM   3691 C213 POPC   28      23.278  -5.485   4.488  1.00  0.00      MEMB
ATOM   3692 H13R POPC   28      24.323  -5.480   4.170  1.00  0.00      MEMB
ATOM   3693 H13S POPC   28      23.138  -4.582   5.018  1.00  0.00      MEMB
ATOM   3694 C214 POPC   28      22.376  -5.555   3.240  1.00  0.00      MEMB
ATOM   3695 H14R POPC   28      21.320  -5.280   3.482  1.00  0.00      MEMB
ATOM   3696 H14S POPC   28      22.478  -6.543   2.802  1.00  0.00      MEMB
ATOM   3697 C215 POPC   28      22.708  -4.851   1.907  1.00  0.00      MEMB
ATOM   3698 H15R POPC   28      22.910  -3.924   2.153  1.00  0.00      MEMB
ATOM   3699 H15S POPC   28      21.777  -4.677   1.369  1.00  0.00      MEMB
ATOM   3700 C216 POPC   28      24.044  -4.615   1.184  1.00  0.00      MEMB
ATOM   3701 H16R POPC   28      24.880  -4.394   1.877  1.00  0.00      MEMB
ATOM   3702 H16S POPC   28      23.988  -3.743   0.460  1.00  0.00      MEMB
ATOM   3703 C217 POPC   28      24.120  -5.877   0.470  1.00  0.00      MEMB
ATOM   3704 H17R POPC   28      23.170  -5.916  -0.049  1.00  0.00      MEMB
ATOM   3705 H17S POPC   28      24.094  -6.697   1.220  1.00  0.00      MEMB
ATOM   3706 C218 POPC   28      25.150  -5.958  -0.592  1.00  0.00      MEMB
ATOM   3707 H18R POPC   28      24.880  -5.424  -1.517  1.00  0.00      MEMB
ATOM   3708 H18S POPC   28      25.084  -6.979  -0.926  1.00  0.00      MEMB
ATOM   3709 H18T POPC   28      26.149  -5.691  -0.201  1.00  0.00      MEMB
ATOM   3710  C33 POPC   28      24.570  -5.948  15.041  1.00  0.00      MEMB
ATOM   3711  H3X POPC   28      24.573  -4.959  14.541  1.00  0.00      MEMB
ATOM   3712  H3Y POPC   28      23.621  -6.495  15.132  1.00  0.00      MEMB
ATOM   3713  C34 POPC   28      25.261  -6.884  14.133  1.00  0.00      MEMB
ATOM   3714  H4X POPC   28      25.718  -7.826  14.431  1.00  0.00      MEMB
ATOM   3715  H4Y POPC   28      25.940  -6.077  13.879  1.00  0.00      MEMB
ATOM   3716  C35 POPC   28      25.056  -7.137  12.728  1.00  0.00      MEMB
ATOM   3717  H5X POPC   28      26.001  -7.664  12.525  1.00  0.00      MEMB
ATOM   3718  H5Y POPC   28      24.897  -6.216  12.200  1.00  0.00      MEMB
ATOM   3719  C36 POPC   28      24.239  -8.253  12.541  1.00  0.00      MEMB
ATOM   3720  H6X POPC   28      23.589  -8.093  11.681  1.00  0.00      MEMB
ATOM   3721  H6Y POPC   28      23.706  -8.292  13.521  1.00  0.00      MEMB
ATOM   3722  C37 POPC   28      25.129  -9.450  12.329  1.00  0.00      MEMB
ATOM   3723  H7X POPC   28      24.263  -9.933  12.557  1.00  0.00      MEMB
ATOM   3724  H7Y POPC   28      25.865  -9.748  13.083  1.00  0.00      MEMB
ATOM   3725  C38 POPC   28      25.438  -9.859  10.918  1.00  0.00      MEMB
ATOM   3726  H8X POPC   28      26.077 -10.777  11.042  1.00  0.00      MEMB
ATOM   3727  H8Y POPC   28      26.073  -9.111  10.532  1.00  0.00      MEMB
ATOM   3728  C39 POPC   28      24.135  -9.978  10.070  1.00  0.00      MEMB
ATOM   3729  H9X POPC   28      23.248  -9.436  10.385  1.00  0.00      MEMB
ATOM   3730  H9Y POPC   28      23.516 -10.788  10.256  1.00  0.00      MEMB
ATOM   3731 C310 POPC   28      24.261 -10.408   8.645  1.00  0.00      MEMB
ATOM   3732 H10X POPC   28      25.052 -11.135   8.498  1.00  0.00      MEMB
ATOM   3733 H10Y POPC   28      24.461  -9.483   8.144  1.00  0.00      MEMB
ATOM   3734 C311 POPC   28      23.095 -11.097   7.984  1.00  0.00      MEMB
ATOM   3735 H11X POPC   28      22.135 -10.556   8.087  1.00  0.00      MEMB
ATOM   3736 H11Y POPC   28      23.050 -12.066   8.515  1.00  0.00      MEMB
ATOM   3737 C312 POPC   28      23.392 -11.348   6.507  1.00  0.00      MEMB
ATOM   3738 H12X POPC   28      22.531 -11.930   6.109  1.00  0.00      MEMB
ATOM   3739 H12Y POPC   28      24.304 -11.981   6.411  1.00  0.00      MEMB
ATOM   3740 C313 POPC   28      23.553 -10.075   5.663  1.00  0.00      MEMB
ATOM   3741 H13X POPC   28      24.286  -9.316   6.007  1.00  0.00      MEMB
ATOM   3742 H13Y POPC   28      22.573  -9.554   5.627  1.00  0.00      MEMB
ATOM   3743 C314 POPC   28      23.993 -10.408   4.252  1.00  0.00      MEMB
ATOM   3744 H14X POPC   28      23.892 -11.508   4.110  1.00  0.00      MEMB
ATOM   3745 H14Y POPC   28      25.073 -10.183   4.159  1.00  0.00      MEMB
ATOM   3746 C315 POPC   28      23.196  -9.552   3.256  1.00  0.00      MEMB
ATOM   3747 H15X POPC   28      23.461  -8.475   3.408  1.00  0.00      MEMB
ATOM   3748 H15Y POPC   28      22.115  -9.701   3.372  1.00  0.00      MEMB
ATOM   3749 C316 POPC   28      23.424  -9.976   1.844  1.00  0.00      MEMB
ATOM   3750 H16X POPC   28      23.133  -9.249   1.047  1.00  0.00      MEMB
ATOM   3751 H16Y POPC   28      23.074 -10.986   1.617  1.00  0.00      MEMB
ATOM   3752 H16Z POPC   28      24.478 -10.155   1.934  1.00  0.00      MEMB
ATOM   3753  N   POPC   29      -5.624 -24.956  20.749  1.00  0.00      MEMB
ATOM   3754  C12 POPC   29      -4.178 -25.396  20.538  1.00  0.00      MEMB
ATOM   3755 H12A POPC   29      -3.885 -26.054  21.352  1.00  0.00      MEMB
ATOM   3756 H12B POPC   29      -3.512 -24.547  20.626  1.00  0.00      MEMB
ATOM   3757  C13 POPC   29      -6.567 -26.068  20.406  1.00  0.00      MEMB
ATOM   3758 H13A POPC   29      -6.340 -26.930  21.010  1.00  0.00      MEMB
ATOM   3759 H13B POPC   29      -7.593 -25.754  20.573  1.00  0.00      MEMB
ATOM   3760 H13C POPC   29      -6.484 -26.322  19.347  1.00  0.00      MEMB
ATOM   3761  C14 POPC   29      -5.890 -24.506  22.142  1.00  0.00      MEMB
ATOM   3762 H14A POPC   29      -5.698 -25.327  22.825  1.00  0.00      MEMB
ATOM   3763 H14B POPC   29      -5.260 -23.664  22.420  1.00  0.00      MEMB
ATOM   3764 H14C POPC   29      -6.920 -24.193  22.265  1.00  0.00      MEMB
ATOM   3765  C15 POPC   29      -5.962 -23.827  19.858  1.00  0.00      MEMB
ATOM   3766 H15A POPC   29      -5.802 -24.136  18.823  1.00  0.00      MEMB
ATOM   3767 H15B POPC   29      -5.347 -22.956  20.067  1.00  0.00      MEMB
ATOM   3768 H15C POPC   29      -7.000 -23.578  19.960  1.00  0.00      MEMB
ATOM   3769  C11 POPC   29      -3.856 -26.031  19.155  1.00  0.00      MEMB
ATOM   3770 H11A POPC   29      -4.371 -27.003  19.043  1.00  0.00      MEMB
ATOM   3771 H11B POPC   29      -2.796 -26.294  19.104  1.00  0.00      MEMB
ATOM   3772  P   POPC   29      -3.129 -24.417  17.216  1.00  0.00      MEMB
ATOM   3773  O13 POPC   29      -2.428 -23.482  18.144  1.00  0.00      MEMB
ATOM   3774  O14 POPC   29      -3.720 -23.829  15.998  1.00  0.00      MEMB
ATOM   3775  O12 POPC   29      -4.218 -25.180  18.063  1.00  0.00      MEMB
ATOM   3776  O11 POPC   29      -2.285 -25.712  16.854  1.00  0.00      MEMB
ATOM   3777  C1  POPC   29      -2.727 -26.781  16.051  1.00  0.00      MEMB
ATOM   3778  HA  POPC   29      -3.822 -26.732  15.959  1.00  0.00      MEMB
ATOM   3779  HB  POPC   29      -2.420 -27.699  16.571  1.00  0.00      MEMB
ATOM   3780  C2  POPC   29      -2.130 -26.817  14.638  1.00  0.00      MEMB
ATOM   3781  HS  POPC   29      -1.133 -27.322  14.663  1.00  0.00      MEMB
ATOM   3782  O21 POPC   29      -2.225 -25.428  14.177  1.00  0.00      MEMB
ATOM   3783  C21 POPC   29      -1.487 -25.321  13.146  1.00  0.00      MEMB
ATOM   3784  O22 POPC   29      -0.813 -26.230  12.751  1.00  0.00      MEMB
ATOM   3785  C22 POPC   29      -1.394 -23.953  12.523  1.00  0.00      MEMB
ATOM   3786  H2R POPC   29      -1.492 -23.162  13.270  1.00  0.00      MEMB
ATOM   3787  H2S POPC   29      -2.243 -23.839  11.891  1.00  0.00      MEMB
ATOM   3788  C3  POPC   29      -2.813 -27.838  13.678  1.00  0.00      MEMB
ATOM   3789  HX  POPC   29      -3.833 -27.485  13.560  1.00  0.00      MEMB
ATOM   3790  HY  POPC   29      -2.697 -28.808  14.212  1.00  0.00      MEMB
ATOM   3791  O31 POPC   29      -2.212 -27.945  12.385  1.00  0.00      MEMB
ATOM   3792  C31 POPC   29      -2.284 -28.998  11.740  1.00  0.00      MEMB
ATOM   3793  O32 POPC   29      -2.995 -29.958  12.002  1.00  0.00      MEMB
ATOM   3794  C32 POPC   29      -1.351 -28.873  10.555  1.00  0.00      MEMB
ATOM   3795  H2X POPC   29      -1.522 -29.842  10.143  1.00  0.00      MEMB
ATOM   3796  H2Y POPC   29      -0.288 -28.785  10.856  1.00  0.00      MEMB
ATOM   3797  C23 POPC   29      -0.243 -23.776  11.545  1.00  0.00      MEMB
ATOM   3798  H3R POPC   29       0.733 -23.988  12.021  1.00  0.00      MEMB
ATOM   3799  H3S POPC   29      -0.228 -22.734  11.250  1.00  0.00      MEMB
ATOM   3800  C24 POPC   29      -0.380 -24.408  10.166  1.00  0.00      MEMB
ATOM   3801  H4R POPC   29      -1.237 -24.044   9.633  1.00  0.00      MEMB
ATOM   3802  H4S POPC   29      -0.474 -25.489  10.088  1.00  0.00      MEMB
ATOM   3803  C25 POPC   29       0.900 -24.154   9.493  1.00  0.00      MEMB
ATOM   3804  H5R POPC   29       1.651 -23.955  10.270  1.00  0.00      MEMB
ATOM   3805  H5S POPC   29       0.658 -23.313   8.859  1.00  0.00      MEMB
ATOM   3806  C26 POPC   29       1.405 -24.921   8.367  1.00  0.00      MEMB
ATOM   3807  H6R POPC   29       1.145 -25.918   8.591  1.00  0.00      MEMB
ATOM   3808  H6S POPC   29       2.522 -24.822   8.203  1.00  0.00      MEMB
ATOM   3809  C27 POPC   29       0.369 -24.872   7.313  1.00  0.00      MEMB
ATOM   3810  H7R POPC   29       0.302 -23.848   6.914  1.00  0.00      MEMB
ATOM   3811  H7S POPC   29      -0.571 -25.301   7.701  1.00  0.00      MEMB
ATOM   3812  C28 POPC   29       0.708 -25.832   6.319  1.00  0.00      MEMB
ATOM   3813  H8R POPC   29       1.649 -25.220   6.045  1.00  0.00      MEMB
ATOM   3814  H8S POPC   29       0.050 -25.808   5.435  1.00  0.00      MEMB
ATOM   3815  C29 POPC   29       0.839 -27.288   6.845  1.00  0.00      MEMB
ATOM   3816  H91 POPC   29       1.866 -27.377   7.187  1.00  0.00      MEMB
ATOM   3817 C210 POPC   29       0.323 -28.483   6.439  1.00  0.00      MEMB
ATOM   3818 H101 POPC   29       0.979 -29.363   6.569  1.00  0.00      MEMB
ATOM   3819 C211 POPC   29      -0.585 -28.756   5.288  1.00  0.00      MEMB
ATOM   3820 H11R POPC   29      -0.968 -27.761   4.987  1.00  0.00      MEMB
ATOM   3821 H11S POPC   29      -1.370 -29.364   5.745  1.00  0.00      MEMB
ATOM   3822 C212 POPC   29      -0.375 -29.702   4.040  1.00  0.00      MEMB
ATOM   3823 H12R POPC   29      -1.285 -29.548   3.367  1.00  0.00      MEMB
ATOM   3824 H12S POPC   29      -0.232 -30.723   4.325  1.00  0.00      MEMB
ATOM   3825 C213 POPC   29       0.784 -29.683   3.120  1.00  0.00      MEMB
ATOM   3826 H13R POPC   29       0.653 -30.279   2.194  1.00  0.00      MEMB
ATOM   3827 H13S POPC   29       1.848 -29.610   3.276  1.00  0.00      MEMB
ATOM   3828 C214 POPC   29       0.446 -28.572   2.677  1.00  0.00      MEMB
ATOM   3829 H14R POPC   29       0.942 -27.910   3.087  1.00  0.00      MEMB
ATOM   3830 H14S POPC   29      -0.160 -27.774   3.221  1.00  0.00      MEMB
ATOM   3831 C215 POPC   29       0.712 -28.675   1.115  1.00  0.00      MEMB
ATOM   3832 H15R POPC   29       0.001 -28.961   0.236  1.00  0.00      MEMB
ATOM   3833 H15S POPC   29       1.758 -28.217   0.974  1.00  0.00      MEMB
ATOM   3834 C216 POPC   29       1.122 -27.559   1.228  1.00  0.00      MEMB
ATOM   3835 H16R POPC   29      -0.435 -27.928   1.337  1.00  0.00      MEMB
ATOM   3836 H16S POPC   29       1.394 -26.628   0.512  1.00  0.00      MEMB
ATOM   3837 C217 POPC   29       1.445 -25.376   0.427  1.00  0.00      MEMB
ATOM   3838 H17R POPC   29       2.143 -25.151   0.002  1.00  0.00      MEMB
ATOM   3839 H17S POPC   29       0.898 -24.678   1.300  1.00  0.00      MEMB
ATOM   3840 C218 POPC   29       0.722 -23.987   0.624  1.00  0.00      MEMB
ATOM   3841 H18R POPC   29      -0.327 -23.886   0.551  1.00  0.00      MEMB
ATOM   3842 H18S POPC   29       0.329 -23.756  -0.454  1.00  0.00      MEMB
ATOM   3843 H18T POPC   29       1.223 -23.095   1.337  1.00  0.00      MEMB
ATOM   3844  C33 POPC   29      -1.695 -27.824   9.485  1.00  0.00      MEMB
ATOM   3845  H3X POPC   29      -0.716 -27.376   9.207  1.00  0.00      MEMB
ATOM   3846  H3Y POPC   29      -2.316 -26.992   9.868  1.00  0.00      MEMB
ATOM   3847  C34 POPC   29      -2.298 -28.408   8.206  1.00  0.00      MEMB
ATOM   3848  H4X POPC   29      -1.785 -29.336   7.879  1.00  0.00      MEMB
ATOM   3849  H4Y POPC   29      -2.144 -27.649   7.401  1.00  0.00      MEMB
ATOM   3850  C35 POPC   29      -3.796 -28.634   8.256  1.00  0.00      MEMB
ATOM   3851  H5X POPC   29      -4.112 -29.452   8.946  1.00  0.00      MEMB
ATOM   3852  H5Y POPC   29      -4.079 -28.958   7.228  1.00  0.00      MEMB
ATOM   3853  C36 POPC   29      -4.540 -27.335   8.550  1.00  0.00      MEMB
ATOM   3854  H6X POPC   29      -4.336 -26.534   7.814  1.00  0.00      MEMB
ATOM   3855  H6Y POPC   29      -4.452 -26.945   9.580  1.00  0.00      MEMB
ATOM   3856  C37 POPC   29      -5.967 -27.616   8.464  1.00  0.00      MEMB
ATOM   3857  H7X POPC   29      -6.093 -28.432   9.233  1.00  0.00      MEMB
ATOM   3858  H7Y POPC   29      -6.124 -28.043   7.442  1.00  0.00      MEMB
ATOM   3859  C38 POPC   29      -6.875 -26.419   8.815  1.00  0.00      MEMB
ATOM   3860  H8X POPC   29      -6.649 -26.164   9.856  1.00  0.00      MEMB
ATOM   3861  H8Y POPC   29      -7.951 -26.558   8.940  1.00  0.00      MEMB
ATOM   3862  C39 POPC   29      -6.783 -25.247   7.886  1.00  0.00      MEMB
ATOM   3863  H9X POPC   29      -5.800 -24.841   8.177  1.00  0.00      MEMB
ATOM   3864  H9Y POPC   29      -7.614 -24.533   8.101  1.00  0.00      MEMB
ATOM   3865 C310 POPC   29      -6.812 -25.549   6.393  1.00  0.00      MEMB
ATOM   3866 H10X POPC   29      -7.778 -25.998   6.150  1.00  0.00      MEMB
ATOM   3867 H10Y POPC   29      -6.042 -26.293   6.121  1.00  0.00      MEMB
ATOM   3868 C311 POPC   29      -6.649 -24.231   5.639  1.00  0.00      MEMB
ATOM   3869 H11X POPC   29      -5.675 -23.795   5.936  1.00  0.00      MEMB
ATOM   3870 H11Y POPC   29      -7.439 -23.501   5.911  1.00  0.00      MEMB
ATOM   3871 C312 POPC   29      -6.678 -24.295   4.137  1.00  0.00      MEMB
ATOM   3872 H12X POPC   29      -6.704 -23.256   3.748  1.00  0.00      MEMB
ATOM   3873 H12Y POPC   29      -7.494 -24.901   3.706  1.00  0.00      MEMB
ATOM   3874 C313 POPC   29      -5.570 -25.072   3.545  1.00  0.00      MEMB
ATOM   3875 H13X POPC   29      -5.702 -24.853   2.472  1.00  0.00      MEMB
ATOM   3876 H13Y POPC   29      -5.755 -26.128   3.847  1.00  0.00      MEMB
ATOM   3877 C314 POPC   29      -4.188 -24.724   3.935  1.00  0.00      MEMB
ATOM   3878 H14X POPC   29      -4.054 -25.085   4.968  1.00  0.00      MEMB
ATOM   3879 H14Y POPC   29      -4.153 -23.617   3.850  1.00  0.00      MEMB
ATOM   3880 C315 POPC   29      -3.113 -25.370   3.070  1.00  0.00      MEMB
ATOM   3881 H15X POPC   29      -2.133 -25.296   3.564  1.00  0.00      MEMB
ATOM   3882 H15Y POPC   29      -3.190 -24.805   2.127  1.00  0.00      MEMB
ATOM   3883 C316 POPC   29      -3.274 -26.822   2.722  1.00  0.00      MEMB
ATOM   3884 H16X POPC   29      -4.006 -26.748   1.950  1.00  0.00      MEMB
ATOM   3885 H16Y POPC   29      -3.434 -27.518   3.559  1.00  0.00      MEMB
ATOM   3886 H16Z POPC   29      -2.741 -27.356   1.959  1.00  0.00      MEMB
ATOM   3887  N   POPC   30     -18.752  19.687  19.088  1.00  0.00      MEMB
ATOM   3888  C12 POPC   30     -18.814  18.590  18.039  1.00  0.00      MEMB
ATOM   3889 H12A POPC   30     -17.846  18.443  17.572  1.00  0.00      MEMB
ATOM   3890 H12B POPC   30     -19.507  18.954  17.298  1.00  0.00      MEMB
ATOM   3891  C13 POPC   30     -20.101  19.750  19.740  1.00  0.00      MEMB
ATOM   3892 H13A POPC   30     -20.250  18.906  20.414  1.00  0.00      MEMB
ATOM   3893 H13B POPC   30     -20.234  20.656  20.318  1.00  0.00      MEMB
ATOM   3894 H13C POPC   30     -20.871  19.710  18.978  1.00  0.00      MEMB
ATOM   3895  C14 POPC   30     -17.640  19.395  20.033  1.00  0.00      MEMB
ATOM   3896 H14A POPC   30     -17.482  20.125  20.807  1.00  0.00      MEMB
ATOM   3897 H14B POPC   30     -17.793  18.442  20.549  1.00  0.00      MEMB
ATOM   3898 H14C POPC   30     -16.698  19.236  19.509  1.00  0.00      MEMB
ATOM   3899  C15 POPC   30     -18.493  20.984  18.384  1.00  0.00      MEMB
ATOM   3900 H15A POPC   30     -17.630  20.906  17.728  1.00  0.00      MEMB
ATOM   3901 H15B POPC   30     -18.330  21.775  19.098  1.00  0.00      MEMB
ATOM   3902 H15C POPC   30     -19.344  21.273  17.773  1.00  0.00      MEMB
ATOM   3903  C11 POPC   30     -19.282  17.180  18.449  1.00  0.00      MEMB
ATOM   3904 H11A POPC   30     -19.348  16.585  17.499  1.00  0.00      MEMB
ATOM   3905 H11B POPC   30     -20.315  17.254  18.855  1.00  0.00      MEMB
ATOM   3906  P   POPC   30     -17.559  15.288  19.100  1.00  0.00      MEMB
ATOM   3907  O13 POPC   30     -18.485  14.139  19.051  1.00  0.00      MEMB
ATOM   3908  O14 POPC   30     -16.366  15.146  19.974  1.00  0.00      MEMB
ATOM   3909  O12 POPC   30     -18.387  16.617  19.417  1.00  0.00      MEMB
ATOM   3910  O11 POPC   30     -17.118  15.511  17.602  1.00  0.00      MEMB
ATOM   3911  C1  POPC   30     -16.048  16.369  17.242  1.00  0.00      MEMB
ATOM   3912  HA  POPC   30     -15.077  15.836  17.338  1.00  0.00      MEMB
ATOM   3913  HB  POPC   30     -15.931  17.217  17.949  1.00  0.00      MEMB
ATOM   3914  C2  POPC   30     -16.233  16.943  15.810  1.00  0.00      MEMB
ATOM   3915  HS  POPC   30     -17.070  17.683  15.806  1.00  0.00      MEMB
ATOM   3916  O21 POPC   30     -16.408  15.913  14.826  1.00  0.00      MEMB
ATOM   3917  C21 POPC   30     -17.218  16.108  13.802  1.00  0.00      MEMB
ATOM   3918  O22 POPC   30     -17.931  17.077  13.613  1.00  0.00      MEMB
ATOM   3919  C22 POPC   30     -17.199  14.838  12.949  1.00  0.00      MEMB
ATOM   3920  H2R POPC   30     -18.218  14.408  13.053  1.00  0.00      MEMB
ATOM   3921  H2S POPC   30     -16.463  14.121  13.369  1.00  0.00      MEMB
ATOM   3922  C3  POPC   30     -14.959  17.700  15.505  1.00  0.00      MEMB
ATOM   3923  HX  POPC   30     -14.077  17.070  15.407  1.00  0.00      MEMB
ATOM   3924  HY  POPC   30     -14.801  18.394  16.372  1.00  0.00      MEMB
ATOM   3925  O31 POPC   30     -15.109  18.253  14.237  1.00  0.00      MEMB
ATOM   3926  C31 POPC   30     -15.317  19.439  14.339  1.00  0.00      MEMB
ATOM   3927  O32 POPC   30     -15.190  20.167  15.325  1.00  0.00      MEMB
ATOM   3928  C32 POPC   30     -15.797  19.651  12.959  1.00  0.00      MEMB
ATOM   3929  H2X POPC   30     -15.663  20.629  13.152  1.00  0.00      MEMB
ATOM   3930  H2Y POPC   30     -16.846  19.432  12.721  1.00  0.00      MEMB
ATOM   3931  C23 POPC   30     -16.921  15.085  11.448  1.00  0.00      MEMB
ATOM   3932  H3R POPC   30     -17.103  16.155  11.203  1.00  0.00      MEMB
ATOM   3933  H3S POPC   30     -17.665  14.459  10.898  1.00  0.00      MEMB
ATOM   3934  C24 POPC   30     -15.507  14.652  11.013  1.00  0.00      MEMB
ATOM   3935  H4R POPC   30     -15.313  13.686  11.538  1.00  0.00      MEMB
ATOM   3936  H4S POPC   30     -14.727  15.355  11.378  1.00  0.00      MEMB
ATOM   3937  C25 POPC   30     -15.314  14.417   9.490  1.00  0.00      MEMB
ATOM   3938  H5R POPC   30     -16.066  13.719   9.074  1.00  0.00      MEMB
ATOM   3939  H5S POPC   30     -14.371  13.897   9.364  1.00  0.00      MEMB
ATOM   3940  C26 POPC   30     -15.183  15.677   8.613  1.00  0.00      MEMB
ATOM   3941  H6R POPC   30     -14.540  16.424   9.127  1.00  0.00      MEMB
ATOM   3942  H6S POPC   30     -16.220  16.050   8.480  1.00  0.00      MEMB
ATOM   3943  C27 POPC   30     -14.692  15.469   7.162  1.00  0.00      MEMB
ATOM   3944  H7R POPC   30     -15.380  14.688   6.781  1.00  0.00      MEMB
ATOM   3945  H7S POPC   30     -13.674  15.039   7.096  1.00  0.00      MEMB
ATOM   3946  C28 POPC   30     -14.858  16.725   6.261  1.00  0.00      MEMB
ATOM   3947  H8R POPC   30     -15.927  16.971   6.195  1.00  0.00      MEMB
ATOM   3948  H8S POPC   30     -14.581  16.500   5.200  1.00  0.00      MEMB
ATOM   3949  C29 POPC   30     -14.149  17.967   6.718  1.00  0.00      MEMB
ATOM   3950  H91 POPC   30     -13.324  17.823   7.433  1.00  0.00      MEMB
ATOM   3951 C210 POPC   30     -14.357  19.178   6.164  1.00  0.00      MEMB
ATOM   3952 H101 POPC   30     -13.693  20.007   6.376  1.00  0.00      MEMB
ATOM   3953 C211 POPC   30     -15.295  19.524   5.063  1.00  0.00      MEMB
ATOM   3954 H11R POPC   30     -15.579  20.580   5.289  1.00  0.00      MEMB
ATOM   3955 H11S POPC   30     -16.139  18.838   5.087  1.00  0.00      MEMB
ATOM   3956 C212 POPC   30     -15.003  19.636   3.585  1.00  0.00      MEMB
ATOM   3957 H12R POPC   30     -14.364  20.494   3.734  1.00  0.00      MEMB
ATOM   3958 H12S POPC   30     -15.879  19.921   2.996  1.00  0.00      MEMB
ATOM   3959 C213 POPC   30     -14.288  18.514   2.888  1.00  0.00      MEMB
ATOM   3960 H13R POPC   30     -14.731  17.566   3.223  1.00  0.00      MEMB
ATOM   3961 H13S POPC   30     -13.393  18.671   3.449  1.00  0.00      MEMB
ATOM   3962 C214 POPC   30     -14.064  18.627   1.353  1.00  0.00      MEMB
ATOM   3963 H14R POPC   30     -13.646  19.550   0.942  1.00  0.00      MEMB
ATOM   3964 H14S POPC   30     -15.041  18.598   0.857  1.00  0.00      MEMB
ATOM   3965 C215 POPC   30     -13.062  17.669   0.726  1.00  0.00      MEMB
ATOM   3966 H15R POPC   30     -12.076  17.826   1.141  1.00  0.00      MEMB
ATOM   3967 H15S POPC   30     -12.875  17.953  -0.325  1.00  0.00      MEMB
ATOM   3968 C216 POPC   30     -13.474  16.225   0.827  1.00  0.00      MEMB
ATOM   3969 H16R POPC   30     -13.259  15.801   1.838  1.00  0.00      MEMB
ATOM   3970 H16S POPC   30     -12.830  15.711   0.085  1.00  0.00      MEMB
ATOM   3971 C217 POPC   30     -14.951  16.074   0.518  1.00  0.00      MEMB
ATOM   3972 H17R POPC   30     -15.249  16.481  -0.478  1.00  0.00      MEMB
ATOM   3973 H17S POPC   30     -15.558  16.609   1.283  1.00  0.00      MEMB
ATOM   3974 C218 POPC   30     -15.427  14.690   0.683  1.00  0.00      MEMB
ATOM   3975 H18R POPC   30     -15.091  14.015  -0.091  1.00  0.00      MEMB
ATOM   3976 H18S POPC   30     -16.522  14.804   0.647  1.00  0.00      MEMB
ATOM   3977 H18T POPC   30     -15.086  14.190   1.603  1.00  0.00      MEMB
ATOM   3978  C33 POPC   30     -14.788  19.374  11.856  1.00  0.00      MEMB
ATOM   3979  H3X POPC   30     -14.735  18.287  11.897  1.00  0.00      MEMB
ATOM   3980  H3Y POPC   30     -13.826  19.881  12.128  1.00  0.00      MEMB
ATOM   3981  C34 POPC   30     -15.196  19.775  10.438  1.00  0.00      MEMB
ATOM   3982  H4X POPC   30     -14.394  19.610   9.714  1.00  0.00      MEMB
ATOM   3983  H4Y POPC   30     -15.107  20.813  10.430  1.00  0.00      MEMB
ATOM   3984  C35 POPC   30     -16.615  19.385   9.989  1.00  0.00      MEMB
ATOM   3985  H5X POPC   30     -17.368  19.620  10.773  1.00  0.00      MEMB
ATOM   3986  H5Y POPC   30     -16.485  18.294   9.934  1.00  0.00      MEMB
ATOM   3987  C36 POPC   30     -17.193  19.967   8.671  1.00  0.00      MEMB
ATOM   3988  H6X POPC   30     -16.488  19.851   7.828  1.00  0.00      MEMB
ATOM   3989  H6Y POPC   30     -17.429  21.037   8.713  1.00  0.00      MEMB
ATOM   3990  C37 POPC   30     -18.573  19.433   8.296  1.00  0.00      MEMB
ATOM   3991  H7X POPC   30     -18.827  19.894   7.312  1.00  0.00      MEMB
ATOM   3992  H7Y POPC   30     -19.337  19.809   9.010  1.00  0.00      MEMB
ATOM   3993  C38 POPC   30     -18.522  17.910   8.165  1.00  0.00      MEMB
ATOM   3994  H8X POPC   30     -18.400  17.372   9.133  1.00  0.00      MEMB
ATOM   3995  H8Y POPC   30     -17.605  17.746   7.564  1.00  0.00      MEMB
ATOM   3996  C39 POPC   30     -19.738  17.337   7.445  1.00  0.00      MEMB
ATOM   3997  H9X POPC   30     -19.824  17.850   6.461  1.00  0.00      MEMB
ATOM   3998  H9Y POPC   30     -20.609  17.650   8.060  1.00  0.00      MEMB
ATOM   3999 C310 POPC   30     -19.876  15.793   7.395  1.00  0.00      MEMB
ATOM   4000 H10X POPC   30     -20.764  15.587   6.758  1.00  0.00      MEMB
ATOM   4001 H10Y POPC   30     -20.087  15.458   8.442  1.00  0.00      MEMB
ATOM   4002 C311 POPC   30     -18.738  14.952   6.791  1.00  0.00      MEMB
ATOM   4003 H11X POPC   30     -19.018  13.871   6.699  1.00  0.00      MEMB
ATOM   4004 H11Y POPC   30     -17.874  15.006   7.481  1.00  0.00      MEMB
ATOM   4005 C312 POPC   30     -18.282  15.455   5.418  1.00  0.00      MEMB
ATOM   4006 H12X POPC   30     -17.442  14.803   5.096  1.00  0.00      MEMB
ATOM   4007 H12Y POPC   30     -17.838  16.461   5.543  1.00  0.00      MEMB
ATOM   4008 C313 POPC   30     -19.407  15.448   4.364  1.00  0.00      MEMB
ATOM   4009 H13X POPC   30     -20.290  16.065   4.648  1.00  0.00      MEMB
ATOM   4010 H13Y POPC   30     -19.776  14.405   4.292  1.00  0.00      MEMB
ATOM   4011 C314 POPC   30     -18.999  15.925   2.969  1.00  0.00      MEMB
ATOM   4012 H14X POPC   30     -19.756  15.533   2.256  1.00  0.00      MEMB
ATOM   4013 H14Y POPC   30     -17.993  15.553   2.658  1.00  0.00      MEMB
ATOM   4014 C315 POPC   30     -19.041  17.445   2.831  1.00  0.00      MEMB
ATOM   4015 H15X POPC   30     -18.232  17.820   3.496  1.00  0.00      MEMB
ATOM   4016 H15Y POPC   30     -20.013  17.867   3.192  1.00  0.00      MEMB
ATOM   4017 C316 POPC   30     -18.785  17.859   1.382  1.00  0.00      MEMB
ATOM   4018 H16X POPC   30     -17.864  17.371   1.000  1.00  0.00      MEMB
ATOM   4019 H16Y POPC   30     -18.658  18.956   1.281  1.00  0.00      MEMB
ATOM   4020 H16Z POPC   30     -19.616  17.525   0.725  1.00  0.00      MEMB
ATOM   4021  N   POPC   31     -25.102  12.159  19.451  1.00  0.00      MEMB
ATOM   4022  C12 POPC   31     -25.254  11.159  18.290  1.00  0.00      MEMB
ATOM   4023 H12A POPC   31     -24.735  11.534  17.408  1.00  0.00      MEMB
ATOM   4024 H12B POPC   31     -26.290  11.100  17.968  1.00  0.00      MEMB
ATOM   4025  C13 POPC   31     -23.708  12.718  19.526  1.00  0.00      MEMB
ATOM   4026 H13A POPC   31     -22.981  11.927  19.744  1.00  0.00      MEMB
ATOM   4027 H13B POPC   31     -23.402  13.168  18.589  1.00  0.00      MEMB
ATOM   4028 H13C POPC   31     -23.646  13.465  20.304  1.00  0.00      MEMB
ATOM   4029  C14 POPC   31     -26.024  13.289  19.248  1.00  0.00      MEMB
ATOM   4030 H14A POPC   31     -25.561  14.066  18.648  1.00  0.00      MEMB
ATOM   4031 H14B POPC   31     -26.922  12.914  18.773  1.00  0.00      MEMB
ATOM   4032 H14C POPC   31     -26.307  13.703  20.209  1.00  0.00      MEMB
ATOM   4033  C15 POPC   31     -25.421  11.568  20.812  1.00  0.00      MEMB
ATOM   4034 H15A POPC   31     -24.862  10.656  21.006  1.00  0.00      MEMB
ATOM   4035 H15B POPC   31     -26.462  11.290  20.918  1.00  0.00      MEMB
ATOM   4036 H15C POPC   31     -25.152  12.296  21.571  1.00  0.00      MEMB
ATOM   4037  C11 POPC   31     -24.789   9.707  18.570  1.00  0.00      MEMB
ATOM   4038 H11A POPC   31     -24.877   9.043  17.667  1.00  0.00      MEMB
ATOM   4039 H11B POPC   31     -25.513   9.282  19.290  1.00  0.00      MEMB
ATOM   4040  P   POPC   31     -22.336   8.761  18.687  1.00  0.00      MEMB
ATOM   4041  O13 POPC   31     -22.751   7.364  18.861  1.00  0.00      MEMB
ATOM   4042  O14 POPC   31     -21.101   9.226  19.351  1.00  0.00      MEMB
ATOM   4043  O12 POPC   31     -23.502   9.713  19.191  1.00  0.00      MEMB
ATOM   4044  O11 POPC   31     -22.265   9.160  17.162  1.00  0.00      MEMB
ATOM   4045  C1  POPC   31     -22.024  10.543  16.853  1.00  0.00      MEMB
ATOM   4046  HA  POPC   31     -21.584  11.121  17.708  1.00  0.00      MEMB
ATOM   4047  HB  POPC   31     -22.992  11.015  16.604  1.00  0.00      MEMB
ATOM   4048  C2  POPC   31     -21.132  10.718  15.590  1.00  0.00      MEMB
ATOM   4049  HS  POPC   31     -21.112  11.807  15.342  1.00  0.00      MEMB
ATOM   4050  O21 POPC   31     -21.631   9.924  14.500  1.00  0.00      MEMB
ATOM   4051  C21 POPC   31     -22.563  10.412  13.732  1.00  0.00      MEMB
ATOM   4052  O22 POPC   31     -23.112  11.495  13.864  1.00  0.00      MEMB
ATOM   4053  C22 POPC   31     -22.784   9.437  12.573  1.00  0.00      MEMB
ATOM   4054  H2R POPC   31     -22.969   8.413  12.953  1.00  0.00      MEMB
ATOM   4055  H2S POPC   31     -21.821   9.358  12.028  1.00  0.00      MEMB
ATOM   4056  C3  POPC   31     -19.654  10.301  15.861  1.00  0.00      MEMB
ATOM   4057  HX  POPC   31     -19.669   9.440  16.574  1.00  0.00      MEMB
ATOM   4058  HY  POPC   31     -19.185  11.163  16.378  1.00  0.00      MEMB
ATOM   4059  O31 POPC   31     -18.901  10.043  14.644  1.00  0.00      MEMB
ATOM   4060  C31 POPC   31     -18.539   8.769  14.446  1.00  0.00      MEMB
ATOM   4061  O32 POPC   31     -18.720   7.846  15.210  1.00  0.00      MEMB
ATOM   4062  C32 POPC   31     -17.930   8.607  13.059  1.00  0.00      MEMB
ATOM   4063  H2X POPC   31     -17.326   7.674  13.083  1.00  0.00      MEMB
ATOM   4064  H2Y POPC   31     -17.262   9.441  12.767  1.00  0.00      MEMB
ATOM   4065  C23 POPC   31     -23.899   9.912  11.609  1.00  0.00      MEMB
ATOM   4066  H3R POPC   31     -23.609  10.893  11.172  1.00  0.00      MEMB
ATOM   4067  H3S POPC   31     -24.887  10.023  12.122  1.00  0.00      MEMB
ATOM   4068  C24 POPC   31     -24.049   8.895  10.487  1.00  0.00      MEMB
ATOM   4069  H4R POPC   31     -24.443   7.973  10.971  1.00  0.00      MEMB
ATOM   4070  H4S POPC   31     -23.057   8.634  10.059  1.00  0.00      MEMB
ATOM   4071  C25 POPC   31     -25.061   9.263   9.399  1.00  0.00      MEMB
ATOM   4072  H5R POPC   31     -25.990   9.675   9.855  1.00  0.00      MEMB
ATOM   4073  H5S POPC   31     -25.326   8.287   8.939  1.00  0.00      MEMB
ATOM   4074  C26 POPC   31     -24.551  10.152   8.252  1.00  0.00      MEMB
ATOM   4075  H6R POPC   31     -23.560   9.808   7.885  1.00  0.00      MEMB
ATOM   4076  H6S POPC   31     -24.435  11.192   8.624  1.00  0.00      MEMB
ATOM   4077  C27 POPC   31     -25.481  10.070   7.025  1.00  0.00      MEMB
ATOM   4078  H7R POPC   31     -26.441  10.558   7.295  1.00  0.00      MEMB
ATOM   4079  H7S POPC   31     -25.640   8.985   6.826  1.00  0.00      MEMB
ATOM   4080  C28 POPC   31     -24.894  10.649   5.725  1.00  0.00      MEMB
ATOM   4081  H8R POPC   31     -25.583  10.538   4.857  1.00  0.00      MEMB
ATOM   4082  H8S POPC   31     -24.004  10.024   5.480  1.00  0.00      MEMB
ATOM   4083  C29 POPC   31     -24.594  12.104   5.971  1.00  0.00      MEMB
ATOM   4084  H91 POPC   31     -25.336  12.622   6.585  1.00  0.00      MEMB
ATOM   4085 C210 POPC   31     -23.520  12.793   5.579  1.00  0.00      MEMB
ATOM   4086 H101 POPC   31     -23.395  13.844   5.861  1.00  0.00      MEMB
ATOM   4087 C211 POPC   31     -22.377  12.267   4.800  1.00  0.00      MEMB
ATOM   4088 H11R POPC   31     -22.360  11.156   4.810  1.00  0.00      MEMB
ATOM   4089 H11S POPC   31     -21.433  12.607   5.275  1.00  0.00      MEMB
ATOM   4090 C212 POPC   31     -22.444  12.921   3.422  1.00  0.00      MEMB
ATOM   4091 H12R POPC   31     -22.284  14.010   3.444  1.00  0.00      MEMB
ATOM   4092 H12S POPC   31     -23.366  12.696   2.820  1.00  0.00      MEMB
ATOM   4093 C213 POPC   31     -21.211  12.622   2.658  1.00  0.00      MEMB
ATOM   4094 H13R POPC   31     -20.853  11.712   3.102  1.00  0.00      MEMB
ATOM   4095 H13S POPC   31     -20.244  13.070   2.828  1.00  0.00      MEMB
ATOM   4096 C214 POPC   31     -21.503  12.727   1.190  1.00  0.00      MEMB
ATOM   4097 H14R POPC   31     -21.584  13.836   1.268  1.00  0.00      MEMB
ATOM   4098 H14S POPC   31     -22.295  12.076   0.736  1.00  0.00      MEMB
ATOM   4099 C215 POPC   31     -20.478  12.899   0.062  1.00  0.00      MEMB
ATOM   4100 H15R POPC   31     -19.816  12.211   0.098  1.00  0.00      MEMB
ATOM   4101 H15S POPC   31     -19.813  13.358   0.739  1.00  0.00      MEMB
ATOM   4102 C216 POPC   31     -20.545  12.925  -1.543  1.00  0.00      MEMB
ATOM   4103 H16R POPC   31     -20.864  13.861  -1.794  1.00  0.00      MEMB
ATOM   4104 H16S POPC   31     -21.128  12.068  -2.043  1.00  0.00      MEMB
ATOM   4105 C217 POPC   31     -19.330  13.430  -2.359  1.00  0.00      MEMB
ATOM   4106 H17R POPC   31     -19.171  13.287  -3.403  1.00  0.00      MEMB
ATOM   4107 H17S POPC   31     -18.465  12.894  -2.165  1.00  0.00      MEMB
ATOM   4108 C218 POPC   31     -18.560  14.569  -2.119  1.00  0.00      MEMB
ATOM   4109 H18R POPC   31     -18.039  14.626  -1.182  1.00  0.00      MEMB
ATOM   4110 H18S POPC   31     -19.051  15.426  -2.117  1.00  0.00      MEMB
ATOM   4111 H18T POPC   31     -17.834  14.503  -3.011  1.00  0.00      MEMB
ATOM   4112  C33 POPC   31     -19.086   8.456  12.053  1.00  0.00      MEMB
ATOM   4113  H3X POPC   31     -19.435   9.475  11.795  1.00  0.00      MEMB
ATOM   4114  H3Y POPC   31     -19.911   7.862  12.516  1.00  0.00      MEMB
ATOM   4115  C34 POPC   31     -18.639   7.673  10.830  1.00  0.00      MEMB
ATOM   4116  H4X POPC   31     -18.323   6.718  11.306  1.00  0.00      MEMB
ATOM   4117  H4Y POPC   31     -17.739   8.159  10.415  1.00  0.00      MEMB
ATOM   4118  C35 POPC   31     -19.684   7.272   9.764  1.00  0.00      MEMB
ATOM   4119  H5X POPC   31     -20.559   6.767  10.235  1.00  0.00      MEMB
ATOM   4120  H5Y POPC   31     -19.194   6.478   9.159  1.00  0.00      MEMB
ATOM   4121  C36 POPC   31     -20.205   8.357   8.799  1.00  0.00      MEMB
ATOM   4122  H6X POPC   31     -19.417   9.011   8.369  1.00  0.00      MEMB
ATOM   4123  H6Y POPC   31     -20.942   8.980   9.345  1.00  0.00      MEMB
ATOM   4124  C37 POPC   31     -21.064   7.767   7.683  1.00  0.00      MEMB
ATOM   4125  H7X POPC   31     -21.606   8.588   7.155  1.00  0.00      MEMB
ATOM   4126  H7Y POPC   31     -21.805   7.135   8.238  1.00  0.00      MEMB
ATOM   4127  C38 POPC   31     -20.302   6.881   6.698  1.00  0.00      MEMB
ATOM   4128  H8X POPC   31     -19.381   6.477   7.133  1.00  0.00      MEMB
ATOM   4129  H8Y POPC   31     -20.064   7.406   5.747  1.00  0.00      MEMB
ATOM   4130  C39 POPC   31     -21.143   5.726   6.329  1.00  0.00      MEMB
ATOM   4131  H9X POPC   31     -21.407   5.075   7.213  1.00  0.00      MEMB
ATOM   4132  H9Y POPC   31     -20.629   5.067   5.562  1.00  0.00      MEMB
ATOM   4133 C310 POPC   31     -22.434   6.373   5.819  1.00  0.00      MEMB
ATOM   4134 H10X POPC   31     -23.314   6.447   6.477  1.00  0.00      MEMB
ATOM   4135 H10Y POPC   31     -22.414   5.367   5.481  1.00  0.00      MEMB
ATOM   4136 C311 POPC   31     -22.606   7.146   4.470  1.00  0.00      MEMB
ATOM   4137 H11X POPC   31     -21.928   6.485   3.838  1.00  0.00      MEMB
ATOM   4138 H11Y POPC   31     -21.943   7.978   4.365  1.00  0.00      MEMB
ATOM   4139 C312 POPC   31     -24.163   7.308   3.910  1.00  0.00      MEMB
ATOM   4140 H12X POPC   31     -24.926   7.183   4.682  1.00  0.00      MEMB
ATOM   4141 H12Y POPC   31     -24.903   6.557   3.514  1.00  0.00      MEMB
ATOM   4142 C313 POPC   31     -24.427   8.410   2.910  1.00  0.00      MEMB
ATOM   4143 H13X POPC   31     -23.859   9.184   3.423  1.00  0.00      MEMB
ATOM   4144 H13Y POPC   31     -25.504   8.404   2.701  1.00  0.00      MEMB
ATOM   4145 C314 POPC   31     -23.867   8.388   1.539  1.00  0.00      MEMB
ATOM   4146 H14X POPC   31     -24.311   7.409   1.296  1.00  0.00      MEMB
ATOM   4147 H14Y POPC   31     -22.837   8.373   1.837  1.00  0.00      MEMB
ATOM   4148 C315 POPC   31     -24.158   9.216   0.254  1.00  0.00      MEMB
ATOM   4149 H15X POPC   31     -24.098  10.199   0.675  1.00  0.00      MEMB
ATOM   4150 H15Y POPC   31     -25.128   8.741   0.044  1.00  0.00      MEMB
ATOM   4151 C316 POPC   31     -23.358   9.289  -1.095  1.00  0.00      MEMB
ATOM   4152 H16X POPC   31     -22.274   9.114  -1.125  1.00  0.00      MEMB
ATOM   4153 H16Y POPC   31     -23.664   9.751  -2.010  1.00  0.00      MEMB
ATOM   4154 H16Z POPC   31     -23.618   8.334  -1.492  1.00  0.00      MEMB
ATOM   4155  N   POPC   32      23.090   7.544  18.140  1.00  0.00      MEMB
ATOM   4156  C12 POPC   32      23.933   6.275  18.210  1.00  0.00      MEMB
ATOM   4157 H12A POPC   32      23.772   5.681  17.314  1.00  0.00      MEMB
ATOM   4158 H12B POPC   32      23.559   5.686  19.038  1.00  0.00      MEMB
ATOM   4159  C13 POPC   32      23.744   8.517  17.208  1.00  0.00      MEMB
ATOM   4160 H13A POPC   32      23.597   9.510  17.596  1.00  0.00      MEMB
ATOM   4161 H13B POPC   32      24.822   8.358  17.149  1.00  0.00      MEMB
ATOM   4162 H13C POPC   32      23.300   8.434  16.229  1.00  0.00      MEMB
ATOM   4163  C14 POPC   32      21.693   7.266  17.682  1.00  0.00      MEMB
ATOM   4164 H14A POPC   32      21.647   6.596  16.838  1.00  0.00      MEMB
ATOM   4165 H14B POPC   32      21.135   6.778  18.473  1.00  0.00      MEMB
ATOM   4166 H14C POPC   32      21.104   8.155  17.430  1.00  0.00      MEMB
ATOM   4167  C15 POPC   32      22.985   8.156  19.506  1.00  0.00      MEMB
ATOM   4168 H15A POPC   32      22.675   7.418  20.249  1.00  0.00      MEMB
ATOM   4169 H15B POPC   32      22.227   8.942  19.541  1.00  0.00      MEMB
ATOM   4170 H15C POPC   32      23.921   8.586  19.841  1.00  0.00      MEMB
ATOM   4171  C11 POPC   32      25.476   6.411  18.416  1.00  0.00      MEMB
ATOM   4172 H11A POPC   32      25.959   6.789  17.483  1.00  0.00      MEMB
ATOM   4173 H11B POPC   32      25.861   5.380  18.602  1.00  0.00      MEMB
ATOM   4174  P   POPC   32      27.289   7.347  20.074  1.00  0.00      MEMB
ATOM   4175  O13 POPC   32      27.637   6.073  20.746  1.00  0.00      MEMB
ATOM   4176  O14 POPC   32      27.467   8.596  20.816  1.00  0.00      MEMB
ATOM   4177  O12 POPC   32      25.805   7.254  19.521  1.00  0.00      MEMB
ATOM   4178  O11 POPC   32      28.104   7.484  18.690  1.00  0.00      MEMB
ATOM   4179  C1  POPC   32      28.744   6.292  18.326  1.00  0.00      MEMB
ATOM   4180  HA  POPC   32      27.998   5.442  18.457  1.00  0.00      MEMB
ATOM   4181  HB  POPC   32      29.688   6.312  18.921  1.00  0.00      MEMB
ATOM   4182  C2  POPC   32      29.264   6.055  16.924  1.00  0.00      MEMB
ATOM   4183  HS  POPC   32      30.292   6.493  16.816  1.00  0.00      MEMB
ATOM   4184  O21 POPC   32      28.243   6.481  16.050  1.00  0.00      MEMB
ATOM   4185  C21 POPC   32      28.693   7.165  15.042  1.00  0.00      MEMB
ATOM   4186  O22 POPC   32      29.870   7.339  14.771  1.00  0.00      MEMB
ATOM   4187  C22 POPC   32      27.536   7.669  14.245  1.00  0.00      MEMB
ATOM   4188  H2R POPC   32      27.511   8.756  14.449  1.00  0.00      MEMB
ATOM   4189  H2S POPC   32      26.580   7.201  14.577  1.00  0.00      MEMB
ATOM   4190  C3  POPC   32      29.524   4.593  16.718  1.00  0.00      MEMB
ATOM   4191  HX  POPC   32      28.629   3.906  16.843  1.00  0.00      MEMB
ATOM   4192  HY  POPC   32      30.268   4.476  17.516  1.00  0.00      MEMB
ATOM   4193  O31 POPC   32      30.302   4.352  15.575  1.00  0.00      MEMB
ATOM   4194  C31 POPC   32      29.429   4.512  14.549  1.00  0.00      MEMB
ATOM   4195  O32 POPC   32      28.247   4.219  14.675  1.00  0.00      MEMB
ATOM   4196  C32 POPC   32      30.302   4.699  13.183  1.00  0.00      MEMB
ATOM   4197  H2X POPC   32      31.339   4.439  13.603  1.00  0.00      MEMB
ATOM   4198  H2Y POPC   32      30.347   5.749  13.053  1.00  0.00      MEMB
ATOM   4199  C23 POPC   32      27.818   7.431  12.754  1.00  0.00      MEMB
ATOM   4200  H3R POPC   32      27.745   6.348  12.513  1.00  0.00      MEMB
ATOM   4201  H3S POPC   32      28.850   7.750  12.458  1.00  0.00      MEMB
ATOM   4202  C24 POPC   32      26.834   8.190  11.872  1.00  0.00      MEMB
ATOM   4203  H4R POPC   32      27.063   9.261  11.970  1.00  0.00      MEMB
ATOM   4204  H4S POPC   32      25.791   8.029  12.220  1.00  0.00      MEMB
ATOM   4205  C25 POPC   32      26.963   7.731  10.421  1.00  0.00      MEMB
ATOM   4206  H5R POPC   32      26.697   6.649  10.432  1.00  0.00      MEMB
ATOM   4207  H5S POPC   32      28.020   7.800  10.090  1.00  0.00      MEMB
ATOM   4208  C26 POPC   32      25.972   8.340   9.416  1.00  0.00      MEMB
ATOM   4209  H6R POPC   32      24.965   8.342   9.891  1.00  0.00      MEMB
ATOM   4210  H6S POPC   32      25.951   7.643   8.556  1.00  0.00      MEMB
ATOM   4211  C27 POPC   32      26.264   9.738   8.849  1.00  0.00      MEMB
ATOM   4212  H7R POPC   32      25.996  10.396   9.677  1.00  0.00      MEMB
ATOM   4213  H7S POPC   32      25.522  10.004   8.064  1.00  0.00      MEMB
ATOM   4214  C28 POPC   32      27.711   9.964   8.369  1.00  0.00      MEMB
ATOM   4215  H8R POPC   32      28.423   9.745   9.186  1.00  0.00      MEMB
ATOM   4216  H8S POPC   32      27.929  11.038   8.155  1.00  0.00      MEMB
ATOM   4217  C29 POPC   32      28.100   9.040   7.247  1.00  0.00      MEMB
ATOM   4218  H91 POPC   32      28.650   8.155   7.599  1.00  0.00      MEMB
ATOM   4219 C210 POPC   32      28.091   9.350   5.941  1.00  0.00      MEMB
ATOM   4220 H101 POPC   32      28.634   8.763   5.179  1.00  0.00      MEMB
ATOM   4221 C211 POPC   32      27.685  10.674   5.412  1.00  0.00      MEMB
ATOM   4222 H11R POPC   32      28.597  11.295   5.428  1.00  0.00      MEMB
ATOM   4223 H11S POPC   32      26.946  11.142   6.085  1.00  0.00      MEMB
ATOM   4224 C212 POPC   32      27.197  10.533   3.962  1.00  0.00      MEMB
ATOM   4225 H12R POPC   32      28.121  10.499   3.348  1.00  0.00      MEMB
ATOM   4226 H12S POPC   32      26.641  11.448   3.676  1.00  0.00      MEMB
ATOM   4227 C213 POPC   32      26.324   9.280   3.706  1.00  0.00      MEMB
ATOM   4228 H13R POPC   32      25.449   9.325   4.385  1.00  0.00      MEMB
ATOM   4229 H13S POPC   32      26.912   8.380   3.979  1.00  0.00      MEMB
ATOM   4230 C214 POPC   32      25.775   9.066   2.292  1.00  0.00      MEMB
ATOM   4231 H14R POPC   32      25.082   9.897   2.028  1.00  0.00      MEMB
ATOM   4232 H14S POPC   32      25.217   8.118   2.173  1.00  0.00      MEMB
ATOM   4233 C215 POPC   32      26.801   8.996   1.205  1.00  0.00      MEMB
ATOM   4234 H15R POPC   32      26.876  10.065   0.969  1.00  0.00      MEMB
ATOM   4235 H15S POPC   32      26.341   8.717   0.245  1.00  0.00      MEMB
ATOM   4236 C216 POPC   32      28.113   8.159   1.449  1.00  0.00      MEMB
ATOM   4237 H16R POPC   32      28.786   8.698   2.147  1.00  0.00      MEMB
ATOM   4238 H16S POPC   32      28.722   7.908   0.543  1.00  0.00      MEMB
ATOM   4239 C217 POPC   32      27.919   6.749   1.872  1.00  0.00      MEMB
ATOM   4240 H17R POPC   32      27.301   6.244   1.095  1.00  0.00      MEMB
ATOM   4241 H17S POPC   32      27.366   6.819   2.822  1.00  0.00      MEMB
ATOM   4242 C218 POPC   32      29.233   5.982   2.007  1.00  0.00      MEMB
ATOM   4243 H18R POPC   32      29.933   6.523   2.680  1.00  0.00      MEMB
ATOM   4244 H18S POPC   32      29.706   5.838   1.009  1.00  0.00      MEMB
ATOM   4245 H18T POPC   32      29.038   4.975   2.424  1.00  0.00      MEMB
ATOM   4246  C33 POPC   32      29.849   3.990  11.699  1.00  0.00      MEMB
ATOM   4247  H3X POPC   32      28.796   3.834  11.489  1.00  0.00      MEMB
ATOM   4248  H3Y POPC   32      29.614   2.901  11.522  1.00  0.00      MEMB
ATOM   4249  C34 POPC   32      30.734   4.146  10.528  1.00  0.00      MEMB
ATOM   4250  H4X POPC   32      30.602   3.372   9.718  1.00  0.00      MEMB
ATOM   4251  H4Y POPC   32      31.815   4.163  10.757  1.00  0.00      MEMB
ATOM   4252  C35 POPC   32      30.148   5.367  10.089  1.00  0.00      MEMB
ATOM   4253  H5X POPC   32      30.868   6.081  10.527  1.00  0.00      MEMB
ATOM   4254  H5Y POPC   32      29.146   5.527  10.576  1.00  0.00      MEMB
ATOM   4255  C36 POPC   32      30.045   5.168   8.607  1.00  0.00      MEMB
ATOM   4256  H6X POPC   32      30.987   4.701   8.227  1.00  0.00      MEMB
ATOM   4257  H6Y POPC   32      29.930   6.185   8.235  1.00  0.00      MEMB
ATOM   4258  C37 POPC   32      28.816   4.377   8.143  1.00  0.00      MEMB
ATOM   4259  H7X POPC   32      27.959   4.984   8.494  1.00  0.00      MEMB
ATOM   4260  H7Y POPC   32      28.706   3.416   8.686  1.00  0.00      MEMB
ATOM   4261  C38 POPC   32      28.710   4.346   6.596  1.00  0.00      MEMB
ATOM   4262  H8X POPC   32      29.649   4.095   6.065  1.00  0.00      MEMB
ATOM   4263  H8Y POPC   32      28.524   5.390   6.285  1.00  0.00      MEMB
ATOM   4264  C39 POPC   32      27.566   3.504   6.025  1.00  0.00      MEMB
ATOM   4265  H9X POPC   32      27.850   2.469   6.126  1.00  0.00      MEMB
ATOM   4266  H9Y POPC   32      27.488   3.458   4.938  1.00  0.00      MEMB
ATOM   4267 C310 POPC   32      26.196   3.816   6.620  1.00  0.00      MEMB
ATOM   4268 H10X POPC   32      26.247   3.641   7.666  1.00  0.00      MEMB
ATOM   4269 H10Y POPC   32      25.435   3.089   6.267  1.00  0.00      MEMB
ATOM   4270 C311 POPC   32      25.747   5.265   6.526  1.00  0.00      MEMB
ATOM   4271 H11X POPC   32      26.405   5.910   7.125  1.00  0.00      MEMB
ATOM   4272 H11Y POPC   32      24.696   5.349   6.914  1.00  0.00      MEMB
ATOM   4273 C312 POPC   32      25.936   5.814   5.131  1.00  0.00      MEMB
ATOM   4274 H12X POPC   32      26.911   5.701   4.655  1.00  0.00      MEMB
ATOM   4275 H12Y POPC   32      25.473   6.835   5.075  1.00  0.00      MEMB
ATOM   4276 C313 POPC   32      25.195   4.936   4.226  1.00  0.00      MEMB
ATOM   4277 H13X POPC   32      24.303   5.429   4.745  1.00  0.00      MEMB
ATOM   4278 H13Y POPC   32      25.112   3.898   4.584  1.00  0.00      MEMB
ATOM   4279 C314 POPC   32      25.428   4.969   2.567  1.00  0.00      MEMB
ATOM   4280 H14X POPC   32      26.491   4.774   2.478  1.00  0.00      MEMB
ATOM   4281 H14Y POPC   32      25.246   6.011   2.277  1.00  0.00      MEMB
ATOM   4282 C315 POPC   32      24.594   4.096   1.337  1.00  0.00      MEMB
ATOM   4283 H15X POPC   32      23.499   3.875   1.180  1.00  0.00      MEMB
ATOM   4284 H15Y POPC   32      24.467   3.070   1.644  1.00  0.00      MEMB
ATOM   4285 C316 POPC   32      24.644   4.424  -0.048  1.00  0.00      MEMB
ATOM   4286 H16X POPC   32      25.708   4.166  -0.065  1.00  0.00      MEMB
ATOM   4287 H16Y POPC   32      24.375   5.467  -0.140  1.00  0.00      MEMB
ATOM   4288 H16Z POPC   32      23.899   3.720  -0.555  1.00  0.00      MEMB
ATOM   4289  N   POPC   33     -12.643 -23.803  21.059  1.00  0.00      MEMB
ATOM   4290  C12 POPC   33     -12.988 -22.414  20.529  1.00  0.00      MEMB
ATOM   4291 H12A POPC   33     -12.664 -21.650  21.237  1.00  0.00      MEMB
ATOM   4292 H12B POPC   33     -14.067 -22.325  20.507  1.00  0.00      MEMB
ATOM   4293  C13 POPC   33     -13.038 -23.916  22.487  1.00  0.00      MEMB
ATOM   4294 H13A POPC   33     -14.101 -23.988  22.537  1.00  0.00      MEMB
ATOM   4295 H13B POPC   33     -12.640 -24.805  22.979  1.00  0.00      MEMB
ATOM   4296 H13C POPC   33     -12.695 -23.028  23.017  1.00  0.00      MEMB
ATOM   4297  C14 POPC   33     -13.394 -24.831  20.282  1.00  0.00      MEMB
ATOM   4298 H14A POPC   33     -13.166 -25.800  20.697  1.00  0.00      MEMB
ATOM   4299 H14B POPC   33     -14.462 -24.673  20.280  1.00  0.00      MEMB
ATOM   4300 H14C POPC   33     -13.083 -24.819  19.234  1.00  0.00      MEMB
ATOM   4301  C15 POPC   33     -11.188 -24.139  20.965  1.00  0.00      MEMB
ATOM   4302 H15A POPC   33     -10.987 -24.393  19.925  1.00  0.00      MEMB
ATOM   4303 H15B POPC   33     -10.929 -24.978  21.612  1.00  0.00      MEMB
ATOM   4304 H15C POPC   33     -10.578 -23.295  21.264  1.00  0.00      MEMB
ATOM   4305  C11 POPC   33     -12.399 -21.927  19.173  1.00  0.00      MEMB
ATOM   4306 H11A POPC   33     -11.341 -21.647  19.384  1.00  0.00      MEMB
ATOM   4307 H11B POPC   33     -12.965 -21.016  18.904  1.00  0.00      MEMB
ATOM   4308  P   POPC   33     -11.410 -22.642  16.865  1.00  0.00      MEMB
ATOM   4309  O13 POPC   33     -11.951 -23.290  15.660  1.00  0.00      MEMB
ATOM   4310  O14 POPC   33     -10.065 -22.981  17.363  1.00  0.00      MEMB
ATOM   4311  O12 POPC   33     -12.472 -22.844  18.086  1.00  0.00      MEMB
ATOM   4312  O11 POPC   33     -11.231 -21.100  16.630  1.00  0.00      MEMB
ATOM   4313  C1  POPC   33     -12.235 -20.374  16.052  1.00  0.00      MEMB
ATOM   4314  HA  POPC   33     -12.136 -19.349  16.493  1.00  0.00      MEMB
ATOM   4315  HB  POPC   33     -13.178 -20.928  16.317  1.00  0.00      MEMB
ATOM   4316  C2  POPC   33     -12.395 -20.329  14.531  1.00  0.00      MEMB
ATOM   4317  HS  POPC   33     -12.328 -21.406  14.283  1.00  0.00      MEMB
ATOM   4318  O21 POPC   33     -11.357 -19.461  14.060  1.00  0.00      MEMB
ATOM   4319  C21 POPC   33     -10.737 -19.931  13.018  1.00  0.00      MEMB
ATOM   4320  O22 POPC   33     -10.863 -21.036  12.529  1.00  0.00      MEMB
ATOM   4321  C22 POPC   33      -9.884 -18.816  12.432  1.00  0.00      MEMB
ATOM   4322  H2R POPC   33      -8.986 -18.632  13.050  1.00  0.00      MEMB
ATOM   4323  H2S POPC   33     -10.472 -17.883  12.440  1.00  0.00      MEMB
ATOM   4324  C3  POPC   33     -13.743 -19.855  13.903  1.00  0.00      MEMB
ATOM   4325  HX  POPC   33     -13.877 -18.829  13.998  1.00  0.00      MEMB
ATOM   4326  HY  POPC   33     -14.688 -20.190  14.359  1.00  0.00      MEMB
ATOM   4327  O31 POPC   33     -13.693 -19.742  12.476  1.00  0.00      MEMB
ATOM   4328  C31 POPC   33     -14.364 -20.640  11.943  1.00  0.00      MEMB
ATOM   4329  O32 POPC   33     -14.711 -21.596  12.536  1.00  0.00      MEMB
ATOM   4330  C32 POPC   33     -14.472 -20.599  10.452  1.00  0.00      MEMB
ATOM   4331  H2X POPC   33     -14.443 -19.562  10.180  1.00  0.00      MEMB
ATOM   4332  H2Y POPC   33     -15.329 -21.034   9.894  1.00  0.00      MEMB
ATOM   4333  C23 POPC   33      -9.614 -19.088  10.946  1.00  0.00      MEMB
ATOM   4334  H3R POPC   33     -10.504 -19.545  10.477  1.00  0.00      MEMB
ATOM   4335  H3S POPC   33      -8.843 -19.868  10.867  1.00  0.00      MEMB
ATOM   4336  C24 POPC   33      -9.284 -17.751  10.242  1.00  0.00      MEMB
ATOM   4337  H4R POPC   33      -8.330 -17.367  10.707  1.00  0.00      MEMB
ATOM   4338  H4S POPC   33     -10.118 -17.113  10.420  1.00  0.00      MEMB
ATOM   4339  C25 POPC   33      -9.459 -17.415   8.712  1.00  0.00      MEMB
ATOM   4340  H5R POPC   33      -8.377 -17.614   8.689  1.00  0.00      MEMB
ATOM   4341  H5S POPC   33      -8.418 -17.004   8.269  1.00  0.00      MEMB
ATOM   4342  C26 POPC   33     -10.752 -18.511   7.570  1.00  0.00      MEMB
ATOM   4343  H6R POPC   33     -10.572 -18.695   6.440  1.00  0.00      MEMB
ATOM   4344  H6S POPC   33     -11.050 -17.695   7.487  1.00  0.00      MEMB
ATOM   4345  C27 POPC   33     -11.270 -20.089   7.848  1.00  0.00      MEMB
ATOM   4346  H7R POPC   33     -11.597 -20.040   8.852  1.00  0.00      MEMB
ATOM   4347  H7S POPC   33     -10.521 -20.977   8.073  1.00  0.00      MEMB
ATOM   4348  C28 POPC   33     -11.667 -20.765   6.584  1.00  0.00      MEMB
ATOM   4349  H8R POPC   33     -11.468 -21.822   6.473  1.00  0.00      MEMB
ATOM   4350  H8S POPC   33     -11.007 -20.384   5.774  1.00  0.00      MEMB
ATOM   4351  C29 POPC   33     -13.094 -20.431   6.603  1.00  0.00      MEMB
ATOM   4352  H91 POPC   33     -13.457 -19.827   7.439  1.00  0.00      MEMB
ATOM   4353 C210 POPC   33     -13.946 -20.931   5.775  1.00  0.00      MEMB
ATOM   4354 H101 POPC   33     -14.978 -20.600   5.842  1.00  0.00      MEMB
ATOM   4355 C211 POPC   33     -13.570 -21.899   4.713  1.00  0.00      MEMB
ATOM   4356 H11R POPC   33     -13.830 -22.912   4.962  1.00  0.00      MEMB
ATOM   4357 H11S POPC   33     -12.465 -21.874   4.443  1.00  0.00      MEMB
ATOM   4358 C212 POPC   33     -14.553 -21.646   3.523  1.00  0.00      MEMB
ATOM   4359 H12R POPC   33     -15.599 -21.546   3.550  1.00  0.00      MEMB
ATOM   4360 H12S POPC   33     -14.401 -22.484   2.798  1.00  0.00      MEMB
ATOM   4361 C213 POPC   33     -14.544 -20.138   3.148  1.00  0.00      MEMB
ATOM   4362 H13R POPC   33     -13.655 -20.801   3.087  1.00  0.00      MEMB
ATOM   4363 H13S POPC   33     -13.946 -19.492   3.759  1.00  0.00      MEMB
ATOM   4364 C214 POPC   33     -15.083 -19.239   1.795  1.00  0.00      MEMB
ATOM   4365 H14R POPC   33     -16.123 -19.150   1.893  1.00  0.00      MEMB
ATOM   4366 H14S POPC   33     -14.993 -19.717   0.846  1.00  0.00      MEMB
ATOM   4367 C215 POPC   33     -14.328 -18.093   0.835  1.00  0.00      MEMB
ATOM   4368 H15R POPC   33     -13.594 -18.387  -0.002  1.00  0.00      MEMB
ATOM   4369 H15S POPC   33     -13.591 -17.493   1.344  1.00  0.00      MEMB
ATOM   4370 C216 POPC   33     -14.979 -17.661  -0.371  1.00  0.00      MEMB
ATOM   4371 H16R POPC   33     -15.811 -17.267   0.214  1.00  0.00      MEMB
ATOM   4372 H16S POPC   33     -15.195 -18.586  -0.979  1.00  0.00      MEMB
ATOM   4373 C217 POPC   33     -14.026 -16.704  -1.096  1.00  0.00      MEMB
ATOM   4374 H17R POPC   33     -14.673 -16.416  -1.920  1.00  0.00      MEMB
ATOM   4375 H17S POPC   33     -13.126 -17.216  -1.523  1.00  0.00      MEMB
ATOM   4376 C218 POPC   33     -13.596 -15.495  -0.269  1.00  0.00      MEMB
ATOM   4377 H18R POPC   33     -14.525 -14.936  -0.076  1.00  0.00      MEMB
ATOM   4378 H18S POPC   33     -12.933 -14.841  -0.862  1.00  0.00      MEMB
ATOM   4379 H18T POPC   33     -13.110 -15.733   0.705  1.00  0.00      MEMB
ATOM   4380  C33 POPC   33     -13.450 -21.609  10.058  1.00  0.00      MEMB
ATOM   4381  H3X POPC   33     -12.602 -21.506  10.767  1.00  0.00      MEMB
ATOM   4382  H3Y POPC   33     -13.199 -21.257   9.054  1.00  0.00      MEMB
ATOM   4383  C34 POPC   33     -13.918 -23.082  10.020  1.00  0.00      MEMB
ATOM   4384  H4X POPC   33     -14.823 -23.194   9.387  1.00  0.00      MEMB
ATOM   4385  H4Y POPC   33     -14.207 -23.416  11.046  1.00  0.00      MEMB
ATOM   4386  C35 POPC   33     -12.788 -24.048   9.608  1.00  0.00      MEMB
ATOM   4387  H5X POPC   33     -13.160 -25.095   9.599  1.00  0.00      MEMB
ATOM   4388  H5Y POPC   33     -12.025 -23.960  10.417  1.00  0.00      MEMB
ATOM   4389  C36 POPC   33     -12.147 -23.757   8.244  1.00  0.00      MEMB
ATOM   4390  H6X POPC   33     -11.755 -22.725   8.308  1.00  0.00      MEMB
ATOM   4391  H6Y POPC   33     -12.960 -23.747   7.485  1.00  0.00      MEMB
ATOM   4392  C37 POPC   33     -10.946 -24.679   7.905  1.00  0.00      MEMB
ATOM   4393  H7X POPC   33     -11.249 -25.737   7.771  1.00  0.00      MEMB
ATOM   4394  H7Y POPC   33     -10.288 -24.658   8.808  1.00  0.00      MEMB
ATOM   4395  C38 POPC   33     -10.130 -24.240   6.671  1.00  0.00      MEMB
ATOM   4396  H8X POPC   33      -9.081 -24.551   6.755  1.00  0.00      MEMB
ATOM   4397  H8Y POPC   33     -10.046 -23.142   6.662  1.00  0.00      MEMB
ATOM   4398  C39 POPC   33     -10.722 -24.677   5.326  1.00  0.00      MEMB
ATOM   4399  H9X POPC   33     -11.785 -24.374   5.285  1.00  0.00      MEMB
ATOM   4400  H9Y POPC   33     -10.663 -25.779   5.166  1.00  0.00      MEMB
ATOM   4401 C310 POPC   33     -10.035 -23.959   4.183  1.00  0.00      MEMB
ATOM   4402 H10X POPC   33      -9.053 -24.338   4.169  1.00  0.00      MEMB
ATOM   4403 H10Y POPC   33      -9.895 -22.884   4.376  1.00  0.00      MEMB
ATOM   4404 C311 POPC   33     -10.720 -24.156   2.871  1.00  0.00      MEMB
ATOM   4405 H11X POPC   33     -11.793 -23.968   3.025  1.00  0.00      MEMB
ATOM   4406 H11Y POPC   33     -10.544 -25.160   2.403  1.00  0.00      MEMB
ATOM   4407 C312 POPC   33     -10.416 -23.107   1.883  1.00  0.00      MEMB
ATOM   4408 H12X POPC   33      -9.356 -23.390   1.725  1.00  0.00      MEMB
ATOM   4409 H12Y POPC   33     -10.309 -22.053   2.217  1.00  0.00      MEMB
ATOM   4410 C313 POPC   33     -11.509 -23.388   0.805  1.00  0.00      MEMB
ATOM   4411 H13X POPC   33     -12.510 -23.465   1.090  1.00  0.00      MEMB
ATOM   4412 H13Y POPC   33     -11.623 -24.365   0.318  1.00  0.00      MEMB
ATOM   4413 C314 POPC   33     -11.292 -22.596  -0.368  1.00  0.00      MEMB
ATOM   4414 H14X POPC   33     -10.308 -22.125  -0.159  1.00  0.00      MEMB
ATOM   4415 H14Y POPC   33     -11.435 -21.640  -0.473  1.00  0.00      MEMB
ATOM   4416 C315 POPC   33     -11.945 -22.934  -1.761  1.00  0.00      MEMB
ATOM   4417 H15X POPC   33     -12.820 -22.615  -1.350  1.00  0.00      MEMB
ATOM   4418 H15Y POPC   33     -11.914 -24.014  -1.921  1.00  0.00      MEMB
ATOM   4419 C316 POPC   33     -11.624 -22.441  -3.247  1.00  0.00      MEMB
ATOM   4420 H16X POPC   33     -11.675 -21.389  -3.589  1.00  0.00      MEMB
ATOM   4421 H16Y POPC   33     -12.008 -23.057  -4.102  1.00  0.00      MEMB
ATOM   4422 H16Z POPC   33     -10.880 -23.066  -3.591  1.00  0.00      MEMB
ATOM   4423  N   POPC   34       6.327 -28.187  18.891  1.00  0.00      MEMB
ATOM   4424  C12 POPC   34       5.059 -27.797  18.155  1.00  0.00      MEMB
ATOM   4425 H12A POPC   34       4.201 -28.364  18.491  1.00  0.00      MEMB
ATOM   4426 H12B POPC   34       5.216 -28.078  17.113  1.00  0.00      MEMB
ATOM   4427  C13 POPC   34       6.726 -29.563  18.511  1.00  0.00      MEMB
ATOM   4428 H13A POPC   34       7.373 -29.977  19.273  1.00  0.00      MEMB
ATOM   4429 H13B POPC   34       5.832 -30.170  18.404  1.00  0.00      MEMB
ATOM   4430 H13C POPC   34       7.242 -29.598  17.557  1.00  0.00      MEMB
ATOM   4431  C14 POPC   34       7.387 -27.242  18.440  1.00  0.00      MEMB
ATOM   4432 H14A POPC   34       8.338 -27.444  18.906  1.00  0.00      MEMB
ATOM   4433 H14B POPC   34       7.532 -27.314  17.371  1.00  0.00      MEMB
ATOM   4434 H14C POPC   34       7.060 -26.219  18.645  1.00  0.00      MEMB
ATOM   4435  C15 POPC   34       6.206 -28.118  20.391  1.00  0.00      MEMB
ATOM   4436 H15A POPC   34       5.615 -27.259  20.719  1.00  0.00      MEMB
ATOM   4437 H15B POPC   34       7.187 -28.040  20.848  1.00  0.00      MEMB
ATOM   4438 H15C POPC   34       5.714 -29.008  20.753  1.00  0.00      MEMB
ATOM   4439  C11 POPC   34       4.656 -26.293  18.126  1.00  0.00      MEMB
ATOM   4440 H11A POPC   34       3.766 -26.261  17.456  1.00  0.00      MEMB
ATOM   4441 H11B POPC   34       5.437 -25.685  17.625  1.00  0.00      MEMB
ATOM   4442  P   POPC   34       3.517 -24.326  19.346  1.00  0.00      MEMB
ATOM   4443  O13 POPC   34       4.197 -23.299  20.165  1.00  0.00      MEMB
ATOM   4444  O14 POPC   34       2.084 -24.548  19.664  1.00  0.00      MEMB
ATOM   4445  O12 POPC   34       4.349 -25.711  19.399  1.00  0.00      MEMB
ATOM   4446  O11 POPC   34       3.615 -23.903  17.806  1.00  0.00      MEMB
ATOM   4447  C1  POPC   34       3.014 -22.688  17.370  1.00  0.00      MEMB
ATOM   4448  HA  POPC   34       3.585 -22.183  16.574  1.00  0.00      MEMB
ATOM   4449  HB  POPC   34       3.137 -21.971  18.131  1.00  0.00      MEMB
ATOM   4450  C2  POPC   34       1.540 -22.866  17.029  1.00  0.00      MEMB
ATOM   4451  HS  POPC   34       1.034 -23.150  18.006  1.00  0.00      MEMB
ATOM   4452  O21 POPC   34       1.560 -23.851  16.032  1.00  0.00      MEMB
ATOM   4453  C21 POPC   34       0.603 -24.653  16.230  1.00  0.00      MEMB
ATOM   4454  O22 POPC   34      -0.225 -24.565  17.102  1.00  0.00      MEMB
ATOM   4455  C22 POPC   34       0.871 -25.797  15.323  1.00  0.00      MEMB
ATOM   4456  H2R POPC   34      -0.017 -26.341  15.494  1.00  0.00      MEMB
ATOM   4457  H2S POPC   34       1.619 -26.481  15.682  1.00  0.00      MEMB
ATOM   4458  C3  POPC   34       0.792 -21.676  16.437  1.00  0.00      MEMB
ATOM   4459  HX  POPC   34       0.814 -20.908  17.110  1.00  0.00      MEMB
ATOM   4460  HY  POPC   34      -0.298 -21.936  16.305  1.00  0.00      MEMB
ATOM   4461  O31 POPC   34       1.501 -21.006  15.377  1.00  0.00      MEMB
ATOM   4462  C31 POPC   34       1.103 -21.457  14.235  1.00  0.00      MEMB
ATOM   4463  O32 POPC   34       0.190 -22.233  14.088  1.00  0.00      MEMB
ATOM   4464  C32 POPC   34       1.928 -20.888  13.093  1.00  0.00      MEMB
ATOM   4465  H2X POPC   34       2.957 -21.251  13.260  1.00  0.00      MEMB
ATOM   4466  H2Y POPC   34       1.864 -19.790  13.036  1.00  0.00      MEMB
ATOM   4467  C23 POPC   34       1.355 -25.349  13.946  1.00  0.00      MEMB
ATOM   4468  H3R POPC   34       1.949 -24.443  13.835  1.00  0.00      MEMB
ATOM   4469  H3S POPC   34       0.561 -24.694  13.685  1.00  0.00      MEMB
ATOM   4470  C24 POPC   34       1.761 -26.475  12.960  1.00  0.00      MEMB
ATOM   4471  H4R POPC   34       1.155 -27.416  12.969  1.00  0.00      MEMB
ATOM   4472  H4S POPC   34       2.832 -26.572  13.084  1.00  0.00      MEMB
ATOM   4473  C25 POPC   34       1.631 -26.115  11.527  1.00  0.00      MEMB
ATOM   4474  H5R POPC   34       2.173 -25.183  11.415  1.00  0.00      MEMB
ATOM   4475  H5S POPC   34       0.622 -25.943  11.402  1.00  0.00      MEMB
ATOM   4476  C26 POPC   34       2.026 -27.027  10.462  1.00  0.00      MEMB
ATOM   4477  H6R POPC   34       2.375 -26.430   9.637  1.00  0.00      MEMB
ATOM   4478  H6S POPC   34       1.315 -27.801  10.098  1.00  0.00      MEMB
ATOM   4479  C27 POPC   34       3.454 -27.285  10.701  1.00  0.00      MEMB
ATOM   4480  H7R POPC   34       3.414 -28.025  11.505  1.00  0.00      MEMB
ATOM   4481  H7S POPC   34       3.924 -26.325  11.023  1.00  0.00      MEMB
ATOM   4482  C28 POPC   34       4.243 -27.691   9.505  1.00  0.00      MEMB
ATOM   4483  H8R POPC   34       5.150 -28.155   9.951  1.00  0.00      MEMB
ATOM   4484  H8S POPC   34       4.463 -26.943   8.736  1.00  0.00      MEMB
ATOM   4485  C29 POPC   34       3.334 -28.582   8.825  1.00  0.00      MEMB
ATOM   4486  H91 POPC   34       2.678 -29.154   9.493  1.00  0.00      MEMB
ATOM   4487 C210 POPC   34       3.507 -28.947   7.609  1.00  0.00      MEMB
ATOM   4488 H101 POPC   34       2.834 -29.675   7.267  1.00  0.00      MEMB
ATOM   4489 C211 POPC   34       4.541 -28.629   6.580  1.00  0.00      MEMB
ATOM   4490 H11R POPC   34       4.557 -29.383   5.751  1.00  0.00      MEMB
ATOM   4491 H11S POPC   34       5.554 -28.575   6.979  1.00  0.00      MEMB
ATOM   4492 C212 POPC   34       3.962 -27.515   5.889  1.00  0.00      MEMB
ATOM   4493 H12R POPC   34       4.582 -27.027   5.150  1.00  0.00      MEMB
ATOM   4494 H12S POPC   34       3.578 -26.746   6.593  1.00  0.00      MEMB
ATOM   4495 C213 POPC   34       2.957 -28.128   5.010  1.00  0.00      MEMB
ATOM   4496 H13R POPC   34       2.347 -28.776   5.565  1.00  0.00      MEMB
ATOM   4497 H13S POPC   34       3.120 -28.963   4.346  1.00  0.00      MEMB
ATOM   4498 C214 POPC   34       2.252 -27.034   4.476  1.00  0.00      MEMB
ATOM   4499 H14R POPC   34       2.259 -26.006   4.681  1.00  0.00      MEMB
ATOM   4500 H14S POPC   34       1.174 -27.174   4.580  1.00  0.00      MEMB
ATOM   4501 C215 POPC   34       2.695 -26.681   3.241  1.00  0.00      MEMB
ATOM   4502 H15R POPC   34       3.120 -27.602   2.734  1.00  0.00      MEMB
ATOM   4503 H15S POPC   34       3.609 -26.026   3.434  1.00  0.00      MEMB
ATOM   4504 C216 POPC   34       1.261 -25.893   2.755  1.00  0.00      MEMB
ATOM   4505 H16R POPC   34       2.169 -26.108   2.091  1.00  0.00      MEMB
ATOM   4506 H16S POPC   34       1.419 -24.947   3.021  1.00  0.00      MEMB
ATOM   4507 C217 POPC   34      -0.525 -26.124   1.017  1.00  0.00      MEMB
ATOM   4508 H17R POPC   34      -0.596 -26.318   2.146  1.00  0.00      MEMB
ATOM   4509 H17S POPC   34       0.488 -27.341  -0.482  1.00  0.00      MEMB
ATOM   4510 C218 POPC   34      -0.751 -25.690  -0.502  1.00  0.00      MEMB
ATOM   4511 H18R POPC   34       0.118 -25.522  -1.231  1.00  0.00      MEMB
ATOM   4512 H18S POPC   34      -1.270 -25.341   0.281  1.00  0.00      MEMB
ATOM   4513 H18T POPC   34      -0.710 -26.569  -0.620  1.00  0.00      MEMB
ATOM   4514  C33 POPC   34       1.618 -21.470  11.735  1.00  0.00      MEMB
ATOM   4515  H3X POPC   34       0.665 -21.101  11.272  1.00  0.00      MEMB
ATOM   4516  H3Y POPC   34       1.695 -22.532  11.847  1.00  0.00      MEMB
ATOM   4517  C34 POPC   34       2.762 -21.409  10.776  1.00  0.00      MEMB
ATOM   4518  H4X POPC   34       3.783 -21.629  11.043  1.00  0.00      MEMB
ATOM   4519  H4Y POPC   34       2.691 -20.366  10.849  1.00  0.00      MEMB
ATOM   4520  C35 POPC   34       2.451 -22.032   9.473  1.00  0.00      MEMB
ATOM   4521  H5X POPC   34       1.343 -21.774   9.272  1.00  0.00      MEMB
ATOM   4522  H5Y POPC   34       2.898 -23.047   9.456  1.00  0.00      MEMB
ATOM   4523  C36 POPC   34       3.301 -21.951   8.278  1.00  0.00      MEMB
ATOM   4524  H6X POPC   34       4.255 -21.475   8.411  1.00  0.00      MEMB
ATOM   4525  H6Y POPC   34       2.666 -21.148   8.286  1.00  0.00      MEMB
ATOM   4526  C37 POPC   34       3.118 -22.814   7.007  1.00  0.00      MEMB
ATOM   4527  H7X POPC   34       2.217 -23.392   6.894  1.00  0.00      MEMB
ATOM   4528  H7Y POPC   34       4.107 -23.252   6.912  1.00  0.00      MEMB
ATOM   4529  C38 POPC   34       3.041 -22.323   5.604  1.00  0.00      MEMB
ATOM   4530  H8X POPC   34       3.861 -21.555   5.677  1.00  0.00      MEMB
ATOM   4531  H8Y POPC   34       1.985 -22.070   5.285  1.00  0.00      MEMB
ATOM   4532  C39 POPC   34       3.791 -22.793   4.450  1.00  0.00      MEMB
ATOM   4533  H9X POPC   34       3.219 -23.703   4.241  1.00  0.00      MEMB
ATOM   4534  H9Y POPC   34       4.838 -22.934   4.759  1.00  0.00      MEMB
ATOM   4535 C310 POPC   34       3.918 -21.839   3.246  1.00  0.00      MEMB
ATOM   4536 H10X POPC   34       4.367 -20.837   3.265  1.00  0.00      MEMB
ATOM   4537 H10Y POPC   34       2.905 -21.764   2.765  1.00  0.00      MEMB
ATOM   4538 C311 POPC   34       5.031 -22.258   2.382  1.00  0.00      MEMB
ATOM   4539 H11X POPC   34       4.923 -21.779   1.383  1.00  0.00      MEMB
ATOM   4540 H11Y POPC   34       4.646 -23.227   2.654  1.00  0.00      MEMB
ATOM   4541 C312 POPC   34       6.195 -23.144   2.616  1.00  0.00      MEMB
ATOM   4542 H12X POPC   34       6.046 -23.801   3.508  1.00  0.00      MEMB
ATOM   4543 H12Y POPC   34       6.749 -22.222   2.731  1.00  0.00      MEMB
ATOM   4544 C313 POPC   34       6.774 -24.104   1.586  1.00  0.00      MEMB
ATOM   4545 H13X POPC   34       6.233 -24.979   1.297  1.00  0.00      MEMB
ATOM   4546 H13Y POPC   34       7.661 -24.536   2.030  1.00  0.00      MEMB
ATOM   4547 C314 POPC   34       7.096 -23.528   0.286  1.00  0.00      MEMB
ATOM   4548 H14X POPC   34       7.664 -22.636   0.254  1.00  0.00      MEMB
ATOM   4549 H14Y POPC   34       6.143 -23.196   0.001  1.00  0.00      MEMB
ATOM   4550 C315 POPC   34       7.717 -24.438  -0.690  1.00  0.00      MEMB
ATOM   4551 H15X POPC   34       8.192 -24.186  -1.692  1.00  0.00      MEMB
ATOM   4552 H15Y POPC   34       6.820 -24.995  -0.758  1.00  0.00      MEMB
ATOM   4553 C316 POPC   34       8.393 -25.539  -0.177  1.00  0.00      MEMB
ATOM   4554 H16X POPC   34       9.155 -25.044   0.292  1.00  0.00      MEMB
ATOM   4555 H16Y POPC   34       8.679 -25.947  -1.119  1.00  0.00      MEMB
ATOM   4556 H16Z POPC   34       7.964 -26.340   0.403  1.00  0.00      MEMB
ATOM   4557  N   POPC   35      19.211 -18.669  21.288  1.00  0.00      MEMB
ATOM   4558  C12 POPC   35      19.859 -19.219  20.016  1.00  0.00      MEMB
ATOM   4559 H12A POPC   35      20.020 -20.263  20.155  1.00  0.00      MEMB
ATOM   4560 H12B POPC   35      20.854 -18.786  19.910  1.00  0.00      MEMB
ATOM   4561  C13 POPC   35      19.180 -17.169  21.232  1.00  0.00      MEMB
ATOM   4562 H13A POPC   35      18.439 -16.850  20.493  1.00  0.00      MEMB
ATOM   4563 H13B POPC   35      18.973 -16.704  22.184  1.00  0.00      MEMB
ATOM   4564 H13C POPC   35      20.144 -16.783  20.910  1.00  0.00      MEMB
ATOM   4565  C14 POPC   35      17.798 -19.134  21.434  1.00  0.00      MEMB
ATOM   4566 H14A POPC   35      17.698 -20.184  21.248  1.00  0.00      MEMB
ATOM   4567 H14B POPC   35      17.404 -18.895  22.408  1.00  0.00      MEMB
ATOM   4568 H14C POPC   35      17.187 -18.594  20.707  1.00  0.00      MEMB
ATOM   4569  C15 POPC   35      20.044 -19.117  22.433  1.00  0.00      MEMB
ATOM   4570 H15A POPC   35      21.024 -18.655  22.380  1.00  0.00      MEMB
ATOM   4571 H15B POPC   35      20.161 -20.194  22.423  1.00  0.00      MEMB
ATOM   4572 H15C POPC   35      19.588 -18.808  23.368  1.00  0.00      MEMB
ATOM   4573  C11 POPC   35      19.172 -19.160  18.662  1.00  0.00      MEMB
ATOM   4574 H11A POPC   35      18.184 -19.658  18.706  1.00  0.00      MEMB
ATOM   4575 H11B POPC   35      19.811 -19.659  17.884  1.00  0.00      MEMB
ATOM   4576  P   POPC   35      18.618 -17.523  16.903  1.00  0.00      MEMB
ATOM   4577  O13 POPC   35      17.302 -16.892  17.037  1.00  0.00      MEMB
ATOM   4578  O14 POPC   35      18.767 -18.646  15.959  1.00  0.00      MEMB
ATOM   4579  O12 POPC   35      19.012 -17.825  18.351  1.00  0.00      MEMB
ATOM   4580  O11 POPC   35      19.756 -16.516  16.553  1.00  0.00      MEMB
ATOM   4581  C1  POPC   35      21.012 -16.531  17.125  1.00  0.00      MEMB
ATOM   4582  HA  POPC   35      21.374 -17.578  17.132  1.00  0.00      MEMB
ATOM   4583  HB  POPC   35      21.019 -16.132  18.167  1.00  0.00      MEMB
ATOM   4584  C2  POPC   35      21.963 -15.693  16.291  1.00  0.00      MEMB
ATOM   4585  HS  POPC   35      21.866 -14.620  16.647  1.00  0.00      MEMB
ATOM   4586  O21 POPC   35      21.954 -15.938  14.895  1.00  0.00      MEMB
ATOM   4587  C21 POPC   35      21.537 -14.947  14.257  1.00  0.00      MEMB
ATOM   4588  O22 POPC   35      21.144 -13.904  14.769  1.00  0.00      MEMB
ATOM   4589  C22 POPC   35      21.368 -15.394  12.772  1.00  0.00      MEMB
ATOM   4590  H2R POPC   35      22.096 -16.158  12.478  1.00  0.00      MEMB
ATOM   4591  H2S POPC   35      21.427 -14.498  12.149  1.00  0.00      MEMB
ATOM   4592  C3  POPC   35      23.243 -16.069  16.711  1.00  0.00      MEMB
ATOM   4593  HX  POPC   35      23.105 -15.860  17.790  1.00  0.00      MEMB
ATOM   4594  HY  POPC   35      24.032 -15.417  16.269  1.00  0.00      MEMB
ATOM   4595  O31 POPC   35      23.439 -17.477  16.530  1.00  0.00      MEMB
ATOM   4596  C31 POPC   35      23.940 -17.855  15.387  1.00  0.00      MEMB
ATOM   4597  O32 POPC   35      24.228 -17.175  14.413  1.00  0.00      MEMB
ATOM   4598  C32 POPC   35      24.099 -19.338  15.517  1.00  0.00      MEMB
ATOM   4599  H2X POPC   35      23.533 -19.783  16.364  1.00  0.00      MEMB
ATOM   4600  H2Y POPC   35      25.187 -19.601  15.551  1.00  0.00      MEMB
ATOM   4601  C23 POPC   35      20.074 -16.033  12.258  1.00  0.00      MEMB
ATOM   4602  H3R POPC   35      19.681 -16.773  13.041  1.00  0.00      MEMB
ATOM   4603  H3S POPC   35      20.118 -16.805  11.500  1.00  0.00      MEMB
ATOM   4604  C24 POPC   35      19.138 -14.898  11.679  1.00  0.00      MEMB
ATOM   4605  H4R POPC   35      18.942 -14.016  12.344  1.00  0.00      MEMB
ATOM   4606  H4S POPC   35      18.160 -15.362  11.291  1.00  0.00      MEMB
ATOM   4607  C25 POPC   35      19.190 -13.945  10.747  1.00  0.00      MEMB
ATOM   4608  H5R POPC   35      20.008 -13.306  11.077  1.00  0.00      MEMB
ATOM   4609  H5S POPC   35      18.283 -13.275  10.748  1.00  0.00      MEMB
ATOM   4610  C26 POPC   35      19.201 -14.964   9.697  1.00  0.00      MEMB
ATOM   4611  H6R POPC   35      18.334 -15.737   9.588  1.00  0.00      MEMB
ATOM   4612  H6S POPC   35      20.062 -15.530   9.929  1.00  0.00      MEMB
ATOM   4613  C27 POPC   35      19.314 -14.010   8.706  1.00  0.00      MEMB
ATOM   4614  H7R POPC   35      19.230 -12.933   9.010  1.00  0.00      MEMB
ATOM   4615  H7S POPC   35      18.397 -14.502   8.354  1.00  0.00      MEMB
ATOM   4616  C28 POPC   35      20.143 -14.183   7.530  1.00  0.00      MEMB
ATOM   4617  H8R POPC   35      19.969 -13.473   6.714  1.00  0.00      MEMB
ATOM   4618  H8S POPC   35      19.928 -15.207   7.201  1.00  0.00      MEMB
ATOM   4619  C29 POPC   35      21.372 -13.746   8.100  1.00  0.00      MEMB
ATOM   4620  H91 POPC   35      21.368 -12.664   8.248  1.00  0.00      MEMB
ATOM   4621 C210 POPC   35      22.266 -14.567   8.549  1.00  0.00      MEMB
ATOM   4622 H101 POPC   35      23.173 -14.135   8.892  1.00  0.00      MEMB
ATOM   4623 C211 POPC   35      22.102 -16.043   8.512  1.00  0.00      MEMB
ATOM   4624 H11R POPC   35      21.143 -16.419   8.890  1.00  0.00      MEMB
ATOM   4625 H11S POPC   35      22.948 -16.473   9.070  1.00  0.00      MEMB
ATOM   4626 C212 POPC   35      22.040 -16.692   7.169  1.00  0.00      MEMB
ATOM   4627 H12R POPC   35      21.366 -16.296   6.392  1.00  0.00      MEMB
ATOM   4628 H12S POPC   35      21.972 -17.796   7.339  1.00  0.00      MEMB
ATOM   4629 C213 POPC   35      23.288 -16.510   6.540  1.00  0.00      MEMB
ATOM   4630 H13R POPC   35      23.908 -16.998   7.323  1.00  0.00      MEMB
ATOM   4631 H13S POPC   35      23.697 -15.465   6.467  1.00  0.00      MEMB
ATOM   4632 C214 POPC   35      23.228 -17.259   5.198  1.00  0.00      MEMB
ATOM   4633 H14R POPC   35      22.553 -18.080   5.089  1.00  0.00      MEMB
ATOM   4634 H14S POPC   35      24.093 -17.944   5.018  1.00  0.00      MEMB
ATOM   4635 C215 POPC   35      23.148 -16.206   4.141  1.00  0.00      MEMB
ATOM   4636 H15R POPC   35      24.059 -15.653   4.494  1.00  0.00      MEMB
ATOM   4637 H15S POPC   35      22.567 -15.289   4.124  1.00  0.00      MEMB
ATOM   4638 C216 POPC   35      23.113 -16.863   2.747  1.00  0.00      MEMB
ATOM   4639 H16R POPC   35      23.523 -17.902   2.688  1.00  0.00      MEMB
ATOM   4640 H16S POPC   35      23.541 -16.100   2.030  1.00  0.00      MEMB
ATOM   4641 C217 POPC   35      21.981 -17.520   2.333  1.00  0.00      MEMB
ATOM   4642 H17R POPC   35      21.628 -17.956   3.297  1.00  0.00      MEMB
ATOM   4643 H17S POPC   35      22.007 -18.314   1.531  1.00  0.00      MEMB
ATOM   4644 C218 POPC   35      21.616 -16.166   1.906  1.00  0.00      MEMB
ATOM   4645 H18R POPC   35      21.668 -15.954   0.819  1.00  0.00      MEMB
ATOM   4646 H18S POPC   35      21.282 -15.489   2.698  1.00  0.00      MEMB
ATOM   4647 H18T POPC   35      20.657 -16.186   1.973  1.00  0.00      MEMB
ATOM   4648  C33 POPC   35      23.524 -19.975  14.294  1.00  0.00      MEMB
ATOM   4649  H3X POPC   35      23.693 -21.039  14.621  1.00  0.00      MEMB
ATOM   4650  H3Y POPC   35      24.163 -19.655  13.434  1.00  0.00      MEMB
ATOM   4651  C34 POPC   35      22.038 -19.771  13.913  1.00  0.00      MEMB
ATOM   4652  H4X POPC   35      21.771 -18.819  14.390  1.00  0.00      MEMB
ATOM   4653  H4Y POPC   35      21.389 -20.552  14.382  1.00  0.00      MEMB
ATOM   4654  C35 POPC   35      21.635 -19.583  12.403  1.00  0.00      MEMB
ATOM   4655  H5X POPC   35      22.279 -18.926  11.759  1.00  0.00      MEMB
ATOM   4656  H5Y POPC   35      20.549 -19.477  12.301  1.00  0.00      MEMB
ATOM   4657  C36 POPC   35      21.555 -20.857  11.681  1.00  0.00      MEMB
ATOM   4658  H6X POPC   35      21.052 -21.692  12.221  1.00  0.00      MEMB
ATOM   4659  H6Y POPC   35      22.635 -20.703  11.931  1.00  0.00      MEMB
ATOM   4660  C37 POPC   35      21.834 -21.251  10.280  1.00  0.00      MEMB
ATOM   4661  H7X POPC   35      21.786 -22.391  10.297  1.00  0.00      MEMB
ATOM   4662  H7Y POPC   35      22.803 -20.844   9.879  1.00  0.00      MEMB
ATOM   4663  C38 POPC   35      20.805 -20.849   9.347  1.00  0.00      MEMB
ATOM   4664  H8X POPC   35      20.717 -19.763   9.537  1.00  0.00      MEMB
ATOM   4665  H8Y POPC   35      19.891 -21.422   9.605  1.00  0.00      MEMB
ATOM   4666  C39 POPC   35      21.289 -21.125   7.949  1.00  0.00      MEMB
ATOM   4667  H9X POPC   35      21.658 -22.176   7.901  1.00  0.00      MEMB
ATOM   4668  H9Y POPC   35      22.166 -20.465   7.752  1.00  0.00      MEMB
ATOM   4669 C310 POPC   35      20.172 -20.893   6.936  1.00  0.00      MEMB
ATOM   4670 H10X POPC   35      19.336 -21.602   7.121  1.00  0.00      MEMB
ATOM   4671 H10Y POPC   35      20.636 -21.166   5.964  1.00  0.00      MEMB
ATOM   4672 C311 POPC   35      19.641 -19.436   6.918  1.00  0.00      MEMB
ATOM   4673 H11X POPC   35      20.503 -18.818   6.603  1.00  0.00      MEMB
ATOM   4674 H11Y POPC   35      19.316 -19.094   7.924  1.00  0.00      MEMB
ATOM   4675 C312 POPC   35      18.550 -19.082   5.891  1.00  0.00      MEMB
ATOM   4676 H12X POPC   35      18.572 -17.974   5.749  1.00  0.00      MEMB
ATOM   4677 H12Y POPC   35      17.540 -19.323   6.270  1.00  0.00      MEMB
ATOM   4678 C313 POPC   35      18.809 -19.853   4.599  1.00  0.00      MEMB
ATOM   4679 H13X POPC   35      18.776 -20.939   4.839  1.00  0.00      MEMB
ATOM   4680 H13Y POPC   35      19.834 -19.555   4.282  1.00  0.00      MEMB
ATOM   4681 C314 POPC   35      17.793 -19.666   3.481  1.00  0.00      MEMB
ATOM   4682 H14X POPC   35      17.842 -18.587   3.206  1.00  0.00      MEMB
ATOM   4683 H14Y POPC   35      16.773 -19.847   3.874  1.00  0.00      MEMB
ATOM   4684 C315 POPC   35      18.028 -20.612   2.273  1.00  0.00      MEMB
ATOM   4685 H15X POPC   35      17.282 -20.221   1.504  1.00  0.00      MEMB
ATOM   4686 H15Y POPC   35      17.753 -21.658   2.388  1.00  0.00      MEMB
ATOM   4687 C316 POPC   35      19.520 -20.739   1.835  1.00  0.00      MEMB
ATOM   4688 H16X POPC   35      19.712 -21.304   0.932  1.00  0.00      MEMB
ATOM   4689 H16Y POPC   35      20.311 -20.429   2.506  1.00  0.00      MEMB
ATOM   4690 H16Z POPC   35      20.002 -19.887   1.426  1.00  0.00      MEMB
ATOM   4691  N   POPC   36     -23.887 -15.018  19.230  1.00  0.00      MEMB
ATOM   4692  C12 POPC   36     -23.886 -13.973  18.131  1.00  0.00      MEMB
ATOM   4693 H12A POPC   36     -24.887 -13.570  17.996  1.00  0.00      MEMB
ATOM   4694 H12B POPC   36     -23.576 -14.458  17.217  1.00  0.00      MEMB
ATOM   4695  C13 POPC   36     -24.336 -14.452  20.554  1.00  0.00      MEMB
ATOM   4696 H13A POPC   36     -24.348 -15.188  21.350  1.00  0.00      MEMB
ATOM   4697 H13B POPC   36     -23.691 -13.629  20.869  1.00  0.00      MEMB
ATOM   4698 H13C POPC   36     -25.344 -14.047  20.473  1.00  0.00      MEMB
ATOM   4699  C14 POPC   36     -24.813 -16.091  18.770  1.00  0.00      MEMB
ATOM   4700 H14A POPC   36     -25.845 -15.734  18.748  1.00  0.00      MEMB
ATOM   4701 H14B POPC   36     -24.556 -16.427  17.770  1.00  0.00      MEMB
ATOM   4702 H14C POPC   36     -24.783 -16.946  19.433  1.00  0.00      MEMB
ATOM   4703  C15 POPC   36     -22.515 -15.553  19.402  1.00  0.00      MEMB
ATOM   4704 H15A POPC   36     -22.059 -15.634  18.424  1.00  0.00      MEMB
ATOM   4705 H15B POPC   36     -22.524 -16.491  19.935  1.00  0.00      MEMB
ATOM   4706 H15C POPC   36     -21.941 -14.879  20.030  1.00  0.00      MEMB
ATOM   4707  C11 POPC   36     -22.971 -12.769  18.285  1.00  0.00      MEMB
ATOM   4708 H11A POPC   36     -22.942 -12.246  17.277  1.00  0.00      MEMB
ATOM   4709 H11B POPC   36     -21.949 -13.099  18.486  1.00  0.00      MEMB
ATOM   4710  P   POPC   36     -23.952 -10.623  19.069  1.00  0.00      MEMB
ATOM   4711  O13 POPC   36     -22.832  -9.985  18.384  1.00  0.00      MEMB
ATOM   4712  O14 POPC   36     -24.481  -9.913  20.242  1.00  0.00      MEMB
ATOM   4713  O12 POPC   36     -23.391 -12.004  19.422  1.00  0.00      MEMB
ATOM   4714  O11 POPC   36     -25.142 -11.089  18.115  1.00  0.00      MEMB
ATOM   4715  C1  POPC   36     -26.469 -11.318  18.663  1.00  0.00      MEMB
ATOM   4716  HA  POPC   36     -26.824 -10.480  19.314  1.00  0.00      MEMB
ATOM   4717  HB  POPC   36     -26.411 -12.206  19.283  1.00  0.00      MEMB
ATOM   4718  C2  POPC   36     -27.546 -11.690  17.559  1.00  0.00      MEMB
ATOM   4719  HS  POPC   36     -28.477 -12.057  18.076  1.00  0.00      MEMB
ATOM   4720  O21 POPC   36     -27.127 -12.427  16.453  1.00  0.00      MEMB
ATOM   4721  C21 POPC   36     -26.952 -13.531  16.530  1.00  0.00      MEMB
ATOM   4722  O22 POPC   36     -27.294 -14.263  17.458  1.00  0.00      MEMB
ATOM   4723  C22 POPC   36     -26.208 -13.930  15.260  1.00  0.00      MEMB
ATOM   4724  H2R POPC   36     -25.227 -14.309  15.587  1.00  0.00      MEMB
ATOM   4725  H2S POPC   36     -26.006 -13.080  14.558  1.00  0.00      MEMB
ATOM   4726  C3  POPC   36     -28.064 -10.700  16.814  1.00  0.00      MEMB
ATOM   4727  HX  POPC   36     -28.813 -10.054  17.549  1.00  0.00      MEMB
ATOM   4728  HY  POPC   36     -28.958 -10.478  16.202  1.00  0.00      MEMB
ATOM   4729  O31 POPC   36     -26.597 -10.327  16.127  1.00  0.00      MEMB
ATOM   4730  C31 POPC   36     -26.254  -9.552  14.969  1.00  0.00      MEMB
ATOM   4731  O32 POPC   36     -26.848  -9.320  13.985  1.00  0.00      MEMB
ATOM   4732  C32 POPC   36     -25.385  -8.530  15.216  1.00  0.00      MEMB
ATOM   4733  H2X POPC   36     -25.036  -8.929  16.131  1.00  0.00      MEMB
ATOM   4734  H2Y POPC   36     -25.701  -7.421  15.200  1.00  0.00      MEMB
ATOM   4735  C23 POPC   36     -27.009 -15.036  14.560  1.00  0.00      MEMB
ATOM   4736  H3R POPC   36     -27.180 -15.888  15.251  1.00  0.00      MEMB
ATOM   4737  H3S POPC   36     -26.373 -15.368  13.707  1.00  0.00      MEMB
ATOM   4738  C24 POPC   36     -28.384 -14.603  14.020  1.00  0.00      MEMB
ATOM   4739  H4R POPC   36     -29.085 -14.334  14.847  1.00  0.00      MEMB
ATOM   4740  H4S POPC   36     -28.827 -15.476  13.490  1.00  0.00      MEMB
ATOM   4741  C25 POPC   36     -28.303 -13.373  13.106  1.00  0.00      MEMB
ATOM   4742  H5R POPC   36     -27.834 -12.559  13.705  1.00  0.00      MEMB
ATOM   4743  H5S POPC   36     -29.317 -13.015  12.831  1.00  0.00      MEMB
ATOM   4744  C26 POPC   36     -27.440 -13.496  11.838  1.00  0.00      MEMB
ATOM   4745  H6R POPC   36     -26.412 -13.738  12.175  1.00  0.00      MEMB
ATOM   4746  H6S POPC   36     -27.422 -12.479  11.384  1.00  0.00      MEMB
ATOM   4747  C27 POPC   36     -27.880 -14.572  10.830  1.00  0.00      MEMB
ATOM   4748  H7R POPC   36     -28.927 -14.377  10.503  1.00  0.00      MEMB
ATOM   4749  H7S POPC   36     -27.897 -15.544  11.374  1.00  0.00      MEMB
ATOM   4750  C28 POPC   36     -26.925 -14.798   9.621  1.00  0.00      MEMB
ATOM   4751  H8R POPC   36     -26.899 -13.951   8.907  1.00  0.00      MEMB
ATOM   4752  H8S POPC   36     -27.361 -15.640   9.039  1.00  0.00      MEMB
ATOM   4753  C29 POPC   36     -25.521 -15.191  10.015  1.00  0.00      MEMB
ATOM   4754  H91 POPC   36     -25.365 -15.459  11.071  1.00  0.00      MEMB
ATOM   4755 C210 POPC   36     -24.477 -15.297   9.179  1.00  0.00      MEMB
ATOM   4756 H101 POPC   36     -23.495 -15.576   9.587  1.00  0.00      MEMB
ATOM   4757 C211 POPC   36     -24.497 -15.045   7.700  1.00  0.00      MEMB
ATOM   4758 H11R POPC   36     -23.544 -14.549   7.425  1.00  0.00      MEMB
ATOM   4759 H11S POPC   36     -25.279 -14.310   7.416  1.00  0.00      MEMB
ATOM   4760 C212 POPC   36     -24.630 -16.281   6.807  1.00  0.00      MEMB
ATOM   4761 H12R POPC   36     -25.613 -16.780   6.906  1.00  0.00      MEMB
ATOM   4762 H12S POPC   36     -23.860 -17.054   7.040  1.00  0.00      MEMB
ATOM   4763 C213 POPC   36     -24.398 -15.854   5.392  1.00  0.00      MEMB
ATOM   4764 H13R POPC   36     -23.521 -15.138   5.335  1.00  0.00      MEMB
ATOM   4765 H13S POPC   36     -25.260 -15.436   4.836  1.00  0.00      MEMB
ATOM   4766 C214 POPC   36     -23.984 -16.978   4.590  1.00  0.00      MEMB
ATOM   4767 H14R POPC   36     -24.614 -17.876   4.376  1.00  0.00      MEMB
ATOM   4768 H14S POPC   36     -23.069 -17.378   5.079  1.00  0.00      MEMB
ATOM   4769 C215 POPC   36     -23.576 -16.195   3.393  1.00  0.00      MEMB
ATOM   4770 H15R POPC   36     -23.772 -17.184   2.897  1.00  0.00      MEMB
ATOM   4771 H15S POPC   36     -22.532 -15.809   3.494  1.00  0.00      MEMB
ATOM   4772 C216 POPC   36     -24.220 -15.399   2.307  1.00  0.00      MEMB
ATOM   4773 H16R POPC   36     -23.696 -15.223   1.311  1.00  0.00      MEMB
ATOM   4774 H16S POPC   36     -24.255 -14.391   2.683  1.00  0.00      MEMB
ATOM   4775 C217 POPC   36     -25.338 -16.225   1.869  1.00  0.00      MEMB
ATOM   4776 H17R POPC   36     -26.011 -16.447   2.709  1.00  0.00      MEMB
ATOM   4777 H17S POPC   36     -25.160 -17.146   1.380  1.00  0.00      MEMB
ATOM   4778 C218 POPC   36     -25.891 -15.493   0.821  1.00  0.00      MEMB
ATOM   4779 H18R POPC   36     -25.998 -14.558   1.398  1.00  0.00      MEMB
ATOM   4780 H18S POPC   36     -26.776 -16.132   0.608  1.00  0.00      MEMB
ATOM   4781 H18T POPC   36     -25.394 -15.135  -0.075  1.00  0.00      MEMB
ATOM   4782  C33 POPC   36     -24.543  -8.896  14.187  1.00  0.00      MEMB
ATOM   4783  H3X POPC   36     -23.671  -8.491  14.662  1.00  0.00      MEMB
ATOM   4784  H3Y POPC   36     -24.927  -8.336  13.366  1.00  0.00      MEMB
ATOM   4785  C34 POPC   36     -23.933 -10.222  13.862  1.00  0.00      MEMB
ATOM   4786  H4X POPC   36     -24.712 -10.689  13.255  1.00  0.00      MEMB
ATOM   4787  H4Y POPC   36     -23.730 -10.616  14.882  1.00  0.00      MEMB
ATOM   4788  C35 POPC   36     -22.631 -10.289  13.046  1.00  0.00      MEMB
ATOM   4789  H5X POPC   36     -22.240 -11.318  13.061  1.00  0.00      MEMB
ATOM   4790  H5Y POPC   36     -21.892  -9.707  13.650  1.00  0.00      MEMB
ATOM   4791  C36 POPC   36     -22.614  -9.780  11.570  1.00  0.00      MEMB
ATOM   4792  H6X POPC   36     -21.650 -10.091  11.142  1.00  0.00      MEMB
ATOM   4793  H6Y POPC   36     -22.430  -8.703  11.485  1.00  0.00      MEMB
ATOM   4794  C37 POPC   36     -23.537 -10.262  10.500  1.00  0.00      MEMB
ATOM   4795  H7X POPC   36     -24.407  -9.658  10.269  1.00  0.00      MEMB
ATOM   4796  H7Y POPC   36     -23.975 -11.165  10.878  1.00  0.00      MEMB
ATOM   4797  C38 POPC   36     -22.757 -10.243   9.198  1.00  0.00      MEMB
ATOM   4798  H8X POPC   36     -21.919 -10.924   9.150  1.00  0.00      MEMB
ATOM   4799  H8Y POPC   36     -22.413  -9.210   9.154  1.00  0.00      MEMB
ATOM   4800  C39 POPC   36     -23.550 -10.277   7.957  1.00  0.00      MEMB
ATOM   4801  H9X POPC   36     -23.304  -9.263   7.522  1.00  0.00      MEMB
ATOM   4802  H9Y POPC   36     -24.598 -10.470   8.305  1.00  0.00      MEMB
ATOM   4803 C310 POPC   36     -23.122 -10.975   6.695  1.00  0.00      MEMB
ATOM   4804 H10X POPC   36     -23.026 -12.003   7.048  1.00  0.00      MEMB
ATOM   4805 H10Y POPC   36     -22.207 -10.462   6.335  1.00  0.00      MEMB
ATOM   4806 C311 POPC   36     -24.149 -10.996   5.580  1.00  0.00      MEMB
ATOM   4807 H11X POPC   36     -24.235 -10.061   4.962  1.00  0.00      MEMB
ATOM   4808 H11Y POPC   36     -25.042 -11.273   6.184  1.00  0.00      MEMB
ATOM   4809 C312 POPC   36     -24.041 -12.024   4.525  1.00  0.00      MEMB
ATOM   4810 H12X POPC   36     -24.490 -12.939   4.958  1.00  0.00      MEMB
ATOM   4811 H12Y POPC   36     -22.943 -12.109   4.435  1.00  0.00      MEMB
ATOM   4812 C313 POPC   36     -24.662 -11.535   3.204  1.00  0.00      MEMB
ATOM   4813 H13X POPC   36     -24.388 -12.254   2.405  1.00  0.00      MEMB
ATOM   4814 H13Y POPC   36     -24.201 -10.552   2.928  1.00  0.00      MEMB
ATOM   4815 C314 POPC   36     -26.195 -11.371   3.143  1.00  0.00      MEMB
ATOM   4816 H14X POPC   36     -26.379 -11.209   2.072  1.00  0.00      MEMB
ATOM   4817 H14Y POPC   36     -26.561 -10.431   3.577  1.00  0.00      MEMB
ATOM   4818 C315 POPC   36     -27.067 -12.510   3.692  1.00  0.00      MEMB
ATOM   4819 H15X POPC   36     -26.964 -12.504   4.795  1.00  0.00      MEMB
ATOM   4820 H15Y POPC   36     -26.632 -13.468   3.331  1.00  0.00      MEMB
ATOM   4821 C316 POPC   36     -28.577 -12.419   3.352  1.00  0.00      MEMB
ATOM   4822 H16X POPC   36     -28.766 -12.167   2.290  1.00  0.00      MEMB
ATOM   4823 H16Y POPC   36     -29.070 -11.628   3.921  1.00  0.00      MEMB
ATOM   4824 H16Z POPC   36     -29.096 -13.389   3.524  1.00  0.00      MEMB
ATOM   4825  N   POPC   37     -26.792  -3.506  17.277  1.00  0.00      MEMB
ATOM   4826  C12 POPC   37     -27.915  -4.392  17.853  1.00  0.00      MEMB
ATOM   4827 H12A POPC   37     -27.595  -5.437  17.793  1.00  0.00      MEMB
ATOM   4828 H12B POPC   37     -28.834  -4.296  17.274  1.00  0.00      MEMB
ATOM   4829  C13 POPC   37     -25.492  -3.880  17.932  1.00  0.00      MEMB
ATOM   4830 H13A POPC   37     -24.684  -3.194  17.712  1.00  0.00      MEMB
ATOM   4831 H13B POPC   37     -25.669  -3.976  19.006  1.00  0.00      MEMB
ATOM   4832 H13C POPC   37     -25.178  -4.881  17.644  1.00  0.00      MEMB
ATOM   4833  C14 POPC   37     -26.637  -3.708  15.804  1.00  0.00      MEMB
ATOM   4834 H14A POPC   37     -27.606  -3.701  15.318  1.00  0.00      MEMB
ATOM   4835 H14B POPC   37     -26.029  -2.943  15.332  1.00  0.00      MEMB
ATOM   4836 H14C POPC   37     -26.167  -4.667  15.611  1.00  0.00      MEMB
ATOM   4837  C15 POPC   37     -27.082  -2.062  17.562  1.00  0.00      MEMB
ATOM   4838 H15A POPC   37     -27.288  -1.978  18.621  1.00  0.00      MEMB
ATOM   4839 H15B POPC   37     -27.959  -1.735  17.019  1.00  0.00      MEMB
ATOM   4840 H15C POPC   37     -26.233  -1.442  17.303  1.00  0.00      MEMB
ATOM   4841  C11 POPC   37     -28.364  -4.158  19.335  1.00  0.00      MEMB
ATOM   4842 H11A POPC   37     -29.286  -4.751  19.572  1.00  0.00      MEMB
ATOM   4843 H11B POPC   37     -28.660  -3.093  19.400  1.00  0.00      MEMB
ATOM   4844  P   POPC   37     -27.066  -5.872  20.822  1.00  0.00      MEMB
ATOM   4845  O13 POPC   37     -28.160  -6.482  21.619  1.00  0.00      MEMB
ATOM   4846  O14 POPC   37     -25.686  -5.965  21.327  1.00  0.00      MEMB
ATOM   4847  O12 POPC   37     -27.344  -4.393  20.312  1.00  0.00      MEMB
ATOM   4848  O11 POPC   37     -27.093  -6.569  19.406  1.00  0.00      MEMB
ATOM   4849  C1  POPC   37     -26.666  -7.901  19.400  1.00  0.00      MEMB
ATOM   4850  HA  POPC   37     -27.523  -8.584  19.699  1.00  0.00      MEMB
ATOM   4851  HB  POPC   37     -25.863  -8.182  20.106  1.00  0.00      MEMB
ATOM   4852  C2  POPC   37     -26.065  -8.117  17.986  1.00  0.00      MEMB
ATOM   4853  HS  POPC   37     -25.624  -9.083  18.064  1.00  0.00      MEMB
ATOM   4854  O21 POPC   37     -25.057  -7.152  17.488  1.00  0.00      MEMB
ATOM   4855  C21 POPC   37     -23.790  -7.328  16.902  1.00  0.00      MEMB
ATOM   4856  O22 POPC   37     -23.109  -8.302  16.730  1.00  0.00      MEMB
ATOM   4857  C22 POPC   37     -23.731  -6.205  15.808  1.00  0.00      MEMB
ATOM   4858  H2R POPC   37     -23.436  -5.457  16.534  1.00  0.00      MEMB
ATOM   4859  H2S POPC   37     -24.656  -5.851  15.335  1.00  0.00      MEMB
ATOM   4860  C3  POPC   37     -27.399  -8.210  17.069  1.00  0.00      MEMB
ATOM   4861  HX  POPC   37     -27.645  -8.864  17.910  1.00  0.00      MEMB
ATOM   4862  HY  POPC   37     -27.660  -8.804  16.285  1.00  0.00      MEMB
ATOM   4863  O31 POPC   37     -28.336  -7.373  16.503  1.00  0.00      MEMB
ATOM   4864  C31 POPC   37     -28.895  -7.629  15.218  1.00  0.00      MEMB
ATOM   4865  O32 POPC   37     -29.122  -8.651  14.626  1.00  0.00      MEMB
ATOM   4866  C32 POPC   37     -29.099  -6.367  14.868  1.00  0.00      MEMB
ATOM   4867  H2X POPC   37     -28.307  -5.693  15.226  1.00  0.00      MEMB
ATOM   4868  H2Y POPC   37     -29.941  -6.289  15.565  1.00  0.00      MEMB
ATOM   4869  C23 POPC   37     -22.713  -6.449  14.638  1.00  0.00      MEMB
ATOM   4870  H3R POPC   37     -22.009  -7.185  15.091  1.00  0.00      MEMB
ATOM   4871  H3S POPC   37     -22.247  -5.501  14.395  1.00  0.00      MEMB
ATOM   4872  C24 POPC   37     -22.946  -6.967  13.176  1.00  0.00      MEMB
ATOM   4873  H4R POPC   37     -23.031  -8.000  13.055  1.00  0.00      MEMB
ATOM   4874  H4S POPC   37     -22.016  -7.467  12.928  1.00  0.00      MEMB
ATOM   4875  C25 POPC   37     -24.139  -6.584  12.253  1.00  0.00      MEMB
ATOM   4876  H5R POPC   37     -23.720  -5.656  11.913  1.00  0.00      MEMB
ATOM   4877  H5S POPC   37     -25.158  -6.520  12.730  1.00  0.00      MEMB
ATOM   4878  C26 POPC   37     -24.516  -7.561  11.134  1.00  0.00      MEMB
ATOM   4879  H6R POPC   37     -24.881  -8.516  11.603  1.00  0.00      MEMB
ATOM   4880  H6S POPC   37     -23.632  -7.735  10.493  1.00  0.00      MEMB
ATOM   4881  C27 POPC   37     -25.583  -7.106  10.172  1.00  0.00      MEMB
ATOM   4882  H7R POPC   37     -25.177  -6.207   9.683  1.00  0.00      MEMB
ATOM   4883  H7S POPC   37     -26.491  -6.881  10.758  1.00  0.00      MEMB
ATOM   4884  C28 POPC   37     -26.087  -8.112   9.152  1.00  0.00      MEMB
ATOM   4885  H8R POPC   37     -26.978  -7.678   8.741  1.00  0.00      MEMB
ATOM   4886  H8S POPC   37     -26.243  -9.088   9.662  1.00  0.00      MEMB
ATOM   4887  C29 POPC   37     -25.353  -8.185   7.909  1.00  0.00      MEMB
ATOM   4888  H91 POPC   37     -24.324  -7.902   8.173  1.00  0.00      MEMB
ATOM   4889 C210 POPC   37     -25.584  -8.789   6.719  1.00  0.00      MEMB
ATOM   4890 H101 POPC   37     -24.660  -8.854   6.183  1.00  0.00      MEMB
ATOM   4891 C211 POPC   37     -26.655  -9.656   6.069  1.00  0.00      MEMB
ATOM   4892 H11R POPC   37     -26.925 -10.494   6.758  1.00  0.00      MEMB
ATOM   4893 H11S POPC   37     -26.404 -10.362   5.316  1.00  0.00      MEMB
ATOM   4894 C212 POPC   37     -27.515  -8.540   5.484  1.00  0.00      MEMB
ATOM   4895 H12R POPC   37     -27.017  -8.156   4.612  1.00  0.00      MEMB
ATOM   4896 H12S POPC   37     -27.621  -7.760   6.297  1.00  0.00      MEMB
ATOM   4897 C213 POPC   37     -28.836  -8.771   4.794  1.00  0.00      MEMB
ATOM   4898 H13R POPC   37     -29.133  -8.486   5.769  1.00  0.00      MEMB
ATOM   4899 H13S POPC   37     -29.139  -9.805   4.584  1.00  0.00      MEMB
ATOM   4900 C214 POPC   37     -30.054  -7.869   4.842  1.00  0.00      MEMB
ATOM   4901 H14R POPC   37     -30.970  -8.486   4.770  1.00  0.00      MEMB
ATOM   4902 H14S POPC   37     -29.653  -7.370   3.990  1.00  0.00      MEMB
ATOM   4903 C215 POPC   37     -29.994  -6.597   5.594  1.00  0.00      MEMB
ATOM   4904 H15R POPC   37     -28.978  -6.254   5.491  1.00  0.00      MEMB
ATOM   4905 H15S POPC   37     -30.227  -6.970   6.578  1.00  0.00      MEMB
ATOM   4906 C216 POPC   37     -30.788  -5.476   5.043  1.00  0.00      MEMB
ATOM   4907 H16R POPC   37     -31.393  -4.693   5.369  1.00  0.00      MEMB
ATOM   4908 H16S POPC   37     -31.685  -6.008   5.279  1.00  0.00      MEMB
ATOM   4909 C217 POPC   37     -30.427  -4.759   3.747  1.00  0.00      MEMB
ATOM   4910 H17R POPC   37     -29.679  -5.409   3.262  1.00  0.00      MEMB
ATOM   4911 H17S POPC   37     -30.035  -3.861   4.240  1.00  0.00      MEMB
ATOM   4912 C218 POPC   37     -31.382  -3.886   2.872  1.00  0.00      MEMB
ATOM   4913 H18R POPC   37     -32.445  -4.018   3.159  1.00  0.00      MEMB
ATOM   4914 H18S POPC   37     -32.269  -4.275   2.333  1.00  0.00      MEMB
ATOM   4915 H18T POPC   37     -30.961  -3.840   1.840  1.00  0.00      MEMB
ATOM   4916  C33 POPC   37     -29.270  -6.430  13.410  1.00  0.00      MEMB
ATOM   4917  H3X POPC   37     -30.170  -6.983  13.051  1.00  0.00      MEMB
ATOM   4918  H3Y POPC   37     -28.368  -6.617  12.794  1.00  0.00      MEMB
ATOM   4919  C34 POPC   37     -29.617  -5.108  13.070  1.00  0.00      MEMB
ATOM   4920  H4X POPC   37     -28.932  -4.292  13.359  1.00  0.00      MEMB
ATOM   4921  H4Y POPC   37     -30.560  -4.959  13.661  1.00  0.00      MEMB
ATOM   4922  C35 POPC   37     -29.810  -5.041  11.564  1.00  0.00      MEMB
ATOM   4923  H5X POPC   37     -29.773  -3.965  11.429  1.00  0.00      MEMB
ATOM   4924  H5Y POPC   37     -30.808  -5.396  11.251  1.00  0.00      MEMB
ATOM   4925  C36 POPC   37     -28.680  -4.806  10.568  1.00  0.00      MEMB
ATOM   4926  H6X POPC   37     -28.839  -5.625   9.850  1.00  0.00      MEMB
ATOM   4927  H6Y POPC   37     -27.862  -4.904  11.296  1.00  0.00      MEMB
ATOM   4928  C37 POPC   37     -28.570  -3.458   9.745  1.00  0.00      MEMB
ATOM   4929  H7X POPC   37     -28.543  -2.517  10.316  1.00  0.00      MEMB
ATOM   4930  H7Y POPC   37     -29.389  -3.157   9.110  1.00  0.00      MEMB
ATOM   4931  C38 POPC   37     -27.797  -3.611   8.469  1.00  0.00      MEMB
ATOM   4932  H8X POPC   37     -28.173  -2.886   7.686  1.00  0.00      MEMB
ATOM   4933  H8Y POPC   37     -27.915  -4.648   8.076  1.00  0.00      MEMB
ATOM   4934  C39 POPC   37     -26.367  -3.377   8.795  1.00  0.00      MEMB
ATOM   4935  H9X POPC   37     -26.055  -3.937   9.709  1.00  0.00      MEMB
ATOM   4936  H9Y POPC   37     -26.247  -2.306   9.030  1.00  0.00      MEMB
ATOM   4937 C310 POPC   37     -25.515  -3.779   7.613  1.00  0.00      MEMB
ATOM   4938 H10X POPC   37     -25.693  -4.878   7.459  1.00  0.00      MEMB
ATOM   4939 H10Y POPC   37     -24.480  -3.529   7.907  1.00  0.00      MEMB
ATOM   4940 C311 POPC   37     -25.848  -3.038   6.317  1.00  0.00      MEMB
ATOM   4941 H11X POPC   37     -26.015  -1.945   6.485  1.00  0.00      MEMB
ATOM   4942 H11Y POPC   37     -26.800  -3.502   5.978  1.00  0.00      MEMB
ATOM   4943 C312 POPC   37     -24.811  -3.115   5.178  1.00  0.00      MEMB
ATOM   4944 H12X POPC   37     -23.927  -2.477   5.424  1.00  0.00      MEMB
ATOM   4945 H12Y POPC   37     -25.339  -2.665   4.314  1.00  0.00      MEMB
ATOM   4946 C313 POPC   37     -24.288  -4.497   4.752  1.00  0.00      MEMB
ATOM   4947 H13X POPC   37     -25.088  -5.210   4.452  1.00  0.00      MEMB
ATOM   4948 H13Y POPC   37     -23.806  -4.910   5.656  1.00  0.00      MEMB
ATOM   4949 C314 POPC   37     -23.294  -4.448   3.576  1.00  0.00      MEMB
ATOM   4950 H14X POPC   37     -22.922  -5.478   3.366  1.00  0.00      MEMB
ATOM   4951 H14Y POPC   37     -22.417  -3.792   3.788  1.00  0.00      MEMB
ATOM   4952 C315 POPC   37     -23.915  -3.900   2.295  1.00  0.00      MEMB
ATOM   4953 H15X POPC   37     -23.184  -4.062   1.473  1.00  0.00      MEMB
ATOM   4954 H15Y POPC   37     -24.055  -2.797   2.430  1.00  0.00      MEMB
ATOM   4955 C316 POPC   37     -25.206  -4.526   1.810  1.00  0.00      MEMB
ATOM   4956 H16X POPC   37     -25.112  -4.707   0.716  1.00  0.00      MEMB
ATOM   4957 H16Y POPC   37     -26.028  -3.801   1.968  1.00  0.00      MEMB
ATOM   4958 H16Z POPC   37     -25.430  -5.482   2.330  1.00  0.00      MEMB
ATOM   4959  N   POPC   38     -12.648  23.538  20.932  1.00  0.00      MEMB
ATOM   4960  C12 POPC   38     -13.829  24.055  20.126  1.00  0.00      MEMB
ATOM   4961 H12A POPC   38     -14.662  24.093  20.810  1.00  0.00      MEMB
ATOM   4962 H12B POPC   38     -14.081  23.331  19.350  1.00  0.00      MEMB
ATOM   4963  C13 POPC   38     -12.126  24.527  21.948  1.00  0.00      MEMB
ATOM   4964 H13A POPC   38     -12.845  24.909  22.665  1.00  0.00      MEMB
ATOM   4965 H13B POPC   38     -11.298  24.126  22.531  1.00  0.00      MEMB
ATOM   4966 H13C POPC   38     -11.763  25.405  21.395  1.00  0.00      MEMB
ATOM   4967  C14 POPC   38     -13.182  22.281  21.513  1.00  0.00      MEMB
ATOM   4968 H14A POPC   38     -13.109  21.558  20.702  1.00  0.00      MEMB
ATOM   4969 H14B POPC   38     -12.588  21.928  22.338  1.00  0.00      MEMB
ATOM   4970 H14C POPC   38     -14.203  22.427  21.837  1.00  0.00      MEMB
ATOM   4971  C15 POPC   38     -11.570  23.077  19.980  1.00  0.00      MEMB
ATOM   4972 H15A POPC   38     -11.278  23.853  19.271  1.00  0.00      MEMB
ATOM   4973 H15B POPC   38     -12.003  22.293  19.380  1.00  0.00      MEMB
ATOM   4974 H15C POPC   38     -10.667  22.676  20.431  1.00  0.00      MEMB
ATOM   4975  C11 POPC   38     -13.803  25.403  19.396  1.00  0.00      MEMB
ATOM   4976 H11A POPC   38     -13.901  26.236  20.130  1.00  0.00      MEMB
ATOM   4977 H11B POPC   38     -14.740  25.354  18.797  1.00  0.00      MEMB
ATOM   4978  P   POPC   38     -12.583  25.458  16.979  1.00  0.00      MEMB
ATOM   4979  O13 POPC   38     -12.322  24.082  16.572  1.00  0.00      MEMB
ATOM   4980  O14 POPC   38     -11.782  26.588  16.455  1.00  0.00      MEMB
ATOM   4981  O12 POPC   38     -12.666  25.575  18.572  1.00  0.00      MEMB
ATOM   4982  O11 POPC   38     -14.013  25.616  16.412  1.00  0.00      MEMB
ATOM   4983  C1  POPC   38     -14.439  26.893  16.461  1.00  0.00      MEMB
ATOM   4984  HA  POPC   38     -13.715  27.751  16.620  1.00  0.00      MEMB
ATOM   4985  HB  POPC   38     -14.865  26.739  17.492  1.00  0.00      MEMB
ATOM   4986  C2  POPC   38     -15.489  27.251  15.372  1.00  0.00      MEMB
ATOM   4987  HS  POPC   38     -16.186  27.926  15.516  1.00  0.00      MEMB
ATOM   4988  O21 POPC   38     -16.283  26.152  14.966  1.00  0.00      MEMB
ATOM   4989  C21 POPC   38     -17.047  25.390  15.803  1.00  0.00      MEMB
ATOM   4990  O22 POPC   38     -17.256  25.342  16.993  1.00  0.00      MEMB
ATOM   4991  C22 POPC   38     -17.454  24.292  15.017  1.00  0.00      MEMB
ATOM   4992  H2R POPC   38     -17.757  24.655  14.022  1.00  0.00      MEMB
ATOM   4993  H2S POPC   38     -18.273  23.760  15.552  1.00  0.00      MEMB
ATOM   4994  C3  POPC   38     -15.025  28.000  14.205  1.00  0.00      MEMB
ATOM   4995  HX  POPC   38     -14.895  29.068  14.607  1.00  0.00      MEMB
ATOM   4996  HY  POPC   38     -15.932  27.900  13.520  1.00  0.00      MEMB
ATOM   4997  O31 POPC   38     -13.888  27.502  13.756  1.00  0.00      MEMB
ATOM   4998  C31 POPC   38     -13.935  27.705  12.513  1.00  0.00      MEMB
ATOM   4999  O32 POPC   38     -14.727  28.383  11.855  1.00  0.00      MEMB
ATOM   5000  C32 POPC   38     -12.810  26.902  12.080  1.00  0.00      MEMB
ATOM   5001  H2X POPC   38     -13.175  25.913  11.755  1.00  0.00      MEMB
ATOM   5002  H2Y POPC   38     -12.115  26.744  12.943  1.00  0.00      MEMB
ATOM   5003  C23 POPC   38     -16.141  23.596  14.938  1.00  0.00      MEMB
ATOM   5004  H3R POPC   38     -15.577  23.440  15.902  1.00  0.00      MEMB
ATOM   5005  H3S POPC   38     -15.463  24.154  14.241  1.00  0.00      MEMB
ATOM   5006  C24 POPC   38     -16.474  22.287  14.402  1.00  0.00      MEMB
ATOM   5007  H4R POPC   38     -16.984  21.665  15.178  1.00  0.00      MEMB
ATOM   5008  H4S POPC   38     -15.397  22.004  14.311  1.00  0.00      MEMB
ATOM   5009  C25 POPC   38     -17.158  22.228  13.015  1.00  0.00      MEMB
ATOM   5010  H5R POPC   38     -17.912  22.993  12.880  1.00  0.00      MEMB
ATOM   5011  H5S POPC   38     -17.697  21.240  12.919  1.00  0.00      MEMB
ATOM   5012  C26 POPC   38     -16.106  22.433  11.884  1.00  0.00      MEMB
ATOM   5013  H6R POPC   38     -15.276  21.751  11.887  1.00  0.00      MEMB
ATOM   5014  H6S POPC   38     -15.331  23.138  12.141  1.00  0.00      MEMB
ATOM   5015  C27 POPC   38     -16.728  22.552  10.502  1.00  0.00      MEMB
ATOM   5016  H7R POPC   38     -17.229  23.522  10.568  1.00  0.00      MEMB
ATOM   5017  H7S POPC   38     -17.518  21.760  10.451  1.00  0.00      MEMB
ATOM   5018  C28 POPC   38     -15.801  22.621   9.234  1.00  0.00      MEMB
ATOM   5019  H8R POPC   38     -16.480  22.788   8.387  1.00  0.00      MEMB
ATOM   5020  H8S POPC   38     -15.323  21.688   8.879  1.00  0.00      MEMB
ATOM   5021  C29 POPC   38     -14.753  23.664   9.272  1.00  0.00      MEMB
ATOM   5022  H91 POPC   38     -15.153  24.683   9.276  1.00  0.00      MEMB
ATOM   5023 C210 POPC   38     -13.429  23.474   9.224  1.00  0.00      MEMB
ATOM   5024 H101 POPC   38     -12.843  24.392   9.332  1.00  0.00      MEMB
ATOM   5025 C211 POPC   38     -12.653  22.169   9.124  1.00  0.00      MEMB
ATOM   5026 H11R POPC   38     -13.142  21.320   9.647  1.00  0.00      MEMB
ATOM   5027 H11S POPC   38     -11.680  22.271   9.644  1.00  0.00      MEMB
ATOM   5028 C212 POPC   38     -12.388  21.687   7.690  1.00  0.00      MEMB
ATOM   5029 H12R POPC   38     -13.356  21.564   7.173  1.00  0.00      MEMB
ATOM   5030 H12S POPC   38     -11.884  20.691   7.746  1.00  0.00      MEMB
ATOM   5031 C213 POPC   38     -11.590  22.664   6.826  1.00  0.00      MEMB
ATOM   5032 H13R POPC   38     -10.685  22.964   7.391  1.00  0.00      MEMB
ATOM   5033 H13S POPC   38     -12.224  23.559   6.620  1.00  0.00      MEMB
ATOM   5034 C214 POPC   38     -11.116  22.028   5.524  1.00  0.00      MEMB
ATOM   5035 H14R POPC   38     -11.196  20.939   5.637  1.00  0.00      MEMB
ATOM   5036 H14S POPC   38     -10.049  22.231   5.305  1.00  0.00      MEMB
ATOM   5037 C215 POPC   38     -11.846  22.543   4.308  1.00  0.00      MEMB
ATOM   5038 H15R POPC   38     -11.534  23.607   4.180  1.00  0.00      MEMB
ATOM   5039 H15S POPC   38     -12.945  22.508   4.490  1.00  0.00      MEMB
ATOM   5040 C216 POPC   38     -11.414  21.778   3.058  1.00  0.00      MEMB
ATOM   5041 H16R POPC   38     -11.675  20.707   3.123  1.00  0.00      MEMB
ATOM   5042 H16S POPC   38     -10.349  21.924   2.801  1.00  0.00      MEMB
ATOM   5043 C217 POPC   38     -12.191  22.265   1.920  1.00  0.00      MEMB
ATOM   5044 H17R POPC   38     -11.866  21.928   0.900  1.00  0.00      MEMB
ATOM   5045 H17S POPC   38     -12.042  23.374   2.005  1.00  0.00      MEMB
ATOM   5046 C218 POPC   38     -13.630  21.833   2.184  1.00  0.00      MEMB
ATOM   5047 H18R POPC   38     -14.221  22.343   2.939  1.00  0.00      MEMB
ATOM   5048 H18S POPC   38     -13.591  20.796   2.148  1.00  0.00      MEMB
ATOM   5049 H18T POPC   38     -14.478  21.707   1.496  1.00  0.00      MEMB
ATOM   5050  C33 POPC   38     -12.240  27.786  11.013  1.00  0.00      MEMB
ATOM   5051  H3X POPC   38     -11.793  28.692  11.501  1.00  0.00      MEMB
ATOM   5052  H3Y POPC   38     -13.064  28.123  10.330  1.00  0.00      MEMB
ATOM   5053  C34 POPC   38     -11.233  27.024  10.192  1.00  0.00      MEMB
ATOM   5054  H4X POPC   38     -11.676  26.065   9.837  1.00  0.00      MEMB
ATOM   5055  H4Y POPC   38     -10.334  26.818  10.808  1.00  0.00      MEMB
ATOM   5056  C35 POPC   38     -10.855  27.804   8.969  1.00  0.00      MEMB
ATOM   5057  H5X POPC   38      -9.765  28.061   8.989  1.00  0.00      MEMB
ATOM   5058  H5Y POPC   38     -11.470  28.731   8.911  1.00  0.00      MEMB
ATOM   5059  C36 POPC   38     -11.028  26.999   7.707  1.00  0.00      MEMB
ATOM   5060  H6X POPC   38     -10.347  26.138   7.672  1.00  0.00      MEMB
ATOM   5061  H6Y POPC   38     -10.780  27.828   7.048  1.00  0.00      MEMB
ATOM   5062  C37 POPC   38     -12.359  26.578   7.132  1.00  0.00      MEMB
ATOM   5063  H7X POPC   38     -12.816  25.708   7.596  1.00  0.00      MEMB
ATOM   5064  H7Y POPC   38     -12.103  26.321   6.071  1.00  0.00      MEMB
ATOM   5065  C38 POPC   38     -13.403  27.639   7.229  1.00  0.00      MEMB
ATOM   5066  H8X POPC   38     -12.825  28.539   6.927  1.00  0.00      MEMB
ATOM   5067  H8Y POPC   38     -13.806  27.810   8.251  1.00  0.00      MEMB
ATOM   5068  C39 POPC   38     -14.604  27.326   6.335  1.00  0.00      MEMB
ATOM   5069  H9X POPC   38     -15.291  28.192   6.603  1.00  0.00      MEMB
ATOM   5070  H9Y POPC   38     -15.336  26.570   6.528  1.00  0.00      MEMB
ATOM   5071 C310 POPC   38     -14.150  27.050   4.834  1.00  0.00      MEMB
ATOM   5072 H10X POPC   38     -13.665  26.120   4.566  1.00  0.00      MEMB
ATOM   5073 H10Y POPC   38     -13.199  27.683   4.825  1.00  0.00      MEMB
ATOM   5074 C311 POPC   38     -15.261  27.257   3.666  1.00  0.00      MEMB
ATOM   5075 H11X POPC   38     -15.913  28.094   4.059  1.00  0.00      MEMB
ATOM   5076 H11Y POPC   38     -16.248  26.814   3.684  1.00  0.00      MEMB
ATOM   5077 C312 POPC   38     -14.691  27.450   2.128  1.00  0.00      MEMB
ATOM   5078 H12X POPC   38     -13.943  26.688   1.979  1.00  0.00      MEMB
ATOM   5079 H12Y POPC   38     -13.934  28.217   1.761  1.00  0.00      MEMB
ATOM   5080 C313 POPC   38     -15.674  27.955   1.075  1.00  0.00      MEMB
ATOM   5081 H13X POPC   38     -15.270  28.484   0.168  1.00  0.00      MEMB
ATOM   5082 H13Y POPC   38     -16.501  28.592   1.418  1.00  0.00      MEMB
ATOM   5083 C314 POPC   38     -16.201  26.738   0.593  1.00  0.00      MEMB
ATOM   5084 H14X POPC   38     -16.709  27.075  -0.340  1.00  0.00      MEMB
ATOM   5085 H14Y POPC   38     -16.862  26.181   1.293  1.00  0.00      MEMB
ATOM   5086 C315 POPC   38     -15.119  25.837   0.184  1.00  0.00      MEMB
ATOM   5087 H15X POPC   38     -15.709  24.917   0.041  1.00  0.00      MEMB
ATOM   5088 H15Y POPC   38     -14.452  25.402   0.921  1.00  0.00      MEMB
ATOM   5089 C316 POPC   38     -14.302  26.500  -0.923  1.00  0.00      MEMB
ATOM   5090 H16X POPC   38     -13.697  27.249  -0.515  1.00  0.00      MEMB
ATOM   5091 H16Y POPC   38     -14.977  26.668  -1.761  1.00  0.00      MEMB
ATOM   5092 H16Z POPC   38     -13.434  26.062  -1.450  1.00  0.00      MEMB
ATOM   5093  N   POPC   39       1.231  27.952  19.154  1.00  0.00      MEMB
ATOM   5094  C12 POPC   39       2.399  28.693  18.584  1.00  0.00      MEMB
ATOM   5095 H12A POPC   39       2.179  29.032  17.565  1.00  0.00      MEMB
ATOM   5096 H12B POPC   39       3.194  27.956  18.462  1.00  0.00      MEMB
ATOM   5097  C13 POPC   39      -0.059  28.673  19.111  1.00  0.00      MEMB
ATOM   5098 H13A POPC   39      -0.862  28.012  19.399  1.00  0.00      MEMB
ATOM   5099 H13B POPC   39       0.036  29.498  19.812  1.00  0.00      MEMB
ATOM   5100 H13C POPC   39      -0.233  29.063  18.112  1.00  0.00      MEMB
ATOM   5101  C14 POPC   39       1.162  26.961  18.262  1.00  0.00      MEMB
ATOM   5102 H14A POPC   39       0.987  27.315  17.239  1.00  0.00      MEMB
ATOM   5103 H14B POPC   39       2.058  26.330  18.109  1.00  0.00      MEMB
ATOM   5104 H14C POPC   39       0.351  26.232  18.341  1.00  0.00      MEMB
ATOM   5105  C15 POPC   39       1.487  27.252  20.430  1.00  0.00      MEMB
ATOM   5106 H15A POPC   39       1.498  27.986  21.214  1.00  0.00      MEMB
ATOM   5107 H15B POPC   39       2.433  26.721  20.366  1.00  0.00      MEMB
ATOM   5108 H15C POPC   39       0.713  26.514  20.624  1.00  0.00      MEMB
ATOM   5109  C11 POPC   39       2.875  29.874  19.401  1.00  0.00      MEMB
ATOM   5110 H11A POPC   39       3.742  30.313  18.848  1.00  0.00      MEMB
ATOM   5111 H11B POPC   39       3.277  29.521  20.366  1.00  0.00      MEMB
ATOM   5112  P   POPC   39       1.781  32.152  18.902  1.00  0.00      MEMB
ATOM   5113  O13 POPC   39       3.056  32.847  19.196  1.00  0.00      MEMB
ATOM   5114  O14 POPC   39       0.516  32.868  19.233  1.00  0.00      MEMB
ATOM   5115  O12 POPC   39       1.798  30.780  19.679  1.00  0.00      MEMB
ATOM   5116  O11 POPC   39       1.728  31.596  17.430  1.00  0.00      MEMB
ATOM   5117  C1  POPC   39       2.540  32.154  16.403  1.00  0.00      MEMB
ATOM   5118  HA  POPC   39       3.496  32.585  16.784  1.00  0.00      MEMB
ATOM   5119  HB  POPC   39       1.971  32.989  15.936  1.00  0.00      MEMB
ATOM   5120  C2  POPC   39       2.894  31.110  15.293  1.00  0.00      MEMB
ATOM   5121  HS  POPC   39       3.289  31.677  14.415  1.00  0.00      MEMB
ATOM   5122  O21 POPC   39       1.779  30.257  14.952  1.00  0.00      MEMB
ATOM   5123  C21 POPC   39       0.829  30.870  14.250  1.00  0.00      MEMB
ATOM   5124  O22 POPC   39       0.863  32.023  13.871  1.00  0.00      MEMB
ATOM   5125  C22 POPC   39      -0.231  29.860  13.813  1.00  0.00      MEMB
ATOM   5126  H2R POPC   39      -0.723  30.244  12.891  1.00  0.00      MEMB
ATOM   5127  H2S POPC   39      -0.999  29.709  14.593  1.00  0.00      MEMB
ATOM   5128  C3  POPC   39       4.081  30.189  15.649  1.00  0.00      MEMB
ATOM   5129  HX  POPC   39       3.766  29.475  16.436  1.00  0.00      MEMB
ATOM   5130  HY  POPC   39       4.889  30.841  16.035  1.00  0.00      MEMB
ATOM   5131  O31 POPC   39       4.571  29.568  14.453  1.00  0.00      MEMB
ATOM   5132  C31 POPC   39       4.626  28.259  14.355  1.00  0.00      MEMB
ATOM   5133  O32 POPC   39       4.423  27.444  15.239  1.00  0.00      MEMB
ATOM   5134  C32 POPC   39       5.100  27.899  12.949  1.00  0.00      MEMB
ATOM   5135  H2X POPC   39       4.518  27.062  12.561  1.00  0.00      MEMB
ATOM   5136  H2Y POPC   39       6.115  27.501  13.085  1.00  0.00      MEMB
ATOM   5137  C23 POPC   39       0.453  28.551  13.437  1.00  0.00      MEMB
ATOM   5138  H3R POPC   39       0.908  28.035  14.319  1.00  0.00      MEMB
ATOM   5139  H3S POPC   39       1.161  28.683  12.593  1.00  0.00      MEMB
ATOM   5140  C24 POPC   39      -0.477  27.584  12.873  1.00  0.00      MEMB
ATOM   5141  H4R POPC   39      -1.122  27.925  12.028  1.00  0.00      MEMB
ATOM   5142  H4S POPC   39      -1.101  27.256  13.754  1.00  0.00      MEMB
ATOM   5143  C25 POPC   39       0.245  26.339  12.472  1.00  0.00      MEMB
ATOM   5144  H5R POPC   39      -0.622  25.853  12.077  1.00  0.00      MEMB
ATOM   5145  H5S POPC   39       0.620  25.837  13.373  1.00  0.00      MEMB
ATOM   5146  C26 POPC   39       1.135  26.050  11.287  1.00  0.00      MEMB
ATOM   5147  H6R POPC   39       1.256  24.956  11.174  1.00  0.00      MEMB
ATOM   5148  H6S POPC   39       2.118  26.413  11.582  1.00  0.00      MEMB
ATOM   5149  C27 POPC   39       0.665  26.635   9.984  1.00  0.00      MEMB
ATOM   5150  H7R POPC   39       1.344  26.302   9.169  1.00  0.00      MEMB
ATOM   5151  H7S POPC   39       0.779  27.735  10.141  1.00  0.00      MEMB
ATOM   5152  C28 POPC   39      -0.714  26.184   9.534  1.00  0.00      MEMB
ATOM   5153  H8R POPC   39      -1.491  26.228  10.283  1.00  0.00      MEMB
ATOM   5154  H8S POPC   39      -0.658  25.223   8.993  1.00  0.00      MEMB
ATOM   5155  C29 POPC   39      -1.000  27.262   8.633  1.00  0.00      MEMB
ATOM   5156  H91 POPC   39      -1.082  28.229   9.118  1.00  0.00      MEMB
ATOM   5157 C210 POPC   39      -1.400  27.177   7.420  1.00  0.00      MEMB
ATOM   5158 H101 POPC   39      -1.318  28.143   6.933  1.00  0.00      MEMB
ATOM   5159 C211 POPC   39      -1.743  26.091   6.478  1.00  0.00      MEMB
ATOM   5160 H11R POPC   39      -2.709  26.296   5.956  1.00  0.00      MEMB
ATOM   5161 H11S POPC   39      -1.887  25.149   7.028  1.00  0.00      MEMB
ATOM   5162 C212 POPC   39      -0.605  26.050   5.495  1.00  0.00      MEMB
ATOM   5163 H12R POPC   39      -0.856  25.303   4.714  1.00  0.00      MEMB
ATOM   5164 H12S POPC   39       0.263  25.673   6.071  1.00  0.00      MEMB
ATOM   5165 C213 POPC   39      -0.205  27.387   4.854  1.00  0.00      MEMB
ATOM   5166 H13R POPC   39       0.163  28.123   5.604  1.00  0.00      MEMB
ATOM   5167 H13S POPC   39      -1.081  27.827   4.339  1.00  0.00      MEMB
ATOM   5168 C214 POPC   39       0.971  27.193   3.924  1.00  0.00      MEMB
ATOM   5169 H14R POPC   39       1.083  28.095   3.289  1.00  0.00      MEMB
ATOM   5170 H14S POPC   39       0.745  26.297   3.295  1.00  0.00      MEMB
ATOM   5171 C215 POPC   39       2.233  26.930   4.733  1.00  0.00      MEMB
ATOM   5172 H15R POPC   39       2.046  25.972   5.284  1.00  0.00      MEMB
ATOM   5173 H15S POPC   39       2.566  27.680   5.472  1.00  0.00      MEMB
ATOM   5174 C216 POPC   39       3.402  26.677   3.850  1.00  0.00      MEMB
ATOM   5175 H16R POPC   39       3.034  26.032   3.024  1.00  0.00      MEMB
ATOM   5176 H16S POPC   39       4.158  26.231   4.567  1.00  0.00      MEMB
ATOM   5177 C217 POPC   39       4.135  27.694   3.085  1.00  0.00      MEMB
ATOM   5178 H17R POPC   39       4.755  28.058   3.950  1.00  0.00      MEMB
ATOM   5179 H17S POPC   39       3.445  28.493   2.794  1.00  0.00      MEMB
ATOM   5180 C218 POPC   39       5.036  27.179   1.891  1.00  0.00      MEMB
ATOM   5181 H18R POPC   39       4.563  26.727   1.020  1.00  0.00      MEMB
ATOM   5182 H18S POPC   39       5.926  26.627   2.274  1.00  0.00      MEMB
ATOM   5183 H18T POPC   39       5.531  27.988   1.336  1.00  0.00      MEMB
ATOM   5184  C33 POPC   39       5.134  29.030  11.891  1.00  0.00      MEMB
ATOM   5185  H3X POPC   39       5.830  28.648  11.104  1.00  0.00      MEMB
ATOM   5186  H3Y POPC   39       5.567  29.964  12.323  1.00  0.00      MEMB
ATOM   5187  C34 POPC   39       3.787  29.363  11.254  1.00  0.00      MEMB
ATOM   5188  H4X POPC   39       3.097  29.736  12.042  1.00  0.00      MEMB
ATOM   5189  H4Y POPC   39       3.326  28.462  10.800  1.00  0.00      MEMB
ATOM   5190  C35 POPC   39       3.908  30.500  10.236  1.00  0.00      MEMB
ATOM   5191  H5X POPC   39       4.233  30.122   9.245  1.00  0.00      MEMB
[truncated: 13,261,897 more chars]
