# Supplementary material for: Planar aggregation of the influenza viral fusion peptide alters membrane structure and hydration, promoting poration
Source: Nat Commun. 2022 Dec 5;13:7336. doi: 10.1038/s41467-022-34576-z (PMC9722698; doi:10.1038/s41467-022-34576-z)
Supplement: Supplementary file 3 — Supplementary Data 1 [file 41467_2022_34576_MOESM3_ESM.zip › PDBs/chol_6FP_final.pdb]

CRYST1  132.264  132.264   99.325  90.00  90.00  90.00 P 1           1
ATOM      1  N   GLY P   1      -3.818  -8.182  21.143  0.00  0.00      PROA  
ATOM      2  HT1 GLY P   1      -3.521  -7.189  21.222  0.00  0.00      PROA  
ATOM      3  HT2 GLY P   1      -3.607  -8.543  22.095  0.00  0.00      PROA  
ATOM      4  HT3 GLY P   1      -4.844  -8.111  20.991  0.00  0.00      PROA  
ATOM      5  CA  GLY P   1      -3.158  -9.055  20.124  0.00  0.00      PROA  
ATOM      6  HA1 GLY P   1      -3.942  -9.777  19.949  0.00  0.00      PROA  
ATOM      7  HA2 GLY P   1      -2.227  -9.395  20.554  0.00  0.00      PROA  
ATOM      8  C   GLY P   1      -2.812  -8.291  18.858  0.00  0.00      PROA  
ATOM      9  O   GLY P   1      -2.374  -7.160  18.888  0.00  0.00      PROA  
ATOM     10  N   LEU P   2      -2.929  -8.964  17.666  0.00  0.00      PROA  
ATOM     11  HN  LEU P   2      -3.113  -9.943  17.699  0.00  0.00      PROA  
ATOM     12  CA  LEU P   2      -2.648  -8.411  16.347  0.00  0.00      PROA  
ATOM     13  HA  LEU P   2      -1.716  -7.877  16.459  0.00  0.00      PROA  
ATOM     14  CB  LEU P   2      -2.483  -9.549  15.340  0.00  0.00      PROA  
ATOM     15  HB1 LEU P   2      -3.329 -10.263  15.438  0.00  0.00      PROA  
ATOM     16  HB2 LEU P   2      -1.516 -10.032  15.600  0.00  0.00      PROA  
ATOM     17  CG  LEU P   2      -2.356  -9.085  13.864  0.00  0.00      PROA  
ATOM     18  HG  LEU P   2      -2.154  -7.994  13.803  0.00  0.00      PROA  
ATOM     19  CD1 LEU P   2      -1.259  -9.913  13.198  0.00  0.00      PROA  
ATOM     20 HD11 LEU P   2      -1.498 -10.997  13.230  0.00  0.00      PROA  
ATOM     21 HD12 LEU P   2      -0.339  -9.742  13.797  0.00  0.00      PROA  
ATOM     22 HD13 LEU P   2      -1.146  -9.602  12.137  0.00  0.00      PROA  
ATOM     23  CD2 LEU P   2      -3.684  -9.232  13.166  0.00  0.00      PROA  
ATOM     24 HD21 LEU P   2      -3.852 -10.319  13.011  0.00  0.00      PROA  
ATOM     25 HD22 LEU P   2      -3.575  -8.653  12.224  0.00  0.00      PROA  
ATOM     26 HD23 LEU P   2      -4.522  -8.684  13.647  0.00  0.00      PROA  
ATOM     27  C   LEU P   2      -3.608  -7.401  15.864  0.00  0.00      PROA  
ATOM     28  O   LEU P   2      -3.251  -6.353  15.377  0.00  0.00      PROA  
ATOM     29  N   PHE P   3      -4.915  -7.691  16.075  0.00  0.00      PROA  
ATOM     30  HN  PHE P   3      -5.176  -8.634  16.270  0.00  0.00      PROA  
ATOM     31  CA  PHE P   3      -6.009  -6.675  15.917  0.00  0.00      PROA  
ATOM     32  HA  PHE P   3      -5.826  -6.246  14.943  0.00  0.00      PROA  
ATOM     33  CB  PHE P   3      -7.404  -7.382  15.738  0.00  0.00      PROA  
ATOM     34  HB1 PHE P   3      -8.215  -6.636  15.885  0.00  0.00      PROA  
ATOM     35  HB2 PHE P   3      -7.471  -8.140  16.547  0.00  0.00      PROA  
ATOM     36  CG  PHE P   3      -7.606  -8.039  14.375  0.00  0.00      PROA  
ATOM     37  CD1 PHE P   3      -7.715  -7.272  13.271  0.00  0.00      PROA  
ATOM     38  HD1 PHE P   3      -7.643  -6.195  13.303  0.00  0.00      PROA  
ATOM     39  CE1 PHE P   3      -7.805  -7.856  12.024  0.00  0.00      PROA  
ATOM     40  HE1 PHE P   3      -7.870  -7.218  11.154  0.00  0.00      PROA  
ATOM     41  CZ  PHE P   3      -7.931  -9.229  11.854  0.00  0.00      PROA  
ATOM     42  HZ  PHE P   3      -7.830  -9.688  10.881  0.00  0.00      PROA  
ATOM     43  CD2 PHE P   3      -7.719  -9.416  14.313  0.00  0.00      PROA  
ATOM     44  HD2 PHE P   3      -7.604  -9.981  15.226  0.00  0.00      PROA  
ATOM     45  CE2 PHE P   3      -7.865 -10.015  12.986  0.00  0.00      PROA  
ATOM     46  HE2 PHE P   3      -7.726 -11.085  13.039  0.00  0.00      PROA  
ATOM     47  C   PHE P   3      -5.917  -5.555  16.936  0.00  0.00      PROA  
ATOM     48  O   PHE P   3      -6.070  -4.403  16.523  0.00  0.00      PROA  
ATOM     49  N   GLY P   4      -5.590  -5.860  18.169  0.00  0.00      PROA  
ATOM     50  HN  GLY P   4      -5.512  -6.777  18.553  0.00  0.00      PROA  
ATOM     51  CA  GLY P   4      -5.049  -4.877  19.090  0.00  0.00      PROA  
ATOM     52  HA1 GLY P   4      -4.580  -5.409  19.905  0.00  0.00      PROA  
ATOM     53  HA2 GLY P   4      -5.846  -4.234  19.433  0.00  0.00      PROA  
ATOM     54  C   GLY P   4      -4.004  -3.965  18.625  0.00  0.00      PROA  
ATOM     55  O   GLY P   4      -4.015  -2.753  18.779  0.00  0.00      PROA  
ATOM     56  N   ALA P   5      -3.028  -4.544  17.930  0.00  0.00      PROA  
ATOM     57  HN  ALA P   5      -3.107  -5.502  17.666  0.00  0.00      PROA  
ATOM     58  CA  ALA P   5      -1.975  -3.705  17.399  0.00  0.00      PROA  
ATOM     59  HA  ALA P   5      -1.600  -3.089  18.203  0.00  0.00      PROA  
ATOM     60  CB  ALA P   5      -0.755  -4.546  17.113  0.00  0.00      PROA  
ATOM     61  HB1 ALA P   5      -1.059  -5.499  16.629  0.00  0.00      PROA  
ATOM     62  HB2 ALA P   5      -0.339  -4.739  18.125  0.00  0.00      PROA  
ATOM     63  HB3 ALA P   5      -0.037  -4.003  16.461  0.00  0.00      PROA  
ATOM     64  C   ALA P   5      -2.332  -2.793  16.186  0.00  0.00      PROA  
ATOM     65  O   ALA P   5      -1.906  -1.666  16.050  0.00  0.00      PROA  
ATOM     66  N   ILE P   6      -3.205  -3.256  15.282  0.00  0.00      PROA  
ATOM     67  HN  ILE P   6      -3.558  -4.184  15.376  0.00  0.00      PROA  
ATOM     68  CA  ILE P   6      -3.741  -2.408  14.173  0.00  0.00      PROA  
ATOM     69  HA  ILE P   6      -2.976  -1.919  13.589  0.00  0.00      PROA  
ATOM     70  CB  ILE P   6      -4.583  -3.273  13.170  0.00  0.00      PROA  
ATOM     71  HB  ILE P   6      -5.291  -3.856  13.796  0.00  0.00      PROA  
ATOM     72  CG2 ILE P   6      -5.338  -2.419  12.142  0.00  0.00      PROA  
ATOM     73 HG21 ILE P   6      -6.219  -1.871  12.539  0.00  0.00      PROA  
ATOM     74 HG22 ILE P   6      -5.708  -3.070  11.321  0.00  0.00      PROA  
ATOM     75 HG23 ILE P   6      -4.628  -1.718  11.652  0.00  0.00      PROA  
ATOM     76  CG1 ILE P   6      -3.690  -4.369  12.475  0.00  0.00      PROA  
ATOM     77 HG11 ILE P   6      -2.765  -4.664  13.016  0.00  0.00      PROA  
ATOM     78 HG12 ILE P   6      -3.256  -3.941  11.546  0.00  0.00      PROA  
ATOM     79  CD  ILE P   6      -4.452  -5.677  12.109  0.00  0.00      PROA  
ATOM     80  HD1 ILE P   6      -3.828  -6.481  11.662  0.00  0.00      PROA  
ATOM     81  HD2 ILE P   6      -5.402  -5.516  11.557  0.00  0.00      PROA  
ATOM     82  HD3 ILE P   6      -4.852  -6.162  13.025  0.00  0.00      PROA  
ATOM     83  C   ILE P   6      -4.586  -1.291  14.671  0.00  0.00      PROA  
ATOM     84  O   ILE P   6      -4.397  -0.145  14.306  0.00  0.00      PROA  
ATOM     85  N   ALA P   7      -5.521  -1.602  15.615  0.00  0.00      PROA  
ATOM     86  HN  ALA P   7      -5.560  -2.592  15.725  0.00  0.00      PROA  
ATOM     87  CA  ALA P   7      -6.390  -0.654  16.301  0.00  0.00      PROA  
ATOM     88  HA  ALA P   7      -6.849  -0.065  15.521  0.00  0.00      PROA  
ATOM     89  CB  ALA P   7      -7.443  -1.373  17.218  0.00  0.00      PROA  
ATOM     90  HB1 ALA P   7      -7.882  -0.708  17.992  0.00  0.00      PROA  
ATOM     91  HB2 ALA P   7      -6.906  -2.232  17.674  0.00  0.00      PROA  
ATOM     92  HB3 ALA P   7      -8.188  -1.906  16.588  0.00  0.00      PROA  
ATOM     93  C   ALA P   7      -5.620   0.397  17.160  0.00  0.00      PROA  
ATOM     94  O   ALA P   7      -5.908   1.602  17.287  0.00  0.00      PROA  
ATOM     95  N   GLY P   8      -4.514  -0.075  17.848  0.00  0.00      PROA  
ATOM     96  HN  GLY P   8      -4.081  -0.880  17.450  0.00  0.00      PROA  
ATOM     97  CA  GLY P   8      -3.752   0.765  18.760  0.00  0.00      PROA  
ATOM     98  HA1 GLY P   8      -3.040   0.090  19.212  0.00  0.00      PROA  
ATOM     99  HA2 GLY P   8      -4.475   1.349  19.310  0.00  0.00      PROA  
ATOM    100  C   GLY P   8      -2.832   1.725  18.106  0.00  0.00      PROA  
ATOM    101  O   GLY P   8      -2.722   2.874  18.551  0.00  0.00      PROA  
ATOM    102  N   PHE P   9      -2.193   1.238  17.007  0.00  0.00      PROA  
ATOM    103  HN  PHE P   9      -2.467   0.339  16.673  0.00  0.00      PROA  
ATOM    104  CA  PHE P   9      -1.376   2.094  16.123  0.00  0.00      PROA  
ATOM    105  HA  PHE P   9      -0.566   2.548  16.675  0.00  0.00      PROA  
ATOM    106  CB  PHE P   9      -0.819   1.207  15.025  0.00  0.00      PROA  
ATOM    107  HB1 PHE P   9      -1.683   0.611  14.660  0.00  0.00      PROA  
ATOM    108  HB2 PHE P   9      -0.157   0.411  15.428  0.00  0.00      PROA  
ATOM    109  CG  PHE P   9      -0.207   1.805  13.777  0.00  0.00      PROA  
ATOM    110  CD1 PHE P   9       0.423   3.086  13.831  0.00  0.00      PROA  
ATOM    111  HD1 PHE P   9       0.348   3.716  14.705  0.00  0.00      PROA  
ATOM    112  CE1 PHE P   9       1.032   3.552  12.734  0.00  0.00      PROA  
ATOM    113  HE1 PHE P   9       1.304   4.591  12.621  0.00  0.00      PROA  
ATOM    114  CZ  PHE P   9       1.119   2.830  11.488  0.00  0.00      PROA  
ATOM    115  HZ  PHE P   9       1.802   3.178  10.727  0.00  0.00      PROA  
ATOM    116  CD2 PHE P   9      -0.040   0.996  12.610  0.00  0.00      PROA  
ATOM    117  HD2 PHE P   9      -0.561   0.050  12.580  0.00  0.00      PROA  
ATOM    118  CE2 PHE P   9       0.567   1.486  11.491  0.00  0.00      PROA  
ATOM    119  HE2 PHE P   9       0.734   0.865  10.623  0.00  0.00      PROA  
ATOM    120  C   PHE P   9      -2.186   3.317  15.549  0.00  0.00      PROA  
ATOM    121  O   PHE P   9      -1.677   4.459  15.521  0.00  0.00      PROA  
ATOM    122  N   ILE P  10      -3.442   3.064  15.129  0.00  0.00      PROA  
ATOM    123  HN  ILE P  10      -3.681   2.098  15.066  0.00  0.00      PROA  
ATOM    124  CA  ILE P  10      -4.296   4.095  14.678  0.00  0.00      PROA  
ATOM    125  HA  ILE P  10      -3.873   4.664  13.862  0.00  0.00      PROA  
ATOM    126  CB  ILE P  10      -5.607   3.547  14.154  0.00  0.00      PROA  
ATOM    127  HB  ILE P  10      -5.990   2.954  15.012  0.00  0.00      PROA  
ATOM    128  CG2 ILE P  10      -6.761   4.566  14.125  0.00  0.00      PROA  
ATOM    129 HG21 ILE P  10      -7.708   4.339  13.590  0.00  0.00      PROA  
ATOM    130 HG22 ILE P  10      -6.399   5.488  13.622  0.00  0.00      PROA  
ATOM    131 HG23 ILE P  10      -7.043   4.898  15.147  0.00  0.00      PROA  
ATOM    132  CG1 ILE P  10      -5.527   2.621  13.036  0.00  0.00      PROA  
ATOM    133 HG11 ILE P  10      -6.568   2.258  12.895  0.00  0.00      PROA  
ATOM    134 HG12 ILE P  10      -4.900   1.705  13.071  0.00  0.00      PROA  
ATOM    135  CD  ILE P  10      -5.223   3.427  11.818  0.00  0.00      PROA  
ATOM    136  HD1 ILE P  10      -4.142   3.625  11.657  0.00  0.00      PROA  
ATOM    137  HD2 ILE P  10      -5.726   4.408  11.953  0.00  0.00      PROA  
ATOM    138  HD3 ILE P  10      -5.659   2.934  10.923  0.00  0.00      PROA  
ATOM    139  C   ILE P  10      -4.545   5.211  15.740  0.00  0.00      PROA  
ATOM    140  O   ILE P  10      -4.782   6.385  15.463  0.00  0.00      PROA  
ATOM    141  N   GLU P  11      -4.729   4.777  16.970  0.00  0.00      PROA  
ATOM    142  HN  GLU P  11      -4.649   3.821  17.243  0.00  0.00      PROA  
ATOM    143  CA  GLU P  11      -5.186   5.603  18.048  0.00  0.00      PROA  
ATOM    144  HA  GLU P  11      -5.747   6.396  17.578  0.00  0.00      PROA  
ATOM    145  CB  GLU P  11      -6.034   4.783  18.993  0.00  0.00      PROA  
ATOM    146  HB1 GLU P  11      -5.430   3.896  19.282  0.00  0.00      PROA  
ATOM    147  HB2 GLU P  11      -6.867   4.434  18.346  0.00  0.00      PROA  
ATOM    148  CG  GLU P  11      -6.555   5.384  20.385  0.00  0.00      PROA  
ATOM    149  HG1 GLU P  11      -7.438   5.979  20.067  0.00  0.00      PROA  
ATOM    150  HG2 GLU P  11      -5.745   5.982  20.853  0.00  0.00      PROA  
ATOM    151  CD  GLU P  11      -7.057   4.230  21.306  0.00  0.00      PROA  
ATOM    152  OE1 GLU P  11      -7.938   3.479  20.941  0.00  0.00      PROA  
ATOM    153  OE2 GLU P  11      -6.459   4.152  22.430  0.00  0.00      PROA  
ATOM    154  C   GLU P  11      -4.100   6.330  18.725  0.00  0.00      PROA  
ATOM    155  O   GLU P  11      -3.963   7.577  18.626  0.00  0.00      PROA  
ATOM    156  N   GLY P  12      -3.071   5.542  19.181  0.00  0.00      PROA  
ATOM    157  HN  GLY P  12      -3.010   4.565  18.995  0.00  0.00      PROA  
ATOM    158  CA  GLY P  12      -2.000   6.073  19.928  0.00  0.00      PROA  
ATOM    159  HA1 GLY P  12      -2.075   5.462  20.815  0.00  0.00      PROA  
ATOM    160  HA2 GLY P  12      -2.222   7.065  20.291  0.00  0.00      PROA  
ATOM    161  C   GLY P  12      -0.574   6.139  19.462  0.00  0.00      PROA  
ATOM    162  O   GLY P  12       0.286   6.220  20.345  0.00  0.00      PROA  
ATOM    163  N   GLY P  13      -0.348   6.068  18.139  0.00  0.00      PROA  
ATOM    164  HN  GLY P  13      -1.035   6.119  17.419  0.00  0.00      PROA  
ATOM    165  CA  GLY P  13       1.013   5.922  17.613  0.00  0.00      PROA  
ATOM    166  HA1 GLY P  13       1.585   6.827  17.757  0.00  0.00      PROA  
ATOM    167  HA2 GLY P  13       0.897   5.677  16.567  0.00  0.00      PROA  
ATOM    168  C   GLY P  13       1.870   4.820  18.282  0.00  0.00      PROA  
ATOM    169  O   GLY P  13       1.380   3.672  18.436  0.00  0.00      PROA  
ATOM    170  N   TRP P  14       3.143   5.078  18.468  0.00  0.00      PROA  
ATOM    171  HN  TRP P  14       3.500   5.999  18.332  0.00  0.00      PROA  
ATOM    172  CA  TRP P  14       4.081   4.109  18.946  0.00  0.00      PROA  
ATOM    173  HA  TRP P  14       3.990   3.249  18.300  0.00  0.00      PROA  
ATOM    174  CB  TRP P  14       5.595   4.611  18.708  0.00  0.00      PROA  
ATOM    175  HB1 TRP P  14       5.492   5.486  19.384  0.00  0.00      PROA  
ATOM    176  HB2 TRP P  14       5.845   5.066  17.726  0.00  0.00      PROA  
ATOM    177  CG  TRP P  14       6.654   3.650  19.193  0.00  0.00      PROA  
ATOM    178  CD1 TRP P  14       7.487   3.703  20.246  0.00  0.00      PROA  
ATOM    179  HD1 TRP P  14       7.581   4.529  20.936  0.00  0.00      PROA  
ATOM    180  NE1 TRP P  14       8.217   2.557  20.386  0.00  0.00      PROA  
ATOM    181  HE1 TRP P  14       9.082   2.345  20.785  0.00  0.00      PROA  
ATOM    182  CE2 TRP P  14       7.826   1.679  19.365  0.00  0.00      PROA  
ATOM    183  CD2 TRP P  14       6.849   2.364  18.583  0.00  0.00      PROA  
ATOM    184  CE3 TRP P  14       6.314   1.717  17.407  0.00  0.00      PROA  
ATOM    185  HE3 TRP P  14       5.666   2.280  16.752  0.00  0.00      PROA  
ATOM    186  CZ3 TRP P  14       6.891   0.444  17.045  0.00  0.00      PROA  
ATOM    187  HZ3 TRP P  14       6.557  -0.105  16.177  0.00  0.00      PROA  
ATOM    188  CZ2 TRP P  14       8.422   0.475  18.936  0.00  0.00      PROA  
ATOM    189  HZ2 TRP P  14       9.259   0.037  19.459  0.00  0.00      PROA  
ATOM    190  CH2 TRP P  14       7.853  -0.177  17.846  0.00  0.00      PROA  
ATOM    191  HH2 TRP P  14       8.396  -1.039  17.489  0.00  0.00      PROA  
ATOM    192  C   TRP P  14       3.694   3.573  20.372  0.00  0.00      PROA  
ATOM    193  O   TRP P  14       3.821   2.367  20.673  0.00  0.00      PROA  
ATOM    194  N   THR P  15       3.251   4.516  21.279  0.00  0.00      PROA  
ATOM    195  HN  THR P  15       3.223   5.483  21.041  0.00  0.00      PROA  
ATOM    196  CA  THR P  15       2.719   4.105  22.567  0.00  0.00      PROA  
ATOM    197  HA  THR P  15       3.509   3.662  23.155  0.00  0.00      PROA  
ATOM    198  CB  THR P  15       2.218   5.342  23.410  0.00  0.00      PROA  
ATOM    199  HB  THR P  15       1.283   5.740  22.961  0.00  0.00      PROA  
ATOM    200  OG1 THR P  15       3.182   6.345  23.609  0.00  0.00      PROA  
ATOM    201  HG1 THR P  15       3.341   6.571  22.690  0.00  0.00      PROA  
ATOM    202  CG2 THR P  15       1.957   4.877  24.881  0.00  0.00      PROA  
ATOM    203 HG21 THR P  15       0.992   4.388  25.134  0.00  0.00      PROA  
ATOM    204 HG22 THR P  15       1.972   5.718  25.606  0.00  0.00      PROA  
ATOM    205 HG23 THR P  15       2.835   4.246  25.140  0.00  0.00      PROA  
ATOM    206  C   THR P  15       1.520   3.176  22.461  0.00  0.00      PROA  
ATOM    207  O   THR P  15       1.469   2.169  23.053  0.00  0.00      PROA  
ATOM    208  N   GLY P  16       0.580   3.533  21.524  0.00  0.00      PROA  
ATOM    209  HN  GLY P  16       0.714   4.367  20.993  0.00  0.00      PROA  
ATOM    210  CA  GLY P  16      -0.714   2.873  21.370  0.00  0.00      PROA  
ATOM    211  HA1 GLY P  16      -1.231   3.387  20.573  0.00  0.00      PROA  
ATOM    212  HA2 GLY P  16      -1.210   2.825  22.329  0.00  0.00      PROA  
ATOM    213  C   GLY P  16      -0.645   1.471  20.901  0.00  0.00      PROA  
ATOM    214  O   GLY P  16      -1.453   0.628  21.348  0.00  0.00      PROA  
ATOM    215  N   MET P  17       0.240   1.210  19.921  0.00  0.00      PROA  
ATOM    216  HN  MET P  17       0.791   1.940  19.525  0.00  0.00      PROA  
ATOM    217  CA  MET P  17       0.393  -0.023  19.215  0.00  0.00      PROA  
ATOM    218  HA  MET P  17      -0.519  -0.274  18.693  0.00  0.00      PROA  
ATOM    219  CB  MET P  17       1.371   0.208  18.097  0.00  0.00      PROA  
ATOM    220  HB1 MET P  17       2.349   0.429  18.575  0.00  0.00      PROA  
ATOM    221  HB2 MET P  17       1.195   1.058  17.404  0.00  0.00      PROA  
ATOM    222  CG  MET P  17       1.620  -0.990  17.264  0.00  0.00      PROA  
ATOM    223  HG1 MET P  17       0.711  -1.210  16.665  0.00  0.00      PROA  
ATOM    224  HG2 MET P  17       1.912  -1.872  17.872  0.00  0.00      PROA  
ATOM    225  SD  MET P  17       3.076  -0.782  16.280  0.00  0.00      PROA  
ATOM    226  CE  MET P  17       2.690   0.554  15.010  0.00  0.00      PROA  
ATOM    227  HE1 MET P  17       2.370   1.508  15.482  0.00  0.00      PROA  
ATOM    228  HE2 MET P  17       2.007   0.195  14.211  0.00  0.00      PROA  
ATOM    229  HE3 MET P  17       3.635   0.859  14.511  0.00  0.00      PROA  
ATOM    230  C   MET P  17       0.746  -1.205  20.095  0.00  0.00      PROA  
ATOM    231  O   MET P  17       0.200  -2.308  20.092  0.00  0.00      PROA  
ATOM    232  N   ILE P  18       1.757  -1.022  20.974  0.00  0.00      PROA  
ATOM    233  HN  ILE P  18       2.225  -0.163  21.166  0.00  0.00      PROA  
ATOM    234  CA  ILE P  18       2.288  -2.110  21.776  0.00  0.00      PROA  
ATOM    235  HA  ILE P  18       2.247  -3.010  21.181  0.00  0.00      PROA  
ATOM    236  CB  ILE P  18       3.725  -1.729  22.075  0.00  0.00      PROA  
ATOM    237  HB  ILE P  18       3.773  -0.818  22.709  0.00  0.00      PROA  
ATOM    238  CG2 ILE P  18       4.416  -2.902  22.824  0.00  0.00      PROA  
ATOM    239 HG21 ILE P  18       4.336  -3.823  22.208  0.00  0.00      PROA  
ATOM    240 HG22 ILE P  18       4.024  -3.112  23.842  0.00  0.00      PROA  
ATOM    241 HG23 ILE P  18       5.509  -2.779  22.978  0.00  0.00      PROA  
ATOM    242  CG1 ILE P  18       4.515  -1.310  20.751  0.00  0.00      PROA  
ATOM    243 HG11 ILE P  18       5.512  -1.062  21.175  0.00  0.00      PROA  
ATOM    244 HG12 ILE P  18       4.091  -0.364  20.352  0.00  0.00      PROA  
ATOM    245  CD  ILE P  18       4.788  -2.335  19.574  0.00  0.00      PROA  
ATOM    246  HD1 ILE P  18       5.301  -1.763  18.772  0.00  0.00      PROA  
ATOM    247  HD2 ILE P  18       3.855  -2.758  19.144  0.00  0.00      PROA  
ATOM    248  HD3 ILE P  18       5.533  -3.079  19.927  0.00  0.00      PROA  
ATOM    249  C   ILE P  18       1.434  -2.353  23.052  0.00  0.00      PROA  
ATOM    250  O   ILE P  18       1.338  -3.464  23.597  0.00  0.00      PROA  
ATOM    251  N   ASP P  19       0.584  -1.405  23.430  0.00  0.00      PROA  
ATOM    252  HN  ASP P  19       0.751  -0.436  23.265  0.00  0.00      PROA  
ATOM    253  CA  ASP P  19      -0.410  -1.743  24.398  0.00  0.00      PROA  
ATOM    254  HA  ASP P  19       0.010  -2.391  25.153  0.00  0.00      PROA  
ATOM    255  CB  ASP P  19      -1.017  -0.553  25.140  0.00  0.00      PROA  
ATOM    256  HB1 ASP P  19      -2.033  -0.763  25.537  0.00  0.00      PROA  
ATOM    257  HB2 ASP P  19      -1.157   0.167  24.305  0.00  0.00      PROA  
ATOM    258  CG  ASP P  19      -0.054   0.108  26.117  0.00  0.00      PROA  
ATOM    259  OD1 ASP P  19      -0.535   1.054  26.836  0.00  0.00      PROA  
ATOM    260  OD2 ASP P  19       1.105  -0.349  26.380  0.00  0.00      PROA  
ATOM    261  C   ASP P  19      -1.515  -2.589  23.847  0.00  0.00      PROA  
ATOM    262  O   ASP P  19      -2.003  -3.447  24.575  0.00  0.00      PROA  
ATOM    263  N   GLY P  20      -1.845  -2.364  22.561  0.00  0.00      PROA  
ATOM    264  HN  GLY P  20      -1.521  -1.531  22.120  0.00  0.00      PROA  
ATOM    265  CA  GLY P  20      -2.736  -3.290  21.810  0.00  0.00      PROA  
ATOM    266  HA1 GLY P  20      -2.726  -2.927  20.793  0.00  0.00      PROA  
ATOM    267  HA2 GLY P  20      -3.714  -3.268  22.269  0.00  0.00      PROA  
ATOM    268  C   GLY P  20      -2.125  -4.677  21.656  0.00  0.00      PROA  
ATOM    269  O   GLY P  20      -2.711  -5.731  21.966  0.00  0.00      PROA  
ATOM    270  N   TRP P  21      -0.807  -4.692  21.276  0.00  0.00      PROA  
ATOM    271  HN  TRP P  21      -0.284  -3.843  21.261  0.00  0.00      PROA  
ATOM    272  CA  TRP P  21       0.025  -5.959  20.960  0.00  0.00      PROA  
ATOM    273  HA  TRP P  21      -0.303  -6.485  20.076  0.00  0.00      PROA  
ATOM    274  CB  TRP P  21       1.468  -5.573  20.463  0.00  0.00      PROA  
ATOM    275  HB1 TRP P  21       1.944  -5.194  21.393  0.00  0.00      PROA  
ATOM    276  HB2 TRP P  21       1.218  -4.857  19.652  0.00  0.00      PROA  
ATOM    277  CG  TRP P  21       2.332  -6.701  20.137  0.00  0.00      PROA  
ATOM    278  CD1 TRP P  21       3.568  -7.008  20.623  0.00  0.00      PROA  
ATOM    279  HD1 TRP P  21       4.193  -6.559  21.381  0.00  0.00      PROA  
ATOM    280  NE1 TRP P  21       4.030  -8.234  19.960  0.00  0.00      PROA  
ATOM    281  HE1 TRP P  21       4.677  -8.916  20.222  0.00  0.00      PROA  
ATOM    282  CE2 TRP P  21       3.073  -8.629  19.074  0.00  0.00      PROA  
ATOM    283  CD2 TRP P  21       2.085  -7.625  19.001  0.00  0.00      PROA  
ATOM    284  CE3 TRP P  21       1.125  -7.694  17.944  0.00  0.00      PROA  
ATOM    285  HE3 TRP P  21       0.312  -6.986  17.881  0.00  0.00      PROA  
ATOM    286  CZ3 TRP P  21       1.148  -8.743  17.040  0.00  0.00      PROA  
ATOM    287  HZ3 TRP P  21       0.408  -8.818  16.257  0.00  0.00      PROA  
ATOM    288  CZ2 TRP P  21       3.055  -9.681  18.233  0.00  0.00      PROA  
ATOM    289  HZ2 TRP P  21       3.860 -10.398  18.302  0.00  0.00      PROA  
ATOM    290  CH2 TRP P  21       2.107  -9.811  17.200  0.00  0.00      PROA  
ATOM    291  HH2 TRP P  21       1.956 -10.683  16.580  0.00  0.00      PROA  
ATOM    292  C   TRP P  21       0.032  -6.985  22.040  0.00  0.00      PROA  
ATOM    293  O   TRP P  21      -0.153  -8.157  21.729  0.00  0.00      PROA  
ATOM    294  N   TYR P  22       0.254  -6.599  23.292  0.00  0.00      PROA  
ATOM    295  HN  TYR P  22       0.665  -5.691  23.250  0.00  0.00      PROA  
ATOM    296  CA  TYR P  22       0.231  -7.403  24.511  0.00  0.00      PROA  
ATOM    297  HA  TYR P  22       0.382  -8.444  24.265  0.00  0.00      PROA  
ATOM    298  CB  TYR P  22       1.277  -6.892  25.446  0.00  0.00      PROA  
ATOM    299  HB1 TYR P  22       1.409  -7.538  26.340  0.00  0.00      PROA  
ATOM    300  HB2 TYR P  22       1.075  -5.836  25.725  0.00  0.00      PROA  
ATOM    301  CG  TYR P  22       2.635  -6.957  24.927  0.00  0.00      PROA  
ATOM    302  CD1 TYR P  22       3.359  -5.835  24.834  0.00  0.00      PROA  
ATOM    303  HD1 TYR P  22       2.900  -4.888  25.076  0.00  0.00      PROA  
ATOM    304  CE1 TYR P  22       4.766  -5.844  24.489  0.00  0.00      PROA  
ATOM    305  HE1 TYR P  22       5.459  -5.024  24.609  0.00  0.00      PROA  
ATOM    306  CZ  TYR P  22       5.351  -7.101  24.118  0.00  0.00      PROA  
ATOM    307  OH  TYR P  22       6.700  -7.179  23.680  0.00  0.00      PROA  
ATOM    308  HH  TYR P  22       6.766  -6.587  22.927  0.00  0.00      PROA  
ATOM    309  CD2 TYR P  22       3.177  -8.194  24.509  0.00  0.00      PROA  
ATOM    310  HD2 TYR P  22       2.643  -9.128  24.602  0.00  0.00      PROA  
ATOM    311  CE2 TYR P  22       4.502  -8.279  24.116  0.00  0.00      PROA  
ATOM    312  HE2 TYR P  22       4.919  -9.212  23.766  0.00  0.00      PROA  
ATOM    313  C   TYR P  22      -1.100  -7.467  25.195  0.00  0.00      PROA  
ATOM    314  O   TYR P  22      -1.198  -8.089  26.287  0.00  0.00      PROA  
ATOM    315  N   GLY P  23      -2.125  -6.802  24.653  0.00  0.00      PROA  
ATOM    316  HN  GLY P  23      -1.989  -6.178  23.887  0.00  0.00      PROA  
ATOM    317  CA  GLY P  23      -3.569  -6.895  24.976  0.00  0.00      PROA  
ATOM    318  HA1 GLY P  23      -4.154  -6.185  24.410  0.00  0.00      PROA  
ATOM    319  HA2 GLY P  23      -3.626  -6.702  26.037  0.00  0.00      PROA  
ATOM    320  C   GLY P  23      -4.217  -8.213  24.639  0.00  0.00      PROA  
ATOM    321  OT1 GLY P  23      -5.304  -8.565  25.171  0.00  0.00      PROA  
ATOM    322  OT2 GLY P  23      -3.720  -8.947  23.721  0.00  0.00      PROA  
ATOM    323  N   GLY P   1      69.522  43.730  22.958  0.00  0.00      PROB  
ATOM    324  HT1 GLY P   1      68.562  43.904  23.317  0.00  0.00      PROB  
ATOM    325  HT2 GLY P   1      70.137  43.713  23.796  0.00  0.00      PROB  
ATOM    326  HT3 GLY P   1      69.539  42.870  22.373  0.00  0.00      PROB  
ATOM    327  CA  GLY P   1      69.989  44.875  22.047  0.00  0.00      PROB  
ATOM    328  HA1 GLY P   1      71.023  44.760  21.758  0.00  0.00      PROB  
ATOM    329  HA2 GLY P   1      69.883  45.864  22.468  0.00  0.00      PROB  
ATOM    330  C   GLY P   1      69.063  45.016  20.858  0.00  0.00      PROB  
ATOM    331  O   GLY P   1      67.845  44.706  21.001  0.00  0.00      PROB  
ATOM    332  N   LEU P   2      69.546  45.491  19.638  0.00  0.00      PROB  
ATOM    333  HN  LEU P   2      70.512  45.730  19.580  0.00  0.00      PROB  
ATOM    334  CA  LEU P   2      68.782  45.749  18.406  0.00  0.00      PROB  
ATOM    335  HA  LEU P   2      67.973  46.408  18.684  0.00  0.00      PROB  
ATOM    336  CB  LEU P   2      69.823  46.435  17.338  0.00  0.00      PROB  
ATOM    337  HB1 LEU P   2      70.544  45.736  16.863  0.00  0.00      PROB  
ATOM    338  HB2 LEU P   2      70.290  47.094  18.100  0.00  0.00      PROB  
ATOM    339  CG  LEU P   2      69.198  47.382  16.364  0.00  0.00      PROB  
ATOM    340  HG  LEU P   2      70.033  48.057  16.079  0.00  0.00      PROB  
ATOM    341  CD1 LEU P   2      68.505  46.660  15.165  0.00  0.00      PROB  
ATOM    342 HD11 LEU P   2      67.685  46.009  15.537  0.00  0.00      PROB  
ATOM    343 HD12 LEU P   2      69.294  45.968  14.801  0.00  0.00      PROB  
ATOM    344 HD13 LEU P   2      68.213  47.363  14.356  0.00  0.00      PROB  
ATOM    345  CD2 LEU P   2      68.151  48.239  17.054  0.00  0.00      PROB  
ATOM    346 HD21 LEU P   2      67.730  49.044  16.414  0.00  0.00      PROB  
ATOM    347 HD22 LEU P   2      68.511  48.637  18.027  0.00  0.00      PROB  
ATOM    348 HD23 LEU P   2      67.351  47.483  17.204  0.00  0.00      PROB  
ATOM    349  C   LEU P   2      68.125  44.548  17.744  0.00  0.00      PROB  
ATOM    350  O   LEU P   2      66.952  44.613  17.354  0.00  0.00      PROB  
ATOM    351  N   PHE P   3      68.851  43.447  17.534  0.00  0.00      PROB  
ATOM    352  HN  PHE P   3      69.807  43.458  17.818  0.00  0.00      PROB  
ATOM    353  CA  PHE P   3      68.337  42.162  16.952  0.00  0.00      PROB  
ATOM    354  HA  PHE P   3      67.865  42.302  15.991  0.00  0.00      PROB  
ATOM    355  CB  PHE P   3      69.423  41.063  16.817  0.00  0.00      PROB  
ATOM    356  HB1 PHE P   3      68.901  40.130  16.517  0.00  0.00      PROB  
ATOM    357  HB2 PHE P   3      70.136  40.828  17.637  0.00  0.00      PROB  
ATOM    358  CG  PHE P   3      70.406  41.464  15.686  0.00  0.00      PROB  
ATOM    359  CD1 PHE P   3      71.737  41.237  15.876  0.00  0.00      PROB  
ATOM    360  HD1 PHE P   3      72.087  40.751  16.775  0.00  0.00      PROB  
ATOM    361  CE1 PHE P   3      72.647  41.528  14.838  0.00  0.00      PROB  
ATOM    362  HE1 PHE P   3      73.708  41.325  14.853  0.00  0.00      PROB  
ATOM    363  CZ  PHE P   3      72.156  41.926  13.630  0.00  0.00      PROB  
ATOM    364  HZ  PHE P   3      72.915  42.074  12.876  0.00  0.00      PROB  
ATOM    365  CD2 PHE P   3      69.925  42.088  14.525  0.00  0.00      PROB  
ATOM    366  HD2 PHE P   3      68.865  42.209  14.356  0.00  0.00      PROB  
ATOM    367  CE2 PHE P   3      70.817  42.384  13.498  0.00  0.00      PROB  
ATOM    368  HE2 PHE P   3      70.447  42.881  12.613  0.00  0.00      PROB  
ATOM    369  C   PHE P   3      67.293  41.694  17.892  0.00  0.00      PROB  
ATOM    370  O   PHE P   3      66.359  41.085  17.490  0.00  0.00      PROB  
ATOM    371  N   GLY P   4      67.503  41.838  19.255  0.00  0.00      PROB  
ATOM    372  HN  GLY P   4      68.278  42.416  19.499  0.00  0.00      PROB  
ATOM    373  CA  GLY P   4      66.588  41.468  20.297  0.00  0.00      PROB  
ATOM    374  HA1 GLY P   4      67.035  41.731  21.245  0.00  0.00      PROB  
ATOM    375  HA2 GLY P   4      66.424  40.422  20.083  0.00  0.00      PROB  
ATOM    376  C   GLY P   4      65.399  42.304  20.188  0.00  0.00      PROB  
ATOM    377  O   GLY P   4      64.289  41.879  20.509  0.00  0.00      PROB  
ATOM    378  N   ALA P   5      65.515  43.628  19.875  0.00  0.00      PROB  
ATOM    379  HN  ALA P   5      66.458  43.862  19.653  0.00  0.00      PROB  
ATOM    380  CA  ALA P   5      64.384  44.575  19.763  0.00  0.00      PROB  
ATOM    381  HA  ALA P   5      63.825  44.408  20.672  0.00  0.00      PROB  
ATOM    382  CB  ALA P   5      64.997  45.986  19.491  0.00  0.00      PROB  
ATOM    383  HB1 ALA P   5      65.304  46.155  18.437  0.00  0.00      PROB  
ATOM    384  HB2 ALA P   5      65.805  46.226  20.215  0.00  0.00      PROB  
ATOM    385  HB3 ALA P   5      64.217  46.739  19.736  0.00  0.00      PROB  
ATOM    386  C   ALA P   5      63.420  44.313  18.612  0.00  0.00      PROB  
ATOM    387  O   ALA P   5      62.210  44.254  18.756  0.00  0.00      PROB  
ATOM    388  N   ILE P   6      63.984  43.962  17.428  0.00  0.00      PROB  
ATOM    389  HN  ILE P   6      64.977  44.045  17.421  0.00  0.00      PROB  
ATOM    390  CA  ILE P   6      63.319  43.413  16.197  0.00  0.00      PROB  
ATOM    391  HA  ILE P   6      62.547  44.109  15.903  0.00  0.00      PROB  
ATOM    392  CB  ILE P   6      64.265  43.272  15.030  0.00  0.00      PROB  
ATOM    393  HB  ILE P   6      65.036  42.507  15.263  0.00  0.00      PROB  
ATOM    394  CG2 ILE P   6      63.452  42.797  13.824  0.00  0.00      PROB  
ATOM    395 HG21 ILE P   6      62.647  43.539  13.636  0.00  0.00      PROB  
ATOM    396 HG22 ILE P   6      63.085  41.767  14.019  0.00  0.00      PROB  
ATOM    397 HG23 ILE P   6      64.114  42.777  12.932  0.00  0.00      PROB  
ATOM    398  CG1 ILE P   6      65.016  44.536  14.662  0.00  0.00      PROB  
ATOM    399 HG11 ILE P   6      65.312  45.091  15.578  0.00  0.00      PROB  
ATOM    400 HG12 ILE P   6      64.420  45.272  14.081  0.00  0.00      PROB  
ATOM    401  CD  ILE P   6      66.310  44.285  13.830  0.00  0.00      PROB  
ATOM    402  HD1 ILE P   6      66.849  45.144  13.376  0.00  0.00      PROB  
ATOM    403  HD2 ILE P   6      66.103  43.748  12.880  0.00  0.00      PROB  
ATOM    404  HD3 ILE P   6      67.047  43.710  14.431  0.00  0.00      PROB  
ATOM    405  C   ILE P   6      62.591  42.121  16.485  0.00  0.00      PROB  
ATOM    406  O   ILE P   6      61.382  42.104  16.204  0.00  0.00      PROB  
ATOM    407  N   ALA P   7      63.300  41.126  17.179  0.00  0.00      PROB  
ATOM    408  HN  ALA P   7      64.266  41.131  17.428  0.00  0.00      PROB  
ATOM    409  CA  ALA P   7      62.598  39.941  17.719  0.00  0.00      PROB  
ATOM    410  HA  ALA P   7      62.034  39.418  16.961  0.00  0.00      PROB  
ATOM    411  CB  ALA P   7      63.712  39.013  18.316  0.00  0.00      PROB  
ATOM    412  HB1 ALA P   7      64.639  38.815  17.737  0.00  0.00      PROB  
ATOM    413  HB2 ALA P   7      63.208  38.105  18.712  0.00  0.00      PROB  
ATOM    414  HB3 ALA P   7      64.126  39.465  19.243  0.00  0.00      PROB  
ATOM    415  C   ALA P   7      61.409  40.170  18.741  0.00  0.00      PROB  
ATOM    416  O   ALA P   7      60.334  39.583  18.589  0.00  0.00      PROB  
ATOM    417  N   GLY P   8      61.572  41.121  19.673  0.00  0.00      PROB  
ATOM    418  HN  GLY P   8      62.393  41.686  19.700  0.00  0.00      PROB  
ATOM    419  CA  GLY P   8      60.498  41.620  20.491  0.00  0.00      PROB  
ATOM    420  HA1 GLY P   8      61.025  42.201  21.234  0.00  0.00      PROB  
ATOM    421  HA2 GLY P   8      60.005  40.795  20.985  0.00  0.00      PROB  
ATOM    422  C   GLY P   8      59.435  42.478  19.895  0.00  0.00      PROB  
ATOM    423  O   GLY P   8      58.311  42.512  20.456  0.00  0.00      PROB  
ATOM    424  N   PHE P   9      59.695  43.176  18.809  0.00  0.00      PROB  
ATOM    425  HN  PHE P   9      60.635  43.204  18.478  0.00  0.00      PROB  
ATOM    426  CA  PHE P   9      58.697  43.961  18.042  0.00  0.00      PROB  
ATOM    427  HA  PHE P   9      58.054  44.537  18.691  0.00  0.00      PROB  
ATOM    428  CB  PHE P   9      59.331  44.787  16.956  0.00  0.00      PROB  
ATOM    429  HB1 PHE P   9      59.785  44.188  16.138  0.00  0.00      PROB  
ATOM    430  HB2 PHE P   9      60.149  45.310  17.496  0.00  0.00      PROB  
ATOM    431  CG  PHE P   9      58.497  45.896  16.463  0.00  0.00      PROB  
ATOM    432  CD1 PHE P   9      58.735  46.366  15.174  0.00  0.00      PROB  
ATOM    433  HD1 PHE P   9      59.429  45.902  14.490  0.00  0.00      PROB  
ATOM    434  CE1 PHE P   9      58.140  47.564  14.724  0.00  0.00      PROB  
ATOM    435  HE1 PHE P   9      58.354  48.004  13.761  0.00  0.00      PROB  
ATOM    436  CZ  PHE P   9      57.341  48.343  15.612  0.00  0.00      PROB  
ATOM    437  HZ  PHE P   9      56.894  49.222  15.172  0.00  0.00      PROB  
ATOM    438  CD2 PHE P   9      57.621  46.632  17.280  0.00  0.00      PROB  
ATOM    439  HD2 PHE P   9      57.529  46.417  18.335  0.00  0.00      PROB  
ATOM    440  CE2 PHE P   9      57.038  47.807  16.851  0.00  0.00      PROB  
ATOM    441  HE2 PHE P   9      56.310  48.330  17.454  0.00  0.00      PROB  
ATOM    442  C   PHE P   9      57.778  43.023  17.481  0.00  0.00      PROB  
ATOM    443  O   PHE P   9      56.574  43.218  17.405  0.00  0.00      PROB  
ATOM    444  N   ILE P  10      58.208  41.872  16.969  0.00  0.00      PROB  
ATOM    445  HN  ILE P  10      59.195  41.742  16.924  0.00  0.00      PROB  
ATOM    446  CA  ILE P  10      57.330  40.876  16.419  0.00  0.00      PROB  
ATOM    447  HA  ILE P  10      56.469  41.398  16.028  0.00  0.00      PROB  
ATOM    448  CB  ILE P  10      57.926  40.231  15.248  0.00  0.00      PROB  
ATOM    449  HB  ILE P  10      58.169  41.003  14.487  0.00  0.00      PROB  
ATOM    450  CG2 ILE P  10      59.171  39.442  15.585  0.00  0.00      PROB  
ATOM    451 HG21 ILE P  10      60.016  40.098  15.886  0.00  0.00      PROB  
ATOM    452 HG22 ILE P  10      59.498  38.935  14.652  0.00  0.00      PROB  
ATOM    453 HG23 ILE P  10      59.043  38.804  16.486  0.00  0.00      PROB  
ATOM    454  CG1 ILE P  10      56.754  39.426  14.567  0.00  0.00      PROB  
ATOM    455 HG11 ILE P  10      55.802  39.996  14.610  0.00  0.00      PROB  
ATOM    456 HG12 ILE P  10      56.616  38.473  15.121  0.00  0.00      PROB  
ATOM    457  CD  ILE P  10      57.010  39.186  13.091  0.00  0.00      PROB  
ATOM    458  HD1 ILE P  10      57.952  38.606  12.987  0.00  0.00      PROB  
ATOM    459  HD2 ILE P  10      57.099  40.141  12.531  0.00  0.00      PROB  
ATOM    460  HD3 ILE P  10      56.175  38.585  12.670  0.00  0.00      PROB  
ATOM    461  C   ILE P  10      56.759  39.887  17.399  0.00  0.00      PROB  
ATOM    462  O   ILE P  10      55.673  39.367  17.210  0.00  0.00      PROB  
ATOM    463  N   GLU P  11      57.412  39.654  18.550  0.00  0.00      PROB  
ATOM    464  HN  GLU P  11      58.343  40.002  18.634  0.00  0.00      PROB  
ATOM    465  CA  GLU P  11      56.867  39.001  19.685  0.00  0.00      PROB  
ATOM    466  HA  GLU P  11      56.281  38.230  19.208  0.00  0.00      PROB  
ATOM    467  CB  GLU P  11      57.950  38.373  20.522  0.00  0.00      PROB  
ATOM    468  HB1 GLU P  11      58.652  39.141  20.911  0.00  0.00      PROB  
ATOM    469  HB2 GLU P  11      58.626  37.932  19.759  0.00  0.00      PROB  
ATOM    470  CG  GLU P  11      57.522  37.468  21.714  0.00  0.00      PROB  
ATOM    471  HG1 GLU P  11      57.064  36.500  21.420  0.00  0.00      PROB  
ATOM    472  HG2 GLU P  11      56.857  38.080  22.361  0.00  0.00      PROB  
ATOM    473  CD  GLU P  11      58.728  37.409  22.732  0.00  0.00      PROB  
ATOM    474  OE1 GLU P  11      58.556  37.729  23.986  0.00  0.00      PROB  
ATOM    475  OE2 GLU P  11      59.851  36.995  22.311  0.00  0.00      PROB  
ATOM    476  C   GLU P  11      55.833  39.694  20.536  0.00  0.00      PROB  
ATOM    477  O   GLU P  11      54.889  39.096  21.024  0.00  0.00      PROB  
ATOM    478  N   GLY P  12      55.905  41.032  20.708  0.00  0.00      PROB  
ATOM    479  HN  GLY P  12      56.650  41.640  20.448  0.00  0.00      PROB  
ATOM    480  CA  GLY P  12      55.210  41.576  21.792  0.00  0.00      PROB  
ATOM    481  HA1 GLY P  12      55.656  41.227  22.712  0.00  0.00      PROB  
ATOM    482  HA2 GLY P  12      54.157  41.337  21.770  0.00  0.00      PROB  
ATOM    483  C   GLY P  12      55.136  43.039  21.628  0.00  0.00      PROB  
ATOM    484  O   GLY P  12      55.024  43.735  22.668  0.00  0.00      PROB  
ATOM    485  N   GLY P  13      54.946  43.575  20.404  0.00  0.00      PROB  
ATOM    486  HN  GLY P  13      55.045  42.989  19.604  0.00  0.00      PROB  
ATOM    487  CA  GLY P  13      54.761  44.970  19.997  0.00  0.00      PROB  
ATOM    488  HA1 GLY P  13      53.770  45.315  20.251  0.00  0.00      PROB  
ATOM    489  HA2 GLY P  13      54.939  45.007  18.932  0.00  0.00      PROB  
ATOM    490  C   GLY P  13      55.778  46.002  20.618  0.00  0.00      PROB  
ATOM    491  O   GLY P  13      56.952  45.661  20.711  0.00  0.00      PROB  
ATOM    492  N   TRP P  14      55.280  47.180  21.006  0.00  0.00      PROB  
ATOM    493  HN  TRP P  14      54.315  47.416  20.916  0.00  0.00      PROB  
ATOM    494  CA  TRP P  14      56.252  48.216  21.339  0.00  0.00      PROB  
ATOM    495  HA  TRP P  14      57.113  48.157  20.689  0.00  0.00      PROB  
ATOM    496  CB  TRP P  14      55.616  49.642  21.166  0.00  0.00      PROB  
ATOM    497  HB1 TRP P  14      54.916  49.724  22.025  0.00  0.00      PROB  
ATOM    498  HB2 TRP P  14      55.116  49.675  20.174  0.00  0.00      PROB  
ATOM    499  CG  TRP P  14      56.598  50.748  21.237  0.00  0.00      PROB  
ATOM    500  CD1 TRP P  14      57.300  51.216  22.382  0.00  0.00      PROB  
ATOM    501  HD1 TRP P  14      56.996  50.907  23.371  0.00  0.00      PROB  
ATOM    502  NE1 TRP P  14      58.329  52.025  21.966  0.00  0.00      PROB  
ATOM    503  HE1 TRP P  14      59.114  52.363  22.438  0.00  0.00      PROB  
ATOM    504  CE2 TRP P  14      58.211  52.223  20.675  0.00  0.00      PROB  
ATOM    505  CD2 TRP P  14      57.143  51.485  20.173  0.00  0.00      PROB  
ATOM    506  CE3 TRP P  14      56.899  51.557  18.823  0.00  0.00      PROB  
ATOM    507  HE3 TRP P  14      56.034  51.081  18.385  0.00  0.00      PROB  
ATOM    508  CZ3 TRP P  14      57.739  52.325  18.037  0.00  0.00      PROB  
ATOM    509  HZ3 TRP P  14      57.649  52.286  16.961  0.00  0.00      PROB  
ATOM    510  CZ2 TRP P  14      59.014  53.042  19.902  0.00  0.00      PROB  
ATOM    511  HZ2 TRP P  14      59.760  53.609  20.438  0.00  0.00      PROB  
ATOM    512  CH2 TRP P  14      58.824  53.036  18.568  0.00  0.00      PROB  
ATOM    513  HH2 TRP P  14      59.388  53.667  17.897  0.00  0.00      PROB  
ATOM    514  C   TRP P  14      56.899  47.945  22.729  0.00  0.00      PROB  
ATOM    515  O   TRP P  14      58.072  48.121  22.885  0.00  0.00      PROB  
ATOM    516  N   THR P  15      56.240  47.329  23.726  0.00  0.00      PROB  
ATOM    517  HN  THR P  15      55.305  47.141  23.435  0.00  0.00      PROB  
ATOM    518  CA  THR P  15      56.727  46.825  24.956  0.00  0.00      PROB  
ATOM    519  HA  THR P  15      57.209  47.619  25.507  0.00  0.00      PROB  
ATOM    520  CB  THR P  15      55.532  46.403  25.859  0.00  0.00      PROB  
ATOM    521  HB  THR P  15      55.976  45.817  26.691  0.00  0.00      PROB  
ATOM    522  OG1 THR P  15      54.451  45.685  25.184  0.00  0.00      PROB  
ATOM    523  HG1 THR P  15      54.168  46.301  24.504  0.00  0.00      PROB  
ATOM    524  CG2 THR P  15      54.878  47.657  26.433  0.00  0.00      PROB  
ATOM    525 HG21 THR P  15      54.233  48.236  25.738  0.00  0.00      PROB  
ATOM    526 HG22 THR P  15      55.705  48.233  26.901  0.00  0.00      PROB  
ATOM    527 HG23 THR P  15      54.231  47.438  27.309  0.00  0.00      PROB  
ATOM    528  C   THR P  15      57.747  45.724  24.771  0.00  0.00      PROB  
ATOM    529  O   THR P  15      58.836  45.710  25.417  0.00  0.00      PROB  
ATOM    530  N   GLY P  16      57.478  44.766  23.878  0.00  0.00      PROB  
ATOM    531  HN  GLY P  16      56.612  44.730  23.385  0.00  0.00      PROB  
ATOM    532  CA  GLY P  16      58.344  43.784  23.442  0.00  0.00      PROB  
ATOM    533  HA1 GLY P  16      57.853  43.200  22.677  0.00  0.00      PROB  
ATOM    534  HA2 GLY P  16      58.546  43.170  24.307  0.00  0.00      PROB  
ATOM    535  C   GLY P  16      59.687  44.152  22.846  0.00  0.00      PROB  
ATOM    536  O   GLY P  16      60.777  43.645  23.082  0.00  0.00      PROB  
ATOM    537  N   MET P  17      59.608  45.161  21.993  0.00  0.00      PROB  
ATOM    538  HN  MET P  17      58.738  45.374  21.554  0.00  0.00      PROB  
ATOM    539  CA  MET P  17      60.713  45.869  21.416  0.00  0.00      PROB  
ATOM    540  HA  MET P  17      61.364  45.142  20.954  0.00  0.00      PROB  
ATOM    541  CB  MET P  17      60.235  46.908  20.429  0.00  0.00      PROB  
ATOM    542  HB1 MET P  17      59.800  47.823  20.883  0.00  0.00      PROB  
ATOM    543  HB2 MET P  17      59.415  46.368  19.910  0.00  0.00      PROB  
ATOM    544  CG  MET P  17      61.276  47.467  19.465  0.00  0.00      PROB  
ATOM    545  HG1 MET P  17      60.689  47.823  18.592  0.00  0.00      PROB  
ATOM    546  HG2 MET P  17      61.974  46.677  19.114  0.00  0.00      PROB  
ATOM    547  SD  MET P  17      62.279  48.909  19.930  0.00  0.00      PROB  
ATOM    548  CE  MET P  17      61.028  50.176  20.142  0.00  0.00      PROB  
ATOM    549  HE1 MET P  17      61.417  51.063  20.686  0.00  0.00      PROB  
ATOM    550  HE2 MET P  17      60.152  49.811  20.719  0.00  0.00      PROB  
ATOM    551  HE3 MET P  17      60.609  50.516  19.171  0.00  0.00      PROB  
ATOM    552  C   MET P  17      61.554  46.564  22.396  0.00  0.00      PROB  
ATOM    553  O   MET P  17      62.791  46.450  22.430  0.00  0.00      PROB  
ATOM    554  N   ILE P  18      60.957  47.404  23.229  0.00  0.00      PROB  
ATOM    555  HN  ILE P  18      59.965  47.496  23.176  0.00  0.00      PROB  
ATOM    556  CA  ILE P  18      61.625  48.138  24.321  0.00  0.00      PROB  
ATOM    557  HA  ILE P  18      62.434  48.708  23.888  0.00  0.00      PROB  
ATOM    558  CB  ILE P  18      60.645  49.093  25.007  0.00  0.00      PROB  
ATOM    559  HB  ILE P  18      59.695  48.550  25.194  0.00  0.00      PROB  
ATOM    560  CG2 ILE P  18      61.186  49.563  26.387  0.00  0.00      PROB  
ATOM    561 HG21 ILE P  18      62.140  50.112  26.240  0.00  0.00      PROB  
ATOM    562 HG22 ILE P  18      61.243  48.861  27.246  0.00  0.00      PROB  
ATOM    563 HG23 ILE P  18      60.459  50.334  26.721  0.00  0.00      PROB  
ATOM    564  CG1 ILE P  18      60.187  50.325  24.168  0.00  0.00      PROB  
ATOM    565 HG11 ILE P  18      59.427  50.816  24.812  0.00  0.00      PROB  
ATOM    566 HG12 ILE P  18      59.660  50.008  23.243  0.00  0.00      PROB  
ATOM    567  CD  ILE P  18      61.305  51.316  23.769  0.00  0.00      PROB  
ATOM    568  HD1 ILE P  18      62.109  50.743  23.258  0.00  0.00      PROB  
ATOM    569  HD2 ILE P  18      61.791  51.730  24.678  0.00  0.00      PROB  
ATOM    570  HD3 ILE P  18      60.982  52.219  23.208  0.00  0.00      PROB  
ATOM    571  C   ILE P  18      62.421  47.345  25.382  0.00  0.00      PROB  
ATOM    572  O   ILE P  18      63.597  47.596  25.706  0.00  0.00      PROB  
ATOM    573  N   ASP P  19      61.850  46.192  25.828  0.00  0.00      PROB  
ATOM    574  HN  ASP P  19      60.905  46.006  25.570  0.00  0.00      PROB  
ATOM    575  CA  ASP P  19      62.370  45.138  26.658  0.00  0.00      PROB  
ATOM    576  HA  ASP P  19      62.648  45.450  27.653  0.00  0.00      PROB  
ATOM    577  CB  ASP P  19      61.267  44.042  26.778  0.00  0.00      PROB  
ATOM    578  HB1 ASP P  19      60.876  43.917  25.746  0.00  0.00      PROB  
ATOM    579  HB2 ASP P  19      60.408  44.258  27.447  0.00  0.00      PROB  
ATOM    580  CG  ASP P  19      61.817  42.733  27.257  0.00  0.00      PROB  
ATOM    581  OD1 ASP P  19      62.209  42.721  28.481  0.00  0.00      PROB  
ATOM    582  OD2 ASP P  19      61.765  41.767  26.451  0.00  0.00      PROB  
ATOM    583  C   ASP P  19      63.635  44.506  25.998  0.00  0.00      PROB  
ATOM    584  O   ASP P  19      64.606  44.328  26.704  0.00  0.00      PROB  
ATOM    585  N   GLY P  20      63.594  44.277  24.712  0.00  0.00      PROB  
ATOM    586  HN  GLY P  20      62.881  44.658  24.129  0.00  0.00      PROB  
ATOM    587  CA  GLY P  20      64.699  43.793  23.971  0.00  0.00      PROB  
ATOM    588  HA1 GLY P  20      64.248  43.577  23.014  0.00  0.00      PROB  
ATOM    589  HA2 GLY P  20      65.116  42.946  24.496  0.00  0.00      PROB  
ATOM    590  C   GLY P  20      65.741  44.784  23.697  0.00  0.00      PROB  
ATOM    591  O   GLY P  20      66.954  44.569  23.802  0.00  0.00      PROB  
ATOM    592  N   TRP P  21      65.318  46.041  23.410  0.00  0.00      PROB  
ATOM    593  HN  TRP P  21      64.353  46.264  23.296  0.00  0.00      PROB  
ATOM    594  CA  TRP P  21      66.194  47.200  23.131  0.00  0.00      PROB  
ATOM    595  HA  TRP P  21      66.760  47.026  22.227  0.00  0.00      PROB  
ATOM    596  CB  TRP P  21      65.353  48.408  22.695  0.00  0.00      PROB  
ATOM    597  HB1 TRP P  21      64.477  48.447  23.377  0.00  0.00      PROB  
ATOM    598  HB2 TRP P  21      64.901  48.230  21.696  0.00  0.00      PROB  
ATOM    599  CG  TRP P  21      65.993  49.732  22.634  0.00  0.00      PROB  
ATOM    600  CD1 TRP P  21      65.718  50.663  23.595  0.00  0.00      PROB  
ATOM    601  HD1 TRP P  21      64.826  50.583  24.199  0.00  0.00      PROB  
ATOM    602  NE1 TRP P  21      66.410  51.830  23.326  0.00  0.00      PROB  
ATOM    603  HE1 TRP P  21      66.432  52.680  23.805  0.00  0.00      PROB  
ATOM    604  CE2 TRP P  21      67.176  51.583  22.217  0.00  0.00      PROB  
ATOM    605  CD2 TRP P  21      66.956  50.270  21.761  0.00  0.00      PROB  
ATOM    606  CE3 TRP P  21      67.623  49.831  20.569  0.00  0.00      PROB  
ATOM    607  HE3 TRP P  21      67.401  48.837  20.209  0.00  0.00      PROB  
ATOM    608  CZ3 TRP P  21      68.564  50.685  19.890  0.00  0.00      PROB  
ATOM    609  HZ3 TRP P  21      69.108  50.321  19.031  0.00  0.00      PROB  
ATOM    610  CZ2 TRP P  21      68.089  52.437  21.574  0.00  0.00      PROB  
ATOM    611  HZ2 TRP P  21      68.152  53.427  22.001  0.00  0.00      PROB  
ATOM    612  CH2 TRP P  21      68.635  52.059  20.325  0.00  0.00      PROB  
ATOM    613  HH2 TRP P  21      69.147  52.769  19.693  0.00  0.00      PROB  
ATOM    614  C   TRP P  21      67.085  47.463  24.273  0.00  0.00      PROB  
ATOM    615  O   TRP P  21      68.245  47.606  24.119  0.00  0.00      PROB  
ATOM    616  N   TYR P  22      66.541  47.411  25.545  0.00  0.00      PROB  
ATOM    617  HN  TYR P  22      65.551  47.409  25.665  0.00  0.00      PROB  
ATOM    618  CA  TYR P  22      67.331  47.506  26.779  0.00  0.00      PROB  
ATOM    619  HA  TYR P  22      68.264  48.001  26.555  0.00  0.00      PROB  
ATOM    620  CB  TYR P  22      66.542  48.308  27.865  0.00  0.00      PROB  
ATOM    621  HB1 TYR P  22      67.225  48.521  28.715  0.00  0.00      PROB  
ATOM    622  HB2 TYR P  22      65.651  47.773  28.258  0.00  0.00      PROB  
ATOM    623  CG  TYR P  22      66.091  49.735  27.470  0.00  0.00      PROB  
ATOM    624  CD1 TYR P  22      67.077  50.731  27.183  0.00  0.00      PROB  
ATOM    625  HD1 TYR P  22      68.100  50.389  27.227  0.00  0.00      PROB  
ATOM    626  CE1 TYR P  22      66.760  51.988  26.673  0.00  0.00      PROB  
ATOM    627  HE1 TYR P  22      67.438  52.804  26.474  0.00  0.00      PROB  
ATOM    628  CZ  TYR P  22      65.370  52.308  26.600  0.00  0.00      PROB  
ATOM    629  OH  TYR P  22      64.875  53.658  26.047  0.00  0.00      PROB  
ATOM    630  HH  TYR P  22      65.541  53.987  25.439  0.00  0.00      PROB  
ATOM    631  CD2 TYR P  22      64.719  50.146  27.414  0.00  0.00      PROB  
ATOM    632  HD2 TYR P  22      63.969  49.485  27.822  0.00  0.00      PROB  
ATOM    633  CE2 TYR P  22      64.356  51.462  26.962  0.00  0.00      PROB  
ATOM    634  HE2 TYR P  22      63.310  51.723  26.886  0.00  0.00      PROB  
ATOM    635  C   TYR P  22      67.756  46.164  27.354  0.00  0.00      PROB  
ATOM    636  O   TYR P  22      68.254  46.080  28.479  0.00  0.00      PROB  
ATOM    637  N   GLY P  23      67.629  45.102  26.597  0.00  0.00      PROB  
ATOM    638  HN  GLY P  23      67.240  45.199  25.684  0.00  0.00      PROB  
ATOM    639  CA  GLY P  23      68.216  43.803  27.062  0.00  0.00      PROB  
ATOM    640  HA1 GLY P  23      67.610  43.107  26.502  0.00  0.00      PROB  
ATOM    641  HA2 GLY P  23      68.139  43.728  28.137  0.00  0.00      PROB  
ATOM    642  C   GLY P  23      69.716  43.806  26.665  0.00  0.00      PROB  
ATOM    643  OT1 GLY P  23      70.556  44.404  27.392  0.00  0.00      PROB  
ATOM    644  OT2 GLY P  23      70.019  43.194  25.578  0.00  0.00      PROB  
ATOM    645  N   GLY P   1     -30.145   9.364  25.563  0.00  0.00      PROC  
ATOM    646  HT1 GLY P   1     -30.600   9.734  26.421  0.00  0.00      PROC  
ATOM    647  HT2 GLY P   1     -29.457  10.056  25.203  0.00  0.00      PROC  
ATOM    648  HT3 GLY P   1     -29.580   8.533  25.833  0.00  0.00      PROC  
ATOM    649  CA  GLY P   1     -31.320   9.054  24.632  0.00  0.00      PROC  
ATOM    650  HA1 GLY P   1     -31.718   9.993  24.277  0.00  0.00      PROC  
ATOM    651  HA2 GLY P   1     -32.013   8.502  25.251  0.00  0.00      PROC  
ATOM    652  C   GLY P   1     -30.918   8.222  23.492  0.00  0.00      PROC  
ATOM    653  O   GLY P   1     -30.245   7.242  23.665  0.00  0.00      PROC  
ATOM    654  N   LEU P   2     -31.447   8.609  22.302  0.00  0.00      PROC  
ATOM    655  HN  LEU P   2     -32.128   9.335  22.241  0.00  0.00      PROC  
ATOM    656  CA  LEU P   2     -31.218   7.857  21.087  0.00  0.00      PROC  
ATOM    657  HA  LEU P   2     -31.202   6.813  21.362  0.00  0.00      PROC  
ATOM    658  CB  LEU P   2     -32.357   8.046  20.071  0.00  0.00      PROC  
ATOM    659  HB1 LEU P   2     -32.456   9.126  19.829  0.00  0.00      PROC  
ATOM    660  HB2 LEU P   2     -33.316   7.661  20.480  0.00  0.00      PROC  
ATOM    661  CG  LEU P   2     -32.246   7.196  18.751  0.00  0.00      PROC  
ATOM    662  HG  LEU P   2     -33.284   7.181  18.354  0.00  0.00      PROC  
ATOM    663  CD1 LEU P   2     -31.443   7.990  17.698  0.00  0.00      PROC  
ATOM    664 HD11 LEU P   2     -31.926   8.955  17.435  0.00  0.00      PROC  
ATOM    665 HD12 LEU P   2     -31.355   7.480  16.715  0.00  0.00      PROC  
ATOM    666 HD13 LEU P   2     -30.389   8.211  17.973  0.00  0.00      PROC  
ATOM    667  CD2 LEU P   2     -31.780   5.756  18.803  0.00  0.00      PROC  
ATOM    668 HD21 LEU P   2     -31.908   5.207  17.846  0.00  0.00      PROC  
ATOM    669 HD22 LEU P   2     -32.474   5.188  19.460  0.00  0.00      PROC  
ATOM    670 HD23 LEU P   2     -30.787   5.585  19.270  0.00  0.00      PROC  
ATOM    671  C   LEU P   2     -29.934   8.242  20.501  0.00  0.00      PROC  
ATOM    672  O   LEU P   2     -29.188   7.432  19.994  0.00  0.00      PROC  
ATOM    673  N   PHE P   3     -29.528   9.549  20.512  0.00  0.00      PROC  
ATOM    674  HN  PHE P   3     -30.074  10.273  20.928  0.00  0.00      PROC  
ATOM    675  CA  PHE P   3     -28.243   9.933  19.978  0.00  0.00      PROC  
ATOM    676  HA  PHE P   3     -28.035   9.254  19.164  0.00  0.00      PROC  
ATOM    677  CB  PHE P   3     -28.184  11.352  19.446  0.00  0.00      PROC  
ATOM    678  HB1 PHE P   3     -27.144  11.703  19.270  0.00  0.00      PROC  
ATOM    679  HB2 PHE P   3     -28.795  12.001  20.109  0.00  0.00      PROC  
ATOM    680  CG  PHE P   3     -28.866  11.382  18.089  0.00  0.00      PROC  
ATOM    681  CD1 PHE P   3     -28.264  10.832  16.995  0.00  0.00      PROC  
ATOM    682  HD1 PHE P   3     -27.324  10.352  17.224  0.00  0.00      PROC  
ATOM    683  CE1 PHE P   3     -28.865  10.634  15.738  0.00  0.00      PROC  
ATOM    684  HE1 PHE P   3     -28.449  10.002  14.967  0.00  0.00      PROC  
ATOM    685  CZ  PHE P   3     -30.163  11.138  15.571  0.00  0.00      PROC  
ATOM    686  HZ  PHE P   3     -30.611  11.056  14.592  0.00  0.00      PROC  
ATOM    687  CD2 PHE P   3     -30.253  11.691  17.859  0.00  0.00      PROC  
ATOM    688  HD2 PHE P   3     -30.747  12.096  18.730  0.00  0.00      PROC  
ATOM    689  CE2 PHE P   3     -30.908  11.646  16.598  0.00  0.00      PROC  
ATOM    690  HE2 PHE P   3     -31.891  12.077  16.484  0.00  0.00      PROC  
ATOM    691  C   PHE P   3     -27.059   9.580  20.907  0.00  0.00      PROC  
ATOM    692  O   PHE P   3     -25.971   9.350  20.390  0.00  0.00      PROC  
ATOM    693  N   GLY P   4     -27.366   9.438  22.228  0.00  0.00      PROC  
ATOM    694  HN  GLY P   4     -28.197   9.924  22.487  0.00  0.00      PROC  
ATOM    695  CA  GLY P   4     -26.549   8.855  23.253  0.00  0.00      PROC  
ATOM    696  HA1 GLY P   4     -27.067   8.930  24.198  0.00  0.00      PROC  
ATOM    697  HA2 GLY P   4     -25.597   9.360  23.327  0.00  0.00      PROC  
ATOM    698  C   GLY P   4     -26.461   7.386  23.098  0.00  0.00      PROC  
ATOM    699  O   GLY P   4     -25.330   6.928  23.378  0.00  0.00      PROC  
ATOM    700  N   ALA P   5     -27.485   6.648  22.647  0.00  0.00      PROC  
ATOM    701  HN  ALA P   5     -28.368   7.110  22.686  0.00  0.00      PROC  
ATOM    702  CA  ALA P   5     -27.409   5.317  22.246  0.00  0.00      PROC  
ATOM    703  HA  ALA P   5     -26.952   4.788  23.069  0.00  0.00      PROC  
ATOM    704  CB  ALA P   5     -28.798   4.863  21.999  0.00  0.00      PROC  
ATOM    705  HB1 ALA P   5     -29.490   5.030  22.852  0.00  0.00      PROC  
ATOM    706  HB2 ALA P   5     -28.694   3.776  21.794  0.00  0.00      PROC  
ATOM    707  HB3 ALA P   5     -29.238   5.358  21.107  0.00  0.00      PROC  
ATOM    708  C   ALA P   5     -26.372   5.103  21.029  0.00  0.00      PROC  
ATOM    709  O   ALA P   5     -25.516   4.210  21.108  0.00  0.00      PROC  
ATOM    710  N   ILE P   6     -26.432   5.948  19.964  0.00  0.00      PROC  
ATOM    711  HN  ILE P   6     -27.208   6.572  20.022  0.00  0.00      PROC  
ATOM    712  CA  ILE P   6     -25.503   5.980  18.889  0.00  0.00      PROC  
ATOM    713  HA  ILE P   6     -25.355   4.960  18.564  0.00  0.00      PROC  
ATOM    714  CB  ILE P   6     -26.008   6.919  17.772  0.00  0.00      PROC  
ATOM    715  HB  ILE P   6     -26.091   7.898  18.290  0.00  0.00      PROC  
ATOM    716  CG2 ILE P   6     -24.940   7.031  16.635  0.00  0.00      PROC  
ATOM    717 HG21 ILE P   6     -24.044   7.650  16.853  0.00  0.00      PROC  
ATOM    718 HG22 ILE P   6     -25.442   7.505  15.765  0.00  0.00      PROC  
ATOM    719 HG23 ILE P   6     -24.590   6.036  16.284  0.00  0.00      PROC  
ATOM    720  CG1 ILE P   6     -27.392   6.469  17.252  0.00  0.00      PROC  
ATOM    721 HG11 ILE P   6     -27.782   7.198  16.510  0.00  0.00      PROC  
ATOM    722 HG12 ILE P   6     -28.236   6.584  17.966  0.00  0.00      PROC  
ATOM    723  CD  ILE P   6     -27.379   5.111  16.511  0.00  0.00      PROC  
ATOM    724  HD1 ILE P   6     -28.318   4.980  15.932  0.00  0.00      PROC  
ATOM    725  HD2 ILE P   6     -27.229   4.225  17.163  0.00  0.00      PROC  
ATOM    726  HD3 ILE P   6     -26.523   5.137  15.802  0.00  0.00      PROC  
ATOM    727  C   ILE P   6     -24.052   6.322  19.307  0.00  0.00      PROC  
ATOM    728  O   ILE P   6     -23.113   5.739  18.798  0.00  0.00      PROC  
ATOM    729  N   ALA P   7     -23.793   7.283  20.248  0.00  0.00      PROC  
ATOM    730  HN  ALA P   7     -24.559   7.845  20.548  0.00  0.00      PROC  
ATOM    731  CA  ALA P   7     -22.523   7.601  20.803  0.00  0.00      PROC  
ATOM    732  HA  ALA P   7     -21.793   7.774  20.026  0.00  0.00      PROC  
ATOM    733  CB  ALA P   7     -22.701   8.856  21.752  0.00  0.00      PROC  
ATOM    734  HB1 ALA P   7     -21.721   8.866  22.275  0.00  0.00      PROC  
ATOM    735  HB2 ALA P   7     -23.571   8.691  22.423  0.00  0.00      PROC  
ATOM    736  HB3 ALA P   7     -23.037   9.678  21.084  0.00  0.00      PROC  
ATOM    737  C   ALA P   7     -22.055   6.488  21.635  0.00  0.00      PROC  
ATOM    738  O   ALA P   7     -20.949   6.033  21.431  0.00  0.00      PROC  
ATOM    739  N   GLY P   8     -22.934   5.977  22.448  0.00  0.00      PROC  
ATOM    740  HN  GLY P   8     -23.827   6.392  22.607  0.00  0.00      PROC  
ATOM    741  CA  GLY P   8     -22.647   4.836  23.243  0.00  0.00      PROC  
ATOM    742  HA1 GLY P   8     -23.542   4.635  23.813  0.00  0.00      PROC  
ATOM    743  HA2 GLY P   8     -21.829   4.956  23.938  0.00  0.00      PROC  
ATOM    744  C   GLY P   8     -22.270   3.517  22.656  0.00  0.00      PROC  
ATOM    745  O   GLY P   8     -21.442   2.890  23.229  0.00  0.00      PROC  
ATOM    746  N   PHE P   9     -22.827   3.151  21.473  0.00  0.00      PROC  
ATOM    747  HN  PHE P   9     -23.556   3.734  21.125  0.00  0.00      PROC  
ATOM    748  CA  PHE P   9     -22.483   2.041  20.603  0.00  0.00      PROC  
ATOM    749  HA  PHE P   9     -22.524   1.128  21.178  0.00  0.00      PROC  
ATOM    750  CB  PHE P   9     -23.520   2.090  19.447  0.00  0.00      PROC  
ATOM    751  HB1 PHE P   9     -23.391   2.971  18.783  0.00  0.00      PROC  
ATOM    752  HB2 PHE P   9     -24.513   1.820  19.868  0.00  0.00      PROC  
ATOM    753  CG  PHE P   9     -23.230   0.900  18.512  0.00  0.00      PROC  
ATOM    754  CD1 PHE P   9     -23.327  -0.422  18.940  0.00  0.00      PROC  
ATOM    755  HD1 PHE P   9     -23.646  -0.656  19.945  0.00  0.00      PROC  
ATOM    756  CE1 PHE P   9     -23.163  -1.510  18.016  0.00  0.00      PROC  
ATOM    757  HE1 PHE P   9     -23.327  -2.505  18.404  0.00  0.00      PROC  
ATOM    758  CZ  PHE P   9     -22.939  -1.228  16.660  0.00  0.00      PROC  
ATOM    759  HZ  PHE P   9     -22.848  -1.990  15.900  0.00  0.00      PROC  
ATOM    760  CD2 PHE P   9     -22.869   1.113  17.178  0.00  0.00      PROC  
ATOM    761  HD2 PHE P   9     -22.850   2.117  16.781  0.00  0.00      PROC  
ATOM    762  CE2 PHE P   9     -22.797   0.078  16.295  0.00  0.00      PROC  
ATOM    763  HE2 PHE P   9     -22.754   0.272  15.233  0.00  0.00      PROC  
ATOM    764  C   PHE P   9     -21.014   2.132  20.145  0.00  0.00      PROC  
ATOM    765  O   PHE P   9     -20.203   1.245  20.395  0.00  0.00      PROC  
ATOM    766  N   ILE P  10     -20.593   3.335  19.635  0.00  0.00      PROC  
ATOM    767  HN  ILE P  10     -21.250   4.031  19.356  0.00  0.00      PROC  
ATOM    768  CA  ILE P  10     -19.200   3.549  19.246  0.00  0.00      PROC  
ATOM    769  HA  ILE P  10     -18.915   2.855  18.469  0.00  0.00      PROC  
ATOM    770  CB  ILE P  10     -19.127   4.880  18.509  0.00  0.00      PROC  
ATOM    771  HB  ILE P  10     -19.247   5.846  19.044  0.00  0.00      PROC  
ATOM    772  CG2 ILE P  10     -17.711   4.873  17.889  0.00  0.00      PROC  
ATOM    773 HG21 ILE P  10     -17.606   5.688  17.141  0.00  0.00      PROC  
ATOM    774 HG22 ILE P  10     -17.408   3.932  17.383  0.00  0.00      PROC  
ATOM    775 HG23 ILE P  10     -16.999   5.031  18.727  0.00  0.00      PROC  
ATOM    776  CG1 ILE P  10     -20.125   4.955  17.302  0.00  0.00      PROC  
ATOM    777 HG11 ILE P  10     -19.780   5.809  16.680  0.00  0.00      PROC  
ATOM    778 HG12 ILE P  10     -21.151   5.303  17.549  0.00  0.00      PROC  
ATOM    779  CD  ILE P  10     -20.332   3.732  16.437  0.00  0.00      PROC  
ATOM    780  HD1 ILE P  10     -20.644   2.823  16.995  0.00  0.00      PROC  
ATOM    781  HD2 ILE P  10     -19.315   3.486  16.062  0.00  0.00      PROC  
ATOM    782  HD3 ILE P  10     -21.043   3.964  15.616  0.00  0.00      PROC  
ATOM    783  C   ILE P  10     -18.292   3.504  20.435  0.00  0.00      PROC  
ATOM    784  O   ILE P  10     -17.307   2.832  20.386  0.00  0.00      PROC  
ATOM    785  N   GLU P  11     -18.620   4.182  21.575  0.00  0.00      PROC  
ATOM    786  HN  GLU P  11     -19.494   4.653  21.677  0.00  0.00      PROC  
ATOM    787  CA  GLU P  11     -17.782   4.201  22.718  0.00  0.00      PROC  
ATOM    788  HA  GLU P  11     -16.763   4.465  22.476  0.00  0.00      PROC  
ATOM    789  CB  GLU P  11     -18.436   5.213  23.680  0.00  0.00      PROC  
ATOM    790  HB1 GLU P  11     -18.247   4.972  24.748  0.00  0.00      PROC  
ATOM    791  HB2 GLU P  11     -19.542   5.115  23.674  0.00  0.00      PROC  
ATOM    792  CG  GLU P  11     -18.086   6.655  23.349  0.00  0.00      PROC  
ATOM    793  HG1 GLU P  11     -18.920   7.138  22.797  0.00  0.00      PROC  
ATOM    794  HG2 GLU P  11     -17.183   6.765  22.711  0.00  0.00      PROC  
ATOM    795  CD  GLU P  11     -17.750   7.512  24.538  0.00  0.00      PROC  
ATOM    796  OE1 GLU P  11     -16.583   7.938  24.595  0.00  0.00      PROC  
ATOM    797  OE2 GLU P  11     -18.601   7.776  25.391  0.00  0.00      PROC  
ATOM    798  C   GLU P  11     -17.523   2.897  23.414  0.00  0.00      PROC  
ATOM    799  O   GLU P  11     -16.445   2.605  23.941  0.00  0.00      PROC  
ATOM    800  N   GLY P  12     -18.567   2.132  23.558  0.00  0.00      PROC  
ATOM    801  HN  GLY P  12     -19.338   2.310  22.952  0.00  0.00      PROC  
ATOM    802  CA  GLY P  12     -18.683   1.087  24.528  0.00  0.00      PROC  
ATOM    803  HA1 GLY P  12     -19.034   1.479  25.471  0.00  0.00      PROC  
ATOM    804  HA2 GLY P  12     -17.753   0.561  24.691  0.00  0.00      PROC  
ATOM    805  C   GLY P  12     -19.545  -0.080  24.080  0.00  0.00      PROC  
ATOM    806  O   GLY P  12     -19.926  -0.836  25.017  0.00  0.00      PROC  
ATOM    807  N   GLY P  13     -19.858  -0.282  22.763  0.00  0.00      PROC  
ATOM    808  HN  GLY P  13     -19.330   0.220  22.083  0.00  0.00      PROC  
ATOM    809  CA  GLY P  13     -20.658  -1.466  22.399  0.00  0.00      PROC  
ATOM    810  HA1 GLY P  13     -20.173  -2.355  22.773  0.00  0.00      PROC  
ATOM    811  HA2 GLY P  13     -20.749  -1.501  21.324  0.00  0.00      PROC  
ATOM    812  C   GLY P  13     -22.061  -1.486  22.966  0.00  0.00      PROC  
ATOM    813  O   GLY P  13     -22.759  -0.459  22.994  0.00  0.00      PROC  
ATOM    814  N   TRP P  14     -22.636  -2.710  23.309  0.00  0.00      PROC  
ATOM    815  HN  TRP P  14     -22.070  -3.511  23.131  0.00  0.00      PROC  
ATOM    816  CA  TRP P  14     -24.009  -2.818  23.841  0.00  0.00      PROC  
ATOM    817  HA  TRP P  14     -24.625  -2.273  23.142  0.00  0.00      PROC  
ATOM    818  CB  TRP P  14     -24.579  -4.275  23.851  0.00  0.00      PROC  
ATOM    819  HB1 TRP P  14     -23.852  -4.928  24.379  0.00  0.00      PROC  
ATOM    820  HB2 TRP P  14     -24.561  -4.727  22.837  0.00  0.00      PROC  
ATOM    821  CG  TRP P  14     -26.026  -4.515  24.323  0.00  0.00      PROC  
ATOM    822  CD1 TRP P  14     -27.143  -4.633  23.462  0.00  0.00      PROC  
ATOM    823  HD1 TRP P  14     -27.164  -4.594  22.383  0.00  0.00      PROC  
ATOM    824  NE1 TRP P  14     -28.304  -4.709  24.209  0.00  0.00      PROC  
ATOM    825  HE1 TRP P  14     -29.239  -4.618  23.944  0.00  0.00      PROC  
ATOM    826  CE2 TRP P  14     -28.018  -4.588  25.534  0.00  0.00      PROC  
ATOM    827  CD2 TRP P  14     -26.611  -4.484  25.642  0.00  0.00      PROC  
ATOM    828  CE3 TRP P  14     -25.994  -4.469  26.920  0.00  0.00      PROC  
ATOM    829  HE3 TRP P  14     -24.941  -4.285  27.075  0.00  0.00      PROC  
ATOM    830  CZ3 TRP P  14     -26.863  -4.521  28.002  0.00  0.00      PROC  
ATOM    831  HZ3 TRP P  14     -26.416  -4.443  28.982  0.00  0.00      PROC  
ATOM    832  CZ2 TRP P  14     -28.828  -4.709  26.673  0.00  0.00      PROC  
ATOM    833  HZ2 TRP P  14     -29.896  -4.801  26.542  0.00  0.00      PROC  
ATOM    834  CH2 TRP P  14     -28.210  -4.595  27.967  0.00  0.00      PROC  
ATOM    835  HH2 TRP P  14     -28.768  -4.644  28.890  0.00  0.00      PROC  
ATOM    836  C   TRP P  14     -24.111  -2.154  25.186  0.00  0.00      PROC  
ATOM    837  O   TRP P  14     -25.007  -1.364  25.553  0.00  0.00      PROC  
ATOM    838  N   THR P  15     -23.117  -2.414  26.020  0.00  0.00      PROC  
ATOM    839  HN  THR P  15     -22.480  -3.156  25.829  0.00  0.00      PROC  
ATOM    840  CA  THR P  15     -23.097  -1.951  27.413  0.00  0.00      PROC  
ATOM    841  HA  THR P  15     -23.968  -2.251  27.977  0.00  0.00      PROC  
ATOM    842  CB  THR P  15     -21.926  -2.370  28.272  0.00  0.00      PROC  
ATOM    843  HB  THR P  15     -21.073  -1.669  28.145  0.00  0.00      PROC  
ATOM    844  OG1 THR P  15     -21.344  -3.651  28.004  0.00  0.00      PROC  
ATOM    845  HG1 THR P  15     -21.267  -3.655  27.047  0.00  0.00      PROC  
ATOM    846  CG2 THR P  15     -22.369  -2.383  29.755  0.00  0.00      PROC  
ATOM    847 HG21 THR P  15     -22.994  -1.498  30.000  0.00  0.00      PROC  
ATOM    848 HG22 THR P  15     -21.499  -2.409  30.445  0.00  0.00      PROC  
ATOM    849 HG23 THR P  15     -22.988  -3.264  30.027  0.00  0.00      PROC  
ATOM    850  C   THR P  15     -23.111  -0.414  27.401  0.00  0.00      PROC  
ATOM    851  O   THR P  15     -23.826   0.203  28.132  0.00  0.00      PROC  
ATOM    852  N   GLY P  16     -22.244   0.182  26.492  0.00  0.00      PROC  
ATOM    853  HN  GLY P  16     -21.610  -0.351  25.937  0.00  0.00      PROC  
ATOM    854  CA  GLY P  16     -22.217   1.639  26.430  0.00  0.00      PROC  
ATOM    855  HA1 GLY P  16     -21.491   1.995  25.714  0.00  0.00      PROC  
ATOM    856  HA2 GLY P  16     -21.987   2.005  27.420  0.00  0.00      PROC  
ATOM    857  C   GLY P  16     -23.428   2.270  25.833  0.00  0.00      PROC  
ATOM    858  O   GLY P  16     -23.911   3.321  26.247  0.00  0.00      PROC  
ATOM    859  N   MET P  17     -23.884   1.586  24.714  0.00  0.00      PROC  
ATOM    860  HN  MET P  17     -23.560   0.731  24.317  0.00  0.00      PROC  
ATOM    861  CA  MET P  17     -25.157   1.924  24.089  0.00  0.00      PROC  
ATOM    862  HA  MET P  17     -25.081   2.937  23.721  0.00  0.00      PROC  
ATOM    863  CB  MET P  17     -25.325   1.004  22.852  0.00  0.00      PROC  
ATOM    864  HB1 MET P  17     -25.299  -0.058  23.178  0.00  0.00      PROC  
ATOM    865  HB2 MET P  17     -24.533   1.218  22.104  0.00  0.00      PROC  
ATOM    866  CG  MET P  17     -26.595   1.268  22.147  0.00  0.00      PROC  
ATOM    867  HG1 MET P  17     -26.595   0.873  21.109  0.00  0.00      PROC  
ATOM    868  HG2 MET P  17     -26.694   2.374  22.128  0.00  0.00      PROC  
ATOM    869  SD  MET P  17     -28.095   0.462  22.810  0.00  0.00      PROC  
ATOM    870  CE  MET P  17     -27.474  -1.255  22.393  0.00  0.00      PROC  
ATOM    871  HE1 MET P  17     -28.275  -1.965  22.095  0.00  0.00      PROC  
ATOM    872  HE2 MET P  17     -26.866  -1.613  23.251  0.00  0.00      PROC  
ATOM    873  HE3 MET P  17     -26.787  -1.233  21.521  0.00  0.00      PROC  
ATOM    874  C   MET P  17     -26.372   1.982  24.969  0.00  0.00      PROC  
ATOM    875  O   MET P  17     -27.252   2.825  24.860  0.00  0.00      PROC  
ATOM    876  N   ILE P  18     -26.535   0.984  25.840  0.00  0.00      PROC  
ATOM    877  HN  ILE P  18     -25.944   0.187  25.937  0.00  0.00      PROC  
ATOM    878  CA  ILE P  18     -27.717   0.847  26.725  0.00  0.00      PROC  
ATOM    879  HA  ILE P  18     -28.590   1.180  26.184  0.00  0.00      PROC  
ATOM    880  CB  ILE P  18     -27.853  -0.577  27.268  0.00  0.00      PROC  
ATOM    881  HB  ILE P  18     -27.426  -1.159  26.423  0.00  0.00      PROC  
ATOM    882  CG2 ILE P  18     -27.112  -0.800  28.594  0.00  0.00      PROC  
ATOM    883 HG21 ILE P  18     -27.685  -0.270  29.384  0.00  0.00      PROC  
ATOM    884 HG22 ILE P  18     -26.045  -0.521  28.454  0.00  0.00      PROC  
ATOM    885 HG23 ILE P  18     -27.159  -1.886  28.825  0.00  0.00      PROC  
ATOM    886  CG1 ILE P  18     -29.377  -1.014  27.216  0.00  0.00      PROC  
ATOM    887 HG11 ILE P  18     -29.853  -0.110  27.651  0.00  0.00      PROC  
ATOM    888 HG12 ILE P  18     -29.633  -1.891  27.849  0.00  0.00      PROC  
ATOM    889  CD  ILE P  18     -29.889  -1.410  25.804  0.00  0.00      PROC  
ATOM    890  HD1 ILE P  18     -29.276  -2.086  25.170  0.00  0.00      PROC  
ATOM    891  HD2 ILE P  18     -29.949  -0.444  25.258  0.00  0.00      PROC  
ATOM    892  HD3 ILE P  18     -30.865  -1.934  25.891  0.00  0.00      PROC  
ATOM    893  C   ILE P  18     -27.557   1.908  27.796  0.00  0.00      PROC  
ATOM    894  O   ILE P  18     -28.538   2.546  28.115  0.00  0.00      PROC  
ATOM    895  N   ASP P  19     -26.235   2.214  28.204  0.00  0.00      PROC  
ATOM    896  HN  ASP P  19     -25.436   1.702  27.897  0.00  0.00      PROC  
ATOM    897  CA  ASP P  19     -25.975   3.273  29.201  0.00  0.00      PROC  
ATOM    898  HA  ASP P  19     -26.472   3.091  30.143  0.00  0.00      PROC  
ATOM    899  CB  ASP P  19     -24.434   3.308  29.490  0.00  0.00      PROC  
ATOM    900  HB1 ASP P  19     -23.875   3.780  28.653  0.00  0.00      PROC  
ATOM    901  HB2 ASP P  19     -24.044   2.307  29.772  0.00  0.00      PROC  
ATOM    902  CG  ASP P  19     -24.112   4.198  30.668  0.00  0.00      PROC  
ATOM    903  OD1 ASP P  19     -22.874   4.450  30.865  0.00  0.00      PROC  
ATOM    904  OD2 ASP P  19     -25.083   4.556  31.442  0.00  0.00      PROC  
ATOM    905  C   ASP P  19     -26.393   4.681  28.702  0.00  0.00      PROC  
ATOM    906  O   ASP P  19     -27.125   5.438  29.380  0.00  0.00      PROC  
ATOM    907  N   GLY P  20     -26.066   5.009  27.461  0.00  0.00      PROC  
ATOM    908  HN  GLY P  20     -25.419   4.345  27.095  0.00  0.00      PROC  
ATOM    909  CA  GLY P  20     -26.542   6.199  26.757  0.00  0.00      PROC  
ATOM    910  HA1 GLY P  20     -25.998   6.349  25.837  0.00  0.00      PROC  
ATOM    911  HA2 GLY P  20     -26.283   6.997  27.436  0.00  0.00      PROC  
ATOM    912  C   GLY P  20     -28.104   6.185  26.371  0.00  0.00      PROC  
ATOM    913  O   GLY P  20     -28.653   7.282  26.297  0.00  0.00      PROC  
ATOM    914  N   TRP P  21     -28.815   5.032  26.253  0.00  0.00      PROC  
ATOM    915  HN  TRP P  21     -28.259   4.204  26.257  0.00  0.00      PROC  
ATOM    916  CA  TRP P  21     -30.248   4.782  26.123  0.00  0.00      PROC  
ATOM    917  HA  TRP P  21     -30.601   5.427  25.332  0.00  0.00      PROC  
ATOM    918  CB  TRP P  21     -30.515   3.344  25.675  0.00  0.00      PROC  
ATOM    919  HB1 TRP P  21     -30.186   2.702  26.520  0.00  0.00      PROC  
ATOM    920  HB2 TRP P  21     -29.825   3.112  24.836  0.00  0.00      PROC  
ATOM    921  CG  TRP P  21     -31.959   3.016  25.429  0.00  0.00      PROC  
ATOM    922  CD1 TRP P  21     -32.619   2.023  26.140  0.00  0.00      PROC  
ATOM    923  HD1 TRP P  21     -32.231   1.374  26.911  0.00  0.00      PROC  
ATOM    924  NE1 TRP P  21     -33.884   1.854  25.564  0.00  0.00      PROC  
ATOM    925  HE1 TRP P  21     -34.553   1.191  25.819  0.00  0.00      PROC  
ATOM    926  CE2 TRP P  21     -34.121   2.831  24.643  0.00  0.00      PROC  
ATOM    927  CD2 TRP P  21     -32.940   3.558  24.525  0.00  0.00      PROC  
ATOM    928  CE3 TRP P  21     -32.938   4.596  23.654  0.00  0.00      PROC  
ATOM    929  HE3 TRP P  21     -31.999   5.075  23.419  0.00  0.00      PROC  
ATOM    930  CZ3 TRP P  21     -34.025   4.963  22.827  0.00  0.00      PROC  
ATOM    931  HZ3 TRP P  21     -33.943   5.798  22.147  0.00  0.00      PROC  
ATOM    932  CZ2 TRP P  21     -35.197   3.094  23.852  0.00  0.00      PROC  
ATOM    933  HZ2 TRP P  21     -36.116   2.540  23.976  0.00  0.00      PROC  
ATOM    934  CH2 TRP P  21     -35.152   4.113  22.903  0.00  0.00      PROC  
ATOM    935  HH2 TRP P  21     -35.952   4.190  22.181  0.00  0.00      PROC  
ATOM    936  C   TRP P  21     -31.085   5.272  27.332  0.00  0.00      PROC  
ATOM    937  O   TRP P  21     -32.191   5.805  27.125  0.00  0.00      PROC  
ATOM    938  N   TYR P  22     -30.619   5.095  28.570  0.00  0.00      PROC  
ATOM    939  HN  TYR P  22     -29.825   4.534  28.789  0.00  0.00      PROC  
ATOM    940  CA  TYR P  22     -31.186   5.715  29.780  0.00  0.00      PROC  
ATOM    941  HA  TYR P  22     -32.247   5.853  29.628  0.00  0.00      PROC  
ATOM    942  CB  TYR P  22     -30.926   4.748  31.080  0.00  0.00      PROC  
ATOM    943  HB1 TYR P  22     -31.561   5.013  31.952  0.00  0.00      PROC  
ATOM    944  HB2 TYR P  22     -29.835   4.813  31.284  0.00  0.00      PROC  
ATOM    945  CG  TYR P  22     -31.235   3.317  30.596  0.00  0.00      PROC  
ATOM    946  CD1 TYR P  22     -32.458   2.950  29.952  0.00  0.00      PROC  
ATOM    947  HD1 TYR P  22     -33.143   3.780  29.861  0.00  0.00      PROC  
ATOM    948  CE1 TYR P  22     -32.714   1.629  29.589  0.00  0.00      PROC  
ATOM    949  HE1 TYR P  22     -33.701   1.403  29.214  0.00  0.00      PROC  
ATOM    950  CZ  TYR P  22     -31.849   0.575  30.022  0.00  0.00      PROC  
ATOM    951  OH  TYR P  22     -32.177  -0.775  29.949  0.00  0.00      PROC  
ATOM    952  HH  TYR P  22     -31.471  -1.358  30.241  0.00  0.00      PROC  
ATOM    953  CD2 TYR P  22     -30.279   2.311  30.888  0.00  0.00      PROC  
ATOM    954  HD2 TYR P  22     -29.319   2.482  31.353  0.00  0.00      PROC  
ATOM    955  CE2 TYR P  22     -30.692   0.991  30.668  0.00  0.00      PROC  
ATOM    956  HE2 TYR P  22     -30.056   0.233  31.101  0.00  0.00      PROC  
ATOM    957  C   TYR P  22     -30.511   7.077  30.042  0.00  0.00      PROC  
ATOM    958  O   TYR P  22     -30.709   7.729  31.048  0.00  0.00      PROC  
ATOM    959  N   GLY P  23     -29.630   7.498  29.059  0.00  0.00      PROC  
ATOM    960  HN  GLY P  23     -29.299   6.949  28.296  0.00  0.00      PROC  
ATOM    961  CA  GLY P  23     -29.172   8.890  29.120  0.00  0.00      PROC  
ATOM    962  HA1 GLY P  23     -28.449   8.998  28.325  0.00  0.00      PROC  
ATOM    963  HA2 GLY P  23     -28.758   9.111  30.093  0.00  0.00      PROC  
ATOM    964  C   GLY P  23     -30.238  10.022  28.984  0.00  0.00      PROC  
ATOM    965  OT1 GLY P  23     -31.077   9.910  28.081  0.00  0.00      PROC  
ATOM    966  OT2 GLY P  23     -30.103  11.034  29.773  0.00  0.00      PROC  
ATOM    967  N   GLY P   1      48.190  -2.048  24.145  0.00  0.00      PROD  
ATOM    968  HT1 GLY P   1      48.870  -1.727  24.864  0.00  0.00      PROD  
ATOM    969  HT2 GLY P   1      48.611  -2.884  23.692  0.00  0.00      PROD  
ATOM    970  HT3 GLY P   1      47.403  -2.392  24.731  0.00  0.00      PROD  
ATOM    971  CA  GLY P   1      47.698  -1.099  23.171  0.00  0.00      PROD  
ATOM    972  HA1 GLY P   1      48.612  -0.904  22.631  0.00  0.00      PROD  
ATOM    973  HA2 GLY P   1      47.174  -0.339  23.732  0.00  0.00      PROD  
ATOM    974  C   GLY P   1      46.651  -1.552  22.087  0.00  0.00      PROD  
ATOM    975  O   GLY P   1      45.722  -2.237  22.402  0.00  0.00      PROD  
ATOM    976  N   LEU P   2      46.769  -0.972  20.873  0.00  0.00      PROD  
ATOM    977  HN  LEU P   2      47.638  -0.526  20.673  0.00  0.00      PROD  
ATOM    978  CA  LEU P   2      45.894  -1.155  19.762  0.00  0.00      PROD  
ATOM    979  HA  LEU P   2      44.867  -0.955  20.030  0.00  0.00      PROD  
ATOM    980  CB  LEU P   2      46.356  -0.161  18.638  0.00  0.00      PROD  
ATOM    981  HB1 LEU P   2      47.412  -0.267  18.310  0.00  0.00      PROD  
ATOM    982  HB2 LEU P   2      46.284   0.848  19.097  0.00  0.00      PROD  
ATOM    983  CG  LEU P   2      45.392  -0.139  17.349  0.00  0.00      PROD  
ATOM    984  HG  LEU P   2      44.457  -0.647  17.667  0.00  0.00      PROD  
ATOM    985  CD1 LEU P   2      45.136   1.300  16.893  0.00  0.00      PROD  
ATOM    986 HD11 LEU P   2      45.038   2.019  17.734  0.00  0.00      PROD  
ATOM    987 HD12 LEU P   2      44.277   1.475  16.211  0.00  0.00      PROD  
ATOM    988 HD13 LEU P   2      46.053   1.640  16.367  0.00  0.00      PROD  
ATOM    989  CD2 LEU P   2      45.845  -0.938  16.132  0.00  0.00      PROD  
ATOM    990 HD21 LEU P   2      45.711  -2.016  16.364  0.00  0.00      PROD  
ATOM    991 HD22 LEU P   2      46.886  -0.603  15.931  0.00  0.00      PROD  
ATOM    992 HD23 LEU P   2      45.228  -0.734  15.231  0.00  0.00      PROD  
ATOM    993  C   LEU P   2      45.829  -2.590  19.177  0.00  0.00      PROD  
ATOM    994  O   LEU P   2      44.795  -3.210  19.066  0.00  0.00      PROD  
ATOM    995  N   PHE P   3      47.044  -3.151  18.962  0.00  0.00      PROD  
ATOM    996  HN  PHE P   3      47.905  -2.653  18.891  0.00  0.00      PROD  
ATOM    997  CA  PHE P   3      47.299  -4.567  18.767  0.00  0.00      PROD  
ATOM    998  HA  PHE P   3      46.647  -4.821  17.944  0.00  0.00      PROD  
ATOM    999  CB  PHE P   3      48.753  -4.882  18.330  0.00  0.00      PROD  
ATOM   1000  HB1 PHE P   3      48.969  -5.907  17.960  0.00  0.00      PROD  
ATOM   1001  HB2 PHE P   3      49.396  -4.595  19.189  0.00  0.00      PROD  
ATOM   1002  CG  PHE P   3      49.032  -3.883  17.228  0.00  0.00      PROD  
ATOM   1003  CD1 PHE P   3      49.767  -2.707  17.524  0.00  0.00      PROD  
ATOM   1004  HD1 PHE P   3      50.061  -2.542  18.550  0.00  0.00      PROD  
ATOM   1005  CE1 PHE P   3      50.035  -1.723  16.592  0.00  0.00      PROD  
ATOM   1006  HE1 PHE P   3      50.727  -0.926  16.822  0.00  0.00      PROD  
ATOM   1007  CZ  PHE P   3      49.624  -1.961  15.230  0.00  0.00      PROD  
ATOM   1008  HZ  PHE P   3      49.765  -1.199  14.478  0.00  0.00      PROD  
ATOM   1009  CD2 PHE P   3      48.608  -4.119  15.903  0.00  0.00      PROD  
ATOM   1010  HD2 PHE P   3      48.062  -5.026  15.690  0.00  0.00      PROD  
ATOM   1011  CE2 PHE P   3      48.839  -3.085  14.965  0.00  0.00      PROD  
ATOM   1012  HE2 PHE P   3      48.554  -3.259  13.938  0.00  0.00      PROD  
ATOM   1013  C   PHE P   3      46.799  -5.379  19.950  0.00  0.00      PROD  
ATOM   1014  O   PHE P   3      46.254  -6.474  19.777  0.00  0.00      PROD  
ATOM   1015  N   GLY P   4      46.978  -4.898  21.145  0.00  0.00      PROD  
ATOM   1016  HN  GLY P   4      47.544  -4.105  21.357  0.00  0.00      PROD  
ATOM   1017  CA  GLY P   4      46.399  -5.532  22.349  0.00  0.00      PROD  
ATOM   1018  HA1 GLY P   4      46.775  -4.972  23.192  0.00  0.00      PROD  
ATOM   1019  HA2 GLY P   4      46.741  -6.555  22.413  0.00  0.00      PROD  
ATOM   1020  C   GLY P   4      44.935  -5.623  22.357  0.00  0.00      PROD  
ATOM   1021  O   GLY P   4      44.346  -6.653  22.709  0.00  0.00      PROD  
ATOM   1022  N   ALA P   5      44.343  -4.516  22.051  0.00  0.00      PROD  
ATOM   1023  HN  ALA P   5      44.865  -3.673  21.946  0.00  0.00      PROD  
ATOM   1024  CA  ALA P   5      42.910  -4.381  21.911  0.00  0.00      PROD  
ATOM   1025  HA  ALA P   5      42.507  -4.599  22.889  0.00  0.00      PROD  
ATOM   1026  CB  ALA P   5      42.516  -2.950  21.498  0.00  0.00      PROD  
ATOM   1027  HB1 ALA P   5      43.081  -2.640  20.593  0.00  0.00      PROD  
ATOM   1028  HB2 ALA P   5      42.771  -2.222  22.297  0.00  0.00      PROD  
ATOM   1029  HB3 ALA P   5      41.429  -2.849  21.292  0.00  0.00      PROD  
ATOM   1030  C   ALA P   5      42.281  -5.374  20.894  0.00  0.00      PROD  
ATOM   1031  O   ALA P   5      41.425  -6.219  21.232  0.00  0.00      PROD  
ATOM   1032  N   ILE P   6      42.764  -5.380  19.656  0.00  0.00      PROD  
ATOM   1033  HN  ILE P   6      43.483  -4.757  19.356  0.00  0.00      PROD  
ATOM   1034  CA  ILE P   6      42.438  -6.360  18.625  0.00  0.00      PROD  
ATOM   1035  HA  ILE P   6      41.466  -6.137  18.210  0.00  0.00      PROD  
ATOM   1036  CB  ILE P   6      43.340  -6.229  17.372  0.00  0.00      PROD  
ATOM   1037  HB  ILE P   6      44.409  -6.296  17.665  0.00  0.00      PROD  
ATOM   1038  CG2 ILE P   6      43.064  -7.266  16.242  0.00  0.00      PROD  
ATOM   1039 HG21 ILE P   6      43.308  -8.249  16.700  0.00  0.00      PROD  
ATOM   1040 HG22 ILE P   6      43.696  -7.381  15.336  0.00  0.00      PROD  
ATOM   1041 HG23 ILE P   6      41.995  -7.234  15.940  0.00  0.00      PROD  
ATOM   1042  CG1 ILE P   6      43.122  -4.904  16.611  0.00  0.00      PROD  
ATOM   1043 HG11 ILE P   6      43.260  -4.080  17.343  0.00  0.00      PROD  
ATOM   1044 HG12 ILE P   6      42.067  -4.896  16.262  0.00  0.00      PROD  
ATOM   1045  CD  ILE P   6      44.060  -4.621  15.446  0.00  0.00      PROD  
ATOM   1046  HD1 ILE P   6      43.987  -3.554  15.148  0.00  0.00      PROD  
ATOM   1047  HD2 ILE P   6      43.758  -5.339  14.654  0.00  0.00      PROD  
ATOM   1048  HD3 ILE P   6      45.117  -4.752  15.763  0.00  0.00      PROD  
ATOM   1049  C   ILE P   6      42.525  -7.762  19.027  0.00  0.00      PROD  
ATOM   1050  O   ILE P   6      41.658  -8.578  18.903  0.00  0.00      PROD  
ATOM   1051  N   ALA P   7      43.715  -8.041  19.632  0.00  0.00      PROD  
ATOM   1052  HN  ALA P   7      44.415  -7.331  19.637  0.00  0.00      PROD  
ATOM   1053  CA  ALA P   7      43.915  -9.407  20.191  0.00  0.00      PROD  
ATOM   1054  HA  ALA P   7      43.630  -9.960  19.309  0.00  0.00      PROD  
ATOM   1055  CB  ALA P   7      45.400  -9.655  20.724  0.00  0.00      PROD  
ATOM   1056  HB1 ALA P   7      45.510  -9.005  21.618  0.00  0.00      PROD  
ATOM   1057  HB2 ALA P   7      46.191  -9.286  20.037  0.00  0.00      PROD  
ATOM   1058  HB3 ALA P   7      45.496 -10.753  20.864  0.00  0.00      PROD  
ATOM   1059  C   ALA P   7      42.892  -9.814  21.333  0.00  0.00      PROD  
ATOM   1060  O   ALA P   7      42.217 -10.846  21.243  0.00  0.00      PROD  
ATOM   1061  N   GLY P   8      42.637  -8.902  22.300  0.00  0.00      PROD  
ATOM   1062  HN  GLY P   8      43.183  -8.068  22.294  0.00  0.00      PROD  
ATOM   1063  CA  GLY P   8      41.696  -9.098  23.489  0.00  0.00      PROD  
ATOM   1064  HA1 GLY P   8      41.859  -8.314  24.214  0.00  0.00      PROD  
ATOM   1065  HA2 GLY P   8      41.812 -10.089  23.902  0.00  0.00      PROD  
ATOM   1066  C   GLY P   8      40.255  -9.156  23.090  0.00  0.00      PROD  
ATOM   1067  O   GLY P   8      39.410  -9.845  23.659  0.00  0.00      PROD  
ATOM   1068  N   PHE P   9      39.843  -8.399  21.995  0.00  0.00      PROD  
ATOM   1069  HN  PHE P   9      40.417  -7.679  21.611  0.00  0.00      PROD  
ATOM   1070  CA  PHE P   9      38.470  -8.585  21.530  0.00  0.00      PROD  
ATOM   1071  HA  PHE P   9      37.793  -8.483  22.365  0.00  0.00      PROD  
ATOM   1072  CB  PHE P   9      38.213  -7.431  20.585  0.00  0.00      PROD  
ATOM   1073  HB1 PHE P   9      38.867  -7.448  19.687  0.00  0.00      PROD  
ATOM   1074  HB2 PHE P   9      38.427  -6.503  21.158  0.00  0.00      PROD  
ATOM   1075  CG  PHE P   9      36.724  -7.401  20.217  0.00  0.00      PROD  
ATOM   1076  CD1 PHE P   9      36.305  -7.856  18.980  0.00  0.00      PROD  
ATOM   1077  HD1 PHE P   9      37.005  -8.399  18.362  0.00  0.00      PROD  
ATOM   1078  CE1 PHE P   9      35.055  -7.711  18.509  0.00  0.00      PROD  
ATOM   1079  HE1 PHE P   9      34.791  -7.983  17.498  0.00  0.00      PROD  
ATOM   1080  CZ  PHE P   9      34.131  -6.966  19.349  0.00  0.00      PROD  
ATOM   1081  HZ  PHE P   9      33.173  -6.776  18.888  0.00  0.00      PROD  
ATOM   1082  CD2 PHE P   9      35.817  -6.774  21.108  0.00  0.00      PROD  
ATOM   1083  HD2 PHE P   9      36.083  -6.370  22.074  0.00  0.00      PROD  
ATOM   1084  CE2 PHE P   9      34.533  -6.555  20.590  0.00  0.00      PROD  
ATOM   1085  HE2 PHE P   9      33.838  -6.019  21.219  0.00  0.00      PROD  
ATOM   1086  C   PHE P   9      38.156  -9.960  20.845  0.00  0.00      PROD  
ATOM   1087  O   PHE P   9      37.050 -10.433  20.908  0.00  0.00      PROD  
ATOM   1088  N   ILE P  10      39.134 -10.625  20.276  0.00  0.00      PROD  
ATOM   1089  HN  ILE P  10      40.040 -10.218  20.194  0.00  0.00      PROD  
ATOM   1090  CA  ILE P  10      38.954 -11.988  19.869  0.00  0.00      PROD  
ATOM   1091  HA  ILE P  10      37.943 -12.083  19.502  0.00  0.00      PROD  
ATOM   1092  CB  ILE P  10      40.067 -12.308  18.853  0.00  0.00      PROD  
ATOM   1093  HB  ILE P  10      41.095 -12.223  19.266  0.00  0.00      PROD  
ATOM   1094  CG2 ILE P  10      40.005 -13.842  18.526  0.00  0.00      PROD  
ATOM   1095 HG21 ILE P  10      40.091 -14.544  19.383  0.00  0.00      PROD  
ATOM   1096 HG22 ILE P  10      40.816 -14.031  17.790  0.00  0.00      PROD  
ATOM   1097 HG23 ILE P  10      39.086 -14.069  17.945  0.00  0.00      PROD  
ATOM   1098  CG1 ILE P  10      39.980 -11.467  17.550  0.00  0.00      PROD  
ATOM   1099 HG11 ILE P  10      40.147 -10.427  17.904  0.00  0.00      PROD  
ATOM   1100 HG12 ILE P  10      38.993 -11.635  17.068  0.00  0.00      PROD  
ATOM   1101  CD  ILE P  10      41.030 -11.775  16.470  0.00  0.00      PROD  
ATOM   1102  HD1 ILE P  10      40.867 -12.802  16.079  0.00  0.00      PROD  
ATOM   1103  HD2 ILE P  10      41.997 -11.585  16.983  0.00  0.00      PROD  
ATOM   1104  HD3 ILE P  10      41.078 -11.029  15.647  0.00  0.00      PROD  
ATOM   1105  C   ILE P  10      39.012 -12.977  21.014  0.00  0.00      PROD  
ATOM   1106  O   ILE P  10      38.289 -13.977  21.093  0.00  0.00      PROD  
ATOM   1107  N   GLU P  11      39.960 -12.711  22.026  0.00  0.00      PROD  
ATOM   1108  HN  GLU P  11      40.560 -11.917  21.970  0.00  0.00      PROD  
ATOM   1109  CA  GLU P  11      40.167 -13.578  23.185  0.00  0.00      PROD  
ATOM   1110  HA  GLU P  11      40.097 -14.568  22.760  0.00  0.00      PROD  
ATOM   1111  CB  GLU P  11      41.592 -13.327  23.763  0.00  0.00      PROD  
ATOM   1112  HB1 GLU P  11      41.595 -14.059  24.600  0.00  0.00      PROD  
ATOM   1113  HB2 GLU P  11      41.646 -12.273  24.111  0.00  0.00      PROD  
ATOM   1114  CG  GLU P  11      42.729 -13.712  22.851  0.00  0.00      PROD  
ATOM   1115  HG1 GLU P  11      42.824 -13.095  21.931  0.00  0.00      PROD  
ATOM   1116  HG2 GLU P  11      42.390 -14.731  22.565  0.00  0.00      PROD  
ATOM   1117  CD  GLU P  11      44.110 -13.816  23.518  0.00  0.00      PROD  
ATOM   1118  OE1 GLU P  11      45.066 -13.107  23.119  0.00  0.00      PROD  
ATOM   1119  OE2 GLU P  11      44.264 -14.586  24.514  0.00  0.00      PROD  
ATOM   1120  C   GLU P  11      39.183 -13.378  24.329  0.00  0.00      PROD  
ATOM   1121  O   GLU P  11      38.962 -14.339  25.032  0.00  0.00      PROD  
ATOM   1122  N   GLY P  12      38.524 -12.312  24.393  0.00  0.00      PROD  
ATOM   1123  HN  GLY P  12      38.764 -11.638  23.699  0.00  0.00      PROD  
ATOM   1124  CA  GLY P  12      37.612 -11.992  25.431  0.00  0.00      PROD  
ATOM   1125  HA1 GLY P  12      38.249 -11.662  26.238  0.00  0.00      PROD  
ATOM   1126  HA2 GLY P  12      37.007 -12.819  25.773  0.00  0.00      PROD  
ATOM   1127  C   GLY P  12      36.654 -10.779  25.198  0.00  0.00      PROD  
ATOM   1128  O   GLY P  12      36.216 -10.218  26.196  0.00  0.00      PROD  
ATOM   1129  N   GLY P  13      36.232 -10.453  23.937  0.00  0.00      PROD  
ATOM   1130  HN  GLY P  13      36.653 -10.835  23.118  0.00  0.00      PROD  
ATOM   1131  CA  GLY P  13      35.237  -9.370  23.681  0.00  0.00      PROD  
ATOM   1132  HA1 GLY P  13      34.324  -9.622  24.199  0.00  0.00      PROD  
ATOM   1133  HA2 GLY P  13      35.060  -9.286  22.619  0.00  0.00      PROD  
ATOM   1134  C   GLY P  13      35.633  -8.006  24.302  0.00  0.00      PROD  
ATOM   1135  O   GLY P  13      36.778  -7.698  24.521  0.00  0.00      PROD  
ATOM   1136  N   TRP P  14      34.632  -7.105  24.613  0.00  0.00      PROD  
ATOM   1137  HN  TRP P  14      33.663  -7.338  24.576  0.00  0.00      PROD  
ATOM   1138  CA  TRP P  14      34.855  -5.806  25.182  0.00  0.00      PROD  
ATOM   1139  HA  TRP P  14      35.403  -5.158  24.513  0.00  0.00      PROD  
ATOM   1140  CB  TRP P  14      33.448  -5.197  25.405  0.00  0.00      PROD  
ATOM   1141  HB1 TRP P  14      32.773  -5.853  25.995  0.00  0.00      PROD  
ATOM   1142  HB2 TRP P  14      32.904  -5.114  24.440  0.00  0.00      PROD  
ATOM   1143  CG  TRP P  14      33.375  -3.874  26.117  0.00  0.00      PROD  
ATOM   1144  CD1 TRP P  14      33.541  -3.553  27.477  0.00  0.00      PROD  
ATOM   1145  HD1 TRP P  14      33.616  -4.279  28.273  0.00  0.00      PROD  
ATOM   1146  NE1 TRP P  14      33.483  -2.209  27.642  0.00  0.00      PROD  
ATOM   1147  HE1 TRP P  14      33.616  -1.791  28.514  0.00  0.00      PROD  
ATOM   1148  CE2 TRP P  14      33.372  -1.589  26.501  0.00  0.00      PROD  
ATOM   1149  CD2 TRP P  14      33.361  -2.584  25.466  0.00  0.00      PROD  
ATOM   1150  CE3 TRP P  14      33.192  -2.145  24.162  0.00  0.00      PROD  
ATOM   1151  HE3 TRP P  14      33.181  -2.818  23.318  0.00  0.00      PROD  
ATOM   1152  CZ3 TRP P  14      33.337  -0.781  23.845  0.00  0.00      PROD  
ATOM   1153  HZ3 TRP P  14      33.384  -0.379  22.844  0.00  0.00      PROD  
ATOM   1154  CZ2 TRP P  14      33.468  -0.180  26.198  0.00  0.00      PROD  
ATOM   1155  HZ2 TRP P  14      33.580   0.499  27.031  0.00  0.00      PROD  
ATOM   1156  CH2 TRP P  14      33.446   0.186  24.869  0.00  0.00      PROD  
ATOM   1157  HH2 TRP P  14      33.615   1.225  24.628  0.00  0.00      PROD  
ATOM   1158  C   TRP P  14      35.592  -5.920  26.493  0.00  0.00      PROD  
ATOM   1159  O   TRP P  14      36.558  -5.151  26.747  0.00  0.00      PROD  
ATOM   1160  N   THR P  15      35.321  -6.868  27.399  0.00  0.00      PROD  
ATOM   1161  HN  THR P  15      34.671  -7.588  27.167  0.00  0.00      PROD  
ATOM   1162  CA  THR P  15      36.153  -7.011  28.696  0.00  0.00      PROD  
ATOM   1163  HA  THR P  15      36.149  -6.026  29.139  0.00  0.00      PROD  
ATOM   1164  CB  THR P  15      35.634  -8.277  29.595  0.00  0.00      PROD  
ATOM   1165  HB  THR P  15      35.942  -9.188  29.039  0.00  0.00      PROD  
ATOM   1166  OG1 THR P  15      34.237  -8.211  29.851  0.00  0.00      PROD  
ATOM   1167  HG1 THR P  15      33.748  -8.499  29.077  0.00  0.00      PROD  
ATOM   1168  CG2 THR P  15      36.197  -8.149  31.013  0.00  0.00      PROD  
ATOM   1169 HG21 THR P  15      37.297  -8.297  30.975  0.00  0.00      PROD  
ATOM   1170 HG22 THR P  15      35.751  -8.943  31.649  0.00  0.00      PROD  
ATOM   1171 HG23 THR P  15      35.874  -7.152  31.382  0.00  0.00      PROD  
ATOM   1172  C   THR P  15      37.637  -7.339  28.403  0.00  0.00      PROD  
ATOM   1173  O   THR P  15      38.515  -6.929  29.121  0.00  0.00      PROD  
ATOM   1174  N   GLY P  16      37.975  -8.135  27.368  0.00  0.00      PROD  
ATOM   1175  HN  GLY P  16      37.241  -8.469  26.781  0.00  0.00      PROD  
ATOM   1176  CA  GLY P  16      39.334  -8.330  26.871  0.00  0.00      PROD  
ATOM   1177  HA1 GLY P  16      39.233  -9.077  26.097  0.00  0.00      PROD  
ATOM   1178  HA2 GLY P  16      40.017  -8.638  27.649  0.00  0.00      PROD  
ATOM   1179  C   GLY P  16      39.950  -7.195  26.170  0.00  0.00      PROD  
ATOM   1180  O   GLY P  16      41.113  -6.893  26.315  0.00  0.00      PROD  
ATOM   1181  N   MET P  17      39.079  -6.480  25.425  0.00  0.00      PROD  
ATOM   1182  HN  MET P  17      38.121  -6.726  25.298  0.00  0.00      PROD  
ATOM   1183  CA  MET P  17      39.559  -5.333  24.670  0.00  0.00      PROD  
ATOM   1184  HA  MET P  17      40.377  -5.683  24.058  0.00  0.00      PROD  
ATOM   1185  CB  MET P  17      38.444  -4.808  23.751  0.00  0.00      PROD  
ATOM   1186  HB1 MET P  17      37.532  -4.577  24.343  0.00  0.00      PROD  
ATOM   1187  HB2 MET P  17      38.145  -5.704  23.166  0.00  0.00      PROD  
ATOM   1188  CG  MET P  17      38.652  -3.504  22.859  0.00  0.00      PROD  
ATOM   1189  HG1 MET P  17      39.688  -3.514  22.459  0.00  0.00      PROD  
ATOM   1190  HG2 MET P  17      38.581  -2.581  23.473  0.00  0.00      PROD  
ATOM   1191  SD  MET P  17      37.426  -3.347  21.443  0.00  0.00      PROD  
ATOM   1192  CE  MET P  17      35.927  -3.195  22.547  0.00  0.00      PROD  
ATOM   1193  HE1 MET P  17      36.208  -2.834  23.559  0.00  0.00      PROD  
ATOM   1194  HE2 MET P  17      35.425  -4.172  22.713  0.00  0.00      PROD  
ATOM   1195  HE3 MET P  17      35.131  -2.519  22.168  0.00  0.00      PROD  
ATOM   1196  C   MET P  17      39.983  -4.203  25.551  0.00  0.00      PROD  
ATOM   1197  O   MET P  17      40.972  -3.561  25.280  0.00  0.00      PROD  
ATOM   1198  N   ILE P  18      39.186  -4.028  26.634  0.00  0.00      PROD  
ATOM   1199  HN  ILE P  18      38.343  -4.530  26.813  0.00  0.00      PROD  
ATOM   1200  CA  ILE P  18      39.494  -2.994  27.691  0.00  0.00      PROD  
ATOM   1201  HA  ILE P  18      39.671  -2.079  27.146  0.00  0.00      PROD  
ATOM   1202  CB  ILE P  18      38.392  -2.862  28.707  0.00  0.00      PROD  
ATOM   1203  HB  ILE P  18      37.944  -3.826  29.029  0.00  0.00      PROD  
ATOM   1204  CG2 ILE P  18      38.963  -2.070  29.969  0.00  0.00      PROD  
ATOM   1205 HG21 ILE P  18      38.083  -1.929  30.633  0.00  0.00      PROD  
ATOM   1206 HG22 ILE P  18      39.482  -1.117  29.731  0.00  0.00      PROD  
ATOM   1207 HG23 ILE P  18      39.707  -2.706  30.494  0.00  0.00      PROD  
ATOM   1208  CG1 ILE P  18      37.151  -2.086  28.130  0.00  0.00      PROD  
ATOM   1209 HG11 ILE P  18      36.309  -2.016  28.851  0.00  0.00      PROD  
ATOM   1210 HG12 ILE P  18      36.932  -2.722  27.246  0.00  0.00      PROD  
ATOM   1211  CD  ILE P  18      37.412  -0.678  27.531  0.00  0.00      PROD  
ATOM   1212  HD1 ILE P  18      38.278  -0.636  26.836  0.00  0.00      PROD  
ATOM   1213  HD2 ILE P  18      37.756   0.042  28.304  0.00  0.00      PROD  
ATOM   1214  HD3 ILE P  18      36.524  -0.130  27.149  0.00  0.00      PROD  
ATOM   1215  C   ILE P  18      40.910  -3.213  28.251  0.00  0.00      PROD  
ATOM   1216  O   ILE P  18      41.634  -2.252  28.501  0.00  0.00      PROD  
ATOM   1217  N   ASP P  19      41.182  -4.497  28.543  0.00  0.00      PROD  
ATOM   1218  HN  ASP P  19      40.478  -5.201  28.604  0.00  0.00      PROD  
ATOM   1219  CA  ASP P  19      42.488  -4.835  29.040  0.00  0.00      PROD  
ATOM   1220  HA  ASP P  19      42.754  -4.212  29.882  0.00  0.00      PROD  
ATOM   1221  CB  ASP P  19      42.369  -6.311  29.568  0.00  0.00      PROD  
ATOM   1222  HB1 ASP P  19      43.409  -6.533  29.890  0.00  0.00      PROD  
ATOM   1223  HB2 ASP P  19      42.060  -6.942  28.708  0.00  0.00      PROD  
ATOM   1224  CG  ASP P  19      41.479  -6.533  30.757  0.00  0.00      PROD  
ATOM   1225  OD1 ASP P  19      41.299  -7.681  31.197  0.00  0.00      PROD  
ATOM   1226  OD2 ASP P  19      40.938  -5.600  31.426  0.00  0.00      PROD  
ATOM   1227  C   ASP P  19      43.647  -4.722  28.150  0.00  0.00      PROD  
ATOM   1228  O   ASP P  19      44.695  -4.398  28.622  0.00  0.00      PROD  
ATOM   1229  N   GLY P  20      43.512  -4.956  26.856  0.00  0.00      PROD  
ATOM   1230  HN  GLY P  20      42.705  -5.375  26.446  0.00  0.00      PROD  
ATOM   1231  CA  GLY P  20      44.513  -4.909  25.842  0.00  0.00      PROD  
ATOM   1232  HA1 GLY P  20      44.134  -5.385  24.950  0.00  0.00      PROD  
ATOM   1233  HA2 GLY P  20      45.426  -5.333  26.234  0.00  0.00      PROD  
ATOM   1234  C   GLY P  20      44.806  -3.516  25.462  0.00  0.00      PROD  
ATOM   1235  O   GLY P  20      45.960  -3.202  25.187  0.00  0.00      PROD  
ATOM   1236  N   TRP P  21      43.800  -2.658  25.367  0.00  0.00      PROD  
ATOM   1237  HN  TRP P  21      42.866  -2.950  25.560  0.00  0.00      PROD  
ATOM   1238  CA  TRP P  21      43.961  -1.268  25.069  0.00  0.00      PROD  
ATOM   1239  HA  TRP P  21      44.471  -1.374  24.123  0.00  0.00      PROD  
ATOM   1240  CB  TRP P  21      42.528  -0.649  24.869  0.00  0.00      PROD  
ATOM   1241  HB1 TRP P  21      41.988  -0.736  25.836  0.00  0.00      PROD  
ATOM   1242  HB2 TRP P  21      42.007  -1.365  24.198  0.00  0.00      PROD  
ATOM   1243  CG  TRP P  21      42.475   0.790  24.290  0.00  0.00      PROD  
ATOM   1244  CD1 TRP P  21      41.773   1.801  24.887  0.00  0.00      PROD  
ATOM   1245  HD1 TRP P  21      41.228   1.765  25.820  0.00  0.00      PROD  
ATOM   1246  NE1 TRP P  21      41.581   2.848  23.945  0.00  0.00      PROD  
ATOM   1247  HE1 TRP P  21      41.409   3.752  24.269  0.00  0.00      PROD  
ATOM   1248  CE2 TRP P  21      42.194   2.479  22.753  0.00  0.00      PROD  
ATOM   1249  CD2 TRP P  21      42.789   1.237  22.970  0.00  0.00      PROD  
ATOM   1250  CE3 TRP P  21      43.358   0.608  21.849  0.00  0.00      PROD  
ATOM   1251  HE3 TRP P  21      43.883  -0.334  21.796  0.00  0.00      PROD  
ATOM   1252  CZ3 TRP P  21      43.412   1.286  20.685  0.00  0.00      PROD  
ATOM   1253  HZ3 TRP P  21      43.767   0.750  19.818  0.00  0.00      PROD  
ATOM   1254  CZ2 TRP P  21      42.413   3.257  21.592  0.00  0.00      PROD  
ATOM   1255  HZ2 TRP P  21      42.164   4.297  21.439  0.00  0.00      PROD  
ATOM   1256  CH2 TRP P  21      43.068   2.607  20.533  0.00  0.00      PROD  
ATOM   1257  HH2 TRP P  21      43.244   3.049  19.564  0.00  0.00      PROD  
ATOM   1258  C   TRP P  21      44.784  -0.422  26.032  0.00  0.00      PROD  
ATOM   1259  O   TRP P  21      45.646   0.271  25.503  0.00  0.00      PROD  
ATOM   1260  N   TYR P  22      44.515  -0.534  27.350  0.00  0.00      PROD  
ATOM   1261  HN  TYR P  22      43.806  -1.088  27.777  0.00  0.00      PROD  
ATOM   1262  CA  TYR P  22      45.184   0.319  28.327  0.00  0.00      PROD  
ATOM   1263  HA  TYR P  22      45.663   1.185  27.893  0.00  0.00      PROD  
ATOM   1264  CB  TYR P  22      44.156   0.683  29.431  0.00  0.00      PROD  
ATOM   1265  HB1 TYR P  22      44.570   1.290  30.264  0.00  0.00      PROD  
ATOM   1266  HB2 TYR P  22      43.802  -0.244  29.932  0.00  0.00      PROD  
ATOM   1267  CG  TYR P  22      43.027   1.582  28.989  0.00  0.00      PROD  
ATOM   1268  CD1 TYR P  22      41.737   1.160  29.298  0.00  0.00      PROD  
ATOM   1269  HD1 TYR P  22      41.530   0.226  29.800  0.00  0.00      PROD  
ATOM   1270  CE1 TYR P  22      40.598   1.936  29.036  0.00  0.00      PROD  
ATOM   1271  HE1 TYR P  22      39.671   1.512  29.396  0.00  0.00      PROD  
ATOM   1272  CZ  TYR P  22      40.772   3.151  28.342  0.00  0.00      PROD  
ATOM   1273  OH  TYR P  22      39.645   3.903  28.196  0.00  0.00      PROD  
ATOM   1274  HH  TYR P  22      39.942   4.718  27.784  0.00  0.00      PROD  
ATOM   1275  CD2 TYR P  22      43.177   2.720  28.181  0.00  0.00      PROD  
ATOM   1276  HD2 TYR P  22      44.177   2.991  27.877  0.00  0.00      PROD  
ATOM   1277  CE2 TYR P  22      42.042   3.559  27.866  0.00  0.00      PROD  
ATOM   1278  HE2 TYR P  22      42.218   4.580  27.564  0.00  0.00      PROD  
ATOM   1279  C   TYR P  22      46.360  -0.425  28.885  0.00  0.00      PROD  
ATOM   1280  O   TYR P  22      46.523  -1.631  28.883  0.00  0.00      PROD  
ATOM   1281  N   GLY P  23      47.386   0.358  29.230  0.00  0.00      PROD  
ATOM   1282  HN  GLY P  23      47.258   1.346  29.174  0.00  0.00      PROD  
ATOM   1283  CA  GLY P  23      48.578  -0.223  29.823  0.00  0.00      PROD  
ATOM   1284  HA1 GLY P  23      49.098  -0.837  29.103  0.00  0.00      PROD  
ATOM   1285  HA2 GLY P  23      48.250  -0.897  30.601  0.00  0.00      PROD  
ATOM   1286  C   GLY P  23      49.429   0.777  30.603  0.00  0.00      PROD  
ATOM   1287  OT1 GLY P  23      49.100   1.048  31.740  0.00  0.00      PROD  
ATOM   1288  OT2 GLY P  23      50.440   1.294  29.960  0.00  0.00      PROD  
ATOM   1289  N   GLY P   1      21.809  68.612  21.658  0.00  0.00      PROE  
ATOM   1290  HT1 GLY P   1      22.784  68.281  21.510  0.00  0.00      PROE  
ATOM   1291  HT2 GLY P   1      21.153  67.851  21.389  0.00  0.00      PROE  
ATOM   1292  HT3 GLY P   1      21.706  68.781  22.679  0.00  0.00      PROE  
ATOM   1293  CA  GLY P   1      21.603  69.895  20.976  0.00  0.00      PROE  
ATOM   1294  HA1 GLY P   1      22.568  70.380  20.978  0.00  0.00      PROE  
ATOM   1295  HA2 GLY P   1      20.808  70.396  21.507  0.00  0.00      PROE  
ATOM   1296  C   GLY P   1      21.183  69.688  19.544  0.00  0.00      PROE  
ATOM   1297  O   GLY P   1      20.393  68.812  19.230  0.00  0.00      PROE  
ATOM   1298  N   LEU P   2      21.706  70.469  18.541  0.00  0.00      PROE  
ATOM   1299  HN  LEU P   2      22.193  71.326  18.692  0.00  0.00      PROE  
ATOM   1300  CA  LEU P   2      21.504  70.133  17.102  0.00  0.00      PROE  
ATOM   1301  HA  LEU P   2      20.436  70.116  16.942  0.00  0.00      PROE  
ATOM   1302  CB  LEU P   2      22.250  71.133  16.255  0.00  0.00      PROE  
ATOM   1303  HB1 LEU P   2      23.355  71.019  16.271  0.00  0.00      PROE  
ATOM   1304  HB2 LEU P   2      22.162  72.169  16.648  0.00  0.00      PROE  
ATOM   1305  CG  LEU P   2      21.830  71.169  14.693  0.00  0.00      PROE  
ATOM   1306  HG  LEU P   2      22.120  70.223  14.189  0.00  0.00      PROE  
ATOM   1307  CD1 LEU P   2      20.317  71.286  14.470  0.00  0.00      PROE  
ATOM   1308 HD11 LEU P   2      19.634  70.513  14.883  0.00  0.00      PROE  
ATOM   1309 HD12 LEU P   2      20.152  71.544  13.402  0.00  0.00      PROE  
ATOM   1310 HD13 LEU P   2      19.826  72.129  15.001  0.00  0.00      PROE  
ATOM   1311  CD2 LEU P   2      22.607  72.280  14.076  0.00  0.00      PROE  
ATOM   1312 HD21 LEU P   2      22.204  73.239  14.467  0.00  0.00      PROE  
ATOM   1313 HD22 LEU P   2      22.510  72.288  12.969  0.00  0.00      PROE  
ATOM   1314 HD23 LEU P   2      23.707  72.295  14.230  0.00  0.00      PROE  
ATOM   1315  C   LEU P   2      22.048  68.704  16.661  0.00  0.00      PROE  
ATOM   1316  O   LEU P   2      21.317  67.879  16.114  0.00  0.00      PROE  
ATOM   1317  N   PHE P   3      23.265  68.399  17.003  0.00  0.00      PROE  
ATOM   1318  HN  PHE P   3      23.848  69.060  17.470  0.00  0.00      PROE  
ATOM   1319  CA  PHE P   3      23.793  67.122  16.560  0.00  0.00      PROE  
ATOM   1320  HA  PHE P   3      23.565  66.897  15.528  0.00  0.00      PROE  
ATOM   1321  CB  PHE P   3      25.407  67.218  16.637  0.00  0.00      PROE  
ATOM   1322  HB1 PHE P   3      25.782  67.495  17.645  0.00  0.00      PROE  
ATOM   1323  HB2 PHE P   3      25.710  68.081  16.006  0.00  0.00      PROE  
ATOM   1324  CG  PHE P   3      25.998  65.865  16.106  0.00  0.00      PROE  
ATOM   1325  CD1 PHE P   3      26.024  65.484  14.688  0.00  0.00      PROE  
ATOM   1326  HD1 PHE P   3      25.470  66.034  13.942  0.00  0.00      PROE  
ATOM   1327  CE1 PHE P   3      26.718  64.336  14.309  0.00  0.00      PROE  
ATOM   1328  HE1 PHE P   3      26.790  63.985  13.290  0.00  0.00      PROE  
ATOM   1329  CZ  PHE P   3      27.233  63.455  15.318  0.00  0.00      PROE  
ATOM   1330  HZ  PHE P   3      27.658  62.515  14.999  0.00  0.00      PROE  
ATOM   1331  CD2 PHE P   3      26.467  64.966  17.007  0.00  0.00      PROE  
ATOM   1332  HD2 PHE P   3      26.398  65.306  18.030  0.00  0.00      PROE  
ATOM   1333  CE2 PHE P   3      27.111  63.766  16.677  0.00  0.00      PROE  
ATOM   1334  HE2 PHE P   3      27.695  63.133  17.329  0.00  0.00      PROE  
ATOM   1335  C   PHE P   3      23.111  65.959  17.254  0.00  0.00      PROE  
ATOM   1336  O   PHE P   3      22.876  64.900  16.752  0.00  0.00      PROE  
ATOM   1337  N   GLY P   4      22.796  66.143  18.570  0.00  0.00      PROE  
ATOM   1338  HN  GLY P   4      23.066  67.053  18.876  0.00  0.00      PROE  
ATOM   1339  CA  GLY P   4      22.354  65.176  19.425  0.00  0.00      PROE  
ATOM   1340  HA1 GLY P   4      22.292  65.707  20.363  0.00  0.00      PROE  
ATOM   1341  HA2 GLY P   4      22.994  64.307  19.429  0.00  0.00      PROE  
ATOM   1342  C   GLY P   4      21.047  64.440  19.105  0.00  0.00      PROE  
ATOM   1343  O   GLY P   4      20.885  63.315  19.490  0.00  0.00      PROE  
ATOM   1344  N   ALA P   5      20.111  65.011  18.417  0.00  0.00      PROE  
ATOM   1345  HN  ALA P   5      20.266  65.907  18.009  0.00  0.00      PROE  
ATOM   1346  CA  ALA P   5      18.993  64.213  17.953  0.00  0.00      PROE  
ATOM   1347  HA  ALA P   5      18.605  63.754  18.850  0.00  0.00      PROE  
ATOM   1348  CB  ALA P   5      18.105  65.244  17.245  0.00  0.00      PROE  
ATOM   1349  HB1 ALA P   5      18.733  65.944  16.653  0.00  0.00      PROE  
ATOM   1350  HB2 ALA P   5      17.518  65.865  17.955  0.00  0.00      PROE  
ATOM   1351  HB3 ALA P   5      17.400  64.695  16.584  0.00  0.00      PROE  
ATOM   1352  C   ALA P   5      19.464  63.094  16.939  0.00  0.00      PROE  
ATOM   1353  O   ALA P   5      18.924  61.997  16.976  0.00  0.00      PROE  
ATOM   1354  N   ILE P   6      20.348  63.391  15.939  0.00  0.00      PROE  
ATOM   1355  HN  ILE P   6      20.812  64.274  15.920  0.00  0.00      PROE  
ATOM   1356  CA  ILE P   6      20.838  62.424  14.994  0.00  0.00      PROE  
ATOM   1357  HA  ILE P   6      20.000  61.880  14.584  0.00  0.00      PROE  
ATOM   1358  CB  ILE P   6      21.642  63.161  13.923  0.00  0.00      PROE  
ATOM   1359  HB  ILE P   6      22.471  63.683  14.447  0.00  0.00      PROE  
ATOM   1360  CG2 ILE P   6      22.389  62.184  13.054  0.00  0.00      PROE  
ATOM   1361 HG21 ILE P   6      21.733  61.338  12.755  0.00  0.00      PROE  
ATOM   1362 HG22 ILE P   6      23.373  61.943  13.511  0.00  0.00      PROE  
ATOM   1363 HG23 ILE P   6      22.776  62.740  12.174  0.00  0.00      PROE  
ATOM   1364  CG1 ILE P   6      20.647  64.083  13.139  0.00  0.00      PROE  
ATOM   1365 HG11 ILE P   6      21.166  64.523  12.260  0.00  0.00      PROE  
ATOM   1366 HG12 ILE P   6      20.486  64.944  13.822  0.00  0.00      PROE  
ATOM   1367  CD  ILE P   6      19.272  63.509  12.804  0.00  0.00      PROE  
ATOM   1368  HD1 ILE P   6      18.639  64.284  12.320  0.00  0.00      PROE  
ATOM   1369  HD2 ILE P   6      18.785  63.119  13.723  0.00  0.00      PROE  
ATOM   1370  HD3 ILE P   6      19.538  62.637  12.169  0.00  0.00      PROE  
ATOM   1371  C   ILE P   6      21.658  61.332  15.728  0.00  0.00      PROE  
ATOM   1372  O   ILE P   6      21.461  60.148  15.524  0.00  0.00      PROE  
ATOM   1373  N   ALA P   7      22.506  61.684  16.667  0.00  0.00      PROE  
ATOM   1374  HN  ALA P   7      22.801  62.633  16.734  0.00  0.00      PROE  
ATOM   1375  CA  ALA P   7      23.211  60.772  17.575  0.00  0.00      PROE  
ATOM   1376  HA  ALA P   7      23.657  59.995  16.970  0.00  0.00      PROE  
ATOM   1377  CB  ALA P   7      24.265  61.571  18.303  0.00  0.00      PROE  
ATOM   1378  HB1 ALA P   7      24.951  60.908  18.872  0.00  0.00      PROE  
ATOM   1379  HB2 ALA P   7      23.830  62.283  19.038  0.00  0.00      PROE  
ATOM   1380  HB3 ALA P   7      24.782  62.223  17.566  0.00  0.00      PROE  
ATOM   1381  C   ALA P   7      22.256  59.991  18.436  0.00  0.00      PROE  
ATOM   1382  O   ALA P   7      22.349  58.797  18.689  0.00  0.00      PROE  
ATOM   1383  N   GLY P   8      21.201  60.669  18.933  0.00  0.00      PROE  
ATOM   1384  HN  GLY P   8      21.187  61.666  18.930  0.00  0.00      PROE  
ATOM   1385  CA  GLY P   8      20.246  60.095  19.771  0.00  0.00      PROE  
ATOM   1386  HA1 GLY P   8      19.578  60.903  20.032  0.00  0.00      PROE  
ATOM   1387  HA2 GLY P   8      20.730  59.698  20.651  0.00  0.00      PROE  
ATOM   1388  C   GLY P   8      19.364  59.073  19.035  0.00  0.00      PROE  
ATOM   1389  O   GLY P   8      18.910  58.080  19.587  0.00  0.00      PROE  
ATOM   1390  N   PHE P   9      19.028  59.371  17.793  0.00  0.00      PROE  
ATOM   1391  HN  PHE P   9      19.211  60.288  17.447  0.00  0.00      PROE  
ATOM   1392  CA  PHE P   9      18.416  58.442  16.898  0.00  0.00      PROE  
ATOM   1393  HA  PHE P   9      17.455  58.191  17.322  0.00  0.00      PROE  
ATOM   1394  CB  PHE P   9      18.172  59.245  15.587  0.00  0.00      PROE  
ATOM   1395  HB1 PHE P   9      19.132  59.528  15.104  0.00  0.00      PROE  
ATOM   1396  HB2 PHE P   9      17.656  60.172  15.917  0.00  0.00      PROE  
ATOM   1397  CG  PHE P   9      17.293  58.404  14.685  0.00  0.00      PROE  
ATOM   1398  CD1 PHE P   9      16.015  58.047  15.101  0.00  0.00      PROE  
ATOM   1399  HD1 PHE P   9      15.618  58.426  16.031  0.00  0.00      PROE  
ATOM   1400  CE1 PHE P   9      15.127  57.438  14.196  0.00  0.00      PROE  
ATOM   1401  HE1 PHE P   9      14.164  57.244  14.645  0.00  0.00      PROE  
ATOM   1402  CZ  PHE P   9      15.568  57.208  12.907  0.00  0.00      PROE  
ATOM   1403  HZ  PHE P   9      14.873  56.717  12.242  0.00  0.00      PROE  
ATOM   1404  CD2 PHE P   9      17.752  58.082  13.399  0.00  0.00      PROE  
ATOM   1405  HD2 PHE P   9      18.695  58.421  12.998  0.00  0.00      PROE  
ATOM   1406  CE2 PHE P   9      16.884  57.406  12.499  0.00  0.00      PROE  
ATOM   1407  HE2 PHE P   9      17.154  57.126  11.491  0.00  0.00      PROE  
ATOM   1408  C   PHE P   9      19.229  57.203  16.565  0.00  0.00      PROE  
ATOM   1409  O   PHE P   9      18.819  55.990  16.676  0.00  0.00      PROE  
ATOM   1410  N   ILE P  10      20.547  57.392  16.327  0.00  0.00      PROE  
ATOM   1411  HN  ILE P  10      20.807  58.344  16.185  0.00  0.00      PROE  
ATOM   1412  CA  ILE P  10      21.403  56.253  16.104  0.00  0.00      PROE  
ATOM   1413  HA  ILE P  10      20.920  55.656  15.344  0.00  0.00      PROE  
ATOM   1414  CB  ILE P  10      22.797  56.679  15.611  0.00  0.00      PROE  
ATOM   1415  HB  ILE P  10      23.198  57.556  16.162  0.00  0.00      PROE  
ATOM   1416  CG2 ILE P  10      23.865  55.577  15.862  0.00  0.00      PROE  
ATOM   1417 HG21 ILE P  10      23.962  55.309  16.936  0.00  0.00      PROE  
ATOM   1418 HG22 ILE P  10      24.857  55.999  15.594  0.00  0.00      PROE  
ATOM   1419 HG23 ILE P  10      23.667  54.688  15.225  0.00  0.00      PROE  
ATOM   1420  CG1 ILE P  10      22.668  57.112  14.160  0.00  0.00      PROE  
ATOM   1421 HG11 ILE P  10      23.643  57.591  13.926  0.00  0.00      PROE  
ATOM   1422 HG12 ILE P  10      22.038  58.027  14.133  0.00  0.00      PROE  
ATOM   1423  CD  ILE P  10      22.224  56.094  13.112  0.00  0.00      PROE  
ATOM   1424  HD1 ILE P  10      21.241  55.700  13.447  0.00  0.00      PROE  
ATOM   1425  HD2 ILE P  10      22.880  55.203  13.004  0.00  0.00      PROE  
ATOM   1426  HD3 ILE P  10      22.234  56.556  12.101  0.00  0.00      PROE  
ATOM   1427  C   ILE P  10      21.523  55.340  17.326  0.00  0.00      PROE  
ATOM   1428  O   ILE P  10      21.524  54.115  17.139  0.00  0.00      PROE  
ATOM   1429  N   GLU P  11      21.687  55.890  18.528  0.00  0.00      PROE  
ATOM   1430  HN  GLU P  11      21.681  56.886  18.574  0.00  0.00      PROE  
ATOM   1431  CA  GLU P  11      21.856  55.027  19.686  0.00  0.00      PROE  
ATOM   1432  HA  GLU P  11      22.354  54.122  19.368  0.00  0.00      PROE  
ATOM   1433  CB  GLU P  11      22.874  55.499  20.768  0.00  0.00      PROE  
ATOM   1434  HB1 GLU P  11      22.809  54.790  21.620  0.00  0.00      PROE  
ATOM   1435  HB2 GLU P  11      22.528  56.488  21.139  0.00  0.00      PROE  
ATOM   1436  CG  GLU P  11      24.354  55.437  20.248  0.00  0.00      PROE  
ATOM   1437  HG1 GLU P  11      24.438  56.277  19.526  0.00  0.00      PROE  
ATOM   1438  HG2 GLU P  11      24.543  54.444  19.786  0.00  0.00      PROE  
ATOM   1439  CD  GLU P  11      25.307  55.693  21.345  0.00  0.00      PROE  
ATOM   1440  OE1 GLU P  11      26.360  55.020  21.317  0.00  0.00      PROE  
ATOM   1441  OE2 GLU P  11      25.100  56.623  22.163  0.00  0.00      PROE  
ATOM   1442  C   GLU P  11      20.588  54.615  20.456  0.00  0.00      PROE  
ATOM   1443  O   GLU P  11      20.538  53.548  21.097  0.00  0.00      PROE  
ATOM   1444  N   GLY P  12      19.480  55.418  20.302  0.00  0.00      PROE  
ATOM   1445  HN  GLY P  12      19.633  56.271  19.810  0.00  0.00      PROE  
ATOM   1446  CA  GLY P  12      18.195  55.389  21.021  0.00  0.00      PROE  
ATOM   1447  HA1 GLY P  12      18.313  56.210  21.713  0.00  0.00      PROE  
ATOM   1448  HA2 GLY P  12      18.167  54.417  21.490  0.00  0.00      PROE  
ATOM   1449  C   GLY P  12      17.000  55.521  20.174  0.00  0.00      PROE  
ATOM   1450  O   GLY P  12      15.938  55.619  20.764  0.00  0.00      PROE  
ATOM   1451  N   GLY P  13      17.048  55.448  18.805  0.00  0.00      PROE  
ATOM   1452  HN  GLY P  13      17.908  55.290  18.326  0.00  0.00      PROE  
ATOM   1453  CA  GLY P  13      15.912  55.564  17.894  0.00  0.00      PROE  
ATOM   1454  HA1 GLY P  13      15.233  54.754  18.112  0.00  0.00      PROE  
ATOM   1455  HA2 GLY P  13      16.167  55.503  16.846  0.00  0.00      PROE  
ATOM   1456  C   GLY P  13      14.997  56.819  18.032  0.00  0.00      PROE  
ATOM   1457  O   GLY P  13      15.425  57.898  18.460  0.00  0.00      PROE  
ATOM   1458  N   TRP P  14      13.726  56.699  17.694  0.00  0.00      PROE  
ATOM   1459  HN  TRP P  14      13.384  55.800  17.434  0.00  0.00      PROE  
ATOM   1460  CA  TRP P  14      12.737  57.725  17.674  0.00  0.00      PROE  
ATOM   1461  HA  TRP P  14      13.231  58.517  17.130  0.00  0.00      PROE  
ATOM   1462  CB  TRP P  14      11.492  57.260  16.889  0.00  0.00      PROE  
ATOM   1463  HB1 TRP P  14      11.240  56.230  17.221  0.00  0.00      PROE  
ATOM   1464  HB2 TRP P  14      11.881  57.246  15.848  0.00  0.00      PROE  
ATOM   1465  CG  TRP P  14      10.293  58.161  17.082  0.00  0.00      PROE  
ATOM   1466  CD1 TRP P  14       9.038  57.808  17.472  0.00  0.00      PROE  
ATOM   1467  HD1 TRP P  14       8.653  56.833  17.734  0.00  0.00      PROE  
ATOM   1468  NE1 TRP P  14       8.234  59.017  17.499  0.00  0.00      PROE  
ATOM   1469  HE1 TRP P  14       7.273  59.188  17.495  0.00  0.00      PROE  
ATOM   1470  CE2 TRP P  14       8.979  60.085  16.994  0.00  0.00      PROE  
ATOM   1471  CD2 TRP P  14      10.290  59.569  16.732  0.00  0.00      PROE  
ATOM   1472  CE3 TRP P  14      11.240  60.439  16.280  0.00  0.00      PROE  
ATOM   1473  HE3 TRP P  14      12.266  60.178  16.064  0.00  0.00      PROE  
ATOM   1474  CZ3 TRP P  14      10.878  61.798  16.040  0.00  0.00      PROE  
ATOM   1475  HZ3 TRP P  14      11.692  62.387  15.643  0.00  0.00      PROE  
ATOM   1476  CZ2 TRP P  14       8.602  61.327  16.727  0.00  0.00      PROE  
ATOM   1477  HZ2 TRP P  14       7.634  61.759  16.938  0.00  0.00      PROE  
ATOM   1478  CH2 TRP P  14       9.609  62.161  16.312  0.00  0.00      PROE  
ATOM   1479  HH2 TRP P  14       9.335  63.164  16.018  0.00  0.00      PROE  
ATOM   1480  C   TRP P  14      12.423  58.300  19.092  0.00  0.00      PROE  
ATOM   1481  O   TRP P  14      12.234  59.511  19.222  0.00  0.00      PROE  
ATOM   1482  N   THR P  15      12.452  57.463  20.155  0.00  0.00      PROE  
ATOM   1483  HN  THR P  15      12.431  56.467  20.135  0.00  0.00      PROE  
ATOM   1484  CA  THR P  15      12.601  57.856  21.590  0.00  0.00      PROE  
ATOM   1485  HA  THR P  15      11.738  58.426  21.901  0.00  0.00      PROE  
ATOM   1486  CB  THR P  15      12.846  56.731  22.577  0.00  0.00      PROE  
ATOM   1487  HB  THR P  15      13.806  56.207  22.378  0.00  0.00      PROE  
ATOM   1488  OG1 THR P  15      11.711  55.892  22.633  0.00  0.00      PROE  
ATOM   1489  HG1 THR P  15      11.721  55.464  21.773  0.00  0.00      PROE  
ATOM   1490  CG2 THR P  15      13.036  57.308  24.083  0.00  0.00      PROE  
ATOM   1491 HG21 THR P  15      12.041  57.682  24.407  0.00  0.00      PROE  
ATOM   1492 HG22 THR P  15      13.748  58.159  24.144  0.00  0.00      PROE  
ATOM   1493 HG23 THR P  15      13.295  56.461  24.753  0.00  0.00      PROE  
ATOM   1494  C   THR P  15      13.758  58.832  21.771  0.00  0.00      PROE  
ATOM   1495  O   THR P  15      13.675  60.004  22.065  0.00  0.00      PROE  
ATOM   1496  N   GLY P  16      15.003  58.400  21.580  0.00  0.00      PROE  
ATOM   1497  HN  GLY P  16      15.122  57.516  21.135  0.00  0.00      PROE  
ATOM   1498  CA  GLY P  16      16.229  59.041  22.186  0.00  0.00      PROE  
ATOM   1499  HA1 GLY P  16      16.946  58.233  22.193  0.00  0.00      PROE  
ATOM   1500  HA2 GLY P  16      16.070  59.415  23.186  0.00  0.00      PROE  
ATOM   1501  C   GLY P  16      16.621  60.225  21.304  0.00  0.00      PROE  
ATOM   1502  O   GLY P  16      17.355  61.102  21.807  0.00  0.00      PROE  
ATOM   1503  N   MET P  17      16.198  60.272  20.028  0.00  0.00      PROE  
ATOM   1504  HN  MET P  17      15.835  59.444  19.608  0.00  0.00      PROE  
ATOM   1505  CA  MET P  17      16.258  61.499  19.273  0.00  0.00      PROE  
ATOM   1506  HA  MET P  17      17.295  61.761  19.121  0.00  0.00      PROE  
ATOM   1507  CB  MET P  17      15.427  61.168  18.021  0.00  0.00      PROE  
ATOM   1508  HB1 MET P  17      14.479  60.676  18.328  0.00  0.00      PROE  
ATOM   1509  HB2 MET P  17      16.107  60.376  17.641  0.00  0.00      PROE  
ATOM   1510  CG  MET P  17      15.282  62.163  16.894  0.00  0.00      PROE  
ATOM   1511  HG1 MET P  17      16.328  62.528  16.818  0.00  0.00      PROE  
ATOM   1512  HG2 MET P  17      14.664  63.057  17.124  0.00  0.00      PROE  
ATOM   1513  SD  MET P  17      14.619  61.377  15.458  0.00  0.00      PROE  
ATOM   1514  CE  MET P  17      15.416  62.509  14.273  0.00  0.00      PROE  
ATOM   1515  HE1 MET P  17      16.484  62.586  14.568  0.00  0.00      PROE  
ATOM   1516  HE2 MET P  17      14.993  63.535  14.221  0.00  0.00      PROE  
ATOM   1517  HE3 MET P  17      15.261  62.158  13.230  0.00  0.00      PROE  
ATOM   1518  C   MET P  17      15.599  62.761  19.925  0.00  0.00      PROE  
ATOM   1519  O   MET P  17      16.116  63.906  19.901  0.00  0.00      PROE  
ATOM   1520  N   ILE P  18      14.334  62.629  20.411  0.00  0.00      PROE  
ATOM   1521  HN  ILE P  18      13.838  61.774  20.540  0.00  0.00      PROE  
ATOM   1522  CA  ILE P  18      13.676  63.640  21.158  0.00  0.00      PROE  
ATOM   1523  HA  ILE P  18      13.801  64.499  20.515  0.00  0.00      PROE  
ATOM   1524  CB  ILE P  18      12.191  63.403  21.287  0.00  0.00      PROE  
ATOM   1525  HB  ILE P  18      12.053  62.398  21.741  0.00  0.00      PROE  
ATOM   1526  CG2 ILE P  18      11.551  64.414  22.302  0.00  0.00      PROE  
ATOM   1527 HG21 ILE P  18      10.447  64.507  22.212  0.00  0.00      PROE  
ATOM   1528 HG22 ILE P  18      11.797  65.474  22.076  0.00  0.00      PROE  
ATOM   1529 HG23 ILE P  18      11.817  64.347  23.378  0.00  0.00      PROE  
ATOM   1530  CG1 ILE P  18      11.467  63.442  19.943  0.00  0.00      PROE  
ATOM   1531 HG11 ILE P  18      12.004  62.751  19.259  0.00  0.00      PROE  
ATOM   1532 HG12 ILE P  18      11.462  64.485  19.561  0.00  0.00      PROE  
ATOM   1533  CD  ILE P  18      10.061  62.913  20.086  0.00  0.00      PROE  
ATOM   1534  HD1 ILE P  18      10.107  61.990  20.702  0.00  0.00      PROE  
ATOM   1535  HD2 ILE P  18       9.539  62.729  19.122  0.00  0.00      PROE  
ATOM   1536  HD3 ILE P  18       9.467  63.695  20.605  0.00  0.00      PROE  
ATOM   1537  C   ILE P  18      14.429  64.060  22.409  0.00  0.00      PROE  
ATOM   1538  O   ILE P  18      14.579  65.196  22.751  0.00  0.00      PROE  
ATOM   1539  N   ASP P  19      15.018  63.074  23.189  0.00  0.00      PROE  
ATOM   1540  HN  ASP P  19      15.012  62.115  22.915  0.00  0.00      PROE  
ATOM   1541  CA  ASP P  19      15.930  63.441  24.223  0.00  0.00      PROE  
ATOM   1542  HA  ASP P  19      15.388  64.028  24.950  0.00  0.00      PROE  
ATOM   1543  CB  ASP P  19      16.382  62.090  25.026  0.00  0.00      PROE  
ATOM   1544  HB1 ASP P  19      17.029  62.370  25.884  0.00  0.00      PROE  
ATOM   1545  HB2 ASP P  19      16.769  61.361  24.282  0.00  0.00      PROE  
ATOM   1546  CG  ASP P  19      15.158  61.528  25.769  0.00  0.00      PROE  
ATOM   1547  OD1 ASP P  19      15.146  60.278  26.126  0.00  0.00      PROE  
ATOM   1548  OD2 ASP P  19      14.259  62.309  26.192  0.00  0.00      PROE  
ATOM   1549  C   ASP P  19      17.146  64.256  23.867  0.00  0.00      PROE  
ATOM   1550  O   ASP P  19      17.519  65.231  24.507  0.00  0.00      PROE  
ATOM   1551  N   GLY P  20      17.789  63.788  22.782  0.00  0.00      PROE  
ATOM   1552  HN  GLY P  20      17.391  62.945  22.426  0.00  0.00      PROE  
ATOM   1553  CA  GLY P  20      18.994  64.299  22.298  0.00  0.00      PROE  
ATOM   1554  HA1 GLY P  20      19.134  63.630  21.462  0.00  0.00      PROE  
ATOM   1555  HA2 GLY P  20      19.786  64.212  23.026  0.00  0.00      PROE  
ATOM   1556  C   GLY P  20      18.994  65.722  21.752  0.00  0.00      PROE  
ATOM   1557  O   GLY P  20      20.060  66.306  21.636  0.00  0.00      PROE  
ATOM   1558  N   TRP P  21      17.823  66.248  21.424  0.00  0.00      PROE  
ATOM   1559  HN  TRP P  21      17.040  65.632  21.471  0.00  0.00      PROE  
ATOM   1560  CA  TRP P  21      17.406  67.619  21.023  0.00  0.00      PROE  
ATOM   1561  HA  TRP P  21      18.117  67.973  20.291  0.00  0.00      PROE  
ATOM   1562  CB  TRP P  21      15.963  67.631  20.641  0.00  0.00      PROE  
ATOM   1563  HB1 TRP P  21      15.355  67.289  21.506  0.00  0.00      PROE  
ATOM   1564  HB2 TRP P  21      15.750  66.889  19.842  0.00  0.00      PROE  
ATOM   1565  CG  TRP P  21      15.403  68.921  20.119  0.00  0.00      PROE  
ATOM   1566  CD1 TRP P  21      14.235  69.595  20.543  0.00  0.00      PROE  
ATOM   1567  HD1 TRP P  21      13.627  69.327  21.395  0.00  0.00      PROE  
ATOM   1568  NE1 TRP P  21      13.962  70.677  19.781  0.00  0.00      PROE  
ATOM   1569  HE1 TRP P  21      13.134  71.171  19.935  0.00  0.00      PROE  
ATOM   1570  CE2 TRP P  21      14.863  70.742  18.793  0.00  0.00      PROE  
ATOM   1571  CD2 TRP P  21      15.799  69.706  18.944  0.00  0.00      PROE  
ATOM   1572  CE3 TRP P  21      16.862  69.571  18.125  0.00  0.00      PROE  
ATOM   1573  HE3 TRP P  21      17.590  68.787  18.271  0.00  0.00      PROE  
ATOM   1574  CZ3 TRP P  21      17.070  70.539  17.141  0.00  0.00      PROE  
ATOM   1575  HZ3 TRP P  21      17.883  70.519  16.431  0.00  0.00      PROE  
ATOM   1576  CZ2 TRP P  21      15.045  71.651  17.808  0.00  0.00      PROE  
ATOM   1577  HZ2 TRP P  21      14.263  72.379  17.656  0.00  0.00      PROE  
ATOM   1578  CH2 TRP P  21      16.168  71.563  17.005  0.00  0.00      PROE  
ATOM   1579  HH2 TRP P  21      16.316  72.293  16.223  0.00  0.00      PROE  
ATOM   1580  C   TRP P  21      17.690  68.557  22.206  0.00  0.00      PROE  
ATOM   1581  O   TRP P  21      18.219  69.615  21.999  0.00  0.00      PROE  
ATOM   1582  N   TYR P  22      17.314  68.187  23.368  0.00  0.00      PROE  
ATOM   1583  HN  TYR P  22      16.723  67.400  23.529  0.00  0.00      PROE  
ATOM   1584  CA  TYR P  22      17.444  69.024  24.539  0.00  0.00      PROE  
ATOM   1585  HA  TYR P  22      17.566  70.018  24.134  0.00  0.00      PROE  
ATOM   1586  CB  TYR P  22      16.349  68.790  25.588  0.00  0.00      PROE  
ATOM   1587  HB1 TYR P  22      16.493  69.492  26.437  0.00  0.00      PROE  
ATOM   1588  HB2 TYR P  22      16.416  67.736  25.933  0.00  0.00      PROE  
ATOM   1589  CG  TYR P  22      14.944  69.065  25.021  0.00  0.00      PROE  
ATOM   1590  CD1 TYR P  22      13.828  68.305  25.299  0.00  0.00      PROE  
ATOM   1591  HD1 TYR P  22      13.851  67.350  25.803  0.00  0.00      PROE  
ATOM   1592  CE1 TYR P  22      12.520  68.607  24.740  0.00  0.00      PROE  
ATOM   1593  HE1 TYR P  22      11.659  67.964  24.853  0.00  0.00      PROE  
ATOM   1594  CZ  TYR P  22      12.370  69.798  23.961  0.00  0.00      PROE  
ATOM   1595  OH  TYR P  22      11.181  70.213  23.369  0.00  0.00      PROE  
ATOM   1596  HH  TYR P  22      11.361  70.819  22.646  0.00  0.00      PROE  
ATOM   1597  CD2 TYR P  22      14.743  70.183  24.242  0.00  0.00      PROE  
ATOM   1598  HD2 TYR P  22      15.525  70.890  24.010  0.00  0.00      PROE  
ATOM   1599  CE2 TYR P  22      13.491  70.579  23.735  0.00  0.00      PROE  
ATOM   1600  HE2 TYR P  22      13.271  71.477  23.178  0.00  0.00      PROE  
ATOM   1601  C   TYR P  22      18.675  68.783  25.267  0.00  0.00      PROE  
ATOM   1602  O   TYR P  22      18.977  69.510  26.251  0.00  0.00      PROE  
ATOM   1603  N   GLY P  23      19.446  67.800  24.898  0.00  0.00      PROE  
ATOM   1604  HN  GLY P  23      19.163  67.284  24.094  0.00  0.00      PROE  
ATOM   1605  CA  GLY P  23      20.699  67.491  25.525  0.00  0.00      PROE  
ATOM   1606  HA1 GLY P  23      20.953  66.528  25.107  0.00  0.00      PROE  
ATOM   1607  HA2 GLY P  23      20.547  67.384  26.589  0.00  0.00      PROE  
ATOM   1608  C   GLY P  23      21.776  68.588  25.274  0.00  0.00      PROE  
ATOM   1609  OT1 GLY P  23      22.666  68.749  26.168  0.00  0.00      PROE  
ATOM   1610  OT2 GLY P  23      21.672  69.275  24.217  0.00  0.00      PROE  
ATOM   1611  N   GLY P   1      43.068  23.813  23.674  0.00  0.00      PROF  
ATOM   1612  HT1 GLY P   1      42.852  22.852  23.341  0.00  0.00      PROF  
ATOM   1613  HT2 GLY P   1      42.235  24.435  23.654  0.00  0.00      PROF  
ATOM   1614  HT3 GLY P   1      43.214  23.832  24.704  0.00  0.00      PROF  
ATOM   1615  CA  GLY P   1      44.168  24.447  22.973  0.00  0.00      PROF  
ATOM   1616  HA1 GLY P   1      44.989  23.745  22.957  0.00  0.00      PROF  
ATOM   1617  HA2 GLY P   1      44.470  25.361  23.465  0.00  0.00      PROF  
ATOM   1618  C   GLY P   1      43.787  24.818  21.566  0.00  0.00      PROF  
ATOM   1619  O   GLY P   1      42.655  25.122  21.323  0.00  0.00      PROF  
ATOM   1620  N   LEU P   2      44.744  24.787  20.663  0.00  0.00      PROF  
ATOM   1621  HN  LEU P   2      45.680  24.517  20.873  0.00  0.00      PROF  
ATOM   1622  CA  LEU P   2      44.609  25.232  19.215  0.00  0.00      PROF  
ATOM   1623  HA  LEU P   2      44.257  26.251  19.156  0.00  0.00      PROF  
ATOM   1624  CB  LEU P   2      45.994  25.120  18.538  0.00  0.00      PROF  
ATOM   1625  HB1 LEU P   2      46.496  24.144  18.711  0.00  0.00      PROF  
ATOM   1626  HB2 LEU P   2      46.599  25.976  18.909  0.00  0.00      PROF  
ATOM   1627  CG  LEU P   2      45.918  25.390  17.038  0.00  0.00      PROF  
ATOM   1628  HG  LEU P   2      45.230  24.616  16.635  0.00  0.00      PROF  
ATOM   1629  CD1 LEU P   2      45.276  26.811  16.763  0.00  0.00      PROF  
ATOM   1630 HD11 LEU P   2      45.982  27.576  17.152  0.00  0.00      PROF  
ATOM   1631 HD12 LEU P   2      44.333  26.951  17.334  0.00  0.00      PROF  
ATOM   1632 HD13 LEU P   2      45.033  26.988  15.694  0.00  0.00      PROF  
ATOM   1633  CD2 LEU P   2      47.199  25.046  16.298  0.00  0.00      PROF  
ATOM   1634 HD21 LEU P   2      48.029  25.722  16.596  0.00  0.00      PROF  
ATOM   1635 HD22 LEU P   2      46.935  25.149  15.224  0.00  0.00      PROF  
ATOM   1636 HD23 LEU P   2      47.527  23.988  16.382  0.00  0.00      PROF  
ATOM   1637  C   LEU P   2      43.637  24.460  18.458  0.00  0.00      PROF  
ATOM   1638  O   LEU P   2      42.863  25.017  17.696  0.00  0.00      PROF  
ATOM   1639  N   PHE P   3      43.531  23.116  18.577  0.00  0.00      PROF  
ATOM   1640  HN  PHE P   3      44.142  22.621  19.191  0.00  0.00      PROF  
ATOM   1641  CA  PHE P   3      42.478  22.328  17.926  0.00  0.00      PROF  
ATOM   1642  HA  PHE P   3      42.218  22.704  16.948  0.00  0.00      PROF  
ATOM   1643  CB  PHE P   3      43.000  20.900  17.660  0.00  0.00      PROF  
ATOM   1644  HB1 PHE P   3      42.225  20.267  17.178  0.00  0.00      PROF  
ATOM   1645  HB2 PHE P   3      43.257  20.447  18.641  0.00  0.00      PROF  
ATOM   1646  CG  PHE P   3      44.320  20.855  16.785  0.00  0.00      PROF  
ATOM   1647  CD1 PHE P   3      45.499  20.578  17.433  0.00  0.00      PROF  
ATOM   1648  HD1 PHE P   3      45.460  20.397  18.497  0.00  0.00      PROF  
ATOM   1649  CE1 PHE P   3      46.651  20.610  16.706  0.00  0.00      PROF  
ATOM   1650  HE1 PHE P   3      47.538  20.400  17.286  0.00  0.00      PROF  
ATOM   1651  CZ  PHE P   3      46.687  20.795  15.307  0.00  0.00      PROF  
ATOM   1652  HZ  PHE P   3      47.588  20.932  14.728  0.00  0.00      PROF  
ATOM   1653  CD2 PHE P   3      44.241  20.970  15.406  0.00  0.00      PROF  
ATOM   1654  HD2 PHE P   3      43.337  21.270  14.896  0.00  0.00      PROF  
ATOM   1655  CE2 PHE P   3      45.425  21.015  14.676  0.00  0.00      PROF  
ATOM   1656  HE2 PHE P   3      45.495  21.054  13.598  0.00  0.00      PROF  
ATOM   1657  C   PHE P   3      41.242  22.266  18.693  0.00  0.00      PROF  
ATOM   1658  O   PHE P   3      40.170  22.063  18.141  0.00  0.00      PROF  
ATOM   1659  N   GLY P   4      41.346  22.498  20.072  0.00  0.00      PROF  
ATOM   1660  HN  GLY P   4      42.239  22.329  20.483  0.00  0.00      PROF  
ATOM   1661  CA  GLY P   4      40.247  22.806  20.946  0.00  0.00      PROF  
ATOM   1662  HA1 GLY P   4      40.602  23.066  21.932  0.00  0.00      PROF  
ATOM   1663  HA2 GLY P   4      39.580  21.956  20.982  0.00  0.00      PROF  
ATOM   1664  C   GLY P   4      39.463  24.071  20.488  0.00  0.00      PROF  
ATOM   1665  O   GLY P   4      38.247  24.034  20.717  0.00  0.00      PROF  
ATOM   1666  N   ALA P   5      40.072  25.163  19.993  0.00  0.00      PROF  
ATOM   1667  HN  ALA P   5      41.062  25.208  20.097  0.00  0.00      PROF  
ATOM   1668  CA  ALA P   5      39.382  26.261  19.392  0.00  0.00      PROF  
ATOM   1669  HA  ALA P   5      38.710  26.604  20.165  0.00  0.00      PROF  
ATOM   1670  CB  ALA P   5      40.405  27.344  18.975  0.00  0.00      PROF  
ATOM   1671  HB1 ALA P   5      41.220  26.847  18.407  0.00  0.00      PROF  
ATOM   1672  HB2 ALA P   5      40.882  27.578  19.950  0.00  0.00      PROF  
ATOM   1673  HB3 ALA P   5      39.930  28.246  18.532  0.00  0.00      PROF  
ATOM   1674  C   ALA P   5      38.496  25.881  18.215  0.00  0.00      PROF  
ATOM   1675  O   ALA P   5      37.406  26.350  18.047  0.00  0.00      PROF  
ATOM   1676  N   ILE P   6      39.011  24.948  17.367  0.00  0.00      PROF  
ATOM   1677  HN  ILE P   6      39.958  24.642  17.435  0.00  0.00      PROF  
ATOM   1678  CA  ILE P   6      38.315  24.436  16.163  0.00  0.00      PROF  
ATOM   1679  HA  ILE P   6      37.931  25.267  15.590  0.00  0.00      PROF  
ATOM   1680  CB  ILE P   6      39.201  23.597  15.286  0.00  0.00      PROF  
ATOM   1681  HB  ILE P   6      39.556  22.767  15.933  0.00  0.00      PROF  
ATOM   1682  CG2 ILE P   6      38.329  23.148  14.101  0.00  0.00      PROF  
ATOM   1683 HG21 ILE P   6      39.027  22.882  13.278  0.00  0.00      PROF  
ATOM   1684 HG22 ILE P   6      37.726  23.985  13.688  0.00  0.00      PROF  
ATOM   1685 HG23 ILE P   6      37.657  22.268  14.193  0.00  0.00      PROF  
ATOM   1686  CG1 ILE P   6      40.540  24.443  14.930  0.00  0.00      PROF  
ATOM   1687 HG11 ILE P   6      40.877  24.867  15.900  0.00  0.00      PROF  
ATOM   1688 HG12 ILE P   6      40.187  25.272  14.281  0.00  0.00      PROF  
ATOM   1689  CD  ILE P   6      41.533  23.624  14.203  0.00  0.00      PROF  
ATOM   1690  HD1 ILE P   6      42.516  23.737  14.708  0.00  0.00      PROF  
ATOM   1691  HD2 ILE P   6      41.855  23.963  13.195  0.00  0.00      PROF  
ATOM   1692  HD3 ILE P   6      41.219  22.560  14.145  0.00  0.00      PROF  
ATOM   1693  C   ILE P   6      37.052  23.642  16.488  0.00  0.00      PROF  
ATOM   1694  O   ILE P   6      35.930  23.889  16.030  0.00  0.00      PROF  
ATOM   1695  N   ALA P   7      37.200  22.739  17.511  0.00  0.00      PROF  
ATOM   1696  HN  ALA P   7      38.076  22.518  17.933  0.00  0.00      PROF  
ATOM   1697  CA  ALA P   7      36.162  21.981  18.145  0.00  0.00      PROF  
ATOM   1698  HA  ALA P   7      35.457  21.544  17.454  0.00  0.00      PROF  
ATOM   1699  CB  ALA P   7      36.828  20.956  19.034  0.00  0.00      PROF  
ATOM   1700  HB1 ALA P   7      37.504  20.352  18.392  0.00  0.00      PROF  
ATOM   1701  HB2 ALA P   7      36.058  20.320  19.520  0.00  0.00      PROF  
ATOM   1702  HB3 ALA P   7      37.374  21.455  19.863  0.00  0.00      PROF  
ATOM   1703  C   ALA P   7      35.227  22.879  18.911  0.00  0.00      PROF  
ATOM   1704  O   ALA P   7      34.026  22.595  18.967  0.00  0.00      PROF  
ATOM   1705  N   GLY P   8      35.718  23.970  19.477  0.00  0.00      PROF  
ATOM   1706  HN  GLY P   8      36.696  24.165  19.453  0.00  0.00      PROF  
ATOM   1707  CA  GLY P   8      34.844  24.936  20.224  0.00  0.00      PROF  
ATOM   1708  HA1 GLY P   8      35.530  25.705  20.546  0.00  0.00      PROF  
ATOM   1709  HA2 GLY P   8      34.296  24.390  20.978  0.00  0.00      PROF  
ATOM   1710  C   GLY P   8      33.813  25.625  19.335  0.00  0.00      PROF  
ATOM   1711  O   GLY P   8      32.623  25.781  19.599  0.00  0.00      PROF  
ATOM   1712  N   PHE P   9      34.308  26.003  18.141  0.00  0.00      PROF  
ATOM   1713  HN  PHE P   9      35.275  25.883  17.930  0.00  0.00      PROF  
ATOM   1714  CA  PHE P   9      33.507  26.554  17.082  0.00  0.00      PROF  
ATOM   1715  HA  PHE P   9      33.058  27.414  17.555  0.00  0.00      PROF  
ATOM   1716  CB  PHE P   9      34.445  26.927  15.953  0.00  0.00      PROF  
ATOM   1717  HB1 PHE P   9      34.768  26.075  15.318  0.00  0.00      PROF  
ATOM   1718  HB2 PHE P   9      35.305  27.517  16.337  0.00  0.00      PROF  
ATOM   1719  CG  PHE P   9      33.839  27.862  14.964  0.00  0.00      PROF  
ATOM   1720  CD1 PHE P   9      32.947  28.897  15.405  0.00  0.00      PROF  
ATOM   1721  HD1 PHE P   9      32.804  29.112  16.454  0.00  0.00      PROF  
ATOM   1722  CE1 PHE P   9      32.325  29.713  14.483  0.00  0.00      PROF  
ATOM   1723  HE1 PHE P   9      31.764  30.587  14.780  0.00  0.00      PROF  
ATOM   1724  CZ  PHE P   9      32.418  29.416  13.119  0.00  0.00      PROF  
ATOM   1725  HZ  PHE P   9      31.868  30.028  12.419  0.00  0.00      PROF  
ATOM   1726  CD2 PHE P   9      33.929  27.543  13.594  0.00  0.00      PROF  
ATOM   1727  HD2 PHE P   9      34.501  26.688  13.265  0.00  0.00      PROF  
ATOM   1728  CE2 PHE P   9      33.197  28.262  12.713  0.00  0.00      PROF  
ATOM   1729  HE2 PHE P   9      33.125  27.886  11.703  0.00  0.00      PROF  
ATOM   1730  C   PHE P   9      32.457  25.633  16.598  0.00  0.00      PROF  
ATOM   1731  O   PHE P   9      31.309  25.944  16.293  0.00  0.00      PROF  
ATOM   1732  N   ILE P  10      32.713  24.330  16.378  0.00  0.00      PROF  
ATOM   1733  HN  ILE P  10      33.674  24.067  16.395  0.00  0.00      PROF  
ATOM   1734  CA  ILE P  10      31.704  23.273  16.246  0.00  0.00      PROF  
ATOM   1735  HA  ILE P  10      31.058  23.484  15.407  0.00  0.00      PROF  
ATOM   1736  CB  ILE P  10      32.485  22.012  15.812  0.00  0.00      PROF  
ATOM   1737  HB  ILE P  10      33.216  21.783  16.617  0.00  0.00      PROF  
ATOM   1738  CG2 ILE P  10      31.577  20.748  15.668  0.00  0.00      PROF  
ATOM   1739 HG21 ILE P  10      30.917  20.418  16.498  0.00  0.00      PROF  
ATOM   1740 HG22 ILE P  10      32.184  19.859  15.391  0.00  0.00      PROF  
ATOM   1741 HG23 ILE P  10      30.858  21.012  14.863  0.00  0.00      PROF  
ATOM   1742  CG1 ILE P  10      33.476  22.171  14.594  0.00  0.00      PROF  
ATOM   1743 HG11 ILE P  10      34.132  21.290  14.429  0.00  0.00      PROF  
ATOM   1744 HG12 ILE P  10      34.121  23.076  14.589  0.00  0.00      PROF  
ATOM   1745  CD  ILE P  10      32.715  22.233  13.349  0.00  0.00      PROF  
ATOM   1746  HD1 ILE P  10      33.351  22.233  12.438  0.00  0.00      PROF  
ATOM   1747  HD2 ILE P  10      32.190  23.202  13.207  0.00  0.00      PROF  
ATOM   1748  HD3 ILE P  10      31.981  21.409  13.218  0.00  0.00      PROF  
ATOM   1749  C   ILE P  10      30.741  23.021  17.430  0.00  0.00      PROF  
ATOM   1750  O   ILE P  10      29.488  22.870  17.231  0.00  0.00      PROF  
ATOM   1751  N   GLU P  11      31.206  23.037  18.650  0.00  0.00      PROF  
ATOM   1752  HN  GLU P  11      32.171  23.078  18.896  0.00  0.00      PROF  
ATOM   1753  CA  GLU P  11      30.373  22.712  19.816  0.00  0.00      PROF  
ATOM   1754  HA  GLU P  11      29.660  21.966  19.494  0.00  0.00      PROF  
ATOM   1755  CB  GLU P  11      31.284  22.099  20.884  0.00  0.00      PROF  
ATOM   1756  HB1 GLU P  11      32.127  22.808  21.026  0.00  0.00      PROF  
ATOM   1757  HB2 GLU P  11      31.818  21.170  20.590  0.00  0.00      PROF  
ATOM   1758  CG  GLU P  11      30.687  21.993  22.314  0.00  0.00      PROF  
ATOM   1759  HG1 GLU P  11      29.664  21.572  22.211  0.00  0.00      PROF  
ATOM   1760  HG2 GLU P  11      30.458  23.020  22.670  0.00  0.00      PROF  
ATOM   1761  CD  GLU P  11      31.413  21.149  23.243  0.00  0.00      PROF  
ATOM   1762  OE1 GLU P  11      30.771  20.326  23.941  0.00  0.00      PROF  
ATOM   1763  OE2 GLU P  11      32.723  21.236  23.238  0.00  0.00      PROF  
ATOM   1764  C   GLU P  11      29.529  23.928  20.366  0.00  0.00      PROF  
ATOM   1765  O   GLU P  11      28.391  23.727  20.812  0.00  0.00      PROF  
ATOM   1766  N   GLY P  12      30.086  25.167  20.348  0.00  0.00      PROF  
ATOM   1767  HN  GLY P  12      30.960  25.389  19.922  0.00  0.00      PROF  
ATOM   1768  CA  GLY P  12      29.445  26.256  21.112  0.00  0.00      PROF  
ATOM   1769  HA1 GLY P  12      29.795  26.288  22.133  0.00  0.00      PROF  
ATOM   1770  HA2 GLY P  12      28.381  26.075  21.081  0.00  0.00      PROF  
ATOM   1771  C   GLY P  12      29.647  27.532  20.344  0.00  0.00      PROF  
ATOM   1772  O   GLY P  12      29.640  28.663  20.875  0.00  0.00      PROF  
ATOM   1773  N   GLY P  13      29.808  27.480  19.003  0.00  0.00      PROF  
ATOM   1774  HN  GLY P  13      29.768  26.576  18.584  0.00  0.00      PROF  
ATOM   1775  CA  GLY P  13      30.067  28.588  18.149  0.00  0.00      PROF  
ATOM   1776  HA1 GLY P  13      29.207  29.235  18.054  0.00  0.00      PROF  
ATOM   1777  HA2 GLY P  13      30.304  28.072  17.230  0.00  0.00      PROF  
ATOM   1778  C   GLY P  13      31.209  29.450  18.545  0.00  0.00      PROF  
ATOM   1779  O   GLY P  13      32.222  29.007  19.007  0.00  0.00      PROF  
ATOM   1780  N   TRP P  14      31.041  30.709  18.361  0.00  0.00      PROF  
ATOM   1781  HN  TRP P  14      30.163  31.025  18.011  0.00  0.00      PROF  
ATOM   1782  CA  TRP P  14      32.051  31.806  18.606  0.00  0.00      PROF  
ATOM   1783  HA  TRP P  14      32.939  31.447  18.106  0.00  0.00      PROF  
ATOM   1784  CB  TRP P  14      31.652  33.138  18.005  0.00  0.00      PROF  
ATOM   1785  HB1 TRP P  14      30.662  33.437  18.411  0.00  0.00      PROF  
ATOM   1786  HB2 TRP P  14      31.338  32.884  16.970  0.00  0.00      PROF  
ATOM   1787  CG  TRP P  14      32.592  34.285  18.126  0.00  0.00      PROF  
ATOM   1788  CD1 TRP P  14      32.672  35.244  19.090  0.00  0.00      PROF  
ATOM   1789  HD1 TRP P  14      32.129  35.175  20.021  0.00  0.00      PROF  
ATOM   1790  NE1 TRP P  14      33.572  36.171  18.736  0.00  0.00      PROF  
ATOM   1791  HE1 TRP P  14      33.711  37.021  19.194  0.00  0.00      PROF  
ATOM   1792  CE2 TRP P  14      33.950  35.877  17.400  0.00  0.00      PROF  
ATOM   1793  CD2 TRP P  14      33.433  34.603  17.027  0.00  0.00      PROF  
ATOM   1794  CE3 TRP P  14      33.623  34.090  15.785  0.00  0.00      PROF  
ATOM   1795  HE3 TRP P  14      33.177  33.130  15.572  0.00  0.00      PROF  
ATOM   1796  CZ3 TRP P  14      34.124  34.933  14.798  0.00  0.00      PROF  
ATOM   1797  HZ3 TRP P  14      34.072  34.635  13.761  0.00  0.00      PROF  
ATOM   1798  CZ2 TRP P  14      34.619  36.662  16.417  0.00  0.00      PROF  
ATOM   1799  HZ2 TRP P  14      34.816  37.716  16.551  0.00  0.00      PROF  
ATOM   1800  CH2 TRP P  14      34.686  36.145  15.107  0.00  0.00      PROF  
ATOM   1801  HH2 TRP P  14      34.939  36.788  14.277  0.00  0.00      PROF  
ATOM   1802  C   TRP P  14      32.508  32.014  20.041  0.00  0.00      PROF  
ATOM   1803  O   TRP P  14      33.744  32.125  20.174  0.00  0.00      PROF  
ATOM   1804  N   THR P  15      31.588  32.061  21.001  0.00  0.00      PROF  
ATOM   1805  HN  THR P  15      30.621  32.163  20.779  0.00  0.00      PROF  
ATOM   1806  CA  THR P  15      31.917  32.115  22.420  0.00  0.00      PROF  
ATOM   1807  HA  THR P  15      32.661  32.871  22.620  0.00  0.00      PROF  
ATOM   1808  CB  THR P  15      30.645  32.464  23.252  0.00  0.00      PROF  
ATOM   1809  HB  THR P  15      30.887  32.400  24.334  0.00  0.00      PROF  
ATOM   1810  OG1 THR P  15      29.477  31.696  22.972  0.00  0.00      PROF  
ATOM   1811  HG1 THR P  15      29.254  31.955  22.074  0.00  0.00      PROF  
ATOM   1812  CG2 THR P  15      30.407  33.905  22.930  0.00  0.00      PROF  
ATOM   1813 HG21 THR P  15      31.292  34.575  22.897  0.00  0.00      PROF  
ATOM   1814 HG22 THR P  15      29.665  34.350  23.628  0.00  0.00      PROF  
ATOM   1815 HG23 THR P  15      29.749  34.047  22.046  0.00  0.00      PROF  
ATOM   1816  C   THR P  15      32.584  30.840  22.901  0.00  0.00      PROF  
ATOM   1817  O   THR P  15      33.408  30.826  23.831  0.00  0.00      PROF  
ATOM   1818  N   GLY P  16      32.195  29.670  22.368  0.00  0.00      PROF  
ATOM   1819  HN  GLY P  16      31.396  29.595  21.776  0.00  0.00      PROF  
ATOM   1820  CA  GLY P  16      32.765  28.335  22.728  0.00  0.00      PROF  
ATOM   1821  HA1 GLY P  16      32.071  27.591  22.365  0.00  0.00      PROF  
ATOM   1822  HA2 GLY P  16      32.832  28.298  23.805  0.00  0.00      PROF  
ATOM   1823  C   GLY P  16      34.159  28.106  22.147  0.00  0.00      PROF  
ATOM   1824  O   GLY P  16      34.979  27.442  22.826  0.00  0.00      PROF  
ATOM   1825  N   MET P  17      34.432  28.729  20.982  0.00  0.00      PROF  
ATOM   1826  HN  MET P  17      33.654  29.048  20.446  0.00  0.00      PROF  
ATOM   1827  CA  MET P  17      35.798  28.834  20.398  0.00  0.00      PROF  
ATOM   1828  HA  MET P  17      36.126  27.814  20.263  0.00  0.00      PROF  
ATOM   1829  CB  MET P  17      35.818  29.436  18.956  0.00  0.00      PROF  
ATOM   1830  HB1 MET P  17      35.037  30.222  18.876  0.00  0.00      PROF  
ATOM   1831  HB2 MET P  17      35.415  28.791  18.146  0.00  0.00      PROF  
ATOM   1832  CG  MET P  17      37.256  29.971  18.524  0.00  0.00      PROF  
ATOM   1833  HG1 MET P  17      37.880  29.107  18.212  0.00  0.00      PROF  
ATOM   1834  HG2 MET P  17      37.551  30.631  19.368  0.00  0.00      PROF  
ATOM   1835  SD  MET P  17      36.921  31.008  17.118  0.00  0.00      PROF  
ATOM   1836  CE  MET P  17      36.346  32.506  17.941  0.00  0.00      PROF  
ATOM   1837  HE1 MET P  17      35.622  32.231  18.738  0.00  0.00      PROF  
ATOM   1838  HE2 MET P  17      35.909  33.160  17.156  0.00  0.00      PROF  
ATOM   1839  HE3 MET P  17      37.207  33.115  18.289  0.00  0.00      PROF  
ATOM   1840  C   MET P  17      36.871  29.389  21.408  0.00  0.00      PROF  
ATOM   1841  O   MET P  17      37.995  28.829  21.486  0.00  0.00      PROF  
ATOM   1842  N   ILE P  18      36.565  30.493  22.071  0.00  0.00      PROF  
ATOM   1843  HN  ILE P  18      35.692  30.957  21.949  0.00  0.00      PROF  
ATOM   1844  CA  ILE P  18      37.454  31.026  23.073  0.00  0.00      PROF  
ATOM   1845  HA  ILE P  18      38.414  31.295  22.659  0.00  0.00      PROF  
ATOM   1846  CB  ILE P  18      36.967  32.319  23.621  0.00  0.00      PROF  
ATOM   1847  HB  ILE P  18      36.036  32.219  24.219  0.00  0.00      PROF  
ATOM   1848  CG2 ILE P  18      38.020  33.037  24.594  0.00  0.00      PROF  
ATOM   1849 HG21 ILE P  18      38.221  32.321  25.420  0.00  0.00      PROF  
ATOM   1850 HG22 ILE P  18      37.537  33.901  25.099  0.00  0.00      PROF  
ATOM   1851 HG23 ILE P  18      38.979  33.330  24.115  0.00  0.00      PROF  
ATOM   1852  CG1 ILE P  18      36.525  33.251  22.463  0.00  0.00      PROF  
ATOM   1853 HG11 ILE P  18      36.184  34.222  22.881  0.00  0.00      PROF  
ATOM   1854 HG12 ILE P  18      35.592  32.936  21.949  0.00  0.00      PROF  
ATOM   1855  CD  ILE P  18      37.603  33.603  21.456  0.00  0.00      PROF  
ATOM   1856  HD1 ILE P  18      37.416  34.527  20.868  0.00  0.00      PROF  
ATOM   1857  HD2 ILE P  18      37.783  32.806  20.703  0.00  0.00      PROF  
ATOM   1858  HD3 ILE P  18      38.597  33.707  21.941  0.00  0.00      PROF  
ATOM   1859  C   ILE P  18      37.748  30.089  24.211  0.00  0.00      PROF  
ATOM   1860  O   ILE P  18      38.863  29.921  24.710  0.00  0.00      PROF  
ATOM   1861  N   ASP P  19      36.681  29.486  24.757  0.00  0.00      PROF  
ATOM   1862  HN  ASP P  19      35.751  29.517  24.397  0.00  0.00      PROF  
ATOM   1863  CA  ASP P  19      36.798  28.512  25.785  0.00  0.00      PROF  
ATOM   1864  HA  ASP P  19      37.317  29.006  26.593  0.00  0.00      PROF  
ATOM   1865  CB  ASP P  19      35.409  28.035  26.298  0.00  0.00      PROF  
ATOM   1866  HB1 ASP P  19      35.439  27.103  26.901  0.00  0.00      PROF  
ATOM   1867  HB2 ASP P  19      34.733  27.704  25.481  0.00  0.00      PROF  
ATOM   1868  CG  ASP P  19      34.794  29.057  27.185  0.00  0.00      PROF  
ATOM   1869  OD1 ASP P  19      35.350  30.127  27.438  0.00  0.00      PROF  
ATOM   1870  OD2 ASP P  19      33.648  28.839  27.698  0.00  0.00      PROF  
ATOM   1871  C   ASP P  19      37.585  27.217  25.410  0.00  0.00      PROF  
ATOM   1872  O   ASP P  19      38.459  26.642  26.154  0.00  0.00      PROF  
ATOM   1873  N   GLY P  20      37.448  26.833  24.149  0.00  0.00      PROF  
ATOM   1874  HN  GLY P  20      36.647  27.232  23.711  0.00  0.00      PROF  
ATOM   1875  CA  GLY P  20      38.276  25.715  23.618  0.00  0.00      PROF  
ATOM   1876  HA1 GLY P  20      37.773  25.380  22.723  0.00  0.00      PROF  
ATOM   1877  HA2 GLY P  20      38.410  24.942  24.360  0.00  0.00      PROF  
ATOM   1878  C   GLY P  20      39.660  26.094  23.237  0.00  0.00      PROF  
ATOM   1879  O   GLY P  20      40.550  25.291  23.101  0.00  0.00      PROF  
ATOM   1880  N   TRP P  21      40.001  27.390  23.079  0.00  0.00      PROF  
ATOM   1881  HN  TRP P  21      39.304  28.101  23.128  0.00  0.00      PROF  
ATOM   1882  CA  TRP P  21      41.320  27.858  22.892  0.00  0.00      PROF  
ATOM   1883  HA  TRP P  21      41.896  27.218  22.240  0.00  0.00      PROF  
ATOM   1884  CB  TRP P  21      41.249  29.298  22.276  0.00  0.00      PROF  
ATOM   1885  HB1 TRP P  21      40.480  29.796  22.905  0.00  0.00      PROF  
ATOM   1886  HB2 TRP P  21      40.715  29.275  21.302  0.00  0.00      PROF  
ATOM   1887  CG  TRP P  21      42.456  30.244  22.137  0.00  0.00      PROF  
ATOM   1888  CD1 TRP P  21      42.727  31.418  22.794  0.00  0.00      PROF  
ATOM   1889  HD1 TRP P  21      42.127  31.776  23.617  0.00  0.00      PROF  
ATOM   1890  NE1 TRP P  21      43.836  32.039  22.293  0.00  0.00      PROF  
ATOM   1891  HE1 TRP P  21      44.277  32.863  22.574  0.00  0.00      PROF  
ATOM   1892  CE2 TRP P  21      44.408  31.253  21.319  0.00  0.00      PROF  
ATOM   1893  CD2 TRP P  21      43.532  30.166  21.145  0.00  0.00      PROF  
ATOM   1894  CE3 TRP P  21      43.868  29.226  20.177  0.00  0.00      PROF  
ATOM   1895  HE3 TRP P  21      43.211  28.378  20.052  0.00  0.00      PROF  
ATOM   1896  CZ3 TRP P  21      44.953  29.478  19.324  0.00  0.00      PROF  
ATOM   1897  HZ3 TRP P  21      45.391  28.716  18.696  0.00  0.00      PROF  
ATOM   1898  CZ2 TRP P  21      45.496  31.490  20.470  0.00  0.00      PROF  
ATOM   1899  HZ2 TRP P  21      46.114  32.355  20.664  0.00  0.00      PROF  
ATOM   1900  CH2 TRP P  21      45.778  30.577  19.513  0.00  0.00      PROF  
ATOM   1901  HH2 TRP P  21      46.648  30.646  18.876  0.00  0.00      PROF  
ATOM   1902  C   TRP P  21      42.048  27.825  24.245  0.00  0.00      PROF  
ATOM   1903  O   TRP P  21      43.203  27.409  24.362  0.00  0.00      PROF  
ATOM   1904  N   TYR P  22      41.338  28.160  25.340  0.00  0.00      PROF  
ATOM   1905  HN  TYR P  22      40.408  28.503  25.231  0.00  0.00      PROF  
ATOM   1906  CA  TYR P  22      41.840  28.260  26.691  0.00  0.00      PROF  
ATOM   1907  HA  TYR P  22      42.911  28.392  26.741  0.00  0.00      PROF  
ATOM   1908  CB  TYR P  22      41.180  29.493  27.381  0.00  0.00      PROF  
ATOM   1909  HB1 TYR P  22      41.506  29.427  28.441  0.00  0.00      PROF  
ATOM   1910  HB2 TYR P  22      40.078  29.402  27.266  0.00  0.00      PROF  
ATOM   1911  CG  TYR P  22      41.603  30.890  26.808  0.00  0.00      PROF  
ATOM   1912  CD1 TYR P  22      42.902  31.085  26.323  0.00  0.00      PROF  
ATOM   1913  HD1 TYR P  22      43.642  30.307  26.435  0.00  0.00      PROF  
ATOM   1914  CE1 TYR P  22      43.360  32.338  25.945  0.00  0.00      PROF  
ATOM   1915  HE1 TYR P  22      44.335  32.499  25.510  0.00  0.00      PROF  
ATOM   1916  CZ  TYR P  22      42.409  33.400  25.911  0.00  0.00      PROF  
ATOM   1917  OH  TYR P  22      42.782  34.676  25.376  0.00  0.00      PROF  
ATOM   1918  HH  TYR P  22      43.468  34.489  24.730  0.00  0.00      PROF  
ATOM   1919  CD2 TYR P  22      40.720  31.957  26.830  0.00  0.00      PROF  
ATOM   1920  HD2 TYR P  22      39.741  31.843  27.270  0.00  0.00      PROF  
ATOM   1921  CE2 TYR P  22      41.122  33.221  26.400  0.00  0.00      PROF  
ATOM   1922  HE2 TYR P  22      40.436  34.055  26.430  0.00  0.00      PROF  
ATOM   1923  C   TYR P  22      41.479  26.995  27.452  0.00  0.00      PROF  
ATOM   1924  O   TYR P  22      41.415  27.023  28.685  0.00  0.00      PROF  
ATOM   1925  N   GLY P  23      41.170  25.899  26.792  0.00  0.00      PROF  
ATOM   1926  HN  GLY P  23      40.882  26.029  25.846  0.00  0.00      PROF  
ATOM   1927  CA  GLY P  23      40.987  24.615  27.408  0.00  0.00      PROF  
ATOM   1928  HA1 GLY P  23      39.957  24.297  27.474  0.00  0.00      PROF  
ATOM   1929  HA2 GLY P  23      41.421  24.413  28.376  0.00  0.00      PROF  
ATOM   1930  C   GLY P  23      41.590  23.547  26.480  0.00  0.00      PROF  
ATOM   1931  OT1 GLY P  23      42.822  23.350  26.414  0.00  0.00      PROF  
ATOM   1932  OT2 GLY P  23      40.778  22.983  25.692  0.00  0.00      PROF  
ATOM   1933  C3  CHL1M   1     -26.533 -29.028  16.539  0.00  0.00      MEMB  
ATOM   1934  H3  CHL1M   1     -27.390 -29.713  16.361  0.00  0.00      MEMB  
ATOM   1935  O3  CHL1M   1     -26.335 -28.679  17.898  0.00  0.00      MEMB  
ATOM   1936  H3' CHL1M   1     -25.632 -28.026  17.850  0.00  0.00      MEMB  
ATOM   1937  C4  CHL1M   1     -25.204 -29.606  16.046  0.00  0.00      MEMB  
ATOM   1938  H4A CHL1M   1     -24.322 -28.962  16.246  0.00  0.00      MEMB  
ATOM   1939  H4B CHL1M   1     -24.918 -30.522  16.606  0.00  0.00      MEMB  
ATOM   1940  C5  CHL1M   1     -25.290 -29.897  14.596  0.00  0.00      MEMB  
ATOM   1941  C6  CHL1M   1     -25.192 -31.167  14.184  0.00  0.00      MEMB  
ATOM   1942  H6  CHL1M   1     -24.950 -31.944  14.924  0.00  0.00      MEMB  
ATOM   1943  C7  CHL1M   1     -25.313 -31.533  12.692  0.00  0.00      MEMB  
ATOM   1944  H7A CHL1M   1     -24.610 -32.367  12.481  0.00  0.00      MEMB  
ATOM   1945  H7B CHL1M   1     -26.355 -31.877  12.517  0.00  0.00      MEMB  
ATOM   1946  C8  CHL1M   1     -25.092 -30.272  11.770  0.00  0.00      MEMB  
ATOM   1947  H8  CHL1M   1     -24.026 -29.968  11.849  0.00  0.00      MEMB  
ATOM   1948  C14 CHL1M   1     -25.587 -30.511  10.325  0.00  0.00      MEMB  
ATOM   1949  H14 CHL1M   1     -26.683 -30.643  10.452  0.00  0.00      MEMB  
ATOM   1950  C15 CHL1M   1     -24.996 -31.786   9.690  0.00  0.00      MEMB  
ATOM   1951 H15A CHL1M   1     -23.910 -31.777   9.926  0.00  0.00      MEMB  
ATOM   1952 H15B CHL1M   1     -25.503 -32.674  10.125  0.00  0.00      MEMB  
ATOM   1953  C16 CHL1M   1     -25.225 -31.608   8.136  0.00  0.00      MEMB  
ATOM   1954 H16A CHL1M   1     -24.309 -31.695   7.514  0.00  0.00      MEMB  
ATOM   1955 H16B CHL1M   1     -25.952 -32.343   7.730  0.00  0.00      MEMB  
ATOM   1956  C17 CHL1M   1     -25.809 -30.172   7.975  0.00  0.00      MEMB  
ATOM   1957  H17 CHL1M   1     -26.920 -30.177   7.930  0.00  0.00      MEMB  
ATOM   1958  C13 CHL1M   1     -25.357 -29.451   9.290  0.00  0.00      MEMB  
ATOM   1959  C18 CHL1M   1     -23.838 -28.982   9.159  0.00  0.00      MEMB  
ATOM   1960 H18A CHL1M   1     -23.878 -28.014   8.615  0.00  0.00      MEMB  
ATOM   1961 H18B CHL1M   1     -23.374 -28.810  10.154  0.00  0.00      MEMB  
ATOM   1962 H18C CHL1M   1     -23.202 -29.757   8.681  0.00  0.00      MEMB  
ATOM   1963  C12 CHL1M   1     -26.273 -28.222   9.706  0.00  0.00      MEMB  
ATOM   1964 H12A CHL1M   1     -25.951 -27.385   9.050  0.00  0.00      MEMB  
ATOM   1965 H12B CHL1M   1     -27.367 -28.411   9.690  0.00  0.00      MEMB  
ATOM   1966  C11 CHL1M   1     -25.896 -27.852  11.209  0.00  0.00      MEMB  
ATOM   1967 H11A CHL1M   1     -24.838 -27.549  11.059  0.00  0.00      MEMB  
ATOM   1968 H11B CHL1M   1     -26.549 -27.018  11.544  0.00  0.00      MEMB  
ATOM   1969  C9  CHL1M   1     -25.908 -29.064  12.225  0.00  0.00      MEMB  
ATOM   1970  H9  CHL1M   1     -26.947 -29.455  12.244  0.00  0.00      MEMB  
ATOM   1971  C10 CHL1M   1     -25.633 -28.681  13.704  0.00  0.00      MEMB  
ATOM   1972  C19 CHL1M   1     -24.452 -27.647  13.718  0.00  0.00      MEMB  
ATOM   1973 H19A CHL1M   1     -23.561 -28.040  13.183  0.00  0.00      MEMB  
ATOM   1974 H19B CHL1M   1     -24.849 -26.640  13.471  0.00  0.00      MEMB  
ATOM   1975 H19C CHL1M   1     -24.207 -27.627  14.802  0.00  0.00      MEMB  
ATOM   1976  C1  CHL1M   1     -26.918 -27.978  14.263  0.00  0.00      MEMB  
ATOM   1977  H1A CHL1M   1     -27.114 -27.053  13.679  0.00  0.00      MEMB  
ATOM   1978  H1B CHL1M   1     -27.749 -28.707  14.156  0.00  0.00      MEMB  
ATOM   1979  C2  CHL1M   1     -26.900 -27.677  15.776  0.00  0.00      MEMB  
ATOM   1980  H2A CHL1M   1     -27.843 -27.132  15.995  0.00  0.00      MEMB  
ATOM   1981  H2B CHL1M   1     -25.989 -27.074  15.979  0.00  0.00      MEMB  
ATOM   1982  C20 CHL1M   1     -25.423 -29.551   6.598  0.00  0.00      MEMB  
ATOM   1983  H20 CHL1M   1     -24.349 -29.271   6.544  0.00  0.00      MEMB  
ATOM   1984  C21 CHL1M   1     -26.128 -28.267   6.300  0.00  0.00      MEMB  
ATOM   1985 H21A CHL1M   1     -26.041 -27.507   7.105  0.00  0.00      MEMB  
ATOM   1986 H21B CHL1M   1     -27.218 -28.481   6.293  0.00  0.00      MEMB  
ATOM   1987 H21C CHL1M   1     -25.999 -27.908   5.257  0.00  0.00      MEMB  
ATOM   1988  C22 CHL1M   1     -25.663 -30.533   5.437  0.00  0.00      MEMB  
ATOM   1989 H22A CHL1M   1     -25.245 -31.540   5.650  0.00  0.00      MEMB  
ATOM   1990 H22B CHL1M   1     -26.730 -30.813   5.301  0.00  0.00      MEMB  
ATOM   1991  C23 CHL1M   1     -25.180 -30.166   4.033  0.00  0.00      MEMB  
ATOM   1992 H23A CHL1M   1     -25.487 -29.151   3.702  0.00  0.00      MEMB  
ATOM   1993 H23B CHL1M   1     -24.085 -30.341   3.972  0.00  0.00      MEMB  
ATOM   1994  C24 CHL1M   1     -25.713 -31.286   3.130  0.00  0.00      MEMB  
ATOM   1995 H24A CHL1M   1     -25.277 -32.250   3.471  0.00  0.00      MEMB  
ATOM   1996 H24B CHL1M   1     -26.812 -31.267   3.288  0.00  0.00      MEMB  
ATOM   1997  C25 CHL1M   1     -25.397 -31.233   1.630  0.00  0.00      MEMB  
ATOM   1998  H25 CHL1M   1     -25.883 -32.130   1.190  0.00  0.00      MEMB  
ATOM   1999  C26 CHL1M   1     -26.107 -29.981   1.070  0.00  0.00      MEMB  
ATOM   2000 H26A CHL1M   1     -27.192 -29.989   1.305  0.00  0.00      MEMB  
ATOM   2001 H26B CHL1M   1     -25.633 -29.058   1.467  0.00  0.00      MEMB  
ATOM   2002 H26C CHL1M   1     -25.966 -30.013  -0.031  0.00  0.00      MEMB  
ATOM   2003  C27 CHL1M   1     -23.903 -31.443   1.335  0.00  0.00      MEMB  
ATOM   2004 H27A CHL1M   1     -23.659 -32.475   1.668  0.00  0.00      MEMB  
ATOM   2005 H27B CHL1M   1     -23.735 -31.420   0.237  0.00  0.00      MEMB  
ATOM   2006 H27C CHL1M   1     -23.192 -30.749   1.832  0.00  0.00      MEMB  
ATOM   2007  C3  CHL1M   2     -16.653  65.086  16.826  0.00  0.00      MEMB  
ATOM   2008  H3  CHL1M   2     -17.636  65.158  16.313  0.00  0.00      MEMB  
ATOM   2009  O3  CHL1M   2     -16.972  64.925  18.143  0.00  0.00      MEMB  
ATOM   2010  H3' CHL1M   2     -16.083  64.937  18.504  0.00  0.00      MEMB  
ATOM   2011  C4  CHL1M   2     -15.808  63.888  16.311  0.00  0.00      MEMB  
ATOM   2012  H4A CHL1M   2     -14.791  63.969  16.752  0.00  0.00      MEMB  
ATOM   2013  H4B CHL1M   2     -16.291  62.954  16.669  0.00  0.00      MEMB  
ATOM   2014  C5  CHL1M   2     -15.717  63.974  14.765  0.00  0.00      MEMB  
ATOM   2015  C6  CHL1M   2     -16.097  62.973  13.978  0.00  0.00      MEMB  
ATOM   2016  H6  CHL1M   2     -16.511  62.040  14.387  0.00  0.00      MEMB  
ATOM   2017  C7  CHL1M   2     -15.970  62.912  12.486  0.00  0.00      MEMB  
ATOM   2018  H7A CHL1M   2     -15.490  61.963  12.163  0.00  0.00      MEMB  
ATOM   2019  H7B CHL1M   2     -16.959  62.940  11.980  0.00  0.00      MEMB  
ATOM   2020  C8  CHL1M   2     -15.061  64.081  12.009  0.00  0.00      MEMB  
ATOM   2021  H8  CHL1M   2     -14.001  63.765  12.120  0.00  0.00      MEMB  
ATOM   2022  C14 CHL1M   2     -15.302  64.353  10.594  0.00  0.00      MEMB  
ATOM   2023  H14 CHL1M   2     -16.389  64.564  10.503  0.00  0.00      MEMB  
ATOM   2024  C15 CHL1M   2     -15.057  63.139   9.664  0.00  0.00      MEMB  
ATOM   2025 H15A CHL1M   2     -14.152  62.505   9.783  0.00  0.00      MEMB  
ATOM   2026 H15B CHL1M   2     -15.883  62.404   9.766  0.00  0.00      MEMB  
ATOM   2027  C16 CHL1M   2     -14.956  63.730   8.248  0.00  0.00      MEMB  
ATOM   2028 H16A CHL1M   2     -14.028  63.418   7.724  0.00  0.00      MEMB  
ATOM   2029 H16B CHL1M   2     -15.902  63.403   7.766  0.00  0.00      MEMB  
ATOM   2030  C17 CHL1M   2     -14.953  65.257   8.477  0.00  0.00      MEMB  
ATOM   2031  H17 CHL1M   2     -16.003  65.619   8.508  0.00  0.00      MEMB  
ATOM   2032  C13 CHL1M   2     -14.499  65.435   9.963  0.00  0.00      MEMB  
ATOM   2033  C18 CHL1M   2     -12.982  65.182  10.063  0.00  0.00      MEMB  
ATOM   2034 H18A CHL1M   2     -12.379  65.934   9.511  0.00  0.00      MEMB  
ATOM   2035 H18B CHL1M   2     -12.737  65.205  11.146  0.00  0.00      MEMB  
ATOM   2036 H18C CHL1M   2     -12.766  64.214   9.562  0.00  0.00      MEMB  
ATOM   2037  C12 CHL1M   2     -14.901  66.750  10.662  0.00  0.00      MEMB  
ATOM   2038 H12A CHL1M   2     -14.345  67.604  10.219  0.00  0.00      MEMB  
ATOM   2039 H12B CHL1M   2     -15.982  66.910  10.463  0.00  0.00      MEMB  
ATOM   2040  C11 CHL1M   2     -14.578  66.723  12.197  0.00  0.00      MEMB  
ATOM   2041 H11A CHL1M   2     -13.471  66.764  12.282  0.00  0.00      MEMB  
ATOM   2042 H11B CHL1M   2     -15.142  67.606  12.567  0.00  0.00      MEMB  
ATOM   2043  C9  CHL1M   2     -15.268  65.460  12.748  0.00  0.00      MEMB  
ATOM   2044  H9  CHL1M   2     -16.338  65.668  12.533  0.00  0.00      MEMB  
ATOM   2045  C10 CHL1M   2     -15.083  65.308  14.276  0.00  0.00      MEMB  
ATOM   2046  C19 CHL1M   2     -13.613  65.289  14.607  0.00  0.00      MEMB  
ATOM   2047 H19A CHL1M   2     -13.368  65.185  15.685  0.00  0.00      MEMB  
ATOM   2048 H19B CHL1M   2     -13.071  64.459  14.105  0.00  0.00      MEMB  
ATOM   2049 H19C CHL1M   2     -13.226  66.270  14.255  0.00  0.00      MEMB  
ATOM   2050  C1  CHL1M   2     -15.809  66.497  15.062  0.00  0.00      MEMB  
ATOM   2051  H1A CHL1M   2     -15.321  67.482  14.898  0.00  0.00      MEMB  
ATOM   2052  H1B CHL1M   2     -16.843  66.563  14.663  0.00  0.00      MEMB  
ATOM   2053  C2  CHL1M   2     -15.913  66.383  16.633  0.00  0.00      MEMB  
ATOM   2054  H2A CHL1M   2     -16.430  67.174  17.217  0.00  0.00      MEMB  
ATOM   2055  H2B CHL1M   2     -14.900  66.450  17.082  0.00  0.00      MEMB  
ATOM   2056  C20 CHL1M   2     -14.266  66.073   7.349  0.00  0.00      MEMB  
ATOM   2057  H20 CHL1M   2     -13.229  66.341   7.643  0.00  0.00      MEMB  
ATOM   2058  C21 CHL1M   2     -15.085  67.342   7.100  0.00  0.00      MEMB  
ATOM   2059 H21A CHL1M   2     -15.971  67.184   6.450  0.00  0.00      MEMB  
ATOM   2060 H21B CHL1M   2     -14.477  68.194   6.727  0.00  0.00      MEMB  
ATOM   2061 H21C CHL1M   2     -15.360  67.860   8.044  0.00  0.00      MEMB  
ATOM   2062  C22 CHL1M   2     -14.270  65.356   5.945  0.00  0.00      MEMB  
ATOM   2063 H22A CHL1M   2     -14.044  64.269   5.967  0.00  0.00      MEMB  
ATOM   2064 H22B CHL1M   2     -15.271  65.500   5.484  0.00  0.00      MEMB  
ATOM   2065  C23 CHL1M   2     -13.122  65.910   5.098  0.00  0.00      MEMB  
ATOM   2066 H23A CHL1M   2     -13.173  66.985   4.823  0.00  0.00      MEMB  
ATOM   2067 H23B CHL1M   2     -12.172  65.649   5.612  0.00  0.00      MEMB  
ATOM   2068  C24 CHL1M   2     -13.070  65.099   3.865  0.00  0.00      MEMB  
ATOM   2069 H24A CHL1M   2     -12.005  65.141   3.551  0.00  0.00      MEMB  
ATOM   2070 H24B CHL1M   2     -13.183  64.020   4.105  0.00  0.00      MEMB  
ATOM   2071  C25 CHL1M   2     -14.003  65.570   2.723  0.00  0.00      MEMB  
ATOM   2072  H25 CHL1M   2     -14.958  65.571   3.292  0.00  0.00      MEMB  
ATOM   2073  C26 CHL1M   2     -13.829  67.039   2.204  0.00  0.00      MEMB  
ATOM   2074 H26A CHL1M   2     -12.823  67.015   1.735  0.00  0.00      MEMB  
ATOM   2075 H26B CHL1M   2     -14.504  67.229   1.342  0.00  0.00      MEMB  
ATOM   2076 H26C CHL1M   2     -14.049  67.772   3.010  0.00  0.00      MEMB  
ATOM   2077  C27 CHL1M   2     -14.017  64.441   1.647  0.00  0.00      MEMB  
ATOM   2078 H27A CHL1M   2     -14.309  63.547   2.238  0.00  0.00      MEMB  
ATOM   2079 H27B CHL1M   2     -14.811  64.470   0.870  0.00  0.00      MEMB  
ATOM   2080 H27C CHL1M   2     -12.966  64.266   1.331  0.00  0.00      MEMB  
ATOM   2081  C3  CHL1M   3     -12.109  14.576  15.627  0.00  0.00      MEMB  
ATOM   2082  H3  CHL1M   3     -11.043  14.278  15.524  0.00  0.00      MEMB  
ATOM   2083  O3  CHL1M   3     -12.357  14.722  17.067  0.00  0.00      MEMB  
ATOM   2084  H3' CHL1M   3     -11.567  15.101  17.460  0.00  0.00      MEMB  
ATOM   2085  C4  CHL1M   3     -12.466  15.871  14.878  0.00  0.00      MEMB  
ATOM   2086  H4A CHL1M   3     -13.488  16.209  15.155  0.00  0.00      MEMB  
ATOM   2087  H4B CHL1M   3     -11.726  16.578  15.308  0.00  0.00      MEMB  
ATOM   2088  C5  CHL1M   3     -12.151  15.633  13.436  0.00  0.00      MEMB  
ATOM   2089  C6  CHL1M   3     -11.294  16.490  12.900  0.00  0.00      MEMB  
ATOM   2090  H6  CHL1M   3     -10.990  17.380  13.471  0.00  0.00      MEMB  
ATOM   2091  C7  CHL1M   3     -10.973  16.503  11.416  0.00  0.00      MEMB  
ATOM   2092  H7A CHL1M   3     -11.004  17.545  11.031  0.00  0.00      MEMB  
ATOM   2093  H7B CHL1M   3      -9.942  16.120  11.259  0.00  0.00      MEMB  
ATOM   2094  C8  CHL1M   3     -11.962  15.670  10.592  0.00  0.00      MEMB  
ATOM   2095  H8  CHL1M   3     -12.933  16.140  10.324  0.00  0.00      MEMB  
ATOM   2096  C14 CHL1M   3     -11.268  15.429   9.300  0.00  0.00      MEMB  
ATOM   2097  H14 CHL1M   3     -10.319  14.929   9.588  0.00  0.00      MEMB  
ATOM   2098  C15 CHL1M   3     -10.900  16.674   8.398  0.00  0.00      MEMB  
ATOM   2099 H15A CHL1M   3     -11.818  17.288   8.286  0.00  0.00      MEMB  
ATOM   2100 H15B CHL1M   3     -10.046  17.273   8.782  0.00  0.00      MEMB  
ATOM   2101  C16 CHL1M   3     -10.566  15.996   7.039  0.00  0.00      MEMB  
ATOM   2102 H16A CHL1M   3     -11.215  16.551   6.329  0.00  0.00      MEMB  
ATOM   2103 H16B CHL1M   3      -9.476  16.009   6.823  0.00  0.00      MEMB  
ATOM   2104  C17 CHL1M   3     -10.964  14.464   7.131  0.00  0.00      MEMB  
ATOM   2105  H17 CHL1M   3     -10.076  13.915   7.512  0.00  0.00      MEMB  
ATOM   2106  C13 CHL1M   3     -11.954  14.368   8.344  0.00  0.00      MEMB  
ATOM   2107  C18 CHL1M   3     -13.301  14.958   7.966  0.00  0.00      MEMB  
ATOM   2108 H18A CHL1M   3     -13.797  14.512   7.078  0.00  0.00      MEMB  
ATOM   2109 H18B CHL1M   3     -14.034  14.705   8.762  0.00  0.00      MEMB  
ATOM   2110 H18C CHL1M   3     -13.428  16.062   7.968  0.00  0.00      MEMB  
ATOM   2111  C12 CHL1M   3     -11.938  12.994   9.045  0.00  0.00      MEMB  
ATOM   2112 H12A CHL1M   3     -12.622  12.380   8.420  0.00  0.00      MEMB  
ATOM   2113 H12B CHL1M   3     -10.902  12.606   9.150  0.00  0.00      MEMB  
ATOM   2114  C11 CHL1M   3     -12.634  13.136  10.370  0.00  0.00      MEMB  
ATOM   2115 H11A CHL1M   3     -13.742  13.140  10.278  0.00  0.00      MEMB  
ATOM   2116 H11B CHL1M   3     -12.462  12.168  10.888  0.00  0.00      MEMB  
ATOM   2117  C9  CHL1M   3     -12.147  14.320  11.264  0.00  0.00      MEMB  
ATOM   2118  H9  CHL1M   3     -11.138  13.942  11.535  0.00  0.00      MEMB  
ATOM   2119  C10 CHL1M   3     -12.854  14.473  12.640  0.00  0.00      MEMB  
ATOM   2120  C19 CHL1M   3     -14.306  14.691  12.444  0.00  0.00      MEMB  
ATOM   2121 H19A CHL1M   3     -14.908  14.544  13.366  0.00  0.00      MEMB  
ATOM   2122 H19B CHL1M   3     -14.457  15.720  12.054  0.00  0.00      MEMB  
ATOM   2123 H19C CHL1M   3     -14.701  14.024  11.648  0.00  0.00      MEMB  
ATOM   2124  C1  CHL1M   3     -12.708  13.240  13.557  0.00  0.00      MEMB  
ATOM   2125  H1A CHL1M   3     -13.479  12.521  13.207  0.00  0.00      MEMB  
ATOM   2126  H1B CHL1M   3     -11.688  12.836  13.379  0.00  0.00      MEMB  
ATOM   2127  C2  CHL1M   3     -13.001  13.450  15.063  0.00  0.00      MEMB  
ATOM   2128  H2A CHL1M   3     -12.774  12.477  15.549  0.00  0.00      MEMB  
ATOM   2129  H2B CHL1M   3     -14.039  13.813  15.217  0.00  0.00      MEMB  
ATOM   2130  C20 CHL1M   3     -11.400  13.848   5.825  0.00  0.00      MEMB  
ATOM   2131  H20 CHL1M   3     -12.303  13.236   6.038  0.00  0.00      MEMB  
ATOM   2132  C21 CHL1M   3     -10.247  12.897   5.277  0.00  0.00      MEMB  
ATOM   2133 H21A CHL1M   3     -10.056  12.121   6.049  0.00  0.00      MEMB  
ATOM   2134 H21B CHL1M   3      -9.359  13.535   5.081  0.00  0.00      MEMB  
ATOM   2135 H21C CHL1M   3     -10.520  12.309   4.374  0.00  0.00      MEMB  
ATOM   2136  C22 CHL1M   3     -11.956  14.704   4.742  0.00  0.00      MEMB  
ATOM   2137 H22A CHL1M   3     -12.638  15.409   5.264  0.00  0.00      MEMB  
ATOM   2138 H22B CHL1M   3     -11.092  15.262   4.322  0.00  0.00      MEMB  
ATOM   2139  C23 CHL1M   3     -12.781  13.967   3.731  0.00  0.00      MEMB  
ATOM   2140 H23A CHL1M   3     -12.332  13.004   3.404  0.00  0.00      MEMB  
ATOM   2141 H23B CHL1M   3     -13.738  13.673   4.212  0.00  0.00      MEMB  
ATOM   2142  C24 CHL1M   3     -13.182  14.910   2.538  0.00  0.00      MEMB  
ATOM   2143 H24A CHL1M   3     -14.165  14.582   2.137  0.00  0.00      MEMB  
ATOM   2144 H24B CHL1M   3     -13.329  15.978   2.805  0.00  0.00      MEMB  
ATOM   2145  C25 CHL1M   3     -12.243  15.061   1.326  0.00  0.00      MEMB  
ATOM   2146  H25 CHL1M   3     -11.233  14.966   1.778  0.00  0.00      MEMB  
ATOM   2147  C26 CHL1M   3     -12.582  13.923   0.418  0.00  0.00      MEMB  
ATOM   2148 H26A CHL1M   3     -13.514  14.235  -0.100  0.00  0.00      MEMB  
ATOM   2149 H26B CHL1M   3     -11.788  13.557  -0.267  0.00  0.00      MEMB  
ATOM   2150 H26C CHL1M   3     -12.764  12.978   0.973  0.00  0.00      MEMB  
ATOM   2151  C27 CHL1M   3     -12.283  16.445   0.602  0.00  0.00      MEMB  
ATOM   2152 H27A CHL1M   3     -13.294  16.578   0.163  0.00  0.00      MEMB  
ATOM   2153 H27B CHL1M   3     -12.169  17.265   1.343  0.00  0.00      MEMB  
ATOM   2154 H27C CHL1M   3     -11.566  16.483  -0.245  0.00  0.00      MEMB  
ATOM   2155  C3  CHL1M   4      31.758  -8.890  16.903  0.00  0.00      MEMB  
ATOM   2156  H3  CHL1M   4      32.616  -8.771  17.599  0.00  0.00      MEMB  
ATOM   2157  O3  CHL1M   4      30.611  -8.981  17.670  0.00  0.00      MEMB  
ATOM   2158  H3' CHL1M   4      29.951  -8.395  17.292  0.00  0.00      MEMB  
ATOM   2159  C4  CHL1M   4      31.704  -7.544  16.054  0.00  0.00      MEMB  
ATOM   2160  H4A CHL1M   4      30.748  -7.648  15.497  0.00  0.00      MEMB  
ATOM   2161  H4B CHL1M   4      31.577  -6.665  16.722  0.00  0.00      MEMB  
ATOM   2162  C5  CHL1M   4      32.700  -7.260  14.981  0.00  0.00      MEMB  
ATOM   2163  C6  CHL1M   4      33.460  -6.165  14.875  0.00  0.00      MEMB  
ATOM   2164  H6  CHL1M   4      33.254  -5.435  15.672  0.00  0.00      MEMB  
ATOM   2165  C7  CHL1M   4      34.480  -5.846  13.818  0.00  0.00      MEMB  
ATOM   2166  H7A CHL1M   4      34.444  -4.812  13.414  0.00  0.00      MEMB  
ATOM   2167  H7B CHL1M   4      35.460  -6.278  14.115  0.00  0.00      MEMB  
ATOM   2168  C8  CHL1M   4      34.247  -6.789  12.551  0.00  0.00      MEMB  
ATOM   2169  H8  CHL1M   4      33.388  -6.392  11.970  0.00  0.00      MEMB  
ATOM   2170  C14 CHL1M   4      35.404  -6.748  11.639  0.00  0.00      MEMB  
ATOM   2171  H14 CHL1M   4      36.252  -7.223  12.177  0.00  0.00      MEMB  
ATOM   2172  C15 CHL1M   4      35.958  -5.331  11.284  0.00  0.00      MEMB  
ATOM   2173 H15A CHL1M   4      35.071  -4.674  11.164  0.00  0.00      MEMB  
ATOM   2174 H15B CHL1M   4      36.730  -4.967  11.996  0.00  0.00      MEMB  
ATOM   2175  C16 CHL1M   4      36.675  -5.514   9.923  0.00  0.00      MEMB  
ATOM   2176 H16A CHL1M   4      36.278  -4.770   9.199  0.00  0.00      MEMB  
ATOM   2177 H16B CHL1M   4      37.747  -5.225   9.895  0.00  0.00      MEMB  
ATOM   2178  C17 CHL1M   4      36.377  -6.937   9.464  0.00  0.00      MEMB  
ATOM   2179  H17 CHL1M   4      37.176  -7.551   9.932  0.00  0.00      MEMB  
ATOM   2180  C13 CHL1M   4      35.159  -7.519  10.311  0.00  0.00      MEMB  
ATOM   2181  C18 CHL1M   4      33.903  -7.026   9.518  0.00  0.00      MEMB  
ATOM   2182 H18A CHL1M   4      34.086  -5.948   9.323  0.00  0.00      MEMB  
ATOM   2183 H18B CHL1M   4      33.766  -7.595   8.573  0.00  0.00      MEMB  
ATOM   2184 H18C CHL1M   4      32.919  -7.039  10.033  0.00  0.00      MEMB  
ATOM   2185  C12 CHL1M   4      35.051  -8.988  10.691  0.00  0.00      MEMB  
ATOM   2186 H12A CHL1M   4      34.749  -9.588   9.806  0.00  0.00      MEMB  
ATOM   2187 H12B CHL1M   4      36.048  -9.389  10.972  0.00  0.00      MEMB  
ATOM   2188  C11 CHL1M   4      34.058  -9.276  11.795  0.00  0.00      MEMB  
ATOM   2189 H11A CHL1M   4      33.118  -9.266  11.203  0.00  0.00      MEMB  
ATOM   2190 H11B CHL1M   4      34.198 -10.328  12.126  0.00  0.00      MEMB  
ATOM   2191  C9  CHL1M   4      34.052  -8.276  12.932  0.00  0.00      MEMB  
ATOM   2192  H9  CHL1M   4      34.938  -8.498  13.565  0.00  0.00      MEMB  
ATOM   2193  C10 CHL1M   4      32.879  -8.471  13.980  0.00  0.00      MEMB  
ATOM   2194  C19 CHL1M   4      31.593  -8.699  13.135  0.00  0.00      MEMB  
ATOM   2195 H19A CHL1M   4      31.518  -7.821  12.458  0.00  0.00      MEMB  
ATOM   2196 H19B CHL1M   4      31.705  -9.667  12.600  0.00  0.00      MEMB  
ATOM   2197 H19C CHL1M   4      30.643  -8.931  13.663  0.00  0.00      MEMB  
ATOM   2198  C1  CHL1M   4      33.133  -9.683  14.911  0.00  0.00      MEMB  
ATOM   2199  H1A CHL1M   4      33.208 -10.552  14.224  0.00  0.00      MEMB  
ATOM   2200  H1B CHL1M   4      34.131  -9.508  15.368  0.00  0.00      MEMB  
ATOM   2201  C2  CHL1M   4      32.089 -10.047  15.955  0.00  0.00      MEMB  
ATOM   2202  H2A CHL1M   4      32.474 -10.825  16.649  0.00  0.00      MEMB  
ATOM   2203  H2B CHL1M   4      31.207 -10.490  15.446  0.00  0.00      MEMB  
ATOM   2204  C20 CHL1M   4      36.412  -7.188   7.932  0.00  0.00      MEMB  
ATOM   2205  H20 CHL1M   4      35.408  -6.907   7.550  0.00  0.00      MEMB  
ATOM   2206  C21 CHL1M   4      36.713  -8.633   7.625  0.00  0.00      MEMB  
ATOM   2207 H21A CHL1M   4      36.390  -9.416   8.345  0.00  0.00      MEMB  
ATOM   2208 H21B CHL1M   4      37.790  -8.830   7.434  0.00  0.00      MEMB  
ATOM   2209 H21C CHL1M   4      36.123  -8.952   6.740  0.00  0.00      MEMB  
ATOM   2210  C22 CHL1M   4      37.410  -6.302   7.124  0.00  0.00      MEMB  
ATOM   2211 H22A CHL1M   4      37.341  -5.239   7.437  0.00  0.00      MEMB  
ATOM   2212 H22B CHL1M   4      38.467  -6.511   7.396  0.00  0.00      MEMB  
ATOM   2213  C23 CHL1M   4      37.208  -6.303   5.537  0.00  0.00      MEMB  
ATOM   2214 H23A CHL1M   4      37.331  -7.352   5.191  0.00  0.00      MEMB  
ATOM   2215 H23B CHL1M   4      36.163  -6.057   5.250  0.00  0.00      MEMB  
ATOM   2216  C24 CHL1M   4      38.187  -5.311   4.854  0.00  0.00      MEMB  
ATOM   2217 H24A CHL1M   4      37.924  -4.249   5.044  0.00  0.00      MEMB  
ATOM   2218 H24B CHL1M   4      39.166  -5.532   5.332  0.00  0.00      MEMB  
ATOM   2219  C25 CHL1M   4      38.439  -5.622   3.386  0.00  0.00      MEMB  
ATOM   2220  H25 CHL1M   4      38.237  -6.700   3.207  0.00  0.00      MEMB  
ATOM   2221  C26 CHL1M   4      37.454  -4.908   2.400  0.00  0.00      MEMB  
ATOM   2222 H26A CHL1M   4      36.423  -4.985   2.805  0.00  0.00      MEMB  
ATOM   2223 H26B CHL1M   4      37.739  -3.835   2.339  0.00  0.00      MEMB  
ATOM   2224 H26C CHL1M   4      37.608  -5.347   1.391  0.00  0.00      MEMB  
ATOM   2225  C27 CHL1M   4      39.909  -5.321   3.020  0.00  0.00      MEMB  
ATOM   2226 H27A CHL1M   4      40.050  -5.461   1.927  0.00  0.00      MEMB  
ATOM   2227 H27B CHL1M   4      40.001  -4.236   3.238  0.00  0.00      MEMB  
ATOM   2228 H27C CHL1M   4      40.591  -5.990   3.588  0.00  0.00      MEMB  
ATOM   2229  C3  CHL1M   5      -5.485   9.548  13.556  0.00  0.00      MEMB  
ATOM   2230  H3  CHL1M   5      -5.618  10.650  13.500  0.00  0.00      MEMB  
ATOM   2231  O3  CHL1M   5      -4.641   9.283  14.655  0.00  0.00      MEMB  
ATOM   2232  H3' CHL1M   5      -4.292   8.389  14.625  0.00  0.00      MEMB  
ATOM   2233  C4  CHL1M   5      -6.852   8.872  13.688  0.00  0.00      MEMB  
ATOM   2234  H4A CHL1M   5      -6.673   7.803  13.931  0.00  0.00      MEMB  
ATOM   2235  H4B CHL1M   5      -7.290   9.396  14.565  0.00  0.00      MEMB  
ATOM   2236  C5  CHL1M   5      -7.748   8.989  12.529  0.00  0.00      MEMB  
ATOM   2237  C6  CHL1M   5      -9.064   9.438  12.614  0.00  0.00      MEMB  
ATOM   2238  H6  CHL1M   5      -9.384   9.751  13.619  0.00  0.00      MEMB  
ATOM   2239  C7  CHL1M   5      -9.936   9.615  11.435  0.00  0.00      MEMB  
ATOM   2240  H7A CHL1M   5     -10.984   9.346  11.690  0.00  0.00      MEMB  
ATOM   2241  H7B CHL1M   5      -9.969  10.679  11.115  0.00  0.00      MEMB  
ATOM   2242  C8  CHL1M   5      -9.476   8.814  10.233  0.00  0.00      MEMB  
ATOM   2243  H8  CHL1M   5      -9.641   7.747  10.494  0.00  0.00      MEMB  
ATOM   2244  C14 CHL1M   5     -10.280   9.235   8.971  0.00  0.00      MEMB  
ATOM   2245  H14 CHL1M   5      -9.981  10.300   8.868  0.00  0.00      MEMB  
ATOM   2246  C15 CHL1M   5     -11.811   9.340   9.097  0.00  0.00      MEMB  
ATOM   2247 H15A CHL1M   5     -12.190   8.479   9.687  0.00  0.00      MEMB  
ATOM   2248 H15B CHL1M   5     -12.060  10.313   9.573  0.00  0.00      MEMB  
ATOM   2249  C16 CHL1M   5     -12.278   9.191   7.608  0.00  0.00      MEMB  
ATOM   2250 H16A CHL1M   5     -12.883   8.281   7.402  0.00  0.00      MEMB  
ATOM   2251 H16B CHL1M   5     -13.019  10.008   7.475  0.00  0.00      MEMB  
ATOM   2252  C17 CHL1M   5     -11.003   9.005   6.739  0.00  0.00      MEMB  
ATOM   2253  H17 CHL1M   5     -10.773  10.022   6.354  0.00  0.00      MEMB  
ATOM   2254  C13 CHL1M   5      -9.896   8.577   7.713  0.00  0.00      MEMB  
ATOM   2255  C18 CHL1M   5     -10.057   7.069   7.912  0.00  0.00      MEMB  
ATOM   2256 H18A CHL1M   5      -9.663   6.531   7.023  0.00  0.00      MEMB  
ATOM   2257 H18B CHL1M   5      -9.490   6.743   8.809  0.00  0.00      MEMB  
ATOM   2258 H18C CHL1M   5     -11.142   6.843   7.993  0.00  0.00      MEMB  
ATOM   2259  C12 CHL1M   5      -8.426   8.941   7.401  0.00  0.00      MEMB  
ATOM   2260 H12A CHL1M   5      -8.074   8.400   6.497  0.00  0.00      MEMB  
ATOM   2261 H12B CHL1M   5      -8.270  10.025   7.216  0.00  0.00      MEMB  
ATOM   2262  C11 CHL1M   5      -7.518   8.574   8.575  0.00  0.00      MEMB  
ATOM   2263 H11A CHL1M   5      -7.387   7.486   8.390  0.00  0.00      MEMB  
ATOM   2264 H11B CHL1M   5      -6.516   9.045   8.489  0.00  0.00      MEMB  
ATOM   2265  C9  CHL1M   5      -7.946   9.053  10.002  0.00  0.00      MEMB  
ATOM   2266  H9  CHL1M   5      -7.879  10.158   9.904  0.00  0.00      MEMB  
ATOM   2267  C10 CHL1M   5      -7.093   8.603  11.160  0.00  0.00      MEMB  
ATOM   2268  C19 CHL1M   5      -6.855   7.070  11.137  0.00  0.00      MEMB  
ATOM   2269 H19A CHL1M   5      -6.165   6.830  10.299  0.00  0.00      MEMB  
ATOM   2270 H19B CHL1M   5      -6.427   6.743  12.108  0.00  0.00      MEMB  
ATOM   2271 H19C CHL1M   5      -7.747   6.416  11.040  0.00  0.00      MEMB  
ATOM   2272  C1  CHL1M   5      -5.661   9.205  11.032  0.00  0.00      MEMB  
ATOM   2273  H1A CHL1M   5      -5.167   8.720  10.163  0.00  0.00      MEMB  
ATOM   2274  H1B CHL1M   5      -5.794  10.292  10.843  0.00  0.00      MEMB  
ATOM   2275  C2  CHL1M   5      -4.749   9.032  12.282  0.00  0.00      MEMB  
ATOM   2276  H2A CHL1M   5      -3.863   9.652  12.027  0.00  0.00      MEMB  
ATOM   2277  H2B CHL1M   5      -4.435   8.003  12.559  0.00  0.00      MEMB  
ATOM   2278  C20 CHL1M   5     -11.387   8.241   5.464  0.00  0.00      MEMB  
ATOM   2279  H20 CHL1M   5     -11.801   7.231   5.668  0.00  0.00      MEMB  
ATOM   2280  C21 CHL1M   5     -10.138   8.004   4.498  0.00  0.00      MEMB  
ATOM   2281 H21A CHL1M   5      -9.433   8.863   4.476  0.00  0.00      MEMB  
ATOM   2282 H21B CHL1M   5     -10.444   7.806   3.448  0.00  0.00      MEMB  
ATOM   2283 H21C CHL1M   5      -9.473   7.244   4.960  0.00  0.00      MEMB  
ATOM   2284  C22 CHL1M   5     -12.388   9.098   4.655  0.00  0.00      MEMB  
ATOM   2285 H22A CHL1M   5     -13.216   9.313   5.364  0.00  0.00      MEMB  
ATOM   2286 H22B CHL1M   5     -11.915  10.035   4.293  0.00  0.00      MEMB  
ATOM   2287  C23 CHL1M   5     -12.950   8.426   3.366  0.00  0.00      MEMB  
ATOM   2288 H23A CHL1M   5     -12.283   8.501   2.481  0.00  0.00      MEMB  
ATOM   2289 H23B CHL1M   5     -13.024   7.341   3.592  0.00  0.00      MEMB  
ATOM   2290  C24 CHL1M   5     -14.286   9.043   2.895  0.00  0.00      MEMB  
ATOM   2291 H24A CHL1M   5     -15.025   9.017   3.724  0.00  0.00      MEMB  
ATOM   2292 H24B CHL1M   5     -14.087  10.112   2.663  0.00  0.00      MEMB  
ATOM   2293  C25 CHL1M   5     -15.005   8.308   1.770  0.00  0.00      MEMB  
ATOM   2294  H25 CHL1M   5     -14.400   8.304   0.838  0.00  0.00      MEMB  
ATOM   2295  C26 CHL1M   5     -15.374   6.841   2.230  0.00  0.00      MEMB  
ATOM   2296 H26A CHL1M   5     -15.941   6.380   1.393  0.00  0.00      MEMB  
ATOM   2297 H26B CHL1M   5     -14.456   6.280   2.507  0.00  0.00      MEMB  
ATOM   2298 H26C CHL1M   5     -16.019   6.898   3.132  0.00  0.00      MEMB  
ATOM   2299  C27 CHL1M   5     -16.305   8.997   1.428  0.00  0.00      MEMB  
ATOM   2300 H27A CHL1M   5     -16.090  10.087   1.426  0.00  0.00      MEMB  
ATOM   2301 H27B CHL1M   5     -16.730   8.791   0.423  0.00  0.00      MEMB  
ATOM   2302 H27C CHL1M   5     -17.117   8.819   2.165  0.00  0.00      MEMB  
ATOM   2303  C3  CHL1M   6     -20.095  58.608  16.090  0.00  0.00      MEMB  
ATOM   2304  H3  CHL1M   6     -20.411  59.667  16.208  0.00  0.00      MEMB  
ATOM   2305  O3  CHL1M   6     -20.017  57.969  17.381  0.00  0.00      MEMB  
ATOM   2306  H3' CHL1M   6     -19.508  57.159  17.296  0.00  0.00      MEMB  
ATOM   2307  C4  CHL1M   6     -21.043  57.799  15.319  0.00  0.00      MEMB  
ATOM   2308  H4A CHL1M   6     -20.664  56.760  15.423  0.00  0.00      MEMB  
ATOM   2309  H4B CHL1M   6     -22.048  57.798  15.793  0.00  0.00      MEMB  
ATOM   2310  C5  CHL1M   6     -21.059  58.213  13.846  0.00  0.00      MEMB  
ATOM   2311  C6  CHL1M   6     -22.187  58.438  13.200  0.00  0.00      MEMB  
ATOM   2312  H6  CHL1M   6     -23.135  58.161  13.684  0.00  0.00      MEMB  
ATOM   2313  C7  CHL1M   6     -22.285  58.851  11.780  0.00  0.00      MEMB  
ATOM   2314  H7A CHL1M   6     -22.911  58.115  11.231  0.00  0.00      MEMB  
ATOM   2315  H7B CHL1M   6     -22.725  59.867  11.686  0.00  0.00      MEMB  
ATOM   2316  C8  CHL1M   6     -20.944  58.815  10.993  0.00  0.00      MEMB  
ATOM   2317  H8  CHL1M   6     -20.771  57.742  10.761  0.00  0.00      MEMB  
ATOM   2318  C14 CHL1M   6     -20.984  59.593   9.747  0.00  0.00      MEMB  
ATOM   2319  H14 CHL1M   6     -21.132  60.655  10.038  0.00  0.00      MEMB  
ATOM   2320  C15 CHL1M   6     -22.119  59.332   8.750  0.00  0.00      MEMB  
ATOM   2321 H15A CHL1M   6     -22.628  58.350   8.851  0.00  0.00      MEMB  
ATOM   2322 H15B CHL1M   6     -22.929  60.002   9.108  0.00  0.00      MEMB  
ATOM   2323  C16 CHL1M   6     -21.544  59.706   7.400  0.00  0.00      MEMB  
ATOM   2324 H16A CHL1M   6     -21.599  58.797   6.763  0.00  0.00      MEMB  
ATOM   2325 H16B CHL1M   6     -22.099  60.564   6.965  0.00  0.00      MEMB  
ATOM   2326  C17 CHL1M   6     -20.068  60.208   7.657  0.00  0.00      MEMB  
ATOM   2327  H17 CHL1M   6     -20.223  61.291   7.851  0.00  0.00      MEMB  
ATOM   2328  C13 CHL1M   6     -19.684  59.534   8.967  0.00  0.00      MEMB  
ATOM   2329  C18 CHL1M   6     -19.156  58.076   8.628  0.00  0.00      MEMB  
ATOM   2330 H18A CHL1M   6     -18.151  58.130   8.157  0.00  0.00      MEMB  
ATOM   2331 H18B CHL1M   6     -18.994  57.440   9.524  0.00  0.00      MEMB  
ATOM   2332 H18C CHL1M   6     -19.893  57.523   8.007  0.00  0.00      MEMB  
ATOM   2333  C12 CHL1M   6     -18.632  60.239   9.817  0.00  0.00      MEMB  
ATOM   2334 H12A CHL1M   6     -17.665  60.222   9.270  0.00  0.00      MEMB  
ATOM   2335 H12B CHL1M   6     -18.847  61.313  10.003  0.00  0.00      MEMB  
ATOM   2336  C11 CHL1M   6     -18.504  59.594  11.205  0.00  0.00      MEMB  
ATOM   2337 H11A CHL1M   6     -17.964  58.628  11.107  0.00  0.00      MEMB  
ATOM   2338 H11B CHL1M   6     -17.958  60.220  11.943  0.00  0.00      MEMB  
ATOM   2339  C9  CHL1M   6     -19.806  59.305  11.952  0.00  0.00      MEMB  
ATOM   2340  H9  CHL1M   6     -20.173  60.299  12.284  0.00  0.00      MEMB  
ATOM   2341  C10 CHL1M   6     -19.719  58.401  13.205  0.00  0.00      MEMB  
ATOM   2342  C19 CHL1M   6     -18.869  57.031  12.963  0.00  0.00      MEMB  
ATOM   2343 H19A CHL1M   6     -19.347  56.364  12.214  0.00  0.00      MEMB  
ATOM   2344 H19B CHL1M   6     -17.817  57.270  12.695  0.00  0.00      MEMB  
ATOM   2345 H19C CHL1M   6     -18.699  56.584  13.966  0.00  0.00      MEMB  
ATOM   2346  C1  CHL1M   6     -18.722  59.224  14.176  0.00  0.00      MEMB  
ATOM   2347  H1A CHL1M   6     -17.662  59.157  13.851  0.00  0.00      MEMB  
ATOM   2348  H1B CHL1M   6     -18.979  60.304  14.131  0.00  0.00      MEMB  
ATOM   2349  C2  CHL1M   6     -18.696  58.764  15.584  0.00  0.00      MEMB  
ATOM   2350  H2A CHL1M   6     -18.077  59.363  16.285  0.00  0.00      MEMB  
ATOM   2351  H2B CHL1M   6     -18.208  57.768  15.527  0.00  0.00      MEMB  
ATOM   2352  C20 CHL1M   6     -19.229  60.071   6.380  0.00  0.00      MEMB  
ATOM   2353  H20 CHL1M   6     -19.027  59.017   6.091  0.00  0.00      MEMB  
ATOM   2354  C21 CHL1M   6     -17.866  60.598   6.455  0.00  0.00      MEMB  
ATOM   2355 H21A CHL1M   6     -17.226  59.970   7.111  0.00  0.00      MEMB  
ATOM   2356 H21B CHL1M   6     -17.876  61.594   6.946  0.00  0.00      MEMB  
ATOM   2357 H21C CHL1M   6     -17.305  60.656   5.498  0.00  0.00      MEMB  
ATOM   2358  C22 CHL1M   6     -19.951  60.565   5.064  0.00  0.00      MEMB  
ATOM   2359 H22A CHL1M   6     -21.045  60.373   5.043  0.00  0.00      MEMB  
ATOM   2360 H22B CHL1M   6     -19.755  61.657   5.136  0.00  0.00      MEMB  
ATOM   2361  C23 CHL1M   6     -19.455  60.029   3.751  0.00  0.00      MEMB  
ATOM   2362 H23A CHL1M   6     -18.412  60.405   3.682  0.00  0.00      MEMB  
ATOM   2363 H23B CHL1M   6     -19.596  58.930   3.677  0.00  0.00      MEMB  
ATOM   2364  C24 CHL1M   6     -20.079  60.541   2.502  0.00  0.00      MEMB  
ATOM   2365 H24A CHL1M   6     -21.155  60.264   2.526  0.00  0.00      MEMB  
ATOM   2366 H24B CHL1M   6     -19.909  61.639   2.529  0.00  0.00      MEMB  
ATOM   2367  C25 CHL1M   6     -19.464  59.930   1.237  0.00  0.00      MEMB  
ATOM   2368  H25 CHL1M   6     -19.414  58.834   1.408  0.00  0.00      MEMB  
ATOM   2369  C26 CHL1M   6     -20.265  60.208  -0.054  0.00  0.00      MEMB  
ATOM   2370 H26A CHL1M   6     -19.753  59.706  -0.903  0.00  0.00      MEMB  
ATOM   2371 H26B CHL1M   6     -21.335  59.912  -0.035  0.00  0.00      MEMB  
ATOM   2372 H26C CHL1M   6     -20.214  61.285  -0.320  0.00  0.00      MEMB  
ATOM   2373  C27 CHL1M   6     -18.015  60.407   1.004  0.00  0.00      MEMB  
ATOM   2374 H27A CHL1M   6     -17.419  60.074   1.881  0.00  0.00      MEMB  
ATOM   2375 H27B CHL1M   6     -17.614  60.028   0.039  0.00  0.00      MEMB  
ATOM   2376 H27C CHL1M   6     -18.065  61.517   1.003  0.00  0.00      MEMB  
ATOM   2377  C3  CHL1M   7      29.531 -48.145  13.460  0.00  0.00      MEMB  
ATOM   2378  H3  CHL1M   7      29.446 -49.145  12.984  0.00  0.00      MEMB  
ATOM   2379  O3  CHL1M   7      30.258 -48.379  14.691  0.00  0.00      MEMB  
ATOM   2380  H3' CHL1M   7      30.371 -47.541  15.146  0.00  0.00      MEMB  
ATOM   2381  C4  CHL1M   7      30.381 -47.228  12.632  0.00  0.00      MEMB  
ATOM   2382  H4A CHL1M   7      30.466 -46.263  13.177  0.00  0.00      MEMB  
ATOM   2383  H4B CHL1M   7      31.401 -47.635  12.463  0.00  0.00      MEMB  
ATOM   2384  C5  CHL1M   7      29.654 -47.045  11.286  0.00  0.00      MEMB  
ATOM   2385  C6  CHL1M   7      30.281 -47.318  10.100  0.00  0.00      MEMB  
ATOM   2386  H6  CHL1M   7      31.321 -47.676  10.093  0.00  0.00      MEMB  
ATOM   2387  C7  CHL1M   7      29.605 -47.190   8.719  0.00  0.00      MEMB  
ATOM   2388  H7A CHL1M   7      30.344 -46.947   7.926  0.00  0.00      MEMB  
ATOM   2389  H7B CHL1M   7      29.112 -48.165   8.515  0.00  0.00      MEMB  
ATOM   2390  C8  CHL1M   7      28.416 -46.150   8.799  0.00  0.00      MEMB  
ATOM   2391  H8  CHL1M   7      28.570 -45.056   8.923  0.00  0.00      MEMB  
ATOM   2392  C14 CHL1M   7      27.682 -46.174   7.512  0.00  0.00      MEMB  
ATOM   2393  H14 CHL1M   7      27.373 -47.232   7.373  0.00  0.00      MEMB  
ATOM   2394  C15 CHL1M   7      28.427 -46.012   6.160  0.00  0.00      MEMB  
ATOM   2395 H15A CHL1M   7      29.072 -45.111   6.253  0.00  0.00      MEMB  
ATOM   2396 H15B CHL1M   7      29.142 -46.840   5.966  0.00  0.00      MEMB  
ATOM   2397  C16 CHL1M   7      27.352 -45.694   5.161  0.00  0.00      MEMB  
ATOM   2398 H16A CHL1M   7      27.498 -44.679   4.733  0.00  0.00      MEMB  
ATOM   2399 H16B CHL1M   7      27.300 -46.386   4.294  0.00  0.00      MEMB  
ATOM   2400  C17 CHL1M   7      25.976 -45.688   5.856  0.00  0.00      MEMB  
ATOM   2401  H17 CHL1M   7      25.743 -46.768   5.976  0.00  0.00      MEMB  
ATOM   2402  C13 CHL1M   7      26.348 -45.371   7.386  0.00  0.00      MEMB  
ATOM   2403  C18 CHL1M   7      26.668 -43.868   7.524  0.00  0.00      MEMB  
ATOM   2404 H18A CHL1M   7      25.749 -43.264   7.364  0.00  0.00      MEMB  
ATOM   2405 H18B CHL1M   7      26.938 -43.618   8.573  0.00  0.00      MEMB  
ATOM   2406 H18C CHL1M   7      27.482 -43.573   6.829  0.00  0.00      MEMB  
ATOM   2407  C12 CHL1M   7      25.356 -45.823   8.479  0.00  0.00      MEMB  
ATOM   2408 H12A CHL1M   7      24.475 -45.157   8.589  0.00  0.00      MEMB  
ATOM   2409 H12B CHL1M   7      25.054 -46.871   8.268  0.00  0.00      MEMB  
ATOM   2410  C11 CHL1M   7      26.065 -45.987   9.827  0.00  0.00      MEMB  
ATOM   2411 H11A CHL1M   7      26.180 -44.970  10.258  0.00  0.00      MEMB  
ATOM   2412 H11B CHL1M   7      25.430 -46.648  10.455  0.00  0.00      MEMB  
ATOM   2413  C9  CHL1M   7      27.539 -46.605   9.981  0.00  0.00      MEMB  
ATOM   2414  H9  CHL1M   7      27.368 -47.669   9.710  0.00  0.00      MEMB  
ATOM   2415  C10 CHL1M   7      28.203 -46.542  11.381  0.00  0.00      MEMB  
ATOM   2416  C19 CHL1M   7      28.355 -45.055  11.727  0.00  0.00      MEMB  
ATOM   2417 H19A CHL1M   7      28.866 -45.013  12.713  0.00  0.00      MEMB  
ATOM   2418 H19B CHL1M   7      28.955 -44.488  10.983  0.00  0.00      MEMB  
ATOM   2419 H19C CHL1M   7      27.310 -44.689  11.814  0.00  0.00      MEMB  
ATOM   2420  C1  CHL1M   7      27.400 -47.262  12.503  0.00  0.00      MEMB  
ATOM   2421  H1A CHL1M   7      26.701 -46.464  12.831  0.00  0.00      MEMB  
ATOM   2422  H1B CHL1M   7      26.896 -48.188  12.154  0.00  0.00      MEMB  
ATOM   2423  C2  CHL1M   7      28.176 -47.629  13.780  0.00  0.00      MEMB  
ATOM   2424  H2A CHL1M   7      27.485 -48.236  14.404  0.00  0.00      MEMB  
ATOM   2425  H2B CHL1M   7      28.419 -46.720  14.371  0.00  0.00      MEMB  
ATOM   2426  C20 CHL1M   7      24.792 -44.960   5.210  0.00  0.00      MEMB  
ATOM   2427  H20 CHL1M   7      24.925 -43.883   5.447  0.00  0.00      MEMB  
ATOM   2428  C21 CHL1M   7      23.472 -45.469   5.747  0.00  0.00      MEMB  
ATOM   2429 H21A CHL1M   7      23.629 -45.971   6.725  0.00  0.00      MEMB  
ATOM   2430 H21B CHL1M   7      23.054 -46.251   5.077  0.00  0.00      MEMB  
ATOM   2431 H21C CHL1M   7      22.831 -44.566   5.829  0.00  0.00      MEMB  
ATOM   2432  C22 CHL1M   7      24.820 -44.872   3.618  0.00  0.00      MEMB  
ATOM   2433 H22A CHL1M   7      25.817 -44.471   3.333  0.00  0.00      MEMB  
ATOM   2434 H22B CHL1M   7      24.892 -45.919   3.255  0.00  0.00      MEMB  
ATOM   2435  C23 CHL1M   7      23.617 -44.041   3.045  0.00  0.00      MEMB  
ATOM   2436 H23A CHL1M   7      22.751 -44.720   3.196  0.00  0.00      MEMB  
ATOM   2437 H23B CHL1M   7      23.581 -43.182   3.750  0.00  0.00      MEMB  
ATOM   2438  C24 CHL1M   7      23.641 -43.678   1.501  0.00  0.00      MEMB  
ATOM   2439 H24A CHL1M   7      22.685 -43.147   1.307  0.00  0.00      MEMB  
ATOM   2440 H24B CHL1M   7      24.499 -43.011   1.268  0.00  0.00      MEMB  
ATOM   2441  C25 CHL1M   7      23.645 -44.907   0.531  0.00  0.00      MEMB  
ATOM   2442  H25 CHL1M   7      24.307 -45.669   0.997  0.00  0.00      MEMB  
ATOM   2443  C26 CHL1M   7      22.290 -45.470   0.283  0.00  0.00      MEMB  
ATOM   2444 H26A CHL1M   7      21.641 -45.386   1.181  0.00  0.00      MEMB  
ATOM   2445 H26B CHL1M   7      21.760 -44.932  -0.532  0.00  0.00      MEMB  
ATOM   2446 H26C CHL1M   7      22.380 -46.538  -0.011  0.00  0.00      MEMB  
ATOM   2447  C27 CHL1M   7      24.184 -44.314  -0.790  0.00  0.00      MEMB  
ATOM   2448 H27A CHL1M   7      24.156 -45.054  -1.617  0.00  0.00      MEMB  
ATOM   2449 H27B CHL1M   7      23.570 -43.435  -1.083  0.00  0.00      MEMB  
ATOM   2450 H27C CHL1M   7      25.193 -43.888  -0.601  0.00  0.00      MEMB  
ATOM   2451  C3  CHL1M   8      55.619  21.230  17.512  0.00  0.00      MEMB  
ATOM   2452  H3  CHL1M   8      55.999  20.217  17.260  0.00  0.00      MEMB  
ATOM   2453  O3  CHL1M   8      55.046  21.286  18.797  0.00  0.00      MEMB  
ATOM   2454  H3' CHL1M   8      55.774  21.260  19.423  0.00  0.00      MEMB  
ATOM   2455  C4  CHL1M   8      56.786  22.192  17.310  0.00  0.00      MEMB  
ATOM   2456  H4A CHL1M   8      56.624  23.272  17.511  0.00  0.00      MEMB  
ATOM   2457  H4B CHL1M   8      57.536  21.983  18.103  0.00  0.00      MEMB  
ATOM   2458  C5  CHL1M   8      57.362  22.154  15.910  0.00  0.00      MEMB  
ATOM   2459  C6  CHL1M   8      58.648  21.916  15.630  0.00  0.00      MEMB  
ATOM   2460  H6  CHL1M   8      59.367  21.640  16.415  0.00  0.00      MEMB  
ATOM   2461  C7  CHL1M   8      59.277  21.984  14.272  0.00  0.00      MEMB  
ATOM   2462  H7A CHL1M   8      60.223  22.566  14.258  0.00  0.00      MEMB  
ATOM   2463  H7B CHL1M   8      59.508  20.966  13.892  0.00  0.00      MEMB  
ATOM   2464  C8  CHL1M   8      58.354  22.636  13.205  0.00  0.00      MEMB  
ATOM   2465  H8  CHL1M   8      58.413  23.733  13.372  0.00  0.00      MEMB  
ATOM   2466  C14 CHL1M   8      58.853  22.305  11.797  0.00  0.00      MEMB  
ATOM   2467  H14 CHL1M   8      58.669  21.215  11.681  0.00  0.00      MEMB  
ATOM   2468  C15 CHL1M   8      60.313  22.648  11.576  0.00  0.00      MEMB  
ATOM   2469 H15A CHL1M   8      60.579  23.645  11.988  0.00  0.00      MEMB  
ATOM   2470 H15B CHL1M   8      60.992  21.851  11.946  0.00  0.00      MEMB  
ATOM   2471  C16 CHL1M   8      60.329  22.857  10.044  0.00  0.00      MEMB  
ATOM   2472 H16A CHL1M   8      60.621  23.912   9.853  0.00  0.00      MEMB  
ATOM   2473 H16B CHL1M   8      60.979  22.120   9.525  0.00  0.00      MEMB  
ATOM   2474  C17 CHL1M   8      58.892  22.559   9.495  0.00  0.00      MEMB  
ATOM   2475  H17 CHL1M   8      58.830  21.450   9.511  0.00  0.00      MEMB  
ATOM   2476  C13 CHL1M   8      58.039  22.947  10.681  0.00  0.00      MEMB  
ATOM   2477  C18 CHL1M   8      58.012  24.503  10.929  0.00  0.00      MEMB  
ATOM   2478 H18A CHL1M   8      57.485  24.701  11.886  0.00  0.00      MEMB  
ATOM   2479 H18B CHL1M   8      59.011  24.957  11.099  0.00  0.00      MEMB  
ATOM   2480 H18C CHL1M   8      57.476  25.109  10.168  0.00  0.00      MEMB  
ATOM   2481  C12 CHL1M   8      56.618  22.389  10.706  0.00  0.00      MEMB  
ATOM   2482 H12A CHL1M   8      56.044  22.956   9.943  0.00  0.00      MEMB  
ATOM   2483 H12B CHL1M   8      56.641  21.324  10.391  0.00  0.00      MEMB  
ATOM   2484  C11 CHL1M   8      55.962  22.602  12.233  0.00  0.00      MEMB  
ATOM   2485 H11A CHL1M   8      55.650  23.658  12.382  0.00  0.00      MEMB  
ATOM   2486 H11B CHL1M   8      55.020  22.016  12.176  0.00  0.00      MEMB  
ATOM   2487  C9  CHL1M   8      56.887  22.237  13.423  0.00  0.00      MEMB  
ATOM   2488  H9  CHL1M   8      56.980  21.136  13.310  0.00  0.00      MEMB  
ATOM   2489  C10 CHL1M   8      56.305  22.456  14.847  0.00  0.00      MEMB  
ATOM   2490  C19 CHL1M   8      55.783  23.966  15.010  0.00  0.00      MEMB  
ATOM   2491 H19A CHL1M   8      54.839  24.092  14.439  0.00  0.00      MEMB  
ATOM   2492 H19B CHL1M   8      55.656  24.291  16.065  0.00  0.00      MEMB  
ATOM   2493 H19C CHL1M   8      56.595  24.604  14.600  0.00  0.00      MEMB  
ATOM   2494  C1  CHL1M   8      55.051  21.541  15.020  0.00  0.00      MEMB  
ATOM   2495  H1A CHL1M   8      54.214  21.788  14.332  0.00  0.00      MEMB  
ATOM   2496  H1B CHL1M   8      55.303  20.484  14.789  0.00  0.00      MEMB  
ATOM   2497  C2  CHL1M   8      54.519  21.621  16.472  0.00  0.00      MEMB  
ATOM   2498  H2A CHL1M   8      53.617  21.001  16.665  0.00  0.00      MEMB  
ATOM   2499  H2B CHL1M   8      54.240  22.692  16.569  0.00  0.00      MEMB  
ATOM   2500  C20 CHL1M   8      58.588  23.072   8.082  0.00  0.00      MEMB  
ATOM   2501  H20 CHL1M   8      57.503  23.163   7.863  0.00  0.00      MEMB  
ATOM   2502  C21 CHL1M   8      59.278  22.048   7.187  0.00  0.00      MEMB  
ATOM   2503 H21A CHL1M   8      59.423  22.570   6.218  0.00  0.00      MEMB  
ATOM   2504 H21B CHL1M   8      58.690  21.117   7.040  0.00  0.00      MEMB  
ATOM   2505 H21C CHL1M   8      60.316  21.746   7.441  0.00  0.00      MEMB  
ATOM   2506  C22 CHL1M   8      59.197  24.456   7.625  0.00  0.00      MEMB  
ATOM   2507 H22A CHL1M   8      59.100  25.104   8.522  0.00  0.00      MEMB  
ATOM   2508 H22B CHL1M   8      60.291  24.385   7.444  0.00  0.00      MEMB  
ATOM   2509  C23 CHL1M   8      58.352  25.060   6.493  0.00  0.00      MEMB  
ATOM   2510 H23A CHL1M   8      58.235  24.213   5.783  0.00  0.00      MEMB  
ATOM   2511 H23B CHL1M   8      57.330  25.311   6.851  0.00  0.00      MEMB  
ATOM   2512  C24 CHL1M   8      59.088  26.107   5.667  0.00  0.00      MEMB  
ATOM   2513 H24A CHL1M   8      59.460  26.949   6.289  0.00  0.00      MEMB  
ATOM   2514 H24B CHL1M   8      60.066  25.669   5.372  0.00  0.00      MEMB  
ATOM   2515  C25 CHL1M   8      58.316  26.541   4.390  0.00  0.00      MEMB  
ATOM   2516  H25 CHL1M   8      58.300  25.674   3.695  0.00  0.00      MEMB  
ATOM   2517  C26 CHL1M   8      56.869  26.757   4.716  0.00  0.00      MEMB  
ATOM   2518 H26A CHL1M   8      56.940  27.493   5.546  0.00  0.00      MEMB  
ATOM   2519 H26B CHL1M   8      56.227  27.056   3.861  0.00  0.00      MEMB  
ATOM   2520 H26C CHL1M   8      56.424  25.815   5.102  0.00  0.00      MEMB  
ATOM   2521  C27 CHL1M   8      59.018  27.689   3.704  0.00  0.00      MEMB  
ATOM   2522 H27A CHL1M   8      60.114  27.539   3.809  0.00  0.00      MEMB  
ATOM   2523 H27B CHL1M   8      58.640  27.835   2.669  0.00  0.00      MEMB  
ATOM   2524 H27C CHL1M   8      58.769  28.645   4.214  0.00  0.00      MEMB  
ATOM   2525  C3  CHL1M   9      30.322  37.973  18.572  0.00  0.00      MEMB  
ATOM   2526  H3  CHL1M   9      31.432  37.940  18.599  0.00  0.00      MEMB  
ATOM   2527  O3  CHL1M   9      29.867  37.973  19.920  0.00  0.00      MEMB  
ATOM   2528  H3' CHL1M   9      30.057  38.854  20.252  0.00  0.00      MEMB  
ATOM   2529  C4  CHL1M   9      29.706  39.123  17.792  0.00  0.00      MEMB  
ATOM   2530  H4A CHL1M   9      28.605  39.135  17.941  0.00  0.00      MEMB  
ATOM   2531  H4B CHL1M   9      30.180  39.993  18.295  0.00  0.00      MEMB  
ATOM   2532  C5  CHL1M   9      30.158  39.058  16.353  0.00  0.00      MEMB  
ATOM   2533  C6  CHL1M   9      30.820  40.126  15.708  0.00  0.00      MEMB  
ATOM   2534  H6  CHL1M   9      30.984  41.141  16.101  0.00  0.00      MEMB  
ATOM   2535  C7  CHL1M   9      31.353  40.127  14.324  0.00  0.00      MEMB  
ATOM   2536  H7A CHL1M   9      31.288  41.117  13.823  0.00  0.00      MEMB  
ATOM   2537  H7B CHL1M   9      32.452  39.984  14.409  0.00  0.00      MEMB  
ATOM   2538  C8  CHL1M   9      30.697  38.978  13.488  0.00  0.00      MEMB  
ATOM   2539  H8  CHL1M   9      29.600  39.120  13.395  0.00  0.00      MEMB  
ATOM   2540  C14 CHL1M   9      31.360  38.907  12.133  0.00  0.00      MEMB  
ATOM   2541  H14 CHL1M   9      32.453  38.709  12.131  0.00  0.00      MEMB  
ATOM   2542  C15 CHL1M   9      31.308  40.217  11.277  0.00  0.00      MEMB  
ATOM   2543 H15A CHL1M   9      30.383  40.779  11.529  0.00  0.00      MEMB  
ATOM   2544 H15B CHL1M   9      32.278  40.719  11.480  0.00  0.00      MEMB  
ATOM   2545  C16 CHL1M   9      31.273  39.677   9.803  0.00  0.00      MEMB  
ATOM   2546 H16A CHL1M   9      30.254  39.809   9.380  0.00  0.00      MEMB  
ATOM   2547 H16B CHL1M   9      32.009  40.159   9.125  0.00  0.00      MEMB  
ATOM   2548  C17 CHL1M   9      31.360  38.114   9.946  0.00  0.00      MEMB  
ATOM   2549  H17 CHL1M   9      32.456  37.933   9.904  0.00  0.00      MEMB  
ATOM   2550  C13 CHL1M   9      30.757  37.782  11.290  0.00  0.00      MEMB  
ATOM   2551  C18 CHL1M   9      29.249  37.844  11.188  0.00  0.00      MEMB  
ATOM   2552 H18A CHL1M   9      28.721  37.816  12.164  0.00  0.00      MEMB  
ATOM   2553 H18B CHL1M   9      28.924  38.804  10.732  0.00  0.00      MEMB  
ATOM   2554 H18C CHL1M   9      28.812  36.975  10.651  0.00  0.00      MEMB  
ATOM   2555  C12 CHL1M   9      31.081  36.447  11.940  0.00  0.00      MEMB  
ATOM   2556 H12A CHL1M   9      30.746  35.533  11.405  0.00  0.00      MEMB  
ATOM   2557 H12B CHL1M   9      32.190  36.452  11.871  0.00  0.00      MEMB  
ATOM   2558  C11 CHL1M   9      30.636  36.306  13.405  0.00  0.00      MEMB  
ATOM   2559 H11A CHL1M   9      29.548  36.100  13.315  0.00  0.00      MEMB  
ATOM   2560 H11B CHL1M   9      31.136  35.440  13.890  0.00  0.00      MEMB  
ATOM   2561  C9  CHL1M   9      30.824  37.642  14.247  0.00  0.00      MEMB  
ATOM   2562  H9  CHL1M   9      31.888  37.649  14.568  0.00  0.00      MEMB  
ATOM   2563  C10 CHL1M   9      30.034  37.703  15.553  0.00  0.00      MEMB  
ATOM   2564  C19 CHL1M   9      28.505  37.502  15.305  0.00  0.00      MEMB  
ATOM   2565 H19A CHL1M   9      27.973  37.788  16.237  0.00  0.00      MEMB  
ATOM   2566 H19B CHL1M   9      28.069  38.035  14.433  0.00  0.00      MEMB  
ATOM   2567 H19C CHL1M   9      28.332  36.409  15.210  0.00  0.00      MEMB  
ATOM   2568  C1  CHL1M   9      30.450  36.476  16.436  0.00  0.00      MEMB  
ATOM   2569  H1A CHL1M   9      30.012  35.530  16.052  0.00  0.00      MEMB  
ATOM   2570  H1B CHL1M   9      31.560  36.424  16.449  0.00  0.00      MEMB  
ATOM   2571  C2  CHL1M   9      29.904  36.645  17.936  0.00  0.00      MEMB  
ATOM   2572  H2A CHL1M   9      30.190  35.772  18.561  0.00  0.00      MEMB  
ATOM   2573  H2B CHL1M   9      28.812  36.522  17.774  0.00  0.00      MEMB  
ATOM   2574  C20 CHL1M   9      30.857  37.343   8.666  0.00  0.00      MEMB  
ATOM   2575  H20 CHL1M   9      29.753  37.455   8.608  0.00  0.00      MEMB  
ATOM   2576  C21 CHL1M   9      31.130  35.772   8.779  0.00  0.00      MEMB  
ATOM   2577 H21A CHL1M   9      30.447  35.281   9.505  0.00  0.00      MEMB  
ATOM   2578 H21B CHL1M   9      32.172  35.569   9.106  0.00  0.00      MEMB  
ATOM   2579 H21C CHL1M   9      30.967  35.208   7.836  0.00  0.00      MEMB  
ATOM   2580  C22 CHL1M   9      31.429  37.926   7.362  0.00  0.00      MEMB  
ATOM   2581 H22A CHL1M   9      30.857  37.380   6.581  0.00  0.00      MEMB  
ATOM   2582 H22B CHL1M   9      31.203  39.010   7.270  0.00  0.00      MEMB  
ATOM   2583  C23 CHL1M   9      32.962  37.834   7.196  0.00  0.00      MEMB  
ATOM   2584 H23A CHL1M   9      33.388  38.745   7.668  0.00  0.00      MEMB  
ATOM   2585 H23B CHL1M   9      33.274  36.866   7.642  0.00  0.00      MEMB  
ATOM   2586  C24 CHL1M   9      33.521  37.794   5.809  0.00  0.00      MEMB  
ATOM   2587 H24A CHL1M   9      33.025  36.972   5.251  0.00  0.00      MEMB  
ATOM   2588 H24B CHL1M   9      33.220  38.797   5.439  0.00  0.00      MEMB  
ATOM   2589  C25 CHL1M   9      34.996  37.414   5.585  0.00  0.00      MEMB  
ATOM   2590  H25 CHL1M   9      35.261  36.470   6.109  0.00  0.00      MEMB  
ATOM   2591  C26 CHL1M   9      35.178  37.269   4.070  0.00  0.00      MEMB  
ATOM   2592 H26A CHL1M   9      34.577  38.063   3.577  0.00  0.00      MEMB  
ATOM   2593 H26B CHL1M   9      36.252  37.282   3.784  0.00  0.00      MEMB  
ATOM   2594 H26C CHL1M   9      34.808  36.334   3.598  0.00  0.00      MEMB  
ATOM   2595  C27 CHL1M   9      35.858  38.528   6.114  0.00  0.00      MEMB  
ATOM   2596 H27A CHL1M   9      35.791  38.783   7.193  0.00  0.00      MEMB  
ATOM   2597 H27B CHL1M   9      36.919  38.306   5.873  0.00  0.00      MEMB  
ATOM   2598 H27C CHL1M   9      35.560  39.538   5.760  0.00  0.00      MEMB  
ATOM   2599  C3  CHL1M  10      -6.437 -22.820  15.223  0.00  0.00      MEMB  
ATOM   2600  H3  CHL1M  10      -5.396 -22.444  15.127  0.00  0.00      MEMB  
ATOM   2601  O3  CHL1M  10      -6.842 -22.563  16.555  0.00  0.00      MEMB  
ATOM   2602  H3' CHL1M  10      -6.827 -21.604  16.607  0.00  0.00      MEMB  
ATOM   2603  C4  CHL1M  10      -7.395 -22.022  14.306  0.00  0.00      MEMB  
ATOM   2604  H4A CHL1M  10      -8.410 -22.171  14.733  0.00  0.00      MEMB  
ATOM   2605  H4B CHL1M  10      -7.282 -20.957  14.602  0.00  0.00      MEMB  
ATOM   2606  C5  CHL1M  10      -7.279 -22.371  12.841  0.00  0.00      MEMB  
ATOM   2607  C6  CHL1M  10      -7.235 -21.498  11.882  0.00  0.00      MEMB  
ATOM   2608  H6  CHL1M  10      -7.346 -20.430  12.119  0.00  0.00      MEMB  
ATOM   2609  C7  CHL1M  10      -7.459 -21.778  10.451  0.00  0.00      MEMB  
ATOM   2610  H7A CHL1M  10      -8.276 -21.167  10.009  0.00  0.00      MEMB  
ATOM   2611  H7B CHL1M  10      -6.562 -21.555   9.835  0.00  0.00      MEMB  
ATOM   2612  C8  CHL1M  10      -7.747 -23.298  10.127  0.00  0.00      MEMB  
ATOM   2613  H8  CHL1M  10      -8.826 -23.414  10.360  0.00  0.00      MEMB  
ATOM   2614  C14 CHL1M  10      -7.413 -23.734   8.680  0.00  0.00      MEMB  
ATOM   2615  H14 CHL1M  10      -6.323 -23.530   8.624  0.00  0.00      MEMB  
ATOM   2616  C15 CHL1M  10      -8.167 -22.906   7.557  0.00  0.00      MEMB  
ATOM   2617 H15A CHL1M  10      -9.225 -22.806   7.882  0.00  0.00      MEMB  
ATOM   2618 H15B CHL1M  10      -7.637 -21.961   7.310  0.00  0.00      MEMB  
ATOM   2619  C16 CHL1M  10      -8.060 -23.845   6.376  0.00  0.00      MEMB  
ATOM   2620 H16A CHL1M  10      -9.114 -24.080   6.116  0.00  0.00      MEMB  
ATOM   2621 H16B CHL1M  10      -7.472 -23.332   5.584  0.00  0.00      MEMB  
ATOM   2622  C17 CHL1M  10      -7.348 -25.137   6.807  0.00  0.00      MEMB  
ATOM   2623  H17 CHL1M  10      -6.256 -24.978   6.680  0.00  0.00      MEMB  
ATOM   2624  C13 CHL1M  10      -7.698 -25.167   8.322  0.00  0.00      MEMB  
ATOM   2625  C18 CHL1M  10      -9.210 -25.528   8.447  0.00  0.00      MEMB  
ATOM   2626 H18A CHL1M  10      -9.481 -25.466   9.522  0.00  0.00      MEMB  
ATOM   2627 H18B CHL1M  10      -9.857 -24.956   7.749  0.00  0.00      MEMB  
ATOM   2628 H18C CHL1M  10      -9.284 -26.607   8.191  0.00  0.00      MEMB  
ATOM   2629  C12 CHL1M  10      -6.880 -26.108   9.225  0.00  0.00      MEMB  
ATOM   2630 H12A CHL1M  10      -7.206 -27.123   8.910  0.00  0.00      MEMB  
ATOM   2631 H12B CHL1M  10      -5.834 -25.826   8.978  0.00  0.00      MEMB  
ATOM   2632  C11 CHL1M  10      -7.130 -25.781  10.715  0.00  0.00      MEMB  
ATOM   2633 H11A CHL1M  10      -8.083 -26.242  11.054  0.00  0.00      MEMB  
ATOM   2634 H11B CHL1M  10      -6.259 -26.251  11.219  0.00  0.00      MEMB  
ATOM   2635  C9  CHL1M  10      -7.007 -24.260  11.057  0.00  0.00      MEMB  
ATOM   2636  H9  CHL1M  10      -5.945 -24.019  10.838  0.00  0.00      MEMB  
ATOM   2637  C10 CHL1M  10      -7.293 -23.831  12.576  0.00  0.00      MEMB  
ATOM   2638  C19 CHL1M  10      -8.698 -24.263  12.926  0.00  0.00      MEMB  
ATOM   2639 H19A CHL1M  10      -9.427 -23.736  12.274  0.00  0.00      MEMB  
ATOM   2640 H19B CHL1M  10      -8.748 -25.353  12.717  0.00  0.00      MEMB  
ATOM   2641 H19C CHL1M  10      -8.976 -24.172  13.997  0.00  0.00      MEMB  
ATOM   2642  C1  CHL1M  10      -6.394 -24.683  13.582  0.00  0.00      MEMB  
ATOM   2643  H1A CHL1M  10      -6.714 -25.727  13.376  0.00  0.00      MEMB  
ATOM   2644  H1B CHL1M  10      -5.369 -24.497  13.195  0.00  0.00      MEMB  
ATOM   2645  C2  CHL1M  10      -6.519 -24.365  15.002  0.00  0.00      MEMB  
ATOM   2646  H2A CHL1M  10      -5.848 -25.078  15.527  0.00  0.00      MEMB  
ATOM   2647  H2B CHL1M  10      -7.542 -24.591  15.371  0.00  0.00      MEMB  
ATOM   2648  C20 CHL1M  10      -7.687 -26.342   5.872  0.00  0.00      MEMB  
ATOM   2649  H20 CHL1M  10      -8.690 -26.748   6.121  0.00  0.00      MEMB  
ATOM   2650  C21 CHL1M  10      -6.734 -27.542   6.118  0.00  0.00      MEMB  
ATOM   2651 H21A CHL1M  10      -5.698 -27.244   6.387  0.00  0.00      MEMB  
ATOM   2652 H21B CHL1M  10      -6.666 -28.152   5.192  0.00  0.00      MEMB  
ATOM   2653 H21C CHL1M  10      -7.008 -28.237   6.940  0.00  0.00      MEMB  
ATOM   2654  C22 CHL1M  10      -7.715 -25.964   4.382  0.00  0.00      MEMB  
ATOM   2655 H22A CHL1M  10      -8.049 -24.909   4.285  0.00  0.00      MEMB  
ATOM   2656 H22B CHL1M  10      -6.627 -25.895   4.169  0.00  0.00      MEMB  
ATOM   2657  C23 CHL1M  10      -8.468 -26.893   3.422  0.00  0.00      MEMB  
ATOM   2658 H23A CHL1M  10      -8.028 -27.904   3.559  0.00  0.00      MEMB  
ATOM   2659 H23B CHL1M  10      -9.544 -26.991   3.681  0.00  0.00      MEMB  
ATOM   2660  C24 CHL1M  10      -8.392 -26.232   2.041  0.00  0.00      MEMB  
ATOM   2661 H24A CHL1M  10      -9.122 -25.395   2.038  0.00  0.00      MEMB  
ATOM   2662 H24B CHL1M  10      -7.354 -25.858   1.913  0.00  0.00      MEMB  
ATOM   2663  C25 CHL1M  10      -8.711 -27.167   0.859  0.00  0.00      MEMB  
ATOM   2664  H25 CHL1M  10      -9.751 -27.478   1.095  0.00  0.00      MEMB  
ATOM   2665  C26 CHL1M  10      -8.666 -26.552  -0.613  0.00  0.00      MEMB  
ATOM   2666 H26A CHL1M  10      -7.623 -26.252  -0.854  0.00  0.00      MEMB  
ATOM   2667 H26B CHL1M  10      -8.902 -27.398  -1.293  0.00  0.00      MEMB  
ATOM   2668 H26C CHL1M  10      -9.423 -25.755  -0.773  0.00  0.00      MEMB  
ATOM   2669  C27 CHL1M  10      -7.890 -28.446   0.774  0.00  0.00      MEMB  
ATOM   2670 H27A CHL1M  10      -8.165 -29.174  -0.019  0.00  0.00      MEMB  
ATOM   2671 H27B CHL1M  10      -6.805 -28.220   0.698  0.00  0.00      MEMB  
ATOM   2672 H27C CHL1M  10      -7.961 -29.058   1.698  0.00  0.00      MEMB  
ATOM   2673  C3  CHL1M  11      -9.075  39.365  15.205  0.00  0.00      MEMB  
ATOM   2674  H3  CHL1M  11      -8.224  39.037  14.571  0.00  0.00      MEMB  
ATOM   2675  O3  CHL1M  11      -8.819  39.219  16.544  0.00  0.00      MEMB  
ATOM   2676  H3' CHL1M  11      -9.725  39.235  16.862  0.00  0.00      MEMB  
ATOM   2677  C4  CHL1M  11      -9.255  40.829  14.909  0.00  0.00      MEMB  
ATOM   2678  H4A CHL1M  11     -10.128  41.211  15.480  0.00  0.00      MEMB  
ATOM   2679  H4B CHL1M  11      -8.326  41.345  15.232  0.00  0.00      MEMB  
ATOM   2680  C5  CHL1M  11      -9.538  41.080  13.454  0.00  0.00      MEMB  
ATOM   2681  C6  CHL1M  11      -8.769  41.905  12.749  0.00  0.00      MEMB  
ATOM   2682  H6  CHL1M  11      -7.920  42.370  13.270  0.00  0.00      MEMB  
ATOM   2683  C7  CHL1M  11      -8.969  42.188  11.256  0.00  0.00      MEMB  
ATOM   2684  H7A CHL1M  11      -9.025  43.258  10.963  0.00  0.00      MEMB  
ATOM   2685  H7B CHL1M  11      -8.160  41.695  10.676  0.00  0.00      MEMB  
ATOM   2686  C8  CHL1M  11     -10.193  41.466  10.619  0.00  0.00      MEMB  
ATOM   2687  H8  CHL1M  11     -11.056  42.137  10.812  0.00  0.00      MEMB  
ATOM   2688  C14 CHL1M  11      -9.965  41.333   9.119  0.00  0.00      MEMB  
ATOM   2689  H14 CHL1M  11      -9.036  40.748   8.954  0.00  0.00      MEMB  
ATOM   2690  C15 CHL1M  11      -9.609  42.630   8.359  0.00  0.00      MEMB  
ATOM   2691 H15A CHL1M  11     -10.237  43.442   8.783  0.00  0.00      MEMB  
ATOM   2692 H15B CHL1M  11      -8.574  42.974   8.569  0.00  0.00      MEMB  
ATOM   2693  C16 CHL1M  11      -9.982  42.327   6.940  0.00  0.00      MEMB  
ATOM   2694 H16A CHL1M  11     -10.764  43.084   6.716  0.00  0.00      MEMB  
ATOM   2695 H16B CHL1M  11      -9.141  42.325   6.215  0.00  0.00      MEMB  
ATOM   2696  C17 CHL1M  11     -10.640  40.897   6.856  0.00  0.00      MEMB  
ATOM   2697  H17 CHL1M  11      -9.844  40.129   6.746  0.00  0.00      MEMB  
ATOM   2698  C13 CHL1M  11     -11.100  40.584   8.365  0.00  0.00      MEMB  
ATOM   2699  C18 CHL1M  11     -12.368  41.427   8.572  0.00  0.00      MEMB  
ATOM   2700 H18A CHL1M  11     -13.275  40.930   8.166  0.00  0.00      MEMB  
ATOM   2701 H18B CHL1M  11     -12.645  41.498   9.645  0.00  0.00      MEMB  
ATOM   2702 H18C CHL1M  11     -12.255  42.464   8.191  0.00  0.00      MEMB  
ATOM   2703  C12 CHL1M  11     -11.234  39.161   8.901  0.00  0.00      MEMB  
ATOM   2704 H12A CHL1M  11     -12.204  38.760   8.538  0.00  0.00      MEMB  
ATOM   2705 H12B CHL1M  11     -10.479  38.497   8.428  0.00  0.00      MEMB  
ATOM   2706  C11 CHL1M  11     -11.285  39.179  10.445  0.00  0.00      MEMB  
ATOM   2707 H11A CHL1M  11     -12.303  39.388  10.840  0.00  0.00      MEMB  
ATOM   2708 H11B CHL1M  11     -11.190  38.100  10.691  0.00  0.00      MEMB  
ATOM   2709  C9  CHL1M  11     -10.277  40.116  11.221  0.00  0.00      MEMB  
ATOM   2710  H9  CHL1M  11      -9.310  39.622  10.985  0.00  0.00      MEMB  
ATOM   2711  C10 CHL1M  11     -10.558  40.143  12.739  0.00  0.00      MEMB  
ATOM   2712  C19 CHL1M  11     -11.972  40.672  13.069  0.00  0.00      MEMB  
ATOM   2713 H19A CHL1M  11     -12.143  40.613  14.165  0.00  0.00      MEMB  
ATOM   2714 H19B CHL1M  11     -12.118  41.710  12.703  0.00  0.00      MEMB  
ATOM   2715 H19C CHL1M  11     -12.790  40.073  12.613  0.00  0.00      MEMB  
ATOM   2716  C1  CHL1M  11     -10.469  38.740  13.200  0.00  0.00      MEMB  
ATOM   2717  H1A CHL1M  11     -11.392  38.188  12.922  0.00  0.00      MEMB  
ATOM   2718  H1B CHL1M  11      -9.644  38.181  12.707  0.00  0.00      MEMB  
ATOM   2719  C2  CHL1M  11     -10.319  38.592  14.733  0.00  0.00      MEMB  
ATOM   2720  H2A CHL1M  11     -10.169  37.604  15.218  0.00  0.00      MEMB  
ATOM   2721  H2B CHL1M  11     -11.187  39.020  15.278  0.00  0.00      MEMB  
ATOM   2722  C20 CHL1M  11     -11.645  40.858   5.759  0.00  0.00      MEMB  
ATOM   2723  H20 CHL1M  11     -12.451  41.561   6.060  0.00  0.00      MEMB  
ATOM   2724  C21 CHL1M  11     -12.083  39.419   5.654  0.00  0.00      MEMB  
ATOM   2725 H21A CHL1M  11     -12.942  39.371   4.950  0.00  0.00      MEMB  
ATOM   2726 H21B CHL1M  11     -12.462  38.922   6.572  0.00  0.00      MEMB  
ATOM   2727 H21C CHL1M  11     -11.183  38.909   5.247  0.00  0.00      MEMB  
ATOM   2728  C22 CHL1M  11     -11.130  41.324   4.411  0.00  0.00      MEMB  
ATOM   2729 H22A CHL1M  11     -10.891  42.408   4.469  0.00  0.00      MEMB  
ATOM   2730 H22B CHL1M  11     -10.240  40.736   4.103  0.00  0.00      MEMB  
ATOM   2731  C23 CHL1M  11     -12.227  41.114   3.304  0.00  0.00      MEMB  
ATOM   2732 H23A CHL1M  11     -12.432  40.028   3.193  0.00  0.00      MEMB  
ATOM   2733 H23B CHL1M  11     -13.186  41.565   3.639  0.00  0.00      MEMB  
ATOM   2734  C24 CHL1M  11     -11.872  41.728   1.963  0.00  0.00      MEMB  
ATOM   2735 H24A CHL1M  11     -11.662  42.818   2.013  0.00  0.00      MEMB  
ATOM   2736 H24B CHL1M  11     -10.969  41.220   1.562  0.00  0.00      MEMB  
ATOM   2737  C25 CHL1M  11     -12.939  41.733   0.922  0.00  0.00      MEMB  
ATOM   2738  H25 CHL1M  11     -12.372  42.086   0.034  0.00  0.00      MEMB  
ATOM   2739  C26 CHL1M  11     -13.515  40.422   0.508  0.00  0.00      MEMB  
ATOM   2740 H26A CHL1M  11     -14.284  40.074   1.230  0.00  0.00      MEMB  
ATOM   2741 H26B CHL1M  11     -14.112  40.548  -0.420  0.00  0.00      MEMB  
ATOM   2742 H26C CHL1M  11     -12.769  39.604   0.406  0.00  0.00      MEMB  
ATOM   2743  C27 CHL1M  11     -14.036  42.716   1.290  0.00  0.00      MEMB  
ATOM   2744 H27A CHL1M  11     -14.591  43.126   0.419  0.00  0.00      MEMB  
ATOM   2745 H27B CHL1M  11     -14.800  42.330   1.997  0.00  0.00      MEMB  
ATOM   2746 H27C CHL1M  11     -13.614  43.654   1.710  0.00  0.00      MEMB  
ATOM   2747  C3  CHL1M  12     -63.078 -38.171  14.651  0.00  0.00      MEMB  
ATOM   2748  H3  CHL1M  12     -63.380 -39.218  14.868  0.00  0.00      MEMB  
ATOM   2749  O3  CHL1M  12     -62.785 -37.545  15.889  0.00  0.00      MEMB  
ATOM   2750  H3' CHL1M  12     -62.743 -36.601  15.716  0.00  0.00      MEMB  
ATOM   2751  C4  CHL1M  12     -61.829 -38.058  13.698  0.00  0.00      MEMB  
ATOM   2752  H4A CHL1M  12     -61.360 -37.054  13.619  0.00  0.00      MEMB  
ATOM   2753  H4B CHL1M  12     -61.076 -38.763  14.112  0.00  0.00      MEMB  
ATOM   2754  C5  CHL1M  12     -62.164 -38.525  12.296  0.00  0.00      MEMB  
ATOM   2755  C6  CHL1M  12     -61.494 -39.397  11.568  0.00  0.00      MEMB  
ATOM   2756  H6  CHL1M  12     -60.539 -39.809  11.926  0.00  0.00      MEMB  
ATOM   2757  C7  CHL1M  12     -61.786 -39.758  10.134  0.00  0.00      MEMB  
ATOM   2758  H7A CHL1M  12     -60.928 -39.835   9.433  0.00  0.00      MEMB  
ATOM   2759  H7B CHL1M  12     -62.036 -40.832   9.995  0.00  0.00      MEMB  
ATOM   2760  C8  CHL1M  12     -62.761 -38.750   9.483  0.00  0.00      MEMB  
ATOM   2761  H8  CHL1M  12     -62.248 -37.777   9.327  0.00  0.00      MEMB  
ATOM   2762  C14 CHL1M  12     -63.306 -39.426   8.252  0.00  0.00      MEMB  
ATOM   2763  H14 CHL1M  12     -63.823 -40.309   8.684  0.00  0.00      MEMB  
ATOM   2764  C15 CHL1M  12     -62.325 -39.990   7.228  0.00  0.00      MEMB  
ATOM   2765 H15A CHL1M  12     -61.620 -39.207   6.875  0.00  0.00      MEMB  
ATOM   2766 H15B CHL1M  12     -61.764 -40.856   7.641  0.00  0.00      MEMB  
ATOM   2767  C16 CHL1M  12     -63.232 -40.438   6.103  0.00  0.00      MEMB  
ATOM   2768 H16A CHL1M  12     -62.754 -40.108   5.156  0.00  0.00      MEMB  
ATOM   2769 H16B CHL1M  12     -63.312 -41.523   6.328  0.00  0.00      MEMB  
ATOM   2770  C17 CHL1M  12     -64.578 -39.703   6.269  0.00  0.00      MEMB  
ATOM   2771  H17 CHL1M  12     -65.310 -40.485   6.562  0.00  0.00      MEMB  
ATOM   2772  C13 CHL1M  12     -64.339 -38.692   7.418  0.00  0.00      MEMB  
ATOM   2773  C18 CHL1M  12     -63.780 -37.349   6.858  0.00  0.00      MEMB  
ATOM   2774 H18A CHL1M  12     -64.512 -36.888   6.162  0.00  0.00      MEMB  
ATOM   2775 H18B CHL1M  12     -63.494 -36.537   7.560  0.00  0.00      MEMB  
ATOM   2776 H18C CHL1M  12     -62.872 -37.585   6.262  0.00  0.00      MEMB  
ATOM   2777  C12 CHL1M  12     -65.585 -38.354   8.362  0.00  0.00      MEMB  
ATOM   2778 H12A CHL1M  12     -66.208 -37.572   7.879  0.00  0.00      MEMB  
ATOM   2779 H12B CHL1M  12     -66.188 -39.264   8.570  0.00  0.00      MEMB  
ATOM   2780  C11 CHL1M  12     -65.101 -37.759   9.701  0.00  0.00      MEMB  
ATOM   2781 H11A CHL1M  12     -64.632 -36.798   9.399  0.00  0.00      MEMB  
ATOM   2782 H11B CHL1M  12     -65.974 -37.384  10.276  0.00  0.00      MEMB  
ATOM   2783  C9  CHL1M  12     -63.918 -38.471  10.419  0.00  0.00      MEMB  
ATOM   2784  H9  CHL1M  12     -64.365 -39.458  10.661  0.00  0.00      MEMB  
ATOM   2785  C10 CHL1M  12     -63.418 -37.852  11.753  0.00  0.00      MEMB  
ATOM   2786  C19 CHL1M  12     -63.123 -36.385  11.569  0.00  0.00      MEMB  
ATOM   2787 H19A CHL1M  12     -63.903 -35.790  11.048  0.00  0.00      MEMB  
ATOM   2788 H19B CHL1M  12     -63.035 -35.909  12.570  0.00  0.00      MEMB  
ATOM   2789 H19C CHL1M  12     -62.213 -36.310  10.936  0.00  0.00      MEMB  
ATOM   2790  C1  CHL1M  12     -64.546 -38.046  12.699  0.00  0.00      MEMB  
ATOM   2791  H1A CHL1M  12     -65.487 -37.620  12.290  0.00  0.00      MEMB  
ATOM   2792  H1B CHL1M  12     -64.896 -39.100  12.695  0.00  0.00      MEMB  
ATOM   2793  C2  CHL1M  12     -64.264 -37.427  14.084  0.00  0.00      MEMB  
ATOM   2794  H2A CHL1M  12     -65.158 -37.712  14.678  0.00  0.00      MEMB  
ATOM   2795  H2B CHL1M  12     -64.130 -36.326  14.019  0.00  0.00      MEMB  
ATOM   2796  C20 CHL1M  12     -65.205 -39.171   4.980  0.00  0.00      MEMB  
ATOM   2797  H20 CHL1M  12     -64.663 -38.362   4.445  0.00  0.00      MEMB  
ATOM   2798  C21 CHL1M  12     -66.598 -38.578   5.248  0.00  0.00      MEMB  
ATOM   2799 H21A CHL1M  12     -66.614 -37.516   5.574  0.00  0.00      MEMB  
ATOM   2800 H21B CHL1M  12     -67.005 -39.154   6.107  0.00  0.00      MEMB  
ATOM   2801 H21C CHL1M  12     -67.232 -38.635   4.337  0.00  0.00      MEMB  
ATOM   2802  C22 CHL1M  12     -65.293 -40.295   3.947  0.00  0.00      MEMB  
ATOM   2803 H22A CHL1M  12     -64.354 -40.815   3.657  0.00  0.00      MEMB  
ATOM   2804 H22B CHL1M  12     -66.101 -40.978   4.287  0.00  0.00      MEMB  
ATOM   2805  C23 CHL1M  12     -65.818 -39.752   2.577  0.00  0.00      MEMB  
ATOM   2806 H23A CHL1M  12     -66.913 -39.573   2.643  0.00  0.00      MEMB  
ATOM   2807 H23B CHL1M  12     -65.422 -38.742   2.337  0.00  0.00      MEMB  
ATOM   2808  C24 CHL1M  12     -65.650 -40.774   1.488  0.00  0.00      MEMB  
ATOM   2809 H24A CHL1M  12     -64.601 -41.138   1.509  0.00  0.00      MEMB  
ATOM   2810 H24B CHL1M  12     -66.349 -41.580   1.800  0.00  0.00      MEMB  
ATOM   2811  C25 CHL1M  12     -65.961 -40.354  -0.015  0.00  0.00      MEMB  
ATOM   2812  H25 CHL1M  12     -66.900 -39.762  -0.067  0.00  0.00      MEMB  
ATOM   2813  C26 CHL1M  12     -64.898 -39.402  -0.517  0.00  0.00      MEMB  
ATOM   2814 H26A CHL1M  12     -64.642 -38.551   0.150  0.00  0.00      MEMB  
ATOM   2815 H26B CHL1M  12     -63.975 -40.021  -0.542  0.00  0.00      MEMB  
ATOM   2816 H26C CHL1M  12     -65.027 -39.029  -1.555  0.00  0.00      MEMB  
ATOM   2817  C27 CHL1M  12     -65.866 -41.494  -0.985  0.00  0.00      MEMB  
ATOM   2818 H27A CHL1M  12     -66.625 -42.283  -0.796  0.00  0.00      MEMB  
ATOM   2819 H27B CHL1M  12     -65.861 -41.137  -2.038  0.00  0.00      MEMB  
ATOM   2820 H27C CHL1M  12     -64.915 -42.027  -0.773  0.00  0.00      MEMB  
ATOM   2821  C3  CHL1M  13     -61.647  62.724  20.944  0.00  0.00      MEMB  
ATOM   2822  H3  CHL1M  13     -62.153  61.735  20.936  0.00  0.00      MEMB  
ATOM   2823  O3  CHL1M  13     -61.345  63.037  22.301  0.00  0.00      MEMB  
ATOM   2824  H3' CHL1M  13     -62.041  63.645  22.560  0.00  0.00      MEMB  
ATOM   2825  C4  CHL1M  13     -60.316  62.627  20.076  0.00  0.00      MEMB  
ATOM   2826  H4A CHL1M  13     -59.706  63.550  20.169  0.00  0.00      MEMB  
ATOM   2827  H4B CHL1M  13     -59.771  61.793  20.568  0.00  0.00      MEMB  
ATOM   2828  C5  CHL1M  13     -60.705  62.229  18.661  0.00  0.00      MEMB  
ATOM   2829  C6  CHL1M  13     -60.353  61.012  18.223  0.00  0.00      MEMB  
ATOM   2830  H6  CHL1M  13     -59.794  60.299  18.846  0.00  0.00      MEMB  
ATOM   2831  C7  CHL1M  13     -60.777  60.373  16.949  0.00  0.00      MEMB  
ATOM   2832  H7A CHL1M  13     -59.902  59.793  16.584  0.00  0.00      MEMB  
ATOM   2833  H7B CHL1M  13     -61.543  59.593  17.148  0.00  0.00      MEMB  
ATOM   2834  C8  CHL1M  13     -61.236  61.438  15.963  0.00  0.00      MEMB  
ATOM   2835  H8  CHL1M  13     -60.254  61.895  15.716  0.00  0.00      MEMB  
ATOM   2836  C14 CHL1M  13     -61.915  60.746  14.765  0.00  0.00      MEMB  
ATOM   2837  H14 CHL1M  13     -62.830  60.249  15.154  0.00  0.00      MEMB  
ATOM   2838  C15 CHL1M  13     -61.198  59.616  13.957  0.00  0.00      MEMB  
ATOM   2839 H15A CHL1M  13     -60.094  59.628  14.085  0.00  0.00      MEMB  
ATOM   2840 H15B CHL1M  13     -61.580  58.651  14.353  0.00  0.00      MEMB  
ATOM   2841  C16 CHL1M  13     -61.821  59.614  12.582  0.00  0.00      MEMB  
ATOM   2842 H16A CHL1M  13     -60.970  59.660  11.870  0.00  0.00      MEMB  
ATOM   2843 H16B CHL1M  13     -62.434  58.698  12.448  0.00  0.00      MEMB  
ATOM   2844  C17 CHL1M  13     -62.837  60.823  12.630  0.00  0.00      MEMB  
ATOM   2845  H17 CHL1M  13     -63.735  60.257  12.958  0.00  0.00      MEMB  
ATOM   2846  C13 CHL1M  13     -62.359  61.789  13.717  0.00  0.00      MEMB  
ATOM   2847  C18 CHL1M  13     -61.092  62.538  13.212  0.00  0.00      MEMB  
ATOM   2848 H18A CHL1M  13     -60.710  63.196  14.022  0.00  0.00      MEMB  
ATOM   2849 H18B CHL1M  13     -60.395  61.768  12.815  0.00  0.00      MEMB  
ATOM   2850 H18C CHL1M  13     -61.289  63.200  12.342  0.00  0.00      MEMB  
ATOM   2851  C12 CHL1M  13     -63.400  62.718  14.378  0.00  0.00      MEMB  
ATOM   2852 H12A CHL1M  13     -63.816  63.477  13.682  0.00  0.00      MEMB  
ATOM   2853 H12B CHL1M  13     -64.277  62.063  14.573  0.00  0.00      MEMB  
ATOM   2854  C11 CHL1M  13     -62.865  63.379  15.672  0.00  0.00      MEMB  
ATOM   2855 H11A CHL1M  13     -62.113  64.130  15.348  0.00  0.00      MEMB  
ATOM   2856 H11B CHL1M  13     -63.619  64.024  16.172  0.00  0.00      MEMB  
ATOM   2857  C9  CHL1M  13     -62.220  62.438  16.654  0.00  0.00      MEMB  
ATOM   2858  H9  CHL1M  13     -63.053  61.796  17.013  0.00  0.00      MEMB  
ATOM   2859  C10 CHL1M  13     -61.680  63.132  17.923  0.00  0.00      MEMB  
ATOM   2860  C19 CHL1M  13     -60.784  64.356  17.589  0.00  0.00      MEMB  
ATOM   2861 H19A CHL1M  13     -61.436  65.178  17.223  0.00  0.00      MEMB  
ATOM   2862 H19B CHL1M  13     -60.323  64.829  18.482  0.00  0.00      MEMB  
ATOM   2863 H19C CHL1M  13     -60.052  64.088  16.797  0.00  0.00      MEMB  
ATOM   2864  C1  CHL1M  13     -62.871  63.516  18.776  0.00  0.00      MEMB  
ATOM   2865  H1A CHL1M  13     -63.513  64.294  18.311  0.00  0.00      MEMB  
ATOM   2866  H1B CHL1M  13     -63.456  62.572  18.817  0.00  0.00      MEMB  
ATOM   2867  C2  CHL1M  13     -62.536  63.851  20.302  0.00  0.00      MEMB  
ATOM   2868  H2A CHL1M  13     -63.462  64.106  20.861  0.00  0.00      MEMB  
ATOM   2869  H2B CHL1M  13     -61.958  64.798  20.257  0.00  0.00      MEMB  
ATOM   2870  C20 CHL1M  13     -63.262  61.401  11.215  0.00  0.00      MEMB  
ATOM   2871  H20 CHL1M  13     -62.282  61.715  10.796  0.00  0.00      MEMB  
ATOM   2872  C21 CHL1M  13     -64.304  62.462  11.335  0.00  0.00      MEMB  
ATOM   2873 H21A CHL1M  13     -65.083  62.014  11.988  0.00  0.00      MEMB  
ATOM   2874 H21B CHL1M  13     -64.813  62.841  10.422  0.00  0.00      MEMB  
ATOM   2875 H21C CHL1M  13     -63.862  63.401  11.732  0.00  0.00      MEMB  
ATOM   2876  C22 CHL1M  13     -63.575  60.222  10.241  0.00  0.00      MEMB  
ATOM   2877 H22A CHL1M  13     -62.715  59.554  10.020  0.00  0.00      MEMB  
ATOM   2878 H22B CHL1M  13     -64.477  59.695  10.619  0.00  0.00      MEMB  
ATOM   2879  C23 CHL1M  13     -63.833  60.813   8.818  0.00  0.00      MEMB  
ATOM   2880 H23A CHL1M  13     -64.663  61.551   8.858  0.00  0.00      MEMB  
ATOM   2881 H23B CHL1M  13     -62.813  61.153   8.540  0.00  0.00      MEMB  
ATOM   2882  C24 CHL1M  13     -64.306  59.804   7.832  0.00  0.00      MEMB  
ATOM   2883 H24A CHL1M  13     -63.549  59.022   7.611  0.00  0.00      MEMB  
ATOM   2884 H24B CHL1M  13     -65.201  59.280   8.229  0.00  0.00      MEMB  
ATOM   2885  C25 CHL1M  13     -64.644  60.376   6.497  0.00  0.00      MEMB  
ATOM   2886  H25 CHL1M  13     -65.347  61.225   6.634  0.00  0.00      MEMB  
ATOM   2887  C26 CHL1M  13     -63.367  60.854   5.740  0.00  0.00      MEMB  
ATOM   2888 H26A CHL1M  13     -62.622  60.043   5.595  0.00  0.00      MEMB  
ATOM   2889 H26B CHL1M  13     -63.516  61.242   4.710  0.00  0.00      MEMB  
ATOM   2890 H26C CHL1M  13     -63.039  61.783   6.255  0.00  0.00      MEMB  
ATOM   2891  C27 CHL1M  13     -65.318  59.248   5.727  0.00  0.00      MEMB  
ATOM   2892 H27A CHL1M  13     -65.763  59.673   4.802  0.00  0.00      MEMB  
ATOM   2893 H27B CHL1M  13     -64.603  58.433   5.486  0.00  0.00      MEMB  
ATOM   2894 H27C CHL1M  13     -66.093  58.734   6.335  0.00  0.00      MEMB  
ATOM   2895  C3  CHL1M  14     -23.308  54.347  15.701  0.00  0.00      MEMB  
ATOM   2896  H3  CHL1M  14     -23.272  55.444  15.870  0.00  0.00      MEMB  
ATOM   2897  O3  CHL1M  14     -23.161  53.779  16.976  0.00  0.00      MEMB  
ATOM   2898  H3' CHL1M  14     -22.285  54.082  17.224  0.00  0.00      MEMB  
ATOM   2899  C4  CHL1M  14     -24.625  53.940  15.013  0.00  0.00      MEMB  
ATOM   2900  H4A CHL1M  14     -24.509  52.835  15.015  0.00  0.00      MEMB  
ATOM   2901  H4B CHL1M  14     -25.472  54.225  15.674  0.00  0.00      MEMB  
ATOM   2902  C5  CHL1M  14     -24.704  54.386  13.590  0.00  0.00      MEMB  
ATOM   2903  C6  CHL1M  14     -25.757  55.134  13.165  0.00  0.00      MEMB  
ATOM   2904  H6  CHL1M  14     -26.483  55.403  13.946  0.00  0.00      MEMB  
ATOM   2905  C7  CHL1M  14     -25.996  55.583  11.786  0.00  0.00      MEMB  
ATOM   2906  H7A CHL1M  14     -27.047  55.337  11.526  0.00  0.00      MEMB  
ATOM   2907  H7B CHL1M  14     -25.867  56.686  11.777  0.00  0.00      MEMB  
ATOM   2908  C8  CHL1M  14     -25.008  54.916  10.783  0.00  0.00      MEMB  
ATOM   2909  H8  CHL1M  14     -25.279  53.849  10.633  0.00  0.00      MEMB  
ATOM   2910  C14 CHL1M  14     -24.994  55.758   9.493  0.00  0.00      MEMB  
ATOM   2911  H14 CHL1M  14     -24.515  56.697   9.843  0.00  0.00      MEMB  
ATOM   2912  C15 CHL1M  14     -26.289  56.309   8.938  0.00  0.00      MEMB  
ATOM   2913 H15A CHL1M  14     -26.962  55.428   8.867  0.00  0.00      MEMB  
ATOM   2914 H15B CHL1M  14     -26.739  57.172   9.474  0.00  0.00      MEMB  
ATOM   2915  C16 CHL1M  14     -25.847  56.751   7.512  0.00  0.00      MEMB  
ATOM   2916 H16A CHL1M  14     -26.587  56.224   6.872  0.00  0.00      MEMB  
ATOM   2917 H16B CHL1M  14     -25.902  57.860   7.468  0.00  0.00      MEMB  
ATOM   2918  C17 CHL1M  14     -24.459  56.140   7.270  0.00  0.00      MEMB  
ATOM   2919  H17 CHL1M  14     -23.677  56.917   7.408  0.00  0.00      MEMB  
ATOM   2920  C13 CHL1M  14     -24.173  55.093   8.410  0.00  0.00      MEMB  
ATOM   2921  C18 CHL1M  14     -24.847  53.694   8.046  0.00  0.00      MEMB  
ATOM   2922 H18A CHL1M  14     -24.842  52.954   8.874  0.00  0.00      MEMB  
ATOM   2923 H18B CHL1M  14     -25.903  53.900   7.770  0.00  0.00      MEMB  
ATOM   2924 H18C CHL1M  14     -24.386  53.074   7.247  0.00  0.00      MEMB  
ATOM   2925  C12 CHL1M  14     -22.725  54.874   8.769  0.00  0.00      MEMB  
ATOM   2926 H12A CHL1M  14     -22.124  54.279   8.048  0.00  0.00      MEMB  
ATOM   2927 H12B CHL1M  14     -22.098  55.787   8.852  0.00  0.00      MEMB  
ATOM   2928  C11 CHL1M  14     -22.571  54.230  10.178  0.00  0.00      MEMB  
ATOM   2929 H11A CHL1M  14     -22.816  53.189   9.876  0.00  0.00      MEMB  
ATOM   2930 H11B CHL1M  14     -21.554  54.107  10.608  0.00  0.00      MEMB  
ATOM   2931  C9  CHL1M  14     -23.552  54.765  11.295  0.00  0.00      MEMB  
ATOM   2932  H9  CHL1M  14     -23.102  55.767  11.456  0.00  0.00      MEMB  
ATOM   2933  C10 CHL1M  14     -23.543  54.021  12.688  0.00  0.00      MEMB  
ATOM   2934  C19 CHL1M  14     -23.607  52.462  12.474  0.00  0.00      MEMB  
ATOM   2935 H19A CHL1M  14     -23.513  51.934  13.447  0.00  0.00      MEMB  
ATOM   2936 H19B CHL1M  14     -24.543  52.113  11.989  0.00  0.00      MEMB  
ATOM   2937 H19C CHL1M  14     -22.791  52.022  11.860  0.00  0.00      MEMB  
ATOM   2938  C1  CHL1M  14     -22.166  54.416  13.416  0.00  0.00      MEMB  
ATOM   2939  H1A CHL1M  14     -21.356  53.952  12.814  0.00  0.00      MEMB  
ATOM   2940  H1B CHL1M  14     -22.053  55.518  13.505  0.00  0.00      MEMB  
ATOM   2941  C2  CHL1M  14     -22.014  54.010  14.890  0.00  0.00      MEMB  
ATOM   2942  H2A CHL1M  14     -21.136  54.581  15.260  0.00  0.00      MEMB  
ATOM   2943  H2B CHL1M  14     -21.773  52.926  14.921  0.00  0.00      MEMB  
ATOM   2944  C20 CHL1M  14     -24.384  55.600   5.764  0.00  0.00      MEMB  
ATOM   2945  H20 CHL1M  14     -25.302  54.985   5.646  0.00  0.00      MEMB  
ATOM   2946  C21 CHL1M  14     -23.119  54.821   5.428  0.00  0.00      MEMB  
ATOM   2947 H21A CHL1M  14     -22.845  54.065   6.195  0.00  0.00      MEMB  
ATOM   2948 H21B CHL1M  14     -22.305  55.553   5.243  0.00  0.00      MEMB  
ATOM   2949 H21C CHL1M  14     -23.215  54.250   4.480  0.00  0.00      MEMB  
ATOM   2950  C22 CHL1M  14     -24.531  56.766   4.743  0.00  0.00      MEMB  
ATOM   2951 H22A CHL1M  14     -25.210  57.548   5.144  0.00  0.00      MEMB  
ATOM   2952 H22B CHL1M  14     -23.541  57.257   4.623  0.00  0.00      MEMB  
ATOM   2953  C23 CHL1M  14     -25.184  56.459   3.376  0.00  0.00      MEMB  
ATOM   2954 H23A CHL1M  14     -24.375  56.192   2.663  0.00  0.00      MEMB  
ATOM   2955 H23B CHL1M  14     -25.866  55.583   3.357  0.00  0.00      MEMB  
ATOM   2956  C24 CHL1M  14     -26.015  57.647   2.805  0.00  0.00      MEMB  
ATOM   2957 H24A CHL1M  14     -26.948  57.524   3.395  0.00  0.00      MEMB  
ATOM   2958 H24B CHL1M  14     -25.409  58.561   2.985  0.00  0.00      MEMB  
ATOM   2959  C25 CHL1M  14     -26.492  57.572   1.366  0.00  0.00      MEMB  
ATOM   2960  H25 CHL1M  14     -27.144  56.682   1.236  0.00  0.00      MEMB  
ATOM   2961  C26 CHL1M  14     -27.449  58.749   1.183  0.00  0.00      MEMB  
ATOM   2962 H26A CHL1M  14     -26.910  59.721   1.208  0.00  0.00      MEMB  
ATOM   2963 H26B CHL1M  14     -27.970  58.756   0.203  0.00  0.00      MEMB  
ATOM   2964 H26C CHL1M  14     -28.267  58.707   1.934  0.00  0.00      MEMB  
ATOM   2965  C27 CHL1M  14     -25.344  57.589   0.425  0.00  0.00      MEMB  
ATOM   2966 H27A CHL1M  14     -24.650  56.770   0.711  0.00  0.00      MEMB  
ATOM   2967 H27B CHL1M  14     -25.671  57.436  -0.626  0.00  0.00      MEMB  
ATOM   2968 H27C CHL1M  14     -24.702  58.493   0.487  0.00  0.00      MEMB  
ATOM   2969  C3  CHL1M  15       5.708 -35.907  14.699  0.00  0.00      MEMB  
ATOM   2970  H3  CHL1M  15       5.694 -34.895  14.239  0.00  0.00      MEMB  
ATOM   2971  O3  CHL1M  15       5.756 -35.585  16.106  0.00  0.00      MEMB  
ATOM   2972  H3' CHL1M  15       5.676 -34.631  16.164  0.00  0.00      MEMB  
ATOM   2973  C4  CHL1M  15       4.374 -36.670  14.444  0.00  0.00      MEMB  
ATOM   2974  H4A CHL1M  15       4.442 -37.602  15.044  0.00  0.00      MEMB  
ATOM   2975  H4B CHL1M  15       3.457 -36.129  14.762  0.00  0.00      MEMB  
ATOM   2976  C5  CHL1M  15       4.363 -37.046  12.963  0.00  0.00      MEMB  
ATOM   2977  C6  CHL1M  15       3.389 -36.625  12.128  0.00  0.00      MEMB  
ATOM   2978  H6  CHL1M  15       2.639 -35.953  12.571  0.00  0.00      MEMB  
ATOM   2979  C7  CHL1M  15       3.197 -37.057  10.693  0.00  0.00      MEMB  
ATOM   2980  H7A CHL1M  15       2.143 -37.326  10.468  0.00  0.00      MEMB  
ATOM   2981  H7B CHL1M  15       3.306 -36.255   9.932  0.00  0.00      MEMB  
ATOM   2982  C8  CHL1M  15       4.166 -38.160  10.312  0.00  0.00      MEMB  
ATOM   2983  H8  CHL1M  15       3.731 -39.079  10.758  0.00  0.00      MEMB  
ATOM   2984  C14 CHL1M  15       4.260 -38.361   8.833  0.00  0.00      MEMB  
ATOM   2985  H14 CHL1M  15       4.739 -37.450   8.414  0.00  0.00      MEMB  
ATOM   2986  C15 CHL1M  15       2.897 -38.413   7.954  0.00  0.00      MEMB  
ATOM   2987 H15A CHL1M  15       2.122 -38.996   8.496  0.00  0.00      MEMB  
ATOM   2988 H15B CHL1M  15       2.667 -37.339   7.787  0.00  0.00      MEMB  
ATOM   2989  C16 CHL1M  15       3.342 -39.042   6.606  0.00  0.00      MEMB  
ATOM   2990 H16A CHL1M  15       2.728 -39.906   6.274  0.00  0.00      MEMB  
ATOM   2991 H16B CHL1M  15       3.374 -38.267   5.811  0.00  0.00      MEMB  
ATOM   2992  C17 CHL1M  15       4.846 -39.508   6.733  0.00  0.00      MEMB  
ATOM   2993  H17 CHL1M  15       5.515 -38.726   6.314  0.00  0.00      MEMB  
ATOM   2994  C13 CHL1M  15       5.065 -39.594   8.304  0.00  0.00      MEMB  
ATOM   2995  C18 CHL1M  15       4.421 -40.876   8.880  0.00  0.00      MEMB  
ATOM   2996 H18A CHL1M  15       4.286 -40.846   9.982  0.00  0.00      MEMB  
ATOM   2997 H18B CHL1M  15       3.397 -41.003   8.467  0.00  0.00      MEMB  
ATOM   2998 H18C CHL1M  15       5.129 -41.692   8.622  0.00  0.00      MEMB  
ATOM   2999  C12 CHL1M  15       6.496 -39.248   8.929  0.00  0.00      MEMB  
ATOM   3000 H12A CHL1M  15       7.200 -40.016   8.544  0.00  0.00      MEMB  
ATOM   3001 H12B CHL1M  15       6.842 -38.343   8.385  0.00  0.00      MEMB  
ATOM   3002  C11 CHL1M  15       6.505 -39.276  10.424  0.00  0.00      MEMB  
ATOM   3003 H11A CHL1M  15       6.206 -40.286  10.778  0.00  0.00      MEMB  
ATOM   3004 H11B CHL1M  15       7.524 -39.072  10.817  0.00  0.00      MEMB  
ATOM   3005  C9  CHL1M  15       5.548 -38.125  10.953  0.00  0.00      MEMB  
ATOM   3006  H9  CHL1M  15       6.012 -37.171  10.625  0.00  0.00      MEMB  
ATOM   3007  C10 CHL1M  15       5.591 -37.946  12.497  0.00  0.00      MEMB  
ATOM   3008  C19 CHL1M  15       5.513 -39.338  13.259  0.00  0.00      MEMB  
ATOM   3009 H19A CHL1M  15       5.261 -39.381  14.340  0.00  0.00      MEMB  
ATOM   3010 H19B CHL1M  15       4.688 -39.860  12.728  0.00  0.00      MEMB  
ATOM   3011 H19C CHL1M  15       6.480 -39.859  13.092  0.00  0.00      MEMB  
ATOM   3012  C1  CHL1M  15       6.936 -37.233  12.949  0.00  0.00      MEMB  
ATOM   3013  H1A CHL1M  15       7.803 -37.900  12.755  0.00  0.00      MEMB  
ATOM   3014  H1B CHL1M  15       7.168 -36.395  12.258  0.00  0.00      MEMB  
ATOM   3015  C2  CHL1M  15       6.912 -36.768  14.410  0.00  0.00      MEMB  
ATOM   3016  H2A CHL1M  15       7.932 -36.367  14.592  0.00  0.00      MEMB  
ATOM   3017  H2B CHL1M  15       6.735 -37.626  15.092  0.00  0.00      MEMB  
ATOM   3018  C20 CHL1M  15       5.078 -40.743   5.897  0.00  0.00      MEMB  
ATOM   3019  H20 CHL1M  15       4.452 -41.556   6.323  0.00  0.00      MEMB  
ATOM   3020  C21 CHL1M  15       6.496 -41.268   6.199  0.00  0.00      MEMB  
ATOM   3021 H21A CHL1M  15       7.332 -40.605   5.890  0.00  0.00      MEMB  
ATOM   3022 H21B CHL1M  15       6.544 -42.314   5.827  0.00  0.00      MEMB  
ATOM   3023 H21C CHL1M  15       6.457 -41.466   7.291  0.00  0.00      MEMB  
ATOM   3024  C22 CHL1M  15       4.880 -40.601   4.432  0.00  0.00      MEMB  
ATOM   3025 H22A CHL1M  15       4.062 -39.890   4.186  0.00  0.00      MEMB  
ATOM   3026 H22B CHL1M  15       5.810 -40.133   4.043  0.00  0.00      MEMB  
ATOM   3027  C23 CHL1M  15       4.596 -41.872   3.680  0.00  0.00      MEMB  
ATOM   3028 H23A CHL1M  15       4.337 -41.592   2.636  0.00  0.00      MEMB  
ATOM   3029 H23B CHL1M  15       5.510 -42.496   3.776  0.00  0.00      MEMB  
ATOM   3030  C24 CHL1M  15       3.314 -42.641   4.138  0.00  0.00      MEMB  
ATOM   3031 H24A CHL1M  15       3.471 -42.989   5.181  0.00  0.00      MEMB  
ATOM   3032 H24B CHL1M  15       2.629 -41.784   4.311  0.00  0.00      MEMB  
ATOM   3033  C25 CHL1M  15       2.812 -43.751   3.224  0.00  0.00      MEMB  
ATOM   3034  H25 CHL1M  15       2.228 -44.453   3.857  0.00  0.00      MEMB  
ATOM   3035  C26 CHL1M  15       1.838 -43.201   2.202  0.00  0.00      MEMB  
ATOM   3036 H26A CHL1M  15       1.749 -42.094   2.166  0.00  0.00      MEMB  
ATOM   3037 H26B CHL1M  15       1.984 -43.624   1.185  0.00  0.00      MEMB  
ATOM   3038 H26C CHL1M  15       0.778 -43.415   2.461  0.00  0.00      MEMB  
ATOM   3039  C27 CHL1M  15       3.963 -44.503   2.566  0.00  0.00      MEMB  
ATOM   3040 H27A CHL1M  15       4.723 -44.774   3.329  0.00  0.00      MEMB  
ATOM   3041 H27B CHL1M  15       3.619 -45.456   2.109  0.00  0.00      MEMB  
ATOM   3042 H27C CHL1M  15       4.507 -43.895   1.812  0.00  0.00      MEMB  
ATOM   3043  C3  CHL1M  16     -40.112 -55.937  19.793  0.00  0.00      MEMB  
ATOM   3044  H3  CHL1M  16     -40.197 -54.910  19.378  0.00  0.00      MEMB  
ATOM   3045  O3  CHL1M  16     -40.443 -55.855  21.181  0.00  0.00      MEMB  
ATOM   3046  H3' CHL1M  16     -39.986 -55.120  21.596  0.00  0.00      MEMB  
ATOM   3047  C4  CHL1M  16     -41.176 -56.896  19.229  0.00  0.00      MEMB  
ATOM   3048  H4A CHL1M  16     -41.047 -57.831  19.815  0.00  0.00      MEMB  
ATOM   3049  H4B CHL1M  16     -42.115 -56.413  19.576  0.00  0.00      MEMB  
ATOM   3050  C5  CHL1M  16     -41.034 -57.037  17.723  0.00  0.00      MEMB  
ATOM   3051  C6  CHL1M  16     -42.045 -56.758  16.896  0.00  0.00      MEMB  
ATOM   3052  H6  CHL1M  16     -43.007 -56.448  17.331  0.00  0.00      MEMB  
ATOM   3053  C7  CHL1M  16     -42.011 -56.851  15.434  0.00  0.00      MEMB  
ATOM   3054  H7A CHL1M  16     -42.886 -57.374  14.994  0.00  0.00      MEMB  
ATOM   3055  H7B CHL1M  16     -41.893 -55.852  14.961  0.00  0.00      MEMB  
ATOM   3056  C8  CHL1M  16     -40.784 -57.668  14.983  0.00  0.00      MEMB  
ATOM   3057  H8  CHL1M  16     -40.973 -58.627  15.511  0.00  0.00      MEMB  
ATOM   3058  C14 CHL1M  16     -40.587 -57.638  13.496  0.00  0.00      MEMB  
ATOM   3059  H14 CHL1M  16     -40.482 -56.557  13.260  0.00  0.00      MEMB  
ATOM   3060  C15 CHL1M  16     -41.828 -57.985  12.555  0.00  0.00      MEMB  
ATOM   3061 H15A CHL1M  16     -42.461 -58.751  13.052  0.00  0.00      MEMB  
ATOM   3062 H15B CHL1M  16     -42.545 -57.137  12.534  0.00  0.00      MEMB  
ATOM   3063  C16 CHL1M  16     -41.149 -58.298  11.221  0.00  0.00      MEMB  
ATOM   3064 H16A CHL1M  16     -41.404 -59.357  11.002  0.00  0.00      MEMB  
ATOM   3065 H16B CHL1M  16     -41.489 -57.665  10.373  0.00  0.00      MEMB  
ATOM   3066  C17 CHL1M  16     -39.605 -58.199  11.389  0.00  0.00      MEMB  
ATOM   3067  H17 CHL1M  16     -39.359 -57.132  11.204  0.00  0.00      MEMB  
ATOM   3068  C13 CHL1M  16     -39.305 -58.345  12.924  0.00  0.00      MEMB  
ATOM   3069  C18 CHL1M  16     -39.486 -59.834  13.355  0.00  0.00      MEMB  
ATOM   3070 H18A CHL1M  16     -40.403 -60.353  13.002  0.00  0.00      MEMB  
ATOM   3071 H18B CHL1M  16     -38.597 -60.339  12.921  0.00  0.00      MEMB  
ATOM   3072 H18C CHL1M  16     -39.522 -59.941  14.460  0.00  0.00      MEMB  
ATOM   3073  C12 CHL1M  16     -38.070 -57.683  13.611  0.00  0.00      MEMB  
ATOM   3074 H12A CHL1M  16     -37.109 -58.123  13.269  0.00  0.00      MEMB  
ATOM   3075 H12B CHL1M  16     -38.161 -56.614  13.322  0.00  0.00      MEMB  
ATOM   3076  C11 CHL1M  16     -38.138 -57.717  15.099  0.00  0.00      MEMB  
ATOM   3077 H11A CHL1M  16     -37.861 -58.740  15.431  0.00  0.00      MEMB  
ATOM   3078 H11B CHL1M  16     -37.332 -57.045  15.463  0.00  0.00      MEMB  
ATOM   3079  C9  CHL1M  16     -39.461 -57.250  15.682  0.00  0.00      MEMB  
ATOM   3080  H9  CHL1M  16     -39.445 -56.147  15.548  0.00  0.00      MEMB  
ATOM   3081  C10 CHL1M  16     -39.567 -57.327  17.248  0.00  0.00      MEMB  
ATOM   3082  C19 CHL1M  16     -39.190 -58.804  17.648  0.00  0.00      MEMB  
ATOM   3083 H19A CHL1M  16     -39.744 -59.531  17.016  0.00  0.00      MEMB  
ATOM   3084 H19B CHL1M  16     -38.087 -58.910  17.728  0.00  0.00      MEMB  
ATOM   3085 H19C CHL1M  16     -39.603 -58.928  18.671  0.00  0.00      MEMB  
ATOM   3086  C1  CHL1M  16     -38.532 -56.421  17.983  0.00  0.00      MEMB  
ATOM   3087  H1A CHL1M  16     -37.502 -56.737  17.713  0.00  0.00      MEMB  
ATOM   3088  H1B CHL1M  16     -38.688 -55.386  17.610  0.00  0.00      MEMB  
ATOM   3089  C2  CHL1M  16     -38.723 -56.391  19.463  0.00  0.00      MEMB  
ATOM   3090  H2A CHL1M  16     -37.979 -55.638  19.800  0.00  0.00      MEMB  
ATOM   3091  H2B CHL1M  16     -38.530 -57.354  19.983  0.00  0.00      MEMB  
ATOM   3092  C20 CHL1M  16     -38.783 -59.127  10.439  0.00  0.00      MEMB  
ATOM   3093  H20 CHL1M  16     -38.885 -60.186  10.757  0.00  0.00      MEMB  
ATOM   3094  C21 CHL1M  16     -37.357 -58.771  10.552  0.00  0.00      MEMB  
ATOM   3095 H21A CHL1M  16     -37.214 -57.669  10.530  0.00  0.00      MEMB  
ATOM   3096 H21B CHL1M  16     -36.773 -59.227   9.724  0.00  0.00      MEMB  
ATOM   3097 H21C CHL1M  16     -36.986 -59.185  11.514  0.00  0.00      MEMB  
ATOM   3098  C22 CHL1M  16     -39.194 -58.901   8.931  0.00  0.00      MEMB  
ATOM   3099 H22A CHL1M  16     -40.267 -58.621   8.860  0.00  0.00      MEMB  
ATOM   3100 H22B CHL1M  16     -38.606 -58.064   8.497  0.00  0.00      MEMB  
ATOM   3101  C23 CHL1M  16     -38.960 -60.209   8.191  0.00  0.00      MEMB  
ATOM   3102 H23A CHL1M  16     -37.881 -60.458   8.274  0.00  0.00      MEMB  
ATOM   3103 H23B CHL1M  16     -39.474 -60.993   8.788  0.00  0.00      MEMB  
ATOM   3104  C24 CHL1M  16     -39.457 -60.149   6.727  0.00  0.00      MEMB  
ATOM   3105 H24A CHL1M  16     -39.129 -61.090   6.236  0.00  0.00      MEMB  
ATOM   3106 H24B CHL1M  16     -40.563 -60.046   6.699  0.00  0.00      MEMB  
ATOM   3107  C25 CHL1M  16     -38.857 -59.045   5.779  0.00  0.00      MEMB  
ATOM   3108  H25 CHL1M  16     -39.128 -57.985   5.968  0.00  0.00      MEMB  
ATOM   3109  C26 CHL1M  16     -37.299 -59.095   5.874  0.00  0.00      MEMB  
ATOM   3110 H26A CHL1M  16     -37.008 -58.888   6.926  0.00  0.00      MEMB  
ATOM   3111 H26B CHL1M  16     -36.932 -60.074   5.498  0.00  0.00      MEMB  
ATOM   3112 H26C CHL1M  16     -36.810 -58.326   5.238  0.00  0.00      MEMB  
ATOM   3113  C27 CHL1M  16     -39.431 -59.293   4.409  0.00  0.00      MEMB  
ATOM   3114 H27A CHL1M  16     -40.542 -59.308   4.401  0.00  0.00      MEMB  
ATOM   3115 H27B CHL1M  16     -39.149 -58.551   3.631  0.00  0.00      MEMB  
ATOM   3116 H27C CHL1M  16     -39.021 -60.241   3.999  0.00  0.00      MEMB  
ATOM   3117  C3  CHL1M  17      63.112  53.551  20.492  0.00  0.00      MEMB  
ATOM   3118  H3  CHL1M  17      62.207  53.081  20.053  0.00  0.00      MEMB  
ATOM   3119  O3  CHL1M  17      62.898  53.738  21.896  0.00  0.00      MEMB  
ATOM   3120  H3' CHL1M  17      63.633  54.290  22.171  0.00  0.00      MEMB  
ATOM   3121  C4  CHL1M  17      64.395  52.761  20.210  0.00  0.00      MEMB  
ATOM   3122  H4A CHL1M  17      65.232  53.412  20.542  0.00  0.00      MEMB  
ATOM   3123  H4B CHL1M  17      64.391  51.811  20.786  0.00  0.00      MEMB  
ATOM   3124  C5  CHL1M  17      64.671  52.499  18.728  0.00  0.00      MEMB  
ATOM   3125  C6  CHL1M  17      64.844  51.245  18.258  0.00  0.00      MEMB  
ATOM   3126  H6  CHL1M  17      64.990  50.498  19.052  0.00  0.00      MEMB  
ATOM   3127  C7  CHL1M  17      64.960  50.858  16.767  0.00  0.00      MEMB  
ATOM   3128  H7A CHL1M  17      65.755  50.083  16.720  0.00  0.00      MEMB  
ATOM   3129  H7B CHL1M  17      64.034  50.310  16.491  0.00  0.00      MEMB  
ATOM   3130  C8  CHL1M  17      65.202  52.146  15.932  0.00  0.00      MEMB  
ATOM   3131  H8  CHL1M  17      66.219  52.478  16.233  0.00  0.00      MEMB  
ATOM   3132  C14 CHL1M  17      65.106  51.783  14.462  0.00  0.00      MEMB  
ATOM   3133  H14 CHL1M  17      64.138  51.259  14.309  0.00  0.00      MEMB  
ATOM   3134  C15 CHL1M  17      66.032  50.730  13.992  0.00  0.00      MEMB  
ATOM   3135 H15A CHL1M  17      67.094  50.772  14.314  0.00  0.00      MEMB  
ATOM   3136 H15B CHL1M  17      65.454  49.855  14.360  0.00  0.00      MEMB  
ATOM   3137  C16 CHL1M  17      65.808  50.862  12.448  0.00  0.00      MEMB  
ATOM   3138 H16A CHL1M  17      66.857  50.932  12.087  0.00  0.00      MEMB  
ATOM   3139 H16B CHL1M  17      65.337  49.942  12.039  0.00  0.00      MEMB  
ATOM   3140  C17 CHL1M  17      64.973  52.160  12.259  0.00  0.00      MEMB  
ATOM   3141  H17 CHL1M  17      63.916  51.822  12.322  0.00  0.00      MEMB  
ATOM   3142  C13 CHL1M  17      65.074  52.911  13.577  0.00  0.00      MEMB  
ATOM   3143  C18 CHL1M  17      66.525  53.567  13.662  0.00  0.00      MEMB  
ATOM   3144 H18A CHL1M  17      66.750  53.974  14.671  0.00  0.00      MEMB  
ATOM   3145 H18B CHL1M  17      67.354  52.846  13.495  0.00  0.00      MEMB  
ATOM   3146 H18C CHL1M  17      66.696  54.405  12.952  0.00  0.00      MEMB  
ATOM   3147  C12 CHL1M  17      63.955  53.913  13.904  0.00  0.00      MEMB  
ATOM   3148 H12A CHL1M  17      64.119  54.679  13.116  0.00  0.00      MEMB  
ATOM   3149 H12B CHL1M  17      62.976  53.405  13.776  0.00  0.00      MEMB  
ATOM   3150  C11 CHL1M  17      64.082  54.387  15.302  0.00  0.00      MEMB  
ATOM   3151 H11A CHL1M  17      64.971  55.047  15.395  0.00  0.00      MEMB  
ATOM   3152 H11B CHL1M  17      63.171  55.015  15.402  0.00  0.00      MEMB  
ATOM   3153  C9  CHL1M  17      64.245  53.264  16.307  0.00  0.00      MEMB  
ATOM   3154  H9  CHL1M  17      63.250  52.775  16.221  0.00  0.00      MEMB  
ATOM   3155  C10 CHL1M  17      64.470  53.718  17.819  0.00  0.00      MEMB  
ATOM   3156  C19 CHL1M  17      65.669  54.708  17.832  0.00  0.00      MEMB  
ATOM   3157 H19A CHL1M  17      66.584  54.303  17.350  0.00  0.00      MEMB  
ATOM   3158 H19B CHL1M  17      65.485  55.614  17.215  0.00  0.00      MEMB  
ATOM   3159 H19C CHL1M  17      65.945  55.080  18.842  0.00  0.00      MEMB  
ATOM   3160  C1  CHL1M  17      63.182  54.549  18.245  0.00  0.00      MEMB  
ATOM   3161  H1A CHL1M  17      63.192  55.537  17.738  0.00  0.00      MEMB  
ATOM   3162  H1B CHL1M  17      62.309  53.934  17.938  0.00  0.00      MEMB  
ATOM   3163  C2  CHL1M  17      63.116  54.863  19.744  0.00  0.00      MEMB  
ATOM   3164  H2A CHL1M  17      62.190  55.428  19.984  0.00  0.00      MEMB  
ATOM   3165  H2B CHL1M  17      63.958  55.489  20.110  0.00  0.00      MEMB  
ATOM   3166  C20 CHL1M  17      65.027  53.044  11.004  0.00  0.00      MEMB  
ATOM   3167  H20 CHL1M  17      65.523  54.026  11.156  0.00  0.00      MEMB  
ATOM   3168  C21 CHL1M  17      63.565  53.397  10.614  0.00  0.00      MEMB  
ATOM   3169 H21A CHL1M  17      63.065  52.488  10.217  0.00  0.00      MEMB  
ATOM   3170 H21B CHL1M  17      63.578  54.214   9.861  0.00  0.00      MEMB  
ATOM   3171 H21C CHL1M  17      62.968  53.597  11.529  0.00  0.00      MEMB  
ATOM   3172  C22 CHL1M  17      65.793  52.486   9.798  0.00  0.00      MEMB  
ATOM   3173 H22A CHL1M  17      66.771  52.141  10.196  0.00  0.00      MEMB  
ATOM   3174 H22B CHL1M  17      65.306  51.629   9.287  0.00  0.00      MEMB  
ATOM   3175  C23 CHL1M  17      66.179  53.480   8.744  0.00  0.00      MEMB  
ATOM   3176 H23A CHL1M  17      65.306  54.077   8.402  0.00  0.00      MEMB  
ATOM   3177 H23B CHL1M  17      66.847  54.277   9.136  0.00  0.00      MEMB  
ATOM   3178  C24 CHL1M  17      66.840  52.797   7.496  0.00  0.00      MEMB  
ATOM   3179 H24A CHL1M  17      67.771  52.276   7.808  0.00  0.00      MEMB  
ATOM   3180 H24B CHL1M  17      66.070  52.159   7.011  0.00  0.00      MEMB  
ATOM   3181  C25 CHL1M  17      67.195  53.747   6.317  0.00  0.00      MEMB  
ATOM   3182  H25 CHL1M  17      67.956  54.443   6.730  0.00  0.00      MEMB  
ATOM   3183  C26 CHL1M  17      67.791  52.891   5.198  0.00  0.00      MEMB  
ATOM   3184 H26A CHL1M  17      68.602  52.191   5.492  0.00  0.00      MEMB  
ATOM   3185 H26B CHL1M  17      67.023  52.259   4.701  0.00  0.00      MEMB  
ATOM   3186 H26C CHL1M  17      68.194  53.636   4.479  0.00  0.00      MEMB  
ATOM   3187  C27 CHL1M  17      66.104  54.633   5.770  0.00  0.00      MEMB  
ATOM   3188 H27A CHL1M  17      65.272  54.038   5.336  0.00  0.00      MEMB  
ATOM   3189 H27B CHL1M  17      65.836  55.467   6.453  0.00  0.00      MEMB  
ATOM   3190 H27C CHL1M  17      66.537  55.074   4.846  0.00  0.00      MEMB  
ATOM   3191  C3  CHL1M  18      -6.438  30.860  17.513  0.00  0.00      MEMB  
ATOM   3192  H3  CHL1M  18      -5.409  31.272  17.432  0.00  0.00      MEMB  
ATOM   3193  O3  CHL1M  18      -6.751  30.621  18.891  0.00  0.00      MEMB  
ATOM   3194  H3' CHL1M  18      -7.448  29.962  18.847  0.00  0.00      MEMB  
ATOM   3195  C4  CHL1M  18      -7.443  31.846  16.829  0.00  0.00      MEMB  
ATOM   3196  H4A CHL1M  18      -8.483  31.553  17.092  0.00  0.00      MEMB  
ATOM   3197  H4B CHL1M  18      -7.225  32.818  17.320  0.00  0.00      MEMB  
ATOM   3198  C5  CHL1M  18      -7.273  31.877  15.279  0.00  0.00      MEMB  
ATOM   3199  C6  CHL1M  18      -6.956  32.994  14.701  0.00  0.00      MEMB  
ATOM   3200  H6  CHL1M  18      -6.962  33.936  15.269  0.00  0.00      MEMB  
ATOM   3201  C7  CHL1M  18      -6.675  33.114  13.194  0.00  0.00      MEMB  
ATOM   3202  H7A CHL1M  18      -7.094  34.092  12.874  0.00  0.00      MEMB  
ATOM   3203  H7B CHL1M  18      -5.580  33.077  13.006  0.00  0.00      MEMB  
ATOM   3204  C8  CHL1M  18      -7.287  31.853  12.401  0.00  0.00      MEMB  
ATOM   3205  H8  CHL1M  18      -8.374  32.083  12.408  0.00  0.00      MEMB  
ATOM   3206  C14 CHL1M  18      -6.922  31.918  10.960  0.00  0.00      MEMB  
ATOM   3207  H14 CHL1M  18      -5.832  31.704  10.963  0.00  0.00      MEMB  
ATOM   3208  C15 CHL1M  18      -7.215  33.197  10.221  0.00  0.00      MEMB  
ATOM   3209 H15A CHL1M  18      -8.284  33.391  10.451  0.00  0.00      MEMB  
ATOM   3210 H15B CHL1M  18      -6.502  34.001  10.502  0.00  0.00      MEMB  
ATOM   3211  C16 CHL1M  18      -7.073  32.814   8.781  0.00  0.00      MEMB  
ATOM   3212 H16A CHL1M  18      -7.982  33.194   8.267  0.00  0.00      MEMB  
ATOM   3213 H16B CHL1M  18      -6.217  33.312   8.278  0.00  0.00      MEMB  
ATOM   3214  C17 CHL1M  18      -6.911  31.212   8.671  0.00  0.00      MEMB  
ATOM   3215  H17 CHL1M  18      -5.811  31.102   8.779  0.00  0.00      MEMB  
ATOM   3216  C13 CHL1M  18      -7.410  30.725  10.081  0.00  0.00      MEMB  
ATOM   3217  C18 CHL1M  18      -8.892  30.729  10.089  0.00  0.00      MEMB  
ATOM   3218 H18A CHL1M  18      -9.351  31.569   9.525  0.00  0.00      MEMB  
ATOM   3219 H18B CHL1M  18      -9.267  29.821   9.570  0.00  0.00      MEMB  
ATOM   3220 H18C CHL1M  18      -9.348  30.685  11.101  0.00  0.00      MEMB  
ATOM   3221  C12 CHL1M  18      -6.878  29.387  10.725  0.00  0.00      MEMB  
ATOM   3222 H12A CHL1M  18      -7.245  28.524  10.128  0.00  0.00      MEMB  
ATOM   3223 H12B CHL1M  18      -5.781  29.502  10.592  0.00  0.00      MEMB  
ATOM   3224  C11 CHL1M  18      -7.362  29.320  12.245  0.00  0.00      MEMB  
ATOM   3225 H11A CHL1M  18      -8.471  29.340  12.300  0.00  0.00      MEMB  
ATOM   3226 H11B CHL1M  18      -6.936  28.362  12.610  0.00  0.00      MEMB  
ATOM   3227  C9  CHL1M  18      -6.900  30.565  13.039  0.00  0.00      MEMB  
ATOM   3228  H9  CHL1M  18      -5.791  30.587  12.995  0.00  0.00      MEMB  
ATOM   3229  C10 CHL1M  18      -7.336  30.478  14.547  0.00  0.00      MEMB  
ATOM   3230  C19 CHL1M  18      -8.758  29.897  14.706  0.00  0.00      MEMB  
ATOM   3231 H19A CHL1M  18      -9.351  30.509  13.993  0.00  0.00      MEMB  
ATOM   3232 H19B CHL1M  18      -8.731  28.883  14.253  0.00  0.00      MEMB  
ATOM   3233 H19C CHL1M  18      -9.152  29.829  15.742  0.00  0.00      MEMB  
ATOM   3234  C1  CHL1M  18      -6.412  29.511  15.348  0.00  0.00      MEMB  
ATOM   3235  H1A CHL1M  18      -6.580  28.487  14.951  0.00  0.00      MEMB  
ATOM   3236  H1B CHL1M  18      -5.382  29.797  15.047  0.00  0.00      MEMB  
ATOM   3237  C2  CHL1M  18      -6.530  29.506  16.884  0.00  0.00      MEMB  
ATOM   3238  H2A CHL1M  18      -5.783  28.886  17.425  0.00  0.00      MEMB  
ATOM   3239  H2B CHL1M  18      -7.518  29.049  17.104  0.00  0.00      MEMB  
ATOM   3240  C20 CHL1M  18      -7.298  30.649   7.326  0.00  0.00      MEMB  
ATOM   3241  H20 CHL1M  18      -8.387  30.862   7.258  0.00  0.00      MEMB  
ATOM   3242  C21 CHL1M  18      -6.944  29.152   7.334  0.00  0.00      MEMB  
ATOM   3243 H21A CHL1M  18      -7.039  28.639   6.353  0.00  0.00      MEMB  
ATOM   3244 H21B CHL1M  18      -7.669  28.738   8.067  0.00  0.00      MEMB  
ATOM   3245 H21C CHL1M  18      -5.922  29.006   7.742  0.00  0.00      MEMB  
ATOM   3246  C22 CHL1M  18      -6.579  31.455   6.182  0.00  0.00      MEMB  
ATOM   3247 H22A CHL1M  18      -6.976  32.487   6.077  0.00  0.00      MEMB  
ATOM   3248 H22B CHL1M  18      -5.545  31.480   6.588  0.00  0.00      MEMB  
ATOM   3249  C23 CHL1M  18      -6.753  30.996   4.746  0.00  0.00      MEMB  
ATOM   3250 H23A CHL1M  18      -6.276  30.008   4.569  0.00  0.00      MEMB  
ATOM   3251 H23B CHL1M  18      -7.849  30.876   4.608  0.00  0.00      MEMB  
ATOM   3252  C24 CHL1M  18      -6.234  32.127   3.765  0.00  0.00      MEMB  
ATOM   3253 H24A CHL1M  18      -6.846  33.017   4.026  0.00  0.00      MEMB  
ATOM   3254 H24B CHL1M  18      -5.160  32.324   3.973  0.00  0.00      MEMB  
ATOM   3255  C25 CHL1M  18      -6.430  31.900   2.273  0.00  0.00      MEMB  
ATOM   3256  H25 CHL1M  18      -7.535  31.844   2.174  0.00  0.00      MEMB  
ATOM   3257  C26 CHL1M  18      -6.051  33.171   1.488  0.00  0.00      MEMB  
ATOM   3258 H26A CHL1M  18      -6.685  34.037   1.776  0.00  0.00      MEMB  
ATOM   3259 H26B CHL1M  18      -4.966  33.409   1.508  0.00  0.00      MEMB  
ATOM   3260 H26C CHL1M  18      -6.391  32.977   0.448  0.00  0.00      MEMB  
ATOM   3261  C27 CHL1M  18      -5.750  30.592   1.743  0.00  0.00      MEMB  
ATOM   3262 H27A CHL1M  18      -4.667  30.818   1.641  0.00  0.00      MEMB  
ATOM   3263 H27B CHL1M  18      -5.884  29.694   2.384  0.00  0.00      MEMB  
ATOM   3264 H27C CHL1M  18      -6.158  30.397   0.728  0.00  0.00      MEMB  
ATOM   3265  C3  CHL1M  19     -56.999  57.976  17.519  0.00  0.00      MEMB  
ATOM   3266  H3  CHL1M  19     -58.090  57.779  17.439  0.00  0.00      MEMB  
ATOM   3267  O3  CHL1M  19     -56.545  58.054  18.850  0.00  0.00      MEMB  
ATOM   3268  H3' CHL1M  19     -55.586  58.061  18.797  0.00  0.00      MEMB  
ATOM   3269  C4  CHL1M  19     -56.203  56.970  16.676  0.00  0.00      MEMB  
ATOM   3270  H4A CHL1M  19     -55.123  57.160  16.858  0.00  0.00      MEMB  
ATOM   3271  H4B CHL1M  19     -56.225  55.946  17.105  0.00  0.00      MEMB  
ATOM   3272  C5  CHL1M  19     -56.551  57.031  15.173  0.00  0.00      MEMB  
ATOM   3273  C6  CHL1M  19     -56.996  55.885  14.426  0.00  0.00      MEMB  
ATOM   3274  H6  CHL1M  19     -57.131  54.991  15.052  0.00  0.00      MEMB  
ATOM   3275  C7  CHL1M  19     -57.079  55.884  12.918  0.00  0.00      MEMB  
ATOM   3276  H7A CHL1M  19     -56.408  55.125  12.461  0.00  0.00      MEMB  
ATOM   3277  H7B CHL1M  19     -58.078  55.500  12.619  0.00  0.00      MEMB  
ATOM   3278  C8  CHL1M  19     -56.647  57.201  12.180  0.00  0.00      MEMB  
ATOM   3279  H8  CHL1M  19     -55.562  57.248  11.945  0.00  0.00      MEMB  
ATOM   3280  C14 CHL1M  19     -57.433  57.381  10.820  0.00  0.00      MEMB  
ATOM   3281  H14 CHL1M  19     -58.514  57.404  11.072  0.00  0.00      MEMB  
ATOM   3282  C15 CHL1M  19     -57.311  56.162   9.919  0.00  0.00      MEMB  
ATOM   3283 H15A CHL1M  19     -56.304  55.725   9.750  0.00  0.00      MEMB  
ATOM   3284 H15B CHL1M  19     -57.957  55.303  10.198  0.00  0.00      MEMB  
ATOM   3285  C16 CHL1M  19     -57.695  56.839   8.573  0.00  0.00      MEMB  
ATOM   3286 H16A CHL1M  19     -56.933  56.577   7.808  0.00  0.00      MEMB  
ATOM   3287 H16B CHL1M  19     -58.663  56.412   8.233  0.00  0.00      MEMB  
ATOM   3288  C17 CHL1M  19     -57.776  58.345   8.819  0.00  0.00      MEMB  
ATOM   3289  H17 CHL1M  19     -58.836  58.541   9.086  0.00  0.00      MEMB  
ATOM   3290  C13 CHL1M  19     -56.989  58.600  10.082  0.00  0.00      MEMB  
ATOM   3291  C18 CHL1M  19     -55.471  58.682   9.751  0.00  0.00      MEMB  
ATOM   3292 H18A CHL1M  19     -54.734  58.736  10.580  0.00  0.00      MEMB  
ATOM   3293 H18B CHL1M  19     -55.153  57.701   9.337  0.00  0.00      MEMB  
ATOM   3294 H18C CHL1M  19     -55.207  59.583   9.159  0.00  0.00      MEMB  
ATOM   3295  C12 CHL1M  19     -57.366  59.776  10.919  0.00  0.00      MEMB  
ATOM   3296 H12A CHL1M  19     -57.185  60.699  10.328  0.00  0.00      MEMB  
ATOM   3297 H12B CHL1M  19     -58.448  59.875  11.148  0.00  0.00      MEMB  
ATOM   3298  C11 CHL1M  19     -56.692  59.796  12.332  0.00  0.00      MEMB  
ATOM   3299 H11A CHL1M  19     -55.593  59.753  12.181  0.00  0.00      MEMB  
ATOM   3300 H11B CHL1M  19     -56.947  60.691  12.938  0.00  0.00      MEMB  
ATOM   3301  C9  CHL1M  19     -56.955  58.454  13.066  0.00  0.00      MEMB  
ATOM   3302  H9  CHL1M  19     -58.058  58.448  13.199  0.00  0.00      MEMB  
ATOM   3303  C10 CHL1M  19     -56.339  58.406  14.481  0.00  0.00      MEMB  
ATOM   3304  C19 CHL1M  19     -54.814  58.653  14.413  0.00  0.00      MEMB  
ATOM   3305 H19A CHL1M  19     -54.230  57.966  13.763  0.00  0.00      MEMB  
ATOM   3306 H19B CHL1M  19     -54.694  59.663  13.965  0.00  0.00      MEMB  
ATOM   3307 H19C CHL1M  19     -54.280  58.741  15.383  0.00  0.00      MEMB  
ATOM   3308  C1  CHL1M  19     -56.979  59.503  15.509  0.00  0.00      MEMB  
ATOM   3309  H1A CHL1M  19     -56.651  60.527  15.231  0.00  0.00      MEMB  
ATOM   3310  H1B CHL1M  19     -58.075  59.373  15.387  0.00  0.00      MEMB  
ATOM   3311  C2  CHL1M  19     -56.608  59.334  16.997  0.00  0.00      MEMB  
ATOM   3312  H2A CHL1M  19     -57.133  60.177  17.495  0.00  0.00      MEMB  
ATOM   3313  H2B CHL1M  19     -55.524  59.532  17.131  0.00  0.00      MEMB  
ATOM   3314  C20 CHL1M  19     -57.462  59.088   7.528  0.00  0.00      MEMB  
ATOM   3315  H20 CHL1M  19     -56.390  58.973   7.257  0.00  0.00      MEMB  
ATOM   3316  C21 CHL1M  19     -57.703  60.603   7.792  0.00  0.00      MEMB  
ATOM   3317 H21A CHL1M  19     -57.772  61.047   6.776  0.00  0.00      MEMB  
ATOM   3318 H21B CHL1M  19     -56.889  61.046   8.405  0.00  0.00      MEMB  
ATOM   3319 H21C CHL1M  19     -58.686  60.767   8.284  0.00  0.00      MEMB  
ATOM   3320  C22 CHL1M  19     -58.221  58.597   6.335  0.00  0.00      MEMB  
ATOM   3321 H22A CHL1M  19     -57.985  57.537   6.099  0.00  0.00      MEMB  
ATOM   3322 H22B CHL1M  19     -59.300  58.618   6.598  0.00  0.00      MEMB  
ATOM   3323  C23 CHL1M  19     -57.996  59.302   5.045  0.00  0.00      MEMB  
ATOM   3324 H23A CHL1M  19     -58.325  60.363   5.063  0.00  0.00      MEMB  
ATOM   3325 H23B CHL1M  19     -56.921  59.377   4.777  0.00  0.00      MEMB  
ATOM   3326  C24 CHL1M  19     -58.733  58.607   3.841  0.00  0.00      MEMB  
ATOM   3327 H24A CHL1M  19     -58.408  57.550   3.945  0.00  0.00      MEMB  
ATOM   3328 H24B CHL1M  19     -59.841  58.677   3.858  0.00  0.00      MEMB  
ATOM   3329  C25 CHL1M  19     -58.280  59.077   2.416  0.00  0.00      MEMB  
ATOM   3330  H25 CHL1M  19     -58.317  60.184   2.499  0.00  0.00      MEMB  
ATOM   3331  C26 CHL1M  19     -56.777  58.653   2.238  0.00  0.00      MEMB  
ATOM   3332 H26A CHL1M  19     -56.563  57.619   2.582  0.00  0.00      MEMB  
ATOM   3333 H26B CHL1M  19     -56.338  58.810   1.230  0.00  0.00      MEMB  
ATOM   3334 H26C CHL1M  19     -56.078  59.244   2.868  0.00  0.00      MEMB  
ATOM   3335  C27 CHL1M  19     -59.204  58.633   1.281  0.00  0.00      MEMB  
ATOM   3336 H27A CHL1M  19     -59.307  57.527   1.256  0.00  0.00      MEMB  
ATOM   3337 H27B CHL1M  19     -60.258  58.957   1.409  0.00  0.00      MEMB  
ATOM   3338 H27C CHL1M  19     -58.829  58.884   0.265  0.00  0.00      MEMB  
ATOM   3339  C3  CHL1M  20     -35.313 -41.539  14.513  0.00  0.00      MEMB  
ATOM   3340  H3  CHL1M  20     -34.230 -41.342  14.361  0.00  0.00      MEMB  
ATOM   3341  O3  CHL1M  20     -35.338 -41.773  15.934  0.00  0.00      MEMB  
ATOM   3342  H3' CHL1M  20     -35.299 -42.731  15.983  0.00  0.00      MEMB  
ATOM   3343  C4  CHL1M  20     -36.283 -40.428  14.104  0.00  0.00      MEMB  
ATOM   3344  H4A CHL1M  20     -37.286 -40.668  14.517  0.00  0.00      MEMB  
ATOM   3345  H4B CHL1M  20     -35.951 -39.453  14.520  0.00  0.00      MEMB  
ATOM   3346  C5  CHL1M  20     -36.402 -40.284  12.600  0.00  0.00      MEMB  
ATOM   3347  C6  CHL1M  20     -36.065 -39.190  11.944  0.00  0.00      MEMB  
ATOM   3348  H6  CHL1M  20     -35.624 -38.333  12.475  0.00  0.00      MEMB  
ATOM   3349  C7  CHL1M  20     -35.948 -39.072  10.487  0.00  0.00      MEMB  
ATOM   3350  H7A CHL1M  20     -36.334 -38.083  10.157  0.00  0.00      MEMB  
ATOM   3351  H7B CHL1M  20     -34.892 -39.058  10.143  0.00  0.00      MEMB  
ATOM   3352  C8  CHL1M  20     -36.708 -40.206   9.775  0.00  0.00      MEMB  
ATOM   3353  H8  CHL1M  20     -37.786 -39.952   9.861  0.00  0.00      MEMB  
ATOM   3354  C14 CHL1M  20     -36.327 -40.251   8.293  0.00  0.00      MEMB  
ATOM   3355  H14 CHL1M  20     -35.242 -40.490   8.304  0.00  0.00      MEMB  
ATOM   3356  C15 CHL1M  20     -36.573 -38.928   7.530  0.00  0.00      MEMB  
ATOM   3357 H15A CHL1M  20     -37.527 -38.672   8.040  0.00  0.00      MEMB  
ATOM   3358 H15B CHL1M  20     -35.795 -38.174   7.778  0.00  0.00      MEMB  
ATOM   3359  C16 CHL1M  20     -36.533 -39.371   6.085  0.00  0.00      MEMB  
ATOM   3360 H16A CHL1M  20     -37.487 -38.984   5.666  0.00  0.00      MEMB  
ATOM   3361 H16B CHL1M  20     -35.700 -38.986   5.459  0.00  0.00      MEMB  
ATOM   3362  C17 CHL1M  20     -36.692 -40.987   6.089  0.00  0.00      MEMB  
ATOM   3363  H17 CHL1M  20     -35.647 -41.301   5.881  0.00  0.00      MEMB  
ATOM   3364  C13 CHL1M  20     -37.128 -41.318   7.544  0.00  0.00      MEMB  
ATOM   3365  C18 CHL1M  20     -38.663 -41.003   7.692  0.00  0.00      MEMB  
ATOM   3366 H18A CHL1M  20     -39.417 -41.685   7.243  0.00  0.00      MEMB  
ATOM   3367 H18B CHL1M  20     -38.906 -41.005   8.776  0.00  0.00      MEMB  
ATOM   3368 H18C CHL1M  20     -38.892 -40.036   7.194  0.00  0.00      MEMB  
ATOM   3369  C12 CHL1M  20     -36.635 -42.683   8.095  0.00  0.00      MEMB  
ATOM   3370 H12A CHL1M  20     -37.230 -43.433   7.533  0.00  0.00      MEMB  
ATOM   3371 H12B CHL1M  20     -35.562 -42.754   7.814  0.00  0.00      MEMB  
ATOM   3372  C11 CHL1M  20     -36.925 -42.849   9.605  0.00  0.00      MEMB  
ATOM   3373 H11A CHL1M  20     -38.017 -43.015   9.722  0.00  0.00      MEMB  
ATOM   3374 H11B CHL1M  20     -36.496 -43.828   9.906  0.00  0.00      MEMB  
ATOM   3375  C9  CHL1M  20     -36.364 -41.576  10.371  0.00  0.00      MEMB  
ATOM   3376  H9  CHL1M  20     -35.265 -41.665  10.228  0.00  0.00      MEMB  
ATOM   3377  C10 CHL1M  20     -36.688 -41.609  11.893  0.00  0.00      MEMB  
ATOM   3378  C19 CHL1M  20     -38.177 -41.951  12.063  0.00  0.00      MEMB  
ATOM   3379 H19A CHL1M  20     -38.414 -42.959  11.661  0.00  0.00      MEMB  
ATOM   3380 H19B CHL1M  20     -38.368 -42.059  13.152  0.00  0.00      MEMB  
ATOM   3381 H19C CHL1M  20     -38.840 -41.207  11.573  0.00  0.00      MEMB  
ATOM   3382  C1  CHL1M  20     -35.759 -42.764  12.446  0.00  0.00      MEMB  
ATOM   3383  H1A CHL1M  20     -36.003 -43.759  12.017  0.00  0.00      MEMB  
ATOM   3384  H1B CHL1M  20     -34.715 -42.529  12.145  0.00  0.00      MEMB  
ATOM   3385  C2  CHL1M  20     -35.746 -42.899  13.953  0.00  0.00      MEMB  
ATOM   3386  H2A CHL1M  20     -35.054 -43.720  14.240  0.00  0.00      MEMB  
ATOM   3387  H2B CHL1M  20     -36.796 -43.036  14.289  0.00  0.00      MEMB  
ATOM   3388  C20 CHL1M  20     -37.607 -41.388   4.923  0.00  0.00      MEMB  
ATOM   3389  H20 CHL1M  20     -38.614 -40.931   5.029  0.00  0.00      MEMB  
ATOM   3390  C21 CHL1M  20     -37.756 -42.956   4.924  0.00  0.00      MEMB  
ATOM   3391 H21A CHL1M  20     -37.970 -43.305   3.891  0.00  0.00      MEMB  
ATOM   3392 H21B CHL1M  20     -38.564 -43.401   5.543  0.00  0.00      MEMB  
ATOM   3393 H21C CHL1M  20     -36.822 -43.425   5.300  0.00  0.00      MEMB  
ATOM   3394  C22 CHL1M  20     -37.043 -40.926   3.564  0.00  0.00      MEMB  
ATOM   3395 H22A CHL1M  20     -37.898 -41.091   2.874  0.00  0.00      MEMB  
ATOM   3396 H22B CHL1M  20     -36.804 -39.841   3.541  0.00  0.00      MEMB  
ATOM   3397  C23 CHL1M  20     -35.848 -41.658   2.885  0.00  0.00      MEMB  
ATOM   3398 H23A CHL1M  20     -34.877 -41.231   3.214  0.00  0.00      MEMB  
ATOM   3399 H23B CHL1M  20     -35.981 -42.756   2.999  0.00  0.00      MEMB  
ATOM   3400  C24 CHL1M  20     -35.864 -41.488   1.290  0.00  0.00      MEMB  
ATOM   3401 H24A CHL1M  20     -35.248 -42.291   0.832  0.00  0.00      MEMB  
ATOM   3402 H24B CHL1M  20     -36.917 -41.574   0.944  0.00  0.00      MEMB  
ATOM   3403  C25 CHL1M  20     -35.477 -40.132   0.743  0.00  0.00      MEMB  
ATOM   3404  H25 CHL1M  20     -36.253 -39.474   1.191  0.00  0.00      MEMB  
ATOM   3405  C26 CHL1M  20     -33.966 -39.838   1.079  0.00  0.00      MEMB  
ATOM   3406 H26A CHL1M  20     -33.708 -38.766   0.942  0.00  0.00      MEMB  
ATOM   3407 H26B CHL1M  20     -33.868 -40.082   2.158  0.00  0.00      MEMB  
ATOM   3408 H26C CHL1M  20     -33.385 -40.532   0.435  0.00  0.00      MEMB  
ATOM   3409  C27 CHL1M  20     -35.563 -40.071  -0.820  0.00  0.00      MEMB  
ATOM   3410 H27A CHL1M  20     -36.610 -40.357  -1.058  0.00  0.00      MEMB  
ATOM   3411 H27B CHL1M  20     -35.406 -39.035  -1.192  0.00  0.00      MEMB  
ATOM   3412 H27C CHL1M  20     -34.771 -40.669  -1.319  0.00  0.00      MEMB  
ATOM   3413  C3  CHL1M  21       1.929 -60.228  15.059  0.00  0.00      MEMB  
ATOM   3414  H3  CHL1M  21       1.720 -59.238  14.600  0.00  0.00      MEMB  
ATOM   3415  O3  CHL1M  21       1.515 -60.280  16.426  0.00  0.00      MEMB  
ATOM   3416  H3' CHL1M  21       1.172 -59.404  16.619  0.00  0.00      MEMB  
ATOM   3417  C4  CHL1M  21       1.178 -61.310  14.313  0.00  0.00      MEMB  
ATOM   3418  H4A CHL1M  21       1.487 -62.265  14.789  0.00  0.00      MEMB  
ATOM   3419  H4B CHL1M  21       0.088 -61.206  14.500  0.00  0.00      MEMB  
ATOM   3420  C5  CHL1M  21       1.460 -61.268  12.841  0.00  0.00      MEMB  
ATOM   3421  C6  CHL1M  21       0.508 -61.072  11.922  0.00  0.00      MEMB  
ATOM   3422  H6  CHL1M  21      -0.545 -61.011  12.234  0.00  0.00      MEMB  
ATOM   3423  C7  CHL1M  21       0.756 -61.114  10.461  0.00  0.00      MEMB  
ATOM   3424  H7A CHL1M  21      -0.034 -61.775  10.044  0.00  0.00      MEMB  
ATOM   3425  H7B CHL1M  21       0.584 -60.056  10.168  0.00  0.00      MEMB  
ATOM   3426  C8  CHL1M  21       2.165 -61.668  10.006  0.00  0.00      MEMB  
ATOM   3427  H8  CHL1M  21       2.022 -62.767  10.086  0.00  0.00      MEMB  
ATOM   3428  C14 CHL1M  21       2.601 -61.150   8.643  0.00  0.00      MEMB  
ATOM   3429  H14 CHL1M  21       2.653 -60.051   8.796  0.00  0.00      MEMB  
ATOM   3430  C15 CHL1M  21       1.492 -61.219   7.482  0.00  0.00      MEMB  
ATOM   3431 H15A CHL1M  21       1.008 -62.198   7.686  0.00  0.00      MEMB  
ATOM   3432 H15B CHL1M  21       0.710 -60.446   7.636  0.00  0.00      MEMB  
ATOM   3433  C16 CHL1M  21       2.275 -61.031   6.222  0.00  0.00      MEMB  
ATOM   3434 H16A CHL1M  21       2.269 -61.995   5.670  0.00  0.00      MEMB  
ATOM   3435 H16B CHL1M  21       1.829 -60.181   5.664  0.00  0.00      MEMB  
ATOM   3436  C17 CHL1M  21       3.762 -60.916   6.683  0.00  0.00      MEMB  
ATOM   3437  H17 CHL1M  21       3.842 -59.872   7.054  0.00  0.00      MEMB  
ATOM   3438  C13 CHL1M  21       3.848 -61.684   8.017  0.00  0.00      MEMB  
ATOM   3439  C18 CHL1M  21       3.597 -63.198   7.744  0.00  0.00      MEMB  
ATOM   3440 H18A CHL1M  21       4.531 -63.531   7.242  0.00  0.00      MEMB  
ATOM   3441 H18B CHL1M  21       3.523 -63.674   8.745  0.00  0.00      MEMB  
ATOM   3442 H18C CHL1M  21       2.709 -63.568   7.190  0.00  0.00      MEMB  
ATOM   3443  C12 CHL1M  21       4.958 -61.426   8.951  0.00  0.00      MEMB  
ATOM   3444 H12A CHL1M  21       5.878 -61.924   8.576  0.00  0.00      MEMB  
ATOM   3445 H12B CHL1M  21       5.233 -60.375   9.184  0.00  0.00      MEMB  
ATOM   3446  C11 CHL1M  21       4.697 -61.769  10.469  0.00  0.00      MEMB  
ATOM   3447 H11A CHL1M  21       4.709 -62.852  10.714  0.00  0.00      MEMB  
ATOM   3448 H11B CHL1M  21       5.472 -61.299  11.111  0.00  0.00      MEMB  
ATOM   3449  C9  CHL1M  21       3.302 -61.211  10.967  0.00  0.00      MEMB  
ATOM   3450  H9  CHL1M  21       3.330 -60.111  10.816  0.00  0.00      MEMB  
ATOM   3451  C10 CHL1M  21       2.998 -61.476  12.523  0.00  0.00      MEMB  
ATOM   3452  C19 CHL1M  21       3.356 -62.966  12.835  0.00  0.00      MEMB  
ATOM   3453 H19A CHL1M  21       4.422 -63.136  12.573  0.00  0.00      MEMB  
ATOM   3454 H19B CHL1M  21       3.266 -63.176  13.923  0.00  0.00      MEMB  
ATOM   3455 H19C CHL1M  21       2.688 -63.696  12.329  0.00  0.00      MEMB  
ATOM   3456  C1  CHL1M  21       3.834 -60.443  13.318  0.00  0.00      MEMB  
ATOM   3457  H1A CHL1M  21       4.917 -60.661  13.201  0.00  0.00      MEMB  
ATOM   3458  H1B CHL1M  21       3.654 -59.416  12.934  0.00  0.00      MEMB  
ATOM   3459  C2  CHL1M  21       3.511 -60.395  14.837  0.00  0.00      MEMB  
ATOM   3460  H2A CHL1M  21       3.894 -59.579  15.487  0.00  0.00      MEMB  
ATOM   3461  H2B CHL1M  21       3.639 -61.403  15.288  0.00  0.00      MEMB  
ATOM   3462  C20 CHL1M  21       4.873 -61.147   5.607  0.00  0.00      MEMB  
ATOM   3463  H20 CHL1M  21       5.514 -61.964   6.003  0.00  0.00      MEMB  
ATOM   3464  C21 CHL1M  21       5.671 -59.772   5.721  0.00  0.00      MEMB  
ATOM   3465 H21A CHL1M  21       5.073 -58.955   5.265  0.00  0.00      MEMB  
ATOM   3466 H21B CHL1M  21       6.570 -59.891   5.080  0.00  0.00      MEMB  
ATOM   3467 H21C CHL1M  21       6.057 -59.680   6.759  0.00  0.00      MEMB  
ATOM   3468  C22 CHL1M  21       4.488 -61.370   4.145  0.00  0.00      MEMB  
ATOM   3469 H22A CHL1M  21       3.729 -62.178   4.079  0.00  0.00      MEMB  
ATOM   3470 H22B CHL1M  21       4.116 -60.402   3.745  0.00  0.00      MEMB  
ATOM   3471  C23 CHL1M  21       5.688 -62.044   3.341  0.00  0.00      MEMB  
ATOM   3472 H23A CHL1M  21       6.615 -61.440   3.443  0.00  0.00      MEMB  
ATOM   3473 H23B CHL1M  21       5.927 -63.082   3.655  0.00  0.00      MEMB  
ATOM   3474  C24 CHL1M  21       5.315 -62.088   1.868  0.00  0.00      MEMB  
ATOM   3475 H24A CHL1M  21       4.440 -62.756   1.712  0.00  0.00      MEMB  
ATOM   3476 H24B CHL1M  21       5.166 -61.100   1.382  0.00  0.00      MEMB  
ATOM   3477  C25 CHL1M  21       6.423 -62.710   0.922  0.00  0.00      MEMB  
ATOM   3478  H25 CHL1M  21       7.414 -62.234   1.077  0.00  0.00      MEMB  
ATOM   3479  C26 CHL1M  21       6.495 -64.260   1.176  0.00  0.00      MEMB  
ATOM   3480 H26A CHL1M  21       6.700 -64.460   2.250  0.00  0.00      MEMB  
ATOM   3481 H26B CHL1M  21       5.531 -64.670   0.807  0.00  0.00      MEMB  
ATOM   3482 H26C CHL1M  21       7.342 -64.716   0.619  0.00  0.00      MEMB  
ATOM   3483  C27 CHL1M  21       6.071 -62.454  -0.584  0.00  0.00      MEMB  
ATOM   3484 H27A CHL1M  21       7.020 -62.749  -1.081  0.00  0.00      MEMB  
ATOM   3485 H27B CHL1M  21       5.165 -62.946  -0.997  0.00  0.00      MEMB  
ATOM   3486 H27C CHL1M  21       6.017 -61.359  -0.762  0.00  0.00      MEMB  
ATOM   3487  C3  CHL1M  22      23.290  44.589  12.501  0.00  0.00      MEMB  
ATOM   3488  H3  CHL1M  22      24.051  43.780  12.496  0.00  0.00      MEMB  
ATOM   3489  O3  CHL1M  22      23.229  45.101  13.817  0.00  0.00      MEMB  
ATOM   3490  H3' CHL1M  22      23.040  44.292  14.297  0.00  0.00      MEMB  
ATOM   3491  C4  CHL1M  22      23.550  45.773  11.590  0.00  0.00      MEMB  
ATOM   3492  H4A CHL1M  22      22.844  46.611  11.775  0.00  0.00      MEMB  
ATOM   3493  H4B CHL1M  22      24.540  46.211  11.839  0.00  0.00      MEMB  
ATOM   3494  C5  CHL1M  22      23.585  45.265  10.106  0.00  0.00      MEMB  
ATOM   3495  C6  CHL1M  22      24.689  45.401   9.341  0.00  0.00      MEMB  
ATOM   3496  H6  CHL1M  22      25.543  45.962   9.748  0.00  0.00      MEMB  
ATOM   3497  C7  CHL1M  22      24.766  44.991   7.927  0.00  0.00      MEMB  
ATOM   3498  H7A CHL1M  22      25.131  45.859   7.338  0.00  0.00      MEMB  
ATOM   3499  H7B CHL1M  22      25.479  44.139   7.897  0.00  0.00      MEMB  
ATOM   3500  C8  CHL1M  22      23.326  44.555   7.320  0.00  0.00      MEMB  
ATOM   3501  H8  CHL1M  22      22.840  45.525   7.079  0.00  0.00      MEMB  
ATOM   3502  C14 CHL1M  22      23.631  43.734   6.055  0.00  0.00      MEMB  
ATOM   3503  H14 CHL1M  22      24.024  42.760   6.420  0.00  0.00      MEMB  
ATOM   3504  C15 CHL1M  22      24.597  44.389   5.025  0.00  0.00      MEMB  
ATOM   3505 H15A CHL1M  22      24.507  45.486   4.878  0.00  0.00      MEMB  
ATOM   3506 H15B CHL1M  22      25.642  44.090   5.256  0.00  0.00      MEMB  
ATOM   3507  C16 CHL1M  22      24.219  43.616   3.750  0.00  0.00      MEMB  
ATOM   3508 H16A CHL1M  22      24.097  44.270   2.860  0.00  0.00      MEMB  
ATOM   3509 H16B CHL1M  22      24.976  42.843   3.498  0.00  0.00      MEMB  
ATOM   3510  C17 CHL1M  22      22.965  42.785   4.140  0.00  0.00      MEMB  
ATOM   3511  H17 CHL1M  22      23.342  41.804   4.499  0.00  0.00      MEMB  
ATOM   3512  C13 CHL1M  22      22.279  43.375   5.397  0.00  0.00      MEMB  
ATOM   3513  C18 CHL1M  22      21.419  44.577   4.957  0.00  0.00      MEMB  
ATOM   3514 H18A CHL1M  22      20.916  45.050   5.828  0.00  0.00      MEMB  
ATOM   3515 H18B CHL1M  22      22.108  45.302   4.472  0.00  0.00      MEMB  
ATOM   3516 H18C CHL1M  22      20.602  44.160   4.332  0.00  0.00      MEMB  
ATOM   3517  C12 CHL1M  22      21.536  42.382   6.349  0.00  0.00      MEMB  
ATOM   3518 H12A CHL1M  22      20.573  42.040   5.913  0.00  0.00      MEMB  
ATOM   3519 H12B CHL1M  22      22.200  41.498   6.453  0.00  0.00      MEMB  
ATOM   3520  C11 CHL1M  22      21.268  43.096   7.687  0.00  0.00      MEMB  
ATOM   3521 H11A CHL1M  22      20.391  43.760   7.533  0.00  0.00      MEMB  
ATOM   3522 H11B CHL1M  22      20.941  42.372   8.463  0.00  0.00      MEMB  
ATOM   3523  C9  CHL1M  22      22.468  43.687   8.235  0.00  0.00      MEMB  
ATOM   3524  H9  CHL1M  22      23.103  42.846   8.587  0.00  0.00      MEMB  
ATOM   3525  C10 CHL1M  22      22.303  44.554   9.594  0.00  0.00      MEMB  
ATOM   3526  C19 CHL1M  22      21.147  45.532   9.442  0.00  0.00      MEMB  
ATOM   3527 H19A CHL1M  22      20.176  45.020   9.272  0.00  0.00      MEMB  
ATOM   3528 H19B CHL1M  22      21.138  46.115  10.387  0.00  0.00      MEMB  
ATOM   3529 H19C CHL1M  22      21.325  46.184   8.560  0.00  0.00      MEMB  
ATOM   3530  C1  CHL1M  22      21.909  43.425  10.730  0.00  0.00      MEMB  
ATOM   3531  H1A CHL1M  22      20.875  43.046  10.588  0.00  0.00      MEMB  
ATOM   3532  H1B CHL1M  22      22.640  42.589  10.766  0.00  0.00      MEMB  
ATOM   3533  C2  CHL1M  22      21.924  43.984  12.168  0.00  0.00      MEMB  
ATOM   3534  H2A CHL1M  22      21.741  43.072  12.775  0.00  0.00      MEMB  
ATOM   3535  H2B CHL1M  22      21.090  44.713  12.247  0.00  0.00      MEMB  
ATOM   3536  C20 CHL1M  22      22.020  42.503   2.968  0.00  0.00      MEMB  
ATOM   3537  H20 CHL1M  22      21.047  42.302   3.465  0.00  0.00      MEMB  
ATOM   3538  C21 CHL1M  22      22.552  41.204   2.368  0.00  0.00      MEMB  
ATOM   3539 H21A CHL1M  22      21.749  40.925   1.652  0.00  0.00      MEMB  
ATOM   3540 H21B CHL1M  22      22.616  40.384   3.114  0.00  0.00      MEMB  
ATOM   3541 H21C CHL1M  22      23.516  41.417   1.859  0.00  0.00      MEMB  
ATOM   3542  C22 CHL1M  22      21.814  43.547   1.955  0.00  0.00      MEMB  
ATOM   3543 H22A CHL1M  22      21.656  44.509   2.488  0.00  0.00      MEMB  
ATOM   3544 H22B CHL1M  22      22.697  43.736   1.308  0.00  0.00      MEMB  
ATOM   3545  C23 CHL1M  22      20.605  43.318   0.967  0.00  0.00      MEMB  
ATOM   3546 H23A CHL1M  22      20.742  42.368   0.407  0.00  0.00      MEMB  
ATOM   3547 H23B CHL1M  22      19.614  43.362   1.467  0.00  0.00      MEMB  
ATOM   3548  C24 CHL1M  22      20.463  44.480  -0.003  0.00  0.00      MEMB  
ATOM   3549 H24A CHL1M  22      20.293  45.467   0.478  0.00  0.00      MEMB  
ATOM   3550 H24B CHL1M  22      21.390  44.619  -0.599  0.00  0.00      MEMB  
ATOM   3551  C25 CHL1M  22      19.230  44.294  -0.917  0.00  0.00      MEMB  
ATOM   3552  H25 CHL1M  22      18.412  44.282  -0.165  0.00  0.00      MEMB  
ATOM   3553  C26 CHL1M  22      19.045  45.614  -1.763  0.00  0.00      MEMB  
ATOM   3554 H26A CHL1M  22      18.770  46.484  -1.130  0.00  0.00      MEMB  
ATOM   3555 H26B CHL1M  22      19.987  45.944  -2.250  0.00  0.00      MEMB  
ATOM   3556 H26C CHL1M  22      18.271  45.393  -2.529  0.00  0.00      MEMB  
ATOM   3557  C27 CHL1M  22      19.202  43.091  -1.859  0.00  0.00      MEMB  
ATOM   3558 H27A CHL1M  22      18.185  42.820  -2.215  0.00  0.00      MEMB  
ATOM   3559 H27B CHL1M  22      19.895  43.239  -2.715  0.00  0.00      MEMB  
ATOM   3560 H27C CHL1M  22      19.622  42.180  -1.382  0.00  0.00      MEMB  
ATOM   3561  C3  CHL1M  23      52.231  58.795  18.760  0.00  0.00      MEMB  
ATOM   3562  H3  CHL1M  23      53.094  58.096  18.785  0.00  0.00      MEMB  
ATOM   3563  O3  CHL1M  23      51.970  59.331  20.052  0.00  0.00      MEMB  
ATOM   3564  H3' CHL1M  23      52.703  59.932  20.197  0.00  0.00      MEMB  
ATOM   3565  C4  CHL1M  23      52.463  60.071  17.884  0.00  0.00      MEMB  
ATOM   3566  H4A CHL1M  23      51.599  60.758  17.757  0.00  0.00      MEMB  
ATOM   3567  H4B CHL1M  23      53.257  60.645  18.408  0.00  0.00      MEMB  
ATOM   3568  C5  CHL1M  23      52.803  59.640  16.461  0.00  0.00      MEMB  
ATOM   3569  C6  CHL1M  23      53.910  60.026  15.768  0.00  0.00      MEMB  
ATOM   3570  H6  CHL1M  23      54.618  60.727  16.235  0.00  0.00      MEMB  
ATOM   3571  C7  CHL1M  23      54.203  59.587  14.333  0.00  0.00      MEMB  
ATOM   3572  H7A CHL1M  23      54.644  60.393  13.708  0.00  0.00      MEMB  
ATOM   3573  H7B CHL1M  23      54.991  58.805  14.315  0.00  0.00      MEMB  
ATOM   3574  C8  CHL1M  23      52.959  59.017  13.650  0.00  0.00      MEMB  
ATOM   3575  H8  CHL1M  23      52.391  59.929  13.369  0.00  0.00      MEMB  
ATOM   3576  C14 CHL1M  23      53.444  58.197  12.387  0.00  0.00      MEMB  
ATOM   3577  H14 CHL1M  23      54.042  57.339  12.760  0.00  0.00      MEMB  
ATOM   3578  C15 CHL1M  23      54.465  58.913  11.404  0.00  0.00      MEMB  
ATOM   3579 H15A CHL1M  23      54.162  59.959  11.186  0.00  0.00      MEMB  
ATOM   3580 H15B CHL1M  23      55.518  58.965  11.755  0.00  0.00      MEMB  
ATOM   3581  C16 CHL1M  23      54.367  58.150  10.141  0.00  0.00      MEMB  
ATOM   3582 H16A CHL1M  23      54.056  58.805   9.299  0.00  0.00      MEMB  
ATOM   3583 H16B CHL1M  23      55.360  57.755   9.839  0.00  0.00      MEMB  
ATOM   3584  C17 CHL1M  23      53.202  57.183  10.303  0.00  0.00      MEMB  
ATOM   3585  H17 CHL1M  23      53.583  56.210  10.681  0.00  0.00      MEMB  
ATOM   3586  C13 CHL1M  23      52.327  57.632  11.516  0.00  0.00      MEMB  
ATOM   3587  C18 CHL1M  23      51.409  58.726  11.053  0.00  0.00      MEMB  
ATOM   3588 H18A CHL1M  23      51.018  59.305  11.917  0.00  0.00      MEMB  
ATOM   3589 H18B CHL1M  23      51.833  59.433  10.309  0.00  0.00      MEMB  
ATOM   3590 H18C CHL1M  23      50.549  58.269  10.517  0.00  0.00      MEMB  
ATOM   3591  C12 CHL1M  23      51.576  56.648  12.381  0.00  0.00      MEMB  
ATOM   3592 H12A CHL1M  23      50.620  56.213  12.020  0.00  0.00      MEMB  
ATOM   3593 H12B CHL1M  23      52.231  55.773  12.580  0.00  0.00      MEMB  
ATOM   3594  C11 CHL1M  23      51.097  57.314  13.666  0.00  0.00      MEMB  
ATOM   3595 H11A CHL1M  23      50.391  58.094  13.311  0.00  0.00      MEMB  
ATOM   3596 H11B CHL1M  23      50.604  56.496  14.232  0.00  0.00      MEMB  
ATOM   3597  C9  CHL1M  23      52.254  58.038  14.516  0.00  0.00      MEMB  
ATOM   3598  H9  CHL1M  23      53.058  57.339  14.833  0.00  0.00      MEMB  
ATOM   3599  C10 CHL1M  23      51.723  58.696  15.836  0.00  0.00      MEMB  
ATOM   3600  C19 CHL1M  23      50.421  59.405  15.454  0.00  0.00      MEMB  
ATOM   3601 H19A CHL1M  23      50.541  60.255  14.748  0.00  0.00      MEMB  
ATOM   3602 H19B CHL1M  23      49.638  58.724  15.056  0.00  0.00      MEMB  
ATOM   3603 H19C CHL1M  23      49.863  59.910  16.271  0.00  0.00      MEMB  
ATOM   3604  C1  CHL1M  23      51.347  57.571  16.781  0.00  0.00      MEMB  
ATOM   3605  H1A CHL1M  23      50.492  56.965  16.411  0.00  0.00      MEMB  
ATOM   3606  H1B CHL1M  23      52.179  56.838  16.716  0.00  0.00      MEMB  
ATOM   3607  C2  CHL1M  23      51.020  58.019  18.256  0.00  0.00      MEMB  
ATOM   3608  H2A CHL1M  23      50.827  57.103  18.853  0.00  0.00      MEMB  
ATOM   3609  H2B CHL1M  23      50.145  58.692  18.380  0.00  0.00      MEMB  
ATOM   3610  C20 CHL1M  23      52.406  56.842   9.015  0.00  0.00      MEMB  
ATOM   3611  H20 CHL1M  23      51.860  57.732   8.638  0.00  0.00      MEMB  
ATOM   3612  C21 CHL1M  23      51.443  55.750   9.433  0.00  0.00      MEMB  
ATOM   3613 H21A CHL1M  23      51.930  54.949  10.030  0.00  0.00      MEMB  
ATOM   3614 H21B CHL1M  23      51.061  55.199   8.547  0.00  0.00      MEMB  
ATOM   3615 H21C CHL1M  23      50.613  56.271   9.956  0.00  0.00      MEMB  
ATOM   3616  C22 CHL1M  23      53.275  56.327   7.804  0.00  0.00      MEMB  
ATOM   3617 H22A CHL1M  23      52.898  56.560   6.786  0.00  0.00      MEMB  
ATOM   3618 H22B CHL1M  23      54.148  57.009   7.874  0.00  0.00      MEMB  
ATOM   3619  C23 CHL1M  23      53.892  54.914   7.880  0.00  0.00      MEMB  
ATOM   3620 H23A CHL1M  23      54.566  54.850   8.761  0.00  0.00      MEMB  
ATOM   3621 H23B CHL1M  23      53.022  54.225   7.936  0.00  0.00      MEMB  
ATOM   3622  C24 CHL1M  23      54.834  54.574   6.695  0.00  0.00      MEMB  
ATOM   3623 H24A CHL1M  23      54.407  54.802   5.695  0.00  0.00      MEMB  
ATOM   3624 H24B CHL1M  23      55.611  55.368   6.699  0.00  0.00      MEMB  
ATOM   3625  C25 CHL1M  23      55.541  53.225   6.691  0.00  0.00      MEMB  
ATOM   3626  H25 CHL1M  23      55.946  53.032   7.708  0.00  0.00      MEMB  
ATOM   3627  C26 CHL1M  23      54.539  52.103   6.427  0.00  0.00      MEMB  
ATOM   3628 H26A CHL1M  23      54.965  51.081   6.332  0.00  0.00      MEMB  
ATOM   3629 H26B CHL1M  23      53.749  52.163   7.207  0.00  0.00      MEMB  
ATOM   3630 H26C CHL1M  23      54.111  52.320   5.425  0.00  0.00      MEMB  
ATOM   3631  C27 CHL1M  23      56.704  53.262   5.743  0.00  0.00      MEMB  
ATOM   3632 H27A CHL1M  23      57.448  52.440   5.813  0.00  0.00      MEMB  
ATOM   3633 H27B CHL1M  23      56.273  53.210   4.720  0.00  0.00      MEMB  
ATOM   3634 H27C CHL1M  23      57.160  54.274   5.789  0.00  0.00      MEMB  
ATOM   3635  C3  CHL1M  24      21.553  49.626  16.787  0.00  0.00      MEMB  
ATOM   3636  H3  CHL1M  24      21.631  48.532  16.606  0.00  0.00      MEMB  
ATOM   3637  O3  CHL1M  24      21.260  49.810  18.170  0.00  0.00      MEMB  
ATOM   3638  H3' CHL1M  24      21.982  49.362  18.615  0.00  0.00      MEMB  
ATOM   3639  C4  CHL1M  24      22.787  50.372  16.370  0.00  0.00      MEMB  
ATOM   3640  H4A CHL1M  24      22.534  51.438  16.555  0.00  0.00      MEMB  
ATOM   3641  H4B CHL1M  24      23.635  50.048  17.010  0.00  0.00      MEMB  
ATOM   3642  C5  CHL1M  24      23.062  50.225  14.853  0.00  0.00      MEMB  
ATOM   3643  C6  CHL1M  24      24.202  49.817  14.373  0.00  0.00      MEMB  
ATOM   3644  H6  CHL1M  24      24.909  49.552  15.173  0.00  0.00      MEMB  
ATOM   3645  C7  CHL1M  24      24.645  49.659  12.953  0.00  0.00      MEMB  
ATOM   3646  H7A CHL1M  24      25.596  50.204  12.775  0.00  0.00      MEMB  
ATOM   3647  H7B CHL1M  24      24.897  48.590  12.785  0.00  0.00      MEMB  
ATOM   3648  C8  CHL1M  24      23.587  50.222  12.038  0.00  0.00      MEMB  
ATOM   3649  H8  CHL1M  24      23.777  51.313  11.951  0.00  0.00      MEMB  
ATOM   3650  C14 CHL1M  24      23.693  49.616  10.597  0.00  0.00      MEMB  
ATOM   3651  H14 CHL1M  24      23.403  48.555  10.759  0.00  0.00      MEMB  
ATOM   3652  C15 CHL1M  24      25.116  49.584   9.883  0.00  0.00      MEMB  
ATOM   3653 H15A CHL1M  24      25.518  50.620   9.881  0.00  0.00      MEMB  
ATOM   3654 H15B CHL1M  24      25.563  48.749  10.463  0.00  0.00      MEMB  
ATOM   3655  C16 CHL1M  24      24.649  49.177   8.413  0.00  0.00      MEMB  
ATOM   3656 H16A CHL1M  24      25.028  49.827   7.595  0.00  0.00      MEMB  
ATOM   3657 H16B CHL1M  24      25.121  48.200   8.176  0.00  0.00      MEMB  
ATOM   3658  C17 CHL1M  24      23.123  49.045   8.365  0.00  0.00      MEMB  
ATOM   3659  H17 CHL1M  24      22.959  47.986   8.660  0.00  0.00      MEMB  
ATOM   3660  C13 CHL1M  24      22.692  50.022   9.517  0.00  0.00      MEMB  
ATOM   3661  C18 CHL1M  24      23.037  51.525   9.027  0.00  0.00      MEMB  
ATOM   3662 H18A CHL1M  24      24.114  51.649   8.784  0.00  0.00      MEMB  
ATOM   3663 H18B CHL1M  24      22.363  51.859   8.208  0.00  0.00      MEMB  
ATOM   3664 H18C CHL1M  24      22.715  52.271   9.784  0.00  0.00      MEMB  
ATOM   3665  C12 CHL1M  24      21.306  49.787  10.006  0.00  0.00      MEMB  
ATOM   3666 H12A CHL1M  24      20.504  50.188   9.350  0.00  0.00      MEMB  
ATOM   3667 H12B CHL1M  24      21.212  48.686  10.122  0.00  0.00      MEMB  
ATOM   3668  C11 CHL1M  24      21.223  50.435  11.483  0.00  0.00      MEMB  
ATOM   3669 H11A CHL1M  24      21.459  51.504  11.295  0.00  0.00      MEMB  
ATOM   3670 H11B CHL1M  24      20.198  50.372  11.907  0.00  0.00      MEMB  
ATOM   3671  C9  CHL1M  24      22.195  49.949  12.509  0.00  0.00      MEMB  
ATOM   3672  H9  CHL1M  24      21.964  48.867  12.608  0.00  0.00      MEMB  
ATOM   3673  C10 CHL1M  24      21.845  50.532  13.940  0.00  0.00      MEMB  
ATOM   3674  C19 CHL1M  24      21.499  52.073  13.773  0.00  0.00      MEMB  
ATOM   3675 H19A CHL1M  24      21.204  52.522  14.745  0.00  0.00      MEMB  
ATOM   3676 H19B CHL1M  24      22.290  52.734  13.360  0.00  0.00      MEMB  
ATOM   3677 H19C CHL1M  24      20.596  52.105  13.128  0.00  0.00      MEMB  
ATOM   3678  C1  CHL1M  24      20.609  49.870  14.469  0.00  0.00      MEMB  
ATOM   3679  H1A CHL1M  24      19.723  50.380  14.035  0.00  0.00      MEMB  
ATOM   3680  H1B CHL1M  24      20.564  48.788  14.222  0.00  0.00      MEMB  
ATOM   3681  C2  CHL1M  24      20.324  50.046  15.987  0.00  0.00      MEMB  
ATOM   3682  H2A CHL1M  24      19.445  49.504  16.398  0.00  0.00      MEMB  
ATOM   3683  H2B CHL1M  24      20.052  51.111  16.145  0.00  0.00      MEMB  
ATOM   3684  C20 CHL1M  24      22.625  49.242   6.978  0.00  0.00      MEMB  
ATOM   3685  H20 CHL1M  24      23.026  50.249   6.731  0.00  0.00      MEMB  
ATOM   3686  C21 CHL1M  24      21.117  49.337   6.848  0.00  0.00      MEMB  
ATOM   3687 H21A CHL1M  24      20.729  49.488   5.818  0.00  0.00      MEMB  
ATOM   3688 H21B CHL1M  24      20.756  50.283   7.305  0.00  0.00      MEMB  
ATOM   3689 H21C CHL1M  24      20.649  48.395   7.204  0.00  0.00      MEMB  
ATOM   3690  C22 CHL1M  24      23.355  48.301   5.934  0.00  0.00      MEMB  
ATOM   3691 H22A CHL1M  24      24.441  48.166   6.128  0.00  0.00      MEMB  
ATOM   3692 H22B CHL1M  24      22.820  47.337   6.071  0.00  0.00      MEMB  
ATOM   3693  C23 CHL1M  24      23.363  48.871   4.522  0.00  0.00      MEMB  
ATOM   3694 H23A CHL1M  24      22.293  49.102   4.332  0.00  0.00      MEMB  
ATOM   3695 H23B CHL1M  24      23.900  49.844   4.522  0.00  0.00      MEMB  
ATOM   3696  C24 CHL1M  24      23.904  47.864   3.489  0.00  0.00      MEMB  
ATOM   3697 H24A CHL1M  24      23.474  46.890   3.806  0.00  0.00      MEMB  
ATOM   3698 H24B CHL1M  24      23.498  47.991   2.462  0.00  0.00      MEMB  
ATOM   3699  C25 CHL1M  24      25.445  47.880   3.319  0.00  0.00      MEMB  
ATOM   3700  H25 CHL1M  24      25.810  47.769   4.363  0.00  0.00      MEMB  
ATOM   3701  C26 CHL1M  24      25.939  46.715   2.470  0.00  0.00      MEMB  
ATOM   3702 H26A CHL1M  24      27.021  46.831   2.251  0.00  0.00      MEMB  
ATOM   3703 H26B CHL1M  24      25.728  45.861   3.150  0.00  0.00      MEMB  
ATOM   3704 H26C CHL1M  24      25.397  46.821   1.506  0.00  0.00      MEMB  
ATOM   3705  C27 CHL1M  24      25.976  49.268   2.857  0.00  0.00      MEMB  
ATOM   3706 H27A CHL1M  24      25.794  49.896   3.755  0.00  0.00      MEMB  
ATOM   3707 H27B CHL1M  24      27.047  49.242   2.561  0.00  0.00      MEMB  
ATOM   3708 H27C CHL1M  24      25.396  49.826   2.091  0.00  0.00      MEMB  
ATOM   3709  C3  CHL1M  25       7.265  32.363  15.524  0.00  0.00      MEMB  
ATOM   3710  H3  CHL1M  25       7.109  33.449  15.349  0.00  0.00      MEMB  
ATOM   3711  O3  CHL1M  25       6.997  32.042  16.874  0.00  0.00      MEMB  
ATOM   3712  H3' CHL1M  25       6.068  31.802  16.833  0.00  0.00      MEMB  
ATOM   3713  C4  CHL1M  25       6.342  31.472  14.549  0.00  0.00      MEMB  
ATOM   3714  H4A CHL1M  25       6.525  30.427  14.877  0.00  0.00      MEMB  
ATOM   3715  H4B CHL1M  25       5.319  31.764  14.870  0.00  0.00      MEMB  
ATOM   3716  C5  CHL1M  25       6.720  31.701  13.134  0.00  0.00      MEMB  
ATOM   3717  C6  CHL1M  25       5.856  32.155  12.243  0.00  0.00      MEMB  
ATOM   3718  H6  CHL1M  25       4.795  32.279  12.503  0.00  0.00      MEMB  
ATOM   3719  C7  CHL1M  25       6.063  32.490  10.817  0.00  0.00      MEMB  
ATOM   3720  H7A CHL1M  25       5.234  32.127  10.172  0.00  0.00      MEMB  
ATOM   3721  H7B CHL1M  25       6.137  33.588  10.669  0.00  0.00      MEMB  
ATOM   3722  C8  CHL1M  25       7.433  31.993  10.357  0.00  0.00      MEMB  
ATOM   3723  H8  CHL1M  25       7.419  30.891  10.216  0.00  0.00      MEMB  
ATOM   3724  C14 CHL1M  25       7.798  32.701   8.989  0.00  0.00      MEMB  
ATOM   3725  H14 CHL1M  25       8.086  33.752   9.207  0.00  0.00      MEMB  
ATOM   3726  C15 CHL1M  25       6.718  32.787   7.895  0.00  0.00      MEMB  
ATOM   3727 H15A CHL1M  25       6.158  31.828   7.872  0.00  0.00      MEMB  
ATOM   3728 H15B CHL1M  25       5.946  33.577   8.012  0.00  0.00      MEMB  
ATOM   3729  C16 CHL1M  25       7.558  32.937   6.571  0.00  0.00      MEMB  
ATOM   3730 H16A CHL1M  25       7.271  32.098   5.901  0.00  0.00      MEMB  
ATOM   3731 H16B CHL1M  25       7.318  33.968   6.233  0.00  0.00      MEMB  
ATOM   3732  C17 CHL1M  25       9.029  32.910   7.010  0.00  0.00      MEMB  
ATOM   3733  H17 CHL1M  25       9.219  33.967   7.294  0.00  0.00      MEMB  
ATOM   3734  C13 CHL1M  25       9.061  32.156   8.330  0.00  0.00      MEMB  
ATOM   3735  C18 CHL1M  25       8.942  30.582   8.013  0.00  0.00      MEMB  
ATOM   3736 H18A CHL1M  25       8.036  30.393   7.398  0.00  0.00      MEMB  
ATOM   3737 H18B CHL1M  25       9.743  30.119   7.397  0.00  0.00      MEMB  
ATOM   3738 H18C CHL1M  25       8.756  30.014   8.950  0.00  0.00      MEMB  
ATOM   3739  C12 CHL1M  25      10.214  32.405   9.291  0.00  0.00      MEMB  
ATOM   3740 H12A CHL1M  25      11.106  31.863   8.910  0.00  0.00      MEMB  
ATOM   3741 H12B CHL1M  25      10.428  33.483   9.447  0.00  0.00      MEMB  
ATOM   3742  C11 CHL1M  25       9.855  31.805  10.668  0.00  0.00      MEMB  
ATOM   3743 H11A CHL1M  25       9.806  30.703  10.533  0.00  0.00      MEMB  
ATOM   3744 H11B CHL1M  25      10.725  32.041  11.316  0.00  0.00      MEMB  
ATOM   3745  C9  CHL1M  25       8.550  32.180  11.339  0.00  0.00      MEMB  
ATOM   3746  H9  CHL1M  25       8.531  33.280  11.493  0.00  0.00      MEMB  
ATOM   3747  C10 CHL1M  25       8.288  31.630  12.773  0.00  0.00      MEMB  
ATOM   3748  C19 CHL1M  25       8.580  30.099  12.729  0.00  0.00      MEMB  
ATOM   3749 H19A CHL1M  25       7.873  29.561  12.061  0.00  0.00      MEMB  
ATOM   3750 H19B CHL1M  25       9.628  29.946  12.396  0.00  0.00      MEMB  
ATOM   3751 H19C CHL1M  25       8.364  29.642  13.718  0.00  0.00      MEMB  
ATOM   3752  C1  CHL1M  25       9.224  32.301  13.800  0.00  0.00      MEMB  
ATOM   3753  H1A CHL1M  25      10.281  32.001  13.632  0.00  0.00      MEMB  
ATOM   3754  H1B CHL1M  25       8.961  33.373  13.675  0.00  0.00      MEMB  
ATOM   3755  C2  CHL1M  25       8.776  31.959  15.269  0.00  0.00      MEMB  
ATOM   3756  H2A CHL1M  25       9.411  32.543  15.969  0.00  0.00      MEMB  
ATOM   3757  H2B CHL1M  25       8.973  30.891  15.506  0.00  0.00      MEMB  
ATOM   3758  C20 CHL1M  25       9.945  32.609   5.846  0.00  0.00      MEMB  
ATOM   3759  H20 CHL1M  25       9.516  31.665   5.447  0.00  0.00      MEMB  
ATOM   3760  C21 CHL1M  25      11.308  32.324   6.368  0.00  0.00      MEMB  
ATOM   3761 H21A CHL1M  25      12.051  32.119   5.568  0.00  0.00      MEMB  
ATOM   3762 H21B CHL1M  25      11.487  31.462   7.045  0.00  0.00      MEMB  
ATOM   3763 H21C CHL1M  25      11.703  33.250   6.839  0.00  0.00      MEMB  
ATOM   3764  C22 CHL1M  25      10.000  33.728   4.641  0.00  0.00      MEMB  
ATOM   3765 H22A CHL1M  25       8.964  34.032   4.379  0.00  0.00      MEMB  
ATOM   3766 H22B CHL1M  25      10.502  34.594   5.123  0.00  0.00      MEMB  
ATOM   3767  C23 CHL1M  25      10.825  33.288   3.439  0.00  0.00      MEMB  
ATOM   3768 H23A CHL1M  25      11.882  33.174   3.763  0.00  0.00      MEMB  
ATOM   3769 H23B CHL1M  25      10.454  32.283   3.144  0.00  0.00      MEMB  
ATOM   3770  C24 CHL1M  25      10.623  34.224   2.203  0.00  0.00      MEMB  
ATOM   3771 H24A CHL1M  25       9.535  34.361   2.022  0.00  0.00      MEMB  
ATOM   3772 H24B CHL1M  25      11.039  35.220   2.467  0.00  0.00      MEMB  
ATOM   3773  C25 CHL1M  25      11.360  33.720   0.943  0.00  0.00      MEMB  
ATOM   3774  H25 CHL1M  25      10.981  34.385   0.139  0.00  0.00      MEMB  
ATOM   3775  C26 CHL1M  25      12.853  33.992   1.088  0.00  0.00      MEMB  
ATOM   3776 H26A CHL1M  25      13.044  35.087   1.108  0.00  0.00      MEMB  
ATOM   3777 H26B CHL1M  25      13.210  33.518   2.027  0.00  0.00      MEMB  
ATOM   3778 H26C CHL1M  25      13.342  33.694   0.135  0.00  0.00      MEMB  
ATOM   3779  C27 CHL1M  25      11.071  32.295   0.518  0.00  0.00      MEMB  
ATOM   3780 H27A CHL1M  25       9.966  32.177   0.536  0.00  0.00      MEMB  
ATOM   3781 H27B CHL1M  25      11.559  32.057  -0.451  0.00  0.00      MEMB  
ATOM   3782 H27C CHL1M  25      11.429  31.572   1.282  0.00  0.00      MEMB  
ATOM   3783  C3  CHL1M  26     -53.247 -57.063  17.242  0.00  0.00      MEMB  
ATOM   3784  H3  CHL1M  26     -52.460 -56.366  16.885  0.00  0.00      MEMB  
ATOM   3785  O3  CHL1M  26     -53.229 -56.988  18.685  0.00  0.00      MEMB  
ATOM   3786  H3' CHL1M  26     -53.691 -57.769  18.996  0.00  0.00      MEMB  
ATOM   3787  C4  CHL1M  26     -54.566 -56.508  16.741  0.00  0.00      MEMB  
ATOM   3788  H4A CHL1M  26     -55.315 -57.232  17.129  0.00  0.00      MEMB  
ATOM   3789  H4B CHL1M  26     -54.924 -55.533  17.136  0.00  0.00      MEMB  
ATOM   3790  C5  CHL1M  26     -54.526 -56.679  15.201  0.00  0.00      MEMB  
ATOM   3791  C6  CHL1M  26     -54.818 -55.617  14.379  0.00  0.00      MEMB  
ATOM   3792  H6  CHL1M  26     -54.954 -54.616  14.812  0.00  0.00      MEMB  
ATOM   3793  C7  CHL1M  26     -54.845 -55.750  12.876  0.00  0.00      MEMB  
ATOM   3794  H7A CHL1M  26     -55.765 -55.233  12.528  0.00  0.00      MEMB  
ATOM   3795  H7B CHL1M  26     -54.003 -55.208  12.394  0.00  0.00      MEMB  
ATOM   3796  C8  CHL1M  26     -54.934 -57.132  12.419  0.00  0.00      MEMB  
ATOM   3797  H8  CHL1M  26     -55.970 -57.515  12.543  0.00  0.00      MEMB  
ATOM   3798  C14 CHL1M  26     -54.571 -57.156  10.964  0.00  0.00      MEMB  
ATOM   3799  H14 CHL1M  26     -53.538 -56.747  10.932  0.00  0.00      MEMB  
ATOM   3800  C15 CHL1M  26     -55.457 -56.253  10.073  0.00  0.00      MEMB  
ATOM   3801 H15A CHL1M  26     -56.530 -56.433  10.299  0.00  0.00      MEMB  
ATOM   3802 H15B CHL1M  26     -55.204 -55.172  10.119  0.00  0.00      MEMB  
ATOM   3803  C16 CHL1M  26     -55.123 -56.785   8.589  0.00  0.00      MEMB  
ATOM   3804 H16A CHL1M  26     -56.035 -56.967   7.981  0.00  0.00      MEMB  
ATOM   3805 H16B CHL1M  26     -54.576 -56.039   7.973  0.00  0.00      MEMB  
ATOM   3806  C17 CHL1M  26     -54.206 -58.060   8.762  0.00  0.00      MEMB  
ATOM   3807  H17 CHL1M  26     -53.183 -57.626   8.791  0.00  0.00      MEMB  
ATOM   3808  C13 CHL1M  26     -54.393 -58.521  10.234  0.00  0.00      MEMB  
ATOM   3809  C18 CHL1M  26     -55.709 -59.301  10.248  0.00  0.00      MEMB  
ATOM   3810 H18A CHL1M  26     -56.527 -58.688   9.813  0.00  0.00      MEMB  
ATOM   3811 H18B CHL1M  26     -55.606 -60.248   9.677  0.00  0.00      MEMB  
ATOM   3812 H18C CHL1M  26     -55.942 -59.550  11.306  0.00  0.00      MEMB  
ATOM   3813  C12 CHL1M  26     -53.274 -59.303  10.972  0.00  0.00      MEMB  
ATOM   3814 H12A CHL1M  26     -53.295 -60.319  10.524  0.00  0.00      MEMB  
ATOM   3815 H12B CHL1M  26     -52.297 -58.790  10.842  0.00  0.00      MEMB  
ATOM   3816  C11 CHL1M  26     -53.621 -59.397  12.439  0.00  0.00      MEMB  
ATOM   3817 H11A CHL1M  26     -54.508 -60.031  12.650  0.00  0.00      MEMB  
ATOM   3818 H11B CHL1M  26     -52.732 -59.813  12.961  0.00  0.00      MEMB  
ATOM   3819  C9  CHL1M  26     -53.903 -57.999  13.143  0.00  0.00      MEMB  
ATOM   3820  H9  CHL1M  26     -52.944 -57.458  12.994  0.00  0.00      MEMB  
ATOM   3821  C10 CHL1M  26     -54.156 -58.087  14.647  0.00  0.00      MEMB  
ATOM   3822  C19 CHL1M  26     -55.296 -59.094  14.992  0.00  0.00      MEMB  
ATOM   3823 H19A CHL1M  26     -55.615 -58.995  16.051  0.00  0.00      MEMB  
ATOM   3824 H19B CHL1M  26     -56.231 -58.823  14.455  0.00  0.00      MEMB  
ATOM   3825 H19C CHL1M  26     -55.110 -60.173  14.808  0.00  0.00      MEMB  
ATOM   3826  C1  CHL1M  26     -52.848 -58.563  15.372  0.00  0.00      MEMB  
ATOM   3827  H1A CHL1M  26     -52.678 -59.546  14.884  0.00  0.00      MEMB  
ATOM   3828  H1B CHL1M  26     -52.053 -57.799  15.231  0.00  0.00      MEMB  
ATOM   3829  C2  CHL1M  26     -52.949 -58.482  16.914  0.00  0.00      MEMB  
ATOM   3830  H2A CHL1M  26     -51.953 -58.690  17.360  0.00  0.00      MEMB  
ATOM   3831  H2B CHL1M  26     -53.742 -59.185  17.247  0.00  0.00      MEMB  
ATOM   3832  C20 CHL1M  26     -54.437 -59.106   7.642  0.00  0.00      MEMB  
ATOM   3833  H20 CHL1M  26     -55.431 -59.589   7.759  0.00  0.00      MEMB  
ATOM   3834  C21 CHL1M  26     -53.356 -60.288   7.791  0.00  0.00      MEMB  
ATOM   3835 H21A CHL1M  26     -53.589 -61.019   8.595  0.00  0.00      MEMB  
ATOM   3836 H21B CHL1M  26     -52.416 -59.771   8.077  0.00  0.00      MEMB  
ATOM   3837 H21C CHL1M  26     -53.215 -60.911   6.882  0.00  0.00      MEMB  
ATOM   3838  C22 CHL1M  26     -54.475 -58.404   6.256  0.00  0.00      MEMB  
ATOM   3839 H22A CHL1M  26     -55.499 -58.043   6.018  0.00  0.00      MEMB  
ATOM   3840 H22B CHL1M  26     -53.861 -57.482   6.340  0.00  0.00      MEMB  
ATOM   3841  C23 CHL1M  26     -54.048 -59.275   5.087  0.00  0.00      MEMB  
ATOM   3842 H23A CHL1M  26     -53.910 -58.570   4.240  0.00  0.00      MEMB  
ATOM   3843 H23B CHL1M  26     -53.049 -59.757   5.149  0.00  0.00      MEMB  
ATOM   3844  C24 CHL1M  26     -55.091 -60.318   4.616  0.00  0.00      MEMB  
ATOM   3845 H24A CHL1M  26     -55.154 -61.184   5.310  0.00  0.00      MEMB  
ATOM   3846 H24B CHL1M  26     -56.138 -59.951   4.676  0.00  0.00      MEMB  
ATOM   3847  C25 CHL1M  26     -54.826 -60.818   3.179  0.00  0.00      MEMB  
ATOM   3848  H25 CHL1M  26     -54.994 -59.919   2.548  0.00  0.00      MEMB  
ATOM   3849  C26 CHL1M  26     -53.376 -61.314   2.902  0.00  0.00      MEMB  
ATOM   3850 H26A CHL1M  26     -53.215 -61.333   1.803  0.00  0.00      MEMB  
ATOM   3851 H26B CHL1M  26     -52.689 -60.596   3.400  0.00  0.00      MEMB  
ATOM   3852 H26C CHL1M  26     -53.305 -62.280   3.446  0.00  0.00      MEMB  
ATOM   3853  C27 CHL1M  26     -55.847 -61.919   2.845  0.00  0.00      MEMB  
ATOM   3854 H27A CHL1M  26     -55.835 -62.199   1.770  0.00  0.00      MEMB  
ATOM   3855 H27B CHL1M  26     -55.583 -62.847   3.396  0.00  0.00      MEMB  
ATOM   3856 H27C CHL1M  26     -56.883 -61.689   3.171  0.00  0.00      MEMB  
ATOM   3857  C3  CHL1M  27     -49.423  56.851  18.041  0.00  0.00      MEMB  
ATOM   3858  H3  CHL1M  27     -48.413  56.787  17.584  0.00  0.00      MEMB  
ATOM   3859  O3  CHL1M  27     -49.158  57.094  19.437  0.00  0.00      MEMB  
ATOM   3860  H3' CHL1M  27     -49.933  57.509  19.823  0.00  0.00      MEMB  
ATOM   3861  C4  CHL1M  27     -50.470  57.860  17.475  0.00  0.00      MEMB  
ATOM   3862  H4A CHL1M  27     -51.485  57.656  17.877  0.00  0.00      MEMB  
ATOM   3863  H4B CHL1M  27     -50.242  58.933  17.645  0.00  0.00      MEMB  
ATOM   3864  C5  CHL1M  27     -50.588  57.632  15.955  0.00  0.00      MEMB  
ATOM   3865  C6  CHL1M  27     -50.348  58.683  15.072  0.00  0.00      MEMB  
ATOM   3866  H6  CHL1M  27     -50.121  59.635  15.575  0.00  0.00      MEMB  
ATOM   3867  C7  CHL1M  27     -50.429  58.551  13.602  0.00  0.00      MEMB  
ATOM   3868  H7A CHL1M  27     -50.975  59.416  13.167  0.00  0.00      MEMB  
ATOM   3869  H7B CHL1M  27     -49.388  58.642  13.223  0.00  0.00      MEMB  
ATOM   3870  C8  CHL1M  27     -51.166  57.315  13.136  0.00  0.00      MEMB  
ATOM   3871  H8  CHL1M  27     -52.259  57.495  13.217  0.00  0.00      MEMB  
ATOM   3872  C14 CHL1M  27     -50.799  57.003  11.612  0.00  0.00      MEMB  
ATOM   3873  H14 CHL1M  27     -49.704  56.833  11.524  0.00  0.00      MEMB  
ATOM   3874  C15 CHL1M  27     -51.233  58.013  10.541  0.00  0.00      MEMB  
ATOM   3875 H15A CHL1M  27     -52.308  58.002  10.821  0.00  0.00      MEMB  
ATOM   3876 H15B CHL1M  27     -50.818  59.040  10.634  0.00  0.00      MEMB  
ATOM   3877  C16 CHL1M  27     -51.041  57.205   9.230  0.00  0.00      MEMB  
ATOM   3878 H16A CHL1M  27     -51.971  57.346   8.639  0.00  0.00      MEMB  
ATOM   3879 H16B CHL1M  27     -50.239  57.698   8.639  0.00  0.00      MEMB  
ATOM   3880  C17 CHL1M  27     -50.904  55.701   9.557  0.00  0.00      MEMB  
ATOM   3881  H17 CHL1M  27     -49.814  55.496   9.500  0.00  0.00      MEMB  
ATOM   3882  C13 CHL1M  27     -51.363  55.680  11.094  0.00  0.00      MEMB  
ATOM   3883  C18 CHL1M  27     -52.902  55.503  11.237  0.00  0.00      MEMB  
ATOM   3884 H18A CHL1M  27     -53.204  54.433  11.227  0.00  0.00      MEMB  
ATOM   3885 H18B CHL1M  27     -53.268  55.892  12.211  0.00  0.00      MEMB  
ATOM   3886 H18C CHL1M  27     -53.477  55.920  10.383  0.00  0.00      MEMB  
ATOM   3887  C12 CHL1M  27     -50.771  54.547  11.815  0.00  0.00      MEMB  
ATOM   3888 H12A CHL1M  27     -51.045  53.516  11.504  0.00  0.00      MEMB  
ATOM   3889 H12B CHL1M  27     -49.662  54.542  11.736  0.00  0.00      MEMB  
ATOM   3890  C11 CHL1M  27     -51.085  54.706  13.388  0.00  0.00      MEMB  
ATOM   3891 H11A CHL1M  27     -52.130  54.471  13.685  0.00  0.00      MEMB  
ATOM   3892 H11B CHL1M  27     -50.480  53.911  13.872  0.00  0.00      MEMB  
ATOM   3893  C9  CHL1M  27     -50.712  56.109  13.958  0.00  0.00      MEMB  
ATOM   3894  H9  CHL1M  27     -49.620  56.137  13.756  0.00  0.00      MEMB  
ATOM   3895  C10 CHL1M  27     -50.919  56.176  15.496  0.00  0.00      MEMB  
ATOM   3896  C19 CHL1M  27     -52.429  56.071  15.794  0.00  0.00      MEMB  
ATOM   3897 H19A CHL1M  27     -53.024  56.612  15.028  0.00  0.00      MEMB  
ATOM   3898 H19B CHL1M  27     -52.817  55.033  15.709  0.00  0.00      MEMB  
ATOM   3899 H19C CHL1M  27     -52.676  56.372  16.835  0.00  0.00      MEMB  
ATOM   3900  C1  CHL1M  27     -50.130  55.085  16.337  0.00  0.00      MEMB  
ATOM   3901  H1A CHL1M  27     -50.658  54.121  16.172  0.00  0.00      MEMB  
ATOM   3902  H1B CHL1M  27     -49.155  54.877  15.847  0.00  0.00      MEMB  
ATOM   3903  C2  CHL1M  27     -50.014  55.456  17.836  0.00  0.00      MEMB  
ATOM   3904  H2A CHL1M  27     -49.370  54.698  18.331  0.00  0.00      MEMB  
ATOM   3905  H2B CHL1M  27     -50.943  55.412  18.443  0.00  0.00      MEMB  
ATOM   3906  C20 CHL1M  27     -51.700  54.732   8.580  0.00  0.00      MEMB  
ATOM   3907  H20 CHL1M  27     -52.780  54.952   8.725  0.00  0.00      MEMB  
ATOM   3908  C21 CHL1M  27     -51.603  53.184   9.008  0.00  0.00      MEMB  
ATOM   3909 H21A CHL1M  27     -50.559  52.925   9.288  0.00  0.00      MEMB  
ATOM   3910 H21B CHL1M  27     -51.985  52.552   8.179  0.00  0.00      MEMB  
ATOM   3911 H21C CHL1M  27     -52.234  52.963   9.895  0.00  0.00      MEMB  
ATOM   3912  C22 CHL1M  27     -51.304  55.200   7.174  0.00  0.00      MEMB  
ATOM   3913 H22A CHL1M  27     -51.552  56.251   6.913  0.00  0.00      MEMB  
ATOM   3914 H22B CHL1M  27     -50.234  55.008   6.948  0.00  0.00      MEMB  
ATOM   3915  C23 CHL1M  27     -52.025  54.358   6.012  0.00  0.00      MEMB  
ATOM   3916 H23A CHL1M  27     -51.970  53.277   6.261  0.00  0.00      MEMB  
ATOM   3917 H23B CHL1M  27     -53.091  54.662   5.948  0.00  0.00      MEMB  
ATOM   3918  C24 CHL1M  27     -51.349  54.651   4.627  0.00  0.00      MEMB  
ATOM   3919 H24A CHL1M  27     -51.817  53.976   3.880  0.00  0.00      MEMB  
ATOM   3920 H24B CHL1M  27     -51.679  55.671   4.335  0.00  0.00      MEMB  
ATOM   3921  C25 CHL1M  27     -49.767  54.435   4.522  0.00  0.00      MEMB  
ATOM   3922  H25 CHL1M  27     -49.385  55.281   5.131  0.00  0.00      MEMB  
ATOM   3923  C26 CHL1M  27     -49.111  53.183   5.100  0.00  0.00      MEMB  
ATOM   3924 H26A CHL1M  27     -48.046  53.296   4.807  0.00  0.00      MEMB  
ATOM   3925 H26B CHL1M  27     -49.270  53.140   6.198  0.00  0.00      MEMB  
ATOM   3926 H26C CHL1M  27     -49.534  52.317   4.546  0.00  0.00      MEMB  
ATOM   3927  C27 CHL1M  27     -49.286  54.668   3.073  0.00  0.00      MEMB  
ATOM   3928 H27A CHL1M  27     -48.184  54.526   3.037  0.00  0.00      MEMB  
ATOM   3929 H27B CHL1M  27     -49.642  53.829   2.437  0.00  0.00      MEMB  
ATOM   3930 H27C CHL1M  27     -49.542  55.651   2.624  0.00  0.00      MEMB  
ATOM   3931  C3  CHL1M  28      31.663 -28.303  16.517  0.00  0.00      MEMB  
ATOM   3932  H3  CHL1M  28      31.883 -29.367  16.285  0.00  0.00      MEMB  
ATOM   3933  O3  CHL1M  28      31.407 -28.213  17.928  0.00  0.00      MEMB  
ATOM   3934  H3' CHL1M  28      30.590 -28.698  18.065  0.00  0.00      MEMB  
ATOM   3935  C4  CHL1M  28      32.857 -27.359  16.086  0.00  0.00      MEMB  
ATOM   3936  H4A CHL1M  28      32.632 -26.346  16.482  0.00  0.00      MEMB  
ATOM   3937  H4B CHL1M  28      33.732 -27.692  16.684  0.00  0.00      MEMB  
ATOM   3938  C5  CHL1M  28      32.993 -27.282  14.555  0.00  0.00      MEMB  
ATOM   3939  C6  CHL1M  28      34.170 -27.477  13.957  0.00  0.00      MEMB  
ATOM   3940  H6  CHL1M  28      35.082 -27.613  14.557  0.00  0.00      MEMB  
ATOM   3941  C7  CHL1M  28      34.494 -27.456  12.507  0.00  0.00      MEMB  
ATOM   3942  H7A CHL1M  28      35.387 -26.815  12.351  0.00  0.00      MEMB  
ATOM   3943  H7B CHL1M  28      34.817 -28.442  12.110  0.00  0.00      MEMB  
ATOM   3944  C8  CHL1M  28      33.219 -26.874  11.709  0.00  0.00      MEMB  
ATOM   3945  H8  CHL1M  28      33.323 -25.778  11.857  0.00  0.00      MEMB  
ATOM   3946  C14 CHL1M  28      33.405 -27.260  10.246  0.00  0.00      MEMB  
ATOM   3947  H14 CHL1M  28      33.384 -28.340   9.990  0.00  0.00      MEMB  
ATOM   3948  C15 CHL1M  28      34.685 -26.791   9.566  0.00  0.00      MEMB  
ATOM   3949 H15A CHL1M  28      34.857 -25.721   9.810  0.00  0.00      MEMB  
ATOM   3950 H15B CHL1M  28      35.525 -27.442   9.891  0.00  0.00      MEMB  
ATOM   3951  C16 CHL1M  28      34.387 -27.006   8.065  0.00  0.00      MEMB  
ATOM   3952 H16A CHL1M  28      34.689 -26.122   7.465  0.00  0.00      MEMB  
ATOM   3953 H16B CHL1M  28      34.828 -27.927   7.627  0.00  0.00      MEMB  
ATOM   3954  C17 CHL1M  28      32.839 -27.065   7.956  0.00  0.00      MEMB  
ATOM   3955  H17 CHL1M  28      32.588 -28.143   7.865  0.00  0.00      MEMB  
ATOM   3956  C13 CHL1M  28      32.298 -26.790   9.368  0.00  0.00      MEMB  
ATOM   3957  C18 CHL1M  28      32.118 -25.228   9.521  0.00  0.00      MEMB  
ATOM   3958 H18A CHL1M  28      31.900 -24.785  10.516  0.00  0.00      MEMB  
ATOM   3959 H18B CHL1M  28      32.908 -24.764   8.893  0.00  0.00      MEMB  
ATOM   3960 H18C CHL1M  28      31.169 -24.934   9.023  0.00  0.00      MEMB  
ATOM   3961  C12 CHL1M  28      30.989 -27.438   9.787  0.00  0.00      MEMB  
ATOM   3962 H12A CHL1M  28      30.065 -27.080   9.286  0.00  0.00      MEMB  
ATOM   3963 H12B CHL1M  28      31.037 -28.539   9.642  0.00  0.00      MEMB  
ATOM   3964  C11 CHL1M  28      30.687 -27.163  11.257  0.00  0.00      MEMB  
ATOM   3965 H11A CHL1M  28      30.356 -26.103  11.297  0.00  0.00      MEMB  
ATOM   3966 H11B CHL1M  28      29.807 -27.734  11.623  0.00  0.00      MEMB  
ATOM   3967  C9  CHL1M  28      31.923 -27.433  12.216  0.00  0.00      MEMB  
ATOM   3968  H9  CHL1M  28      32.177 -28.513  12.265  0.00  0.00      MEMB  
ATOM   3969  C10 CHL1M  28      31.698 -27.131  13.743  0.00  0.00      MEMB  
ATOM   3970  C19 CHL1M  28      31.306 -25.619  13.867  0.00  0.00      MEMB  
ATOM   3971 H19A CHL1M  28      31.266 -25.247  14.913  0.00  0.00      MEMB  
ATOM   3972 H19B CHL1M  28      32.011 -25.047  13.227  0.00  0.00      MEMB  
ATOM   3973 H19C CHL1M  28      30.237 -25.617  13.564  0.00  0.00      MEMB  
ATOM   3974  C1  CHL1M  28      30.621 -28.062  14.277  0.00  0.00      MEMB  
ATOM   3975  H1A CHL1M  28      29.707 -27.921  13.662  0.00  0.00      MEMB  
ATOM   3976  H1B CHL1M  28      30.771 -29.123  13.983  0.00  0.00      MEMB  
ATOM   3977  C2  CHL1M  28      30.332 -27.927  15.794  0.00  0.00      MEMB  
ATOM   3978  H2A CHL1M  28      29.586 -28.724  15.998  0.00  0.00      MEMB  
ATOM   3979  H2B CHL1M  28      29.791 -26.998  16.073  0.00  0.00      MEMB  
ATOM   3980  C20 CHL1M  28      32.280 -26.327   6.742  0.00  0.00      MEMB  
ATOM   3981  H20 CHL1M  28      32.398 -25.223   6.750  0.00  0.00      MEMB  
ATOM   3982  C21 CHL1M  28      30.791 -26.568   6.608  0.00  0.00      MEMB  
ATOM   3983 H21A CHL1M  28      30.287 -25.962   7.391  0.00  0.00      MEMB  
ATOM   3984 H21B CHL1M  28      30.732 -27.645   6.873  0.00  0.00      MEMB  
ATOM   3985 H21C CHL1M  28      30.390 -26.286   5.611  0.00  0.00      MEMB  
ATOM   3986  C22 CHL1M  28      33.008 -26.833   5.401  0.00  0.00      MEMB  
ATOM   3987 H22A CHL1M  28      34.101 -26.884   5.592  0.00  0.00      MEMB  
ATOM   3988 H22B CHL1M  28      32.584 -27.816   5.102  0.00  0.00      MEMB  
ATOM   3989  C23 CHL1M  28      32.882 -25.890   4.254  0.00  0.00      MEMB  
ATOM   3990 H23A CHL1M  28      31.814 -25.851   3.950  0.00  0.00      MEMB  
ATOM   3991 H23B CHL1M  28      33.104 -24.878   4.657  0.00  0.00      MEMB  
ATOM   3992  C24 CHL1M  28      33.726 -26.298   3.070  0.00  0.00      MEMB  
ATOM   3993 H24A CHL1M  28      34.776 -26.412   3.415  0.00  0.00      MEMB  
ATOM   3994 H24B CHL1M  28      33.260 -27.242   2.713  0.00  0.00      MEMB  
ATOM   3995  C25 CHL1M  28      33.828 -25.196   1.999  0.00  0.00      MEMB  
ATOM   3996  H25 CHL1M  28      34.146 -24.268   2.520  0.00  0.00      MEMB  
ATOM   3997  C26 CHL1M  28      34.799 -25.558   0.918  0.00  0.00      MEMB  
ATOM   3998 H26A CHL1M  28      34.589 -26.578   0.530  0.00  0.00      MEMB  
ATOM   3999 H26B CHL1M  28      34.686 -24.916   0.018  0.00  0.00      MEMB  
ATOM   4000 H26C CHL1M  28      35.849 -25.514   1.277  0.00  0.00      MEMB  
ATOM   4001  C27 CHL1M  28      32.413 -24.804   1.457  0.00  0.00      MEMB  
ATOM   4002 H27A CHL1M  28      31.813 -24.347   2.273  0.00  0.00      MEMB  
ATOM   4003 H27B CHL1M  28      32.390 -24.226   0.509  0.00  0.00      MEMB  
ATOM   4004 H27C CHL1M  28      31.810 -25.713   1.244  0.00  0.00      MEMB  
ATOM   4005  C3  CHL1M  29      25.763   0.112  17.857  0.00  0.00      MEMB  
ATOM   4006  H3  CHL1M  29      25.484   1.073  17.374  0.00  0.00      MEMB  
ATOM   4007  O3  CHL1M  29      25.888   0.264  19.321  0.00  0.00      MEMB  
ATOM   4008  H3' CHL1M  29      26.375  -0.518  19.591  0.00  0.00      MEMB  
ATOM   4009  C4  CHL1M  29      24.689  -0.907  17.492  0.00  0.00      MEMB  
ATOM   4010  H4A CHL1M  29      24.926  -1.818  18.082  0.00  0.00      MEMB  
ATOM   4011  H4B CHL1M  29      23.750  -0.699  18.048  0.00  0.00      MEMB  
ATOM   4012  C5  CHL1M  29      24.589  -1.128  16.017  0.00  0.00      MEMB  
ATOM   4013  C6  CHL1M  29      23.397  -0.969  15.442  0.00  0.00      MEMB  
ATOM   4014  H6  CHL1M  29      22.591  -0.549  16.062  0.00  0.00      MEMB  
ATOM   4015  C7  CHL1M  29      22.971  -1.142  14.030  0.00  0.00      MEMB  
ATOM   4016  H7A CHL1M  29      22.085  -1.811  14.005  0.00  0.00      MEMB  
ATOM   4017  H7B CHL1M  29      22.737  -0.161  13.565  0.00  0.00      MEMB  
ATOM   4018  C8  CHL1M  29      24.203  -1.870  13.215  0.00  0.00      MEMB  
ATOM   4019  H8  CHL1M  29      24.168  -2.973  13.348  0.00  0.00      MEMB  
ATOM   4020  C14 CHL1M  29      24.079  -1.571  11.733  0.00  0.00      MEMB  
ATOM   4021  H14 CHL1M  29      24.262  -0.479  11.649  0.00  0.00      MEMB  
ATOM   4022  C15 CHL1M  29      22.716  -1.880  11.069  0.00  0.00      MEMB  
ATOM   4023 H15A CHL1M  29      22.636  -2.986  11.144  0.00  0.00      MEMB  
ATOM   4024 H15B CHL1M  29      21.805  -1.318  11.366  0.00  0.00      MEMB  
ATOM   4025  C16 CHL1M  29      22.953  -1.428   9.643  0.00  0.00      MEMB  
ATOM   4026 H16A CHL1M  29      22.578  -2.166   8.901  0.00  0.00      MEMB  
ATOM   4027 H16B CHL1M  29      22.561  -0.409   9.435  0.00  0.00      MEMB  
ATOM   4028  C17 CHL1M  29      24.563  -1.321   9.455  0.00  0.00      MEMB  
ATOM   4029  H17 CHL1M  29      24.673  -0.219   9.545  0.00  0.00      MEMB  
ATOM   4030  C13 CHL1M  29      25.173  -2.013  10.756  0.00  0.00      MEMB  
ATOM   4031  C18 CHL1M  29      25.129  -3.556  10.579  0.00  0.00      MEMB  
ATOM   4032 H18A CHL1M  29      25.217  -4.116  11.534  0.00  0.00      MEMB  
ATOM   4033 H18B CHL1M  29      24.186  -3.934  10.128  0.00  0.00      MEMB  
ATOM   4034 H18C CHL1M  29      26.003  -3.730   9.916  0.00  0.00      MEMB  
ATOM   4035  C12 CHL1M  29      26.494  -1.464  11.319  0.00  0.00      MEMB  
ATOM   4036 H12A CHL1M  29      27.374  -1.808  10.736  0.00  0.00      MEMB  
ATOM   4037 H12B CHL1M  29      26.542  -0.358  11.224  0.00  0.00      MEMB  
ATOM   4038  C11 CHL1M  29      26.713  -1.738  12.823  0.00  0.00      MEMB  
ATOM   4039 H11A CHL1M  29      26.831  -2.839  12.912  0.00  0.00      MEMB  
ATOM   4040 H11B CHL1M  29      27.693  -1.301  13.108  0.00  0.00      MEMB  
ATOM   4041  C9  CHL1M  29      25.573  -1.245  13.665  0.00  0.00      MEMB  
ATOM   4042  H9  CHL1M  29      25.525  -0.159  13.438  0.00  0.00      MEMB  
ATOM   4043  C10 CHL1M  29      25.845  -1.375  15.213  0.00  0.00      MEMB  
ATOM   4044  C19 CHL1M  29      26.293  -2.791  15.545  0.00  0.00      MEMB  
ATOM   4045 H19A CHL1M  29      27.203  -3.127  15.004  0.00  0.00      MEMB  
ATOM   4046 H19B CHL1M  29      26.477  -2.999  16.621  0.00  0.00      MEMB  
ATOM   4047 H19C CHL1M  29      25.579  -3.583  15.231  0.00  0.00      MEMB  
ATOM   4048  C1  CHL1M  29      26.874  -0.277  15.662  0.00  0.00      MEMB  
ATOM   4049  H1A CHL1M  29      27.802  -0.421  15.068  0.00  0.00      MEMB  
ATOM   4050  H1B CHL1M  29      26.369   0.694  15.469  0.00  0.00      MEMB  
ATOM   4051  C2  CHL1M  29      27.120  -0.298  17.189  0.00  0.00      MEMB  
ATOM   4052  H2A CHL1M  29      27.936   0.416  17.429  0.00  0.00      MEMB  
ATOM   4053  H2B CHL1M  29      27.367  -1.331  17.515  0.00  0.00      MEMB  
ATOM   4054  C20 CHL1M  29      25.113  -1.609   8.055  0.00  0.00      MEMB  
ATOM   4055  H20 CHL1M  29      25.139  -2.719   8.018  0.00  0.00      MEMB  
ATOM   4056  C21 CHL1M  29      26.561  -1.173   7.820  0.00  0.00      MEMB  
ATOM   4057 H21A CHL1M  29      27.011  -1.447   8.798  0.00  0.00      MEMB  
ATOM   4058 H21B CHL1M  29      26.659  -0.154   7.387  0.00  0.00      MEMB  
ATOM   4059 H21C CHL1M  29      26.994  -1.798   7.010  0.00  0.00      MEMB  
ATOM   4060  C22 CHL1M  29      24.250  -1.094   6.940  0.00  0.00      MEMB  
ATOM   4061 H22A CHL1M  29      23.175  -1.132   7.220  0.00  0.00      MEMB  
ATOM   4062 H22B CHL1M  29      24.484  -0.012   6.844  0.00  0.00      MEMB  
ATOM   4063  C23 CHL1M  29      24.513  -1.697   5.548  0.00  0.00      MEMB  
ATOM   4064 H23A CHL1M  29      25.590  -1.654   5.275  0.00  0.00      MEMB  
ATOM   4065 H23B CHL1M  29      24.167  -2.724   5.303  0.00  0.00      MEMB  
ATOM   4066  C24 CHL1M  29      23.771  -0.779   4.520  0.00  0.00      MEMB  
ATOM   4067 H24A CHL1M  29      22.712  -0.883   4.837  0.00  0.00      MEMB  
ATOM   4068 H24B CHL1M  29      24.115   0.249   4.765  0.00  0.00      MEMB  
ATOM   4069  C25 CHL1M  29      23.838  -0.986   3.023  0.00  0.00      MEMB  
ATOM   4070  H25 CHL1M  29      23.223  -1.852   2.699  0.00  0.00      MEMB  
ATOM   4071  C26 CHL1M  29      23.080   0.134   2.322  0.00  0.00      MEMB  
ATOM   4072 H26A CHL1M  29      23.260   0.239   1.231  0.00  0.00      MEMB  
ATOM   4073 H26B CHL1M  29      21.992  -0.005   2.498  0.00  0.00      MEMB  
ATOM   4074 H26C CHL1M  29      23.231   1.145   2.757  0.00  0.00      MEMB  
ATOM   4075  C27 CHL1M  29      25.167  -1.294   2.354  0.00  0.00      MEMB  
ATOM   4076 H27A CHL1M  29      25.743  -0.376   2.110  0.00  0.00      MEMB  
ATOM   4077 H27B CHL1M  29      25.778  -1.993   2.964  0.00  0.00      MEMB  
ATOM   4078 H27C CHL1M  29      24.974  -1.733   1.351  0.00  0.00      MEMB  
ATOM   4079  C3  CHL1M  30     -28.705  21.205  14.955  0.00  0.00      MEMB  
ATOM   4080  H3  CHL1M  30     -27.935  21.886  14.534  0.00  0.00      MEMB  
ATOM   4081  O3  CHL1M  30     -29.056  21.620  16.261  0.00  0.00      MEMB  
ATOM   4082  H3' CHL1M  30     -29.995  21.558  16.449  0.00  0.00      MEMB  
ATOM   4083  C4  CHL1M  30     -29.981  21.143  14.022  0.00  0.00      MEMB  
ATOM   4084  H4A CHL1M  30     -30.641  20.346  14.427  0.00  0.00      MEMB  
ATOM   4085  H4B CHL1M  30     -30.563  22.088  13.968  0.00  0.00      MEMB  
ATOM   4086  C5  CHL1M  30     -29.671  20.614  12.664  0.00  0.00      MEMB  
ATOM   4087  C6  CHL1M  30     -29.948  21.271  11.473  0.00  0.00      MEMB  
ATOM   4088  H6  CHL1M  30     -30.490  22.217  11.622  0.00  0.00      MEMB  
ATOM   4089  C7  CHL1M  30     -29.692  20.771  10.082  0.00  0.00      MEMB  
ATOM   4090  H7A CHL1M  30     -30.603  20.724   9.448  0.00  0.00      MEMB  
ATOM   4091  H7B CHL1M  30     -28.905  21.437   9.669  0.00  0.00      MEMB  
ATOM   4092  C8  CHL1M  30     -29.246  19.288  10.049  0.00  0.00      MEMB  
ATOM   4093  H8  CHL1M  30     -30.110  18.618  10.248  0.00  0.00      MEMB  
ATOM   4094  C14 CHL1M  30     -28.565  18.969   8.760  0.00  0.00      MEMB  
ATOM   4095  H14 CHL1M  30     -27.680  19.636   8.686  0.00  0.00      MEMB  
ATOM   4096  C15 CHL1M  30     -29.419  19.309   7.508  0.00  0.00      MEMB  
ATOM   4097 H15A CHL1M  30     -30.520  19.224   7.630  0.00  0.00      MEMB  
ATOM   4098 H15B CHL1M  30     -29.180  20.355   7.220  0.00  0.00      MEMB  
ATOM   4099  C16 CHL1M  30     -28.806  18.415   6.379  0.00  0.00      MEMB  
ATOM   4100 H16A CHL1M  30     -29.475  17.591   6.050  0.00  0.00      MEMB  
ATOM   4101 H16B CHL1M  30     -28.441  18.915   5.457  0.00  0.00      MEMB  
ATOM   4102  C17 CHL1M  30     -27.687  17.566   7.014  0.00  0.00      MEMB  
ATOM   4103  H17 CHL1M  30     -26.776  18.199   7.072  0.00  0.00      MEMB  
ATOM   4104  C13 CHL1M  30     -28.027  17.578   8.601  0.00  0.00      MEMB  
ATOM   4105  C18 CHL1M  30     -29.136  16.574   8.768  0.00  0.00      MEMB  
ATOM   4106 H18A CHL1M  30     -30.029  16.796   8.144  0.00  0.00      MEMB  
ATOM   4107 H18B CHL1M  30     -28.808  15.539   8.531  0.00  0.00      MEMB  
ATOM   4108 H18C CHL1M  30     -29.517  16.639   9.809  0.00  0.00      MEMB  
ATOM   4109  C12 CHL1M  30     -26.935  17.436   9.587  0.00  0.00      MEMB  
ATOM   4110 H12A CHL1M  30     -26.331  16.511   9.477  0.00  0.00      MEMB  
ATOM   4111 H12B CHL1M  30     -26.133  18.192   9.445  0.00  0.00      MEMB  
ATOM   4112  C11 CHL1M  30     -27.446  17.690  11.047  0.00  0.00      MEMB  
ATOM   4113 H11A CHL1M  30     -27.943  16.749  11.367  0.00  0.00      MEMB  
ATOM   4114 H11B CHL1M  30     -26.515  17.688  11.653  0.00  0.00      MEMB  
ATOM   4115  C9  CHL1M  30     -28.219  18.991  11.227  0.00  0.00      MEMB  
ATOM   4116  H9  CHL1M  30     -27.434  19.739  10.985  0.00  0.00      MEMB  
ATOM   4117  C10 CHL1M  30     -28.793  19.229  12.645  0.00  0.00      MEMB  
ATOM   4118  C19 CHL1M  30     -29.742  18.035  12.957  0.00  0.00      MEMB  
ATOM   4119 H19A CHL1M  30     -30.473  17.852  12.140  0.00  0.00      MEMB  
ATOM   4120 H19B CHL1M  30     -29.083  17.186  13.241  0.00  0.00      MEMB  
ATOM   4121 H19C CHL1M  30     -30.226  18.166  13.948  0.00  0.00      MEMB  
ATOM   4122  C1  CHL1M  30     -27.583  19.340  13.593  0.00  0.00      MEMB  
ATOM   4123  H1A CHL1M  30     -27.072  18.359  13.698  0.00  0.00      MEMB  
ATOM   4124  H1B CHL1M  30     -26.867  20.035  13.104  0.00  0.00      MEMB  
ATOM   4125  C2  CHL1M  30     -28.046  19.843  15.006  0.00  0.00      MEMB  
ATOM   4126  H2A CHL1M  30     -27.195  19.826  15.721  0.00  0.00      MEMB  
ATOM   4127  H2B CHL1M  30     -28.836  19.111  15.278  0.00  0.00      MEMB  
ATOM   4128  C20 CHL1M  30     -27.424  16.224   6.271  0.00  0.00      MEMB  
ATOM   4129  H20 CHL1M  30     -28.428  15.747   6.296  0.00  0.00      MEMB  
ATOM   4130  C21 CHL1M  30     -26.329  15.453   7.062  0.00  0.00      MEMB  
ATOM   4131 H21A CHL1M  30     -26.689  15.129   8.061  0.00  0.00      MEMB  
ATOM   4132 H21B CHL1M  30     -25.355  15.980   7.156  0.00  0.00      MEMB  
ATOM   4133 H21C CHL1M  30     -26.080  14.481   6.584  0.00  0.00      MEMB  
ATOM   4134  C22 CHL1M  30     -27.072  16.404   4.714  0.00  0.00      MEMB  
ATOM   4135 H22A CHL1M  30     -26.819  15.452   4.201  0.00  0.00      MEMB  
ATOM   4136 H22B CHL1M  30     -27.951  16.818   4.174  0.00  0.00      MEMB  
ATOM   4137  C23 CHL1M  30     -25.918  17.404   4.507  0.00  0.00      MEMB  
ATOM   4138 H23A CHL1M  30     -26.071  18.402   4.972  0.00  0.00      MEMB  
ATOM   4139 H23B CHL1M  30     -25.048  17.022   5.082  0.00  0.00      MEMB  
ATOM   4140  C24 CHL1M  30     -25.478  17.456   2.962  0.00  0.00      MEMB  
ATOM   4141 H24A CHL1M  30     -24.368  17.462   2.914  0.00  0.00      MEMB  
ATOM   4142 H24B CHL1M  30     -25.798  16.533   2.433  0.00  0.00      MEMB  
ATOM   4143  C25 CHL1M  30     -26.038  18.709   2.205  0.00  0.00      MEMB  
ATOM   4144  H25 CHL1M  30     -25.645  19.659   2.626  0.00  0.00      MEMB  
ATOM   4145  C26 CHL1M  30     -25.545  18.718   0.756  0.00  0.00      MEMB  
ATOM   4146 H26A CHL1M  30     -25.966  17.889   0.148  0.00  0.00      MEMB  
ATOM   4147 H26B CHL1M  30     -25.821  19.698   0.312  0.00  0.00      MEMB  
ATOM   4148 H26C CHL1M  30     -24.442  18.601   0.705  0.00  0.00      MEMB  
ATOM   4149  C27 CHL1M  30     -27.594  18.716   2.293  0.00  0.00      MEMB  
ATOM   4150 H27A CHL1M  30     -27.887  19.657   1.780  0.00  0.00      MEMB  
ATOM   4151 H27B CHL1M  30     -28.042  17.849   1.761  0.00  0.00      MEMB  
ATOM   4152 H27C CHL1M  30     -27.645  18.808   3.399  0.00  0.00      MEMB  
ATOM   4153  C3  CHL1M  31     -60.554  -7.554  15.856  0.00  0.00      MEMB  
ATOM   4154  H3  CHL1M  31     -60.352  -6.510  15.533  0.00  0.00      MEMB  
ATOM   4155  O3  CHL1M  31     -61.062  -7.544  17.177  0.00  0.00      MEMB  
ATOM   4156  H3' CHL1M  31     -61.278  -8.463  17.349  0.00  0.00      MEMB  
ATOM   4157  C4  CHL1M  31     -61.666  -8.170  15.005  0.00  0.00      MEMB  
ATOM   4158  H4A CHL1M  31     -61.981  -9.207  15.251  0.00  0.00      MEMB  
ATOM   4159  H4B CHL1M  31     -62.504  -7.441  14.989  0.00  0.00      MEMB  
ATOM   4160  C5  CHL1M  31     -61.173  -8.279  13.569  0.00  0.00      MEMB  
ATOM   4161  C6  CHL1M  31     -61.814  -7.577  12.617  0.00  0.00      MEMB  
ATOM   4162  H6  CHL1M  31     -62.665  -6.898  12.773  0.00  0.00      MEMB  
ATOM   4163  C7  CHL1M  31     -61.387  -7.778  11.126  0.00  0.00      MEMB  
ATOM   4164  H7A CHL1M  31     -62.218  -8.075  10.451  0.00  0.00      MEMB  
ATOM   4165  H7B CHL1M  31     -60.788  -6.944  10.702  0.00  0.00      MEMB  
ATOM   4166  C8  CHL1M  31     -60.301  -8.924  10.790  0.00  0.00      MEMB  
ATOM   4167  H8  CHL1M  31     -60.804  -9.913  10.846  0.00  0.00      MEMB  
ATOM   4168  C14 CHL1M  31     -59.656  -8.819   9.433  0.00  0.00      MEMB  
ATOM   4169  H14 CHL1M  31     -59.135  -7.838   9.399  0.00  0.00      MEMB  
ATOM   4170  C15 CHL1M  31     -60.540  -8.721   8.166  0.00  0.00      MEMB  
ATOM   4171 H15A CHL1M  31     -61.424  -9.392   8.209  0.00  0.00      MEMB  
ATOM   4172 H15B CHL1M  31     -60.959  -7.707   7.989  0.00  0.00      MEMB  
ATOM   4173  C16 CHL1M  31     -59.595  -9.074   7.030  0.00  0.00      MEMB  
ATOM   4174 H16A CHL1M  31     -59.898  -9.946   6.412  0.00  0.00      MEMB  
ATOM   4175 H16B CHL1M  31     -59.394  -8.209   6.361  0.00  0.00      MEMB  
ATOM   4176  C17 CHL1M  31     -58.239  -9.372   7.694  0.00  0.00      MEMB  
ATOM   4177  H17 CHL1M  31     -57.687  -8.425   7.872  0.00  0.00      MEMB  
ATOM   4178  C13 CHL1M  31     -58.528  -9.794   9.136  0.00  0.00      MEMB  
ATOM   4179  C18 CHL1M  31     -59.153 -11.263   9.063  0.00  0.00      MEMB  
ATOM   4180 H18A CHL1M  31     -60.102 -11.294   8.486  0.00  0.00      MEMB  
ATOM   4181 H18B CHL1M  31     -58.403 -11.896   8.543  0.00  0.00      MEMB  
ATOM   4182 H18C CHL1M  31     -59.280 -11.678  10.086  0.00  0.00      MEMB  
ATOM   4183  C12 CHL1M  31     -57.413  -9.780  10.148  0.00  0.00      MEMB  
ATOM   4184 H12A CHL1M  31     -56.582 -10.514  10.080  0.00  0.00      MEMB  
ATOM   4185 H12B CHL1M  31     -56.923  -8.783  10.142  0.00  0.00      MEMB  
ATOM   4186  C11 CHL1M  31     -58.040  -9.866  11.555  0.00  0.00      MEMB  
ATOM   4187 H11A CHL1M  31     -58.402 -10.907  11.691  0.00  0.00      MEMB  
ATOM   4188 H11B CHL1M  31     -57.268  -9.716  12.339  0.00  0.00      MEMB  
ATOM   4189  C9  CHL1M  31     -59.245  -8.860  11.889  0.00  0.00      MEMB  
ATOM   4190  H9  CHL1M  31     -58.654  -7.927  11.765  0.00  0.00      MEMB  
ATOM   4191  C10 CHL1M  31     -59.837  -9.088  13.360  0.00  0.00      MEMB  
ATOM   4192  C19 CHL1M  31     -60.173 -10.579  13.648  0.00  0.00      MEMB  
ATOM   4193 H19A CHL1M  31     -59.268 -11.182  13.874  0.00  0.00      MEMB  
ATOM   4194 H19B CHL1M  31     -60.789 -10.608  14.571  0.00  0.00      MEMB  
ATOM   4195 H19C CHL1M  31     -60.714 -11.049  12.799  0.00  0.00      MEMB  
ATOM   4196  C1  CHL1M  31     -58.727  -8.622  14.443  0.00  0.00      MEMB  
ATOM   4197  H1A CHL1M  31     -57.858  -9.312  14.394  0.00  0.00      MEMB  
ATOM   4198  H1B CHL1M  31     -58.362  -7.593  14.241  0.00  0.00      MEMB  
ATOM   4199  C2  CHL1M  31     -59.261  -8.478  15.838  0.00  0.00      MEMB  
ATOM   4200  H2A CHL1M  31     -58.537  -7.884  16.435  0.00  0.00      MEMB  
ATOM   4201  H2B CHL1M  31     -59.387  -9.462  16.338  0.00  0.00      MEMB  
ATOM   4202  C20 CHL1M  31     -57.279 -10.253   6.965  0.00  0.00      MEMB  
ATOM   4203  H20 CHL1M  31     -57.080 -11.000   7.763  0.00  0.00      MEMB  
ATOM   4204  C21 CHL1M  31     -56.046  -9.348   6.737  0.00  0.00      MEMB  
ATOM   4205 H21A CHL1M  31     -55.253  -9.836   6.130  0.00  0.00      MEMB  
ATOM   4206 H21B CHL1M  31     -55.641  -9.011   7.715  0.00  0.00      MEMB  
ATOM   4207 H21C CHL1M  31     -56.412  -8.453   6.190  0.00  0.00      MEMB  
ATOM   4208  C22 CHL1M  31     -57.739 -10.984   5.689  0.00  0.00      MEMB  
ATOM   4209 H22A CHL1M  31     -58.608 -11.556   6.080  0.00  0.00      MEMB  
ATOM   4210 H22B CHL1M  31     -58.104 -10.214   4.976  0.00  0.00      MEMB  
ATOM   4211  C23 CHL1M  31     -56.659 -11.834   4.962  0.00  0.00      MEMB  
ATOM   4212 H23A CHL1M  31     -55.743 -11.279   4.667  0.00  0.00      MEMB  
ATOM   4213 H23B CHL1M  31     -56.353 -12.644   5.659  0.00  0.00      MEMB  
ATOM   4214  C24 CHL1M  31     -57.183 -12.660   3.813  0.00  0.00      MEMB  
ATOM   4215 H24A CHL1M  31     -57.992 -13.334   4.164  0.00  0.00      MEMB  
ATOM   4216 H24B CHL1M  31     -57.592 -12.021   3.001  0.00  0.00      MEMB  
ATOM   4217  C25 CHL1M  31     -56.036 -13.455   3.217  0.00  0.00      MEMB  
ATOM   4218  H25 CHL1M  31     -55.694 -14.170   3.996  0.00  0.00      MEMB  
ATOM   4219  C26 CHL1M  31     -56.619 -14.262   2.051  0.00  0.00      MEMB  
ATOM   4220 H26A CHL1M  31     -57.181 -15.159   2.387  0.00  0.00      MEMB  
ATOM   4221 H26B CHL1M  31     -57.262 -13.683   1.354  0.00  0.00      MEMB  
ATOM   4222 H26C CHL1M  31     -55.800 -14.739   1.472  0.00  0.00      MEMB  
ATOM   4223  C27 CHL1M  31     -54.769 -12.738   2.716  0.00  0.00      MEMB  
ATOM   4224 H27A CHL1M  31     -54.009 -12.572   3.508  0.00  0.00      MEMB  
ATOM   4225 H27B CHL1M  31     -54.145 -13.322   2.006  0.00  0.00      MEMB  
ATOM   4226 H27C CHL1M  31     -55.055 -11.889   2.059  0.00  0.00      MEMB  
ATOM   4227  C3  CHL1M  32     -22.102  28.368  11.176  0.00  0.00      MEMB  
ATOM   4228  H3  CHL1M  32     -22.021  29.386  10.740  0.00  0.00      MEMB  
ATOM   4229  O3  CHL1M  32     -22.347  28.646  12.577  0.00  0.00      MEMB  
ATOM   4230  H3' CHL1M  32     -23.098  28.101  12.823  0.00  0.00      MEMB  
ATOM   4231  C4  CHL1M  32     -23.250  27.506  10.588  0.00  0.00      MEMB  
ATOM   4232  H4A CHL1M  32     -23.305  26.496  11.048  0.00  0.00      MEMB  
ATOM   4233  H4B CHL1M  32     -24.204  28.048  10.766  0.00  0.00      MEMB  
ATOM   4234  C5  CHL1M  32     -22.995  27.468   9.105  0.00  0.00      MEMB  
ATOM   4235  C6  CHL1M  32     -23.823  28.072   8.246  0.00  0.00      MEMB  
ATOM   4236  H6  CHL1M  32     -24.631  28.650   8.717  0.00  0.00      MEMB  
ATOM   4237  C7  CHL1M  32     -23.604  28.077   6.805  0.00  0.00      MEMB  
ATOM   4238  H7A CHL1M  32     -24.593  28.027   6.300  0.00  0.00      MEMB  
ATOM   4239  H7B CHL1M  32     -23.088  29.014   6.507  0.00  0.00      MEMB  
ATOM   4240  C8  CHL1M  32     -22.673  26.946   6.299  0.00  0.00      MEMB  
ATOM   4241  H8  CHL1M  32     -23.145  25.941   6.344  0.00  0.00      MEMB  
ATOM   4242  C14 CHL1M  32     -22.206  27.145   4.824  0.00  0.00      MEMB  
ATOM   4243  H14 CHL1M  32     -21.636  28.096   4.752  0.00  0.00      MEMB  
ATOM   4244  C15 CHL1M  32     -23.335  27.274   3.757  0.00  0.00      MEMB  
ATOM   4245 H15A CHL1M  32     -24.044  26.442   3.958  0.00  0.00      MEMB  
ATOM   4246 H15B CHL1M  32     -23.823  28.272   3.763  0.00  0.00      MEMB  
ATOM   4247  C16 CHL1M  32     -22.688  26.942   2.421  0.00  0.00      MEMB  
ATOM   4248 H16A CHL1M  32     -23.398  26.208   1.985  0.00  0.00      MEMB  
ATOM   4249 H16B CHL1M  32     -22.697  27.870   1.810  0.00  0.00      MEMB  
ATOM   4250  C17 CHL1M  32     -21.223  26.606   2.763  0.00  0.00      MEMB  
ATOM   4251  H17 CHL1M  32     -20.662  27.560   2.856  0.00  0.00      MEMB  
ATOM   4252  C13 CHL1M  32     -21.316  26.073   4.256  0.00  0.00      MEMB  
ATOM   4253  C18 CHL1M  32     -21.917  24.627   4.225  0.00  0.00      MEMB  
ATOM   4254 H18A CHL1M  32     -21.815  24.198   5.245  0.00  0.00      MEMB  
ATOM   4255 H18B CHL1M  32     -22.978  24.490   3.925  0.00  0.00      MEMB  
ATOM   4256 H18C CHL1M  32     -21.345  23.910   3.598  0.00  0.00      MEMB  
ATOM   4257  C12 CHL1M  32     -19.992  26.075   5.103  0.00  0.00      MEMB  
ATOM   4258 H12A CHL1M  32     -19.303  25.237   4.863  0.00  0.00      MEMB  
ATOM   4259 H12B CHL1M  32     -19.499  27.071   5.109  0.00  0.00      MEMB  
ATOM   4260  C11 CHL1M  32     -20.347  25.870   6.642  0.00  0.00      MEMB  
ATOM   4261 H11A CHL1M  32     -20.732  24.828   6.652  0.00  0.00      MEMB  
ATOM   4262 H11B CHL1M  32     -19.525  25.916   7.389  0.00  0.00      MEMB  
ATOM   4263  C9  CHL1M  32     -21.421  26.856   7.200  0.00  0.00      MEMB  
ATOM   4264  H9  CHL1M  32     -20.937  27.850   7.082  0.00  0.00      MEMB  
ATOM   4265  C10 CHL1M  32     -21.719  26.662   8.734  0.00  0.00      MEMB  
ATOM   4266  C19 CHL1M  32     -21.911  25.238   9.162  0.00  0.00      MEMB  
ATOM   4267 H19A CHL1M  32     -21.027  24.585   9.004  0.00  0.00      MEMB  
ATOM   4268 H19B CHL1M  32     -22.069  25.145  10.258  0.00  0.00      MEMB  
ATOM   4269 H19C CHL1M  32     -22.765  24.719   8.676  0.00  0.00      MEMB  
ATOM   4270  C1  CHL1M  32     -20.520  27.329   9.527  0.00  0.00      MEMB  
ATOM   4271  H1A CHL1M  32     -19.698  26.581   9.556  0.00  0.00      MEMB  
ATOM   4272  H1B CHL1M  32     -20.352  28.337   9.091  0.00  0.00      MEMB  
ATOM   4273  C2  CHL1M  32     -20.802  27.587  11.052  0.00  0.00      MEMB  
ATOM   4274  H2A CHL1M  32     -19.920  28.110  11.479  0.00  0.00      MEMB  
ATOM   4275  H2B CHL1M  32     -20.911  26.629  11.603  0.00  0.00      MEMB  
ATOM   4276  C20 CHL1M  32     -20.543  25.775   1.654  0.00  0.00      MEMB  
ATOM   4277  H20 CHL1M  32     -21.242  24.957   1.376  0.00  0.00      MEMB  
ATOM   4278  C21 CHL1M  32     -19.201  25.119   2.048  0.00  0.00      MEMB  
ATOM   4279 H21A CHL1M  32     -18.862  24.404   1.268  0.00  0.00      MEMB  
ATOM   4280 H21B CHL1M  32     -19.319  24.473   2.944  0.00  0.00      MEMB  
ATOM   4281 H21C CHL1M  32     -18.459  25.878   2.375  0.00  0.00      MEMB  
ATOM   4282  C22 CHL1M  32     -20.305  26.722   0.449  0.00  0.00      MEMB  
ATOM   4283 H22A CHL1M  32     -21.175  27.370   0.211  0.00  0.00      MEMB  
ATOM   4284 H22B CHL1M  32     -19.450  27.397   0.666  0.00  0.00      MEMB  
ATOM   4285  C23 CHL1M  32     -19.951  25.898  -0.869  0.00  0.00      MEMB  
ATOM   4286 H23A CHL1M  32     -19.242  25.051  -0.754  0.00  0.00      MEMB  
ATOM   4287 H23B CHL1M  32     -20.884  25.312  -1.010  0.00  0.00      MEMB  
ATOM   4288  C24 CHL1M  32     -19.569  26.791  -2.085  0.00  0.00      MEMB  
ATOM   4289 H24A CHL1M  32     -20.503  27.298  -2.408  0.00  0.00      MEMB  
ATOM   4290 H24B CHL1M  32     -18.733  27.480  -1.838  0.00  0.00      MEMB  
ATOM   4291  C25 CHL1M  32     -19.070  26.024  -3.246  0.00  0.00      MEMB  
ATOM   4292  H25 CHL1M  32     -18.336  25.222  -3.015  0.00  0.00      MEMB  
ATOM   4293  C26 CHL1M  32     -20.208  25.165  -3.842  0.00  0.00      MEMB  
ATOM   4294 H26A CHL1M  32     -20.014  24.838  -4.886  0.00  0.00      MEMB  
ATOM   4295 H26B CHL1M  32     -20.494  24.218  -3.335  0.00  0.00      MEMB  
ATOM   4296 H26C CHL1M  32     -21.119  25.785  -3.980  0.00  0.00      MEMB  
ATOM   4297  C27 CHL1M  32     -18.439  26.907  -4.319  0.00  0.00      MEMB  
ATOM   4298 H27A CHL1M  32     -17.649  27.601  -3.960  0.00  0.00      MEMB  
ATOM   4299 H27B CHL1M  32     -17.939  26.287  -5.093  0.00  0.00      MEMB  
ATOM   4300 H27C CHL1M  32     -19.252  27.513  -4.774  0.00  0.00      MEMB  
ATOM   4301  C3  CHL1M  33     -48.866   4.157  16.673  0.00  0.00      MEMB  
ATOM   4302  H3  CHL1M  33     -47.784   4.374  16.804  0.00  0.00      MEMB  
ATOM   4303  O3  CHL1M  33     -49.367   4.131  17.977  0.00  0.00      MEMB  
ATOM   4304  H3' CHL1M  33     -50.053   4.799  18.051  0.00  0.00      MEMB  
ATOM   4305  C4  CHL1M  33     -49.539   5.322  16.055  0.00  0.00      MEMB  
ATOM   4306  H4A CHL1M  33     -50.633   5.140  16.123  0.00  0.00      MEMB  
ATOM   4307  H4B CHL1M  33     -49.226   6.243  16.591  0.00  0.00      MEMB  
ATOM   4308  C5  CHL1M  33     -49.147   5.455  14.606  0.00  0.00      MEMB  
ATOM   4309  C6  CHL1M  33     -48.515   6.566  14.223  0.00  0.00      MEMB  
ATOM   4310  H6  CHL1M  33     -48.568   7.465  14.854  0.00  0.00      MEMB  
ATOM   4311  C7  CHL1M  33     -47.931   6.798  12.834  0.00  0.00      MEMB  
ATOM   4312  H7A CHL1M  33     -47.939   7.862  12.513  0.00  0.00      MEMB  
ATOM   4313  H7B CHL1M  33     -46.843   6.593  12.926  0.00  0.00      MEMB  
ATOM   4314  C8  CHL1M  33     -48.558   5.868  11.761  0.00  0.00      MEMB  
ATOM   4315  H8  CHL1M  33     -49.583   6.259  11.584  0.00  0.00      MEMB  
ATOM   4316  C14 CHL1M  33     -47.861   5.881  10.340  0.00  0.00      MEMB  
ATOM   4317  H14 CHL1M  33     -46.840   5.453  10.434  0.00  0.00      MEMB  
ATOM   4318  C15 CHL1M  33     -47.630   7.284   9.632  0.00  0.00      MEMB  
ATOM   4319 H15A CHL1M  33     -48.559   7.886   9.543  0.00  0.00      MEMB  
ATOM   4320 H15B CHL1M  33     -46.833   7.858  10.151  0.00  0.00      MEMB  
ATOM   4321  C16 CHL1M  33     -47.309   6.927   8.212  0.00  0.00      MEMB  
ATOM   4322 H16A CHL1M  33     -48.059   7.516   7.642  0.00  0.00      MEMB  
ATOM   4323 H16B CHL1M  33     -46.315   7.285   7.868  0.00  0.00      MEMB  
ATOM   4324  C17 CHL1M  33     -47.528   5.334   8.095  0.00  0.00      MEMB  
ATOM   4325  H17 CHL1M  33     -46.589   4.860   8.454  0.00  0.00      MEMB  
ATOM   4326  C13 CHL1M  33     -48.490   4.963   9.241  0.00  0.00      MEMB  
ATOM   4327  C18 CHL1M  33     -49.958   5.455   8.865  0.00  0.00      MEMB  
ATOM   4328 H18A CHL1M  33     -49.945   6.525   8.565  0.00  0.00      MEMB  
ATOM   4329 H18B CHL1M  33     -50.306   4.681   8.149  0.00  0.00      MEMB  
ATOM   4330 H18C CHL1M  33     -50.585   5.332   9.774  0.00  0.00      MEMB  
ATOM   4331  C12 CHL1M  33     -48.428   3.517   9.802  0.00  0.00      MEMB  
ATOM   4332 H12A CHL1M  33     -48.857   2.776   9.093  0.00  0.00      MEMB  
ATOM   4333 H12B CHL1M  33     -47.354   3.261   9.931  0.00  0.00      MEMB  
ATOM   4334  C11 CHL1M  33     -49.060   3.434  11.216  0.00  0.00      MEMB  
ATOM   4335 H11A CHL1M  33     -50.141   3.304  10.999  0.00  0.00      MEMB  
ATOM   4336 H11B CHL1M  33     -48.652   2.455  11.547  0.00  0.00      MEMB  
ATOM   4337  C9  CHL1M  33     -48.628   4.419  12.276  0.00  0.00      MEMB  
ATOM   4338  H9  CHL1M  33     -47.569   4.103  12.389  0.00  0.00      MEMB  
ATOM   4339  C10 CHL1M  33     -49.256   4.217  13.746  0.00  0.00      MEMB  
ATOM   4340  C19 CHL1M  33     -50.757   4.142  13.449  0.00  0.00      MEMB  
ATOM   4341 H19A CHL1M  33     -51.299   4.068  14.416  0.00  0.00      MEMB  
ATOM   4342 H19B CHL1M  33     -51.240   5.050  13.030  0.00  0.00      MEMB  
ATOM   4343 H19C CHL1M  33     -51.092   3.249  12.880  0.00  0.00      MEMB  
ATOM   4344  C1  CHL1M  33     -48.771   2.955  14.464  0.00  0.00      MEMB  
ATOM   4345  H1A CHL1M  33     -48.798   1.958  13.973  0.00  0.00      MEMB  
ATOM   4346  H1B CHL1M  33     -47.666   3.063  14.503  0.00  0.00      MEMB  
ATOM   4347  C2  CHL1M  33     -49.005   2.826  15.957  0.00  0.00      MEMB  
ATOM   4348  H2A CHL1M  33     -48.550   1.943  16.454  0.00  0.00      MEMB  
ATOM   4349  H2B CHL1M  33     -50.074   2.698  16.231  0.00  0.00      MEMB  
ATOM   4350  C20 CHL1M  33     -47.942   4.929   6.649  0.00  0.00      MEMB  
ATOM   4351  H20 CHL1M  33     -49.025   5.128   6.502  0.00  0.00      MEMB  
ATOM   4352  C21 CHL1M  33     -47.754   3.401   6.474  0.00  0.00      MEMB  
ATOM   4353 H21A CHL1M  33     -48.410   2.873   7.198  0.00  0.00      MEMB  
ATOM   4354 H21B CHL1M  33     -46.711   3.030   6.571  0.00  0.00      MEMB  
ATOM   4355 H21C CHL1M  33     -48.164   3.097   5.487  0.00  0.00      MEMB  
ATOM   4356  C22 CHL1M  33     -47.085   5.675   5.599  0.00  0.00      MEMB  
ATOM   4357 H22A CHL1M  33     -47.294   6.766   5.570  0.00  0.00      MEMB  
ATOM   4358 H22B CHL1M  33     -46.006   5.543   5.827  0.00  0.00      MEMB  
ATOM   4359  C23 CHL1M  33     -47.507   5.172   4.152  0.00  0.00      MEMB  
ATOM   4360 H23A CHL1M  33     -47.388   4.075   4.025  0.00  0.00      MEMB  
ATOM   4361 H23B CHL1M  33     -48.563   5.428   3.919  0.00  0.00      MEMB  
ATOM   4362  C24 CHL1M  33     -46.616   5.799   2.982  0.00  0.00      MEMB  
ATOM   4363 H24A CHL1M  33     -46.993   6.834   2.834  0.00  0.00      MEMB  
ATOM   4364 H24B CHL1M  33     -45.589   5.813   3.405  0.00  0.00      MEMB  
ATOM   4365  C25 CHL1M  33     -46.589   4.924   1.733  0.00  0.00      MEMB  
ATOM   4366  H25 CHL1M  33     -46.082   4.001   2.087  0.00  0.00      MEMB  
ATOM   4367  C26 CHL1M  33     -47.908   4.443   1.237  0.00  0.00      MEMB  
ATOM   4368 H26A CHL1M  33     -47.662   3.691   0.457  0.00  0.00      MEMB  
ATOM   4369 H26B CHL1M  33     -48.622   4.021   1.976  0.00  0.00      MEMB  
ATOM   4370 H26C CHL1M  33     -48.533   5.178   0.687  0.00  0.00      MEMB  
ATOM   4371  C27 CHL1M  33     -45.726   5.483   0.653  0.00  0.00      MEMB  
ATOM   4372 H27A CHL1M  33     -46.188   6.309   0.073  0.00  0.00      MEMB  
ATOM   4373 H27B CHL1M  33     -44.699   5.731   0.998  0.00  0.00      MEMB  
ATOM   4374 H27C CHL1M  33     -45.660   4.661  -0.092  0.00  0.00      MEMB  
ATOM   4375  C3  CHL1M  34     -23.923  19.043  15.522  0.00  0.00      MEMB  
ATOM   4376  H3  CHL1M  34     -24.870  18.468  15.441  0.00  0.00      MEMB  
ATOM   4377  O3  CHL1M  34     -23.993  20.097  16.500  0.00  0.00      MEMB  
ATOM   4378  H3' CHL1M  34     -23.357  20.762  16.228  0.00  0.00      MEMB  
ATOM   4379  C4  CHL1M  34     -22.692  18.213  15.760  0.00  0.00      MEMB  
ATOM   4380  H4A CHL1M  34     -21.768  18.819  15.647  0.00  0.00      MEMB  
ATOM   4381  H4B CHL1M  34     -22.904  17.820  16.778  0.00  0.00      MEMB  
ATOM   4382  C5  CHL1M  34     -22.489  17.166  14.682  0.00  0.00      MEMB  
ATOM   4383  C6  CHL1M  34     -22.380  15.858  14.998  0.00  0.00      MEMB  
ATOM   4384  H6  CHL1M  34     -22.544  15.586  16.051  0.00  0.00      MEMB  
ATOM   4385  C7  CHL1M  34     -22.093  14.766  14.082  0.00  0.00      MEMB  
ATOM   4386  H7A CHL1M  34     -21.291  14.140  14.529  0.00  0.00      MEMB  
ATOM   4387  H7B CHL1M  34     -22.994  14.120  14.005  0.00  0.00      MEMB  
ATOM   4388  C8  CHL1M  34     -21.770  15.262  12.646  0.00  0.00      MEMB  
ATOM   4389  H8  CHL1M  34     -20.691  15.523  12.698  0.00  0.00      MEMB  
ATOM   4390  C14 CHL1M  34     -21.848  14.105  11.614  0.00  0.00      MEMB  
ATOM   4391  H14 CHL1M  34     -22.922  13.850  11.745  0.00  0.00      MEMB  
ATOM   4392  C15 CHL1M  34     -21.043  12.796  11.867  0.00  0.00      MEMB  
ATOM   4393 H15A CHL1M  34     -19.977  13.104  11.826  0.00  0.00      MEMB  
ATOM   4394 H15B CHL1M  34     -21.321  12.245  12.791  0.00  0.00      MEMB  
ATOM   4395  C16 CHL1M  34     -21.280  12.024  10.611  0.00  0.00      MEMB  
ATOM   4396 H16A CHL1M  34     -20.320  11.633  10.212  0.00  0.00      MEMB  
ATOM   4397 H16B CHL1M  34     -22.017  11.199  10.726  0.00  0.00      MEMB  
ATOM   4398  C17 CHL1M  34     -21.813  13.044   9.530  0.00  0.00      MEMB  
ATOM   4399  H17 CHL1M  34     -22.892  12.782   9.563  0.00  0.00      MEMB  
ATOM   4400  C13 CHL1M  34     -21.586  14.475  10.126  0.00  0.00      MEMB  
ATOM   4401  C18 CHL1M  34     -20.152  14.952   9.888  0.00  0.00      MEMB  
ATOM   4402 H18A CHL1M  34     -19.868  15.843  10.488  0.00  0.00      MEMB  
ATOM   4403 H18B CHL1M  34     -19.420  14.128  10.034  0.00  0.00      MEMB  
ATOM   4404 H18C CHL1M  34     -20.034  15.141   8.799  0.00  0.00      MEMB  
ATOM   4405  C12 CHL1M  34     -22.446  15.674   9.694  0.00  0.00      MEMB  
ATOM   4406 H12A CHL1M  34     -22.222  16.023   8.664  0.00  0.00      MEMB  
ATOM   4407 H12B CHL1M  34     -23.468  15.252   9.585  0.00  0.00      MEMB  
ATOM   4408  C11 CHL1M  34     -22.438  16.826  10.733  0.00  0.00      MEMB  
ATOM   4409 H11A CHL1M  34     -21.547  17.437  10.471  0.00  0.00      MEMB  
ATOM   4410 H11B CHL1M  34     -23.135  17.633  10.422  0.00  0.00      MEMB  
ATOM   4411  C9  CHL1M  34     -22.673  16.467  12.247  0.00  0.00      MEMB  
ATOM   4412  H9  CHL1M  34     -23.713  16.079  12.289  0.00  0.00      MEMB  
ATOM   4413  C10 CHL1M  34     -22.516  17.642  13.217  0.00  0.00      MEMB  
ATOM   4414  C19 CHL1M  34     -21.108  18.310  13.048  0.00  0.00      MEMB  
ATOM   4415 H19A CHL1M  34     -21.091  19.404  13.239  0.00  0.00      MEMB  
ATOM   4416 H19B CHL1M  34     -20.221  17.845  13.529  0.00  0.00      MEMB  
ATOM   4417 H19C CHL1M  34     -20.780  18.338  11.987  0.00  0.00      MEMB  
ATOM   4418  C1  CHL1M  34     -23.705  18.673  12.983  0.00  0.00      MEMB  
ATOM   4419  H1A CHL1M  34     -23.595  19.157  11.989  0.00  0.00      MEMB  
ATOM   4420  H1B CHL1M  34     -24.596  18.010  12.983  0.00  0.00      MEMB  
ATOM   4421  C2  CHL1M  34     -23.818  19.713  14.135  0.00  0.00      MEMB  
ATOM   4422  H2A CHL1M  34     -24.648  20.416  13.911  0.00  0.00      MEMB  
ATOM   4423  H2B CHL1M  34     -22.968  20.426  14.085  0.00  0.00      MEMB  
ATOM   4424  C20 CHL1M  34     -21.389  12.698   8.102  0.00  0.00      MEMB  
ATOM   4425  H20 CHL1M  34     -20.293  12.769   7.933  0.00  0.00      MEMB  
ATOM   4426  C21 CHL1M  34     -22.064  13.686   7.136  0.00  0.00      MEMB  
ATOM   4427 H21A CHL1M  34     -21.444  14.599   7.014  0.00  0.00      MEMB  
ATOM   4428 H21B CHL1M  34     -23.053  14.053   7.485  0.00  0.00      MEMB  
ATOM   4429 H21C CHL1M  34     -22.209  13.209   6.143  0.00  0.00      MEMB  
ATOM   4430  C22 CHL1M  34     -21.689  11.183   7.696  0.00  0.00      MEMB  
ATOM   4431 H22A CHL1M  34     -21.288  10.566   8.528  0.00  0.00      MEMB  
ATOM   4432 H22B CHL1M  34     -22.776  10.953   7.711  0.00  0.00      MEMB  
ATOM   4433  C23 CHL1M  34     -20.986  10.721   6.428  0.00  0.00      MEMB  
ATOM   4434 H23A CHL1M  34     -21.494  11.099   5.515  0.00  0.00      MEMB  
ATOM   4435 H23B CHL1M  34     -19.878  10.794   6.395  0.00  0.00      MEMB  
ATOM   4436  C24 CHL1M  34     -21.185   9.143   6.375  0.00  0.00      MEMB  
ATOM   4437 H24A CHL1M  34     -20.324   8.645   6.869  0.00  0.00      MEMB  
ATOM   4438 H24B CHL1M  34     -22.110   8.765   6.861  0.00  0.00      MEMB  
ATOM   4439  C25 CHL1M  34     -21.176   8.612   4.904  0.00  0.00      MEMB  
ATOM   4440  H25 CHL1M  34     -21.931   9.082   4.238  0.00  0.00      MEMB  
ATOM   4441  C26 CHL1M  34     -19.861   8.978   4.212  0.00  0.00      MEMB  
ATOM   4442 H26A CHL1M  34     -19.021   8.570   4.815  0.00  0.00      MEMB  
ATOM   4443 H26B CHL1M  34     -19.746   8.475   3.228  0.00  0.00      MEMB  
ATOM   4444 H26C CHL1M  34     -19.665  10.058   4.045  0.00  0.00      MEMB  
ATOM   4445  C27 CHL1M  34     -21.331   7.067   4.761  0.00  0.00      MEMB  
ATOM   4446 H27A CHL1M  34     -21.072   6.810   3.712  0.00  0.00      MEMB  
ATOM   4447 H27B CHL1M  34     -20.508   6.645   5.378  0.00  0.00      MEMB  
ATOM   4448 H27C CHL1M  34     -22.369   6.833   5.083  0.00  0.00      MEMB  
ATOM   4449  C3  CHL1M  35      13.155 -30.736  13.752  0.00  0.00      MEMB  
ATOM   4450  H3  CHL1M  35      14.105 -31.287  13.587  0.00  0.00      MEMB  
ATOM   4451  O3  CHL1M  35      12.918 -30.373  15.127  0.00  0.00      MEMB  
ATOM   4452  H3' CHL1M  35      12.210 -29.725  15.122  0.00  0.00      MEMB  
ATOM   4453  C4  CHL1M  35      13.197 -29.410  12.957  0.00  0.00      MEMB  
ATOM   4454  H4A CHL1M  35      12.310 -28.756  13.097  0.00  0.00      MEMB  
ATOM   4455  H4B CHL1M  35      14.110 -28.899  13.329  0.00  0.00      MEMB  
ATOM   4456  C5  CHL1M  35      13.176 -29.626  11.475  0.00  0.00      MEMB  
ATOM   4457  C6  CHL1M  35      14.123 -29.074  10.750  0.00  0.00      MEMB  
ATOM   4458  H6  CHL1M  35      14.868 -28.431  11.244  0.00  0.00      MEMB  
ATOM   4459  C7  CHL1M  35      14.170 -29.145   9.248  0.00  0.00      MEMB  
ATOM   4460  H7A CHL1M  35      14.413 -28.129   8.869  0.00  0.00      MEMB  
ATOM   4461  H7B CHL1M  35      15.002 -29.739   8.812  0.00  0.00      MEMB  
ATOM   4462  C8  CHL1M  35      12.885 -29.758   8.574  0.00  0.00      MEMB  
ATOM   4463  H8  CHL1M  35      12.132 -28.941   8.590  0.00  0.00      MEMB  
ATOM   4464  C14 CHL1M  35      13.182 -30.229   7.151  0.00  0.00      MEMB  
ATOM   4465  H14 CHL1M  35      13.967 -31.016   7.186  0.00  0.00      MEMB  
ATOM   4466  C15 CHL1M  35      13.882 -29.315   6.177  0.00  0.00      MEMB  
ATOM   4467 H15A CHL1M  35      13.431 -28.300   6.201  0.00  0.00      MEMB  
ATOM   4468 H15B CHL1M  35      14.966 -29.230   6.407  0.00  0.00      MEMB  
ATOM   4469  C16 CHL1M  35      13.568 -29.933   4.809  0.00  0.00      MEMB  
ATOM   4470 H16A CHL1M  35      13.119 -29.168   4.139  0.00  0.00      MEMB  
ATOM   4471 H16B CHL1M  35      14.534 -30.383   4.493  0.00  0.00      MEMB  
ATOM   4472  C17 CHL1M  35      12.580 -31.110   5.097  0.00  0.00      MEMB  
ATOM   4473  H17 CHL1M  35      13.281 -31.968   5.175  0.00  0.00      MEMB  
ATOM   4474  C13 CHL1M  35      11.949 -30.786   6.440  0.00  0.00      MEMB  
ATOM   4475  C18 CHL1M  35      10.879 -29.653   6.236  0.00  0.00      MEMB  
ATOM   4476 H18A CHL1M  35      11.212 -28.810   5.593  0.00  0.00      MEMB  
ATOM   4477 H18B CHL1M  35       9.964 -30.087   5.780  0.00  0.00      MEMB  
ATOM   4478 H18C CHL1M  35      10.573 -29.249   7.225  0.00  0.00      MEMB  
ATOM   4479  C12 CHL1M  35      11.509 -32.009   7.256  0.00  0.00      MEMB  
ATOM   4480 H12A CHL1M  35      10.599 -32.460   6.806  0.00  0.00      MEMB  
ATOM   4481 H12B CHL1M  35      12.313 -32.755   7.431  0.00  0.00      MEMB  
ATOM   4482  C11 CHL1M  35      11.154 -31.664   8.743  0.00  0.00      MEMB  
ATOM   4483 H11A CHL1M  35      10.217 -31.072   8.661  0.00  0.00      MEMB  
ATOM   4484 H11B CHL1M  35      10.828 -32.621   9.203  0.00  0.00      MEMB  
ATOM   4485  C9  CHL1M  35      12.371 -30.970   9.386  0.00  0.00      MEMB  
ATOM   4486  H9  CHL1M  35      13.197 -31.704   9.499  0.00  0.00      MEMB  
ATOM   4487  C10 CHL1M  35      12.088 -30.511  10.883  0.00  0.00      MEMB  
ATOM   4488  C19 CHL1M  35      10.706 -29.832  11.005  0.00  0.00      MEMB  
ATOM   4489 H19A CHL1M  35      10.750 -28.936  10.349  0.00  0.00      MEMB  
ATOM   4490 H19B CHL1M  35       9.863 -30.482  10.689  0.00  0.00      MEMB  
ATOM   4491 H19C CHL1M  35      10.456 -29.405  11.999  0.00  0.00      MEMB  
ATOM   4492  C1  CHL1M  35      12.037 -31.807  11.734  0.00  0.00      MEMB  
ATOM   4493  H1A CHL1M  35      11.088 -32.356  11.551  0.00  0.00      MEMB  
ATOM   4494  H1B CHL1M  35      12.951 -32.432  11.638  0.00  0.00      MEMB  
ATOM   4495  C2  CHL1M  35      11.948 -31.494  13.237  0.00  0.00      MEMB  
ATOM   4496  H2A CHL1M  35      11.959 -32.434  13.829  0.00  0.00      MEMB  
ATOM   4497  H2B CHL1M  35      11.010 -30.967  13.511  0.00  0.00      MEMB  
ATOM   4498  C20 CHL1M  35      11.650 -31.370   3.854  0.00  0.00      MEMB  
ATOM   4499  H20 CHL1M  35      10.929 -30.538   3.712  0.00  0.00      MEMB  
ATOM   4500  C21 CHL1M  35      10.885 -32.680   3.992  0.00  0.00      MEMB  
ATOM   4501 H21A CHL1M  35      10.699 -33.167   3.011  0.00  0.00      MEMB  
ATOM   4502 H21B CHL1M  35      10.005 -32.351   4.585  0.00  0.00      MEMB  
ATOM   4503 H21C CHL1M  35      11.521 -33.359   4.599  0.00  0.00      MEMB  
ATOM   4504  C22 CHL1M  35      12.378 -31.416   2.476  0.00  0.00      MEMB  
ATOM   4505 H22A CHL1M  35      13.175 -30.644   2.433  0.00  0.00      MEMB  
ATOM   4506 H22B CHL1M  35      12.832 -32.430   2.497  0.00  0.00      MEMB  
ATOM   4507  C23 CHL1M  35      11.470 -31.085   1.280  0.00  0.00      MEMB  
ATOM   4508 H23A CHL1M  35      10.510 -31.642   1.339  0.00  0.00      MEMB  
ATOM   4509 H23B CHL1M  35      11.296 -29.995   1.410  0.00  0.00      MEMB  
ATOM   4510  C24 CHL1M  35      12.106 -31.388  -0.087  0.00  0.00      MEMB  
ATOM   4511 H24A CHL1M  35      12.401 -32.454  -0.190  0.00  0.00      MEMB  
ATOM   4512 H24B CHL1M  35      11.383 -31.207  -0.911  0.00  0.00      MEMB  
ATOM   4513  C25 CHL1M  35      13.327 -30.539  -0.588  0.00  0.00      MEMB  
ATOM   4514  H25 CHL1M  35      14.130 -30.761   0.146  0.00  0.00      MEMB  
ATOM   4515  C26 CHL1M  35      13.739 -31.085  -2.023  0.00  0.00      MEMB  
ATOM   4516 H26A CHL1M  35      13.825 -32.185  -2.146  0.00  0.00      MEMB  
ATOM   4517 H26B CHL1M  35      12.947 -30.881  -2.775  0.00  0.00      MEMB  
ATOM   4518 H26C CHL1M  35      14.611 -30.598  -2.511  0.00  0.00      MEMB  
ATOM   4519  C27 CHL1M  35      13.065 -29.009  -0.658  0.00  0.00      MEMB  
ATOM   4520 H27A CHL1M  35      12.574 -28.600   0.251  0.00  0.00      MEMB  
ATOM   4521 H27B CHL1M  35      14.058 -28.519  -0.745  0.00  0.00      MEMB  
ATOM   4522 H27C CHL1M  35      12.564 -28.698  -1.599  0.00  0.00      MEMB  
ATOM   4523  C3  CHL1M  36       6.310 -22.759  15.883  0.00  0.00      MEMB  
ATOM   4524  H3  CHL1M  36       7.350 -22.369  15.887  0.00  0.00      MEMB  
ATOM   4525  O3  CHL1M  36       5.971 -23.022  17.201  0.00  0.00      MEMB  
ATOM   4526  H3' CHL1M  36       5.189 -23.562  17.064  0.00  0.00      MEMB  
ATOM   4527  C4  CHL1M  36       5.221 -21.820  15.214  0.00  0.00      MEMB  
ATOM   4528  H4A CHL1M  36       4.226 -22.258  15.443  0.00  0.00      MEMB  
ATOM   4529  H4B CHL1M  36       5.233 -20.811  15.679  0.00  0.00      MEMB  
ATOM   4530  C5  CHL1M  36       5.434 -21.717  13.747  0.00  0.00      MEMB  
ATOM   4531  C6  CHL1M  36       5.568 -20.537  13.100  0.00  0.00      MEMB  
ATOM   4532  H6  CHL1M  36       5.706 -19.632  13.708  0.00  0.00      MEMB  
ATOM   4533  C7  CHL1M  36       5.584 -20.407  11.573  0.00  0.00      MEMB  
ATOM   4534  H7A CHL1M  36       4.826 -19.644  11.295  0.00  0.00      MEMB  
ATOM   4535  H7B CHL1M  36       6.577 -20.140  11.150  0.00  0.00      MEMB  
ATOM   4536  C8  CHL1M  36       5.018 -21.691  10.855  0.00  0.00      MEMB  
ATOM   4537  H8  CHL1M  36       3.917 -21.734  10.995  0.00  0.00      MEMB  
ATOM   4538  C14 CHL1M  36       5.329 -21.624   9.381  0.00  0.00      MEMB  
ATOM   4539  H14 CHL1M  36       6.431 -21.487   9.385  0.00  0.00      MEMB  
ATOM   4540  C15 CHL1M  36       4.947 -20.308   8.623  0.00  0.00      MEMB  
ATOM   4541 H15A CHL1M  36       3.873 -20.093   8.804  0.00  0.00      MEMB  
ATOM   4542 H15B CHL1M  36       5.630 -19.535   9.034  0.00  0.00      MEMB  
ATOM   4543  C16 CHL1M  36       5.244 -20.717   7.122  0.00  0.00      MEMB  
ATOM   4544 H16A CHL1M  36       4.357 -20.530   6.480  0.00  0.00      MEMB  
ATOM   4545 H16B CHL1M  36       6.087 -20.103   6.738  0.00  0.00      MEMB  
ATOM   4546  C17 CHL1M  36       5.542 -22.259   7.074  0.00  0.00      MEMB  
ATOM   4547  H17 CHL1M  36       6.644 -22.404   7.068  0.00  0.00      MEMB  
ATOM   4548  C13 CHL1M  36       5.067 -22.878   8.444  0.00  0.00      MEMB  
ATOM   4549  C18 CHL1M  36       3.538 -23.208   8.336  0.00  0.00      MEMB  
ATOM   4550 H18A CHL1M  36       3.280 -23.993   7.593  0.00  0.00      MEMB  
ATOM   4551 H18B CHL1M  36       3.137 -23.496   9.332  0.00  0.00      MEMB  
ATOM   4552 H18C CHL1M  36       2.969 -22.292   8.070  0.00  0.00      MEMB  
ATOM   4553  C12 CHL1M  36       5.911 -24.003   9.083  0.00  0.00      MEMB  
ATOM   4554 H12A CHL1M  36       5.744 -25.040   8.720  0.00  0.00      MEMB  
ATOM   4555 H12B CHL1M  36       6.973 -23.721   8.920  0.00  0.00      MEMB  
ATOM   4556  C11 CHL1M  36       5.742 -24.157  10.605  0.00  0.00      MEMB  
ATOM   4557 H11A CHL1M  36       4.717 -24.562  10.746  0.00  0.00      MEMB  
ATOM   4558 H11B CHL1M  36       6.572 -24.787  10.990  0.00  0.00      MEMB  
ATOM   4559  C9  CHL1M  36       5.781 -22.812  11.455  0.00  0.00      MEMB  
ATOM   4560  H9  CHL1M  36       6.849 -22.510  11.510  0.00  0.00      MEMB  
ATOM   4561  C10 CHL1M  36       5.452 -22.998  12.989  0.00  0.00      MEMB  
ATOM   4562  C19 CHL1M  36       4.020 -23.563  13.093  0.00  0.00      MEMB  
ATOM   4563 H19A CHL1M  36       3.873 -23.846  14.157  0.00  0.00      MEMB  
ATOM   4564 H19B CHL1M  36       3.295 -22.737  12.929  0.00  0.00      MEMB  
ATOM   4565 H19C CHL1M  36       3.671 -24.353  12.394  0.00  0.00      MEMB  
ATOM   4566  C1  CHL1M  36       6.555 -23.839  13.670  0.00  0.00      MEMB  
ATOM   4567  H1A CHL1M  36       6.516 -24.832  13.171  0.00  0.00      MEMB  
ATOM   4568  H1B CHL1M  36       7.545 -23.367  13.495  0.00  0.00      MEMB  
ATOM   4569  C2  CHL1M  36       6.374 -24.073  15.214  0.00  0.00      MEMB  
ATOM   4570  H2A CHL1M  36       7.187 -24.649  15.706  0.00  0.00      MEMB  
ATOM   4571  H2B CHL1M  36       5.486 -24.723  15.363  0.00  0.00      MEMB  
ATOM   4572  C20 CHL1M  36       5.027 -22.866   5.785  0.00  0.00      MEMB  
ATOM   4573  H20 CHL1M  36       3.921 -22.762   5.789  0.00  0.00      MEMB  
ATOM   4574  C21 CHL1M  36       5.390 -24.411   5.785  0.00  0.00      MEMB  
ATOM   4575 H21A CHL1M  36       4.840 -24.908   4.958  0.00  0.00      MEMB  
ATOM   4576 H21B CHL1M  36       5.028 -24.853   6.738  0.00  0.00      MEMB  
ATOM   4577 H21C CHL1M  36       6.489 -24.573   5.795  0.00  0.00      MEMB  
ATOM   4578  C22 CHL1M  36       5.637 -22.255   4.473  0.00  0.00      MEMB  
ATOM   4579 H22A CHL1M  36       5.373 -21.219   4.170  0.00  0.00      MEMB  
ATOM   4580 H22B CHL1M  36       6.743 -22.303   4.570  0.00  0.00      MEMB  
ATOM   4581  C23 CHL1M  36       5.308 -22.924   3.164  0.00  0.00      MEMB  
ATOM   4582 H23A CHL1M  36       5.694 -23.963   3.243  0.00  0.00      MEMB  
ATOM   4583 H23B CHL1M  36       4.202 -23.027   3.144  0.00  0.00      MEMB  
ATOM   4584  C24 CHL1M  36       5.876 -22.252   1.875  0.00  0.00      MEMB  
ATOM   4585 H24A CHL1M  36       5.356 -21.271   1.832  0.00  0.00      MEMB  
ATOM   4586 H24B CHL1M  36       6.972 -22.148   2.021  0.00  0.00      MEMB  
ATOM   4587  C25 CHL1M  36       5.585 -22.889   0.517  0.00  0.00      MEMB  
ATOM   4588  H25 CHL1M  36       6.005 -23.918   0.492  0.00  0.00      MEMB  
ATOM   4589  C26 CHL1M  36       4.153 -23.020   0.178  0.00  0.00      MEMB  
ATOM   4590 H26A CHL1M  36       3.524 -23.684   0.809  0.00  0.00      MEMB  
ATOM   4591 H26B CHL1M  36       3.578 -22.072   0.244  0.00  0.00      MEMB  
ATOM   4592 H26C CHL1M  36       4.046 -23.398  -0.862  0.00  0.00      MEMB  
ATOM   4593  C27 CHL1M  36       6.272 -22.142  -0.654  0.00  0.00      MEMB  
ATOM   4594 H27A CHL1M  36       6.193 -22.732  -1.592  0.00  0.00      MEMB  
ATOM   4595 H27B CHL1M  36       5.892 -21.121  -0.870  0.00  0.00      MEMB  
ATOM   4596 H27C CHL1M  36       7.367 -22.030  -0.506  0.00  0.00      MEMB  
ATOM   4597  C3  CHL1M  37       5.328  37.469  16.243  0.00  0.00      MEMB  
ATOM   4598  H3  CHL1M  37       4.607  38.306  16.125  0.00  0.00      MEMB  
ATOM   4599  O3  CHL1M  37       5.523  36.981  17.563  0.00  0.00      MEMB  
ATOM   4600  H3' CHL1M  37       6.167  36.281  17.434  0.00  0.00      MEMB  
ATOM   4601  C4  CHL1M  37       4.845  36.294  15.413  0.00  0.00      MEMB  
ATOM   4602  H4A CHL1M  37       5.495  35.402  15.541  0.00  0.00      MEMB  
ATOM   4603  H4B CHL1M  37       3.807  36.043  15.722  0.00  0.00      MEMB  
ATOM   4604  C5  CHL1M  37       4.771  36.607  13.907  0.00  0.00      MEMB  
ATOM   4605  C6  CHL1M  37       3.773  36.195  13.129  0.00  0.00      MEMB  
ATOM   4606  H6  CHL1M  37       2.931  35.615  13.534  0.00  0.00      MEMB  
ATOM   4607  C7  CHL1M  37       3.703  36.448  11.660  0.00  0.00      MEMB  
ATOM   4608  H7A CHL1M  37       3.362  35.565  11.079  0.00  0.00      MEMB  
ATOM   4609  H7B CHL1M  37       2.939  37.235  11.488  0.00  0.00      MEMB  
ATOM   4610  C8  CHL1M  37       4.946  36.953  11.005  0.00  0.00      MEMB  
ATOM   4611  H8  CHL1M  37       5.481  36.006  10.782  0.00  0.00      MEMB  
ATOM   4612  C14 CHL1M  37       4.636  37.646   9.678  0.00  0.00      MEMB  
ATOM   4613  H14 CHL1M  37       4.195  38.594  10.054  0.00  0.00      MEMB  
ATOM   4614  C15 CHL1M  37       3.764  36.925   8.668  0.00  0.00      MEMB  
ATOM   4615 H15A CHL1M  37       4.079  35.861   8.628  0.00  0.00      MEMB  
ATOM   4616 H15B CHL1M  37       2.667  36.929   8.847  0.00  0.00      MEMB  
ATOM   4617  C16 CHL1M  37       3.992  37.637   7.377  0.00  0.00      MEMB  
ATOM   4618 H16A CHL1M  37       4.245  36.765   6.738  0.00  0.00      MEMB  
ATOM   4619 H16B CHL1M  37       3.019  38.049   7.033  0.00  0.00      MEMB  
ATOM   4620  C17 CHL1M  37       5.152  38.694   7.616  0.00  0.00      MEMB  
ATOM   4621  H17 CHL1M  37       4.635  39.633   7.910  0.00  0.00      MEMB  
ATOM   4622  C13 CHL1M  37       5.838  38.091   8.907  0.00  0.00      MEMB  
ATOM   4623  C18 CHL1M  37       6.688  36.804   8.516  0.00  0.00      MEMB  
ATOM   4624 H18A CHL1M  37       7.304  36.411   9.353  0.00  0.00      MEMB  
ATOM   4625 H18B CHL1M  37       6.003  35.987   8.202  0.00  0.00      MEMB  
ATOM   4626 H18C CHL1M  37       7.299  37.023   7.614  0.00  0.00      MEMB  
ATOM   4627  C12 CHL1M  37       6.533  39.077   9.806  0.00  0.00      MEMB  
ATOM   4628 H12A CHL1M  37       7.503  39.367   9.349  0.00  0.00      MEMB  
ATOM   4629 H12B CHL1M  37       5.981  39.995  10.099  0.00  0.00      MEMB  
ATOM   4630  C11 CHL1M  37       6.900  38.622  11.217  0.00  0.00      MEMB  
ATOM   4631 H11A CHL1M  37       7.800  37.975  11.136  0.00  0.00      MEMB  
ATOM   4632 H11B CHL1M  37       7.211  39.524  11.786  0.00  0.00      MEMB  
ATOM   4633  C9  CHL1M  37       5.676  37.920  11.963  0.00  0.00      MEMB  
ATOM   4634  H9  CHL1M  37       4.905  38.713  12.067  0.00  0.00      MEMB  
ATOM   4635  C10 CHL1M  37       6.053  37.315  13.379  0.00  0.00      MEMB  
ATOM   4636  C19 CHL1M  37       7.154  36.284  13.151  0.00  0.00      MEMB  
ATOM   4637 H19A CHL1M  37       7.386  35.667  14.045  0.00  0.00      MEMB  
ATOM   4638 H19B CHL1M  37       7.033  35.534  12.340  0.00  0.00      MEMB  
ATOM   4639 H19C CHL1M  37       8.075  36.870  12.944  0.00  0.00      MEMB  
ATOM   4640  C1  CHL1M  37       6.605  38.391  14.306  0.00  0.00      MEMB  
ATOM   4641  H1A CHL1M  37       7.571  38.809  13.952  0.00  0.00      MEMB  
ATOM   4642  H1B CHL1M  37       5.924  39.256  14.452  0.00  0.00      MEMB  
ATOM   4643  C2  CHL1M  37       6.720  37.915  15.722  0.00  0.00      MEMB  
ATOM   4644  H2A CHL1M  37       7.071  38.777  16.329  0.00  0.00      MEMB  
ATOM   4645  H2B CHL1M  37       7.381  37.043  15.911  0.00  0.00      MEMB  
ATOM   4646  C20 CHL1M  37       5.957  38.840   6.299  0.00  0.00      MEMB  
ATOM   4647  H20 CHL1M  37       6.382  37.836   6.086  0.00  0.00      MEMB  
ATOM   4648  C21 CHL1M  37       6.915  40.076   6.507  0.00  0.00      MEMB  
ATOM   4649 H21A CHL1M  37       7.652  39.970   7.331  0.00  0.00      MEMB  
ATOM   4650 H21B CHL1M  37       6.323  40.970   6.797  0.00  0.00      MEMB  
ATOM   4651 H21C CHL1M  37       7.452  40.181   5.540  0.00  0.00      MEMB  
ATOM   4652  C22 CHL1M  37       5.040  39.062   5.061  0.00  0.00      MEMB  
ATOM   4653 H22A CHL1M  37       4.309  38.229   4.982  0.00  0.00      MEMB  
ATOM   4654 H22B CHL1M  37       4.432  39.934   5.383  0.00  0.00      MEMB  
ATOM   4655  C23 CHL1M  37       5.683  39.007   3.745  0.00  0.00      MEMB  
ATOM   4656 H23A CHL1M  37       6.526  39.731   3.721  0.00  0.00      MEMB  
ATOM   4657 H23B CHL1M  37       6.088  37.980   3.618  0.00  0.00      MEMB  
ATOM   4658  C24 CHL1M  37       4.612  39.307   2.594  0.00  0.00      MEMB  
ATOM   4659 H24A CHL1M  37       3.915  38.442   2.610  0.00  0.00      MEMB  
ATOM   4660 H24B CHL1M  37       4.020  40.209   2.859  0.00  0.00      MEMB  
ATOM   4661  C25 CHL1M  37       5.145  39.516   1.110  0.00  0.00      MEMB  
ATOM   4662  H25 CHL1M  37       4.250  39.810   0.522  0.00  0.00      MEMB  
ATOM   4663  C26 CHL1M  37       6.153  40.712   1.027  0.00  0.00      MEMB  
ATOM   4664 H26A CHL1M  37       6.577  40.736   0.000  0.00  0.00      MEMB  
ATOM   4665 H26B CHL1M  37       5.686  41.682   1.300  0.00  0.00      MEMB  
ATOM   4666 H26C CHL1M  37       6.997  40.560   1.733  0.00  0.00      MEMB  
ATOM   4667  C27 CHL1M  37       5.796  38.244   0.547  0.00  0.00      MEMB  
ATOM   4668 H27A CHL1M  37       5.362  38.043  -0.456  0.00  0.00      MEMB  
ATOM   4669 H27B CHL1M  37       6.904  38.318   0.500  0.00  0.00      MEMB  
ATOM   4670 H27C CHL1M  37       5.570  37.350   1.167  0.00  0.00      MEMB  
ATOM   4671  C3  CHL1M  38     -34.063  47.224  12.655  0.00  0.00      MEMB  
ATOM   4672  H3  CHL1M  38     -34.800  46.453  12.343  0.00  0.00      MEMB  
ATOM   4673  O3  CHL1M  38     -34.148  47.294  14.066  0.00  0.00      MEMB  
ATOM   4674  H3' CHL1M  38     -34.284  46.383  14.334  0.00  0.00      MEMB  
ATOM   4675  C4  CHL1M  38     -32.745  46.630  12.347  0.00  0.00      MEMB  
ATOM   4676  H4A CHL1M  38     -31.927  47.145  12.894  0.00  0.00      MEMB  
ATOM   4677  H4B CHL1M  38     -32.710  45.654  12.876  0.00  0.00      MEMB  
ATOM   4678  C5  CHL1M  38     -32.562  46.547  10.851  0.00  0.00      MEMB  
ATOM   4679  C6  CHL1M  38     -32.233  45.391  10.233  0.00  0.00      MEMB  
ATOM   4680  H6  CHL1M  38     -32.090  44.445  10.776  0.00  0.00      MEMB  
ATOM   4681  C7  CHL1M  38     -31.915  45.316   8.732  0.00  0.00      MEMB  
ATOM   4682  H7A CHL1M  38     -30.993  44.725   8.545  0.00  0.00      MEMB  
ATOM   4683  H7B CHL1M  38     -32.773  44.725   8.347  0.00  0.00      MEMB  
ATOM   4684  C8  CHL1M  38     -31.803  46.638   7.895  0.00  0.00      MEMB  
ATOM   4685  H8  CHL1M  38     -30.783  47.062   8.015  0.00  0.00      MEMB  
ATOM   4686  C14 CHL1M  38     -32.006  46.397   6.412  0.00  0.00      MEMB  
ATOM   4687  H14 CHL1M  38     -33.089  46.186   6.282  0.00  0.00      MEMB  
ATOM   4688  C15 CHL1M  38     -31.269  45.287   5.645  0.00  0.00      MEMB  
ATOM   4689 H15A CHL1M  38     -30.234  45.153   6.026  0.00  0.00      MEMB  
ATOM   4690 H15B CHL1M  38     -31.759  44.290   5.672  0.00  0.00      MEMB  
ATOM   4691  C16 CHL1M  38     -31.209  45.760   4.218  0.00  0.00      MEMB  
ATOM   4692 H16A CHL1M  38     -30.145  45.972   3.981  0.00  0.00      MEMB  
ATOM   4693 H16B CHL1M  38     -31.687  45.051   3.509  0.00  0.00      MEMB  
ATOM   4694  C17 CHL1M  38     -31.998  47.134   4.156  0.00  0.00      MEMB  
ATOM   4695  H17 CHL1M  38     -33.012  46.713   3.983  0.00  0.00      MEMB  
ATOM   4696  C13 CHL1M  38     -31.797  47.747   5.591  0.00  0.00      MEMB  
ATOM   4697  C18 CHL1M  38     -30.361  48.331   5.723  0.00  0.00      MEMB  
ATOM   4698 H18A CHL1M  38     -30.427  49.403   5.437  0.00  0.00      MEMB  
ATOM   4699 H18B CHL1M  38     -29.896  48.182   6.721  0.00  0.00      MEMB  
ATOM   4700 H18C CHL1M  38     -29.724  47.871   4.938  0.00  0.00      MEMB  
ATOM   4701  C12 CHL1M  38     -32.866  48.709   6.218  0.00  0.00      MEMB  
ATOM   4702 H12A CHL1M  38     -32.712  49.658   5.661  0.00  0.00      MEMB  
ATOM   4703 H12B CHL1M  38     -33.829  48.339   5.805  0.00  0.00      MEMB  
ATOM   4704  C11 CHL1M  38     -32.769  48.999   7.659  0.00  0.00      MEMB  
ATOM   4705 H11A CHL1M  38     -31.851  49.608   7.799  0.00  0.00      MEMB  
ATOM   4706 H11B CHL1M  38     -33.594  49.695   7.925  0.00  0.00      MEMB  
ATOM   4707  C9  CHL1M  38     -32.800  47.667   8.456  0.00  0.00      MEMB  
ATOM   4708  H9  CHL1M  38     -33.798  47.213   8.280  0.00  0.00      MEMB  
ATOM   4709  C10 CHL1M  38     -32.766  47.803   9.996  0.00  0.00      MEMB  
ATOM   4710  C19 CHL1M  38     -31.560  48.791  10.279  0.00  0.00      MEMB  
ATOM   4711 H19A CHL1M  38     -31.305  48.835  11.359  0.00  0.00      MEMB  
ATOM   4712 H19B CHL1M  38     -30.685  48.469   9.674  0.00  0.00      MEMB  
ATOM   4713 H19C CHL1M  38     -31.796  49.838   9.991  0.00  0.00      MEMB  
ATOM   4714  C1  CHL1M  38     -34.143  48.398  10.425  0.00  0.00      MEMB  
ATOM   4715  H1A CHL1M  38     -34.183  49.408   9.965  0.00  0.00      MEMB  
ATOM   4716  H1B CHL1M  38     -34.984  47.747  10.104  0.00  0.00      MEMB  
ATOM   4717  C2  CHL1M  38     -34.241  48.570  11.929  0.00  0.00      MEMB  
ATOM   4718  H2A CHL1M  38     -35.282  48.888  12.153  0.00  0.00      MEMB  
ATOM   4719  H2B CHL1M  38     -33.453  49.309  12.189  0.00  0.00      MEMB  
ATOM   4720  C20 CHL1M  38     -31.636  48.090   3.107  0.00  0.00      MEMB  
ATOM   4721  H20 CHL1M  38     -30.834  48.837   3.295  0.00  0.00      MEMB  
ATOM   4722  C21 CHL1M  38     -32.910  48.807   2.818  0.00  0.00      MEMB  
ATOM   4723 H21A CHL1M  38     -32.791  49.717   2.191  0.00  0.00      MEMB  
ATOM   4724 H21B CHL1M  38     -33.320  49.271   3.741  0.00  0.00      MEMB  
ATOM   4725 H21C CHL1M  38     -33.675  48.118   2.400  0.00  0.00      MEMB  
ATOM   4726  C22 CHL1M  38     -31.166  47.352   1.803  0.00  0.00      MEMB  
ATOM   4727 H22A CHL1M  38     -30.178  46.935   2.092  0.00  0.00      MEMB  
ATOM   4728 H22B CHL1M  38     -31.901  46.552   1.569  0.00  0.00      MEMB  
ATOM   4729  C23 CHL1M  38     -31.009  48.202   0.582  0.00  0.00      MEMB  
ATOM   4730 H23A CHL1M  38     -32.077  48.479   0.448  0.00  0.00      MEMB  
ATOM   4731 H23B CHL1M  38     -30.413  49.057   0.967  0.00  0.00      MEMB  
ATOM   4732  C24 CHL1M  38     -30.231  47.511  -0.508  0.00  0.00      MEMB  
ATOM   4733 H24A CHL1M  38     -29.221  47.186  -0.176  0.00  0.00      MEMB  
ATOM   4734 H24B CHL1M  38     -30.815  46.602  -0.766  0.00  0.00      MEMB  
ATOM   4735  C25 CHL1M  38     -30.407  48.283  -1.839  0.00  0.00      MEMB  
ATOM   4736  H25 CHL1M  38     -31.488  48.288  -2.094  0.00  0.00      MEMB  
ATOM   4737  C26 CHL1M  38     -29.862  49.730  -1.779  0.00  0.00      MEMB  
ATOM   4738 H26A CHL1M  38     -30.609  50.417  -1.327  0.00  0.00      MEMB  
ATOM   4739 H26B CHL1M  38     -28.881  49.832  -1.269  0.00  0.00      MEMB  
ATOM   4740 H26C CHL1M  38     -29.720  49.987  -2.851  0.00  0.00      MEMB  
ATOM   4741  C27 CHL1M  38     -29.689  47.520  -3.000  0.00  0.00      MEMB  
ATOM   4742 H27A CHL1M  38     -30.174  46.526  -3.105  0.00  0.00      MEMB  
ATOM   4743 H27B CHL1M  38     -29.684  48.077  -3.961  0.00  0.00      MEMB  
ATOM   4744 H27C CHL1M  38     -28.647  47.321  -2.670  0.00  0.00      MEMB  
ATOM   4745  C3  CHL1M  39     -51.942  10.037  16.041  0.00  0.00      MEMB  
ATOM   4746  H3  CHL1M  39     -51.012  10.628  15.902  0.00  0.00      MEMB  
ATOM   4747  O3  CHL1M  39     -52.277  10.034  17.441  0.00  0.00      MEMB  
ATOM   4748  H3' CHL1M  39     -52.970   9.373  17.500  0.00  0.00      MEMB  
ATOM   4749  C4  CHL1M  39     -53.113  10.693  15.285  0.00  0.00      MEMB  
ATOM   4750  H4A CHL1M  39     -53.986  10.064  15.561  0.00  0.00      MEMB  
ATOM   4751  H4B CHL1M  39     -53.323  11.700  15.703  0.00  0.00      MEMB  
ATOM   4752  C5  CHL1M  39     -52.975  10.641  13.789  0.00  0.00      MEMB  
ATOM   4753  C6  CHL1M  39     -52.968  11.795  13.096  0.00  0.00      MEMB  
ATOM   4754  H6  CHL1M  39     -52.938  12.689  13.736  0.00  0.00      MEMB  
ATOM   4755  C7  CHL1M  39     -52.890  11.725  11.617  0.00  0.00      MEMB  
ATOM   4756  H7A CHL1M  39     -53.580  12.467  11.161  0.00  0.00      MEMB  
ATOM   4757  H7B CHL1M  39     -51.901  12.059  11.237  0.00  0.00      MEMB  
ATOM   4758  C8  CHL1M  39     -53.300  10.358  10.986  0.00  0.00      MEMB  
ATOM   4759  H8  CHL1M  39     -54.393  10.258  11.155  0.00  0.00      MEMB  
ATOM   4760  C14 CHL1M  39     -52.933  10.302   9.592  0.00  0.00      MEMB  
ATOM   4761  H14 CHL1M  39     -51.837  10.416   9.450  0.00  0.00      MEMB  
ATOM   4762  C15 CHL1M  39     -53.572  11.340   8.580  0.00  0.00      MEMB  
ATOM   4763 H15A CHL1M  39     -54.642  11.557   8.787  0.00  0.00      MEMB  
ATOM   4764 H15B CHL1M  39     -52.959  12.266   8.554  0.00  0.00      MEMB  
ATOM   4765  C16 CHL1M  39     -53.495  10.728   7.184  0.00  0.00      MEMB  
ATOM   4766 H16A CHL1M  39     -54.512  10.709   6.738  0.00  0.00      MEMB  
ATOM   4767 H16B CHL1M  39     -52.807  11.333   6.555  0.00  0.00      MEMB  
ATOM   4768  C17 CHL1M  39     -52.842   9.307   7.411  0.00  0.00      MEMB  
ATOM   4769  H17 CHL1M  39     -51.735   9.405   7.387  0.00  0.00      MEMB  
ATOM   4770  C13 CHL1M  39     -53.141   8.875   8.842  0.00  0.00      MEMB  
ATOM   4771  C18 CHL1M  39     -54.686   8.519   8.957  0.00  0.00      MEMB  
ATOM   4772 H18A CHL1M  39     -55.452   9.295   8.746  0.00  0.00      MEMB  
ATOM   4773 H18B CHL1M  39     -54.952   7.614   8.370  0.00  0.00      MEMB  
ATOM   4774 H18C CHL1M  39     -54.814   8.180  10.007  0.00  0.00      MEMB  
ATOM   4775  C12 CHL1M  39     -52.233   7.864   9.560  0.00  0.00      MEMB  
ATOM   4776 H12A CHL1M  39     -52.531   6.909   9.076  0.00  0.00      MEMB  
ATOM   4777 H12B CHL1M  39     -51.192   8.210   9.386  0.00  0.00      MEMB  
ATOM   4778  C11 CHL1M  39     -52.536   7.841  11.047  0.00  0.00      MEMB  
ATOM   4779 H11A CHL1M  39     -53.481   7.273  11.177  0.00  0.00      MEMB  
ATOM   4780 H11B CHL1M  39     -51.801   7.220  11.603  0.00  0.00      MEMB  
ATOM   4781  C9  CHL1M  39     -52.566   9.302  11.743  0.00  0.00      MEMB  
ATOM   4782  H9  CHL1M  39     -51.504   9.625  11.686  0.00  0.00      MEMB  
ATOM   4783  C10 CHL1M  39     -52.889   9.211  13.234  0.00  0.00      MEMB  
ATOM   4784  C19 CHL1M  39     -54.214   8.381  13.347  0.00  0.00      MEMB  
ATOM   4785 H19A CHL1M  39     -54.990   8.844  12.701  0.00  0.00      MEMB  
ATOM   4786 H19B CHL1M  39     -54.081   7.295  13.156  0.00  0.00      MEMB  
ATOM   4787 H19C CHL1M  39     -54.555   8.473  14.401  0.00  0.00      MEMB  
ATOM   4788  C1  CHL1M  39     -51.734   8.505  13.986  0.00  0.00      MEMB  
ATOM   4789  H1A CHL1M  39     -51.633   7.425  13.744  0.00  0.00      MEMB  
ATOM   4790  H1B CHL1M  39     -50.781   8.959  13.642  0.00  0.00      MEMB  
ATOM   4791  C2  CHL1M  39     -51.683   8.601  15.487  0.00  0.00      MEMB  
ATOM   4792  H2A CHL1M  39     -50.689   8.269  15.856  0.00  0.00      MEMB  
ATOM   4793  H2B CHL1M  39     -52.407   7.843  15.855  0.00  0.00      MEMB  
ATOM   4794  C20 CHL1M  39     -53.166   8.223   6.404  0.00  0.00      MEMB  
ATOM   4795  H20 CHL1M  39     -53.098   7.247   6.931  0.00  0.00      MEMB  
ATOM   4796  C21 CHL1M  39     -52.062   8.186   5.356  0.00  0.00      MEMB  
ATOM   4797 H21A CHL1M  39     -51.277   7.653   5.934  0.00  0.00      MEMB  
ATOM   4798 H21B CHL1M  39     -51.854   9.252   5.120  0.00  0.00      MEMB  
ATOM   4799 H21C CHL1M  39     -52.369   7.659   4.428  0.00  0.00      MEMB  
ATOM   4800  C22 CHL1M  39     -54.568   8.332   5.703  0.00  0.00      MEMB  
ATOM   4801 H22A CHL1M  39     -55.354   8.671   6.411  0.00  0.00      MEMB  
ATOM   4802 H22B CHL1M  39     -54.507   9.156   4.959  0.00  0.00      MEMB  
ATOM   4803  C23 CHL1M  39     -54.927   7.042   5.004  0.00  0.00      MEMB  
ATOM   4804 H23A CHL1M  39     -54.217   6.719   4.213  0.00  0.00      MEMB  
ATOM   4805 H23B CHL1M  39     -55.073   6.300   5.818  0.00  0.00      MEMB  
ATOM   4806  C24 CHL1M  39     -56.282   7.122   4.268  0.00  0.00      MEMB  
ATOM   4807 H24A CHL1M  39     -56.961   6.851   5.105  0.00  0.00      MEMB  
ATOM   4808 H24B CHL1M  39     -56.434   8.156   3.893  0.00  0.00      MEMB  
ATOM   4809  C25 CHL1M  39     -56.583   5.970   3.222  0.00  0.00      MEMB  
ATOM   4810  H25 CHL1M  39     -55.758   5.981   2.477  0.00  0.00      MEMB  
ATOM   4811  C26 CHL1M  39     -56.632   4.549   3.737  0.00  0.00      MEMB  
ATOM   4812 H26A CHL1M  39     -56.737   3.845   2.885  0.00  0.00      MEMB  
ATOM   4813 H26B CHL1M  39     -55.688   4.166   4.180  0.00  0.00      MEMB  
ATOM   4814 H26C CHL1M  39     -57.376   4.503   4.561  0.00  0.00      MEMB  
ATOM   4815  C27 CHL1M  39     -57.877   6.179   2.463  0.00  0.00      MEMB  
ATOM   4816 H27A CHL1M  39     -57.989   5.348   1.734  0.00  0.00      MEMB  
ATOM   4817 H27B CHL1M  39     -58.758   6.142   3.138  0.00  0.00      MEMB  
ATOM   4818 H27C CHL1M  39     -58.005   7.173   1.984  0.00  0.00      MEMB  
ATOM   4819  C3  CHL1M  40      12.955  17.614  14.185  0.00  0.00      MEMB  
ATOM   4820  H3  CHL1M  40      13.920  17.981  14.595  0.00  0.00      MEMB  
ATOM   4821  O3  CHL1M  40      12.256  17.399  15.389  0.00  0.00      MEMB  
ATOM   4822  H3' CHL1M  40      12.561  16.519  15.620  0.00  0.00      MEMB  
ATOM   4823  C4  CHL1M  40      12.245  18.605  13.278  0.00  0.00      MEMB  
ATOM   4824  H4A CHL1M  40      11.193  18.314  13.069  0.00  0.00      MEMB  
ATOM   4825  H4B CHL1M  40      12.137  19.562  13.833  0.00  0.00      MEMB  
ATOM   4826  C5  CHL1M  40      12.937  18.668  11.952  0.00  0.00      MEMB  
ATOM   4827  C6  CHL1M  40      13.257  19.854  11.520  0.00  0.00      MEMB  
ATOM   4828  H6  CHL1M  40      12.963  20.702  12.155  0.00  0.00      MEMB  
ATOM   4829  C7  CHL1M  40      13.865  20.037  10.151  0.00  0.00      MEMB  
ATOM   4830  H7A CHL1M  40      13.385  20.920   9.677  0.00  0.00      MEMB  
ATOM   4831  H7B CHL1M  40      14.957  20.190  10.278  0.00  0.00      MEMB  
ATOM   4832  C8  CHL1M  40      13.793  18.775   9.268  0.00  0.00      MEMB  
ATOM   4833  H8  CHL1M  40      12.745  18.748   8.901  0.00  0.00      MEMB  
ATOM   4834  C14 CHL1M  40      14.731  18.910   8.082  0.00  0.00      MEMB  
ATOM   4835  H14 CHL1M  40      15.775  18.866   8.460  0.00  0.00      MEMB  
ATOM   4836  C15 CHL1M  40      14.636  20.102   7.154  0.00  0.00      MEMB  
ATOM   4837 H15A CHL1M  40      13.562  20.300   6.954  0.00  0.00      MEMB  
ATOM   4838 H15B CHL1M  40      15.044  21.035   7.600  0.00  0.00      MEMB  
ATOM   4839  C16 CHL1M  40      15.307  19.722   5.851  0.00  0.00      MEMB  
ATOM   4840 H16A CHL1M  40      14.589  19.932   5.029  0.00  0.00      MEMB  
ATOM   4841 H16B CHL1M  40      16.308  20.173   5.683  0.00  0.00      MEMB  
ATOM   4842  C17 CHL1M  40      15.544  18.240   5.955  0.00  0.00      MEMB  
ATOM   4843  H17 CHL1M  40      16.510  18.096   6.485  0.00  0.00      MEMB  
ATOM   4844  C13 CHL1M  40      14.723  17.761   7.097  0.00  0.00      MEMB  
ATOM   4845  C18 CHL1M  40      13.370  17.506   6.484  0.00  0.00      MEMB  
ATOM   4846 H18A CHL1M  40      13.313  16.652   5.776  0.00  0.00      MEMB  
ATOM   4847 H18B CHL1M  40      12.613  17.299   7.271  0.00  0.00      MEMB  
ATOM   4848 H18C CHL1M  40      13.091  18.402   5.889  0.00  0.00      MEMB  
ATOM   4849  C12 CHL1M  40      15.182  16.538   7.779  0.00  0.00      MEMB  
ATOM   4850 H12A CHL1M  40      15.101  15.711   7.042  0.00  0.00      MEMB  
ATOM   4851 H12B CHL1M  40      16.291  16.593   7.826  0.00  0.00      MEMB  
ATOM   4852  C11 CHL1M  40      14.409  16.257   9.097  0.00  0.00      MEMB  
ATOM   4853 H11A CHL1M  40      13.420  15.862   8.782  0.00  0.00      MEMB  
ATOM   4854 H11B CHL1M  40      14.967  15.443   9.609  0.00  0.00      MEMB  
ATOM   4855  C9  CHL1M  40      14.216  17.494  10.060  0.00  0.00      MEMB  
ATOM   4856  H9  CHL1M  40      15.256  17.691  10.399  0.00  0.00      MEMB  
ATOM   4857  C10 CHL1M  40      13.334  17.317  11.299  0.00  0.00      MEMB  
ATOM   4858  C19 CHL1M  40      11.880  16.737  10.822  0.00  0.00      MEMB  
ATOM   4859 H19A CHL1M  40      11.148  16.675  11.655  0.00  0.00      MEMB  
ATOM   4860 H19B CHL1M  40      11.476  17.593  10.240  0.00  0.00      MEMB  
ATOM   4861 H19C CHL1M  40      11.948  15.838  10.173  0.00  0.00      MEMB  
ATOM   4862  C1  CHL1M  40      13.877  16.280  12.208  0.00  0.00      MEMB  
ATOM   4863  H1A CHL1M  40      13.862  15.244  11.809  0.00  0.00      MEMB  
ATOM   4864  H1B CHL1M  40      14.925  16.511  12.496  0.00  0.00      MEMB  
ATOM   4865  C2  CHL1M  40      13.152  16.302  13.576  0.00  0.00      MEMB  
ATOM   4866  H2A CHL1M  40      13.870  15.722  14.194  0.00  0.00      MEMB  
ATOM   4867  H2B CHL1M  40      12.118  15.896  13.548  0.00  0.00      MEMB  
ATOM   4868  C20 CHL1M  40      15.735  17.351   4.647  0.00  0.00      MEMB  
ATOM   4869  H20 CHL1M  40      15.714  16.285   4.957  0.00  0.00      MEMB  
ATOM   4870  C21 CHL1M  40      17.109  17.617   4.024  0.00  0.00      MEMB  
ATOM   4871 H21A CHL1M  40      17.229  16.993   3.113  0.00  0.00      MEMB  
ATOM   4872 H21B CHL1M  40      17.967  17.421   4.702  0.00  0.00      MEMB  
ATOM   4873 H21C CHL1M  40      17.088  18.665   3.656  0.00  0.00      MEMB  
ATOM   4874  C22 CHL1M  40      14.613  17.605   3.546  0.00  0.00      MEMB  
ATOM   4875 H22A CHL1M  40      13.597  17.645   3.996  0.00  0.00      MEMB  
ATOM   4876 H22B CHL1M  40      14.830  18.490   2.910  0.00  0.00      MEMB  
ATOM   4877  C23 CHL1M  40      14.557  16.513   2.546  0.00  0.00      MEMB  
ATOM   4878 H23A CHL1M  40      15.496  16.472   1.954  0.00  0.00      MEMB  
ATOM   4879 H23B CHL1M  40      14.392  15.589   3.139  0.00  0.00      MEMB  
ATOM   4880  C24 CHL1M  40      13.418  16.672   1.563  0.00  0.00      MEMB  
ATOM   4881 H24A CHL1M  40      12.445  16.741   2.096  0.00  0.00      MEMB  
ATOM   4882 H24B CHL1M  40      13.516  17.613   0.981  0.00  0.00      MEMB  
ATOM   4883  C25 CHL1M  40      13.371  15.555   0.494  0.00  0.00      MEMB  
ATOM   4884  H25 CHL1M  40      14.207  15.754  -0.211  0.00  0.00      MEMB  
ATOM   4885  C26 CHL1M  40      13.397  14.147   1.144  0.00  0.00      MEMB  
ATOM   4886 H26A CHL1M  40      13.481  13.434   0.295  0.00  0.00      MEMB  
ATOM   4887 H26B CHL1M  40      14.334  13.973   1.715  0.00  0.00      MEMB  
ATOM   4888 H26C CHL1M  40      12.452  13.823   1.629  0.00  0.00      MEMB  
ATOM   4889  C27 CHL1M  40      12.134  15.639  -0.510  0.00  0.00      MEMB  
ATOM   4890 H27A CHL1M  40      12.221  14.814  -1.248  0.00  0.00      MEMB  
ATOM   4891 H27B CHL1M  40      11.289  15.432   0.182  0.00  0.00      MEMB  
ATOM   4892 H27C CHL1M  40      12.118  16.653  -0.963  0.00  0.00      MEMB  
ATOM   4893  C3  CHL1M  41     -39.266  58.244  14.908  0.00  0.00      MEMB  
ATOM   4894  H3  CHL1M  41     -39.590  57.257  14.516  0.00  0.00      MEMB  
ATOM   4895  O3  CHL1M  41     -39.827  58.427  16.190  0.00  0.00      MEMB  
ATOM   4896  H3' CHL1M  41     -39.810  59.386  16.208  0.00  0.00      MEMB  
ATOM   4897  C4  CHL1M  41     -37.776  58.464  14.904  0.00  0.00      MEMB  
ATOM   4898  H4A CHL1M  41     -37.666  59.453  15.398  0.00  0.00      MEMB  
ATOM   4899  H4B CHL1M  41     -37.424  57.687  15.616  0.00  0.00      MEMB  
ATOM   4900  C5  CHL1M  41     -37.187  58.219  13.534  0.00  0.00      MEMB  
ATOM   4901  C6  CHL1M  41     -36.322  57.216  13.269  0.00  0.00      MEMB  
ATOM   4902  H6  CHL1M  41     -36.064  56.597  14.141  0.00  0.00      MEMB  
ATOM   4903  C7  CHL1M  41     -35.791  56.840  11.875  0.00  0.00      MEMB  
ATOM   4904  H7A CHL1M  41     -34.693  56.687  11.943  0.00  0.00      MEMB  
ATOM   4905  H7B CHL1M  41     -36.278  55.913  11.504  0.00  0.00      MEMB  
ATOM   4906  C8  CHL1M  41     -36.048  58.063  10.927  0.00  0.00      MEMB  
ATOM   4907  H8  CHL1M  41     -35.249  58.739  11.299  0.00  0.00      MEMB  
ATOM   4908  C14 CHL1M  41     -35.829  57.628   9.449  0.00  0.00      MEMB  
ATOM   4909  H14 CHL1M  41     -36.440  56.740   9.181  0.00  0.00      MEMB  
ATOM   4910  C15 CHL1M  41     -34.461  57.132   9.125  0.00  0.00      MEMB  
ATOM   4911 H15A CHL1M  41     -33.668  57.842   9.445  0.00  0.00      MEMB  
ATOM   4912 H15B CHL1M  41     -34.265  56.164   9.632  0.00  0.00      MEMB  
ATOM   4913  C16 CHL1M  41     -34.342  57.205   7.582  0.00  0.00      MEMB  
ATOM   4914 H16A CHL1M  41     -33.392  57.725   7.335  0.00  0.00      MEMB  
ATOM   4915 H16B CHL1M  41     -34.219  56.214   7.096  0.00  0.00      MEMB  
ATOM   4916  C17 CHL1M  41     -35.606  57.922   7.022  0.00  0.00      MEMB  
ATOM   4917  H17 CHL1M  41     -36.399  57.167   6.837  0.00  0.00      MEMB  
ATOM   4918  C13 CHL1M  41     -36.057  58.682   8.355  0.00  0.00      MEMB  
ATOM   4919  C18 CHL1M  41     -35.192  59.984   8.529  0.00  0.00      MEMB  
ATOM   4920 H18A CHL1M  41     -35.121  60.323   9.585  0.00  0.00      MEMB  
ATOM   4921 H18B CHL1M  41     -34.164  59.808   8.146  0.00  0.00      MEMB  
ATOM   4922 H18C CHL1M  41     -35.653  60.742   7.860  0.00  0.00      MEMB  
ATOM   4923  C12 CHL1M  41     -37.482  59.103   8.405  0.00  0.00      MEMB  
ATOM   4924 H12A CHL1M  41     -37.796  60.008   7.841  0.00  0.00      MEMB  
ATOM   4925 H12B CHL1M  41     -38.098  58.225   8.114  0.00  0.00      MEMB  
ATOM   4926  C11 CHL1M  41     -37.862  59.524   9.839  0.00  0.00      MEMB  
ATOM   4927 H11A CHL1M  41     -37.308  60.448  10.111  0.00  0.00      MEMB  
ATOM   4928 H11B CHL1M  41     -38.967  59.634   9.808  0.00  0.00      MEMB  
ATOM   4929  C9  CHL1M  41     -37.475  58.558  10.949  0.00  0.00      MEMB  
ATOM   4930  H9  CHL1M  41     -38.090  57.653  10.756  0.00  0.00      MEMB  
ATOM   4931  C10 CHL1M  41     -37.787  59.084  12.387  0.00  0.00      MEMB  
ATOM   4932  C19 CHL1M  41     -37.278  60.572  12.573  0.00  0.00      MEMB  
ATOM   4933 H19A CHL1M  41     -37.442  60.893  13.623  0.00  0.00      MEMB  
ATOM   4934 H19B CHL1M  41     -36.180  60.640  12.416  0.00  0.00      MEMB  
ATOM   4935 H19C CHL1M  41     -37.892  61.176  11.871  0.00  0.00      MEMB  
ATOM   4936  C1  CHL1M  41     -39.301  59.183  12.490  0.00  0.00      MEMB  
ATOM   4937  H1A CHL1M  41     -39.791  60.003  11.922  0.00  0.00      MEMB  
ATOM   4938  H1B CHL1M  41     -39.651  58.202  12.106  0.00  0.00      MEMB  
ATOM   4939  C2  CHL1M  41     -39.870  59.301  13.951  0.00  0.00      MEMB  
ATOM   4940  H2A CHL1M  41     -40.967  59.139  13.882  0.00  0.00      MEMB  
ATOM   4941  H2B CHL1M  41     -39.736  60.345  14.304  0.00  0.00      MEMB  
ATOM   4942  C20 CHL1M  41     -35.288  58.617   5.721  0.00  0.00      MEMB  
ATOM   4943  H20 CHL1M  41     -34.507  59.373   5.952  0.00  0.00      MEMB  
ATOM   4944  C21 CHL1M  41     -36.460  59.409   5.059  0.00  0.00      MEMB  
ATOM   4945 H21A CHL1M  41     -37.014  60.004   5.816  0.00  0.00      MEMB  
ATOM   4946 H21B CHL1M  41     -37.155  58.694   4.568  0.00  0.00      MEMB  
ATOM   4947 H21C CHL1M  41     -36.125  60.131   4.284  0.00  0.00      MEMB  
ATOM   4948  C22 CHL1M  41     -34.563  57.651   4.765  0.00  0.00      MEMB  
ATOM   4949 H22A CHL1M  41     -33.537  57.462   5.146  0.00  0.00      MEMB  
ATOM   4950 H22B CHL1M  41     -35.187  56.740   4.636  0.00  0.00      MEMB  
ATOM   4951  C23 CHL1M  41     -34.238  58.340   3.440  0.00  0.00      MEMB  
ATOM   4952 H23A CHL1M  41     -35.108  58.444   2.757  0.00  0.00      MEMB  
ATOM   4953 H23B CHL1M  41     -33.810  59.347   3.632  0.00  0.00      MEMB  
ATOM   4954  C24 CHL1M  41     -33.094  57.603   2.619  0.00  0.00      MEMB  
ATOM   4955 H24A CHL1M  41     -32.277  57.515   3.367  0.00  0.00      MEMB  
ATOM   4956 H24B CHL1M  41     -33.491  56.617   2.294  0.00  0.00      MEMB  
ATOM   4957  C25 CHL1M  41     -32.486  58.390   1.422  0.00  0.00      MEMB  
ATOM   4958  H25 CHL1M  41     -32.185  59.345   1.903  0.00  0.00      MEMB  
ATOM   4959  C26 CHL1M  41     -31.173  57.716   0.834  0.00  0.00      MEMB  
ATOM   4960 H26A CHL1M  41     -30.711  58.449   0.139  0.00  0.00      MEMB  
ATOM   4961 H26B CHL1M  41     -30.463  57.588   1.679  0.00  0.00      MEMB  
ATOM   4962 H26C CHL1M  41     -31.381  56.739   0.347  0.00  0.00      MEMB  
ATOM   4963  C27 CHL1M  41     -33.420  58.598   0.322  0.00  0.00      MEMB  
ATOM   4964 H27A CHL1M  41     -33.042  59.179  -0.546  0.00  0.00      MEMB  
ATOM   4965 H27B CHL1M  41     -33.776  57.604  -0.024  0.00  0.00      MEMB  
ATOM   4966 H27C CHL1M  41     -34.395  59.076   0.557  0.00  0.00      MEMB  
ATOM   4967  C3  CHL1M  42      49.307 -59.602  17.229  0.00  0.00      MEMB  
ATOM   4968  H3  CHL1M  42      49.812 -60.540  16.915  0.00  0.00      MEMB  
ATOM   4969  O3  CHL1M  42      49.629 -59.214  18.544  0.00  0.00      MEMB  
ATOM   4970  H3' CHL1M  42      49.039 -58.475  18.708  0.00  0.00      MEMB  
ATOM   4971  C4  CHL1M  42      49.786 -58.489  16.260  0.00  0.00      MEMB  
ATOM   4972  H4A CHL1M  42      49.461 -57.538  16.734  0.00  0.00      MEMB  
ATOM   4973  H4B CHL1M  42      50.895 -58.498  16.333  0.00  0.00      MEMB  
ATOM   4974  C5  CHL1M  42      49.288 -58.636  14.881  0.00  0.00      MEMB  
ATOM   4975  C6  CHL1M  42      50.086 -58.779  13.813  0.00  0.00      MEMB  
ATOM   4976  H6  CHL1M  42      51.157 -58.671  14.034  0.00  0.00      MEMB  
ATOM   4977  C7  CHL1M  42      49.789 -58.828  12.368  0.00  0.00      MEMB  
ATOM   4978  H7A CHL1M  42      50.346 -58.073  11.772  0.00  0.00      MEMB  
ATOM   4979  H7B CHL1M  42      50.073 -59.804  11.919  0.00  0.00      MEMB  
ATOM   4980  C8  CHL1M  42      48.248 -58.635  12.163  0.00  0.00      MEMB  
ATOM   4981  H8  CHL1M  42      48.071 -57.538  12.146  0.00  0.00      MEMB  
ATOM   4982  C14 CHL1M  42      47.776 -59.241  10.797  0.00  0.00      MEMB  
ATOM   4983  H14 CHL1M  42      48.133 -60.276  10.984  0.00  0.00      MEMB  
ATOM   4984  C15 CHL1M  42      48.423 -58.810   9.460  0.00  0.00      MEMB  
ATOM   4985 H15A CHL1M  42      48.626 -57.722   9.359  0.00  0.00      MEMB  
ATOM   4986 H15B CHL1M  42      49.401 -59.336   9.480  0.00  0.00      MEMB  
ATOM   4987  C16 CHL1M  42      47.573 -59.404   8.318  0.00  0.00      MEMB  
ATOM   4988 H16A CHL1M  42      47.490 -58.605   7.551  0.00  0.00      MEMB  
ATOM   4989 H16B CHL1M  42      47.860 -60.398   7.912  0.00  0.00      MEMB  
ATOM   4990  C17 CHL1M  42      46.198 -59.847   9.062  0.00  0.00      MEMB  
ATOM   4991  H17 CHL1M  42      46.290 -60.915   9.353  0.00  0.00      MEMB  
ATOM   4992  C13 CHL1M  42      46.297 -59.152  10.455  0.00  0.00      MEMB  
ATOM   4993  C18 CHL1M  42      45.973 -57.608  10.350  0.00  0.00      MEMB  
ATOM   4994 H18A CHL1M  42      44.903 -57.486  10.080  0.00  0.00      MEMB  
ATOM   4995 H18B CHL1M  42      46.156 -57.217  11.374  0.00  0.00      MEMB  
ATOM   4996 H18C CHL1M  42      46.725 -57.106   9.704  0.00  0.00      MEMB  
ATOM   4997  C12 CHL1M  42      45.450 -59.764  11.611  0.00  0.00      MEMB  
ATOM   4998 H12A CHL1M  42      44.381 -59.572  11.375  0.00  0.00      MEMB  
ATOM   4999 H12B CHL1M  42      45.503 -60.873  11.626  0.00  0.00      MEMB  
ATOM   5000  C11 CHL1M  42      45.788 -59.258  13.077  0.00  0.00      MEMB  
ATOM   5001 H11A CHL1M  42      45.464 -58.238  13.377  0.00  0.00      MEMB  
ATOM   5002 H11B CHL1M  42      45.246 -59.895  13.807  0.00  0.00      MEMB  
ATOM   5003  C9  CHL1M  42      47.393 -59.266  13.318  0.00  0.00      MEMB  
ATOM   5004  H9  CHL1M  42      47.442 -60.376  13.321  0.00  0.00      MEMB  
ATOM   5005  C10 CHL1M  42      47.759 -58.807  14.732  0.00  0.00      MEMB  
ATOM   5006  C19 CHL1M  42      47.108 -57.535  15.165  0.00  0.00      MEMB  
ATOM   5007 H19A CHL1M  42      47.286 -56.718  14.433  0.00  0.00      MEMB  
ATOM   5008 H19B CHL1M  42      46.025 -57.687  15.362  0.00  0.00      MEMB  
ATOM   5009 H19C CHL1M  42      47.480 -57.140  16.134  0.00  0.00      MEMB  
ATOM   5010  C1  CHL1M  42      47.318 -60.016  15.696  0.00  0.00      MEMB  
ATOM   5011  H1A CHL1M  42      46.207 -60.041  15.707  0.00  0.00      MEMB  
ATOM   5012  H1B CHL1M  42      47.882 -60.896  15.320  0.00  0.00      MEMB  
ATOM   5013  C2  CHL1M  42      47.758 -59.757  17.181  0.00  0.00      MEMB  
ATOM   5014  H2A CHL1M  42      47.511 -60.610  17.849  0.00  0.00      MEMB  
ATOM   5015  H2B CHL1M  42      47.214 -58.843  17.503  0.00  0.00      MEMB  
ATOM   5016  C20 CHL1M  42      44.991 -59.614   8.143  0.00  0.00      MEMB  
ATOM   5017  H20 CHL1M  42      44.776 -58.541   7.949  0.00  0.00      MEMB  
ATOM   5018  C21 CHL1M  42      43.685 -60.173   8.825  0.00  0.00      MEMB  
ATOM   5019 H21A CHL1M  42      43.377 -59.501   9.654  0.00  0.00      MEMB  
ATOM   5020 H21B CHL1M  42      43.818 -61.198   9.234  0.00  0.00      MEMB  
ATOM   5021 H21C CHL1M  42      42.852 -60.208   8.090  0.00  0.00      MEMB  
ATOM   5022  C22 CHL1M  42      45.251 -60.437   6.861  0.00  0.00      MEMB  
ATOM   5023 H22A CHL1M  42      46.274 -60.211   6.491  0.00  0.00      MEMB  
ATOM   5024 H22B CHL1M  42      45.179 -61.522   7.092  0.00  0.00      MEMB  
ATOM   5025  C23 CHL1M  42      44.207 -60.252   5.780  0.00  0.00      MEMB  
ATOM   5026 H23A CHL1M  42      43.313 -60.812   6.129  0.00  0.00      MEMB  
ATOM   5027 H23B CHL1M  42      43.980 -59.165   5.829  0.00  0.00      MEMB  
ATOM   5028  C24 CHL1M  42      44.539 -60.836   4.365  0.00  0.00      MEMB  
ATOM   5029 H24A CHL1M  42      45.391 -60.263   3.942  0.00  0.00      MEMB  
ATOM   5030 H24B CHL1M  42      44.826 -61.909   4.376  0.00  0.00      MEMB  
ATOM   5031  C25 CHL1M  42      43.412 -60.798   3.368  0.00  0.00      MEMB  
ATOM   5032  H25 CHL1M  42      42.562 -61.316   3.861  0.00  0.00      MEMB  
ATOM   5033  C26 CHL1M  42      43.069 -59.399   3.085  0.00  0.00      MEMB  
ATOM   5034 H26A CHL1M  42      42.838 -58.792   3.986  0.00  0.00      MEMB  
ATOM   5035 H26B CHL1M  42      43.984 -58.963   2.628  0.00  0.00      MEMB  
ATOM   5036 H26C CHL1M  42      42.238 -59.318   2.351  0.00  0.00      MEMB  
ATOM   5037  C27 CHL1M  42      43.671 -61.518   1.999  0.00  0.00      MEMB  
ATOM   5038 H27A CHL1M  42      43.865 -62.583   2.247  0.00  0.00      MEMB  
ATOM   5039 H27B CHL1M  42      42.736 -61.556   1.401  0.00  0.00      MEMB  
ATOM   5040 H27C CHL1M  42      44.508 -61.203   1.338  0.00  0.00      MEMB  
ATOM   5041  C3  CHL1M  43      15.508 -23.493  17.494  0.00  0.00      MEMB  
ATOM   5042  H3  CHL1M  43      14.704 -24.245  17.344  0.00  0.00      MEMB  
ATOM   5043  O3  CHL1M  43      15.303 -23.021  18.817  0.00  0.00      MEMB  
ATOM   5044  H3' CHL1M  43      15.878 -22.254  18.780  0.00  0.00      MEMB  
ATOM   5045  C4  CHL1M  43      16.855 -24.141  17.198  0.00  0.00      MEMB  
ATOM   5046  H4A CHL1M  43      17.567 -23.430  17.669  0.00  0.00      MEMB  
ATOM   5047  H4B CHL1M  43      16.834 -25.094  17.770  0.00  0.00      MEMB  
ATOM   5048  C5  CHL1M  43      16.994 -24.548  15.712  0.00  0.00      MEMB  
ATOM   5049  C6  CHL1M  43      17.246 -25.845  15.435  0.00  0.00      MEMB  
ATOM   5050  H6  CHL1M  43      17.254 -26.560  16.271  0.00  0.00      MEMB  
ATOM   5051  C7  CHL1M  43      17.356 -26.356  14.048  0.00  0.00      MEMB  
ATOM   5052  H7A CHL1M  43      18.112 -27.169  14.053  0.00  0.00      MEMB  
ATOM   5053  H7B CHL1M  43      16.390 -26.812  13.743  0.00  0.00      MEMB  
ATOM   5054  C8  CHL1M  43      17.492 -25.263  12.979  0.00  0.00      MEMB  
ATOM   5055  H8  CHL1M  43      18.512 -24.834  13.078  0.00  0.00      MEMB  
ATOM   5056  C14 CHL1M  43      17.159 -25.791  11.562  0.00  0.00      MEMB  
ATOM   5057  H14 CHL1M  43      16.082 -26.043  11.459  0.00  0.00      MEMB  
ATOM   5058  C15 CHL1M  43      17.818 -27.015  11.032  0.00  0.00      MEMB  
ATOM   5059 H15A CHL1M  43      18.898 -26.772  11.121  0.00  0.00      MEMB  
ATOM   5060 H15B CHL1M  43      17.599 -27.953  11.586  0.00  0.00      MEMB  
ATOM   5061  C16 CHL1M  43      17.488 -27.082   9.546  0.00  0.00      MEMB  
ATOM   5062 H16A CHL1M  43      18.422 -27.229   8.963  0.00  0.00      MEMB
[truncated: 14,130,419 more chars]
