# Supplementary material for: Planar aggregation of the influenza viral fusion peptide alters membrane structure and hydration, promoting poration
Source: Nat Commun. 2022 Dec 5;13:7336. doi: 10.1038/s41467-022-34576-z (PMC9722698; doi:10.1038/s41467-022-34576-z)
Supplement: Supplementary file 3 — Supplementary Data 1 [file 41467_2022_34576_MOESM3_ESM.zip › PDBs/popc_1FP_final.pdb]

CRYST1  147.749  147.749   82.391  90.00  90.00  90.00 P 1           1
ATOM      1  N   GLY P   1       5.854  -4.128  17.234  0.00  0.00      PROA  
ATOM      2  HT1 GLY P   1       6.541  -4.035  18.010  0.00  0.00      PROA  
ATOM      3  HT2 GLY P   1       5.373  -5.047  17.303  0.00  0.00      PROA  
ATOM      4  HT3 GLY P   1       5.084  -3.482  17.505  0.00  0.00      PROA  
ATOM      5  CA  GLY P   1       6.311  -4.058  15.780  0.00  0.00      PROA  
ATOM      6  HA1 GLY P   1       6.872  -4.970  15.641  0.00  0.00      PROA  
ATOM      7  HA2 GLY P   1       6.843  -3.123  15.695  0.00  0.00      PROA  
ATOM      8  C   GLY P   1       5.183  -4.025  14.828  0.00  0.00      PROA  
ATOM      9  O   GLY P   1       4.065  -3.609  15.155  0.00  0.00      PROA  
ATOM     10  N   LEU P   2       5.388  -4.546  13.613  0.00  0.00      PROA  
ATOM     11  HN  LEU P   2       6.199  -5.052  13.330  0.00  0.00      PROA  
ATOM     12  CA  LEU P   2       4.387  -4.349  12.556  0.00  0.00      PROA  
ATOM     13  HA  LEU P   2       4.439  -3.282  12.392  0.00  0.00      PROA  
ATOM     14  CB  LEU P   2       5.039  -4.978  11.287  0.00  0.00      PROA  
ATOM     15  HB1 LEU P   2       5.172  -6.069  11.455  0.00  0.00      PROA  
ATOM     16  HB2 LEU P   2       6.000  -4.515  10.979  0.00  0.00      PROA  
ATOM     17  CG  LEU P   2       4.139  -4.941  10.024  0.00  0.00      PROA  
ATOM     18  HG  LEU P   2       3.214  -5.542  10.156  0.00  0.00      PROA  
ATOM     19  CD1 LEU P   2       3.767  -3.479   9.903  0.00  0.00      PROA  
ATOM     20 HD11 LEU P   2       3.116  -3.073  10.707  0.00  0.00      PROA  
ATOM     21 HD12 LEU P   2       3.257  -3.296   8.933  0.00  0.00      PROA  
ATOM     22 HD13 LEU P   2       4.667  -2.830   9.844  0.00  0.00      PROA  
ATOM     23  CD2 LEU P   2       4.868  -5.402   8.709  0.00  0.00      PROA  
ATOM     24 HD21 LEU P   2       5.192  -6.463   8.768  0.00  0.00      PROA  
ATOM     25 HD22 LEU P   2       5.723  -4.694   8.662  0.00  0.00      PROA  
ATOM     26 HD23 LEU P   2       4.076  -5.268   7.942  0.00  0.00      PROA  
ATOM     27  C   LEU P   2       2.995  -4.938  12.873  0.00  0.00      PROA  
ATOM     28  O   LEU P   2       1.948  -4.227  12.828  0.00  0.00      PROA  
ATOM     29  N   PHE P   3       2.905  -6.186  13.347  0.00  0.00      PROA  
ATOM     30  HN  PHE P   3       3.786  -6.636  13.468  0.00  0.00      PROA  
ATOM     31  CA  PHE P   3       1.740  -6.961  13.756  0.00  0.00      PROA  
ATOM     32  HA  PHE P   3       1.047  -6.983  12.928  0.00  0.00      PROA  
ATOM     33  CB  PHE P   3       2.249  -8.423  14.101  0.00  0.00      PROA  
ATOM     34  HB1 PHE P   3       3.032  -8.416  14.889  0.00  0.00      PROA  
ATOM     35  HB2 PHE P   3       2.758  -8.807  13.191  0.00  0.00      PROA  
ATOM     36  CG  PHE P   3       1.131  -9.443  14.379  0.00  0.00      PROA  
ATOM     37  CD1 PHE P   3       0.007  -9.537  13.484  0.00  0.00      PROA  
ATOM     38  HD1 PHE P   3      -0.071  -8.746  12.752  0.00  0.00      PROA  
ATOM     39  CE1 PHE P   3      -1.010 -10.455  13.709  0.00  0.00      PROA  
ATOM     40  HE1 PHE P   3      -1.897 -10.540  13.099  0.00  0.00      PROA  
ATOM     41  CZ  PHE P   3      -0.960 -11.313  14.847  0.00  0.00      PROA  
ATOM     42  HZ  PHE P   3      -1.724 -12.044  15.067  0.00  0.00      PROA  
ATOM     43  CD2 PHE P   3       1.215 -10.368  15.417  0.00  0.00      PROA  
ATOM     44  HD2 PHE P   3       2.118 -10.496  15.995  0.00  0.00      PROA  
ATOM     45  CE2 PHE P   3       0.152 -11.307  15.669  0.00  0.00      PROA  
ATOM     46  HE2 PHE P   3       0.237 -12.068  16.430  0.00  0.00      PROA  
ATOM     47  C   PHE P   3       1.055  -6.288  14.959  0.00  0.00      PROA  
ATOM     48  O   PHE P   3      -0.189  -6.323  15.055  0.00  0.00      PROA  
ATOM     49  N   GLY P   4       1.794  -5.612  15.909  0.00  0.00      PROA  
ATOM     50  HN  GLY P   4       2.786  -5.669  15.993  0.00  0.00      PROA  
ATOM     51  CA  GLY P   4       1.169  -4.815  16.933  0.00  0.00      PROA  
ATOM     52  HA1 GLY P   4       1.961  -4.669  17.651  0.00  0.00      PROA  
ATOM     53  HA2 GLY P   4       0.371  -5.381  17.391  0.00  0.00      PROA  
ATOM     54  C   GLY P   4       0.535  -3.488  16.593  0.00  0.00      PROA  
ATOM     55  O   GLY P   4      -0.523  -3.119  17.035  0.00  0.00      PROA  
ATOM     56  N   ALA P   5       1.236  -2.733  15.701  0.00  0.00      PROA  
ATOM     57  HN  ALA P   5       2.146  -2.937  15.349  0.00  0.00      PROA  
ATOM     58  CA  ALA P   5       0.775  -1.464  15.172  0.00  0.00      PROA  
ATOM     59  HA  ALA P   5       0.461  -0.833  15.989  0.00  0.00      PROA  
ATOM     60  CB  ALA P   5       1.878  -0.900  14.306  0.00  0.00      PROA  
ATOM     61  HB1 ALA P   5       1.753   0.141  13.939  0.00  0.00      PROA  
ATOM     62  HB2 ALA P   5       2.010  -1.610  13.462  0.00  0.00      PROA  
ATOM     63  HB3 ALA P   5       2.758  -0.868  14.984  0.00  0.00      PROA  
ATOM     64  C   ALA P   5      -0.483  -1.686  14.323  0.00  0.00      PROA  
ATOM     65  O   ALA P   5      -1.391  -0.835  14.470  0.00  0.00      PROA  
ATOM     66  N   ILE P   6      -0.622  -2.774  13.524  0.00  0.00      PROA  
ATOM     67  HN  ILE P   6       0.097  -3.463  13.479  0.00  0.00      PROA  
ATOM     68  CA  ILE P   6      -1.838  -3.195  12.871  0.00  0.00      PROA  
ATOM     69  HA  ILE P   6      -2.083  -2.351  12.243  0.00  0.00      PROA  
ATOM     70  CB  ILE P   6      -1.690  -4.500  12.009  0.00  0.00      PROA  
ATOM     71  HB  ILE P   6      -1.356  -5.375  12.607  0.00  0.00      PROA  
ATOM     72  CG2 ILE P   6      -3.047  -4.898  11.382  0.00  0.00      PROA  
ATOM     73 HG21 ILE P   6      -3.577  -4.015  10.966  0.00  0.00      PROA  
ATOM     74 HG22 ILE P   6      -3.686  -5.380  12.152  0.00  0.00      PROA  
ATOM     75 HG23 ILE P   6      -2.914  -5.628  10.555  0.00  0.00      PROA  
ATOM     76  CG1 ILE P   6      -0.656  -4.288  10.884  0.00  0.00      PROA  
ATOM     77 HG11 ILE P   6       0.262  -3.793  11.267  0.00  0.00      PROA  
ATOM     78 HG12 ILE P   6      -1.054  -3.576  10.129  0.00  0.00      PROA  
ATOM     79  CD  ILE P   6      -0.155  -5.592  10.240  0.00  0.00      PROA  
ATOM     80  HD1 ILE P   6       0.711  -5.255   9.631  0.00  0.00      PROA  
ATOM     81  HD2 ILE P   6      -0.930  -6.040   9.583  0.00  0.00      PROA  
ATOM     82  HD3 ILE P   6      -0.002  -6.345  11.042  0.00  0.00      PROA  
ATOM     83  C   ILE P   6      -2.982  -3.407  13.881  0.00  0.00      PROA  
ATOM     84  O   ILE P   6      -4.053  -2.843  13.825  0.00  0.00      PROA  
ATOM     85  N   ALA P   7      -2.765  -4.195  14.993  0.00  0.00      PROA  
ATOM     86  HN  ALA P   7      -1.879  -4.626  15.145  0.00  0.00      PROA  
ATOM     87  CA  ALA P   7      -3.745  -4.503  16.013  0.00  0.00      PROA  
ATOM     88  HA  ALA P   7      -4.535  -4.975  15.447  0.00  0.00      PROA  
ATOM     89  CB  ALA P   7      -3.100  -5.527  17.008  0.00  0.00      PROA  
ATOM     90  HB1 ALA P   7      -3.666  -5.552  17.964  0.00  0.00      PROA  
ATOM     91  HB2 ALA P   7      -2.039  -5.235  17.153  0.00  0.00      PROA  
ATOM     92  HB3 ALA P   7      -3.129  -6.503  16.477  0.00  0.00      PROA  
ATOM     93  C   ALA P   7      -4.142  -3.281  16.860  0.00  0.00      PROA  
ATOM     94  O   ALA P   7      -5.335  -3.034  17.095  0.00  0.00      PROA  
ATOM     95  N   GLY P   8      -3.134  -2.441  17.251  0.00  0.00      PROA  
ATOM     96  HN  GLY P   8      -2.196  -2.694  17.028  0.00  0.00      PROA  
ATOM     97  CA  GLY P   8      -3.275  -1.146  17.877  0.00  0.00      PROA  
ATOM     98  HA1 GLY P   8      -2.321  -0.673  18.056  0.00  0.00      PROA  
ATOM     99  HA2 GLY P   8      -3.869  -1.120  18.779  0.00  0.00      PROA  
ATOM    100  C   GLY P   8      -4.097  -0.263  17.012  0.00  0.00      PROA  
ATOM    101  O   GLY P   8      -4.915   0.489  17.562  0.00  0.00      PROA  
ATOM    102  N   PHE P   9      -3.963  -0.273  15.687  0.00  0.00      PROA  
ATOM    103  HN  PHE P   9      -3.143  -0.657  15.269  0.00  0.00      PROA  
ATOM    104  CA  PHE P   9      -4.825   0.476  14.768  0.00  0.00      PROA  
ATOM    105  HA  PHE P   9      -4.794   1.530  15.001  0.00  0.00      PROA  
ATOM    106  CB  PHE P   9      -4.258   0.554  13.288  0.00  0.00      PROA  
ATOM    107  HB1 PHE P   9      -4.009  -0.466  12.923  0.00  0.00      PROA  
ATOM    108  HB2 PHE P   9      -3.298   1.113  13.277  0.00  0.00      PROA  
ATOM    109  CG  PHE P   9      -5.237   1.074  12.216  0.00  0.00      PROA  
ATOM    110  CD1 PHE P   9      -5.369   2.452  12.050  0.00  0.00      PROA  
ATOM    111  HD1 PHE P   9      -4.682   2.970  12.704  0.00  0.00      PROA  
ATOM    112  CE1 PHE P   9      -6.193   3.040  11.075  0.00  0.00      PROA  
ATOM    113  HE1 PHE P   9      -6.172   4.111  10.937  0.00  0.00      PROA  
ATOM    114  CZ  PHE P   9      -6.999   2.132  10.292  0.00  0.00      PROA  
ATOM    115  HZ  PHE P   9      -7.712   2.627   9.650  0.00  0.00      PROA  
ATOM    116  CD2 PHE P   9      -6.064   0.190  11.430  0.00  0.00      PROA  
ATOM    117  HD2 PHE P   9      -5.985  -0.883  11.530  0.00  0.00      PROA  
ATOM    118  CE2 PHE P   9      -6.948   0.782  10.505  0.00  0.00      PROA  
ATOM    119  HE2 PHE P   9      -7.652   0.143   9.992  0.00  0.00      PROA  
ATOM    120  C   PHE P   9      -6.271   0.150  14.917  0.00  0.00      PROA  
ATOM    121  O   PHE P   9      -7.083   1.075  15.075  0.00  0.00      PROA  
ATOM    122  N   ILE P  10      -6.688  -1.076  14.854  0.00  0.00      PROA  
ATOM    123  HN  ILE P  10      -6.072  -1.826  14.628  0.00  0.00      PROA  
ATOM    124  CA  ILE P  10      -8.076  -1.511  15.007  0.00  0.00      PROA  
ATOM    125  HA  ILE P  10      -8.588  -0.958  14.234  0.00  0.00      PROA  
ATOM    126  CB  ILE P  10      -8.243  -3.039  14.816  0.00  0.00      PROA  
ATOM    127  HB  ILE P  10      -7.682  -3.504  15.655  0.00  0.00      PROA  
ATOM    128  CG2 ILE P  10      -9.737  -3.413  14.772  0.00  0.00      PROA  
ATOM    129 HG21 ILE P  10     -10.331  -2.871  14.006  0.00  0.00      PROA  
ATOM    130 HG22 ILE P  10     -10.170  -3.344  15.793  0.00  0.00      PROA  
ATOM    131 HG23 ILE P  10      -9.826  -4.499  14.558  0.00  0.00      PROA  
ATOM    132  CG1 ILE P  10      -7.557  -3.537  13.494  0.00  0.00      PROA  
ATOM    133 HG11 ILE P  10      -6.592  -3.079  13.189  0.00  0.00      PROA  
ATOM    134 HG12 ILE P  10      -8.172  -3.135  12.660  0.00  0.00      PROA  
ATOM    135  CD  ILE P  10      -7.583  -5.030  13.277  0.00  0.00      PROA  
ATOM    136  HD1 ILE P  10      -6.548  -5.427  13.200  0.00  0.00      PROA  
ATOM    137  HD2 ILE P  10      -8.230  -5.264  12.404  0.00  0.00      PROA  
ATOM    138  HD3 ILE P  10      -8.019  -5.561  14.149  0.00  0.00      PROA  
ATOM    139  C   ILE P  10      -8.618  -1.226  16.358  0.00  0.00      PROA  
ATOM    140  O   ILE P  10      -9.607  -0.464  16.482  0.00  0.00      PROA  
ATOM    141  N   GLU P  11      -7.856  -1.598  17.443  0.00  0.00      PROA  
ATOM    142  HN  GLU P  11      -7.049  -2.139  17.219  0.00  0.00      PROA  
ATOM    143  CA  GLU P  11      -8.276  -1.440  18.854  0.00  0.00      PROA  
ATOM    144  HA  GLU P  11      -9.236  -1.928  18.766  0.00  0.00      PROA  
ATOM    145  CB  GLU P  11      -7.307  -2.293  19.824  0.00  0.00      PROA  
ATOM    146  HB1 GLU P  11      -6.338  -2.306  19.281  0.00  0.00      PROA  
ATOM    147  HB2 GLU P  11      -7.620  -3.358  19.784  0.00  0.00      PROA  
ATOM    148  CG  GLU P  11      -7.173  -1.696  21.242  0.00  0.00      PROA  
ATOM    149  HG1 GLU P  11      -8.190  -1.620  21.684  0.00  0.00      PROA  
ATOM    150  HG2 GLU P  11      -6.694  -0.694  21.212  0.00  0.00      PROA  
ATOM    151  CD  GLU P  11      -6.266  -2.461  22.165  0.00  0.00      PROA  
ATOM    152  OE1 GLU P  11      -6.553  -2.626  23.416  0.00  0.00      PROA  
ATOM    153  OE2 GLU P  11      -5.223  -2.894  21.676  0.00  0.00      PROA  
ATOM    154  C   GLU P  11      -8.388  -0.004  19.254  0.00  0.00      PROA  
ATOM    155  O   GLU P  11      -9.289   0.461  20.004  0.00  0.00      PROA  
ATOM    156  N   GLY P  12      -7.403   0.822  18.840  0.00  0.00      PROA  
ATOM    157  HN  GLY P  12      -6.682   0.502  18.230  0.00  0.00      PROA  
ATOM    158  CA  GLY P  12      -7.165   2.063  19.521  0.00  0.00      PROA  
ATOM    159  HA1 GLY P  12      -6.515   1.899  20.368  0.00  0.00      PROA  
ATOM    160  HA2 GLY P  12      -8.139   2.500  19.680  0.00  0.00      PROA  
ATOM    161  C   GLY P  12      -6.563   3.140  18.689  0.00  0.00      PROA  
ATOM    162  O   GLY P  12      -6.169   4.119  19.294  0.00  0.00      PROA  
ATOM    163  N   GLY P  13      -6.617   3.091  17.379  0.00  0.00      PROA  
ATOM    164  HN  GLY P  13      -7.072   2.349  16.893  0.00  0.00      PROA  
ATOM    165  CA  GLY P  13      -6.125   4.285  16.534  0.00  0.00      PROA  
ATOM    166  HA1 GLY P  13      -6.624   5.193  16.841  0.00  0.00      PROA  
ATOM    167  HA2 GLY P  13      -6.254   4.058  15.486  0.00  0.00      PROA  
ATOM    168  C   GLY P  13      -4.619   4.571  16.615  0.00  0.00      PROA  
ATOM    169  O   GLY P  13      -3.861   3.661  16.864  0.00  0.00      PROA  
ATOM    170  N   TRP P  14      -4.221   5.874  16.487  0.00  0.00      PROA  
ATOM    171  HN  TRP P  14      -4.981   6.516  16.567  0.00  0.00      PROA  
ATOM    172  CA  TRP P  14      -2.879   6.311  16.385  0.00  0.00      PROA  
ATOM    173  HA  TRP P  14      -2.429   5.747  15.581  0.00  0.00      PROA  
ATOM    174  CB  TRP P  14      -2.659   7.879  16.223  0.00  0.00      PROA  
ATOM    175  HB1 TRP P  14      -3.109   8.402  17.093  0.00  0.00      PROA  
ATOM    176  HB2 TRP P  14      -3.270   8.199  15.352  0.00  0.00      PROA  
ATOM    177  CG  TRP P  14      -1.175   8.374  15.967  0.00  0.00      PROA  
ATOM    178  CD1 TRP P  14      -0.345   8.606  16.971  0.00  0.00      PROA  
ATOM    179  HD1 TRP P  14      -0.671   8.565  18.000  0.00  0.00      PROA  
ATOM    180  NE1 TRP P  14       0.933   8.872  16.561  0.00  0.00      PROA  
ATOM    181  HE1 TRP P  14       1.679   9.056  17.163  0.00  0.00      PROA  
ATOM    182  CE2 TRP P  14       0.976   8.914  15.163  0.00  0.00      PROA  
ATOM    183  CD2 TRP P  14      -0.384   8.613  14.761  0.00  0.00      PROA  
ATOM    184  CE3 TRP P  14      -0.604   8.438  13.411  0.00  0.00      PROA  
ATOM    185  HE3 TRP P  14      -1.555   8.167  12.978  0.00  0.00      PROA  
ATOM    186  CZ3 TRP P  14       0.457   8.737  12.492  0.00  0.00      PROA  
ATOM    187  HZ3 TRP P  14       0.314   8.551  11.438  0.00  0.00      PROA  
ATOM    188  CZ2 TRP P  14       1.976   9.226  14.335  0.00  0.00      PROA  
ATOM    189  HZ2 TRP P  14       2.945   9.391  14.783  0.00  0.00      PROA  
ATOM    190  CH2 TRP P  14       1.719   9.162  12.941  0.00  0.00      PROA  
ATOM    191  HH2 TRP P  14       2.563   9.399  12.310  0.00  0.00      PROA  
ATOM    192  C   TRP P  14      -2.107   5.973  17.599  0.00  0.00      PROA  
ATOM    193  O   TRP P  14      -0.921   5.599  17.571  0.00  0.00      PROA  
ATOM    194  N   THR P  15      -2.674   6.198  18.767  0.00  0.00      PROA  
ATOM    195  HN  THR P  15      -3.636   6.460  18.772  0.00  0.00      PROA  
ATOM    196  CA  THR P  15      -2.073   5.980  20.053  0.00  0.00      PROA  
ATOM    197  HA  THR P  15      -1.050   6.327  20.024  0.00  0.00      PROA  
ATOM    198  CB  THR P  15      -2.842   6.616  21.220  0.00  0.00      PROA  
ATOM    199  HB  THR P  15      -2.544   6.261  22.230  0.00  0.00      PROA  
ATOM    200  OG1 THR P  15      -4.236   6.415  21.146  0.00  0.00      PROA  
ATOM    201  HG1 THR P  15      -4.610   6.770  20.336  0.00  0.00      PROA  
ATOM    202  CG2 THR P  15      -2.616   8.097  21.120  0.00  0.00      PROA  
ATOM    203 HG21 THR P  15      -3.013   8.535  22.061  0.00  0.00      PROA  
ATOM    204 HG22 THR P  15      -3.067   8.555  20.214  0.00  0.00      PROA  
ATOM    205 HG23 THR P  15      -1.527   8.312  21.076  0.00  0.00      PROA  
ATOM    206  C   THR P  15      -1.815   4.529  20.303  0.00  0.00      PROA  
ATOM    207  O   THR P  15      -0.836   3.945  20.843  0.00  0.00      PROA  
ATOM    208  N   GLY P  16      -2.787   3.663  19.872  0.00  0.00      PROA  
ATOM    209  HN  GLY P  16      -3.662   3.959  19.496  0.00  0.00      PROA  
ATOM    210  CA  GLY P  16      -2.648   2.203  19.905  0.00  0.00      PROA  
ATOM    211  HA1 GLY P  16      -3.526   1.697  19.529  0.00  0.00      PROA  
ATOM    212  HA2 GLY P  16      -2.394   1.828  20.886  0.00  0.00      PROA  
ATOM    213  C   GLY P  16      -1.629   1.720  18.936  0.00  0.00      PROA  
ATOM    214  O   GLY P  16      -0.796   0.861  19.218  0.00  0.00      PROA  
ATOM    215  N   MET P  17      -1.656   2.270  17.711  0.00  0.00      PROA  
ATOM    216  HN  MET P  17      -2.241   3.026  17.429  0.00  0.00      PROA  
ATOM    217  CA  MET P  17      -0.675   1.947  16.693  0.00  0.00      PROA  
ATOM    218  HA  MET P  17      -0.677   0.880  16.523  0.00  0.00      PROA  
ATOM    219  CB  MET P  17      -1.193   2.686  15.357  0.00  0.00      PROA  
ATOM    220  HB1 MET P  17      -1.249   3.773  15.579  0.00  0.00      PROA  
ATOM    221  HB2 MET P  17      -2.200   2.241  15.212  0.00  0.00      PROA  
ATOM    222  CG  MET P  17      -0.207   2.695  14.117  0.00  0.00      PROA  
ATOM    223  HG1 MET P  17      -0.692   3.124  13.215  0.00  0.00      PROA  
ATOM    224  HG2 MET P  17      -0.038   1.609  13.957  0.00  0.00      PROA  
ATOM    225  SD  MET P  17       1.494   3.511  14.030  0.00  0.00      PROA  
ATOM    226  CE  MET P  17       0.810   5.254  14.113  0.00  0.00      PROA  
ATOM    227  HE1 MET P  17       1.543   6.043  13.840  0.00  0.00      PROA  
ATOM    228  HE2 MET P  17       0.655   5.538  15.176  0.00  0.00      PROA  
ATOM    229  HE3 MET P  17      -0.138   5.353  13.542  0.00  0.00      PROA  
ATOM    230  C   MET P  17       0.749   2.241  16.994  0.00  0.00      PROA  
ATOM    231  O   MET P  17       1.622   1.445  16.642  0.00  0.00      PROA  
ATOM    232  N   ILE P  18       1.061   3.432  17.540  0.00  0.00      PROA  
ATOM    233  HN  ILE P  18       0.413   4.184  17.628  0.00  0.00      PROA  
ATOM    234  CA  ILE P  18       2.448   3.816  17.866  0.00  0.00      PROA  
ATOM    235  HA  ILE P  18       3.075   3.400  17.091  0.00  0.00      PROA  
ATOM    236  CB  ILE P  18       2.595   5.307  18.075  0.00  0.00      PROA  
ATOM    237  HB  ILE P  18       1.970   5.795  17.298  0.00  0.00      PROA  
ATOM    238  CG2 ILE P  18       2.195   5.686  19.483  0.00  0.00      PROA  
ATOM    239 HG21 ILE P  18       1.316   5.114  19.851  0.00  0.00      PROA  
ATOM    240 HG22 ILE P  18       1.963   6.772  19.515  0.00  0.00      PROA  
ATOM    241 HG23 ILE P  18       3.040   5.410  20.150  0.00  0.00      PROA  
ATOM    242  CG1 ILE P  18       4.045   5.830  17.667  0.00  0.00      PROA  
ATOM    243 HG11 ILE P  18       4.760   5.360  18.376  0.00  0.00      PROA  
ATOM    244 HG12 ILE P  18       4.034   6.913  17.915  0.00  0.00      PROA  
ATOM    245  CD  ILE P  18       4.354   5.699  16.206  0.00  0.00      PROA  
ATOM    246  HD1 ILE P  18       5.374   6.103  16.033  0.00  0.00      PROA  
ATOM    247  HD2 ILE P  18       3.748   6.246  15.453  0.00  0.00      PROA  
ATOM    248  HD3 ILE P  18       4.324   4.623  15.930  0.00  0.00      PROA  
ATOM    249  C   ILE P  18       3.003   2.930  18.925  0.00  0.00      PROA  
ATOM    250  O   ILE P  18       4.081   2.451  18.918  0.00  0.00      PROA  
ATOM    251  N   ASP P  19       2.155   2.614  19.966  0.00  0.00      PROA  
ATOM    252  HN  ASP P  19       1.377   3.193  20.195  0.00  0.00      PROA  
ATOM    253  CA  ASP P  19       2.568   1.745  21.071  0.00  0.00      PROA  
ATOM    254  HA  ASP P  19       3.542   2.078  21.398  0.00  0.00      PROA  
ATOM    255  CB  ASP P  19       1.582   1.701  22.302  0.00  0.00      PROA  
ATOM    256  HB1 ASP P  19       1.987   0.877  22.927  0.00  0.00      PROA  
ATOM    257  HB2 ASP P  19       0.553   1.517  21.927  0.00  0.00      PROA  
ATOM    258  CG  ASP P  19       1.418   2.893  23.121  0.00  0.00      PROA  
ATOM    259  OD1 ASP P  19       1.909   4.014  22.847  0.00  0.00      PROA  
ATOM    260  OD2 ASP P  19       0.632   2.734  24.104  0.00  0.00      PROA  
ATOM    261  C   ASP P  19       2.779   0.300  20.632  0.00  0.00      PROA  
ATOM    262  O   ASP P  19       3.832  -0.295  20.845  0.00  0.00      PROA  
ATOM    263  N   GLY P  20       1.843  -0.129  19.748  0.00  0.00      PROA  
ATOM    264  HN  GLY P  20       1.056   0.440  19.525  0.00  0.00      PROA  
ATOM    265  CA  GLY P  20       2.030  -1.298  18.942  0.00  0.00      PROA  
ATOM    266  HA1 GLY P  20       1.146  -1.362  18.325  0.00  0.00      PROA  
ATOM    267  HA2 GLY P  20       2.207  -2.115  19.626  0.00  0.00      PROA  
ATOM    268  C   GLY P  20       3.193  -1.355  17.994  0.00  0.00      PROA  
ATOM    269  O   GLY P  20       3.801  -2.393  17.766  0.00  0.00      PROA  
ATOM    270  N   TRP P  21       3.604  -0.255  17.389  0.00  0.00      PROA  
ATOM    271  HN  TRP P  21       3.037   0.564  17.343  0.00  0.00      PROA  
ATOM    272  CA  TRP P  21       4.824  -0.186  16.585  0.00  0.00      PROA  
ATOM    273  HA  TRP P  21       4.784  -0.973  15.846  0.00  0.00      PROA  
ATOM    274  CB  TRP P  21       4.795   1.160  15.853  0.00  0.00      PROA  
ATOM    275  HB1 TRP P  21       4.660   1.940  16.633  0.00  0.00      PROA  
ATOM    276  HB2 TRP P  21       3.934   1.036  15.162  0.00  0.00      PROA  
ATOM    277  CG  TRP P  21       5.945   1.469  15.028  0.00  0.00      PROA  
ATOM    278  CD1 TRP P  21       6.828   2.517  15.032  0.00  0.00      PROA  
ATOM    279  HD1 TRP P  21       6.837   3.334  15.738  0.00  0.00      PROA  
ATOM    280  NE1 TRP P  21       7.800   2.327  14.148  0.00  0.00      PROA  
ATOM    281  HE1 TRP P  21       8.535   2.924  13.909  0.00  0.00      PROA  
ATOM    282  CE2 TRP P  21       7.591   1.158  13.462  0.00  0.00      PROA  
ATOM    283  CD2 TRP P  21       6.368   0.601  13.925  0.00  0.00      PROA  
ATOM    284  CE3 TRP P  21       5.797  -0.497  13.237  0.00  0.00      PROA  
ATOM    285  HE3 TRP P  21       4.812  -0.901  13.419  0.00  0.00      PROA  
ATOM    286  CZ3 TRP P  21       6.527  -1.127  12.269  0.00  0.00      PROA  
ATOM    287  HZ3 TRP P  21       6.213  -2.033  11.772  0.00  0.00      PROA  
ATOM    288  CZ2 TRP P  21       8.290   0.468  12.414  0.00  0.00      PROA  
ATOM    289  HZ2 TRP P  21       9.121   1.026  12.008  0.00  0.00      PROA  
ATOM    290  CH2 TRP P  21       7.772  -0.647  11.913  0.00  0.00      PROA  
ATOM    291  HH2 TRP P  21       8.324  -1.110  11.108  0.00  0.00      PROA  
ATOM    292  C   TRP P  21       6.101  -0.383  17.390  0.00  0.00      PROA  
ATOM    293  O   TRP P  21       6.898  -1.280  17.077  0.00  0.00      PROA  
ATOM    294  N   TYR P  22       6.348   0.404  18.443  0.00  0.00      PROA  
ATOM    295  HN  TYR P  22       5.672   1.108  18.646  0.00  0.00      PROA  
ATOM    296  CA  TYR P  22       7.474   0.301  19.424  0.00  0.00      PROA  
ATOM    297  HA  TYR P  22       8.328   0.286  18.762  0.00  0.00      PROA  
ATOM    298  CB  TYR P  22       7.512   1.469  20.480  0.00  0.00      PROA  
ATOM    299  HB1 TYR P  22       8.432   1.388  21.097  0.00  0.00      PROA  
ATOM    300  HB2 TYR P  22       6.593   1.473  21.104  0.00  0.00      PROA  
ATOM    301  CG  TYR P  22       7.767   2.812  19.901  0.00  0.00      PROA  
ATOM    302  CD1 TYR P  22       8.591   2.971  18.736  0.00  0.00      PROA  
ATOM    303  HD1 TYR P  22       9.084   2.120  18.289  0.00  0.00      PROA  
ATOM    304  CE1 TYR P  22       8.650   4.204  18.166  0.00  0.00      PROA  
ATOM    305  HE1 TYR P  22       9.161   4.279  17.218  0.00  0.00      PROA  
ATOM    306  CZ  TYR P  22       8.159   5.320  18.804  0.00  0.00      PROA  
ATOM    307  OH  TYR P  22       8.260   6.552  18.075  0.00  0.00      PROA  
ATOM    308  HH  TYR P  22       7.907   7.228  18.657  0.00  0.00      PROA  
ATOM    309  CD2 TYR P  22       7.216   3.937  20.509  0.00  0.00      PROA  
ATOM    310  HD2 TYR P  22       6.685   3.927  21.448  0.00  0.00      PROA  
ATOM    311  CE2 TYR P  22       7.367   5.187  19.942  0.00  0.00      PROA  
ATOM    312  HE2 TYR P  22       6.904   6.076  20.344  0.00  0.00      PROA  
ATOM    313  C   TYR P  22       7.560  -1.003  20.364  0.00  0.00      PROA  
ATOM    314  O   TYR P  22       8.663  -1.517  20.648  0.00  0.00      PROA  
ATOM    315  N   GLY P  23       6.445  -1.595  20.705  0.00  0.00      PROA  
ATOM    316  HN  GLY P  23       5.561  -1.412  20.282  0.00  0.00      PROA  
ATOM    317  CA  GLY P  23       6.459  -2.889  21.406  0.00  0.00      PROA  
ATOM    318  HA1 GLY P  23       5.586  -2.921  22.041  0.00  0.00      PROA  
ATOM    319  HA2 GLY P  23       7.349  -2.956  22.014  0.00  0.00      PROA  
ATOM    320  C   GLY P  23       6.297  -4.039  20.451  0.00  0.00      PROA  
ATOM    321  OT1 GLY P  23       5.343  -4.836  20.571  0.00  0.00      PROA  
ATOM    322  OT2 GLY P  23       7.093  -4.178  19.450  0.00  0.00      PROA  
ATOM    323  N   POPCM   1      21.883 -69.595  24.992  0.00  0.00      MEMB  
ATOM    324  C12 POPCM   1      22.783 -69.141  23.867  0.00  0.00      MEMB  
ATOM    325 H12A POPCM   1      23.804 -69.448  24.039  0.00  0.00      MEMB  
ATOM    326 H12B POPCM   1      22.859 -68.064  23.887  0.00  0.00      MEMB  
ATOM    327  C13 POPCM   1      20.483 -68.945  24.897  0.00  0.00      MEMB  
ATOM    328 H13A POPCM   1      20.096 -68.738  23.910  0.00  0.00      MEMB  
ATOM    329 H13B POPCM   1      19.842 -69.584  25.485  0.00  0.00      MEMB  
ATOM    330 H13C POPCM   1      20.600 -68.005  25.416  0.00  0.00      MEMB  
ATOM    331  C14 POPCM   1      21.750 -71.045  24.945  0.00  0.00      MEMB  
ATOM    332 H14A POPCM   1      22.697 -71.558  25.026  0.00  0.00      MEMB  
ATOM    333 H14B POPCM   1      21.150 -71.384  25.776  0.00  0.00      MEMB  
ATOM    334 H14C POPCM   1      21.355 -71.394  24.002  0.00  0.00      MEMB  
ATOM    335  C15 POPCM   1      22.524 -69.236  26.320  0.00  0.00      MEMB  
ATOM    336 H15A POPCM   1      22.624 -68.169  26.453  0.00  0.00      MEMB  
ATOM    337 H15B POPCM   1      23.493 -69.699  26.436  0.00  0.00      MEMB  
ATOM    338 H15C POPCM   1      21.884 -69.625  27.099  0.00  0.00      MEMB  
ATOM    339  C11 POPCM   1      22.327 -69.484  22.456  0.00  0.00      MEMB  
ATOM    340 H11A POPCM   1      22.746 -68.712  21.776  0.00  0.00      MEMB  
ATOM    341 H11B POPCM   1      21.219 -69.532  22.406  0.00  0.00      MEMB  
ATOM    342  P   POPCM   1      24.377 -71.052  22.026  0.00  0.00      MEMB  
ATOM    343  O13 POPCM   1      24.594 -72.522  22.143  0.00  0.00      MEMB  
ATOM    344  O14 POPCM   1      25.176 -70.202  22.976  0.00  0.00      MEMB  
ATOM    345  O12 POPCM   1      22.804 -70.798  22.201  0.00  0.00      MEMB  
ATOM    346  O11 POPCM   1      24.637 -70.457  20.601  0.00  0.00      MEMB  
ATOM    347  C1  POPCM   1      23.849 -70.917  19.516  0.00  0.00      MEMB  
ATOM    348  HA  POPCM   1      22.781 -70.637  19.647  0.00  0.00      MEMB  
ATOM    349  HB  POPCM   1      23.823 -72.025  19.447  0.00  0.00      MEMB  
ATOM    350  C2  POPCM   1      24.323 -70.402  18.110  0.00  0.00      MEMB  
ATOM    351  HS  POPCM   1      23.665 -70.875  17.349  0.00  0.00      MEMB  
ATOM    352  O21 POPCM   1      25.691 -70.694  17.905  0.00  0.00      MEMB  
ATOM    353  C21 POPCM   1      26.008 -72.023  17.953  0.00  0.00      MEMB  
ATOM    354  O22 POPCM   1      25.226 -72.936  18.019  0.00  0.00      MEMB  
ATOM    355  C22 POPCM   1      27.547 -72.213  17.622  0.00  0.00      MEMB  
ATOM    356  H2R POPCM   1      27.989 -71.761  18.535  0.00  0.00      MEMB  
ATOM    357  H2S POPCM   1      27.601 -71.667  16.656  0.00  0.00      MEMB  
ATOM    358  C3  POPCM   1      23.973 -68.825  17.945  0.00  0.00      MEMB  
ATOM    359  HX  POPCM   1      24.392 -68.670  16.928  0.00  0.00      MEMB  
ATOM    360  HY  POPCM   1      24.518 -68.293  18.753  0.00  0.00      MEMB  
ATOM    361  O31 POPCM   1      22.532 -68.586  17.994  0.00  0.00      MEMB  
ATOM    362  C31 POPCM   1      22.249 -67.353  18.298  0.00  0.00      MEMB  
ATOM    363  O32 POPCM   1      23.055 -66.513  18.649  0.00  0.00      MEMB  
ATOM    364  C32 POPCM   1      20.713 -67.159  18.290  0.00  0.00      MEMB  
ATOM    365  H2X POPCM   1      20.383 -66.702  19.247  0.00  0.00      MEMB  
ATOM    366  H2Y POPCM   1      20.317 -68.197  18.273  0.00  0.00      MEMB  
ATOM    367  C23 POPCM   1      28.074 -73.619  17.426  0.00  0.00      MEMB  
ATOM    368  H3R POPCM   1      27.384 -74.383  17.841  0.00  0.00      MEMB  
ATOM    369  H3S POPCM   1      29.071 -73.662  17.914  0.00  0.00      MEMB  
ATOM    370  C24 POPCM   1      28.505 -73.947  15.970  0.00  0.00      MEMB  
ATOM    371  H4R POPCM   1      29.213 -73.169  15.613  0.00  0.00      MEMB  
ATOM    372  H4S POPCM   1      27.606 -74.027  15.322  0.00  0.00      MEMB  
ATOM    373  C25 POPCM   1      29.238 -75.255  16.050  0.00  0.00      MEMB  
ATOM    374  H5R POPCM   1      28.635 -76.109  16.425  0.00  0.00      MEMB  
ATOM    375  H5S POPCM   1      30.099 -75.153  16.744  0.00  0.00      MEMB  
ATOM    376  C26 POPCM   1      29.859 -75.767  14.785  0.00  0.00      MEMB  
ATOM    377  H6R POPCM   1      29.114 -75.878  13.968  0.00  0.00      MEMB  
ATOM    378  H6S POPCM   1      30.370 -76.740  14.951  0.00  0.00      MEMB  
ATOM    379  C27 POPCM   1      31.056 -74.942  14.284  0.00  0.00      MEMB  
ATOM    380  H7R POPCM   1      31.716 -74.970  15.177  0.00  0.00      MEMB  
ATOM    381  H7S POPCM   1      30.677 -73.936  14.002  0.00  0.00      MEMB  
ATOM    382  C28 POPCM   1      31.751 -75.623  13.070  0.00  0.00      MEMB  
ATOM    383  H8R POPCM   1      31.850 -76.723  13.188  0.00  0.00      MEMB  
ATOM    384  H8S POPCM   1      32.799 -75.255  13.041  0.00  0.00      MEMB  
ATOM    385  C29 POPCM   1      31.011 -75.297  11.788  0.00  0.00      MEMB  
ATOM    386  H91 POPCM   1      30.000 -74.889  11.928  0.00  0.00      MEMB  
ATOM    387 C210 POPCM   1      31.520 -75.386  10.550  0.00  0.00      MEMB  
ATOM    388 H101 POPCM   1      30.957 -75.022   9.678  0.00  0.00      MEMB  
ATOM    389 C211 POPCM   1      32.886 -75.821  10.104  0.00  0.00      MEMB  
ATOM    390 H11R POPCM   1      33.310 -76.605  10.768  0.00  0.00      MEMB  
ATOM    391 H11S POPCM   1      33.679 -75.044  10.071  0.00  0.00      MEMB  
ATOM    392 C212 POPCM   1      32.742 -76.420   8.724  0.00  0.00      MEMB  
ATOM    393 H12R POPCM   1      31.834 -77.050   8.609  0.00  0.00      MEMB  
ATOM    394 H12S POPCM   1      33.598 -77.090   8.496  0.00  0.00      MEMB  
ATOM    395 C213 POPCM   1      32.849 -75.377   7.663  0.00  0.00      MEMB  
ATOM    396 H13R POPCM   1      33.618 -74.617   7.918  0.00  0.00      MEMB  
ATOM    397 H13S POPCM   1      31.923 -74.764   7.696  0.00  0.00      MEMB  
ATOM    398 C214 POPCM   1      32.934 -76.002   6.281  0.00  0.00      MEMB  
ATOM    399 H14R POPCM   1      32.064 -76.680   6.146  0.00  0.00      MEMB  
ATOM    400 H14S POPCM   1      33.830 -76.652   6.177  0.00  0.00      MEMB  
ATOM    401 C215 POPCM   1      32.853 -74.863   5.311  0.00  0.00      MEMB  
ATOM    402 H15R POPCM   1      33.864 -74.731   4.870  0.00  0.00      MEMB  
ATOM    403 H15S POPCM   1      32.609 -73.942   5.882  0.00  0.00      MEMB  
ATOM    404 C216 POPCM   1      31.667 -75.054   4.316  0.00  0.00      MEMB  
ATOM    405 H16R POPCM   1      30.756 -75.162   4.943  0.00  0.00      MEMB  
ATOM    406 H16S POPCM   1      31.837 -75.880   3.593  0.00  0.00      MEMB  
ATOM    407 C217 POPCM   1      31.391 -73.709   3.500  0.00  0.00      MEMB  
ATOM    408 H17R POPCM   1      32.178 -73.490   2.748  0.00  0.00      MEMB  
ATOM    409 H17S POPCM   1      31.341 -72.877   4.235  0.00  0.00      MEMB  
ATOM    410 C218 POPCM   1      30.025 -73.780   2.750  0.00  0.00      MEMB  
ATOM    411 H18R POPCM   1      29.266 -74.271   3.396  0.00  0.00      MEMB  
ATOM    412 H18S POPCM   1      30.043 -74.357   1.801  0.00  0.00      MEMB  
ATOM    413 H18T POPCM   1      29.629 -72.786   2.450  0.00  0.00      MEMB  
ATOM    414  C33 POPCM   1      20.464 -66.456  16.925  0.00  0.00      MEMB  
ATOM    415  H3X POPCM   1      20.615 -67.252  16.165  0.00  0.00      MEMB  
ATOM    416  H3Y POPCM   1      21.257 -65.691  16.779  0.00  0.00      MEMB  
ATOM    417  C34 POPCM   1      19.067 -66.040  16.781  0.00  0.00      MEMB  
ATOM    418  H4X POPCM   1      19.062 -65.094  16.199  0.00  0.00      MEMB  
ATOM    419  H4Y POPCM   1      18.680 -65.863  17.807  0.00  0.00      MEMB  
ATOM    420  C35 POPCM   1      18.187 -67.060  16.082  0.00  0.00      MEMB  
ATOM    421  H5X POPCM   1      18.218 -68.035  16.614  0.00  0.00      MEMB  
ATOM    422  H5Y POPCM   1      18.582 -67.278  15.066  0.00  0.00      MEMB  
ATOM    423  C36 POPCM   1      16.753 -66.532  15.895  0.00  0.00      MEMB  
ATOM    424  H6X POPCM   1      16.263 -67.196  15.151  0.00  0.00      MEMB  
ATOM    425  H6Y POPCM   1      16.867 -65.522  15.448  0.00  0.00      MEMB  
ATOM    426  C37 POPCM   1      15.876 -66.427  17.206  0.00  0.00      MEMB  
ATOM    427  H7X POPCM   1      16.434 -65.880  17.996  0.00  0.00      MEMB  
ATOM    428  H7Y POPCM   1      15.602 -67.465  17.491  0.00  0.00      MEMB  
ATOM    429  C38 POPCM   1      14.468 -65.909  16.928  0.00  0.00      MEMB  
ATOM    430  H8X POPCM   1      13.923 -66.197  17.853  0.00  0.00      MEMB  
ATOM    431  H8Y POPCM   1      13.995 -66.510  16.123  0.00  0.00      MEMB  
ATOM    432  C39 POPCM   1      14.344 -64.425  16.793  0.00  0.00      MEMB  
ATOM    433  H9X POPCM   1      14.735 -64.027  15.832  0.00  0.00      MEMB  
ATOM    434  H9Y POPCM   1      14.973 -63.909  17.550  0.00  0.00      MEMB  
ATOM    435 C310 POPCM   1      12.925 -63.920  17.053  0.00  0.00      MEMB  
ATOM    436 H10X POPCM   1      12.861 -63.376  18.020  0.00  0.00      MEMB  
ATOM    437 H10Y POPCM   1      12.221 -64.780  17.031  0.00  0.00      MEMB  
ATOM    438 C311 POPCM   1      12.485 -63.049  15.887  0.00  0.00      MEMB  
ATOM    439 H11X POPCM   1      13.253 -62.247  15.906  0.00  0.00      MEMB  
ATOM    440 H11Y POPCM   1      11.538 -62.482  16.015  0.00  0.00      MEMB  
ATOM    441 C312 POPCM   1      12.474 -63.667  14.455  0.00  0.00      MEMB  
ATOM    442 H12X POPCM   1      13.506 -63.851  14.086  0.00  0.00      MEMB  
ATOM    443 H12Y POPCM   1      12.247 -62.809  13.787  0.00  0.00      MEMB  
ATOM    444 C313 POPCM   1      11.656 -64.967  14.379  0.00  0.00      MEMB  
ATOM    445 H13X POPCM   1      10.691 -64.770  14.892  0.00  0.00      MEMB  
ATOM    446 H13Y POPCM   1      12.072 -65.785  15.006  0.00  0.00      MEMB  
ATOM    447 C314 POPCM   1      11.455 -65.374  12.915  0.00  0.00      MEMB  
ATOM    448 H14X POPCM   1      10.701 -64.775  12.360  0.00  0.00      MEMB  
ATOM    449 H14Y POPCM   1      11.039 -66.402  12.986  0.00  0.00      MEMB  
ATOM    450 C315 POPCM   1      12.696 -65.602  12.121  0.00  0.00      MEMB  
ATOM    451 H15X POPCM   1      13.568 -65.975  12.699  0.00  0.00      MEMB  
ATOM    452 H15Y POPCM   1      12.977 -64.562  11.847  0.00  0.00      MEMB  
ATOM    453 C316 POPCM   1      12.462 -66.587  10.985  0.00  0.00      MEMB  
ATOM    454 H16X POPCM   1      13.422 -66.651  10.430  0.00  0.00      MEMB  
ATOM    455 H16Y POPCM   1      11.870 -66.247  10.109  0.00  0.00      MEMB  
ATOM    456 H16Z POPCM   1      12.017 -67.576  11.229  0.00  0.00      MEMB  
ATOM    457  N   POPCM   2      26.250 -19.508  14.498  0.00  0.00      MEMB  
ATOM    458  C12 POPCM   2      27.159 -19.911  15.591  0.00  0.00      MEMB  
ATOM    459 H12A POPCM   2      28.051 -20.266  15.096  0.00  0.00      MEMB  
ATOM    460 H12B POPCM   2      26.715 -20.703  16.176  0.00  0.00      MEMB  
ATOM    461  C13 POPCM   2      25.706 -20.720  13.831  0.00  0.00      MEMB  
ATOM    462 H13A POPCM   2      25.101 -20.436  12.983  0.00  0.00      MEMB  
ATOM    463 H13B POPCM   2      26.512 -21.343  13.473  0.00  0.00      MEMB  
ATOM    464 H13C POPCM   2      25.016 -21.271  14.453  0.00  0.00      MEMB  
ATOM    465  C14 POPCM   2      25.069 -18.812  15.078  0.00  0.00      MEMB  
ATOM    466 H14A POPCM   2      24.522 -19.467  15.739  0.00  0.00      MEMB  
ATOM    467 H14B POPCM   2      25.455 -18.074  15.765  0.00  0.00      MEMB  
ATOM    468 H14C POPCM   2      24.317 -18.454  14.389  0.00  0.00      MEMB  
ATOM    469  C15 POPCM   2      26.999 -18.671  13.444  0.00  0.00      MEMB  
ATOM    470 H15A POPCM   2      27.198 -17.647  13.725  0.00  0.00      MEMB  
ATOM    471 H15B POPCM   2      26.316 -18.456  12.636  0.00  0.00      MEMB  
ATOM    472 H15C POPCM   2      27.883 -19.203  13.126  0.00  0.00      MEMB  
ATOM    473  C11 POPCM   2      27.720 -18.784  16.496  0.00  0.00      MEMB  
ATOM    474 H11A POPCM   2      28.158 -19.221  17.419  0.00  0.00      MEMB  
ATOM    475 H11B POPCM   2      26.953 -18.091  16.902  0.00  0.00      MEMB  
ATOM    476  P   POPCM   2      30.160 -18.517  15.624  0.00  0.00      MEMB  
ATOM    477  O13 POPCM   2      30.025 -19.852  15.060  0.00  0.00      MEMB  
ATOM    478  O14 POPCM   2      31.043 -18.416  16.823  0.00  0.00      MEMB  
ATOM    479  O12 POPCM   2      28.638 -17.954  15.814  0.00  0.00      MEMB  
ATOM    480  O11 POPCM   2      30.769 -17.423  14.542  0.00  0.00      MEMB  
ATOM    481  C1  POPCM   2      29.926 -16.270  14.194  0.00  0.00      MEMB  
ATOM    482  HA  POPCM   2      30.008 -15.505  14.997  0.00  0.00      MEMB  
ATOM    483  HB  POPCM   2      28.867 -16.495  13.946  0.00  0.00      MEMB  
ATOM    484  C2  POPCM   2      30.442 -15.517  12.956  0.00  0.00      MEMB  
ATOM    485  HS  POPCM   2      29.736 -14.676  12.784  0.00  0.00      MEMB  
ATOM    486  O21 POPCM   2      30.522 -16.398  11.844  0.00  0.00      MEMB  
ATOM    487  C21 POPCM   2      29.428 -16.733  11.215  0.00  0.00      MEMB  
ATOM    488  O22 POPCM   2      28.312 -16.476  11.632  0.00  0.00      MEMB  
ATOM    489  C22 POPCM   2      29.738 -17.428   9.902  0.00  0.00      MEMB  
ATOM    490  H2R POPCM   2      30.000 -18.506   9.959  0.00  0.00      MEMB  
ATOM    491  H2S POPCM   2      30.592 -16.886   9.443  0.00  0.00      MEMB  
ATOM    492  C3  POPCM   2      31.893 -14.902  13.176  0.00  0.00      MEMB  
ATOM    493  HX  POPCM   2      32.640 -15.725  13.186  0.00  0.00      MEMB  
ATOM    494  HY  POPCM   2      31.843 -14.458  14.193  0.00  0.00      MEMB  
ATOM    495  O31 POPCM   2      32.433 -13.968  12.211  0.00  0.00      MEMB  
ATOM    496  C31 POPCM   2      31.826 -12.790  12.086  0.00  0.00      MEMB  
ATOM    497  O32 POPCM   2      31.020 -12.341  12.890  0.00  0.00      MEMB  
ATOM    498  C32 POPCM   2      32.402 -12.051  10.876  0.00  0.00      MEMB  
ATOM    499  H2X POPCM   2      33.084 -12.742  10.337  0.00  0.00      MEMB  
ATOM    500  H2Y POPCM   2      33.054 -11.205  11.182  0.00  0.00      MEMB  
ATOM    501  C23 POPCM   2      28.539 -17.147   8.901  0.00  0.00      MEMB  
ATOM    502  H3R POPCM   2      29.036 -16.956   7.926  0.00  0.00      MEMB  
ATOM    503  H3S POPCM   2      27.984 -16.232   9.199  0.00  0.00      MEMB  
ATOM    504  C24 POPCM   2      27.642 -18.369   8.999  0.00  0.00      MEMB  
ATOM    505  H4R POPCM   2      26.995 -18.308   9.900  0.00  0.00      MEMB  
ATOM    506  H4S POPCM   2      28.301 -19.252   9.143  0.00  0.00      MEMB  
ATOM    507  C25 POPCM   2      26.788 -18.704   7.749  0.00  0.00      MEMB  
ATOM    508  H5R POPCM   2      26.228 -19.635   7.979  0.00  0.00      MEMB  
ATOM    509  H5S POPCM   2      27.484 -18.919   6.910  0.00  0.00      MEMB  
ATOM    510  C26 POPCM   2      25.830 -17.541   7.407  0.00  0.00      MEMB  
ATOM    511  H6R POPCM   2      25.362 -17.766   6.424  0.00  0.00      MEMB  
ATOM    512  H6S POPCM   2      26.392 -16.604   7.204  0.00  0.00      MEMB  
ATOM    513  C27 POPCM   2      24.818 -17.263   8.508  0.00  0.00      MEMB  
ATOM    514  H7R POPCM   2      25.373 -16.850   9.378  0.00  0.00      MEMB  
ATOM    515  H7S POPCM   2      24.388 -18.241   8.811  0.00  0.00      MEMB  
ATOM    516  C28 POPCM   2      23.555 -16.304   8.209  0.00  0.00      MEMB  
ATOM    517  H8R POPCM   2      22.946 -16.263   9.137  0.00  0.00      MEMB  
ATOM    518  H8S POPCM   2      23.067 -16.801   7.343  0.00  0.00      MEMB  
ATOM    519  C29 POPCM   2      23.961 -14.845   8.022  0.00  0.00      MEMB  
ATOM    520  H91 POPCM   2      24.212 -14.357   8.976  0.00  0.00      MEMB  
ATOM    521 C210 POPCM   2      24.078 -14.105   6.877  0.00  0.00      MEMB  
ATOM    522 H101 POPCM   2      24.544 -13.109   6.888  0.00  0.00      MEMB  
ATOM    523 C211 POPCM   2      23.777 -14.705   5.511  0.00  0.00      MEMB  
ATOM    524 H11R POPCM   2      23.790 -15.816   5.488  0.00  0.00      MEMB  
ATOM    525 H11S POPCM   2      24.539 -14.322   4.799  0.00  0.00      MEMB  
ATOM    526 C212 POPCM   2      22.362 -14.261   5.032  0.00  0.00      MEMB  
ATOM    527 H12R POPCM   2      22.477 -13.166   4.884  0.00  0.00      MEMB  
ATOM    528 H12S POPCM   2      21.565 -14.494   5.771  0.00  0.00      MEMB  
ATOM    529 C213 POPCM   2      22.111 -14.924   3.654  0.00  0.00      MEMB  
ATOM    530 H13R POPCM   2      22.381 -15.991   3.809  0.00  0.00      MEMB  
ATOM    531 H13S POPCM   2      22.752 -14.468   2.870  0.00  0.00      MEMB  
ATOM    532 C214 POPCM   2      20.662 -14.784   3.090  0.00  0.00      MEMB  
ATOM    533 H14R POPCM   2      20.418 -13.710   2.950  0.00  0.00      MEMB  
ATOM    534 H14S POPCM   2      19.928 -15.110   3.858  0.00  0.00      MEMB  
ATOM    535 C215 POPCM   2      20.506 -15.457   1.741  0.00  0.00      MEMB  
ATOM    536 H15R POPCM   2      20.771 -16.502   2.010  0.00  0.00      MEMB  
ATOM    537 H15S POPCM   2      21.204 -14.940   1.049  0.00  0.00      MEMB  
ATOM    538 C216 POPCM   2      19.105 -15.383   1.223  0.00  0.00      MEMB  
ATOM    539 H16R POPCM   2      18.859 -14.306   1.104  0.00  0.00      MEMB  
ATOM    540 H16S POPCM   2      18.411 -15.748   2.009  0.00  0.00      MEMB  
ATOM    541 C217 POPCM   2      18.752 -16.104  -0.125  0.00  0.00      MEMB  
ATOM    542 H17R POPCM   2      17.678 -15.979  -0.381  0.00  0.00      MEMB  
ATOM    543 H17S POPCM   2      19.104 -17.151  -0.005  0.00  0.00      MEMB  
ATOM    544 C218 POPCM   2      19.533 -15.577  -1.323  0.00  0.00      MEMB  
ATOM    545 H18R POPCM   2      20.604 -15.704  -1.057  0.00  0.00      MEMB  
ATOM    546 H18S POPCM   2      19.272 -14.532  -1.592  0.00  0.00      MEMB  
ATOM    547 H18T POPCM   2      19.357 -16.245  -2.194  0.00  0.00      MEMB  
ATOM    548  C33 POPCM   2      31.194 -11.519  10.047  0.00  0.00      MEMB  
ATOM    549  H3X POPCM   2      30.578 -10.804  10.635  0.00  0.00      MEMB  
ATOM    550  H3Y POPCM   2      30.495 -12.290   9.659  0.00  0.00      MEMB  
ATOM    551  C34 POPCM   2      31.576 -10.844   8.728  0.00  0.00      MEMB  
ATOM    552  H4X POPCM   2      31.810 -11.619   7.966  0.00  0.00      MEMB  
ATOM    553  H4Y POPCM   2      32.484 -10.204   8.724  0.00  0.00      MEMB  
ATOM    554  C35 POPCM   2      30.435  -9.958   8.069  0.00  0.00      MEMB  
ATOM    555  H5X POPCM   2      30.304  -8.981   8.581  0.00  0.00      MEMB  
ATOM    556  H5Y POPCM   2      29.485 -10.524   8.175  0.00  0.00      MEMB  
ATOM    557  C36 POPCM   2      30.770  -9.663   6.650  0.00  0.00      MEMB  
ATOM    558  H6X POPCM   2      30.845 -10.648   6.140  0.00  0.00      MEMB  
ATOM    559  H6Y POPCM   2      31.734  -9.112   6.666  0.00  0.00      MEMB  
ATOM    560  C37 POPCM   2      29.691  -8.859   5.997  0.00  0.00      MEMB  
ATOM    561  H7X POPCM   2      29.960  -7.808   6.240  0.00  0.00      MEMB  
ATOM    562  H7Y POPCM   2      28.692  -9.181   6.361  0.00  0.00      MEMB  
ATOM    563  C38 POPCM   2      29.831  -9.135   4.499  0.00  0.00      MEMB  
ATOM    564  H8X POPCM   2      29.772 -10.231   4.329  0.00  0.00      MEMB  
ATOM    565  H8Y POPCM   2      30.886  -8.879   4.260  0.00  0.00      MEMB  
ATOM    566  C39 POPCM   2      28.870  -8.397   3.542  0.00  0.00      MEMB  
ATOM    567  H9X POPCM   2      29.053  -7.304   3.629  0.00  0.00      MEMB  
ATOM    568  H9Y POPCM   2      27.864  -8.634   3.949  0.00  0.00      MEMB  
ATOM    569 C310 POPCM   2      28.912  -8.814   2.109  0.00  0.00      MEMB  
ATOM    570 H10X POPCM   2      28.233  -8.154   1.528  0.00  0.00      MEMB  
ATOM    571 H10Y POPCM   2      28.611  -9.882   2.061  0.00  0.00      MEMB  
ATOM    572 C311 POPCM   2      30.351  -8.717   1.471  0.00  0.00      MEMB  
ATOM    573 H11X POPCM   2      30.843  -9.571   1.984  0.00  0.00      MEMB  
ATOM    574 H11Y POPCM   2      30.749  -7.709   1.718  0.00  0.00      MEMB  
ATOM    575 C312 POPCM   2      30.191  -8.846  -0.063  0.00  0.00      MEMB  
ATOM    576 H12X POPCM   2      29.322  -8.199  -0.308  0.00  0.00      MEMB  
ATOM    577 H12Y POPCM   2      29.920  -9.851  -0.452  0.00  0.00      MEMB  
ATOM    578 C313 POPCM   2      31.409  -8.262  -0.770  0.00  0.00      MEMB  
ATOM    579 H13X POPCM   2      32.327  -8.872  -0.632  0.00  0.00      MEMB  
ATOM    580 H13Y POPCM   2      31.649  -7.365  -0.161  0.00  0.00      MEMB  
ATOM    581 C314 POPCM   2      31.196  -7.898  -2.277  0.00  0.00      MEMB  
ATOM    582 H14X POPCM   2      30.516  -7.035  -2.439  0.00  0.00      MEMB  
ATOM    583 H14Y POPCM   2      30.683  -8.770  -2.737  0.00  0.00      MEMB  
ATOM    584 C315 POPCM   2      32.523  -7.731  -3.143  0.00  0.00      MEMB  
ATOM    585 H15X POPCM   2      33.149  -8.587  -2.811  0.00  0.00      MEMB  
ATOM    586 H15Y POPCM   2      33.141  -6.848  -2.875  0.00  0.00      MEMB  
ATOM    587 C316 POPCM   2      32.219  -7.936  -4.610  0.00  0.00      MEMB  
ATOM    588 H16X POPCM   2      31.751  -8.909  -4.872  0.00  0.00      MEMB  
ATOM    589 H16Y POPCM   2      33.134  -7.919  -5.239  0.00  0.00      MEMB  
ATOM    590 H16Z POPCM   2      31.598  -7.116  -5.028  0.00  0.00      MEMB  
ATOM    591  N   POPCM   3      11.006  25.537  27.625  0.00  0.00      MEMB  
ATOM    592  C12 POPCM   3      10.876  24.401  26.673  0.00  0.00      MEMB  
ATOM    593 H12A POPCM   3       9.820  24.222  26.534  0.00  0.00      MEMB  
ATOM    594 H12B POPCM   3      11.297  23.494  27.081  0.00  0.00      MEMB  
ATOM    595  C13 POPCM   3      12.324  26.297  27.533  0.00  0.00      MEMB  
ATOM    596 H13A POPCM   3      12.533  26.661  26.538  0.00  0.00      MEMB  
ATOM    597 H13B POPCM   3      12.277  27.184  28.147  0.00  0.00      MEMB  
ATOM    598 H13C POPCM   3      13.099  25.640  27.897  0.00  0.00      MEMB  
ATOM    599  C14 POPCM   3       9.947  26.529  27.355  0.00  0.00      MEMB  
ATOM    600 H14A POPCM   3       9.929  26.886  26.336  0.00  0.00      MEMB  
ATOM    601 H14B POPCM   3       8.982  26.099  27.579  0.00  0.00      MEMB  
ATOM    602 H14C POPCM   3       9.996  27.325  28.082  0.00  0.00      MEMB  
ATOM    603  C15 POPCM   3      10.739  25.162  29.037  0.00  0.00      MEMB  
ATOM    604 H15A POPCM   3      11.424  24.424  29.427  0.00  0.00      MEMB  
ATOM    605 H15B POPCM   3       9.775  24.710  29.220  0.00  0.00      MEMB  
ATOM    606 H15C POPCM   3      10.852  26.033  29.666  0.00  0.00      MEMB  
ATOM    607  C11 POPCM   3      11.189  24.624  25.161  0.00  0.00      MEMB  
ATOM    608 H11A POPCM   3      11.069  23.676  24.594  0.00  0.00      MEMB  
ATOM    609 H11B POPCM   3      12.272  24.830  25.020  0.00  0.00      MEMB  
ATOM    610  P   POPCM   3      10.776  26.724  23.593  0.00  0.00      MEMB  
ATOM    611  O13 POPCM   3      11.435  27.873  24.200  0.00  0.00      MEMB  
ATOM    612  O14 POPCM   3       9.672  26.967  22.653  0.00  0.00      MEMB  
ATOM    613  O12 POPCM   3      10.277  25.642  24.651  0.00  0.00      MEMB  
ATOM    614  O11 POPCM   3      11.896  25.910  22.755  0.00  0.00      MEMB  
ATOM    615  C1  POPCM   3      11.946  26.034  21.295  0.00  0.00      MEMB  
ATOM    616  HA  POPCM   3      11.001  26.424  20.860  0.00  0.00      MEMB  
ATOM    617  HB  POPCM   3      12.061  25.023  20.849  0.00  0.00      MEMB  
ATOM    618  C2  POPCM   3      13.109  26.813  20.638  0.00  0.00      MEMB  
ATOM    619  HS  POPCM   3      14.080  26.368  20.942  0.00  0.00      MEMB  
ATOM    620  O21 POPCM   3      12.976  28.258  20.935  0.00  0.00      MEMB  
ATOM    621  C21 POPCM   3      14.078  28.965  20.827  0.00  0.00      MEMB  
ATOM    622  O22 POPCM   3      15.172  28.505  20.692  0.00  0.00      MEMB  
ATOM    623  C22 POPCM   3      13.667  30.454  20.962  0.00  0.00      MEMB  
ATOM    624  H2R POPCM   3      13.767  30.764  22.024  0.00  0.00      MEMB  
ATOM    625  H2S POPCM   3      12.681  30.545  20.460  0.00  0.00      MEMB  
ATOM    626  C3  POPCM   3      12.980  26.652  19.094  0.00  0.00      MEMB  
ATOM    627  HX  POPCM   3      12.996  25.590  18.767  0.00  0.00      MEMB  
ATOM    628  HY  POPCM   3      13.883  27.059  18.592  0.00  0.00      MEMB  
ATOM    629  O31 POPCM   3      11.837  27.379  18.587  0.00  0.00      MEMB  
ATOM    630  C31 POPCM   3      10.814  26.689  18.070  0.00  0.00      MEMB  
ATOM    631  O32 POPCM   3      10.677  25.478  18.150  0.00  0.00      MEMB  
ATOM    632  C32 POPCM   3       9.895  27.693  17.363  0.00  0.00      MEMB  
ATOM    633  H2X POPCM   3       8.945  27.674  17.938  0.00  0.00      MEMB  
ATOM    634  H2Y POPCM   3       9.873  27.346  16.308  0.00  0.00      MEMB  
ATOM    635  C23 POPCM   3      14.750  31.350  20.212  0.00  0.00      MEMB  
ATOM    636  H3R POPCM   3      15.786  31.138  20.553  0.00  0.00      MEMB  
ATOM    637  H3S POPCM   3      14.572  32.380  20.589  0.00  0.00      MEMB  
ATOM    638  C24 POPCM   3      14.800  31.319  18.667  0.00  0.00      MEMB  
ATOM    639  H4R POPCM   3      13.985  32.013  18.371  0.00  0.00      MEMB  
ATOM    640  H4S POPCM   3      14.572  30.288  18.320  0.00  0.00      MEMB  
ATOM    641  C25 POPCM   3      16.075  31.831  18.041  0.00  0.00      MEMB  
ATOM    642  H5R POPCM   3      16.938  31.236  18.407  0.00  0.00      MEMB  
ATOM    643  H5S POPCM   3      16.285  32.889  18.309  0.00  0.00      MEMB  
ATOM    644  C26 POPCM   3      16.072  31.867  16.512  0.00  0.00      MEMB  
ATOM    645  H6R POPCM   3      15.736  30.954  15.975  0.00  0.00      MEMB  
ATOM    646  H6S POPCM   3      17.102  32.063  16.145  0.00  0.00      MEMB  
ATOM    647  C27 POPCM   3      15.084  32.922  16.006  0.00  0.00      MEMB  
ATOM    648  H7R POPCM   3      15.269  33.799  16.663  0.00  0.00      MEMB  
ATOM    649  H7S POPCM   3      14.019  32.630  16.130  0.00  0.00      MEMB  
ATOM    650  C28 POPCM   3      15.229  33.425  14.528  0.00  0.00      MEMB  
ATOM    651  H8R POPCM   3      16.297  33.643  14.316  0.00  0.00      MEMB  
ATOM    652  H8S POPCM   3      14.666  34.363  14.333  0.00  0.00      MEMB  
ATOM    653  C29 POPCM   3      14.755  32.301  13.590  0.00  0.00      MEMB  
ATOM    654  H91 POPCM   3      13.667  32.138  13.573  0.00  0.00      MEMB  
ATOM    655 C210 POPCM   3      15.566  31.601  12.684  0.00  0.00      MEMB  
ATOM    656 H101 POPCM   3      15.184  30.840  11.988  0.00  0.00      MEMB  
ATOM    657 C211 POPCM   3      17.043  31.924  12.616  0.00  0.00      MEMB  
ATOM    658 H11R POPCM   3      17.474  31.632  13.597  0.00  0.00      MEMB  
ATOM    659 H11S POPCM   3      17.249  33.006  12.474  0.00  0.00      MEMB  
ATOM    660 C212 POPCM   3      17.897  31.171  11.578  0.00  0.00      MEMB  
ATOM    661 H12R POPCM   3      18.811  31.797  11.495  0.00  0.00      MEMB  
ATOM    662 H12S POPCM   3      17.381  31.063  10.601  0.00  0.00      MEMB  
ATOM    663 C213 POPCM   3      18.119  29.717  11.950  0.00  0.00      MEMB  
ATOM    664 H13R POPCM   3      18.767  29.123  11.270  0.00  0.00      MEMB  
ATOM    665 H13S POPCM   3      17.142  29.192  12.015  0.00  0.00      MEMB  
ATOM    666 C214 POPCM   3      18.832  29.549  13.324  0.00  0.00      MEMB  
ATOM    667 H14R POPCM   3      19.042  28.476  13.525  0.00  0.00      MEMB  
ATOM    668 H14S POPCM   3      18.166  29.800  14.177  0.00  0.00      MEMB  
ATOM    669 C215 POPCM   3      20.146  30.286  13.440  0.00  0.00      MEMB  
ATOM    670 H15R POPCM   3      20.626  29.829  14.332  0.00  0.00      MEMB  
ATOM    671 H15S POPCM   3      20.091  31.352  13.747  0.00  0.00      MEMB  
ATOM    672 C216 POPCM   3      21.101  30.207  12.272  0.00  0.00      MEMB  
ATOM    673 H16R POPCM   3      20.751  30.744  11.364  0.00  0.00      MEMB  
ATOM    674 H16S POPCM   3      21.181  29.177  11.863  0.00  0.00      MEMB  
ATOM    675 C217 POPCM   3      22.436  30.946  12.692  0.00  0.00      MEMB  
ATOM    676 H17R POPCM   3      22.764  30.479  13.645  0.00  0.00      MEMB  
ATOM    677 H17S POPCM   3      22.277  32.025  12.902  0.00  0.00      MEMB  
ATOM    678 C218 POPCM   3      23.442  30.778  11.527  0.00  0.00      MEMB  
ATOM    679 H18R POPCM   3      23.237  29.762  11.128  0.00  0.00      MEMB  
ATOM    680 H18S POPCM   3      24.456  30.971  11.937  0.00  0.00      MEMB  
ATOM    681 H18T POPCM   3      23.248  31.530  10.733  0.00  0.00      MEMB  
ATOM    682  C33 POPCM   3      10.298  29.161  17.285  0.00  0.00      MEMB  
ATOM    683  H3X POPCM   3      11.393  29.345  17.245  0.00  0.00      MEMB  
ATOM    684  H3Y POPCM   3      10.073  29.565  18.295  0.00  0.00      MEMB  
ATOM    685  C34 POPCM   3       9.499  29.937  16.264  0.00  0.00      MEMB  
ATOM    686  H4X POPCM   3       9.605  31.000  16.568  0.00  0.00      MEMB  
ATOM    687  H4Y POPCM   3       8.463  29.572  16.435  0.00  0.00      MEMB  
ATOM    688  C35 POPCM   3       9.828  29.795  14.770  0.00  0.00      MEMB  
ATOM    689  H5X POPCM   3       8.996  30.166  14.134  0.00  0.00      MEMB  
ATOM    690  H5Y POPCM   3       9.968  28.721  14.522  0.00  0.00      MEMB  
ATOM    691  C36 POPCM   3      11.117  30.547  14.331  0.00  0.00      MEMB  
ATOM    692  H6X POPCM   3      11.930  30.112  14.951  0.00  0.00      MEMB  
ATOM    693  H6Y POPCM   3      11.078  31.597  14.693  0.00  0.00      MEMB  
ATOM    694  C37 POPCM   3      11.407  30.561  12.814  0.00  0.00      MEMB  
ATOM    695  H7X POPCM   3      11.116  29.586  12.368  0.00  0.00      MEMB  
ATOM    696  H7Y POPCM   3      12.497  30.731  12.682  0.00  0.00      MEMB  
ATOM    697  C38 POPCM   3      10.757  31.738  12.180  0.00  0.00      MEMB  
ATOM    698  H8X POPCM   3      10.777  32.625  12.849  0.00  0.00      MEMB  
ATOM    699  H8Y POPCM   3       9.659  31.595  12.098  0.00  0.00      MEMB  
ATOM    700  C39 POPCM   3      11.407  32.067  10.802  0.00  0.00      MEMB  
ATOM    701  H9X POPCM   3      11.217  31.223  10.105  0.00  0.00      MEMB  
ATOM    702  H9Y POPCM   3      12.512  32.178  10.837  0.00  0.00      MEMB  
ATOM    703 C310 POPCM   3      10.719  33.395  10.250  0.00  0.00      MEMB  
ATOM    704 H10X POPCM   3      10.730  34.157  11.058  0.00  0.00      MEMB  
ATOM    705 H10Y POPCM   3       9.628  33.249  10.096  0.00  0.00      MEMB  
ATOM    706 C311 POPCM   3      11.410  33.943   9.008  0.00  0.00      MEMB  
ATOM    707 H11X POPCM   3      11.734  33.147   8.305  0.00  0.00      MEMB  
ATOM    708 H11Y POPCM   3      12.325  34.425   9.413  0.00  0.00      MEMB  
ATOM    709 C312 POPCM   3      10.615  35.018   8.221  0.00  0.00      MEMB  
ATOM    710 H12X POPCM   3      10.036  35.653   8.927  0.00  0.00      MEMB  
ATOM    711 H12Y POPCM   3       9.811  34.629   7.561  0.00  0.00      MEMB  
ATOM    712 C313 POPCM   3      11.640  35.950   7.461  0.00  0.00      MEMB  
ATOM    713 H13X POPCM   3      12.513  36.228   8.090  0.00  0.00      MEMB  
ATOM    714 H13Y POPCM   3      11.226  36.951   7.214  0.00  0.00      MEMB  
ATOM    715 C314 POPCM   3      12.380  35.247   6.252  0.00  0.00      MEMB  
ATOM    716 H14X POPCM   3      12.839  34.349   6.719  0.00  0.00      MEMB  
ATOM    717 H14Y POPCM   3      13.225  35.880   5.905  0.00  0.00      MEMB  
ATOM    718 C315 POPCM   3      11.392  34.989   5.054  0.00  0.00      MEMB  
ATOM    719 H15X POPCM   3      11.223  35.937   4.499  0.00  0.00      MEMB  
ATOM    720 H15Y POPCM   3      10.466  34.480   5.396  0.00  0.00      MEMB  
ATOM    721 C316 POPCM   3      12.108  34.083   4.033  0.00  0.00      MEMB  
ATOM    722 H16X POPCM   3      13.113  34.474   3.764  0.00  0.00      MEMB  
ATOM    723 H16Y POPCM   3      11.597  33.896   3.065  0.00  0.00      MEMB  
ATOM    724 H16Z POPCM   3      12.172  33.073   4.490  0.00  0.00      MEMB  
ATOM    725  N   POPCM   4     -50.501  -5.375  21.551  0.00  0.00      MEMB  
ATOM    726  C12 POPCM   4     -51.925  -5.174  22.072  0.00  0.00      MEMB  
ATOM    727 H12A POPCM   4     -51.974  -5.513  23.096  0.00  0.00      MEMB  
ATOM    728 H12B POPCM   4     -52.503  -5.951  21.594  0.00  0.00      MEMB  
ATOM    729  C13 POPCM   4     -50.037  -6.733  21.838  0.00  0.00      MEMB  
ATOM    730 H13A POPCM   4     -49.240  -7.184  21.265  0.00  0.00      MEMB  
ATOM    731 H13B POPCM   4     -49.775  -6.829  22.882  0.00  0.00      MEMB  
ATOM    732 H13C POPCM   4     -50.890  -7.383  21.709  0.00  0.00      MEMB  
ATOM    733  C14 POPCM   4     -50.367  -5.135  20.084  0.00  0.00      MEMB  
ATOM    734 H14A POPCM   4     -49.348  -5.254  19.744  0.00  0.00      MEMB  
ATOM    735 H14B POPCM   4     -50.912  -5.867  19.507  0.00  0.00      MEMB  
ATOM    736 H14C POPCM   4     -50.767  -4.156  19.867  0.00  0.00      MEMB  
ATOM    737  C15 POPCM   4     -49.481  -4.460  22.184  0.00  0.00      MEMB  
ATOM    738 H15A POPCM   4     -49.613  -4.326  23.247  0.00  0.00      MEMB  
ATOM    739 H15B POPCM   4     -49.704  -3.469  21.817  0.00  0.00      MEMB  
ATOM    740 H15C POPCM   4     -48.480  -4.651  21.824  0.00  0.00      MEMB  
ATOM    741  C11 POPCM   4     -52.525  -3.810  22.007  0.00  0.00      MEMB  
ATOM    742 H11A POPCM   4     -51.798  -3.042  22.347  0.00  0.00      MEMB  
ATOM    743 H11B POPCM   4     -53.421  -3.616  22.634  0.00  0.00      MEMB  
ATOM    744  P   POPCM   4     -54.127  -3.588  19.868  0.00  0.00      MEMB  
ATOM    745  O13 POPCM   4     -55.202  -2.686  20.348  0.00  0.00      MEMB  
ATOM    746  O14 POPCM   4     -54.478  -5.009  19.896  0.00  0.00      MEMB  
ATOM    747  O12 POPCM   4     -52.756  -3.413  20.636  0.00  0.00      MEMB  
ATOM    748  O11 POPCM   4     -53.791  -3.229  18.405  0.00  0.00      MEMB  
ATOM    749  C1  POPCM   4     -52.972  -2.079  18.110  0.00  0.00      MEMB  
ATOM    750  HA  POPCM   4     -51.880  -2.261  18.195  0.00  0.00      MEMB  
ATOM    751  HB  POPCM   4     -53.237  -1.206  18.744  0.00  0.00      MEMB  
ATOM    752  C2  POPCM   4     -53.135  -1.567  16.641  0.00  0.00      MEMB  
ATOM    753  HS  POPCM   4     -54.236  -1.490  16.515  0.00  0.00      MEMB  
ATOM    754  O21 POPCM   4     -52.781  -2.588  15.648  0.00  0.00      MEMB  
ATOM    755  C21 POPCM   4     -52.879  -2.302  14.338  0.00  0.00      MEMB  
ATOM    756  O22 POPCM   4     -53.367  -1.296  13.836  0.00  0.00      MEMB  
ATOM    757  C22 POPCM   4     -52.076  -3.428  13.620  0.00  0.00      MEMB  
ATOM    758  H2R POPCM   4     -52.741  -4.307  13.487  0.00  0.00      MEMB  
ATOM    759  H2S POPCM   4     -51.241  -3.613  14.329  0.00  0.00      MEMB  
ATOM    760  C3  POPCM   4     -52.548  -0.107  16.525  0.00  0.00      MEMB  
ATOM    761  HX  POPCM   4     -52.907   0.344  17.475  0.00  0.00      MEMB  
ATOM    762  HY  POPCM   4     -52.867   0.379  15.578  0.00  0.00      MEMB  
ATOM    763  O31 POPCM   4     -51.106  -0.102  16.527  0.00  0.00      MEMB  
ATOM    764  C31 POPCM   4     -50.614   1.099  16.519  0.00  0.00      MEMB  
ATOM    765  O32 POPCM   4     -51.183   2.131  16.747  0.00  0.00      MEMB  
ATOM    766  C32 POPCM   4     -49.303   0.982  15.801  0.00  0.00      MEMB  
ATOM    767  H2X POPCM   4     -48.762   0.029  15.985  0.00  0.00      MEMB  
ATOM    768  H2Y POPCM   4     -48.661   1.725  16.320  0.00  0.00      MEMB  
ATOM    769  C23 POPCM   4     -51.579  -3.048  12.224  0.00  0.00      MEMB  
ATOM    770  H3R POPCM   4     -50.668  -2.421  12.124  0.00  0.00      MEMB  
ATOM    771  H3S POPCM   4     -52.341  -2.452  11.677  0.00  0.00      MEMB  
ATOM    772  C24 POPCM   4     -51.542  -4.262  11.289  0.00  0.00      MEMB  
ATOM    773  H4R POPCM   4     -51.623  -3.857  10.258  0.00  0.00      MEMB  
ATOM    774  H4S POPCM   4     -52.471  -4.848  11.455  0.00  0.00      MEMB  
ATOM    775  C25 POPCM   4     -50.339  -5.150  11.597  0.00  0.00      MEMB  
ATOM    776  H5R POPCM   4     -50.200  -5.248  12.695  0.00  0.00      MEMB  
ATOM    777  H5S POPCM   4     -49.421  -4.591  11.315  0.00  0.00      MEMB  
ATOM    778  C26 POPCM   4     -50.464  -6.520  10.934  0.00  0.00      MEMB  
ATOM    779  H6R POPCM   4     -51.303  -7.120  11.346  0.00  0.00      MEMB  
ATOM    780  H6S POPCM   4     -49.622  -7.140  11.310  0.00  0.00      MEMB  
ATOM    781  C27 POPCM   4     -50.552  -6.404   9.427  0.00  0.00      MEMB  
ATOM    782  H7R POPCM   4     -50.409  -5.373   9.037  0.00  0.00      MEMB  
ATOM    783  H7S POPCM   4     -51.509  -6.879   9.121  0.00  0.00      MEMB  
ATOM    784  C28 POPCM   4     -49.384  -7.246   8.715  0.00  0.00      MEMB  
ATOM    785  H8R POPCM   4     -49.731  -7.305   7.661  0.00  0.00      MEMB  
ATOM    786  H8S POPCM   4     -49.473  -8.245   9.191  0.00  0.00      MEMB  
ATOM    787  C29 POPCM   4     -48.046  -6.574   8.925  0.00  0.00      MEMB  
ATOM    788  H91 POPCM   4     -47.699  -6.654   9.966  0.00  0.00      MEMB  
ATOM    789 C210 POPCM   4     -47.593  -5.609   8.118  0.00  0.00      MEMB  
ATOM    790 H101 POPCM   4     -46.649  -5.165   8.465  0.00  0.00      MEMB  
ATOM    791 C211 POPCM   4     -48.063  -5.220   6.699  0.00  0.00      MEMB  
ATOM    792 H11R POPCM   4     -49.155  -5.406   6.614  0.00  0.00      MEMB  
ATOM    793 H11S POPCM   4     -47.513  -5.830   5.951  0.00  0.00      MEMB  
ATOM    794 C212 POPCM   4     -47.698  -3.752   6.381  0.00  0.00      MEMB  
ATOM    795 H12R POPCM   4     -46.592  -3.644   6.397  0.00  0.00      MEMB  
ATOM    796 H12S POPCM   4     -48.086  -3.066   7.164  0.00  0.00      MEMB  
ATOM    797 C213 POPCM   4     -48.225  -3.346   4.974  0.00  0.00      MEMB  
ATOM    798 H13R POPCM   4     -47.742  -2.382   4.707  0.00  0.00      MEMB  
ATOM    799 H13S POPCM   4     -49.314  -3.128   5.023  0.00  0.00      MEMB  
ATOM    800 C214 POPCM   4     -47.964  -4.324   3.874  0.00  0.00      MEMB  
ATOM    801 H14R POPCM   4     -48.626  -5.205   4.011  0.00  0.00      MEMB  
ATOM    802 H14S POPCM   4     -46.892  -4.616   3.852  0.00  0.00      MEMB  
ATOM    803 C215 POPCM   4     -48.342  -3.819   2.469  0.00  0.00      MEMB  
ATOM    804 H15R POPCM   4     -47.972  -4.532   1.701  0.00  0.00      MEMB  
ATOM    805 H15S POPCM   4     -47.866  -2.828   2.313  0.00  0.00      MEMB  
ATOM    806 C216 POPCM   4     -49.818  -3.644   2.205  0.00  0.00      MEMB  
ATOM    807 H16R POPCM   4     -50.082  -2.577   2.364  0.00  0.00      MEMB  
ATOM    808 H16S POPCM   4     -50.395  -4.249   2.937  0.00  0.00      MEMB  
ATOM    809 C217 POPCM   4     -50.166  -3.890   0.761  0.00  0.00      MEMB  
ATOM    810 H17R POPCM   4     -49.970  -4.956   0.519  0.00  0.00      MEMB  
ATOM    811 H17S POPCM   4     -49.413  -3.266   0.234  0.00  0.00      MEMB  
ATOM    812 C218 POPCM   4     -51.640  -3.496   0.477  0.00  0.00      MEMB  
ATOM    813 H18R POPCM   4     -51.813  -2.399   0.468  0.00  0.00      MEMB  
ATOM    814 H18S POPCM   4     -52.350  -3.966   1.191  0.00  0.00      MEMB  
ATOM    815 H18T POPCM   4     -52.010  -3.792  -0.528  0.00  0.00      MEMB  
ATOM    816  C33 POPCM   4     -49.435   1.469  14.303  0.00  0.00      MEMB  
ATOM    817  H3X POPCM   4     -48.428   1.905  14.131  0.00  0.00      MEMB  
ATOM    818  H3Y POPCM   4     -50.097   2.361  14.294  0.00  0.00      MEMB  
ATOM    819  C34 POPCM   4     -49.893   0.386  13.259  0.00  0.00      MEMB  
ATOM    820  H4X POPCM   4     -50.916   0.075  13.561  0.00  0.00      MEMB  
ATOM    821  H4Y POPCM   4     -49.271  -0.527  13.371  0.00  0.00      MEMB  
ATOM    822  C35 POPCM   4     -49.890   0.983  11.864  0.00  0.00      MEMB  
ATOM    823  H5X POPCM   4     -48.839   1.156  11.546  0.00  0.00      MEMB  
ATOM    824  H5Y POPCM   4     -50.379   1.956  12.086  0.00  0.00      MEMB  
ATOM    825  C36 POPCM   4     -50.569   0.155  10.779  0.00  0.00      MEMB  
ATOM    826  H6X POPCM   4     -51.528  -0.107  11.274  0.00  0.00      MEMB  
ATOM    827  H6Y POPCM   4     -49.909  -0.733  10.685  0.00  0.00      MEMB  
ATOM    828  C37 POPCM   4     -50.826   1.002   9.493  0.00  0.00      MEMB  
ATOM    829  H7X POPCM   4     -49.888   1.349   9.008  0.00  0.00      MEMB  
ATOM    830  H7Y POPCM   4     -51.491   1.849   9.769  0.00  0.00      MEMB  
ATOM    831  C38 POPCM   4     -51.702   0.283   8.442  0.00  0.00      MEMB  
ATOM    832  H8X POPCM   4     -52.426  -0.398   8.938  0.00  0.00      MEMB  
ATOM    833  H8Y POPCM   4     -51.086  -0.476   7.914  0.00  0.00      MEMB  
ATOM    834  C39 POPCM   4     -52.341   1.156   7.374  0.00  0.00      MEMB  
ATOM    835  H9X POPCM   4     -51.591   1.658   6.726  0.00  0.00      MEMB  
ATOM    836  H9Y POPCM   4     -52.952   2.015   7.726  0.00  0.00      MEMB  
ATOM    837 C310 POPCM   4     -53.321   0.205   6.568  0.00  0.00      MEMB  
ATOM    838 H10X POPCM   4     -54.316   0.187   7.063  0.00  0.00      MEMB  
ATOM    839 H10Y POPCM   4     -52.869  -0.805   6.659  0.00  0.00      MEMB  
ATOM    840 C311 POPCM   4     -53.602   0.748   5.147  0.00  0.00      MEMB  
ATOM    841 H11X POPCM   4     -53.616   1.855   5.234  0.00  0.00      MEMB  
ATOM    842 H11Y POPCM   4     -54.601   0.395   4.812  0.00  0.00      MEMB  
ATOM    843 C312 POPCM   4     -52.506   0.391   4.070  0.00  0.00      MEMB  
ATOM    844 H12X POPCM   4     -52.669  -0.690   3.872  0.00  0.00      MEMB  
ATOM    845 H12Y POPCM   4     -51.542   0.638   4.564  0.00  0.00      MEMB  
ATOM    846 C313 POPCM   4     -52.745   1.126   2.792  0.00  0.00      MEMB  
ATOM    847 H13X POPCM   4     -52.577   2.219   2.904  0.00  0.00      MEMB  
ATOM    848 H13Y POPCM   4     -53.793   0.907   2.497  0.00  0.00      MEMB  
ATOM    849 C314 POPCM   4     -52.072   0.603   1.526  0.00  0.00      MEMB  
ATOM    850 H14X POPCM   4     -52.223  -0.484   1.350  0.00  0.00      MEMB  
ATOM    851 H14Y POPCM   4     -50.972   0.632   1.680  0.00  0.00      MEMB  
ATOM    852 C315 POPCM   4     -52.499   1.552   0.319  0.00  0.00      MEMB  
ATOM    853 H15X POPCM   4     -52.340   2.620   0.581  0.00  0.00      MEMB  
ATOM    854 H15Y POPCM   4     -53.583   1.370   0.157  0.00  0.00      MEMB  
ATOM    855 C316 POPCM   4     -51.700   1.200  -0.989  0.00  0.00      MEMB  
ATOM    856 H16X POPCM   4     -51.811   0.107  -1.151  0.00  0.00      MEMB  
ATOM    857 H16Y POPCM   4     -50.620   1.451  -0.918  0.00  0.00      MEMB  
ATOM    858 H16Z POPCM   4     -52.064   1.715  -1.904  0.00  0.00      MEMB  
ATOM    859  N   POPCM   5      46.902  13.222  19.394  0.00  0.00      MEMB  
ATOM    860  C12 POPCM   5      46.458  13.452  17.996  0.00  0.00      MEMB  
ATOM    861 H12A POPCM   5      47.010  12.700  17.452  0.00  0.00      MEMB  
ATOM    862 H12B POPCM   5      46.835  14.420  17.699  0.00  0.00      MEMB  
ATOM    863  C13 POPCM   5      46.663  14.471  20.298  0.00  0.00      MEMB  
ATOM    864 H13A POPCM   5      47.186  15.347  19.944  0.00  0.00      MEMB  
ATOM    865 H13B POPCM   5      45.611  14.669  20.438  0.00  0.00      MEMB  
ATOM    866 H13C POPCM   5      47.046  14.385  21.304  0.00  0.00      MEMB  
ATOM    867  C14 POPCM   5      46.321  11.998  19.933  0.00  0.00      MEMB  
ATOM    868 H14A POPCM   5      46.447  11.720  20.969  0.00  0.00      MEMB  
ATOM    869 H14B POPCM   5      45.309  11.905  19.568  0.00  0.00      MEMB  
ATOM    870 H14C POPCM   5      46.771  11.223  19.329  0.00  0.00      MEMB  
ATOM    871  C15 POPCM   5      48.423  13.035  19.280  0.00  0.00      MEMB  
ATOM    872 H15A POPCM   5      48.875  13.889  18.797  0.00  0.00      MEMB  
ATOM    873 H15B POPCM   5      48.662  12.104  18.789  0.00  0.00      MEMB  
ATOM    874 H15C POPCM   5      48.816  13.027  20.286  0.00  0.00      MEMB  
ATOM    875  C11 POPCM   5      44.946  13.465  17.579  0.00  0.00      MEMB  
ATOM    876 H11A POPCM   5      44.846  13.710  16.500  0.00  0.00      MEMB  
ATOM    877 H11B POPCM   5      44.377  14.229  18.151  0.00  0.00      MEMB  
ATOM    878  P   POPCM   5      44.077  11.044  16.851  0.00  0.00      MEMB  
ATOM    879  O13 POPCM   5      43.043  11.494  15.874  0.00  0.00      MEMB  
ATOM    880  O14 POPCM   5      43.872   9.805  17.577  0.00  0.00      MEMB  
ATOM    881  O12 POPCM   5      44.382  12.214  17.850  0.00  0.00      MEMB  
ATOM    882  O11 POPCM   5      45.397  10.990  15.935  0.00  0.00      MEMB  
ATOM    883  C1  POPCM   5      46.403   9.996  16.086  0.00  0.00      MEMB  
ATOM    884  HA  POPCM   5      46.170   9.418  17.006  0.00  0.00      MEMB  
ATOM    885  HB  POPCM   5      47.415  10.405  16.294  0.00  0.00      MEMB  
ATOM    886  C2  POPCM   5      46.468   8.853  14.933  0.00  0.00      MEMB  
ATOM    887  HS  POPCM   5      47.530   8.903  14.613  0.00  0.00      MEMB  
ATOM    888  O21 POPCM   5      45.566   9.160  13.889  0.00  0.00      MEMB  
ATOM    889  C21 POPCM   5      46.014  10.052  13.069  0.00  0.00      MEMB  
ATOM    890  O22 POPCM   5      47.010  10.726  13.097  0.00  0.00      MEMB  
ATOM    891  C22 POPCM   5      45.028   9.945  11.809  0.00  0.00      MEMB  
ATOM    892  H2R POPCM   5      44.305  10.780  11.927  0.00  0.00      MEMB  
ATOM    893  H2S POPCM   5      44.505   8.974  11.940  0.00  0.00      MEMB  
ATOM    894  C3  POPCM   5      46.156   7.484  15.569  0.00  0.00      MEMB  
ATOM    895  HX  POPCM   5      45.206   7.253  16.098  0.00  0.00      MEMB  
ATOM    896  HY  POPCM   5      46.811   7.347  16.456  0.00  0.00      MEMB  
ATOM    897  O31 POPCM   5      46.449   6.498  14.575  0.00  0.00      MEMB  
ATOM    898  C31 POPCM   5      45.475   6.216  13.617  0.00  0.00      MEMB  
ATOM    899  O32 POPCM   5      44.350   6.634  13.603  0.00  0.00      MEMB  
ATOM    900  C32 POPCM   5      46.112   5.319  12.627  0.00  0.00      MEMB  
ATOM    901  H2X POPCM   5      46.269   4.351  13.150  0.00  0.00      MEMB  
ATOM    902  H2Y POPCM   5      47.126   5.683  12.354  0.00  0.00      MEMB  
ATOM    903  C23 POPCM   5      45.880   9.949  10.555  0.00  0.00      MEMB  
ATOM    904  H3R POPCM   5      45.277   9.411   9.792  0.00  0.00      MEMB  
ATOM    905  H3S POPCM   5      46.897   9.516  10.662  0.00  0.00      MEMB  
ATOM    906  C24 POPCM   5      46.070  11.380  10.040  0.00  0.00      MEMB  
ATOM    907  H4R POPCM   5      46.655  11.499   9.103  0.00  0.00      MEMB  
ATOM    908  H4S POPCM   5      46.675  11.905  10.810  0.00  0.00      MEMB  
ATOM    909  C25 POPCM   5      44.868  12.360   9.866  0.00  0.00      MEMB  
ATOM    910  H5R POPCM   5      44.343  12.460  10.841  0.00  0.00      MEMB  
ATOM    911  H5S POPCM   5      44.270  11.768   9.140  0.00  0.00      MEMB  
ATOM    912  C26 POPCM   5      45.113  13.835   9.456  0.00  0.00      MEMB  
ATOM    913  H6R POPCM   5      45.678  13.924   8.504  0.00  0.00      MEMB  
ATOM    914  H6S POPCM   5      45.614  14.423  10.255  0.00  0.00      MEMB  
ATOM    915  C27 POPCM   5      43.745  14.458   9.104  0.00  0.00      MEMB  
ATOM    916  H7R POPCM   5      43.650  15.306   9.816  0.00  0.00      MEMB  
ATOM    917  H7S POPCM   5      42.888  13.835   9.437  0.00  0.00      MEMB  
ATOM    918  C28 POPCM   5      43.626  14.947   7.622  0.00  0.00      MEMB  
ATOM    919  H8R POPCM   5      44.075  14.194   6.940  0.00  0.00      MEMB  
ATOM    920  H8S POPCM   5      44.332  15.787   7.447  0.00  0.00      MEMB  
ATOM    921  C29 POPCM   5      42.218  15.140   7.145  0.00  0.00      MEMB  
ATOM    922  H91 POPCM   5      41.650  14.198   7.131  0.00  0.00      MEMB  
ATOM    923 C210 POPCM   5      41.553  16.167   6.620  0.00  0.00      MEMB  
ATOM    924 H101 POPCM   5      40.479  16.009   6.443  0.00  0.00      MEMB  
ATOM    925 C211 POPCM   5      42.195  17.521   6.619  0.00  0.00      MEMB  
ATOM    926 H11R POPCM   5      43.229  17.443   7.018  0.00  0.00      MEMB  
ATOM    927 H11S POPCM   5      41.677  18.301   7.217  0.00  0.00      MEMB  
ATOM    928 C212 POPCM   5      42.310  18.024   5.209  0.00  0.00      MEMB  
ATOM    929 H12R POPCM   5      42.732  17.153   4.664  0.00  0.00      MEMB  
ATOM    930 H12S POPCM   5      43.072  18.831   5.169  0.00  0.00      MEMB  
ATOM    931 C213 POPCM   5      40.965  18.636   4.606  0.00  0.00      MEMB  
ATOM    932 H13R POPCM   5      40.609  19.409   5.320  0.00  0.00      MEMB  
ATOM    933 H13S POPCM   5      40.178  17.861   4.484  0.00  0.00      MEMB  
ATOM    934 C214 POPCM   5      41.183  19.169   3.249  0.00  0.00      MEMB  
ATOM    935 H14R POPCM   5      41.689  18.386   2.645  0.00  0.00      MEMB  
ATOM    936 H14S POPCM   5      41.892  20.002   3.445  0.00  0.00      MEMB  
ATOM    937 C215 POPCM   5      39.857  19.574   2.575  0.00  0.00      MEMB  
ATOM    938 H15R POPCM   5      39.282  20.195   3.295  0.00  0.00      MEMB  
ATOM    939 H15S POPCM   5      39.359  18.624   2.285  0.00  0.00      MEMB  
ATOM    940 C216 POPCM   5      40.149  20.429   1.266  0.00  0.00      MEMB  
ATOM    941 H16R POPCM   5      41.102  20.038   0.849  0.00  0.00      MEMB  
ATOM    942 H16S POPCM   5      40.146  21.407   1.794  0.00  0.00      MEMB  
ATOM    943 C217 POPCM   5      39.024  20.352   0.268  0.00  0.00      MEMB  
ATOM    944 H17R POPCM   5      39.137  21.070  -0.572  0.00  0.00      MEMB  
ATOM    945 H17S POPCM   5      38.091  20.599   0.818  0.00  0.00      MEMB  
ATOM    946 C218 POPCM   5      38.799  18.916  -0.346  0.00  0.00      MEMB  
ATOM    947 H18R POPCM   5      37.962  18.895  -1.076  0.00  0.00      MEMB  
ATOM    948 H18S POPCM   5      38.565  18.189   0.462  0.00  0.00      MEMB  
ATOM    949 H18T POPCM   5      39.818  18.657  -0.702  0.00  0.00      MEMB  
ATOM    950  C33 POPCM   5      45.222   5.146  11.321  0.00  0.00      MEMB  
ATOM    951  H3X POPCM   5      45.091   6.180  10.936  0.00  0.00      MEMB  
ATOM    952  H3Y POPCM   5      44.218   4.787  11.633  0.00  0.00      MEMB  
ATOM    953  C34 POPCM   5      45.920   4.172  10.339  0.00  0.00      MEMB  
ATOM    954  H4X POPCM   5      45.493   3.157  10.491  0.00  0.00      MEMB  
ATOM    955  H4Y POPCM   5      47.015   4.105  10.517  0.00  0.00      MEMB  
ATOM    956  C35 POPCM   5      45.824   4.586   8.864  0.00  0.00      MEMB  
ATOM    957  H5X POPCM   5      46.194   5.617   8.676  0.00  0.00      MEMB  
ATOM    958  H5Y POPCM   5      44.756   4.500   8.572  0.00  0.00      MEMB  
ATOM    959  C36 POPCM   5      46.523   3.597   7.864  0.00  0.00      MEMB  
ATOM    960  H6X POPCM   5      46.273   2.578   8.230  0.00  0.00      MEMB  
ATOM    961  H6Y POPCM   5      47.625   3.674   7.980  0.00  0.00      MEMB  
ATOM    962  C37 POPCM   5      46.062   3.666   6.341  0.00  0.00      MEMB  
ATOM    963  H7X POPCM   5      44.990   3.399   6.224  0.00  0.00      MEMB  
ATOM    964  H7Y POPCM   5      46.699   2.951   5.777  0.00  0.00      MEMB  
ATOM    965  C38 POPCM   5      46.255   5.038   5.786  0.00  0.00      MEMB  
ATOM    966  H8X POPCM   5      47.346   5.188   5.931  0.00  0.00      MEMB  
ATOM    967  H8Y POPCM   5      45.631   5.798   6.304  0.00  0.00      MEMB  
ATOM    968  C39 POPCM   5      45.918   5.083   4.324  0.00  0.00      MEMB  
ATOM    969  H9X POPCM   5      44.820   4.978   4.197  0.00  0.00      MEMB  
ATOM    970  H9Y POPCM   5      46.304   4.173   3.817  0.00  0.00      MEMB  
ATOM    971 C310 POPCM   5      46.523   6.304   3.528  0.00  0.00      MEMB  
ATOM    972 H10X POPCM   5      47.548   6.427   3.938  0.00  0.00      MEMB  
ATOM    973 H10Y POPCM   5      45.923   7.187   3.835  0.00  0.00      MEMB  
ATOM    974 C311 POPCM   5      46.630   6.142   1.984  0.00  0.00      MEMB  
ATOM    975 H11X POPCM   5      45.636   5.820   1.607  0.00  0.00      MEMB  
ATOM    976 H11Y POPCM   5      47.324   5.287   1.837  0.00  0.00      MEMB  
ATOM    977 C312 POPCM   5      47.034   7.431   1.348  0.00  0.00      MEMB  
ATOM    978 H12X POPCM   5      48.105   7.554   1.616  0.00  0.00      MEMB  
ATOM    979 H12Y POPCM   5      46.491   8.338   1.691  0.00  0.00      MEMB  
ATOM    980 C313 POPCM   5      46.911   7.584  -0.189  0.00  0.00      MEMB  
ATOM    981 H13X POPCM   5      45.821   7.503  -0.389  0.00  0.00      MEMB  
ATOM    982 H13Y POPCM   5      47.408   6.722  -0.684  0.00  0.00      MEMB  
ATOM    983 C314 POPCM   5      47.527   8.844  -0.762  0.00  0.00      MEMB  
ATOM    984 H14X POPCM   5      47.222   9.747  -0.192  0.00  0.00      MEMB  
ATOM    985 H14Y POPCM   5      47.231   9.117  -1.797  0.00  0.00      MEMB  
ATOM    986 C315 POPCM   5      49.043   8.703  -0.736  0.00  0.00      MEMB  
ATOM    987 H15X POPCM   5      49.375   7.678  -1.008  0.00  0.00      MEMB  
ATOM    988 H15Y POPCM   5      49.423   8.741   0.308  0.00  0.00      MEMB  
ATOM    989 C316 POPCM   5      49.729   9.807  -1.407  0.00  0.00      MEMB  
ATOM    990 H16X POPCM   5      49.516   9.756  -2.497  0.00  0.00      MEMB  
ATOM    991 H16Y POPCM   5      50.834   9.697  -1.380  0.00  0.00      MEMB  
ATOM    992 H16Z POPCM   5      49.367  10.818  -1.122  0.00  0.00      MEMB  
ATOM    993  N   POPCM   6      13.797  18.835  22.933  0.00  0.00      MEMB  
ATOM    994  C12 POPCM   6      14.559  20.180  22.807  0.00  0.00      MEMB  
ATOM    995 H12A POPCM   6      14.802  20.574  23.783  0.00  0.00      MEMB  
ATOM    996 H12B POPCM   6      13.896  20.855  22.287  0.00  0.00      MEMB  
ATOM    997  C13 POPCM   6      12.371  19.111  23.375  0.00  0.00      MEMB  
ATOM    998 H13A POPCM   6      11.837  19.813  22.751  0.00  0.00      MEMB  
ATOM    999 H13B POPCM   6      11.837  18.193  23.180  0.00  0.00      MEMB  
ATOM   1000 H13C POPCM   6      12.411  19.553  24.359  0.00  0.00      MEMB  
ATOM   1001  C14 POPCM   6      13.672  18.227  21.552  0.00  0.00      MEMB  
ATOM   1002 H14A POPCM   6      14.632  18.047  21.091  0.00  0.00      MEMB  
ATOM   1003 H14B POPCM   6      13.222  17.245  21.529  0.00  0.00      MEMB  
ATOM   1004 H14C POPCM   6      13.129  18.984  21.006  0.00  0.00      MEMB  
ATOM   1005  C15 POPCM   6      14.526  17.944  23.888  0.00  0.00      MEMB  
ATOM   1006 H15A POPCM   6      14.051  16.989  23.723  0.00  0.00      MEMB  
ATOM   1007 H15B POPCM   6      14.305  18.271  24.894  0.00  0.00      MEMB  
ATOM   1008 H15C POPCM   6      15.597  17.977  23.754  0.00  0.00      MEMB  
ATOM   1009  C11 POPCM   6      15.817  20.129  21.924  0.00  0.00      MEMB  
ATOM   1010 H11A POPCM   6      16.320  19.162  22.143  0.00  0.00      MEMB  
ATOM   1011 H11B POPCM   6      16.579  20.891  22.192  0.00  0.00      MEMB  
ATOM   1012  P   POPCM   6      15.062  21.608  19.956  0.00  0.00      MEMB  
ATOM   1013  O13 POPCM   6      16.161  22.588  20.121  0.00  0.00      MEMB  
ATOM   1014  O14 POPCM   6      13.786  21.991  20.578  0.00  0.00      MEMB  
ATOM   1015  O12 POPCM   6      15.506  20.132  20.523  0.00  0.00      MEMB  
ATOM   1016  O11 POPCM   6      14.770  21.424  18.395  0.00  0.00      MEMB  
ATOM   1017  C1  POPCM   6      14.152  20.271  17.785  0.00  0.00      MEMB  
ATOM   1018  HA  POPCM   6      13.684  19.615  18.550  0.00  0.00      MEMB  
ATOM   1019  HB  POPCM   6      14.868  19.697  17.159  0.00  0.00      MEMB  
ATOM   1020  C2  POPCM   6      13.019  20.611  16.796  0.00  0.00      MEMB  
ATOM   1021  HS  POPCM   6      12.482  19.656  16.610  0.00  0.00      MEMB  
ATOM   1022  O21 POPCM   6      13.584  21.123  15.568  0.00  0.00      MEMB  
ATOM   1023  C21 POPCM   6      13.688  20.308  14.601  0.00  0.00      MEMB  
ATOM   1024  O22 POPCM   6      13.348  19.125  14.599  0.00  0.00      MEMB  
ATOM   1025  C22 POPCM   6      14.275  20.964  13.292  0.00  0.00      MEMB  
ATOM   1026  H2R POPCM   6      14.782  20.164  12.711  0.00  0.00      MEMB  
ATOM   1027  H2S POPCM   6      15.011  21.740  13.594  0.00  0.00      MEMB  
ATOM   1028  C3  POPCM   6      12.115  21.715  17.432  0.00  0.00      MEMB  
ATOM   1029  HX  POPCM   6      12.707  22.602  17.747  0.00  0.00      MEMB  
ATOM   1030  HY  POPCM   6      11.867  21.076  18.306  0.00  0.00      MEMB  
ATOM   1031  O31 POPCM   6      10.879  21.969  16.683  0.00  0.00      MEMB  
ATOM   1032  C31 POPCM   6      10.876  22.975  15.888  0.00  0.00      MEMB  
ATOM   1033  O32 POPCM   6      11.884  23.647  15.649  0.00  0.00      MEMB  
ATOM   1034  C32 POPCM   6       9.550  23.185  15.392  0.00  0.00      MEMB  
ATOM   1035  H2X POPCM   6       9.058  23.765  16.202  0.00  0.00      MEMB  
ATOM   1036  H2Y POPCM   6       8.965  22.249  15.266  0.00  0.00      MEMB  
ATOM   1037  C23 POPCM   6      13.103  21.713  12.564  0.00  0.00      MEMB  
ATOM   1038  H3R POPCM   6      12.589  22.354  13.312  0.00  0.00      MEMB  
ATOM   1039  H3S POPCM   6      12.408  20.968  12.121  0.00  0.00      MEMB  
ATOM   1040  C24 POPCM   6      13.607  22.696  11.527  0.00  0.00      MEMB  
ATOM   1041  H4R POPCM   6      14.512  23.168  11.965  0.00  0.00      MEMB  
ATOM   1042  H4S POPCM   6      12.893  23.528  11.343  0.00  0.00      MEMB  
ATOM   1043  C25 POPCM   6      13.996  22.076  10.210  0.00  0.00      MEMB  
ATOM   1044  H5R POPCM   6      13.213  21.442   9.742  0.00  0.00      MEMB  
ATOM   1045  H5S POPCM   6      14.944  21.499  10.260  0.00  0.00      MEMB  
ATOM   1046  C26 POPCM   6      14.225  23.235   9.188  0.00  0.00      MEMB  
ATOM   1047  H6R POPCM   6      15.172  23.770   9.412  0.00  0.00      MEMB  
ATOM   1048  H6S POPCM   6      13.373  23.936   9.321  0.00  0.00      MEMB  
ATOM   1049  C27 POPCM   6      14.283  22.765   7.725  0.00  0.00      MEMB  
ATOM   1050  H7R POPCM   6      13.407  22.087   7.638  0.00  0.00      MEMB  
ATOM   1051  H7S POPCM   6      15.221  22.176   7.651  0.00  0.00      MEMB  
ATOM   1052  C28 POPCM   6      14.039  23.794   6.560  0.00  0.00      MEMB  
ATOM   1053  H8R POPCM   6      14.805  24.596   6.609  0.00  0.00      MEMB  
ATOM   1054  H8S POPCM   6      13.001  24.092   6.821  0.00  0.00      MEMB  
ATOM   1055  C29 POPCM   6      14.064  22.983   5.269  0.00  0.00      MEMB  
ATOM   1056  H91 POPCM   6      13.195  22.309   5.293  0.00  0.00      MEMB  
ATOM   1057 C210 POPCM   6      14.868  23.050   4.184  0.00  0.00      MEMB  
ATOM   1058 H101 POPCM   6      14.652  22.451   3.287  0.00  0.00      MEMB  
ATOM   1059 C211 POPCM   6      15.994  24.049   4.023  0.00  0.00      MEMB  
ATOM   1060 H11R POPCM   6      15.790  25.024   4.515  0.00  0.00      MEMB  
ATOM   1061 H11S POPCM   6      16.177  24.117   2.929  0.00  0.00      MEMB  
ATOM   1062 C212 POPCM   6      17.351  23.431   4.522  0.00  0.00      MEMB  
ATOM   1063 H12R POPCM   6      18.193  23.993   4.065  0.00  0.00      MEMB  
ATOM   1064 H12S POPCM   6      17.456  22.351   4.282  0.00  0.00      MEMB  
ATOM   1065 C213 POPCM   6      17.579  23.504   6.030  0.00  0.00      MEMB  
ATOM   1066 H13R POPCM   6      16.773  22.955   6.563  0.00  0.00      MEMB  
ATOM   1067 H13S POPCM   6      17.665  24.558   6.370  0.00  0.00      MEMB  
ATOM   1068 C214 POPCM   6      18.974  22.864   6.301  0.00  0.00      MEMB  
ATOM   1069 H14R POPCM   6      19.795  23.565   6.037  0.00  0.00      MEMB  
ATOM   1070 H14S POPCM   6      19.134  21.968   5.665  0.00  0.00      MEMB  
ATOM   1071 C215 POPCM   6      18.983  22.534   7.772  0.00  0.00      MEMB  
ATOM   1072 H15R POPCM   6      18.234  21.779   8.092  0.00  0.00      MEMB  
ATOM   1073 H15S POPCM   6      18.815  23.411   8.434  0.00  0.00      MEMB  
ATOM   1074 C216 POPCM   6      20.311  21.964   8.104  0.00  0.00      MEMB  
ATOM   1075 H16R POPCM   6      21.127  22.560   7.644  0.00  0.00      MEMB  
ATOM   1076 H16S POPCM   6      20.423  21.056   7.472  0.00  0.00      MEMB  
ATOM   1077 C217 POPCM   6      20.632  21.488   9.469  0.00  0.00      MEMB  
ATOM   1078 H17R POPCM   6      19.871  20.717   9.715  0.00  0.00      MEMB  
ATOM   1079 H17S POPCM   6      20.619  22.335  10.187  0.00  0.00      MEMB  
ATOM   1080 C218 POPCM   6      22.052  20.927   9.785  0.00  0.00      MEMB  
ATOM   1081 H18R POPCM   6      22.227  19.985   9.223  0.00  0.00      MEMB  
ATOM   1082 H18S POPCM   6      22.201  20.725  10.868  0.00  0.00      MEMB  
ATOM   1083 H18T POPCM   6      22.814  21.684   9.500  0.00  0.00      MEMB  
ATOM   1084  C33 POPCM   6       9.641  24.148  14.184  0.00  0.00      MEMB  
ATOM   1085  H3X POPCM   6      10.500  24.852  14.181  0.00  0.00      MEMB  
ATOM   1086  H3Y POPCM   6       8.837  24.907  14.296  0.00  0.00      MEMB  
ATOM   1087  C34 POPCM   6       9.465  23.386  12.878  0.00  0.00      MEMB  
ATOM   1088  H4X POPCM   6       8.542  22.807  12.661  0.00  0.00      MEMB  
ATOM   1089  H4Y POPCM   6      10.313  22.668  12.869  0.00  0.00      MEMB  
ATOM   1090  C35 POPCM   6       9.600  24.226  11.602  0.00  0.00      MEMB  
ATOM   1091  H5X POPCM   6      10.485  24.892  11.686  0.00  0.00      MEMB  
ATOM   1092  H5Y POPCM   6       8.737  24.912  11.468  0.00  0.00      MEMB  
ATOM   1093  C36 POPCM   6       9.916  23.448  10.315  0.00  0.00      MEMB  
ATOM   1094  H6X POPCM   6       9.111  22.711  10.107  0.00  0.00      MEMB  
ATOM   1095  H6Y POPCM   6      10.898  22.947  10.456  0.00  0.00      MEMB  
ATOM   1096  C37 POPCM   6       9.849  24.231   8.980  0.00  0.00      MEMB  
ATOM   1097  H7X POPCM   6      10.472  25.151   9.017  0.00  0.00      MEMB  
ATOM   1098  H7Y POPCM   6       8.838  24.692   8.998  0.00  0.00      MEMB  
ATOM   1099  C38 POPCM   6      10.197  23.440   7.652  0.00  0.00      MEMB  
ATOM   1100  H8X POPCM   6       9.506  22.584   7.494  0.00  0.00      MEMB  
ATOM   1101  H8Y POPCM   6      11.205  22.984   7.762  0.00  0.00      MEMB  
ATOM   1102  C39 POPCM   6      10.130  24.228   6.327  0.00  0.00      MEMB  
ATOM   1103  H9X POPCM   6      11.124  24.680   6.122  0.00  0.00      MEMB  
ATOM   1104  H9Y POPCM   6       9.325  24.984   6.203  0.00  0.00      MEMB  
ATOM   1105 C310 POPCM   6       9.796  23.272   5.128  0.00  0.00      MEMB  
ATOM   1106 H10X POPCM   6       8.753  22.941   5.314  0.00  0.00      MEMB  
ATOM   1107 H10Y POPCM   6      10.495  22.417   5.246  0.00  0.00      MEMB  
ATOM   1108 C311 POPCM   6       9.822  23.912   3.690  0.00  0.00      MEMB  
ATOM   1109 H11X POPCM   6       9.154  24.790   3.557  0.00  0.00      MEMB  
ATOM   1110 H11Y POPCM   6       9.562  23.192   2.885  0.00  0.00      MEMB  
ATOM   1111 C312 POPCM   6      11.237  24.420   3.235  0.00  0.00      MEMB  
ATOM   1112 H12X POPCM   6      11.964  23.596   3.403  0.00  0.00      MEMB  
ATOM   1113 H12Y POPCM   6      11.524  25.274   3.884  0.00  0.00      MEMB  
ATOM   1114 C313 POPCM   6      11.308  24.785   1.742  0.00  0.00      MEMB  
ATOM   1115 H13X POPCM   6      10.484  25.516   1.599  0.00  0.00      MEMB  
ATOM   1116 H13Y POPCM   6      11.263  23.951   1.009  0.00  0.00      MEMB  
ATOM   1117 C314 POPCM   6      12.492  25.676   1.300  0.00  0.00      MEMB  
ATOM   1118 H14X POPCM   6      13.414  25.114   1.560  0.00  0.00      MEMB  
ATOM   1119 H14Y POPCM   6      12.484  26.552   1.983  0.00  0.00      MEMB  
ATOM   1120 C315 POPCM   6      12.287  26.239  -0.127  0.00  0.00      MEMB  
ATOM   1121 H15X POPCM   6      13.147  26.881  -0.415  0.00  0.00      MEMB  
ATOM   1122 H15Y POPCM   6      11.305  26.737  -0.270  0.00  0.00      MEMB  
ATOM   1123 C316 POPCM   6      12.291  25.034  -1.092  0.00  0.00      MEMB  
ATOM   1124 H16X POPCM   6      12.956  24.237  -0.694  0.00  0.00      MEMB  
ATOM   1125 H16Y POPCM   6      12.629  25.447  -2.067  0.00  0.00      MEMB  
ATOM   1126 H16Z POPCM   6      11.246  24.661  -1.149  0.00  0.00      MEMB  
ATOM   1127  N   POPCM   7     -37.133  62.650  19.440  0.00  0.00      MEMB  
ATOM   1128  C12 POPCM   7     -37.400  63.106  18.043  0.00  0.00      MEMB  
ATOM   1129 H12A POPCM   7     -37.127  64.145  17.928  0.00  0.00      MEMB  
ATOM   1130 H12B POPCM   7     -38.400  62.882  17.705  0.00  0.00      MEMB  
ATOM   1131  C13 POPCM   7     -37.777  63.670  20.331  0.00  0.00      MEMB  
ATOM   1132 H13A POPCM   7     -37.329  64.647  20.220  0.00  0.00      MEMB  
ATOM   1133 H13B POPCM   7     -38.799  63.861  20.039  0.00  0.00      MEMB  
ATOM   1134 H13C POPCM   7     -37.648  63.376  21.362  0.00  0.00      MEMB  
ATOM   1135  C14 POPCM   7     -37.586  61.281  19.758  0.00  0.00      MEMB  
ATOM   1136 H14A POPCM   7     -37.070  60.661  19.040  0.00  0.00      MEMB  
ATOM   1137 H14B POPCM   7     -37.249  60.948  20.729  0.00  0.00      MEMB  
ATOM   1138 H14C POPCM   7     -38.648  61.175  19.922  0.00  0.00      MEMB  
ATOM   1139  C15 POPCM   7     -35.614  62.665  19.606  0.00  0.00      MEMB  
ATOM   1140 H15A POPCM   7     -35.064  63.543  19.303  0.00  0.00      MEMB  
ATOM   1141 H15B POPCM   7     -35.244  61.940  18.897  0.00  0.00      MEMB  
ATOM   1142 H15C POPCM   7     -35.329  62.411  20.617  0.00  0.00      MEMB  
ATOM   1143  C11 POPCM   7     -36.587  62.432  16.865  0.00  0.00      MEMB  
ATOM   1144 H11A POPCM   7     -35.509  62.296  17.095  0.00  0.00      MEMB  
ATOM   1145 H11B POPCM   7     -36.646  63.041  15.938  0.00  0.00      MEMB  
ATOM   1146  P   POPCM   7     -38.411  60.620  16.050  0.00  0.00      MEMB  
ATOM   1147  O13 POPCM   7     -39.420  61.404  16.757  0.00  0.00      MEMB  
ATOM   1148  O14 POPCM   7     -38.713  59.129  16.234  0.00  0.00      MEMB  
ATOM   1149  O12 POPCM   7     -36.972  61.060  16.561  0.00  0.00      MEMB  
ATOM   1150  O11 POPCM   7     -38.401  61.048  14.451  0.00  0.00      MEMB  
ATOM   1151  C1  POPCM   7     -37.308  60.586  13.609  0.00  0.00      MEMB  
ATOM   1152  HA  POPCM   7     -37.530  59.509  13.448  0.00  0.00      MEMB  
ATOM   1153  HB  POPCM   7     -36.330  60.713  14.120  0.00  0.00      MEMB  
ATOM   1154  C2  POPCM   7     -37.323  61.260  12.211  0.00  0.00      MEMB  
ATOM   1155  HS  POPCM   7     -38.215  60.941  11.631  0.00  0.00      MEMB  
ATOM   1156  O21 POPCM   7     -36.095  61.054  11.599  0.00  0.00      MEMB  
ATOM   1157  C21 POPCM   7     -36.117  60.933  10.300  0.00  0.00      MEMB  
ATOM   1158  O22 POPCM   7     -37.115  60.855   9.640  0.00  0.00      MEMB  
ATOM   1159  C22 POPCM   7     -34.703  60.746   9.796  0.00  0.00      MEMB  
ATOM   1160  H2R POPCM   7     -34.228  60.093  10.558  0.00  0.00      MEMB  
ATOM   1161  H2S POPCM   7     -34.239  61.752   9.887  0.00  0.00      MEMB  
ATOM   1162  C3  POPCM   7     -37.477  62.771  12.459  0.00  0.00      MEMB  
ATOM   1163  HX  POPCM   7     -36.550  63.003  13.026  0.00  0.00      MEMB  
ATOM   1164  HY  POPCM   7     -38.221  62.977  13.258  0.00  0.00      MEMB  
ATOM   1165  O31 POPCM   7     -37.548  63.585  11.286  0.00  0.00      MEMB  
ATOM   1166  C31 POPCM   7     -38.774  63.846  10.887  0.00  0.00      MEMB  
ATOM   1167  O32 POPCM   7     -39.744  63.246  11.306  0.00  0.00      MEMB  
ATOM   1168  C32 POPCM   7     -38.778  64.823   9.731  0.00  0.00      MEMB  
ATOM   1169  H2X POPCM   7     -38.156  65.677  10.075  0.00  0.00      MEMB  
ATOM   1170  H2Y POPCM   7     -39.810  65.192   9.548  0.00  0.00      MEMB  
ATOM   1171  C23 POPCM   7     -34.694  60.097   8.371  0.00  0.00      MEMB  
ATOM   1172  H3R POPCM   7     -34.832  60.857   7.573  0.00  0.00      MEMB  
ATOM   1173  H3S POPCM   7     -35.534  59.370   8.414  0.00  0.00      MEMB  
ATOM   1174  C24 POPCM   7     -33.223  59.559   8.134  0.00  0.00      MEMB  
ATOM   1175  H4R POPCM   7     -33.107  58.668   8.787  0.00  0.00      MEMB  
ATOM   1176  H4S POPCM   7     -32.650  60.469   8.413  0.00  0.00      MEMB  
ATOM   1177  C25 POPCM   7     -32.899  59.140   6.683  0.00  0.00      MEMB  
ATOM   1178  H5R POPCM   7     -31.820  58.875   6.684  0.00  0.00      MEMB  
ATOM   1179  H5S POPCM   7     -33.063  60.069   6.096  0.00  0.00      MEMB  
ATOM   1180  C26 POPCM   7     -33.856  57.954   6.250  0.00  0.00      MEMB  
ATOM   1181  H6R POPCM   7     -33.599  57.637   5.217  0.00  0.00      MEMB  
ATOM   1182  H6S POPCM   7     -34.884  58.355   6.115  0.00  0.00      MEMB  
ATOM   1183  C27 POPCM   7     -33.962  56.725   7.124  0.00  0.00      MEMB  
ATOM   1184  H7R POPCM   7     -34.530  57.000   8.039  0.00  0.00      MEMB  
ATOM   1185  H7S POPCM   7     -32.961  56.362   7.440  0.00  0.00      MEMB  
ATOM   1186  C28 POPCM   7     -34.639  55.623   6.338  0.00  0.00      MEMB  
ATOM   1187  H8R POPCM   7     -34.101  55.587   5.367  0.00  0.00      MEMB  
ATOM   1188  H8S POPCM   7     -35.714  55.854   6.179  0.00  0.00      MEMB  
ATOM   1189  C29 POPCM   7     -34.645  54.292   6.952  0.00  0.00      MEMB  
ATOM   1190  H91 POPCM   7     -34.242  54.172   7.969  0.00  0.00      MEMB  
ATOM   1191 C210 POPCM   7     -35.202  53.133   6.362  0.00  0.00      MEMB  
ATOM   1192 H101 POPCM   7     -35.238  52.165   6.884  0.00  0.00      MEMB  
ATOM   1193 C211 POPCM   7     -35.798  53.170   4.954  0.00  0.00      MEMB  
ATOM   1194 H11R POPCM   7     -35.240  53.710   4.159  0.00  0.00      MEMB  
ATOM   1195 H11S POPCM   7     -36.768  53.712   4.970  0.00  0.00      MEMB  
ATOM   1196 C212 POPCM   7     -36.010  51.713   4.524  0.00  0.00      MEMB  
ATOM   1197 H12R POPCM   7     -36.495  51.121   5.328  0.00  0.00      MEMB  
ATOM   1198 H12S POPCM   7     -35.034  51.223   4.319  0.00  0.00      MEMB  
ATOM   1199 C213 POPCM   7     -36.829  51.682   3.186  0.00  0.00      MEMB  
ATOM   1200 H13R POPCM   7     -36.356  52.372   2.456  0.00  0.00      MEMB  
ATOM   1201 H13S POPCM   7     -37.866  52.041   3.362  0.00  0.00      MEMB  
ATOM   1202 C214 POPCM   7     -36.894  50.272   2.604  0.00  0.00      MEMB  
ATOM   1203 H14R POPCM   7     -36.814  49.462   3.360  0.00  0.00      MEMB  
ATOM   1204 H14S POPCM   7     -35.955  50.167   2.018  0.00  0.00      MEMB  
ATOM   1205 C215 POPCM   7     -38.070  49.910   1.662  0.00  0.00      MEMB  
ATOM   1206 H15R POPCM   7     -38.982  50.087   2.270  0.00  0.00      MEMB  
ATOM   1207 H15S POPCM   7     -38.100  48.806   1.539  0.00  0.00      MEMB  
ATOM   1208 C216 POPCM   7     -38.083  50.652   0.370  0.00  0.00      MEMB  
ATOM   1209 H16R POPCM   7     -37.181  50.419  -0.236  0.00  0.00      MEMB  
ATOM   1210 H16S POPCM   7     -37.990  51.748   0.523  0.00  0.00      MEMB  
ATOM   1211 C217 POPCM   7     -39.348  50.425  -0.384  0.00  0.00      MEMB  
ATOM   1212 H17R POPCM   7     -40.338  50.586   0.093  0.00  0.00      MEMB  
ATOM   1213 H17S POPCM   7     -39.303  49.349  -0.658  0.00  0.00      MEMB  
ATOM   1214 C218 POPCM   7     -39.499  51.208  -1.763  0.00  0.00      MEMB  
ATOM   1215 H18R POPCM   7     -40.428  50.950  -2.315  0.00  0.00      MEMB  
ATOM   1216 H18S POPCM   7     -38.592  51.098  -2.395  0.00  0.00      MEMB  
ATOM   1217 H18T POPCM   7     -39.642  52.272  -1.476  0.00  0.00      MEMB  
ATOM   1218  C33 POPCM   7     -38.313  64.167   8.497  0.00  0.00      MEMB  
ATOM   1219  H3X POPCM   7     -37.420  63.516   8.611  0.00  0.00      MEMB  
ATOM   1220  H3Y POPCM   7     -38.061  64.910   7.710  0.00  0.00      MEMB  
ATOM   1221  C34 POPCM   7     -39.300  63.205   8.010  0.00  0.00      MEMB  
ATOM   1222  H4X POPCM   7     -40.265  63.706   8.238  0.00  0.00      MEMB  
ATOM   1223  H4Y POPCM   7     -39.270  62.336   8.703  0.00  0.00      MEMB  
ATOM   1224  C35 POPCM   7     -39.100  62.811   6.561  0.00  0.00      MEMB  
ATOM   1225  H5X POPCM   7     -39.186  63.761   5.991  0.00  0.00      MEMB  
ATOM   1226  H5Y POPCM   7     -39.917  62.124   6.253  0.00  0.00      MEMB  
ATOM   1227  C36 POPCM   7     -37.699  62.267   6.153  0.00  0.00      MEMB  
ATOM   1228  H6X POPCM   7     -37.583  61.330   6.739  0.00  0.00      MEMB  
ATOM   1229  H6Y POPCM   7     -36.924  62.970   6.527  0.00  0.00      MEMB  
ATOM   1230  C37 POPCM   7     -37.439  61.921   4.702  0.00  0.00      MEMB  
ATOM   1231  H7X POPCM   7     -37.418  62.872   4.128  0.00  0.00      MEMB  
ATOM   1232  H7Y POPCM   7     -38.256  61.233   4.395  0.00  0.00      MEMB  
ATOM   1233  C38 POPCM   7     -36.180  60.993   4.475  0.00  0.00      MEMB  
ATOM   1234  H8X POPCM   7     -36.254  60.129   5.170  0.00  0.00      MEMB  
ATOM   1235  H8Y POPCM   7     -35.302  61.611   4.761  0.00  0.00      MEMB  
ATOM   1236  C39 POPCM   7     -35.942  60.629   3.063  0.00  0.00      MEMB  
ATOM   1237  H9X POPCM   7     -35.862  61.628   2.582  0.00  0.00      MEMB  
ATOM   1238  H9Y POPCM   7     -36.818  60.165   2.561  0.00  0.00      MEMB  
ATOM   1239 C310 POPCM   7     -34.730  59.692   2.885  0.00  0.00      MEMB  
ATOM   1240 H10X POPCM   7     -34.901  58.763   3.469  0.00  0.00      MEMB  
ATOM   1241 H10Y POPCM   7     -33.881  60.141   3.442  0.00  0.00      MEMB  
ATOM   1242 C311 POPCM   7     -34.255  59.460   1.430  0.00  0.00      MEMB  
ATOM   1243 H11X POPCM   7     -33.236  59.018   1.473  0.00  0.00      MEMB  
ATOM   1244 H11Y POPCM   7     -34.219  60.453   0.933  0.00  0.00      MEMB  
ATOM   1245 C312 POPCM   7     -35.337  58.684   0.598  0.00  0.00      MEMB  
ATOM   1246 H12X POPCM   7     -34.843  58.487  -0.378  0.00  0.00      MEMB  
ATOM   1247 H12Y POPCM   7     -36.162  59.419   0.481  0.00  0.00      MEMB  
ATOM   1248 C313 POPCM   7     -35.895  57.462   1.301  0.00  0.00      MEMB  
ATOM   1249 H13X POPCM   7     -36.502  57.749   2.186  0.00  0.00      MEMB  
ATOM   1250 H13Y POPCM   7     -35.031  56.900   1.716  0.00  0.00      MEMB  
ATOM   1251 C314 POPCM   7     -36.785  56.587   0.369  0.00  0.00      MEMB  
ATOM   1252 H14X POPCM   7     -36.194  56.045  -0.400  0.00  0.00      MEMB  
ATOM   1253 H14Y POPCM   7     -37.515  57.280  -0.101  0.00  0.00      MEMB  
ATOM   1254 C315 POPCM   7     -37.687  55.575   1.134  0.00  0.00      MEMB  
ATOM   1255 H15X POPCM   7     -38.423  56.122   1.761  0.00  0.00      MEMB  
ATOM   1256 H15Y POPCM   7     -37.083  55.058   1.910  0.00  0.00      MEMB  
ATOM   1257 C316 POPCM   7     -38.256  54.512   0.169  0.00  0.00      MEMB  
ATOM   1258 H16X POPCM   7     -37.402  53.857  -0.104  0.00  0.00      MEMB  
ATOM   1259 H16Y POPCM   7     -38.658  54.980  -0.756  0.00  0.00      MEMB  
ATOM   1260 H16Z POPCM   7     -38.996  53.855   0.675  0.00  0.00      MEMB  
ATOM   1261  N   POPCM   8      41.415  16.424  18.232  0.00  0.00      MEMB  
ATOM   1262  C12 POPCM   8      42.239  16.144  17.018  0.00  0.00      MEMB  
ATOM   1263 H12A POPCM   8      41.609  16.340  16.163  0.00  0.00      MEMB  
ATOM   1264 H12B POPCM   8      42.379  15.073  17.040  0.00  0.00      MEMB  
ATOM   1265  C13 POPCM   8      42.128  15.978  19.456  0.00  0.00      MEMB  
ATOM   1266 H13A POPCM   8      41.530  16.149  20.339  0.00  0.00      MEMB  
ATOM   1267 H13B POPCM   8      42.333  14.919  19.392  0.00  0.00      MEMB  
ATOM   1268 H13C POPCM   8      43.119  16.406  19.490  0.00  0.00      MEMB  
ATOM   1269  C14 POPCM   8      41.113  17.851  18.209  0.00  0.00      MEMB  
ATOM   1270 H14A POPCM   8      40.886  18.288  19.170  0.00  0.00      MEMB  
ATOM   1271 H14B POPCM   8      42.008  18.376  17.910  0.00  0.00      MEMB  
ATOM   1272 H14C POPCM   8      40.370  18.083  17.461  0.00  0.00      MEMB  
ATOM   1273  C15 POPCM   8      40.070  15.596  18.027  0.00  0.00      MEMB  
ATOM   1274 H15A POPCM   8      40.266  14.547  17.861  0.00  0.00      MEMB  
ATOM   1275 H15B POPCM   8      39.646  15.919  17.087  0.00  0.00      MEMB  
ATOM   1276 H15C POPCM   8      39.420  15.840  18.854  0.00  0.00      MEMB  
ATOM   1277  C11 POPCM   8      43.667  16.863  16.935  0.00  0.00      MEMB  
ATOM   1278 H11A POPCM   8      44.361  16.366  16.224  0.00  0.00      MEMB  
ATOM   1279 H11B POPCM   8      44.176  16.650  17.900  0.00  0.00      MEMB  
ATOM   1280  P   POPCM   8      43.694  18.799  15.098  0.00  0.00      MEMB  
ATOM   1281  O13 POPCM   8      43.152  20.202  15.240  0.00  0.00      MEMB  
ATOM   1282  O14 POPCM   8      43.157  17.884  14.100  0.00  0.00      MEMB  
ATOM   1283  O12 POPCM   8      43.627  18.298  16.625  0.00  0.00      MEMB  
ATOM   1284  O11 POPCM   8      45.257  18.848  14.942  0.00  0.00      MEMB  
ATOM   1285  C1  POPCM   8      45.890  18.600  13.647  0.00  0.00      MEMB  
ATOM   1286  HA  POPCM   8      45.395  17.742  13.144  0.00  0.00      MEMB  
ATOM   1287  HB  POPCM   8      46.974  18.386  13.760  0.00  0.00      MEMB  
ATOM   1288  C2  POPCM   8      45.755  19.932  12.790  0.00  0.00      MEMB  
ATOM   1289  HS  POPCM   8      45.991  20.809  13.430  0.00  0.00      MEMB  
ATOM   1290  O21 POPCM   8      44.414  19.913  12.315  0.00  0.00      MEMB  
ATOM   1291  C21 POPCM   8      43.890  21.128  12.135  0.00  0.00      MEMB  
ATOM   1292  O22 POPCM   8      44.503  22.164  12.309  0.00  0.00      MEMB  
ATOM   1293  C22 POPCM   8      42.406  20.991  11.583  0.00  0.00      MEMB  
ATOM   1294  H2R POPCM   8      41.680  21.464  12.278  0.00  0.00      MEMB  
ATOM   1295  H2S POPCM   8      42.106  19.928  11.701  0.00  0.00      MEMB  
ATOM   1296  C3  POPCM   8      46.775  20.115  11.627  0.00  0.00      MEMB  
ATOM   1297  HX  POPCM   8      47.822  19.969  11.968  0.00  0.00      MEMB  
ATOM   1298  HY  POPCM   8      46.522  21.123  11.234  0.00  0.00      MEMB  
ATOM   1299  O31 POPCM   8      46.439  19.225  10.527  0.00  0.00      MEMB  
ATOM   1300  C31 POPCM   8      47.178  18.136  10.489  0.00  0.00      MEMB  
ATOM   1301  O32 POPCM   8      48.151  17.949  11.182  0.00  0.00      MEMB  
ATOM   1302  C32 POPCM   8      46.793  17.406   9.146  0.00  0.00      MEMB  
ATOM   1303  H2X POPCM   8      46.647  18.220   8.404  0.00  0.00      MEMB  
ATOM   1304  H2Y POPCM   8      45.835  16.866   9.301  0.00  0.00      MEMB  
ATOM   1305  C23 POPCM   8      42.257  21.508  10.148  0.00  0.00      MEMB  
ATOM   1306  H3R POPCM   8      42.839  22.442   9.998  0.00  0.00      MEMB  
ATOM   1307  H3S POPCM   8      41.193  21.784   9.990  0.00  0.00      MEMB  
ATOM   1308  C24 POPCM   8      42.721  20.517   9.135  0.00  0.00      MEMB  
ATOM   1309  H4R POPCM   8      41.849  19.828   9.168  0.00  0.00      MEMB  
ATOM   1310  H4S POPCM   8      43.665  19.987   9.383  0.00  0.00      MEMB  
ATOM   1311  C25 POPCM   8      42.933  21.231   7.774  0.00  0.00      MEMB  
ATOM   1312  H5R POPCM   8      43.311  20.442   7.089  0.00  0.00      MEMB  
ATOM   1313  H5S POPCM   8      43.768  21.953   7.898  0.00  0.00      MEMB  
ATOM   1314  C26 POPCM   8      41.744  21.981   7.229  0.00  0.00      MEMB  
ATOM   1315  H6R POPCM   8      41.407  22.691   8.014  0.00  0.00      MEMB  
ATOM   1316  H6S POPCM   8      40.907  21.251   7.198  0.00  0.00      MEMB  
ATOM   1317  C27 POPCM   8      42.005  22.731   5.874  0.00  0.00      MEMB  
ATOM   1318  H7R POPCM   8      42.265  21.952   5.126  0.00  0.00      MEMB  
ATOM   1319  H7S POPCM   8      42.910  23.333   6.107  0.00  0.00      MEMB  
ATOM   1320  C28 POPCM   8      40.786  23.537   5.426  0.00  0.00      MEMB  
ATOM   1321  H8R POPCM   8      41.085  24.339   4.718  0.00  0.00      MEMB  
ATOM   1322  H8S POPCM   8      40.487  23.926   6.423  0.00  0.00      MEMB  
ATOM   1323  C29 POPCM   8      39.837  22.604   4.749  0.00  0.00      MEMB  
ATOM   1324  H91 POPCM   8      40.050  21.534   4.891  0.00  0.00      MEMB  
ATOM   1325 C210 POPCM   8      38.908  22.994   3.852  0.00  0.00      MEMB  
ATOM   1326 H101 POPCM   8      38.207  22.304   3.359  0.00  0.00      MEMB  
ATOM   1327 C211 POPCM   8      38.636  24.366   3.308  0.00  0.00      MEMB  
ATOM   1328 H11R POPCM   8      38.983  25.096   4.070  0.00  0.00      MEMB  
ATOM   1329 H11S POPCM   8      37.541  24.551   3.261  0.00  0.00      MEMB  
ATOM   1330 C212 POPCM   8      39.224  24.577   1.947  0.00  0.00      MEMB  
ATOM   1331 H12R POPCM   8      38.623  23.931   1.272  0.00  0.00      MEMB  
ATOM   1332 H12S POPCM   8      40.266  24.190   1.945  0.00  0.00      MEMB  
ATOM   1333 C213 POPCM   8      39.336  25.996   1.514  0.00  0.00      MEMB  
ATOM   1334 H13R POPCM   8      40.001  26.497   2.249  0.00  0.00      MEMB  
ATOM   1335 H13S POPCM   8      38.351  26.507   1.456  0.00  0.00      MEMB  
ATOM   1336 C214 POPCM   8      39.904  26.044   0.093  0.00  0.00      MEMB  
ATOM   1337 H14R POPCM   8      39.228  25.694  -0.716  0.00  0.00      MEMB  
ATOM   1338 H14S POPCM   8      40.907  25.570   0.034  0.00  0.00      MEMB  
ATOM   1339 C215 POPCM   8      40.215  27.493  -0.417  0.00  0.00      MEMB  
ATOM   1340 H15R POPCM   8      40.997  27.919   0.248  0.00  0.00      MEMB  
ATOM   1341 H15S POPCM   8      39.372  28.204  -0.279  0.00  0.00      MEMB  
ATOM   1342 C216 POPCM   8      40.725  27.668  -1.808  0.00  0.00      MEMB  
ATOM   1343 H16R POPCM   8      41.826  27.534  -1.861  0.00  0.00      MEMB  
ATOM   1344 H16S POPCM   8      40.723  28.765  -1.983  0.00  0.00      MEMB  
ATOM   1345 C217 POPCM   8      39.896  27.044  -2.977  0.00  0.00      MEMB  
ATOM   1346 H17R POPCM   8      40.012  25.940  -3.017  0.00  0.00      MEMB  
ATOM   1347 H17S POPCM   8      40.377  27.369  -3.924  0.00  0.00      MEMB  
ATOM   1348 C218 POPCM   8      38.405  27.446  -3.081  0.00  0.00      MEMB  
ATOM   1349 H18R POPCM   8      38.400  28.551  -3.198  0.00  0.00      MEMB  
ATOM   1350 H18S POPCM   8      37.774  27.058  -2.252  0.00  0.00      MEMB  
ATOM   1351 H18T POPCM   8      37.859  26.966  -3.921  0.00  0.00      MEMB  
ATOM   1352  C33 POPCM   8      48.040  16.472   8.866  0.00  0.00      MEMB  
ATOM   1353  H3X POPCM   8      48.187  15.728   9.679  0.00  0.00      MEMB  
ATOM   1354  H3Y POPCM   8      48.967  17.081   8.934  0.00  0.00      MEMB  
ATOM   1355  C34 POPCM   8      47.868  15.813   7.490  0.00  0.00      MEMB  
ATOM   1356  H4X POPCM   8      46.792  15.638   7.275  0.00  0.00      MEMB  
ATOM   1357  H4Y POPCM   8      48.517  14.918   7.380  0.00  0.00      MEMB  
ATOM   1358  C35 POPCM   8      48.337  16.680   6.311  0.00  0.00      MEMB  
ATOM   1359  H5X POPCM   8      49.412  16.860   6.527  0.00  0.00      MEMB  
ATOM   1360  H5Y POPCM   8      47.755  17.616   6.448  0.00  0.00      MEMB  
ATOM   1361  C36 POPCM   8      48.152  16.111   4.887  0.00  0.00      MEMB  
ATOM   1362  H6X POPCM   8      47.136  16.352   4.507  0.00  0.00      MEMB  
ATOM   1363  H6Y POPCM   8      48.190  15.001   4.868  0.00  0.00      MEMB  
ATOM   1364  C37 POPCM   8      49.182  16.590   3.780  0.00  0.00      MEMB  
ATOM   1365  H7X POPCM   8      48.842  16.098   2.844  0.00  0.00      MEMB  
ATOM   1366  H7Y POPCM   8      50.201  16.155   3.863  0.00  0.00      MEMB  
ATOM   1367  C38 POPCM   8      49.292  18.132   3.594  0.00  0.00      MEMB  
ATOM   1368  H8X POPCM   8      49.919  18.536   4.418  0.00  0.00      MEMB  
ATOM   1369  H8Y POPCM   8      48.293  18.576   3.797  0.00  0.00      MEMB  
ATOM   1370  C39 POPCM   8      49.648  18.490   2.218  0.00  0.00      MEMB  
ATOM   1371  H9X POPCM   8      49.015  18.015   1.439  0.00  0.00      MEMB  
ATOM   1372  H9Y POPCM   8      50.647  18.042   2.025  0.00  0.00      MEMB  
ATOM   1373 C310 POPCM   8      49.574  20.077   2.134  0.00  0.00      MEMB  
ATOM   1374 H10X POPCM   8      50.256  20.328   2.975  0.00  0.00      MEMB  
ATOM   1375 H10Y POPCM   8      48.594  20.513   2.421  0.00  0.00      MEMB  
ATOM   1376 C311 POPCM   8      50.025  20.602   0.808  0.00  0.00      MEMB  
ATOM   1377 H11X POPCM   8      51.087  20.362   0.588  0.00  0.00      MEMB  
ATOM   1378 H11Y POPCM   8      50.126  21.708   0.847  0.00  0.00      MEMB  
ATOM   1379 C312 POPCM   8      49.116  20.296  -0.424  0.00  0.00      MEMB  
ATOM   1380 H12X POPCM   8      48.099  20.638  -0.134  0.00  0.00      MEMB  
ATOM   1381 H12Y POPCM   8      49.105  19.186  -0.473  0.00  0.00      MEMB  
ATOM   1382 C313 POPCM   8      49.544  20.760  -1.795  0.00  0.00      MEMB  
ATOM   1383 H13X POPCM   8      50.502  20.270  -2.071  0.00  0.00      MEMB  
ATOM   1384 H13Y POPCM   8      49.722  21.857  -1.792  0.00  0.00      MEMB  
ATOM   1385 C314 POPCM   8      48.507  20.499  -2.830  0.00  0.00      MEMB  
ATOM   1386 H14X POPCM   8      47.647  21.169  -2.613  0.00  0.00      MEMB  
ATOM   1387 H14Y POPCM   8      48.144  19.451  -2.897  0.00  0.00      MEMB  
ATOM   1388 C315 POPCM   8      49.050  20.821  -4.214  0.00  0.00      MEMB  
ATOM   1389 H15X POPCM   8      49.937  20.215  -4.497  0.00  0.00      MEMB  
ATOM   1390 H15Y POPCM   8      49.451  21.857  -4.204  0.00  0.00      MEMB  
ATOM   1391 C316 POPCM   8      47.999  20.826  -5.221  0.00  0.00      MEMB  
ATOM   1392 H16X POPCM   8      47.239  21.533  -4.827  0.00  0.00      MEMB  
ATOM   1393 H16Y POPCM   8      47.394  19.900  -5.328  0.00  0.00      MEMB  
ATOM   1394 H16Z POPCM   8      48.342  21.233  -6.196  0.00  0.00      MEMB  
ATOM   1395  N   POPCM   9     -63.498  -2.291  20.590  0.00  0.00      MEMB  
ATOM   1396  C12 POPCM   9     -62.744  -3.037  19.542  0.00  0.00      MEMB  
ATOM   1397 H12A POPCM   9     -63.406  -3.783  19.127  0.00  0.00      MEMB  
ATOM   1398 H12B POPCM   9     -61.900  -3.568  19.956  0.00  0.00      MEMB  
ATOM   1399  C13 POPCM   9     -63.997  -3.138  21.739  0.00  0.00      MEMB  
ATOM   1400 H13A POPCM   9     -64.644  -3.868  21.276  0.00  0.00      MEMB  
ATOM   1401 H13B POPCM   9     -63.257  -3.651  22.336  0.00  0.00      MEMB  
ATOM   1402 H13C POPCM   9     -64.665  -2.591  22.387  0.00  0.00      MEMB  
ATOM   1403  C14 POPCM   9     -62.660  -1.285  21.223  0.00  0.00      MEMB  
ATOM   1404 H14A POPCM   9     -61.786  -1.662  21.734  0.00  0.00      MEMB  
ATOM   1405 H14B POPCM   9     -62.343  -0.640  20.417  0.00  0.00      MEMB  
ATOM   1406 H14C POPCM   9     -63.252  -0.710  21.919  0.00  0.00      MEMB  
ATOM   1407  C15 POPCM   9     -64.733  -1.750  19.844  0.00  0.00      MEMB  
ATOM   1408 H15A POPCM   9     -64.283  -1.011  19.197  0.00  0.00      MEMB  
ATOM   1409 H15B POPCM   9     -65.418  -1.306  20.552  0.00  0.00      MEMB  
ATOM   1410 H15C POPCM   9     -65.183  -2.520  19.235  0.00  0.00      MEMB  
ATOM   1411  C11 POPCM   9     -62.245  -2.223  18.285  0.00  0.00      MEMB  
ATOM   1412 H11A POPCM   9     -63.052  -1.862  17.612  0.00  0.00      MEMB  
ATOM   1413 H11B POPCM   9     -61.795  -2.991  17.620  0.00  0.00      MEMB  
ATOM   1414  P   POPCM   9     -59.791  -1.257  18.577  0.00  0.00      MEMB  
ATOM   1415  O13 POPCM   9     -59.335  -2.266  19.581  0.00  0.00      MEMB  
ATOM   1416  O14 POPCM   9     -59.196   0.096  18.484  0.00  0.00      MEMB  
ATOM   1417  O12 POPCM   9     -61.346  -1.163  18.639  0.00  0.00      MEMB  
ATOM   1418  O11 POPCM   9     -59.704  -1.864  17.111  0.00  0.00      MEMB  
ATOM   1419  C1  POPCM   9     -60.362  -1.208  16.007  0.00  0.00      MEMB  
ATOM   1420  HA  POPCM   9     -60.303  -0.107  16.142  0.00  0.00      MEMB  
ATOM   1421  HB  POPCM   9     -61.454  -1.407  16.049  0.00  0.00      MEMB  
ATOM   1422  C2  POPCM   9     -59.617  -1.578  14.718  0.00  0.00      MEMB  
ATOM   1423  HS  POPCM   9     -59.992  -0.911  13.913  0.00  0.00      MEMB  
ATOM   1424  O21 POPCM   9     -59.743  -3.034  14.395  0.00  0.00      MEMB  
ATOM   1425  C21 POPCM   9     -60.609  -3.301  13.370  0.00  0.00      MEMB  
ATOM   1426  O22 POPCM   9     -61.333  -2.485  12.793  0.00  0.00      MEMB  
ATOM   1427  C22 POPCM   9     -60.462  -4.747  13.059  0.00  0.00      MEMB  
ATOM   1428  H2R POPCM   9     -60.562  -5.380  13.966  0.00  0.00      MEMB  
ATOM   1429  H2S POPCM   9     -59.514  -4.893  12.497  0.00  0.00      MEMB  
ATOM   1430  C3  POPCM   9     -58.132  -1.311  14.965  0.00  0.00      MEMB  
ATOM   1431  HX  POPCM   9     -57.677  -2.146  15.540  0.00  0.00      MEMB  
ATOM   1432  HY  POPCM   9     -58.134  -0.390  15.587  0.00  0.00      MEMB  
ATOM   1433  O31 POPCM   9     -57.511  -1.121  13.691  0.00  0.00      MEMB  
ATOM   1434  C31 POPCM   9     -56.921  -2.235  13.178  0.00  0.00      MEMB  
ATOM   1435  O32 POPCM   9     -56.827  -3.296  13.775  0.00  0.00      MEMB  
ATOM   1436  C32 POPCM   9     -56.320  -1.874  11.879  0.00  0.00      MEMB  
ATOM   1437  H2X POPCM   9     -55.586  -1.079  12.133  0.00  0.00      MEMB  
ATOM   1438  H2Y POPCM   9     -57.128  -1.412  11.272  0.00  0.00      MEMB  
ATOM   1439  C23 POPCM   9     -61.565  -5.275  12.077  0.00  0.00      MEMB  
ATOM   1440  H3R POPCM   9     -61.381  -4.858  11.063  0.00  0.00      MEMB  
ATOM   1441  H3S POPCM   9     -62.582  -5.016  12.442  0.00  0.00      MEMB  
ATOM   1442  C24 POPCM   9     -61.397  -6.736  11.983  0.00  0.00      MEMB  
ATOM   1443  H4R POPCM   9     -61.331  -7.134  13.018  0.00  0.00      MEMB  
ATOM   1444  H4S POPCM   9     -60.425  -7.012  11.522  0.00  0.00      MEMB  
ATOM   1445  C25 POPCM   9     -62.555  -7.351  11.246  0.00  0.00      MEMB  
ATOM   1446  H5R POPCM   9     -62.427  -6.983  10.206  0.00  0.00      MEMB  
ATOM   1447  H5S POPCM   9     -63.474  -6.833  11.594  0.00  0.00      MEMB  
ATOM   1448  C26 POPCM   9     -62.700  -8.808  11.355  0.00  0.00      MEMB  
ATOM   1449  H6R POPCM   9     -62.488  -9.207  12.369  0.00  0.00      MEMB  
ATOM   1450  H6S POPCM   9     -62.027  -9.408  10.705  0.00  0.00      MEMB  
ATOM   1451  C27 POPCM   9     -64.071  -9.320  10.879  0.00  0.00      MEMB  
ATOM   1452  H7R POPCM   9     -64.294  -8.977   9.847  0.00  0.00      MEMB  
ATOM   1453  H7S POPCM   9     -64.833  -8.797  11.496  0.00  0.00      MEMB  
ATOM   1454  C28 POPCM   9     -64.263 -10.887  10.934  0.00  0.00      MEMB  
ATOM   1455  H8R POPCM   9     -64.132 -11.207  11.989  0.00  0.00      MEMB  
ATOM   1456  H8S POPCM   9     -63.423 -11.354  10.378  0.00  0.00      MEMB  
ATOM   1457  C29 POPCM   9     -65.646 -11.342  10.421  0.00  0.00      MEMB  
ATOM   1458  H91 POPCM   9     -66.409 -10.825  11.022  0.00  0.00      MEMB  
ATOM   1459 C210 POPCM   9     -65.959 -12.086   9.370  0.00  0.00      MEMB  
ATOM   1460 H101 POPCM   9     -67.046 -12.229   9.277  0.00  0.00      MEMB  
ATOM   1461 C211 POPCM   9     -65.042 -12.759   8.406  0.00  0.00      MEMB  
ATOM   1462 H11R POPCM   9     -65.459 -13.749   8.120  0.00  0.00      MEMB  
ATOM   1463 H11S POPCM   9     -64.179 -13.129   9.000  0.00  0.00      MEMB  
ATOM   1464 C212 POPCM   9     -64.668 -11.983   7.151  0.00  0.00      MEMB  
ATOM   1465 H12R POPCM   9     -64.103 -12.678   6.493  0.00  0.00      MEMB  
ATOM   1466 H12S POPCM   9     -64.053 -11.114   7.468  0.00  0.00      MEMB  
ATOM   1467 C213 POPCM   9     -65.860 -11.584   6.296  0.00  0.00      MEMB  
ATOM   1468 H13R POPCM   9     -65.573 -11.019   5.384  0.00  0.00      MEMB  
ATOM   1469 H13S POPCM   9     -66.569 -10.828   6.695  0.00  0.00      MEMB  
ATOM   1470 C214 POPCM   9     -66.699 -12.699   5.690  0.00  0.00      MEMB  
ATOM   1471 H14R POPCM   9     -67.262 -13.265   6.463  0.00  0.00      MEMB  
ATOM   1472 H14S POPCM   9     -66.069 -13.472   5.201  0.00  0.00      MEMB  
ATOM   1473 C215 POPCM   9     -67.726 -12.202   4.714  0.00  0.00      MEMB  
ATOM   1474 H15R POPCM   9     -67.321 -11.443   4.011  0.00  0.00      MEMB  
ATOM   1475 H15S POPCM   9     -68.511 -11.572   5.185  0.00  0.00      MEMB  
ATOM   1476 C216 POPCM   9     -68.475 -13.266   3.880  0.00  0.00      MEMB  
ATOM   1477 H16R POPCM   9     -68.746 -14.139   4.511  0.00  0.00      MEMB  
ATOM   1478 H16S POPCM   9     -67.734 -13.706   3.178  0.00  0.00      MEMB  
ATOM   1479 C217 POPCM   9     -69.518 -12.705   2.959  0.00  0.00      MEMB  
ATOM   1480 H17R POPCM   9     -68.932 -12.147   2.197  0.00  0.00      MEMB  
ATOM   1481 H17S POPCM   9     -70.232 -12.062   3.518  0.00  0.00      MEMB  
ATOM   1482 C218 POPCM   9     -70.239 -13.940   2.350  0.00  0.00      MEMB  
ATOM   1483 H18R POPCM   9     -70.929 -14.450   3.055  0.00  0.00      MEMB  
ATOM   1484 H18S POPCM   9     -69.460 -14.698   2.122  0.00  0.00      MEMB  
ATOM   1485 H18T POPCM   9     -70.815 -13.694   1.432  0.00  0.00      MEMB  
ATOM   1486  C33 POPCM   9     -55.831  -3.138  11.024  0.00  0.00      MEMB  
ATOM   1487  H3X POPCM   9     -56.684  -3.850  10.989  0.00  0.00      MEMB  
ATOM   1488  H3Y POPCM   9     -54.957  -3.485  11.616  0.00  0.00      MEMB  
ATOM   1489  C34 POPCM   9     -55.498  -2.769   9.538  0.00  0.00      MEMB  
ATOM   1490  H4X POPCM   9     -54.754  -1.945   9.507  0.00  0.00      MEMB  
ATOM   1491  H4Y POPCM   9     -56.413  -2.389   9.035  0.00  0.00      MEMB  
ATOM   1492  C35 POPCM   9     -54.979  -3.980   8.809  0.00  0.00      MEMB  
ATOM   1493  H5X POPCM   9     -55.765  -4.760   8.724  0.00  0.00      MEMB  
ATOM   1494  H5Y POPCM   9     -54.213  -4.422   9.480  0.00  0.00      MEMB  
ATOM   1495  C36 POPCM   9     -54.301  -3.577   7.469  0.00  0.00      MEMB  
ATOM   1496  H6X POPCM   9     -53.659  -4.469   7.309  0.00  0.00      MEMB  
ATOM   1497  H6Y POPCM   9     -53.629  -2.695   7.534  0.00  0.00      MEMB  
ATOM   1498  C37 POPCM   9     -55.424  -3.545   6.396  0.00  0.00      MEMB  
ATOM   1499  H7X POPCM   9     -56.295  -2.929   6.709  0.00  0.00      MEMB  
ATOM   1500  H7Y POPCM   9     -55.744  -4.579   6.145  0.00  0.00      MEMB  
ATOM   1501  C38 POPCM   9     -54.871  -2.981   5.054  0.00  0.00      MEMB  
ATOM   1502  H8X POPCM   9     -54.034  -3.647   4.752  0.00  0.00      MEMB  
ATOM   1503  H8Y POPCM   9     -54.520  -1.936   5.198  0.00  0.00      MEMB  
ATOM   1504  C39 POPCM   9     -55.927  -2.954   3.985  0.00  0.00      MEMB  
ATOM   1505  H9X POPCM   9     -56.899  -2.704   4.462  0.00  0.00      MEMB  
ATOM   1506  H9Y POPCM   9     -56.155  -3.906   3.460  0.00  0.00      MEMB  
ATOM   1507 C310 POPCM   9     -55.520  -1.951   2.893  0.00  0.00      MEMB  
ATOM   1508 H10X POPCM   9     -54.418  -1.922   2.755  0.00  0.00      MEMB  
ATOM   1509 H10Y POPCM   9     -55.906  -0.972   3.249  0.00  0.00      MEMB  
ATOM   1510 C311 POPCM   9     -56.383  -2.024   1.595  0.00  0.00      MEMB  
ATOM   1511 H11X POPCM   9     -57.483  -2.049   1.750  0.00  0.00      MEMB  
ATOM   1512 H11Y POPCM   9     -56.061  -3.016   1.213  0.00  0.00      MEMB  
ATOM   1513 C312 POPCM   9     -56.015  -1.022   0.558  0.00  0.00      MEMB  
ATOM   1514 H12X POPCM   9     -54.953  -1.009   0.231  0.00  0.00      MEMB  
ATOM   1515 H12Y POPCM   9     -56.306   0.004   0.869  0.00  0.00      MEMB  
ATOM   1516 C313 POPCM   9     -56.736  -1.250  -0.774  0.00  0.00      MEMB  
ATOM   1517 H13X POPCM   9     -57.842  -1.261  -0.670  0.00  0.00      MEMB  
ATOM   1518 H13Y POPCM   9     -56.371  -2.263  -1.048  0.00  0.00      MEMB  
ATOM   1519 C314 POPCM   9     -56.498  -0.226  -1.880  0.00  0.00      MEMB  
ATOM   1520 H14X POPCM   9     -56.623   0.746  -1.358  0.00  0.00      MEMB  
ATOM   1521 H14Y POPCM   9     -57.310  -0.353  -2.627  0.00  0.00      MEMB  
ATOM   1522 C315 POPCM   9     -55.141  -0.311  -2.621  0.00  0.00      MEMB  
ATOM   1523 H15X POPCM   9     -55.159  -1.090  -3.414  0.00  0.00      MEMB  
ATOM   1524 H15Y POPCM   9     -54.417  -0.473  -1.795  0.00  0.00      MEMB  
ATOM   1525 C316 POPCM   9     -54.919   1.033  -3.337  0.00  0.00      MEMB  
ATOM   1526 H16X POPCM   9     -55.591   1.158  -4.213  0.00  0.00      MEMB  
ATOM   1527 H16Y POPCM   9     -53.837   1.134  -3.573  0.00  0.00      MEMB  
ATOM   1528 H16Z POPCM   9     -55.085   1.899  -2.661  0.00  0.00      MEMB  
ATOM   1529  N   POPCM  10     -38.295 -10.644  19.455  0.00  0.00      MEMB  
ATOM   1530  C12 POPCM  10     -37.984  -9.488  18.501  0.00  0.00      MEMB  
ATOM   1531 H12A POPCM  10     -36.929  -9.355  18.690  0.00  0.00      MEMB  
ATOM   1532 H12B POPCM  10     -38.405  -8.568  18.878  0.00  0.00      MEMB  
ATOM   1533  C13 POPCM  10     -38.079 -10.233  20.889  0.00  0.00      MEMB  
ATOM   1534 H13A POPCM  10     -38.801  -9.444  21.044  0.00  0.00      MEMB  
ATOM   1535 H13B POPCM  10     -38.508 -11.033  21.474  0.00  0.00      MEMB  
ATOM   1536 H13C POPCM  10     -37.048  -9.945  21.035  0.00  0.00      MEMB  
ATOM   1537  C14 POPCM  10     -39.722 -11.058  19.203  0.00  0.00      MEMB  
ATOM   1538 H14A POPCM  10     -40.032 -11.857  19.861  0.00  0.00      MEMB  
ATOM   1539 H14B POPCM  10     -40.304 -10.150  19.143  0.00  0.00      MEMB  
ATOM   1540 H14C POPCM  10     -39.737 -11.479  18.209  0.00  0.00      MEMB  
ATOM   1541  C15 POPCM  10     -37.436 -11.815  19.171  0.00  0.00      MEMB  
ATOM   1542 H15A POPCM  10     -37.594 -12.132  18.151  0.00  0.00      MEMB  
ATOM   1543 H15B POPCM  10     -37.707 -12.587  19.875  0.00  0.00      MEMB  
ATOM   1544 H15C POPCM  10     -36.376 -11.608  19.175  0.00  0.00      MEMB  
ATOM   1545  C11 POPCM  10     -38.139  -9.803  16.988  0.00  0.00      MEMB  
ATOM   1546 H11A POPCM  10     -37.300 -10.483  16.726  0.00  0.00      MEMB  
ATOM   1547 H11B POPCM  10     -37.945  -8.845  16.458  0.00  0.00      MEMB  
ATOM   1548  P   POPCM  10     -40.541  -9.493  16.103  0.00  0.00      MEMB  
ATOM   1549  O13 POPCM  10     -40.795  -8.285  16.935  0.00  0.00      MEMB  
ATOM   1550  O14 POPCM  10     -41.754 -10.260  15.810  0.00  0.00      MEMB  
ATOM   1551  O12 POPCM  10     -39.411 -10.433  16.611  0.00  0.00      MEMB  
ATOM   1552  O11 POPCM  10     -39.997  -9.073  14.676  0.00  0.00      MEMB  
ATOM   1553  C1  POPCM  10     -39.622  -9.979  13.623  0.00  0.00      MEMB  
ATOM   1554  HA  POPCM  10     -40.022 -11.002  13.791  0.00  0.00      MEMB  
ATOM   1555  HB  POPCM  10     -38.527 -10.158  13.577  0.00  0.00      MEMB  
ATOM   1556  C2  POPCM  10     -40.150  -9.468  12.321  0.00  0.00      MEMB  
ATOM   1557  HS  POPCM  10     -40.043 -10.192  11.485  0.00  0.00      MEMB  
ATOM   1558  O21 POPCM  10     -39.516  -8.174  12.012  0.00  0.00      MEMB  
ATOM   1559  C21 POPCM  10     -38.201  -8.172  11.673  0.00  0.00      MEMB  
ATOM   1560  O22 POPCM  10     -37.578  -9.173  11.521  0.00  0.00      MEMB  
ATOM   1561  C22 POPCM  10     -37.806  -6.719  11.584  0.00  0.00      MEMB  
ATOM   1562  H2R POPCM  10     -36.789  -6.650  12.025  0.00  0.00      MEMB  
ATOM   1563  H2S POPCM  10     -38.594  -6.096  12.058  0.00  0.00      MEMB  
ATOM   1564  C3  POPCM  10     -41.689  -9.207  12.393  0.00  0.00      MEMB  
ATOM   1565  HX  POPCM  10     -41.775  -8.382  13.133  0.00  0.00      MEMB  
ATOM   1566  HY  POPCM  10     -42.121 -10.150  12.789  0.00  0.00      MEMB  
ATOM   1567  O31 POPCM  10     -42.252  -8.943  11.116  0.00  0.00      MEMB  
ATOM   1568  C31 POPCM  10     -43.431  -8.525  11.081  0.00  0.00      MEMB  
ATOM   1569  O32 POPCM  10     -44.245  -8.399  11.973  0.00  0.00      MEMB  
ATOM   1570  C32 POPCM  10     -43.743  -8.236   9.574  0.00  0.00      MEMB  
ATOM   1571  H2X POPCM  10     -42.765  -8.159   9.053  0.00  0.00      MEMB  
ATOM   1572  H2Y POPCM  10     -44.145  -7.206   9.462  0.00  0.00      MEMB  
ATOM   1573  C23 POPCM  10     -37.778  -6.304  10.089  0.00  0.00      MEMB  
ATOM   1574  H3R POPCM  10     -38.771  -6.499   9.631  0.00  0.00      MEMB  
ATOM   1575  H3S POPCM  10     -37.074  -6.911   9.481  0.00  0.00      MEMB  
ATOM   1576  C24 POPCM  10     -37.423  -4.777   9.856  0.00  0.00      MEMB  
ATOM   1577  H4R POPCM  10     -36.356  -4.628  10.128  0.00  0.00      MEMB  
ATOM   1578  H4S POPCM  10     -38.055  -4.081  10.448  0.00  0.00      MEMB  
ATOM   1579  C25 POPCM  10     -37.547  -4.398   8.419  0.00  0.00      MEMB  
ATOM   1580  H5R POPCM  10     -38.612  -4.213   8.161  0.00  0.00      MEMB  
ATOM   1581  H5S POPCM  10     -37.071  -5.154   7.759  0.00  0.00      MEMB  
ATOM   1582  C26 POPCM  10     -36.810  -3.015   8.328  0.00  0.00      MEMB  
ATOM   1583  H6R POPCM  10     -35.931  -3.086   9.002  0.00  0.00      MEMB  
ATOM   1584  H6S POPCM  10     -37.429  -2.241   8.830  0.00  0.00      MEMB  
ATOM   1585  C27 POPCM  10     -36.286  -2.655   6.897  0.00  0.00      MEMB  
ATOM   1586  H7R POPCM  10     -35.737  -3.563   6.567  0.00  0.00      MEMB  
ATOM   1587  H7S POPCM  10     -35.710  -1.715   6.762  0.00  0.00      MEMB  
ATOM   1588  C28 POPCM  10     -37.393  -2.687   5.790  0.00  0.00      MEMB  
ATOM   1589  H8R POPCM  10     -38.068  -1.825   5.980  0.00  0.00      MEMB  
ATOM   1590  H8S POPCM  10     -38.007  -3.608   5.884  0.00  0.00      MEMB  
ATOM   1591  C29 POPCM  10     -36.939  -2.566   4.368  0.00  0.00      MEMB  
ATOM   1592  H91 POPCM  10     -36.314  -1.690   4.140  0.00  0.00      MEMB  
ATOM   1593 C210 POPCM  10     -37.306  -3.322   3.327  0.00  0.00      MEMB  
ATOM   1594 H101 POPCM  10     -36.896  -3.115   2.328  0.00  0.00      MEMB  
ATOM   1595 C211 POPCM  10     -38.094  -4.629   3.500  0.00  0.00      MEMB  
ATOM   1596 H11R POPCM  10     -38.083  -5.084   4.513  0.00  0.00      MEMB  
ATOM   1597 H11S POPCM  10     -37.827  -5.489   2.850  0.00  0.00      MEMB  
ATOM   1598 C212 POPCM  10     -39.542  -4.233   3.333  0.00  0.00      MEMB  
ATOM   1599 H12R POPCM  10     -39.727  -3.516   2.505  0.00  0.00      MEMB  
ATOM   1600 H12S POPCM  10     -39.990  -3.825   4.264  0.00  0.00      MEMB  
ATOM   1601 C213 POPCM  10     -40.314  -5.467   2.897  0.00  0.00      MEMB  
ATOM   1602 H13R POPCM  10     -40.169  -6.116   3.786  0.00  0.00      MEMB  
ATOM   1603 H13S POPCM  10     -39.898  -5.913   1.968  0.00  0.00      MEMB  
ATOM   1604 C214 POPCM  10     -41.875  -5.353   2.891  0.00  0.00      MEMB  
ATOM   1605 H14R POPCM  10     -42.334  -5.223   3.895  0.00  0.00      MEMB  
ATOM   1606 H14S POPCM  10     -42.108  -6.350   2.460  0.00  0.00      MEMB  
ATOM   1607 C215 POPCM  10     -42.298  -4.304   1.919  0.00  0.00      MEMB  
ATOM   1608 H15R POPCM  10     -41.734  -4.457   0.974  0.00  0.00      MEMB  
ATOM   1609 H15S POPCM  10     -41.983  -3.304   2.286  0.00  0.00      MEMB  
ATOM   1610 C216 POPCM  10     -43.811  -4.211   1.687  0.00  0.00      MEMB  
ATOM   1611 H16R POPCM  10     -44.280  -3.992   2.670  0.00  0.00      MEMB  
ATOM   1612 H16S POPCM  10     -44.227  -5.127   1.216  0.00  0.00      MEMB  
ATOM   1613 C217 POPCM  10     -44.146  -3.094   0.615  0.00  0.00      MEMB  
ATOM   1614 H17R POPCM  10     -45.255  -3.038   0.670  0.00  0.00      MEMB  
ATOM   1615 H17S POPCM  10     -43.762  -3.441  -0.368  0.00  0.00      MEMB  
ATOM   1616 C218 POPCM  10     -43.661  -1.643   0.989  0.00  0.00      MEMB  
ATOM   1617 H18R POPCM  10     -42.552  -1.590   1.028  0.00  0.00      MEMB  
ATOM   1618 H18S POPCM  10     -43.955  -1.298   2.003  0.00  0.00      MEMB  
ATOM   1619 H18T POPCM  10     -43.919  -0.942   0.166  0.00  0.00      MEMB  
ATOM   1620  C33 POPCM  10     -44.564  -9.325   8.872  0.00  0.00      MEMB  
ATOM   1621  H3X POPCM  10     -45.636  -9.132   9.090  0.00  0.00      MEMB  
ATOM   1622  H3Y POPCM  10     -44.390 -10.288   9.398  0.00  0.00      MEMB  
ATOM   1623  C34 POPCM  10     -44.398  -9.501   7.346  0.00  0.00      MEMB  
ATOM   1624  H4X POPCM  10     -43.372  -9.171   7.074  0.00  0.00      MEMB  
ATOM   1625  H4Y POPCM  10     -45.058  -8.815   6.772  0.00  0.00      MEMB  
ATOM   1626  C35 POPCM  10     -44.506 -10.993   6.876  0.00  0.00      MEMB  
ATOM   1627  H5X POPCM  10     -45.498 -11.216   7.325  0.00  0.00      MEMB  
ATOM   1628  H5Y POPCM  10     -43.779 -11.587   7.471  0.00  0.00      MEMB  
ATOM   1629  C36 POPCM  10     -44.359 -11.305   5.425  0.00  0.00      MEMB  
ATOM   1630  H6X POPCM  10     -43.290 -11.162   5.158  0.00  0.00      MEMB  
ATOM   1631  H6Y POPCM  10     -44.931 -10.528   4.874  0.00  0.00      MEMB  
ATOM   1632  C37 POPCM  10     -44.763 -12.742   5.055  0.00  0.00      MEMB  
ATOM   1633  H7X POPCM  10     -45.856 -12.924   4.983  0.00  0.00      MEMB  
ATOM   1634  H7Y POPCM  10     -44.272 -13.459   5.748  0.00  0.00      MEMB  
ATOM   1635  C38 POPCM  10     -44.219 -13.022   3.596  0.00  0.00      MEMB  
ATOM   1636  H8X POPCM  10     -44.173 -14.127   3.489  0.00  0.00      MEMB  
ATOM   1637  H8Y POPCM  10     -43.188 -12.607   3.599  0.00  0.00      MEMB  
ATOM   1638  C39 POPCM  10     -44.977 -12.499   2.425  0.00  0.00      MEMB  
ATOM   1639  H9X POPCM  10     -45.274 -11.445   2.612  0.00  0.00      MEMB  
ATOM   1640  H9Y POPCM  10     -45.872 -13.139   2.275  0.00  0.00      MEMB  
ATOM   1641 C310 POPCM  10     -44.192 -12.460   1.147  0.00  0.00      MEMB  
ATOM   1642 H10X POPCM  10     -44.047 -13.467   0.702  0.00  0.00      MEMB  
ATOM   1643 H10Y POPCM  10     -43.218 -11.944   1.284  0.00  0.00      MEMB  
ATOM   1644 C311 POPCM  10     -44.975 -11.749   0.033  0.00  0.00      MEMB  
ATOM   1645 H11X POPCM  10     -44.254 -11.719  -0.812  0.00  0.00      MEMB  
ATOM   1646 H11Y POPCM  10     -45.181 -10.677   0.241  0.00  0.00      MEMB  
ATOM   1647 C312 POPCM  10     -46.286 -12.538  -0.430  0.00  0.00      MEMB  
ATOM   1648 H12X POPCM  10     -46.749 -11.850  -1.169  0.00  0.00      MEMB  
ATOM   1649 H12Y POPCM  10     -47.048 -12.642   0.372  0.00  0.00      MEMB  
ATOM   1650 C313 POPCM  10     -46.046 -13.810  -1.158  0.00  0.00      MEMB  
ATOM   1651 H13X POPCM  10     -45.489 -14.625  -0.649  0.00  0.00      MEMB  
ATOM   1652 H13Y POPCM  10     -45.561 -13.486  -2.104  0.00  0.00      MEMB  
ATOM   1653 C314 POPCM  10     -47.405 -14.370  -1.705  0.00  0.00      MEMB  
ATOM   1654 H14X POPCM  10     -47.208 -15.402  -2.068  0.00  0.00      MEMB  
ATOM   1655 H14Y POPCM  10     -47.643 -13.651  -2.518  0.00  0.00      MEMB  
ATOM   1656 C315 POPCM  10     -48.538 -14.332  -0.690  0.00  0.00      MEMB  
ATOM   1657 H15X POPCM  10     -49.515 -14.608  -1.139  0.00  0.00      MEMB  
ATOM   1658 H15Y POPCM  10     -48.788 -13.320  -0.307  0.00  0.00      MEMB  
ATOM   1659 C316 POPCM  10     -48.150 -15.252   0.507  0.00  0.00      MEMB  
ATOM   1660 H16X POPCM  10     -47.280 -14.832   1.055  0.00  0.00      MEMB  
ATOM   1661 H16Y POPCM  10     -47.663 -16.180   0.138  0.00  0.00      MEMB  
ATOM   1662 H16Z POPCM  10     -49.103 -15.371   1.067  0.00  0.00      MEMB  
ATOM   1663  N   POPCM  11     -13.763 -39.609  23.550  0.00  0.00      MEMB  
ATOM   1664  C12 POPCM  11     -13.735 -38.720  22.355  0.00  0.00      MEMB  
ATOM   1665 H12A POPCM  11     -12.718 -38.640  21.999  0.00  0.00      MEMB  
ATOM   1666 H12B POPCM  11     -13.895 -37.689  22.636  0.00  0.00      MEMB  
ATOM   1667  C13 POPCM  11     -15.043 -39.546  24.255  0.00  0.00      MEMB  
ATOM   1668 H13A POPCM  11     -15.064 -39.951  25.256  0.00  0.00      MEMB  
ATOM   1669 H13B POPCM  11     -15.350 -38.517  24.370  0.00  0.00      MEMB  
ATOM   1670 H13C POPCM  11     -15.834 -40.054  23.723  0.00  0.00      MEMB  
ATOM   1671  C14 POPCM  11     -13.616 -41.060  23.202  0.00  0.00      MEMB  
ATOM   1672 H14A POPCM  11     -14.394 -41.447  22.560  0.00  0.00      MEMB  
ATOM   1673 H14B POPCM  11     -12.641 -41.227  22.769  0.00  0.00      MEMB  
ATOM   1674 H14C POPCM  11     -13.626 -41.746  24.036  0.00  0.00      MEMB  
ATOM   1675  C15 POPCM  11     -12.614 -39.378  24.543  0.00  0.00      MEMB  
ATOM   1676 H15A POPCM  11     -12.556 -40.073  25.368  0.00  0.00      MEMB  
ATOM   1677 H15B POPCM  11     -12.659 -38.374  24.937  0.00  0.00      MEMB  
ATOM   1678 H15C POPCM  11     -11.692 -39.532  24.003  0.00  0.00      MEMB  
ATOM   1679  C11 POPCM  11     -14.538 -39.147  21.075  0.00  0.00      MEMB  
ATOM   1680 H11A POPCM  11     -14.055 -40.068  20.682  0.00  0.00      MEMB  
ATOM   1681 H11B POPCM  11     -14.372 -38.287  20.392  0.00  0.00      MEMB  
ATOM   1682  P   POPCM  11     -16.745 -40.492  20.661  0.00  0.00      MEMB  
ATOM   1683  O13 POPCM  11     -18.248 -40.226  20.700  0.00  0.00      MEMB  
ATOM   1684  O14 POPCM  11     -16.247 -41.739  21.069  0.00  0.00      MEMB  
ATOM   1685  O12 POPCM  11     -15.899 -39.355  21.397  0.00  0.00      MEMB  
ATOM   1686  O11 POPCM  11     -16.370 -40.249  19.170  0.00  0.00      MEMB  
ATOM   1687  C1  POPCM  11     -16.920 -39.163  18.435  0.00  0.00      MEMB  
ATOM   1688  HA  POPCM  11     -16.863 -38.251  19.066  0.00  0.00      MEMB  
ATOM   1689  HB  POPCM  11     -17.940 -39.241  18.003  0.00  0.00      MEMB  
ATOM   1690  C2  POPCM  11     -15.950 -38.852  17.189  0.00  0.00      MEMB  
ATOM   1691  HS  POPCM  11     -14.898 -38.748  17.530  0.00  0.00      MEMB  
ATOM   1692  O21 POPCM  11     -16.470 -37.647  16.613  0.00  0.00      MEMB  
ATOM   1693  C21 POPCM  11     -16.030 -36.544  17.202  0.00  0.00      MEMB  
ATOM   1694  O22 POPCM  11     -15.144 -36.415  18.060  0.00  0.00      MEMB  
ATOM   1695  C22 POPCM  11     -16.643 -35.433  16.332  0.00  0.00      MEMB  
ATOM   1696  H2R POPCM  11     -17.742 -35.590  16.324  0.00  0.00      MEMB  
ATOM   1697  H2S POPCM  11     -16.156 -35.636  15.354  0.00  0.00      MEMB  
ATOM   1698  C3  POPCM  11     -15.881 -40.058  16.248  0.00  0.00      MEMB  
ATOM   1699  HX  POPCM  11     -16.856 -40.270  15.759  0.00  0.00      MEMB  
ATOM   1700  HY  POPCM  11     -15.508 -40.957  16.783  0.00  0.00      MEMB  
ATOM   1701  O31 POPCM  11     -14.877 -39.737  15.338  0.00  0.00      MEMB  
ATOM   1702  C31 POPCM  11     -14.717 -40.686  14.431  0.00  0.00      MEMB  
ATOM   1703  O32 POPCM  11     -15.472 -41.680  14.382  0.00  0.00      MEMB  
ATOM   1704  C32 POPCM  11     -13.519 -40.420  13.509  0.00  0.00      MEMB  
ATOM   1705  H2X POPCM  11     -12.676 -40.310  14.224  0.00  0.00      MEMB  
ATOM   1706  H2Y POPCM  11     -13.709 -39.445  13.011  0.00  0.00      MEMB  
ATOM   1707  C23 POPCM  11     -16.364 -33.999  16.890  0.00  0.00      MEMB  
ATOM   1708  H3R POPCM  11     -15.257 -33.907  16.904  0.00  0.00      MEMB  
ATOM   1709  H3S POPCM  11     -16.799 -33.887  17.906  0.00  0.00      MEMB  
ATOM   1710  C24 POPCM  11     -17.034 -32.867  16.016  0.00  0.00      MEMB  
ATOM   1711  H4R POPCM  11     -16.440 -31.928  16.028  0.00  0.00      MEMB  
ATOM   1712  H4S POPCM  11     -18.070 -32.725  16.392  0.00  0.00      MEMB  
ATOM   1713  C25 POPCM  11     -17.284 -33.288  14.527  0.00  0.00      MEMB  
ATOM   1714  H5R POPCM  11     -18.092 -34.051  14.503  0.00  0.00      MEMB  
ATOM   1715  H5S POPCM  11     -16.479 -33.745  13.913  0.00  0.00      MEMB  
ATOM   1716  C26 POPCM  11     -17.659 -32.086  13.589  0.00  0.00      MEMB  
ATOM   1717  H6R POPCM  11     -17.603 -32.353  12.513  0.00  0.00      MEMB  
ATOM   1718  H6S POPCM  11     -17.024 -31.194  13.780  0.00  0.00      MEMB  
ATOM   1719  C27 POPCM  11     -19.175 -31.740  13.712  0.00  0.00      MEMB  
ATOM   1720  H7R POPCM  11     -19.412 -31.358  14.728  0.00  0.00      MEMB  
ATOM   1721  H7S POPCM  11     -19.871 -32.604  13.769  0.00  0.00      MEMB  
ATOM   1722  C28 POPCM  11     -19.650 -30.519  12.792  0.00  0.00      MEMB  
ATOM   1723  H8R POPCM  11     -18.833 -29.767  12.776  0.00  0.00      MEMB  
ATOM   1724  H8S POPCM  11     -20.505 -30.018  13.294  0.00  0.00      MEMB  
ATOM   1725  C29 POPCM  11     -20.010 -31.040  11.410  0.00  0.00      MEMB  
ATOM   1726  H91 POPCM  11     -20.558 -31.985  11.540  0.00  0.00      MEMB  
ATOM   1727 C210 POPCM  11     -19.599 -30.661  10.218  0.00  0.00      MEMB  
ATOM   1728 H101 POPCM  11     -19.992 -31.116   9.297  0.00  0.00      MEMB  
ATOM   1729 C211 POPCM  11     -18.782 -29.452   9.968  0.00  0.00      MEMB  
ATOM   1730 H11R POPCM  11     -17.755 -29.537  10.383  0.00  0.00      MEMB  
ATOM   1731 H11S POPCM  11     -19.383 -28.581  10.308  0.00  0.00      MEMB  
ATOM   1732 C212 POPCM  11     -18.711 -29.017   8.489  0.00  0.00      MEMB  
ATOM   1733 H12R POPCM  11     -19.671 -29.265   7.988  0.00  0.00      MEMB  
ATOM   1734 H12S POPCM  11     -17.901 -29.653   8.072  0.00  0.00      MEMB  
ATOM   1735 C213 POPCM  11     -18.329 -27.573   8.158  0.00  0.00      MEMB  
ATOM   1736 H13R POPCM  11     -17.353 -27.492   8.683  0.00  0.00      MEMB  
ATOM   1737 H13S POPCM  11     -19.162 -26.922   8.499  0.00  0.00      MEMB  
ATOM   1738 C214 POPCM  11     -18.082 -27.358   6.621  0.00  0.00      MEMB  
ATOM   1739 H14R POPCM  11     -19.097 -27.376   6.170  0.00  0.00      MEMB  
ATOM   1740 H14S POPCM  11     -17.634 -28.219   6.080  0.00  0.00      MEMB  
ATOM   1741 C215 POPCM  11     -17.172 -26.166   6.322  0.00  0.00      MEMB  
ATOM   1742 H15R POPCM  11     -16.304 -26.101   7.013  0.00  0.00      MEMB  
ATOM   1743 H15S POPCM  11     -17.730 -25.270   6.669  0.00  0.00      MEMB  
ATOM   1744 C216 POPCM  11     -16.875 -25.860   4.857  0.00  0.00      MEMB  
ATOM   1745 H16R POPCM  11     -17.186 -24.805   4.696  0.00  0.00      MEMB  
ATOM   1746 H16S POPCM  11     -17.537 -26.517   4.254  0.00  0.00      MEMB  
ATOM   1747 C217 POPCM  11     -15.443 -26.240   4.454  0.00  0.00      MEMB  
ATOM   1748 H17R POPCM  11     -15.304 -27.302   4.747  0.00  0.00      MEMB  
ATOM   1749 H17S POPCM  11     -14.671 -25.586   4.912  0.00  0.00      MEMB  
ATOM   1750 C218 POPCM  11     -15.220 -26.210   2.979  0.00  0.00      MEMB  
ATOM   1751 H18R POPCM  11     -15.290 -25.203   2.513  0.00  0.00      MEMB  
ATOM   1752 H18S POPCM  11     -15.889 -26.912   2.436  0.00  0.00      MEMB  
ATOM   1753 H18T POPCM  11     -14.149 -26.480   2.857  0.00  0.00      MEMB  
ATOM   1754  C33 POPCM  11     -13.337 -41.532  12.482  0.00  0.00      MEMB  
ATOM   1755  H3X POPCM  11     -13.480 -42.553  12.896  0.00  0.00      MEMB  
ATOM   1756  H3Y POPCM  11     -12.261 -41.478  12.210  0.00  0.00      MEMB  
ATOM   1757  C34 POPCM  11     -14.140 -41.342  11.173  0.00  0.00      MEMB  
ATOM   1758  H4X POPCM  11     -14.259 -40.305  10.794  0.00  0.00      MEMB  
ATOM   1759  H4Y POPCM  11     -15.214 -41.600  11.294  0.00  0.00      MEMB  
ATOM   1760  C35 POPCM  11     -13.393 -42.078  10.106  0.00  0.00      MEMB  
ATOM   1761  H5X POPCM  11     -13.265 -43.118  10.475  0.00  0.00      MEMB  
ATOM   1762  H5Y POPCM  11     -12.330 -41.764  10.024  0.00  0.00      MEMB  
ATOM   1763  C36 POPCM  11     -14.080 -42.018   8.755  0.00  0.00      MEMB  
ATOM   1764  H6X POPCM  11     -14.415 -41.015   8.414  0.00  0.00      MEMB  
ATOM   1765  H6Y POPCM  11     -14.955 -42.697   8.656  0.00  0.00      MEMB  
ATOM   1766  C37 POPCM  11     -13.065 -42.424   7.612  0.00  0.00      MEMB  
ATOM   1767  H7X POPCM  11     -12.226 -43.088   7.909  0.00  0.00      MEMB  
ATOM   1768  H7Y POPCM  11     -12.493 -41.549   7.234  0.00  0.00      MEMB  
ATOM   1769  C38 POPCM  11     -13.829 -43.154   6.515  0.00  0.00      MEMB  
ATOM   1770  H8X POPCM  11     -14.148 -44.135   6.928  0.00  0.00      MEMB  
ATOM   1771  H8Y POPCM  11     -13.044 -43.441   5.784  0.00  0.00      MEMB  
ATOM   1772  C39 POPCM  11     -14.884 -42.345   5.797  0.00  0.00      MEMB  
ATOM   1773  H9X POPCM  11     -14.338 -41.469   5.387  0.00  0.00      MEMB  
ATOM   1774  H9Y POPCM  11     -15.664 -41.858   6.420  0.00  0.00      MEMB  
ATOM   1775 C310 POPCM  11     -15.488 -43.161   4.587  0.00  0.00      MEMB  
ATOM   1776 H10X POPCM  11     -15.715 -44.185   4.955  0.00  0.00      MEMB  
ATOM   1777 H10Y POPCM  11     -14.707 -43.338   3.817  0.00  0.00      MEMB  
ATOM   1778 C311 POPCM  11     -16.570 -42.301   3.918  0.00  0.00      MEMB  
ATOM   1779 H11X POPCM  11     -15.989 -41.370   3.745  0.00  0.00      MEMB  
ATOM   1780 H11Y POPCM  11     -17.324 -42.059   4.698  0.00  0.00      MEMB  
ATOM   1781 C312 POPCM  11     -17.145 -43.012   2.660  0.00  0.00      MEMB  
ATOM   1782 H12X POPCM  11     -16.338 -43.243   1.933  0.00  0.00      MEMB  
ATOM   1783 H12Y POPCM  11     -17.860 -42.331   2.150  0.00  0.00      MEMB  
ATOM   1784 C313 POPCM  11     -17.936 -44.273   2.906  0.00  0.00      MEMB  
ATOM   1785 H13X POPCM  11     -17.344 -45.040   3.450  0.00  0.00      MEMB  
ATOM   1786 H13Y POPCM  11     -18.237 -44.747   1.947  0.00  0.00      MEMB  
ATOM   1787 C314 POPCM  11     -19.271 -43.930   3.643  0.00  0.00      MEMB  
ATOM   1788 H14X POPCM  11     -20.005 -44.597   3.143  0.00  0.00      MEMB  
ATOM   1789 H14Y POPCM  11     -19.640 -42.914   3.386  0.00  0.00      MEMB  
ATOM   1790 C315 POPCM  11     -19.385 -44.217   5.099  0.00  0.00      MEMB  
ATOM   1791 H15X POPCM  11     -18.780 -43.569   5.768  0.00  0.00      MEMB  
ATOM   1792 H15Y POPCM  11     -19.110 -45.284   5.242  0.00  0.00      MEMB  
ATOM   1793 C316 POPCM  11     -20.839 -43.959   5.524  0.00  0.00      MEMB  
ATOM   1794 H16X POPCM  11     -20.904 -42.870   5.733  0.00  0.00      MEMB  
ATOM   1795 H16Y POPCM  11     -21.002 -44.471   6.497  0.00  0.00      MEMB  
ATOM   1796 H16Z POPCM  11     -21.616 -44.313   4.813  0.00  0.00      MEMB  
ATOM   1797  N   POPCM  12      69.858 -63.794  20.451  0.00  0.00      MEMB  
ATOM   1798  C12 POPCM  12      69.385 -64.287  19.016  0.00  0.00      MEMB  
ATOM   1799 H12A POPCM  12      70.234 -64.774  18.559  0.00  0.00      MEMB  
ATOM   1800 H12B POPCM  12      68.976 -63.511  18.385  0.00  0.00      MEMB  
ATOM   1801  C13 POPCM  12      70.357 -64.885  21.315  0.00  0.00      MEMB  
ATOM   1802 H13A POPCM  12      69.600 -65.622  21.540  0.00  0.00      MEMB  
ATOM   1803 H13B POPCM  12      71.212 -65.356  20.854  0.00  0.00      MEMB  
ATOM   1804 H13C POPCM  12      70.735 -64.406  22.207  0.00  0.00      MEMB  
ATOM   1805  C14 POPCM  12      70.946 -62.856  20.092  0.00  0.00      MEMB  
ATOM   1806 H14A POPCM  12      71.886 -63.358  19.914  0.00  0.00      MEMB  
ATOM   1807 H14B POPCM  12      70.624 -62.245  19.262  0.00  0.00      MEMB  
ATOM   1808 H14C POPCM  12      71.094 -62.129  20.877  0.00  0.00      MEMB  
ATOM   1809  C15 POPCM  12      68.737 -63.054  21.106  0.00  0.00      MEMB  
ATOM   1810 H15A POPCM  12      67.814 -63.582  20.917  0.00  0.00      MEMB  
ATOM   1811 H15B POPCM  12      68.639 -62.006  20.865  0.00  0.00      MEMB  
ATOM   1812 H15C POPCM  12      68.820 -63.138  22.180  0.00  0.00      MEMB  
ATOM   1813  C11 POPCM  12      68.229 -65.316  18.979  0.00  0.00      MEMB  
ATOM   1814 H11A POPCM  12      68.540 -66.267  19.461  0.00  0.00      MEMB  
ATOM   1815 H11B POPCM  12      68.257 -65.504  17.885  0.00  0.00      MEMB  
ATOM   1816  P   POPCM  12      66.123 -63.742  18.741  0.00  0.00      MEMB  
ATOM   1817  O13 POPCM  12      66.752 -62.450  18.973  0.00  0.00      MEMB  
ATOM   1818  O14 POPCM  12      64.699 -63.924  19.195  0.00  0.00      MEMB  
ATOM   1819  O12 POPCM  12      66.944 -64.868  19.512  0.00  0.00      MEMB  
ATOM   1820  O11 POPCM  12      66.103 -64.042  17.251  0.00  0.00      MEMB  
ATOM   1821  C1  POPCM  12      65.134 -63.495  16.312  0.00  0.00      MEMB  
ATOM   1822  HA  POPCM  12      65.411 -62.439  16.108  0.00  0.00      MEMB  
ATOM   1823  HB  POPCM  12      64.123 -63.543  16.771  0.00  0.00      MEMB  
ATOM   1824  C2  POPCM  12      65.184 -64.240  14.940  0.00  0.00      MEMB  
ATOM   1825  HS  POPCM  12      65.360 -65.278  15.295  0.00  0.00      MEMB  
ATOM   1826  O21 POPCM  12      66.323 -63.752  14.345  0.00  0.00      MEMB  
ATOM   1827  C21 POPCM  12      66.843 -64.532  13.401  0.00  0.00      MEMB  
ATOM   1828  O22 POPCM  12      66.534 -65.674  13.167  0.00  0.00      MEMB  
ATOM   1829  C22 POPCM  12      67.867 -63.650  12.585  0.00  0.00      MEMB  
ATOM   1830  H2R POPCM  12      68.666 -63.274  13.258  0.00  0.00      MEMB  
ATOM   1831  H2S POPCM  12      67.390 -62.726  12.194  0.00  0.00      MEMB  
ATOM   1832  C3  POPCM  12      63.933 -64.101  14.112  0.00  0.00      MEMB  
ATOM   1833  HX  POPCM  12      63.139 -64.668  14.644  0.00  0.00      MEMB  
ATOM   1834  HY  POPCM  12      64.193 -64.526  13.119  0.00  0.00      MEMB  
ATOM   1835  O31 POPCM  12      63.538 -62.638  13.973  0.00  0.00      MEMB  
ATOM   1836  C31 POPCM  12      63.889 -61.975  12.942  0.00  0.00      MEMB  
ATOM   1837  O32 POPCM  12      64.527 -62.420  12.011  0.00  0.00      MEMB  
ATOM   1838  C32 POPCM  12      63.376 -60.503  12.961  0.00  0.00      MEMB  
ATOM   1839  H2X POPCM  12      64.329 -59.978  13.186  0.00  0.00      MEMB  
ATOM   1840  H2Y POPCM  12      62.653 -60.444  13.802  0.00  0.00      MEMB  
ATOM   1841  C23 POPCM  12      68.440 -64.344  11.298  0.00  0.00      MEMB  
ATOM   1842  H3R POPCM  12      67.601 -64.447  10.578  0.00  0.00      MEMB  
ATOM   1843  H3S POPCM  12      68.762 -65.370  11.577  0.00  0.00      MEMB  
ATOM   1844  C24 POPCM  12      69.549 -63.589  10.617  0.00  0.00      MEMB  
ATOM   1845  H4R POPCM  12      70.314 -63.557  11.422  0.00  0.00      MEMB  
ATOM   1846  H4S POPCM  12      69.155 -62.634  10.208  0.00  0.00      MEMB  
ATOM   1847  C25 POPCM  12      70.069 -64.280   9.268  0.00  0.00      MEMB  
ATOM   1848  H5R POPCM  12      69.528 -63.919   8.367  0.00  0.00      MEMB  
ATOM   1849  H5S POPCM  12      69.892 -65.373   9.365  0.00  0.00      MEMB  
ATOM   1850  C26 POPCM  12      71.613 -64.170   9.020  0.00  0.00      MEMB  
ATOM   1851  H6R POPCM  12      72.259 -64.472   9.872  0.00  0.00      MEMB  
ATOM   1852  H6S POPCM  12      71.731 -63.072   8.904  0.00  0.00      MEMB  
ATOM   1853  C27 POPCM  12      72.021 -64.980   7.805  0.00  0.00      MEMB  
ATOM   1854  H7R POPCM  12      71.341 -64.686   6.977  0.00  0.00      MEMB  
ATOM   1855  H7S POPCM  12      71.778 -66.053   7.960  0.00  0.00      MEMB  
ATOM   1856  C28 POPCM  12      73.498 -64.767   7.298  0.00  0.00      MEMB  
ATOM   1857  H8R POPCM  12      73.683 -65.487   6.472  0.00  0.00      MEMB  
ATOM   1858  H8S POPCM  12      74.242 -64.914   8.110  0.00  0.00      MEMB  
ATOM   1859  C29 POPCM  12      73.817 -63.358   6.776  0.00  0.00      MEMB  
ATOM   1860  H91 POPCM  12      73.859 -62.633   7.603  0.00  0.00      MEMB  
ATOM   1861 C210 POPCM  12      74.135 -62.975   5.529  0.00  0.00      MEMB  
ATOM   1862 H101 POPCM  12      74.076 -61.903   5.291  0.00  0.00      MEMB  
ATOM   1863 C211 POPCM  12      74.186 -63.825   4.225  0.00  0.00      MEMB  
ATOM   1864 H11R POPCM  12      73.994 -64.900   4.425  0.00  0.00      MEMB  
ATOM   1865 H11S POPCM  12      75.152 -63.779   3.678  0.00  0.00      MEMB  
ATOM   1866 C212 POPCM  12      73.033 -63.465   3.221  0.00  0.00      MEMB  
ATOM   1867 H12R POPCM  12      73.070 -64.096   2.307  0.00  0.00      MEMB  
ATOM   1868 H12S POPCM  12      73.140 -62.422   2.852  0.00  0.00      MEMB  
ATOM   1869 C213 POPCM  12      71.658 -63.566   3.858  0.00  0.00      MEMB  
ATOM   1870 H13R POPCM  12      71.530 -63.017   4.815  0.00  0.00      MEMB  
ATOM   1871 H13S POPCM  12      71.469 -64.578   4.274  0.00  0.00      MEMB  
ATOM   1872 C214 POPCM  12      70.472 -63.230   2.912  0.00  0.00      MEMB  
ATOM   1873 H14R POPCM  12      69.588 -63.605   3.470  0.00  0.00      MEMB  
ATOM   1874 H14S POPCM  12      70.504 -63.797   1.957  0.00  0.00      MEMB  
ATOM   1875 C215 POPCM  12      70.415 -61.784   2.728  0.00  0.00      MEMB  
ATOM   1876 H15R POPCM  12      71.359 -61.513   2.209  0.00  0.00      MEMB  
ATOM   1877 H15S POPCM  12      70.478 -61.221   3.684  0.00  0.00      MEMB  
ATOM   1878 C216 POPCM  12      69.275 -61.190   1.875  0.00  0.00      MEMB  
ATOM   1879 H16R POPCM  12      68.348 -60.942   2.435  0.00  0.00      MEMB  
ATOM   1880 H16S POPCM  12      68.989 -61.965   1.132  0.00  0.00      MEMB  
ATOM   1881 C217 POPCM  12      69.586 -59.986   0.988  0.00  0.00      MEMB  
ATOM   1882 H17R POPCM  12      68.742 -59.940   0.266  0.00  0.00      MEMB  
ATOM   1883 H17S POPCM  12      70.536 -60.113   0.427  0.00  0.00      MEMB  
ATOM   1884 C218 POPCM  12      69.567 -58.682   1.774  0.00  0.00      MEMB  
ATOM   1885 H18R POPCM  12      69.663 -57.896   0.994  0.00  0.00      MEMB  
ATOM   1886 H18S POPCM  12      70.365 -58.580   2.541  0.00  0.00      MEMB  
ATOM   1887 H18T POPCM  12      68.554 -58.614   2.224  0.00  0.00      MEMB  
ATOM   1888  C33 POPCM  12      62.853 -60.050  11.604  0.00  0.00      MEMB  
ATOM   1889  H3X POPCM  12      62.144 -59.217  11.797  0.00  0.00      MEMB  
ATOM   1890  H3Y POPCM  12      62.383 -60.926  11.107  0.00  0.00      MEMB  
ATOM   1891  C34 POPCM  12      64.002 -59.636  10.674  0.00  0.00      MEMB  
ATOM   1892  H4X POPCM  12      64.513 -60.562  10.334  0.00  0.00      MEMB  
ATOM   1893  H4Y POPCM  12      64.666 -58.834  11.062  0.00  0.00      MEMB  
ATOM   1894  C35 POPCM  12      63.465 -58.993   9.368  0.00  0.00      MEMB  
ATOM   1895  H5X POPCM  12      64.391 -58.648   8.862  0.00  0.00      MEMB  
ATOM   1896  H5Y POPCM  12      62.807 -58.128   9.601  0.00  0.00      MEMB  
ATOM   1897  C36 POPCM  12      62.720 -59.978   8.465  0.00  0.00      MEMB  
ATOM   1898  H6X POPCM  12      61.757 -60.187   8.977  0.00  0.00      MEMB  
ATOM   1899  H6Y POPCM  12      63.149 -61.002   8.421  0.00  0.00      MEMB  
ATOM   1900  C37 POPCM  12      62.342 -59.459   7.056  0.00  0.00      MEMB  
ATOM   1901  H7X POPCM  12      63.289 -59.368   6.482  0.00  0.00      MEMB  
ATOM   1902  H7Y POPCM  12      61.984 -58.408   7.093  0.00  0.00      MEMB  
ATOM   1903  C38 POPCM  12      61.403 -60.378   6.295  0.00  0.00      MEMB  
ATOM   1904  H8X POPCM  12      60.502 -60.573   6.916  0.00  0.00      MEMB  
ATOM   1905  H8Y POPCM  12      61.911 -61.353   6.138  0.00  0.00      MEMB  
ATOM   1906  C39 POPCM  12      61.101 -59.901   4.831  0.00  0.00      MEMB  
ATOM   1907  H9X POPCM  12      62.093 -59.827   4.336  0.00  0.00      MEMB  
ATOM   1908  H9Y POPCM  12      60.527 -58.950   4.835  0.00  0.00      MEMB  
ATOM   1909 C310 POPCM  12      60.361 -61.007   4.149  0.00  0.00      MEMB  
ATOM   1910 H10X POPCM  12      59.659 -60.639   3.370  0.00  0.00      MEMB  
ATOM   1911 H10Y POPCM  12      59.788 -61.652   4.848  0.00  0.00      MEMB  
ATOM   1912 C311 POPCM  12      61.224 -62.037   3.359  0.00  0.00      MEMB  
ATOM   1913 H11X POPCM  12      62.228 -62.007   3.834  0.00  0.00      MEMB  
ATOM   1914 H11Y POPCM  12      61.530 -61.636   2.369  0.00  0.00      MEMB  
ATOM   1915 C312 POPCM  12      60.665 -63.538   3.217  0.00  0.00      MEMB  
ATOM   1916 H12X POPCM  12      61.349 -63.968   2.455  0.00  0.00      MEMB  
ATOM   1917 H12Y POPCM  12      59.685 -63.457   2.699  0.00  0.00      MEMB  
ATOM   1918 C313 POPCM  12      60.752 -64.471   4.449  0.00  0.00      MEMB  
ATOM   1919 H13X POPCM  12      61.626 -64.117   5.036  0.00  0.00      MEMB  
ATOM   1920 H13Y POPCM  12      61.000 -65.462   4.012  0.00  0.00      MEMB  
ATOM   1921 C314 POPCM  12      59.557 -64.438   5.433  0.00  0.00      MEMB  
ATOM   1922 H14X POPCM  12      58.668 -64.751   4.845  0.00  0.00      MEMB  
ATOM   1923 H14Y POPCM  12      59.255 -63.526   5.990  0.00  0.00      MEMB  
ATOM   1924 C315 POPCM  12      59.742 -65.466   6.517  0.00  0.00      MEMB  
ATOM   1925 H15X POPCM  12      60.520 -65.242   7.278  0.00  0.00      MEMB  
ATOM   1926 H15Y POPCM  12      60.118 -66.431   6.114  0.00  0.00      MEMB  
ATOM   1927 C316 POPCM  12      58.378 -65.803   7.268  0.00  0.00      MEMB  
ATOM   1928 H16X POPCM  12      57.713 -66.437   6.644  0.00  0.00      MEMB  
ATOM   1929 H16Y POPCM  12      57.809 -64.927   7.643  0.00  0.00      MEMB  
ATOM   1930 H16Z POPCM  12      58.700 -66.395   8.151  0.00  0.00      MEMB  
ATOM   1931  N   POPCM  13     -29.345  50.974  22.116  0.00  0.00      MEMB  
ATOM   1932  C12 POPCM  13     -30.737  50.438  22.072  0.00  0.00      MEMB  
ATOM   1933 H12A POPCM  13     -31.216  50.654  23.015  0.00  0.00      MEMB  
ATOM   1934 H12B POPCM  13     -30.708  49.365  22.197  0.00  0.00      MEMB  
ATOM   1935  C13 POPCM  13     -28.576  50.452  23.258  0.00  0.00      MEMB  
ATOM   1936 H13A POPCM  13     -29.193  50.576  24.135  0.00  0.00      MEMB  
ATOM   1937 H13B POPCM  13     -28.356  49.403  23.126  0.00  0.00      MEMB  
ATOM   1938 H13C POPCM  13     -27.654  51.010  23.328  0.00  0.00      MEMB  
ATOM   1939  C14 POPCM  13     -28.601  50.571  20.876  0.00  0.00      MEMB  
ATOM   1940 H14A POPCM  13     -28.627  49.502  20.727  0.00  0.00      MEMB  
ATOM   1941 H14B POPCM  13     -28.885  51.052  19.952  0.00  0.00      MEMB  
ATOM   1942 H14C POPCM  13     -27.554  50.779  21.041  0.00  0.00      MEMB  
ATOM   1943  C15 POPCM  13     -29.324  52.462  22.252  0.00  0.00      MEMB  
ATOM   1944 H15A POPCM  13     -30.063  52.841  22.943  0.00  0.00      MEMB  
ATOM   1945 H15B POPCM  13     -29.677  52.835  21.302  0.00  0.00      MEMB  
ATOM   1946 H15C POPCM  13     -28.319  52.812  22.433  0.00  0.00      MEMB  
ATOM   1947  C11 POPCM  13     -31.788  50.920  21.037  0.00  0.00      MEMB  
ATOM   1948 H11A POPCM  13     -32.011  51.982  21.274  0.00  0.00      MEMB  
ATOM   1949 H11B POPCM  13     -32.686  50.343  21.345  0.00  0.00      MEMB  
ATOM   1950  P   POPCM  13     -31.202  51.641  18.581  0.00  0.00      MEMB  
ATOM   1951  O13 POPCM  13     -30.657  52.922  19.100  0.00  0.00      MEMB  
ATOM   1952  O14 POPCM  13     -32.536  51.672  17.966  0.00  0.00      MEMB  
ATOM   1953  O12 POPCM  13     -31.255  50.602  19.795  0.00  0.00      MEMB  
ATOM   1954  O11 POPCM  13     -30.175  51.044  17.545  0.00  0.00      MEMB  
ATOM   1955  C1  POPCM  13     -30.149  49.612  17.282  0.00  0.00      MEMB  
ATOM   1956  HA  POPCM  13     -31.056  49.096  17.665  0.00  0.00      MEMB  
ATOM   1957  HB  POPCM  13     -29.227  49.144  17.687  0.00  0.00      MEMB  
ATOM   1958  C2  POPCM  13     -30.235  49.362  15.774  0.00  0.00      MEMB  
ATOM   1959  HS  POPCM  13     -30.368  48.268  15.638  0.00  0.00      MEMB  
ATOM   1960  O21 POPCM  13     -29.099  49.788  15.048  0.00  0.00      MEMB  
ATOM   1961  C21 POPCM  13     -28.940  49.176  13.936  0.00  0.00      MEMB  
ATOM   1962  O22 POPCM  13     -29.426  48.094  13.619  0.00  0.00      MEMB  
ATOM   1963  C22 POPCM  13     -27.949  49.889  13.075  0.00  0.00      MEMB  
ATOM   1964  H2R POPCM  13     -27.550  49.105  12.396  0.00  0.00      MEMB  
ATOM   1965  H2S POPCM  13     -27.136  50.177  13.775  0.00  0.00      MEMB  
ATOM   1966  C3  POPCM  13     -31.508  49.971  15.194  0.00  0.00      MEMB  
ATOM   1967  HX  POPCM  13     -31.442  51.080  15.196  0.00  0.00      MEMB  
ATOM   1968  HY  POPCM  13     -32.280  49.626  15.914  0.00  0.00      MEMB  
ATOM   1969  O31 POPCM  13     -31.833  49.513  13.821  0.00  0.00      MEMB  
ATOM   1970  C31 POPCM  13     -32.894  48.677  13.708  0.00  0.00      MEMB  
ATOM   1971  O32 POPCM  13     -33.683  48.445  14.600  0.00  0.00      MEMB  
ATOM   1972  C32 POPCM  13     -32.924  47.953  12.325  0.00  0.00      MEMB  
ATOM   1973  H2X POPCM  13     -33.052  46.856  12.442  0.00  0.00      MEMB  
ATOM   1974  H2Y POPCM  13     -31.878  47.988  11.952  0.00  0.00      MEMB  
ATOM   1975  C23 POPCM  13     -28.406  51.175  12.482  0.00  0.00      MEMB  
ATOM   1976  H3R POPCM  13     -27.586  51.533  11.824  0.00  0.00      MEMB  
ATOM   1977  H3S POPCM  13     -28.645  51.909  13.282  0.00  0.00      MEMB  
ATOM   1978  C24 POPCM  13     -29.722  51.147  11.638  0.00  0.00      MEMB  
ATOM   1979  H4R POPCM  13     -29.850  52.172  11.228  0.00  0.00      MEMB  
ATOM   1980  H4S POPCM  13     -30.605  50.909  12.270  0.00  0.00      MEMB  
ATOM   1981  C25 POPCM  13     -29.708  50.090  10.532  0.00  0.00      MEMB  
ATOM   1982  H5R POPCM  13     -29.892  49.090  10.979  0.00  0.00      MEMB  
ATOM   1983  H5S POPCM  13     -28.737  50.093   9.992  0.00  0.00      MEMB  
ATOM   1984  C26 POPCM  13     -30.741  50.266   9.384  0.00  0.00      MEMB  
ATOM   1985  H6R POPCM  13     -31.584  50.863   9.792  0.00  0.00      MEMB  
ATOM   1986  H6S POPCM  13     -30.985  49.261   8.979  0.00  0.00      MEMB  
ATOM   1987  C27 POPCM  13     -30.206  51.185   8.267  0.00  0.00      MEMB  
ATOM   1988  H7R POPCM  13     -29.594  50.432   7.725  0.00  0.00      MEMB  
ATOM   1989  H7S POPCM  13     -29.498  51.909   8.726  0.00  0.00      MEMB  
ATOM   1990  C28 POPCM  13     -31.152  51.879   7.294  0.00  0.00      MEMB  
ATOM   1991  H8R POPCM  13     -30.667  52.711   6.741  0.00  0.00      MEMB  
ATOM   1992  H8S POPCM  13     -31.931  52.357   7.926  0.00  0.00      MEMB  
ATOM   1993  C29 POPCM  13     -31.939  50.879   6.474  0.00  0.00      MEMB  
ATOM   1994  H91 POPCM  13     -32.321  50.056   7.095  0.00  0.00      MEMB  
ATOM   1995 C210 POPCM  13     -32.184  50.767   5.111  0.00  0.00      MEMB  
ATOM   1996 H101 POPCM  13     -32.925  50.104   4.639  0.00  0.00      MEMB  
ATOM   1997 C211 POPCM  13     -31.592  51.647   4.109  0.00  0.00      MEMB  
ATOM   1998 H11R POPCM  13     -30.940  51.071   3.418  0.00  0.00      MEMB  
ATOM   1999 H11S POPCM  13     -30.806  52.304   4.538  0.00  0.00      MEMB  
ATOM   2000 C212 POPCM  13     -32.581  52.527   3.326  0.00  0.00      MEMB  
ATOM   2001 H12R POPCM  13     -32.969  53.331   3.987  0.00  0.00      MEMB  
ATOM   2002 H12S POPCM  13     -33.419  51.884   2.982  0.00  0.00      MEMB  
ATOM   2003 C213 POPCM  13     -31.960  53.204   2.131  0.00  0.00      MEMB  
ATOM   2004 H13R POPCM  13     -31.930  52.489   1.281  0.00  0.00      MEMB  
ATOM   2005 H13S POPCM  13     -30.890  53.474   2.257  0.00  0.00      MEMB  
ATOM   2006 C214 POPCM  13     -32.692  54.419   1.678  0.00  0.00      MEMB  
ATOM   2007 H14R POPCM  13     -32.609  55.118   2.538  0.00  0.00      MEMB  
ATOM   2008 H14S POPCM  13     -33.792  54.265   1.631  0.00  0.00      MEMB  
ATOM   2009 C215 POPCM  13     -32.031  54.833   0.429  0.00  0.00      MEMB  
ATOM   2010 H15R POPCM  13     -32.304  54.172  -0.421  0.00  0.00      MEMB  
ATOM   2011 H15S POPCM  13     -30.923  54.883   0.501  0.00  0.00      MEMB  
ATOM   2012 C216 POPCM  13     -32.413  56.219  -0.093  0.00  0.00      MEMB  
ATOM   2013 H16R POPCM  13     -32.034  56.912   0.689  0.00  0.00      MEMB  
ATOM   2014 H16S POPCM  13     -33.521  56.273  -0.047  0.00  0.00      MEMB  
ATOM   2015 C217 POPCM  13     -31.871  56.607  -1.460  0.00  0.00      MEMB  
ATOM   2016 H17R POPCM  13     -32.371  57.518  -1.851  0.00  0.00      MEMB  
ATOM   2017 H17S POPCM  13     -32.126  55.886  -2.265  0.00  0.00      MEMB  
ATOM   2018 C218 POPCM  13     -30.382  56.920  -1.592  0.00  0.00      MEMB  
ATOM   2019 H18R POPCM  13     -30.150  57.885  -1.093  0.00  0.00      MEMB  
ATOM   2020 H18S POPCM  13     -29.999  56.929  -2.634  0.00  0.00      MEMB  
ATOM   2021 H18T POPCM  13     -29.836  56.240  -0.904  0.00  0.00      MEMB  
ATOM   2022  C33 POPCM  13     -34.004  48.446  11.409  0.00  0.00      MEMB  
ATOM   2023  H3X POPCM  13     -35.062  48.117  11.499  0.00  0.00      MEMB  
ATOM   2024  H3Y POPCM  13     -33.674  48.060  10.421  0.00  0.00      MEMB  
ATOM   2025  C34 POPCM  13     -34.079  49.972  11.396  0.00  0.00      MEMB  
ATOM   2026  H4X POPCM  13     -33.093  50.483  11.390  0.00  0.00      MEMB  
ATOM   2027  H4Y POPCM  13     -34.667  50.285  12.285  0.00  0.00      MEMB  
ATOM   2028  C35 POPCM  13     -34.923  50.489  10.204  0.00  0.00      MEMB  
ATOM   2029  H5X POPCM  13     -34.988  49.723   9.401  0.00  0.00      MEMB  
ATOM   2030  H5Y POPCM  13     -34.367  51.276   9.651  0.00  0.00      MEMB  
ATOM   2031  C36 POPCM  13     -36.297  50.915  10.584  0.00  0.00      MEMB  
ATOM   2032  H6X POPCM  13     -36.714  51.538   9.763  0.00  0.00      MEMB  
ATOM   2033  H6Y POPCM  13     -36.162  51.557  11.481  0.00  0.00      MEMB  
ATOM   2034  C37 POPCM  13     -37.291  49.818  11.061  0.00  0.00      MEMB  
ATOM   2035  H7X POPCM  13     -36.881  49.295  11.951  0.00  0.00      MEMB  
ATOM   2036  H7Y POPCM  13     -37.435  49.132  10.199  0.00  0.00      MEMB  
ATOM   2037  C38 POPCM  13     -38.685  50.369  11.293  0.00  0.00      MEMB  
ATOM   2038  H8X POPCM  13     -38.883  51.304  10.727  0.00  0.00      MEMB  
ATOM   2039  H8Y POPCM  13     -38.679  50.716  12.349  0.00  0.00      MEMB  
ATOM   2040  C39 POPCM  13     -39.793  49.325  10.970  0.00  0.00      MEMB  
ATOM   2041  H9X POPCM  13     -39.527  48.316  11.350  0.00  0.00      MEMB  
ATOM   2042  H9Y POPCM  13     -39.916  49.261   9.868  0.00  0.00      MEMB  
ATOM   2043 C310 POPCM  13     -41.183  49.859  11.519  0.00  0.00      MEMB  
ATOM   2044 H10X POPCM  13     -41.322  50.801  10.947  0.00  0.00      MEMB  
ATOM   2045 H10Y POPCM  13     -41.109  50.129  12.594  0.00  0.00      MEMB  
ATOM   2046 C311 POPCM  13     -42.329  48.865  11.329  0.00  0.00      MEMB  
ATOM   2047 H11X POPCM  13     -42.184  47.932  11.916  0.00  0.00      MEMB  
ATOM   2048 H11Y POPCM  13     -42.159  48.584  10.268  0.00  0.00      MEMB  
ATOM   2049 C312 POPCM  13     -43.754  49.388  11.482  0.00  0.00      MEMB  
ATOM   2050 H12X POPCM  13     -43.889  50.144  10.680  0.00  0.00      MEMB  
ATOM   2051 H12Y POPCM  13     -43.879  49.947  12.434  0.00  0.00      MEMB  
ATOM   2052 C313 POPCM  13     -44.830  48.297  11.275  0.00  0.00      MEMB  
ATOM   2053 H13X POPCM  13     -45.539  48.205  12.126  0.00  0.00      MEMB  
ATOM   2054 H13Y POPCM  13     -44.362  47.311  11.068  0.00  0.00      MEMB  
ATOM   2055 C314 POPCM  13     -45.738  48.690  10.085  0.00  0.00      MEMB  
ATOM   2056 H14X POPCM  13     -45.113  48.811   9.174  0.00  0.00      MEMB  
ATOM   2057 H14Y POPCM  13     -46.146  49.701  10.299  0.00  0.00      MEMB  
ATOM   2058 C315 POPCM  13     -46.928  47.658   9.821  0.00  0.00      MEMB  
ATOM   2059 H15X POPCM  13     -47.734  47.691  10.586  0.00  0.00      MEMB  
ATOM   2060 H15Y POPCM  13     -46.427  46.667   9.814  0.00  0.00      MEMB  
ATOM   2061 C316 POPCM  13     -47.544  48.013   8.462  0.00  0.00      MEMB  
ATOM   2062 H16X POPCM  13     -48.080  48.974   8.611  0.00  0.00      MEMB  
ATOM   2063 H16Y POPCM  13     -48.338  47.308   8.133  0.00  0.00      MEMB  
ATOM   2064 H16Z POPCM  13     -46.788  48.037   7.647  0.00  0.00      MEMB  
ATOM   2065  N   POPCM  14      20.901 -13.115  19.320  0.00  0.00      MEMB  
ATOM   2066  C12 POPCM  14      21.078 -11.806  18.561  0.00  0.00      MEMB  
ATOM   2067 H12A POPCM  14      21.910 -11.315  19.044  0.00  0.00      MEMB  
ATOM   2068 H12B POPCM  14      20.180 -11.207  18.594  0.00  0.00      MEMB  
ATOM   2069  C13 POPCM  14      22.077 -14.083  19.300  0.00  0.00      MEMB  
ATOM   2070 H13A POPCM  14      22.042 -14.875  20.033  0.00  0.00      MEMB  
ATOM   2071 H13B POPCM  14      22.293 -14.553  18.353  0.00  0.00      MEMB  
ATOM   2072 H13C POPCM  14      22.950 -13.517  19.590  0.00  0.00      MEMB  
ATOM   2073  C14 POPCM  14      20.483 -12.699  20.720  0.00  0.00      MEMB  
ATOM   2074 H14A POPCM  14      20.175 -13.534  21.332  0.00  0.00      MEMB  
ATOM   2075 H14B POPCM  14      21.347 -12.223  21.160  0.00  0.00      MEMB  
ATOM   2076 H14C POPCM  14      19.639 -12.025  20.714  0.00  0.00      MEMB  
ATOM   2077  C15 POPCM  14      19.855 -13.952  18.713  0.00  0.00      MEMB  
ATOM   2078 H15A POPCM  14      19.136 -13.309  18.226  0.00  0.00      MEMB  
ATOM   2079 H15B POPCM  14      19.286 -14.568  19.393  0.00  0.00      MEMB  
ATOM   2080 H15C POPCM  14      20.336 -14.539  17.945  0.00  0.00      MEMB  
ATOM   2081  C11 POPCM  14      21.504 -11.866  17.037  0.00  0.00      MEMB  
ATOM   2082 H11A POPCM  14      21.427 -10.819  16.675  0.00  0.00      MEMB  
ATOM   2083 H11B POPCM  14      20.844 -12.595  16.519  0.00  0.00      MEMB  
ATOM   2084  P   POPCM  14      24.053 -11.527  17.128  0.00  0.00      MEMB  
ATOM   2085  O13 POPCM  14      25.175 -12.504  16.952  0.00  0.00      MEMB  
ATOM   2086  O14 POPCM  14      23.973 -10.833  18.443  0.00  0.00      MEMB  
ATOM   2087  O12 POPCM  14      22.787 -12.427  16.810  0.00  0.00      MEMB  
ATOM   2088  O11 POPCM  14      23.825 -10.442  16.006  0.00  0.00      MEMB  
ATOM   2089  C1  POPCM  14      24.625 -10.383  14.731  0.00  0.00      MEMB  
ATOM   2090  HA  POPCM  14      25.646 -10.710  15.022  0.00  0.00      MEMB  
ATOM   2091  HB  POPCM  14      24.578  -9.365  14.287  0.00  0.00      MEMB  
ATOM   2092  C2  POPCM  14      24.279 -11.416  13.670  0.00  0.00      MEMB  
ATOM   2093  HS  POPCM  14      24.379 -12.391  14.193  0.00  0.00      MEMB  
ATOM   2094  O21 POPCM  14      25.225 -11.144  12.646  0.00  0.00      MEMB  
ATOM   2095  C21 POPCM  14      25.464 -12.253  11.939  0.00  0.00      MEMB  
ATOM   2096  O22 POPCM  14      25.283 -13.433  12.238  0.00  0.00      MEMB  
ATOM   2097  C22 POPCM  14      26.070 -11.846  10.598  0.00  0.00      MEMB  
ATOM   2098  H2R POPCM  14      26.780 -10.996  10.693  0.00  0.00      MEMB  
ATOM   2099  H2S POPCM  14      25.203 -11.547   9.971  0.00  0.00      MEMB  
ATOM   2100  C3  POPCM  14      22.789 -11.151  13.266  0.00  0.00      MEMB  
ATOM   2101  HX  POPCM  14      22.629 -10.072  13.056  0.00  0.00      MEMB  
ATOM   2102  HY  POPCM  14      22.152 -11.319  14.161  0.00  0.00      MEMB  
ATOM   2103  O31 POPCM  14      22.401 -11.843  12.068  0.00  0.00      MEMB  
ATOM   2104  C31 POPCM  14      21.292 -12.648  12.188  0.00  0.00      MEMB  
ATOM   2105  O32 POPCM  14      20.958 -13.143  13.229  0.00  0.00      MEMB  
ATOM   2106  C32 POPCM  14      20.779 -13.094  10.882  0.00  0.00      MEMB  
ATOM   2107  H2X POPCM  14      19.678 -12.971  10.966  0.00  0.00      MEMB  
ATOM   2108  H2Y POPCM  14      20.981 -14.166  10.675  0.00  0.00      MEMB  
ATOM   2109  C23 POPCM  14      26.870 -12.959   9.800  0.00  0.00      MEMB  
ATOM   2110  H3R POPCM  14      26.235 -13.869   9.853  0.00  0.00      MEMB  
ATOM   2111  H3S POPCM  14      27.772 -13.273  10.367  0.00  0.00      MEMB  
ATOM   2112  C24 POPCM  14      27.186 -12.519   8.386  0.00  0.00      MEMB  
ATOM   2113  H4R POPCM  14      27.725 -11.555   8.264  0.00  0.00      MEMB  
ATOM   2114  H4S POPCM  14      26.261 -12.333   7.798  0.00  0.00      MEMB  
ATOM   2115  C25 POPCM  14      27.985 -13.661   7.741  0.00  0.00      MEMB  
ATOM   2116  H5R POPCM  14      27.454 -14.635   7.806  0.00  0.00      MEMB  
ATOM   2117  H5S POPCM  14      29.029 -13.815   8.088  0.00  0.00      MEMB  
ATOM   2118  C26 POPCM  14      28.243 -13.412   6.234  0.00  0.00      MEMB  
ATOM   2119  H6R POPCM  14      28.698 -12.421   6.024  0.00  0.00      MEMB  
ATOM   2120  H6S POPCM  14      27.287 -13.443   5.669  0.00  0.00      MEMB  
ATOM   2121  C27 POPCM  14      29.112 -14.487   5.693  0.00  0.00      MEMB  
ATOM   2122  H7R POPCM  14      28.796 -15.468   6.110  0.00  0.00      MEMB  
ATOM   2123  H7S POPCM  14      30.174 -14.395   6.008  0.00  0.00      MEMB  
ATOM   2124  C28 POPCM  14      28.996 -14.686   4.153  0.00  0.00      MEMB  
ATOM   2125  H8R POPCM  14      29.847 -15.374   3.966  0.00  0.00      MEMB  
ATOM   2126  H8S POPCM  14      29.274 -13.684   3.761  0.00  0.00      MEMB  
ATOM   2127  C29 POPCM  14      27.675 -15.262   3.626  0.00  0.00      MEMB  
ATOM   2128  H91 POPCM  14      27.343 -16.120   4.229  0.00  0.00      MEMB  
ATOM   2129 C210 POPCM  14      27.015 -14.916   2.548  0.00  0.00      MEMB  
ATOM   2130 H101 POPCM  14      26.045 -15.391   2.336  0.00  0.00      MEMB  
ATOM   2131 C211 POPCM  14      27.317 -13.720   1.693  0.00  0.00      MEMB  
ATOM   2132 H11R POPCM  14      27.896 -14.057   0.806  0.00  0.00      MEMB  
ATOM   2133 H11S POPCM  14      27.908 -12.961   2.249  0.00  0.00      MEMB  
ATOM   2134 C212 POPCM  14      26.020 -13.097   1.175  0.00  0.00      MEMB  
ATOM   2135 H12R POPCM  14      25.410 -12.830   2.065  0.00  0.00      MEMB  
ATOM   2136 H12S POPCM  14      25.386 -13.706   0.496  0.00  0.00      MEMB  
ATOM   2137 C213 POPCM  14      26.473 -11.897   0.272  0.00  0.00      MEMB  
ATOM   2138 H13R POPCM  14      27.167 -11.232   0.829  0.00  0.00      MEMB  
ATOM   2139 H13S POPCM  14      25.513 -11.369   0.084  0.00  0.00      MEMB  
ATOM   2140 C214 POPCM  14      27.163 -12.331  -1.017  0.00  0.00      MEMB  
ATOM   2141 H14R POPCM  14      26.519 -13.084  -1.521  0.00  0.00      MEMB  
ATOM   2142 H14S POPCM  14      28.183 -12.740  -0.861  0.00  0.00      MEMB  
ATOM   2143 C215 POPCM  14      27.240 -11.275  -2.081  0.00  0.00      MEMB  
ATOM   2144 H15R POPCM  14      27.772 -11.610  -2.997  0.00  0.00      MEMB  
ATOM   2145 H15S POPCM  14      27.796 -10.397  -1.689  0.00  0.00      MEMB  
ATOM   2146 C216 POPCM  14      25.893 -10.709  -2.508  0.00  0.00      MEMB  
ATOM   2147 H16R POPCM  14      25.222 -10.289  -1.728  0.00  0.00      MEMB  
ATOM   2148 H16S POPCM  14      25.282 -11.548  -2.906  0.00  0.00      MEMB  
ATOM   2149 C217 POPCM  14      25.984  -9.636  -3.563  0.00  0.00      MEMB  
ATOM   2150 H17R POPCM  14      24.945  -9.257  -3.662  0.00  0.00      MEMB  
ATOM   2151 H17S POPCM  14      26.108 -10.095  -4.567  0.00  0.00      MEMB  
ATOM   2152 C218 POPCM  14      26.955  -8.454  -3.337  0.00  0.00      MEMB  
ATOM   2153 H18R POPCM  14      28.034  -8.636  -3.146  0.00  0.00      MEMB  
ATOM   2154 H18S POPCM  14      26.621  -7.761  -2.535  0.00  0.00      MEMB  
ATOM   2155 H18T POPCM  14      26.810  -7.907  -4.293  0.00  0.00      MEMB  
ATOM   2156  C33 POPCM  14      21.290 -12.510   9.601  0.00  0.00      MEMB  
ATOM   2157  H3X POPCM  14      22.297 -12.933   9.398  0.00  0.00      MEMB  
ATOM   2158  H3Y POPCM  14      21.418 -11.409   9.523  0.00  0.00      MEMB  
ATOM   2159  C34 POPCM  14      20.438 -12.918   8.442  0.00  0.00      MEMB  
ATOM   2160  H4X POPCM  14      19.442 -13.190   8.851  0.00  0.00      MEMB  
ATOM   2161  H4Y POPCM  14      20.941 -13.807   8.005  0.00  0.00      MEMB  
ATOM   2162  C35 POPCM  14      20.136 -12.086   7.255  0.00  0.00      MEMB  
ATOM   2163  H5X POPCM  14      19.768 -12.703   6.407  0.00  0.00      MEMB  
ATOM   2164  H5Y POPCM  14      21.053 -11.610   6.846  0.00  0.00      MEMB  
ATOM   2165  C36 POPCM  14      19.024 -11.045   7.421  0.00  0.00      MEMB  
ATOM   2166  H6X POPCM  14      19.349 -10.309   8.187  0.00  0.00      MEMB  
ATOM   2167  H6Y POPCM  14      18.067 -11.552   7.669  0.00  0.00      MEMB  
ATOM   2168  C37 POPCM  14      18.794 -10.248   6.124  0.00  0.00      MEMB  
ATOM   2169  H7X POPCM  14      17.907  -9.630   6.380  0.00  0.00      MEMB  
ATOM   2170  H7Y POPCM  14      18.613 -11.020   5.345  0.00  0.00      MEMB  
ATOM   2171  C38 POPCM  14      19.867  -9.271   5.802  0.00  0.00      MEMB  
ATOM   2172  H8X POPCM  14      20.855  -9.740   5.604  0.00  0.00      MEMB  
ATOM   2173  H8Y POPCM  14      20.067  -8.633   6.689  0.00  0.00      MEMB  
ATOM   2174  C39 POPCM  14      19.481  -8.290   4.669  0.00  0.00      MEMB  
ATOM   2175  H9X POPCM  14      20.394  -7.658   4.633  0.00  0.00      MEMB  
ATOM   2176  H9Y POPCM  14      18.699  -7.653   5.136  0.00  0.00      MEMB  
ATOM   2177 C310 POPCM  14      18.993  -8.910   3.406  0.00  0.00      MEMB  
ATOM   2178 H10X POPCM  14      19.482  -9.900   3.286  0.00  0.00      MEMB  
ATOM   2179 H10Y POPCM  14      19.309  -8.492   2.427  0.00  0.00      MEMB  
ATOM   2180 C311 POPCM  14      17.442  -9.070   3.357  0.00  0.00      MEMB  
ATOM   2181 H11X POPCM  14      16.926  -8.130   3.651  0.00  0.00      MEMB  
ATOM   2182 H11Y POPCM  14      17.091  -9.914   3.988  0.00  0.00      MEMB  
ATOM   2183 C312 POPCM  14      16.975  -9.324   1.928  0.00  0.00      MEMB  
ATOM   2184 H12X POPCM  14      17.531 -10.128   1.400  0.00  0.00      MEMB  
ATOM   2185 H12Y POPCM  14      17.217  -8.354   1.444  0.00  0.00      MEMB  
ATOM   2186 C313 POPCM  14      15.469  -9.547   1.782  0.00  0.00      MEMB  
ATOM   2187 H13X POPCM  14      14.947  -8.569   1.856  0.00  0.00      MEMB  
ATOM   2188 H13Y POPCM  14      15.047 -10.289   2.493  0.00  0.00      MEMB  
ATOM   2189 C314 POPCM  14      15.265  -9.949   0.361  0.00  0.00      MEMB  
ATOM   2190 H14X POPCM  14      15.738 -10.940   0.194  0.00  0.00      MEMB  
ATOM   2191 H14Y POPCM  14      15.808  -9.228  -0.287  0.00  0.00      MEMB  
ATOM   2192 C315 POPCM  14      13.790  -9.809  -0.117  0.00  0.00      MEMB  
ATOM   2193 H15X POPCM  14      13.233 -10.277   0.723  0.00  0.00      MEMB  
ATOM   2194 H15Y POPCM  14      13.571 -10.358  -1.057  0.00  0.00      MEMB  
ATOM   2195 C316 POPCM  14      13.435  -8.373  -0.245  0.00  0.00      MEMB  
ATOM   2196 H16X POPCM  14      12.490  -8.200  -0.802  0.00  0.00      MEMB  
ATOM   2197 H16Y POPCM  14      14.198  -7.772  -0.783  0.00  0.00      MEMB  
ATOM   2198 H16Z POPCM  14      13.129  -7.934   0.728  0.00  0.00      MEMB  
ATOM   2199  N   POPCM  15     -41.341 -34.674  15.387  0.00  0.00      MEMB  
ATOM   2200  C12 POPCM  15     -40.853 -34.736  13.924  0.00  0.00      MEMB  
ATOM   2201 H12A POPCM  15     -41.232 -33.861  13.415  0.00  0.00      MEMB  
ATOM   2202 H12B POPCM  15     -41.198 -35.662  13.488  0.00  0.00      MEMB  
ATOM   2203  C13 POPCM  15     -42.823 -34.869  15.422  0.00  0.00      MEMB  
ATOM   2204 H13A POPCM  15     -43.091 -35.800  14.944  0.00  0.00      MEMB  
ATOM   2205 H13B POPCM  15     -43.161 -34.937  16.445  0.00  0.00      MEMB  
ATOM   2206 H13C POPCM  15     -43.257 -34.026  14.904  0.00  0.00      MEMB  
ATOM   2207  C14 POPCM  15     -40.583 -35.738  16.160  0.00  0.00      MEMB  
ATOM   2208 H14A POPCM  15     -39.576 -35.435  16.408  0.00  0.00      MEMB  
ATOM   2209 H14B POPCM  15     -41.039 -35.856  17.132  0.00  0.00      MEMB  
ATOM   2210 H14C POPCM  15     -40.588 -36.679  15.631  0.00  0.00      MEMB  
ATOM   2211  C15 POPCM  15     -40.993 -33.383  16.002  0.00  0.00      MEMB  
ATOM   2212 H15A POPCM  15     -41.505 -32.576  15.500  0.00  0.00      MEMB  
ATOM   2213 H15B POPCM  15     -39.971 -33.047  15.905  0.00  0.00      MEMB  
ATOM   2214 H15C POPCM  15     -41.155 -33.373  17.069  0.00  0.00      MEMB  
ATOM   2215  C11 POPCM  15     -39.336 -34.680  13.665  0.00  0.00      MEMB  
ATOM   2216 H11A POPCM  15     -39.174 -34.838  12.577  0.00  0.00      MEMB  
ATOM   2217 H11B POPCM  15     -38.767 -35.476  14.190  0.00  0.00      MEMB  
ATOM   2218  P   POPCM  15     -38.430 -32.203  13.373  0.00  0.00      MEMB  
ATOM   2219  O13 POPCM  15     -36.967 -32.124  13.116  0.00  0.00      MEMB  
ATOM   2220  O14 POPCM  15     -39.002 -31.042  14.166  0.00  0.00      MEMB  
ATOM   2221  O12 POPCM  15     -38.716 -33.524  14.204  0.00  0.00      MEMB  
ATOM   2222  O11 POPCM  15     -39.214 -32.363  11.997  0.00  0.00      MEMB  
ATOM   2223  C1  POPCM  15     -39.459 -31.164  11.285  0.00  0.00      MEMB  
ATOM   2224  HA  POPCM  15     -38.741 -30.338  11.479  0.00  0.00      MEMB  
ATOM   2225  HB  POPCM  15     -40.533 -30.919  11.428  0.00  0.00      MEMB  
ATOM   2226  C2  POPCM  15     -39.160 -31.318   9.736  0.00  0.00      MEMB  
ATOM   2227  HS  POPCM  15     -38.653 -30.410   9.346  0.00  0.00      MEMB  
ATOM   2228  O21 POPCM  15     -40.385 -31.547   9.033  0.00  0.00      MEMB  
ATOM   2229  C21 POPCM  15     -41.281 -30.542   8.909  0.00  0.00      MEMB  
ATOM   2230  O22 POPCM  15     -41.080 -29.465   9.413  0.00  0.00      MEMB  
ATOM   2231  C22 POPCM  15     -42.443 -31.053   8.070  0.00  0.00      MEMB  
ATOM   2232  H2R POPCM  15     -43.012 -31.859   8.582  0.00  0.00      MEMB  
ATOM   2233  H2S POPCM  15     -41.882 -31.545   7.248  0.00  0.00      MEMB  
ATOM   2234  C3  POPCM  15     -38.129 -32.366   9.366  0.00  0.00      MEMB  
ATOM   2235  HX  POPCM  15     -38.629 -33.312   9.663  0.00  0.00      MEMB  
ATOM   2236  HY  POPCM  15     -37.213 -32.202   9.972  0.00  0.00      MEMB  
ATOM   2237  O31 POPCM  15     -37.806 -32.296   7.955  0.00  0.00      MEMB  
ATOM   2238  C31 POPCM  15     -36.866 -33.209   7.646  0.00  0.00      MEMB  
ATOM   2239  O32 POPCM  15     -36.484 -34.122   8.356  0.00  0.00      MEMB  
ATOM   2240  C32 POPCM  15     -36.405 -32.974   6.210  0.00  0.00      MEMB  
ATOM   2241  H2X POPCM  15     -36.053 -31.921   6.243  0.00  0.00      MEMB  
ATOM   2242  H2Y POPCM  15     -37.300 -33.082   5.561  0.00  0.00      MEMB  
ATOM   2243  C23 POPCM  15     -43.426 -29.969   7.597  0.00  0.00      MEMB  
ATOM   2244  H3R POPCM  15     -42.913 -29.158   7.038  0.00  0.00      MEMB  
ATOM   2245  H3S POPCM  15     -43.952 -29.416   8.404  0.00  0.00      MEMB  
ATOM   2246  C24 POPCM  15     -44.479 -30.385   6.580  0.00  0.00      MEMB  
ATOM   2247  H4R POPCM  15     -45.282 -31.076   6.914  0.00  0.00      MEMB  
ATOM   2248  H4S POPCM  15     -43.926 -30.942   5.793  0.00  0.00      MEMB  
ATOM   2249  C25 POPCM  15     -45.047 -29.224   5.901  0.00  0.00      MEMB  
ATOM   2250  H5R POPCM  15     -44.262 -28.646   5.367  0.00  0.00      MEMB  
ATOM   2251  H5S POPCM  15     -45.485 -28.491   6.612  0.00  0.00      MEMB  
ATOM   2252  C26 POPCM  15     -46.255 -29.586   5.039  0.00  0.00      MEMB  
ATOM   2253  H6R POPCM  15     -47.027 -30.226   5.517  0.00  0.00      MEMB  
ATOM   2254  H6S POPCM  15     -45.859 -30.115   4.146  0.00  0.00      MEMB  
ATOM   2255  C27 POPCM  15     -47.028 -28.370   4.510  0.00  0.00      MEMB  
ATOM   2256  H7R POPCM  15     -47.610 -28.726   3.633  0.00  0.00      MEMB  
ATOM   2257  H7S POPCM  15     -46.281 -27.625   4.162  0.00  0.00      MEMB  
ATOM   2258  C28 POPCM  15     -47.965 -27.717   5.560  0.00  0.00      MEMB  
ATOM   2259  H8R POPCM  15     -47.271 -27.350   6.347  0.00  0.00      MEMB  
ATOM   2260  H8S POPCM  15     -48.594 -28.556   5.926  0.00  0.00      MEMB  
ATOM   2261  C29 POPCM  15     -48.801 -26.502   5.128  0.00  0.00      MEMB  
ATOM   2262  H91 POPCM  15     -49.468 -26.788   4.301  0.00  0.00      MEMB  
ATOM   2263 C210 POPCM  15     -48.556 -25.182   5.398  0.00  0.00      MEMB  
ATOM   2264 H101 POPCM  15     -49.095 -24.446   4.783  0.00  0.00      MEMB  
ATOM   2265 C211 POPCM  15     -47.287 -24.680   6.183  0.00  0.00      MEMB  
ATOM   2266 H11R POPCM  15     -46.724 -25.525   6.634  0.00  0.00      MEMB  
ATOM   2267 H11S POPCM  15     -47.747 -24.053   6.977  0.00  0.00      MEMB  
ATOM   2268 C212 POPCM  15     -46.190 -23.881   5.376  0.00  0.00      MEMB  
ATOM   2269 H12R POPCM  15     -45.634 -24.653   4.802  0.00  0.00      MEMB  
ATOM   2270 H12S POPCM  15     -45.480 -23.385   6.071  0.00  0.00      MEMB  
ATOM   2271 C213 POPCM  15     -46.734 -22.867   4.412  0.00  0.00      MEMB  
ATOM   2272 H13R POPCM  15     -47.404 -22.186   4.980  0.00  0.00      MEMB  
ATOM   2273 H13S POPCM  15     -47.341 -23.353   3.619  0.00  0.00      MEMB  
ATOM   2274 C214 POPCM  15     -45.735 -22.130   3.586  0.00  0.00      MEMB  
ATOM   2275 H14R POPCM  15     -45.024 -22.842   3.115  0.00  0.00      MEMB  
ATOM   2276 H14S POPCM  15     -45.072 -21.552   4.265  0.00  0.00      MEMB  
ATOM   2277 C215 POPCM  15     -46.351 -21.275   2.479  0.00  0.00      MEMB  
ATOM   2278 H15R POPCM  15     -47.067 -21.941   1.952  0.00  0.00      MEMB  
ATOM   2279 H15S POPCM  15     -45.563 -20.939   1.771  0.00  0.00      MEMB  
ATOM   2280 C216 POPCM  15     -47.055 -20.040   2.943  0.00  0.00      MEMB  
ATOM   2281 H16R POPCM  15     -46.525 -19.617   3.823  0.00  0.00      MEMB  
ATOM   2282 H16S POPCM  15     -48.045 -20.405   3.290  0.00  0.00      MEMB  
ATOM   2283 C217 POPCM  15     -47.162 -18.882   1.912  0.00  0.00      MEMB  
ATOM   2284 H17R POPCM  15     -46.241 -18.261   1.897  0.00  0.00      MEMB  
ATOM   2285 H17S POPCM  15     -48.038 -18.333   2.318  0.00  0.00      MEMB  
ATOM   2286 C218 POPCM  15     -47.620 -19.460   0.596  0.00  0.00      MEMB  
ATOM   2287 H18R POPCM  15     -48.372 -20.267   0.729  0.00  0.00      MEMB  
ATOM   2288 H18S POPCM  15     -46.876 -19.936  -0.078  0.00  0.00      MEMB  
ATOM   2289 H18T POPCM  15     -48.143 -18.709  -0.034  0.00  0.00      MEMB  
ATOM   2290  C33 POPCM  15     -35.317 -33.900   5.899  0.00  0.00      MEMB  
ATOM   2291  H3X POPCM  15     -35.680 -34.946   5.807  0.00  0.00      MEMB  
ATOM   2292  H3Y POPCM  15     -34.504 -33.931   6.655  0.00  0.00      MEMB  
ATOM   2293  C34 POPCM  15     -34.613 -33.545   4.577  0.00  0.00      MEMB  
ATOM   2294  H4X POPCM  15     -33.876 -32.717   4.642  0.00  0.00      MEMB  
ATOM   2295  H4Y POPCM  15     -35.398 -33.301   3.830  0.00  0.00      MEMB  
ATOM   2296  C35 POPCM  15     -33.886 -34.622   3.746  0.00  0.00      MEMB  
ATOM   2297  H5X POPCM  15     -34.460 -35.570   3.673  0.00  0.00      MEMB  
ATOM   2298  H5Y POPCM  15     -32.943 -34.860   4.283  0.00  0.00      MEMB  
ATOM   2299  C36 POPCM  15     -33.596 -34.174   2.307  0.00  0.00      MEMB  
ATOM   2300  H6X POPCM  15     -32.989 -33.244   2.345  0.00  0.00      MEMB  
ATOM   2301  H6Y POPCM  15     -34.483 -33.871   1.710  0.00  0.00      MEMB  
ATOM   2302  C37 POPCM  15     -32.990 -35.281   1.499  0.00  0.00      MEMB  
ATOM   2303  H7X POPCM  15     -33.752 -36.075   1.345  0.00  0.00      MEMB  
ATOM   2304  H7Y POPCM  15     -32.096 -35.715   1.995  0.00  0.00      MEMB  
ATOM   2305  C38 POPCM  15     -32.543 -34.856   0.128  0.00  0.00      MEMB  
ATOM   2306  H8X POPCM  15     -31.892 -33.957   0.176  0.00  0.00      MEMB  
ATOM   2307  H8Y POPCM  15     -33.443 -34.515  -0.427  0.00  0.00      MEMB  
ATOM   2308  C39 POPCM  15     -31.932 -35.971  -0.718  0.00  0.00      MEMB  
ATOM   2309  H9X POPCM  15     -32.474 -36.925  -0.542  0.00  0.00      MEMB  
ATOM   2310  H9Y POPCM  15     -30.946 -36.165  -0.244  0.00  0.00      MEMB  
ATOM   2311 C310 POPCM  15     -31.711 -35.513  -2.221  0.00  0.00      MEMB  
ATOM   2312 H10X POPCM  15     -31.725 -34.402  -2.241  0.00  0.00      MEMB  
ATOM   2313 H10Y POPCM  15     -32.623 -35.924  -2.703  0.00  0.00      MEMB  
ATOM   2314 C311 POPCM  15     -30.473 -35.981  -2.911  0.00  0.00      MEMB  
ATOM   2315 H11X POPCM  15     -30.192 -36.987  -2.533  0.00  0.00      MEMB  
ATOM   2316 H11Y POPCM  15     -29.659 -35.304  -2.576  0.00  0.00      MEMB  
ATOM   2317 C312 POPCM  15     -30.528 -36.107  -4.400  0.00  0.00      MEMB  
ATOM   2318 H12X POPCM  15     -31.402 -36.735  -4.680  0.00  0.00      MEMB  
ATOM   2319 H12Y POPCM  15     -29.586 -36.572  -4.759  0.00  0.00      MEMB  
ATOM   2320 C313 POPCM  15     -30.853 -34.867  -5.264  0.00  0.00      MEMB  
ATOM   2321 H13X POPCM  15     -30.144 -34.011  -5.255  0.00  0.00      MEMB  
ATOM   2322 H13Y POPCM  15     -31.874 -34.524  -4.992  0.00  0.00      MEMB  
ATOM   2323 C314 POPCM  15     -30.885 -35.242  -6.777  0.00  0.00      MEMB  
ATOM   2324 H14X POPCM  15     -31.372 -34.484  -7.426  0.00  0.00      MEMB  
ATOM   2325 H14Y POPCM  15     -31.243 -36.283  -6.927  0.00  0.00      MEMB  
ATOM   2326 C315 POPCM  15     -29.407 -35.124  -7.389  0.00  0.00      MEMB  
ATOM   2327 H15X POPCM  15     -28.625 -35.559  -6.730  0.00  0.00      MEMB  
ATOM   2328 H15Y POPCM  15     -29.244 -34.041  -7.574  0.00  0.00      MEMB  
ATOM   2329 C316 POPCM  15     -29.349 -35.604  -8.825  0.00  0.00      MEMB  
ATOM   2330 H16X POPCM  15     -30.125 -35.096  -9.437  0.00  0.00      MEMB  
ATOM   2331 H16Y POPCM  15     -29.219 -36.703  -8.913  0.00  0.00      MEMB  
ATOM   2332 H16Z POPCM  15     -28.370 -35.343  -9.282  0.00  0.00      MEMB  
ATOM   2333  N   POPCM  16      54.581  13.631  20.734  0.00  0.00      MEMB  
ATOM   2334  C12 POPCM  16      53.935  14.594  19.683  0.00  0.00      MEMB  
ATOM   2335 H12A POPCM  16      53.029  15.001  20.109  0.00  0.00      MEMB  
ATOM   2336 H12B POPCM  16      53.620  14.107  18.772  0.00  0.00      MEMB  
ATOM   2337  C13 POPCM  16      55.848  13.079  20.164  0.00  0.00      MEMB  
ATOM   2338 H13A POPCM  16      56.681  13.756  20.041  0.00  0.00      MEMB  
ATOM   2339 H13B POPCM  16      56.244  12.254  20.737  0.00  0.00      MEMB  
ATOM   2340 H13C POPCM  16      55.677  12.658  19.184  0.00  0.00      MEMB  
ATOM   2341  C14 POPCM  16      54.879  14.365  22.022  0.00  0.00      MEMB  
ATOM   2342 H14A POPCM  16      53.975  14.587  22.568  0.00  0.00      MEMB  
ATOM   2343 H14B POPCM  16      55.410  13.712  22.698  0.00  0.00      MEMB  
ATOM   2344 H14C POPCM  16      55.446  15.256  21.797  0.00  0.00      MEMB  
ATOM   2345  C15 POPCM  16      53.710  12.496  21.017  0.00  0.00      MEMB  
ATOM   2346 H15A POPCM  16      54.049  11.903  21.854  0.00  0.00      MEMB  
ATOM   2347 H15B POPCM  16      53.665  11.870  20.138  0.00  0.00      MEMB  
ATOM   2348 H15C POPCM  16      52.734  12.943  21.130  0.00  0.00      MEMB  
ATOM   2349  C11 POPCM  16      54.906  15.670  19.084  0.00  0.00      MEMB  
ATOM   2350 H11A POPCM  16      55.669  16.140  19.741  0.00  0.00      MEMB  
ATOM   2351 H11B POPCM  16      54.175  16.380  18.642  0.00  0.00      MEMB  
ATOM   2352  P   POPCM  16      55.987  15.642  16.714  0.00  0.00      MEMB  
ATOM   2353  O13 POPCM  16      56.593  14.573  15.852  0.00  0.00      MEMB  
ATOM   2354  O14 POPCM  16      56.895  16.748  17.072  0.00  0.00      MEMB  
ATOM   2355  O12 POPCM  16      55.526  15.019  18.028  0.00  0.00      MEMB  
ATOM   2356  O11 POPCM  16      54.612  16.146  16.092  0.00  0.00      MEMB  
ATOM   2357  C1  POPCM  16      53.436  15.326  15.870  0.00  0.00      MEMB  
ATOM   2358  HA  POPCM  16      52.526  15.800  16.297  0.00  0.00      MEMB  
ATOM   2359  HB  POPCM  16      53.507  14.414  16.499  0.00  0.00      MEMB  
ATOM   2360  C2  POPCM  16      53.271  14.879  14.358  0.00  0.00      MEMB  
ATOM   2361  HS  POPCM  16      54.194  14.323  14.089  0.00  0.00      MEMB  
ATOM   2362  O21 POPCM  16      52.961  16.062  13.675  0.00  0.00      MEMB  
ATOM   2363  C21 POPCM  16      54.073  16.585  13.050  0.00  0.00      MEMB  
ATOM   2364  O22 POPCM  16      55.192  16.052  13.052  0.00  0.00      MEMB  
ATOM   2365  C22 POPCM  16      53.773  18.001  12.426  0.00  0.00      MEMB  
ATOM   2366  H2R POPCM  16      54.345  18.706  13.067  0.00  0.00      MEMB  
ATOM   2367  H2S POPCM  16      52.737  18.301  12.692  0.00  0.00      MEMB  
ATOM   2368  C3  POPCM  16      52.173  13.886  14.391  0.00  0.00      MEMB  
ATOM   2369  HX  POPCM  16      51.286  14.444  14.759  0.00  0.00      MEMB  
ATOM   2370  HY  POPCM  16      52.615  13.163  15.110  0.00  0.00      MEMB  
ATOM   2371  O31 POPCM  16      52.103  13.206  13.117  0.00  0.00      MEMB  
ATOM   2372  C31 POPCM  16      51.257  13.700  12.116  0.00  0.00      MEMB  
ATOM   2373  O32 POPCM  16      50.933  14.901  12.047  0.00  0.00      MEMB  
ATOM   2374  C32 POPCM  16      50.680  12.553  11.256  0.00  0.00      MEMB  
ATOM   2375  H2X POPCM  16      49.805  12.173  11.827  0.00  0.00      MEMB  
ATOM   2376  H2Y POPCM  16      51.221  11.584  11.306  0.00  0.00      MEMB  
ATOM   2377  C23 POPCM  16      54.104  18.125  10.913  0.00  0.00      MEMB  
ATOM   2378  H3R POPCM  16      55.050  17.599  10.663  0.00  0.00      MEMB  
ATOM   2379  H3S POPCM  16      53.855  19.139  10.535  0.00  0.00      MEMB  
ATOM   2380  C24 POPCM  16      53.050  17.340  10.087  0.00  0.00      MEMB  
ATOM   2381  H4R POPCM  16      52.023  17.541  10.461  0.00  0.00      MEMB  
ATOM   2382  H4S POPCM  16      53.195  16.277  10.373  0.00  0.00      MEMB  
ATOM   2383  C25 POPCM  16      53.263  17.304   8.619  0.00  0.00      MEMB  
ATOM   2384  H5R POPCM  16      54.356  17.209   8.443  0.00  0.00      MEMB  
ATOM   2385  H5S POPCM  16      52.972  18.254   8.122  0.00  0.00      MEMB  
ATOM   2386  C26 POPCM  16      52.620  16.054   7.973  0.00  0.00      MEMB  
ATOM   2387  H6R POPCM  16      51.643  15.953   8.492  0.00  0.00      MEMB  
ATOM   2388  H6S POPCM  16      53.086  15.065   8.176  0.00  0.00      MEMB  
ATOM   2389  C27 POPCM  16      52.497  16.267   6.368  0.00  0.00      MEMB  
ATOM   2390  H7R POPCM  16      51.738  17.005   6.034  0.00  0.00      MEMB  
ATOM   2391  H7S POPCM  16      52.089  15.332   5.927  0.00  0.00      MEMB  
ATOM   2392  C28 POPCM  16      53.818  16.588   5.699  0.00  0.00      MEMB  
ATOM   2393  H8R POPCM  16      54.512  15.731   5.836  0.00  0.00      MEMB  
ATOM   2394  H8S POPCM  16      54.225  17.512   6.164  0.00  0.00      MEMB  
ATOM   2395  C29 POPCM  16      53.529  16.926   4.251  0.00  0.00      MEMB  
ATOM   2396  H91 POPCM  16      52.588  17.427   3.981  0.00  0.00      MEMB  
ATOM   2397 C210 POPCM  16      54.428  16.706   3.188  0.00  0.00      MEMB  
ATOM   2398 H101 POPCM  16      54.098  17.168   2.246  0.00  0.00      MEMB  
ATOM   2399 C211 POPCM  16      55.818  16.252   3.338  0.00  0.00      MEMB  
ATOM   2400 H11R POPCM  16      56.036  15.717   4.288  0.00  0.00      MEMB  
ATOM   2401 H11S POPCM  16      56.517  17.114   3.320  0.00  0.00      MEMB  
ATOM   2402 C212 POPCM  16      56.243  15.476   2.034  0.00  0.00      MEMB  
ATOM   2403 H12R POPCM  16      55.348  14.972   1.608  0.00  0.00      MEMB  
ATOM   2404 H12S POPCM  16      57.023  14.716   2.253  0.00  0.00      MEMB  
ATOM   2405 C213 POPCM  16      56.848  16.461   0.990  0.00  0.00      MEMB  
ATOM   2406 H13R POPCM  16      57.872  16.723   1.333  0.00  0.00      MEMB  
ATOM   2407 H13S POPCM  16      56.209  17.370   1.001  0.00  0.00      MEMB  
ATOM   2408 C214 POPCM  16      56.761  15.924  -0.431  0.00  0.00      MEMB  
ATOM   2409 H14R POPCM  16      55.687  15.744  -0.651  0.00  0.00      MEMB  
ATOM   2410 H14S POPCM  16      57.197  14.907  -0.533  0.00  0.00      MEMB  
ATOM   2411 C215 POPCM  16      57.311  16.873  -1.495  0.00  0.00      MEMB  
ATOM   2412 H15R POPCM  16      56.720  17.811  -1.566  0.00  0.00      MEMB  
ATOM   2413 H15S POPCM  16      57.380  16.324  -2.458  0.00  0.00      MEMB  
ATOM   2414 C216 POPCM  16      58.793  17.330  -1.322  0.00  0.00      MEMB  
ATOM   2415 H16R POPCM  16      59.518  16.489  -1.273  0.00  0.00      MEMB  
ATOM   2416 H16S POPCM  16      58.895  17.969  -0.419  0.00  0.00      MEMB  
ATOM   2417 C217 POPCM  16      59.297  18.081  -2.596  0.00  0.00      MEMB  
ATOM   2418 H17R POPCM  16      59.000  17.341  -3.369  0.00  0.00      MEMB  
ATOM   2419 H17S POPCM  16      60.395  18.218  -2.498  0.00  0.00      MEMB  
ATOM   2420 C218 POPCM  16      58.575  19.371  -2.839  0.00  0.00      MEMB  
ATOM   2421 H18R POPCM  16      59.108  19.921  -3.645  0.00  0.00      MEMB  
ATOM   2422 H18S POPCM  16      58.492  20.014  -1.937  0.00  0.00      MEMB  
ATOM   2423 H18T POPCM  16      57.538  19.186  -3.191  0.00  0.00      MEMB  
ATOM   2424  C33 POPCM  16      50.323  12.855   9.744  0.00  0.00      MEMB  
ATOM   2425  H3X POPCM  16      49.896  13.873   9.617  0.00  0.00      MEMB  
ATOM   2426  H3Y POPCM  16      49.544  12.132   9.421  0.00  0.00      MEMB  
ATOM   2427  C34 POPCM  16      51.499  12.745   8.824  0.00  0.00      MEMB  
ATOM   2428  H4X POPCM  16      52.348  13.322   9.249  0.00  0.00      MEMB  
ATOM   2429  H4Y POPCM  16      51.320  13.345   7.907  0.00  0.00      MEMB  
ATOM   2430  C35 POPCM  16      51.888  11.288   8.577  0.00  0.00      MEMB  
ATOM   2431  H5X POPCM  16      51.609  10.678   9.462  0.00  0.00      MEMB  
ATOM   2432  H5Y POPCM  16      52.997  11.221   8.551  0.00  0.00      MEMB  
ATOM   2433  C36 POPCM  16      51.302  10.594   7.338  0.00  0.00      MEMB  
ATOM   2434  H6X POPCM  16      50.227  10.825   7.177  0.00  0.00      MEMB  
ATOM   2435  H6Y POPCM  16      51.401   9.489   7.398  0.00  0.00      MEMB  
ATOM   2436  C37 POPCM  16      51.941  11.074   5.988  0.00  0.00      MEMB  
ATOM   2437  H7X POPCM  16      53.038  10.903   6.018  0.00  0.00      MEMB  
ATOM   2438  H7Y POPCM  16      51.720  12.149   5.813  0.00  0.00      MEMB  
ATOM   2439  C38 POPCM  16      51.294  10.288   4.806  0.00  0.00      MEMB  
ATOM   2440  H8X POPCM  16      50.201  10.352   4.997  0.00  0.00      MEMB  
ATOM   2441  H8Y POPCM  16      51.607   9.230   4.675  0.00  0.00      MEMB  
ATOM   2442  C39 POPCM  16      51.432  10.992   3.447  0.00  0.00      MEMB  
ATOM   2443  H9X POPCM  16      50.893  11.956   3.322  0.00  0.00      MEMB  
ATOM   2444  H9Y POPCM  16      50.880  10.298   2.778  0.00  0.00      MEMB  
ATOM   2445 C310 POPCM  16      52.886  11.171   2.913  0.00  0.00      MEMB  
ATOM   2446 H10X POPCM  16      53.468  10.255   2.676  0.00  0.00      MEMB  
ATOM   2447 H10Y POPCM  16      53.491  11.597   3.741  0.00  0.00      MEMB  
ATOM   2448 C311 POPCM  16      52.984  11.917   1.600  0.00  0.00      MEMB  
ATOM   2449 H11X POPCM  16      52.336  11.409   0.855  0.00  0.00      MEMB  
ATOM   2450 H11Y POPCM  16      54.006  11.862   1.167  0.00  0.00      MEMB  
ATOM   2451 C312 POPCM  16      52.505  13.384   1.631  0.00  0.00      MEMB  
ATOM   2452 H12X POPCM  16      53.130  13.843   2.425  0.00  0.00      MEMB  
ATOM   2453 H12Y POPCM  16      51.411  13.500   1.790  0.00  0.00      MEMB  
ATOM   2454 C313 POPCM  16      52.770  14.046   0.302  0.00  0.00      MEMB  
ATOM   2455 H13X POPCM  16      52.363  13.415  -0.517  0.00  0.00      MEMB  
ATOM   2456 H13Y POPCM  16      53.844  14.099   0.021  0.00  0.00      MEMB  
ATOM   2457 C314 POPCM  16      52.130  15.444   0.213  0.00  0.00      MEMB  
ATOM   2458 H14X POPCM  16      52.577  16.205   0.888  0.00  0.00      MEMB  
ATOM   2459 H14Y POPCM  16      51.115  15.245   0.620  0.00  0.00      MEMB  
ATOM   2460 C315 POPCM  16      52.018  15.973  -1.215  0.00  0.00      MEMB  
ATOM   2461 H15X POPCM  16      51.358  15.375  -1.879  0.00  0.00      MEMB  
ATOM   2462 H15Y POPCM  16      52.990  16.015  -1.751  0.00  0.00      MEMB  
ATOM   2463 C316 POPCM  16      51.504  17.376  -1.078  0.00  0.00      MEMB  
ATOM   2464 H16X POPCM  16      50.474  17.304  -0.670  0.00  0.00      MEMB  
ATOM   2465 H16Y POPCM  16      51.443  17.862  -2.075  0.00  0.00      MEMB  
ATOM   2466 H16Z POPCM  16      52.181  17.971  -0.429  0.00  0.00      MEMB  
ATOM   2467  N   POPCM  17     -38.081  53.871  21.493  0.00  0.00      MEMB  
ATOM   2468  C12 POPCM  17     -38.354  54.992  20.434  0.00  0.00      MEMB  
ATOM   2469 H12A POPCM  17     -37.401  55.467  20.248  0.00  0.00      MEMB  
ATOM   2470 H12B POPCM  17     -39.064  55.628  20.942  0.00  0.00      MEMB  
ATOM   2471  C13 POPCM  17     -37.594  52.610  20.908  0.00  0.00      MEMB  
ATOM   2472 H13A POPCM  17     -37.643  51.759  21.571  0.00  0.00      MEMB  
ATOM   2473 H13B POPCM  17     -38.206  52.293  20.077  0.00  0.00      MEMB  
ATOM   2474 H13C POPCM  17     -36.543  52.562  20.664  0.00  0.00      MEMB  
ATOM   2475  C14 POPCM  17     -36.952  54.273  22.323  0.00  0.00      MEMB  
ATOM   2476 H14A POPCM  17     -36.057  54.511  21.768  0.00  0.00      MEMB  
ATOM   2477 H14B POPCM  17     -37.254  55.234  22.714  0.00  0.00      MEMB  
ATOM   2478 H14C POPCM  17     -36.790  53.516  23.075  0.00  0.00      MEMB  
ATOM   2479  C15 POPCM  17     -39.304  53.622  22.262  0.00  0.00      MEMB  
ATOM   2480 H15A POPCM  17     -39.214  52.773  22.923  0.00  0.00      MEMB  
ATOM   2481 H15B POPCM  17     -40.200  53.435  21.689  0.00  0.00      MEMB  
ATOM   2482 H15C POPCM  17     -39.420  54.449  22.948  0.00  0.00      MEMB  
ATOM   2483  C11 POPCM  17     -38.919  54.721  18.977  0.00  0.00      MEMB  
ATOM   2484 H11A POPCM  17     -38.988  55.693  18.443  0.00  0.00      MEMB  
ATOM   2485 H11B POPCM  17     -39.920  54.258  19.113  0.00  0.00      MEMB  
ATOM   2486  P   POPCM  17     -36.817  54.375  17.385  0.00  0.00      MEMB  
ATOM   2487  O13 POPCM  17     -35.830  53.263  17.218  0.00  0.00      MEMB  
ATOM   2488  O14 POPCM  17     -36.268  55.556  18.067  0.00  0.00      MEMB  
ATOM   2489  O12 POPCM  17     -38.016  53.813  18.220  0.00  0.00      MEMB  
ATOM   2490  O11 POPCM  17     -37.464  54.724  16.023  0.00  0.00      MEMB  
ATOM   2491  C1  POPCM  17     -38.393  55.793  15.940  0.00  0.00      MEMB  
ATOM   2492  HA  POPCM  17     -38.299  56.624  16.672  0.00  0.00      MEMB  
ATOM   2493  HB  POPCM  17     -39.435  55.446  16.105  0.00  0.00      MEMB  
ATOM   2494  C2  POPCM  17     -38.347  56.397  14.469  0.00  0.00      MEMB  
ATOM   2495  HS  POPCM  17     -39.152  57.152  14.344  0.00  0.00      MEMB  
ATOM   2496  O21 POPCM  17     -38.771  55.317  13.564  0.00  0.00      MEMB  
ATOM   2497  C21 POPCM  17     -40.106  55.114  13.517  0.00  0.00      MEMB  
ATOM   2498  O22 POPCM  17     -40.926  55.635  14.249  0.00  0.00      MEMB  
ATOM   2499  C22 POPCM  17     -40.440  54.021  12.487  0.00  0.00      MEMB  
ATOM   2500  H2R POPCM  17     -40.573  53.086  13.073  0.00  0.00      MEMB  
ATOM   2501  H2S POPCM  17     -39.589  53.882  11.786  0.00  0.00      MEMB  
ATOM   2502  C3  POPCM  17     -36.920  56.902  14.106  0.00  0.00      MEMB  
ATOM   2503  HX  POPCM  17     -36.137  56.182  14.428  0.00  0.00      MEMB  
ATOM   2504  HY  POPCM  17     -36.814  57.833  14.704  0.00  0.00      MEMB  
ATOM   2505  O31 POPCM  17     -36.729  57.244  12.768  0.00  0.00      MEMB  
ATOM   2506  C31 POPCM  17     -36.276  56.299  11.959  0.00  0.00      MEMB  
ATOM   2507  O32 POPCM  17     -36.039  55.173  12.357  0.00  0.00      MEMB  
ATOM   2508  C32 POPCM  17     -36.198  56.841  10.529  0.00  0.00      MEMB  
ATOM   2509  H2X POPCM  17     -35.863  56.008   9.875  0.00  0.00      MEMB  
ATOM   2510  H2Y POPCM  17     -35.533  57.731  10.519  0.00  0.00      MEMB  
ATOM   2511  C23 POPCM  17     -41.581  54.473  11.621  0.00  0.00      MEMB  
ATOM   2512  H3R POPCM  17     -41.264  55.388  11.077  0.00  0.00      MEMB  
ATOM   2513  H3S POPCM  17     -42.362  54.784  12.347  0.00  0.00      MEMB  
ATOM   2514  C24 POPCM  17     -42.218  53.396  10.740  0.00  0.00      MEMB  
ATOM   2515  H4R POPCM  17     -42.610  52.642  11.456  0.00  0.00      MEMB  
ATOM   2516  H4S POPCM  17     -41.468  52.968  10.041  0.00  0.00      MEMB  
ATOM   2517  C25 POPCM  17     -43.460  53.845   9.989  0.00  0.00      MEMB  
ATOM   2518  H5R POPCM  17     -44.235  54.256  10.671  0.00  0.00      MEMB  
ATOM   2519  H5S POPCM  17     -44.026  52.990   9.561  0.00  0.00      MEMB  
ATOM   2520  C26 POPCM  17     -43.224  55.002   8.873  0.00  0.00      MEMB  
ATOM   2521  H6R POPCM  17     -42.513  54.491   8.188  0.00  0.00      MEMB  
ATOM   2522  H6S POPCM  17     -42.706  55.847   9.375  0.00  0.00      MEMB  
ATOM   2523  C27 POPCM  17     -44.475  55.312   8.108  0.00  0.00      MEMB  
ATOM   2524  H7R POPCM  17     -45.292  55.567   8.817  0.00  0.00      MEMB  
ATOM   2525  H7S POPCM  17     -44.763  54.378   7.580  0.00  0.00      MEMB  
ATOM   2526  C28 POPCM  17     -44.392  56.457   7.138  0.00  0.00      MEMB  
ATOM   2527  H8R POPCM  17     -43.564  56.227   6.434  0.00  0.00      MEMB  
ATOM   2528  H8S POPCM  17     -44.130  57.336   7.765  0.00  0.00      MEMB  
ATOM   2529  C29 POPCM  17     -45.608  56.691   6.315  0.00  0.00      MEMB  
ATOM   2530  H91 POPCM  17     -46.493  57.020   6.880  0.00  0.00      MEMB  
ATOM   2531 C210 POPCM  17     -45.665  56.786   5.007  0.00  0.00      MEMB  
ATOM   2532 H101 POPCM  17     -46.630  57.096   4.579  0.00  0.00      MEMB  
ATOM   2533 C211 POPCM  17     -44.585  56.662   3.929  0.00  0.00      MEMB  
ATOM   2534 H11R POPCM  17     -43.558  56.983   4.206  0.00  0.00      MEMB  
ATOM   2535 H11S POPCM  17     -44.854  57.266   3.036  0.00  0.00      MEMB  
ATOM   2536 C212 POPCM  17     -44.387  55.136   3.619  0.00  0.00      MEMB  
ATOM   2537 H12R POPCM  17     -45.365  54.617   3.720  0.00  0.00      MEMB  
ATOM   2538 H12S POPCM  17     -43.698  54.659   4.348  0.00  0.00      MEMB  
ATOM   2539 C213 POPCM  17     -43.892  54.890   2.185  0.00  0.00      MEMB  
ATOM   2540 H13R POPCM  17     -42.828  55.211   2.186  0.00  0.00      MEMB  
ATOM   2541 H13S POPCM  17     -44.558  55.548   1.588  0.00  0.00      MEMB  
ATOM   2542 C214 POPCM  17     -44.078  53.460   1.730  0.00  0.00      MEMB  
ATOM   2543 H14R POPCM  17     -45.162  53.392   1.498  0.00  0.00      MEMB  
ATOM   2544 H14S POPCM  17     -43.880  52.649   2.462  0.00  0.00      MEMB  
ATOM   2545 C215 POPCM  17     -43.238  53.051   0.413  0.00  0.00      MEMB  
ATOM   2546 H15R POPCM  17     -43.615  52.027   0.208  0.00  0.00      MEMB  
ATOM   2547 H15S POPCM  17     -42.138  52.913   0.490  0.00  0.00      MEMB  
ATOM   2548 C216 POPCM  17     -43.710  53.810  -0.813  0.00  0.00      MEMB  
ATOM   2549 H16R POPCM  17     -43.756  54.907  -0.641  0.00  0.00      MEMB  
ATOM   2550 H16S POPCM  17     -44.678  53.337  -1.084  0.00  0.00      MEMB  
ATOM   2551 C217 POPCM  17     -42.686  53.656  -1.949  0.00  0.00      MEMB  
ATOM   2552 H17R POPCM  17     -42.646  52.608  -2.316  0.00  0.00      MEMB  
ATOM   2553 H17S POPCM  17     -41.718  54.013  -1.537  0.00  0.00      MEMB  
ATOM   2554 C218 POPCM  17     -43.105  54.636  -3.072  0.00  0.00      MEMB  
ATOM   2555 H18R POPCM  17     -43.254  55.663  -2.674  0.00  0.00      MEMB  
ATOM   2556 H18S POPCM  17     -44.074  54.305  -3.503  0.00  0.00      MEMB  
ATOM   2557 H18T POPCM  17     -42.496  54.588  -4.000  0.00  0.00      MEMB  
ATOM   2558  C33 POPCM  17     -37.578  57.239   9.864  0.00  0.00      MEMB  
ATOM   2559  H3X POPCM  17     -37.425  57.672   8.853  0.00  0.00      MEMB  
ATOM   2560  H3Y POPCM  17     -38.160  57.966  10.470  0.00  0.00      MEMB  
ATOM   2561  C34 POPCM  17     -38.490  56.035   9.726  0.00  0.00      MEMB  
ATOM   2562  H4X POPCM  17     -39.496  56.409   9.439  0.00  0.00      MEMB  
ATOM   2563  H4Y POPCM  17     -38.634  55.489  10.683  0.00  0.00      MEMB  
ATOM   2564  C35 POPCM  17     -38.047  54.937   8.691  0.00  0.00      MEMB  
ATOM   2565  H5X POPCM  17     -37.008  54.604   8.899  0.00  0.00      MEMB  
ATOM   2566  H5Y POPCM  17     -38.054  55.276   7.633  0.00  0.00      MEMB  
ATOM   2567  C36 POPCM  17     -39.000  53.732   8.601  0.00  0.00      MEMB  
ATOM   2568  H6X POPCM  17     -40.071  54.028   8.577  0.00  0.00      MEMB  
ATOM   2569  H6Y POPCM  17     -38.727  53.105   9.477  0.00  0.00      MEMB  
ATOM   2570  C37 POPCM  17     -38.779  52.756   7.443  0.00  0.00      MEMB  
ATOM   2571  H7X POPCM  17     -37.781  52.267   7.431  0.00  0.00      MEMB  
ATOM   2572  H7Y POPCM  17     -38.946  53.329   6.506  0.00  0.00      MEMB  
ATOM   2573  C38 POPCM  17     -39.839  51.635   7.497  0.00  0.00      MEMB  
ATOM   2574  H8X POPCM  17     -40.814  52.167   7.531  0.00  0.00      MEMB  
ATOM   2575  H8Y POPCM  17     -39.613  50.957   8.348  0.00  0.00      MEMB  
ATOM   2576  C39 POPCM  17     -39.757  50.640   6.293  0.00  0.00      MEMB  
ATOM   2577  H9X POPCM  17     -38.771  50.764   5.796  0.00  0.00      MEMB  
ATOM   2578  H9Y POPCM  17     -40.604  50.890   5.618  0.00  0.00      MEMB  
ATOM   2579 C310 POPCM  17     -40.083  49.195   6.694  0.00  0.00      MEMB  
ATOM   2580 H10X POPCM  17     -40.654  48.714   5.871  0.00  0.00      MEMB  
ATOM   2581 H10Y POPCM  17     -40.841  49.377   7.486  0.00  0.00      MEMB  
ATOM   2582 C311 POPCM  17     -38.842  48.273   7.049  0.00  0.00      MEMB  
ATOM   2583 H11X POPCM  17     -39.263  47.276   7.303  0.00  0.00      MEMB  
ATOM   2584 H11Y POPCM  17     -38.601  48.613   8.079  0.00  0.00      MEMB  
ATOM   2585 C312 POPCM  17     -37.722  48.167   6.048  0.00  0.00      MEMB  
ATOM   2586 H12X POPCM  17     -37.261  49.138   5.765  0.00  0.00      MEMB  
ATOM   2587 H12Y POPCM  17     -38.180  47.818   5.098  0.00  0.00      MEMB  
ATOM   2588 C313 POPCM  17     -36.608  47.284   6.508  0.00  0.00      MEMB  
ATOM   2589 H13X POPCM  17     -37.042  46.329   6.875  0.00  0.00      MEMB  
ATOM   2590 H13Y POPCM  17     -36.148  47.640   7.455  0.00  0.00      MEMB  
ATOM   2591 C314 POPCM  17     -35.594  47.260   5.354  0.00  0.00      MEMB  
ATOM   2592 H14X POPCM  17     -35.178  48.270   5.154  0.00  0.00      MEMB  
ATOM   2593 H14Y POPCM  17     -36.158  46.752   4.543  0.00  0.00      MEMB  
ATOM   2594 C315 POPCM  17     -34.537  46.316   5.850  0.00  0.00      MEMB  
ATOM   2595 H15X POPCM  17     -34.965  45.392   6.295  0.00  0.00      MEMB  
ATOM   2596 H15Y POPCM  17     -33.998  46.814   6.685  0.00  0.00      MEMB  
ATOM   2597 C316 POPCM  17     -33.570  45.913   4.734  0.00  0.00      MEMB  
ATOM   2598 H16X POPCM  17     -32.688  45.325   5.067  0.00  0.00      MEMB  
ATOM   2599 H16Y POPCM  17     -33.319  46.815   4.137  0.00  0.00      MEMB  
ATOM   2600 H16Z POPCM  17     -34.096  45.217   4.046  0.00  0.00      MEMB  
ATOM   2601  N   POPCM  18      35.925  59.611  21.235  0.00  0.00      MEMB  
ATOM   2602  C12 POPCM  18      35.485  59.835  19.810  0.00  0.00      MEMB  
ATOM   2603 H12A POPCM  18      34.547  59.318  19.670  0.00  0.00      MEMB  
ATOM   2604 H12B POPCM  18      36.212  59.416  19.132  0.00  0.00      MEMB  
ATOM   2605  C13 POPCM  18      35.084  60.444  22.138  0.00  0.00      MEMB  
ATOM   2606 H13A POPCM  18      34.109  59.983  22.200  0.00  0.00      MEMB  
ATOM   2607 H13B POPCM  18      35.348  60.439  23.185  0.00  0.00      MEMB  
ATOM   2608 H13C POPCM  18      35.035  61.472  21.813  0.00  0.00      MEMB  
ATOM   2609  C14 POPCM  18      35.813  58.195  21.626  0.00  0.00      MEMB  
ATOM   2610 H14A POPCM  18      34.836  57.815  21.369  0.00  0.00      MEMB  
ATOM   2611 H14B POPCM  18      36.575  57.587  21.160  0.00  0.00      MEMB  
ATOM   2612 H14C POPCM  18      36.051  58.057  22.670  0.00  0.00      MEMB  
ATOM   2613  C15 POPCM  18      37.351  60.141  21.326  0.00  0.00      MEMB  
ATOM   2614 H15A POPCM  18      37.334  61.040  20.728  0.00  0.00      MEMB  
ATOM   2615 H15B POPCM  18      38.001  59.385  20.913  0.00  0.00      MEMB  
ATOM   2616 H15C POPCM  18      37.719  60.240  22.337  0.00  0.00      MEMB  
ATOM   2617  C11 POPCM  18      35.307  61.307  19.338  0.00  0.00      MEMB  
ATOM   2618 H11A POPCM  18      34.806  61.922  20.115  0.00  0.00      MEMB  
ATOM   2619 H11B POPCM  18      34.638  61.269  18.452  0.00  0.00      MEMB  
ATOM   2620  P   POPCM  18      37.013  62.228  17.560  0.00  0.00      MEMB  
ATOM   2621  O13 POPCM  18      37.372  60.998  16.745  0.00  0.00      MEMB  
ATOM   2622  O14 POPCM  18      38.045  63.298  17.613  0.00  0.00      MEMB  
ATOM   2623  O12 POPCM  18      36.560  61.884  19.044  0.00  0.00      MEMB  
ATOM   2624  O11 POPCM  18      35.682  62.812  17.044  0.00  0.00      MEMB  
ATOM   2625  C1  POPCM  18      35.704  63.482  15.788  0.00  0.00      MEMB  
ATOM   2626  HA  POPCM  18      36.664  63.936  15.463  0.00  0.00      MEMB  
ATOM   2627  HB  POPCM  18      35.181  64.451  15.935  0.00  0.00      MEMB  
ATOM   2628  C2  POPCM  18      34.979  62.698  14.686  0.00  0.00      MEMB  
ATOM   2629  HS  POPCM  18      34.094  62.211  15.149  0.00  0.00      MEMB  
ATOM   2630  O21 POPCM  18      35.963  61.798  14.124  0.00  0.00      MEMB  
ATOM   2631  C21 POPCM  18      35.448  60.640  13.713  0.00  0.00      MEMB  
ATOM   2632  O22 POPCM  18      34.277  60.250  13.799  0.00  0.00      MEMB  
ATOM   2633  C22 POPCM  18      36.503  59.741  13.007  0.00  0.00      MEMB  
ATOM   2634  H2R POPCM  18      36.754  58.927  13.720  0.00  0.00      MEMB  
ATOM   2635  H2S POPCM  18      37.360  60.409  12.776  0.00  0.00      MEMB  
ATOM   2636  C3  POPCM  18      34.432  63.613  13.571  0.00  0.00      MEMB  
ATOM   2637  HX  POPCM  18      35.312  64.085  13.084  0.00  0.00      MEMB  
ATOM   2638  HY  POPCM  18      33.774  64.409  13.982  0.00  0.00      MEMB  
ATOM   2639  O31 POPCM  18      33.645  62.974  12.651  0.00  0.00      MEMB  
ATOM   2640  C31 POPCM  18      32.462  62.494  13.050  0.00  0.00      MEMB  
ATOM   2641  O32 POPCM  18      31.912  62.765  14.131  0.00  0.00      MEMB  
ATOM   2642  C32 POPCM  18      31.934  61.518  11.992  0.00  0.00      MEMB  
ATOM   2643  H2X POPCM  18      31.127  60.944  12.497  0.00  0.00      MEMB  
ATOM   2644  H2Y POPCM  18      32.687  60.822  11.566  0.00  0.00      MEMB  
ATOM   2645  C23 POPCM  18      35.926  59.075  11.776  0.00  0.00      MEMB  
ATOM   2646  H3R POPCM  18      35.190  58.279  12.019  0.00  0.00      MEMB  
ATOM   2647  H3S POPCM  18      36.771  58.538  11.294  0.00  0.00      MEMB  
ATOM   2648  C24 POPCM  18      35.440  60.073  10.693  0.00  0.00      MEMB  
ATOM   2649  H4R POPCM  18      36.240  60.827  10.528  0.00  0.00      MEMB  
ATOM   2650  H4S POPCM  18      34.635  60.705  11.125  0.00  0.00      MEMB  
ATOM   2651  C25 POPCM  18      35.068  59.355   9.406  0.00  0.00      MEMB  
ATOM   2652  H5R POPCM  18      34.742  58.314   9.620  0.00  0.00      MEMB  
ATOM   2653  H5S POPCM  18      35.970  59.199   8.776  0.00  0.00      MEMB  
ATOM   2654  C26 POPCM  18      34.025  60.075   8.614  0.00  0.00      MEMB  
ATOM   2655  H6R POPCM  18      34.352  61.135   8.556  0.00  0.00      MEMB  
ATOM   2656  H6S POPCM  18      33.048  60.005   9.140  0.00  0.00      MEMB  
ATOM   2657  C27 POPCM  18      33.860  59.412   7.179  0.00  0.00      MEMB  
ATOM   2658  H7R POPCM  18      33.535  58.371   7.389  0.00  0.00      MEMB  
ATOM   2659  H7S POPCM  18      34.846  59.422   6.667  0.00  0.00      MEMB  
ATOM   2660  C28 POPCM  18      32.877  60.173   6.295  0.00  0.00      MEMB  
ATOM   2661  H8R POPCM  18      32.700  59.582   5.372  0.00  0.00      MEMB  
ATOM   2662  H8S POPCM  18      33.291  61.172   6.040  0.00  0.00      MEMB  
ATOM   2663  C29 POPCM  18      31.544  60.270   6.889  0.00  0.00      MEMB  
ATOM   2664  H91 POPCM  18      31.105  59.292   7.134  0.00  0.00      MEMB  
ATOM   2665 C210 POPCM  18      30.748  61.403   7.068  0.00  0.00      MEMB  
ATOM   2666 H101 POPCM  18      29.760  61.364   7.551  0.00  0.00      MEMB  
ATOM   2667 C211 POPCM  18      31.105  62.807   6.664  0.00  0.00      MEMB  
ATOM   2668 H11R POPCM  18      32.208  62.941   6.643  0.00  0.00      MEMB  
ATOM   2669 H11S POPCM  18      30.782  63.549   7.425  0.00  0.00      MEMB  
ATOM   2670 C212 POPCM  18      30.494  63.243   5.348  0.00  0.00      MEMB  
ATOM   2671 H12R POPCM  18      30.684  64.336   5.285  0.00  0.00      MEMB  
ATOM   2672 H12S POPCM  18      29.398  63.065   5.382  0.00  0.00      MEMB  
ATOM   2673 C213 POPCM  18      30.980  62.555   4.052  0.00  0.00      MEMB  
ATOM   2674 H13R POPCM  18      30.664  61.490   4.042  0.00  0.00      MEMB  
ATOM   2675 H13S POPCM  18      32.077  62.391   4.108  0.00  0.00      MEMB  
ATOM   2676 C214 POPCM  18      30.560  63.227   2.691  0.00  0.00      MEMB  
ATOM   2677 H14R POPCM  18      31.009  62.591   1.898  0.00  0.00      MEMB  
ATOM   2678 H14S POPCM  18      31.017  64.239   2.653  0.00  0.00      MEMB  
ATOM   2679 C215 POPCM  18      28.969  63.105   2.702  0.00  0.00      MEMB  
ATOM   2680 H15R POPCM  18      28.511  63.649   3.556  0.00  0.00      MEMB  
ATOM   2681 H15S POPCM  18      28.718  62.050   2.943  0.00  0.00      MEMB  
ATOM   2682 C216 POPCM  18      28.369  63.586   1.310  0.00  0.00      MEMB  
ATOM   2683 H16R POPCM  18      29.012  64.464   1.083  0.00  0.00      MEMB  
ATOM   2684 H16S POPCM  18      27.277  63.749   1.432  0.00  0.00      MEMB  
ATOM   2685 C217 POPCM  18      28.659  62.696   0.102  0.00  0.00      MEMB  
ATOM   2686 H17R POPCM  18      29.744  62.801  -0.114  0.00  0.00      MEMB  
ATOM   2687 H17S POPCM  18      28.177  63.095  -0.816  0.00  0.00      MEMB  
ATOM   2688 C218 POPCM  18      28.191  61.272   0.203  0.00  0.00      MEMB  
ATOM   2689 H18R POPCM  18      27.181  61.226   0.662  0.00  0.00      MEMB  
ATOM   2690 H18S POPCM  18      28.713  60.788   1.056  0.00  0.00      MEMB  
ATOM   2691 H18T POPCM  18      28.240  60.693  -0.744  0.00  0.00      MEMB  
ATOM   2692  C33 POPCM  18      31.204  62.277  10.781  0.00  0.00      MEMB  
ATOM   2693  H3X POPCM  18      31.129  61.746   9.808  0.00  0.00      MEMB  
ATOM   2694  H3Y POPCM  18      31.706  63.233  10.520  0.00  0.00      MEMB  
ATOM   2695  C34 POPCM  18      29.831  62.771  11.212  0.00  0.00      MEMB  
ATOM   2696  H4X POPCM  18      30.017  63.471  12.055  0.00  0.00      MEMB  
ATOM   2697  H4Y POPCM  18      29.110  61.970  11.482  0.00  0.00      MEMB  
ATOM   2698  C35 POPCM  18      29.064  63.598  10.171  0.00  0.00      MEMB  
ATOM   2699  H5X POPCM  18      28.989  62.979   9.252  0.00  0.00      MEMB  
ATOM   2700  H5Y POPCM  18      29.705  64.476   9.942  0.00  0.00      MEMB  
ATOM   2701  C36 POPCM  18      27.707  64.087  10.683  0.00  0.00      MEMB  
ATOM   2702  H6X POPCM  18      27.816  64.451  11.727  0.00  0.00      MEMB  
ATOM   2703  H6Y POPCM  18      27.071  63.177  10.724  0.00  0.00      MEMB  
ATOM   2704  C37 POPCM  18      27.044  65.130   9.813  0.00  0.00      MEMB  
ATOM   2705  H7X POPCM  18      27.794  65.863   9.446  0.00  0.00      MEMB  
ATOM   2706  H7Y POPCM  18      26.299  65.729  10.379  0.00  0.00      MEMB  
ATOM   2707  C38 POPCM  18      26.409  64.513   8.569  0.00  0.00      MEMB  
ATOM   2708  H8X POPCM  18      25.890  63.554   8.782  0.00  0.00      MEMB  
ATOM   2709  H8Y POPCM  18      27.316  64.248   7.984  0.00  0.00      MEMB  
ATOM   2710  C39 POPCM  18      25.568  65.460   7.752  0.00  0.00      MEMB  
ATOM   2711  H9X POPCM  18      25.508  64.907   6.790  0.00  0.00      MEMB  
ATOM   2712  H9Y POPCM  18      26.037  66.452   7.581  0.00  0.00      MEMB  
ATOM   2713 C310 POPCM  18      24.184  65.749   8.304  0.00  0.00      MEMB  
ATOM   2714 H10X POPCM  18      23.769  66.582   7.697  0.00  0.00      MEMB  
ATOM   2715 H10Y POPCM  18      24.244  65.949   9.395  0.00  0.00      MEMB  
ATOM   2716 C311 POPCM  18      23.107  64.670   8.205  0.00  0.00      MEMB  
ATOM   2717 H11X POPCM  18      23.383  63.762   8.783  0.00  0.00      MEMB  
ATOM   2718 H11Y POPCM  18      23.172  64.421   7.124  0.00  0.00      MEMB  
ATOM   2719 C312 POPCM  18      21.754  65.245   8.563  0.00  0.00      MEMB  
ATOM   2720 H12X POPCM  18      20.930  64.543   8.312  0.00  0.00      MEMB  
ATOM   2721 H12Y POPCM  18      21.585  66.236   8.092  0.00  0.00      MEMB  
ATOM   2722 C313 POPCM  18      21.625  65.457  10.138  0.00  0.00      MEMB  
ATOM   2723 H13X POPCM  18      22.315  66.264  10.464  0.00  0.00      MEMB  
ATOM   2724 H13Y POPCM  18      21.885  64.498  10.636  0.00  0.00      MEMB  
ATOM   2725 C314 POPCM  18      20.299  65.903  10.594  0.00  0.00      MEMB  
ATOM   2726 H14X POPCM  18      19.469  65.282  10.193  0.00  0.00      MEMB  
ATOM   2727 H14Y POPCM  18      20.105  66.985  10.433  0.00  0.00      MEMB  
ATOM   2728 C315 POPCM  18      20.147  65.707  12.119  0.00  0.00      MEMB  
ATOM   2729 H15X POPCM  18      20.940  66.324  12.592  0.00  0.00      MEMB  
ATOM   2730 H15Y POPCM  18      20.287  64.637  12.384  0.00  0.00      MEMB  
ATOM   2731 C316 POPCM  18      18.738  66.033  12.519  0.00  0.00      MEMB  
ATOM   2732 H16X POPCM  18      18.372  66.914  11.950  0.00  0.00      MEMB  
ATOM   2733 H16Y POPCM  18      18.673  66.231  13.610  0.00  0.00      MEMB  
ATOM   2734 H16Z POPCM  18      18.028  65.186  12.404  0.00  0.00      MEMB  
ATOM   2735  N   POPCM  19      12.629  61.940  20.893  0.00  0.00      MEMB  
ATOM   2736  C12 POPCM  19      13.809  62.893  20.650  0.00  0.00      MEMB  
ATOM   2737 H12A POPCM  19      13.963  63.469  21.551  0.00  0.00      MEMB  
ATOM   2738 H12B POPCM  19      13.707  63.513  19.772  0.00  0.00      MEMB  
ATOM   2739  C13 POPCM  19      12.596  60.816  19.907  0.00  0.00      MEMB  
ATOM   2740 H13A POPCM  19      12.273  61.215  18.957  0.00  0.00      MEMB  
ATOM   2741 H13B POPCM  19      13.524  60.269  19.830  0.00  0.00      MEMB  
ATOM   2742 H13C POPCM  19      11.752  60.182  20.137  0.00  0.00      MEMB  
ATOM   2743  C14 POPCM  19      12.747  61.340  22.236  0.00  0.00      MEMB  
ATOM   2744 H14A POPCM  19      12.278  60.378  22.380  0.00  0.00      MEMB  
ATOM   2745 H14B POPCM  19      13.800  61.166  22.395  0.00  0.00      MEMB  
ATOM   2746 H14C POPCM  19      12.515  62.045  23.022  0.00  0.00      MEMB  
ATOM   2747  C15 POPCM  19      11.385  62.716  20.766  0.00  0.00      MEMB  
ATOM   2748 H15A POPCM  19      11.152  62.940  19.735  0.00  0.00      MEMB  
ATOM   2749 H15B POPCM  19      11.442  63.612  21.366  0.00  0.00      MEMB  
ATOM   2750 H15C POPCM  19      10.583  62.104  21.153  0.00  0.00      MEMB  
ATOM   2751  C11 POPCM  19      15.240  62.259  20.487  0.00  0.00      MEMB  
ATOM   2752 H11A POPCM  19      15.933  63.114  20.336  0.00  0.00      MEMB  
ATOM   2753 H11B POPCM  19      15.263  61.590  19.600  0.00  0.00      MEMB  
ATOM   2754  P   POPCM  19      16.195  59.985  21.588  0.00  0.00      MEMB  
ATOM   2755  O13 POPCM  19      15.031  59.140  21.956  0.00  0.00      MEMB  
ATOM   2756  O14 POPCM  19      17.366  60.043  22.515  0.00  0.00      MEMB  
ATOM   2757  O12 POPCM  19      15.626  61.494  21.597  0.00  0.00      MEMB  
ATOM   2758  O11 POPCM  19      16.667  59.504  20.159  0.00  0.00      MEMB  
ATOM   2759  C1  POPCM  19      17.874  58.776  19.825  0.00  0.00      MEMB  
ATOM   2760  HA  POPCM  19      17.711  57.691  20.002  0.00  0.00      MEMB  
ATOM   2761  HB  POPCM  19      18.697  59.038  20.523  0.00  0.00      MEMB  
ATOM   2762  C2  POPCM  19      18.239  58.945  18.310  0.00  0.00      MEMB  
ATOM   2763  HS  POPCM  19      19.216  58.437  18.159  0.00  0.00      MEMB  
ATOM   2764  O21 POPCM  19      18.381  60.382  17.999  0.00  0.00      MEMB  
ATOM   2765  C21 POPCM  19      19.386  60.998  18.588  0.00  0.00      MEMB  
ATOM   2766  O22 POPCM  19      20.394  60.405  18.988  0.00  0.00      MEMB  
ATOM   2767  C22 POPCM  19      19.277  62.501  18.581  0.00  0.00      MEMB  
ATOM   2768  H2R POPCM  19      19.301  62.903  19.617  0.00  0.00      MEMB  
ATOM   2769  H2S POPCM  19      18.306  62.783  18.119  0.00  0.00      MEMB  
ATOM   2770  C3  POPCM  19      17.131  58.427  17.366  0.00  0.00      MEMB  
ATOM   2771  HX  POPCM  19      16.484  59.303  17.148  0.00  0.00      MEMB  
ATOM   2772  HY  POPCM  19      16.626  57.619  17.936  0.00  0.00      MEMB  
ATOM   2773  O31 POPCM  19      17.636  58.061  16.119  0.00  0.00      MEMB  
ATOM   2774  C31 POPCM  19      18.086  56.732  16.010  0.00  0.00      MEMB  
ATOM   2775  O32 POPCM  19      18.160  55.972  16.970  0.00  0.00      MEMB  
ATOM   2776  C32 POPCM  19      18.388  56.354  14.494  0.00  0.00      MEMB  
ATOM   2777  H2X POPCM  19      18.410  55.243  14.464  0.00  0.00      MEMB  
ATOM   2778  H2Y POPCM  19      19.413  56.710  14.258  0.00  0.00      MEMB  
ATOM   2779  C23 POPCM  19      20.471  63.128  17.739  0.00  0.00      MEMB  
ATOM   2780  H3R POPCM  19      21.179  63.302  18.577  0.00  0.00      MEMB  
ATOM   2781  H3S POPCM  19      20.087  64.143  17.499  0.00  0.00      MEMB  
ATOM   2782  C24 POPCM  19      21.061  62.376  16.536  0.00  0.00      MEMB  
ATOM   2783  H4R POPCM  19      21.603  61.543  17.032  0.00  0.00      MEMB  
ATOM   2784  H4S POPCM  19      21.838  62.972  16.011  0.00  0.00      MEMB  
ATOM   2785  C25 POPCM  19      20.093  61.935  15.377  0.00  0.00      MEMB  
ATOM   2786  H5R POPCM  19      19.791  62.936  15.001  0.00  0.00      MEMB  
ATOM   2787  H5S POPCM  19      19.194  61.399  15.750  0.00  0.00      MEMB  
ATOM   2788  C26 POPCM  19      20.682  60.999  14.336  0.00  0.00      MEMB  
ATOM   2789  H6R POPCM  19      20.520  59.958  14.688  0.00  0.00      MEMB  
ATOM   2790  H6S POPCM  19      21.775  61.198  14.307  0.00  0.00      MEMB  
ATOM   2791  C27 POPCM  19      20.006  61.151  12.981  0.00  0.00      MEMB  
ATOM   2792  H7R POPCM  19      19.861  62.233  12.774  0.00  0.00      MEMB  
ATOM   2793  H7S POPCM  19      19.007  60.667  13.031  0.00  0.00      MEMB  
ATOM   2794  C28 POPCM  19      20.967  60.423  11.955  0.00  0.00      MEMB  
ATOM   2795  H8R POPCM  19      20.445  60.338  10.978  0.00  0.00      MEMB  
ATOM   2796  H8S POPCM  19      21.270  59.433  12.358  0.00  0.00      MEMB  
ATOM   2797  C29 POPCM  19      22.262  61.264  11.697  0.00  0.00      MEMB  
ATOM   2798  H91 POPCM  19      22.901  61.361  12.587  0.00  0.00      MEMB  
ATOM   2799 C210 POPCM  19      22.816  61.705  10.550  0.00  0.00      MEMB  
ATOM   2800 H101 POPCM  19      23.836  62.115  10.588  0.00  0.00      MEMB  
ATOM   2801 C211 POPCM  19      22.202  61.404   9.239  0.00  0.00      MEMB  
ATOM   2802 H11R POPCM  19      21.696  62.310   8.843  0.00  0.00      MEMB  
ATOM   2803 H11S POPCM  19      21.387  60.661   9.374  0.00  0.00      MEMB  
ATOM   2804 C212 POPCM  19      23.360  60.894   8.319  0.00  0.00      MEMB  
ATOM   2805 H12R POPCM  19      23.913  60.139   8.919  0.00  0.00      MEMB  
ATOM   2806 H12S POPCM  19      24.072  61.733   8.165  0.00  0.00      MEMB  
ATOM   2807 C213 POPCM  19      22.988  60.336   6.970  0.00  0.00      MEMB  
ATOM   2808 H13R POPCM  19      22.383  61.040   6.359  0.00  0.00      MEMB  
ATOM   2809 H13S POPCM  19      22.262  59.505   7.099  0.00  0.00      MEMB  
ATOM   2810 C214 POPCM  19      24.171  59.723   6.284  0.00  0.00      MEMB  
ATOM   2811 H14R POPCM  19      24.596  58.856   6.833  0.00  0.00      MEMB  
ATOM   2812 H14S POPCM  19      24.906  60.556   6.251  0.00  0.00      MEMB  
ATOM   2813 C215 POPCM  19      23.906  59.358   4.796  0.00  0.00      MEMB  
ATOM   2814 H15R POPCM  19      23.002  59.947   4.531  0.00  0.00      MEMB  
ATOM   2815 H15S POPCM  19      23.636  58.285   4.699  0.00  0.00      MEMB  
ATOM   2816 C216 POPCM  19      25.070  59.633   3.824  0.00  0.00      MEMB  
ATOM   2817 H16R POPCM  19      25.374  60.698   3.909  0.00  0.00      MEMB  
ATOM   2818 H16S POPCM  19      24.730  59.412   2.790  0.00  0.00      MEMB  
ATOM   2819 C217 POPCM  19      26.249  58.727   3.969  0.00  0.00      MEMB  
ATOM   2820 H17R POPCM  19      25.970  57.683   3.709  0.00  0.00      MEMB  
ATOM   2821 H17S POPCM  19      26.620  58.659   5.015  0.00  0.00      MEMB  
ATOM   2822 C218 POPCM  19      27.390  59.141   3.090  0.00  0.00      MEMB  
ATOM   2823 H18R POPCM  19      28.036  59.889   3.597  0.00  0.00      MEMB  
ATOM   2824 H18S POPCM  19      27.118  59.604   2.117  0.00  0.00      MEMB  
ATOM   2825 H18T POPCM  19      28.035  58.261   2.881  0.00  0.00      MEMB  
ATOM   2826  C33 POPCM  19      17.453  56.890  13.401  0.00  0.00      MEMB  
ATOM   2827  H3X POPCM  19      17.642  57.965  13.194  0.00  0.00      MEMB  
ATOM   2828  H3Y POPCM  19      16.394  56.803  13.728  0.00  0.00      MEMB  
ATOM   2829  C34 POPCM  19      17.388  56.012  12.130  0.00  0.00      MEMB  
ATOM   2830  H4X POPCM  19      17.448  54.913  12.280  0.00  0.00      MEMB  
ATOM   2831  H4Y POPCM  19      18.246  56.207  11.453  0.00  0.00      MEMB  
ATOM   2832  C35 POPCM  19      16.114  56.274  11.329  0.00  0.00      MEMB  
ATOM   2833  H5X POPCM  19      15.280  55.854  11.931  0.00  0.00      MEMB  
ATOM   2834  H5Y POPCM  19      16.152  55.642  10.416  0.00  0.00      MEMB  
ATOM   2835  C36 POPCM  19      15.767  57.699  10.893  0.00  0.00      MEMB  
ATOM   2836  H6X POPCM  19      15.548  58.239  11.839  0.00  0.00      MEMB  
ATOM   2837  H6Y POPCM  19      14.781  57.838  10.401  0.00  0.00      MEMB  
ATOM   2838  C37 POPCM  19      16.906  58.359  10.061  0.00  0.00      MEMB  
ATOM   2839  H7X POPCM  19      17.904  58.139  10.498  0.00  0.00      MEMB  
ATOM   2840  H7Y POPCM  19      16.821  59.465  10.127  0.00  0.00      MEMB  
ATOM   2841  C38 POPCM  19      17.026  57.831   8.625  0.00  0.00      MEMB  
ATOM   2842  H8X POPCM  19      16.031  57.964   8.149  0.00  0.00      MEMB  
ATOM   2843  H8Y POPCM  19      17.151  56.727   8.655  0.00  0.00      MEMB  
ATOM   2844  C39 POPCM  19      18.145  58.539   7.895  0.00  0.00      MEMB  
ATOM   2845  H9X POPCM  19      17.782  59.587   7.968  0.00  0.00      MEMB  
ATOM   2846  H9Y POPCM  19      18.126  58.276   6.815  0.00  0.00      MEMB  
ATOM   2847 C310 POPCM  19      19.574  58.499   8.465  0.00  0.00      MEMB  
ATOM   2848 H10X POPCM  19      19.573  58.847   9.520  0.00  0.00      MEMB  
ATOM   2849 H10Y POPCM  19      20.268  59.141   7.880  0.00  0.00      MEMB  
ATOM   2850 C311 POPCM  19      20.152  57.113   8.378  0.00  0.00      MEMB  
ATOM   2851 H11X POPCM  19      20.057  56.738   7.336  0.00  0.00      MEMB  
ATOM   2852 H11Y POPCM  19      19.546  56.409   8.987  0.00  0.00      MEMB  
ATOM   2853 C312 POPCM  19      21.616  57.002   8.847  0.00  0.00      MEMB  
ATOM   2854 H12X POPCM  19      22.171  57.513   8.031  0.00  0.00      MEMB  
ATOM   2855 H12Y POPCM  19      21.964  55.949   8.911  0.00  0.00      MEMB  
ATOM   2856 C313 POPCM  19      21.930  57.659  10.186  0.00  0.00      MEMB  
ATOM   2857 H13X POPCM  19      21.302  57.213  10.987  0.00  0.00      MEMB  
ATOM   2858 H13Y POPCM  19      21.857  58.759  10.048  0.00  0.00      MEMB  
ATOM   2859 C314 POPCM  19      23.358  57.408  10.489  0.00  0.00      MEMB  
ATOM   2860 H14X POPCM  19      23.547  58.042  11.382  0.00  0.00      MEMB  
ATOM   2861 H14Y POPCM  19      24.009  57.684   9.632  0.00  0.00      MEMB  
ATOM   2862 C315 POPCM  19      23.729  55.953  10.887  0.00  0.00      MEMB  
ATOM   2863 H15X POPCM  19      23.767  55.254  10.024  0.00  0.00      MEMB  
ATOM   2864 H15Y POPCM  19      22.958  55.607  11.609  0.00  0.00      MEMB  
ATOM   2865 C316 POPCM  19      25.107  55.906  11.517  0.00  0.00      MEMB  
ATOM   2866 H16X POPCM  19      25.869  55.986  10.713  0.00  0.00      MEMB  
ATOM   2867 H16Y POPCM  19      25.217  54.927  12.030  0.00  0.00      MEMB  
ATOM   2868 H16Z POPCM  19      25.179  56.804  12.168  0.00  0.00      MEMB  
ATOM   2869  N   POPCM  20      60.522  14.370  16.318  0.00  0.00      MEMB  
ATOM   2870  C12 POPCM  20      59.853  15.675  16.187  0.00  0.00      MEMB  
ATOM   2871 H12A POPCM  20      59.029  15.786  16.876  0.00  0.00      MEMB  
ATOM   2872 H12B POPCM  20      59.337  15.769  15.243  0.00  0.00      MEMB  
ATOM   2873  C13 POPCM  20      59.539  13.256  16.251  0.00  0.00      MEMB  
ATOM   2874 H13A POPCM  20      58.983  13.184  15.328  0.00  0.00      MEMB  
ATOM   2875 H13B POPCM  20      59.998  12.285  16.368  0.00  0.00      MEMB  
ATOM   2876 H13C POPCM  20      58.748  13.454  16.959  0.00  0.00      MEMB  
ATOM   2877  C14 POPCM  20      61.457  14.097  15.196  0.00  0.00      MEMB  
ATOM   2878 H14A POPCM  20      61.959  15.036  15.015  0.00  0.00      MEMB  
ATOM   2879 H14B POPCM  20      62.147  13.287  15.380  0.00  0.00      MEMB  
ATOM   2880 H14C POPCM  20      60.956  13.778  14.293  0.00  0.00      MEMB  
ATOM   2881  C15 POPCM  20      61.246  14.283  17.645  0.00  0.00      MEMB  
ATOM   2882 H15A POPCM  20      61.758  13.336  17.727  0.00  0.00      MEMB  
ATOM   2883 H15B POPCM  20      60.641  14.354  18.537  0.00  0.00      MEMB  
ATOM   2884 H15C POPCM  20      62.075  14.960  17.503  0.00  0.00      MEMB  
ATOM   2885  C11 POPCM  20      60.739  16.975  16.367  0.00  0.00      MEMB  
ATOM   2886 H11A POPCM  20      61.101  17.119  17.407  0.00  0.00      MEMB  
ATOM   2887 H11B POPCM  20      60.020  17.809  16.222  0.00  0.00      MEMB  
ATOM   2888  P   POPCM  20      63.300  17.357  15.725  0.00  0.00      MEMB  
ATOM   2889  O13 POPCM  20      63.767  16.178  16.530  0.00  0.00      MEMB  
ATOM   2890  O14 POPCM  20      63.541  18.674  16.340  0.00  0.00      MEMB  
ATOM   2891  O12 POPCM  20      61.818  17.122  15.425  0.00  0.00      MEMB  
ATOM   2892  O11 POPCM  20      64.060  17.329  14.259  0.00  0.00      MEMB  
ATOM   2893  C1  POPCM  20      63.319  17.858  13.159  0.00  0.00      MEMB  
ATOM   2894  HA  POPCM  20      64.064  18.109  12.374  0.00  0.00      MEMB  
ATOM   2895  HB  POPCM  20      62.774  18.767  13.492  0.00  0.00      MEMB  
ATOM   2896  C2  POPCM  20      62.413  16.868  12.437  0.00  0.00      MEMB  
ATOM   2897  HS  POPCM  20      61.758  16.409  13.208  0.00  0.00      MEMB  
ATOM   2898  O21 POPCM  20      63.280  15.852  11.978  0.00  0.00      MEMB  
ATOM   2899  C21 POPCM  20      62.629  14.771  11.495  0.00  0.00      MEMB  
ATOM   2900  O22 POPCM  20      61.484  14.487  11.660  0.00  0.00      MEMB  
ATOM   2901  C22 POPCM  20      63.685  13.906  10.796  0.00  0.00      MEMB  
ATOM   2902  H2R POPCM  20      64.410  13.460  11.510  0.00  0.00      MEMB  
ATOM   2903  H2S POPCM  20      64.337  14.541  10.160  0.00  0.00      MEMB  
ATOM   2904  C3  POPCM  20      61.552  17.533  11.389  0.00  0.00      MEMB  
ATOM   2905  HX  POPCM  20      60.857  18.231  11.902  0.00  0.00      MEMB  
ATOM   2906  HY  POPCM  20      60.844  16.839  10.889  0.00  0.00      MEMB  
ATOM   2907  O31 POPCM  20      62.275  18.305  10.371  0.00  0.00      MEMB  
ATOM   2908  C31 POPCM  20      62.640  17.609   9.308  0.00  0.00      MEMB  
ATOM   2909  O32 POPCM  20      62.464  16.427   9.133  0.00  0.00      MEMB  
ATOM   2910  C32 POPCM  20      63.182  18.588   8.212  0.00  0.00      MEMB  
ATOM   2911  H2X POPCM  20      64.284  18.529   8.340  0.00  0.00      MEMB  
ATOM   2912  H2Y POPCM  20      62.842  19.621   8.438  0.00  0.00      MEMB  
ATOM   2913  C23 POPCM  20      63.054  12.721   9.939  0.00  0.00      MEMB  
ATOM   2914  H3R POPCM  20      61.992  12.547  10.215  0.00  0.00      MEMB  
ATOM   2915  H3S POPCM  20      63.674  11.880  10.316  0.00  0.00      MEMB  
ATOM   2916  C24 POPCM  20      63.143  12.871   8.370  0.00  0.00      MEMB  
ATOM   2917  H4R POPCM  20      64.198  12.871   8.021  0.00  0.00      MEMB  
ATOM   2918  H4S POPCM  20      62.649  13.818   8.063  0.00  0.00      MEMB  
ATOM   2919  C25 POPCM  20      62.447  11.575   7.701  0.00  0.00      MEMB  
ATOM   2920  H5R POPCM  20      61.373  11.584   7.984  0.00  0.00      MEMB  
ATOM   2921  H5S POPCM  20      62.820  10.602   8.087  0.00  0.00      MEMB  
ATOM   2922  C26 POPCM  20      62.730  11.570   6.197  0.00  0.00      MEMB  
ATOM   2923  H6R POPCM  20      63.820  11.779   6.169  0.00  0.00      MEMB  
ATOM   2924  H6S POPCM  20      62.142  12.378   5.711  0.00  0.00      MEMB  
ATOM   2925  C27 POPCM  20      62.403  10.202   5.529  0.00  0.00      MEMB  
ATOM   2926  H7R POPCM  20      61.468   9.937   6.067  0.00  0.00      MEMB  
ATOM   2927  H7S POPCM  20      63.216   9.492   5.794  0.00  0.00      MEMB  
ATOM   2928  C28 POPCM  20      62.296  10.230   4.045  0.00  0.00      MEMB  
ATOM   2929  H8R POPCM  20      62.967  10.956   3.538  0.00  0.00      MEMB  
ATOM   2930  H8S POPCM  20      61.263  10.573   3.825  0.00  0.00      MEMB  
ATOM   2931  C29 POPCM  20      62.354   8.834   3.414  0.00  0.00      MEMB  
ATOM   2932  H91 POPCM  20      63.373   8.454   3.252  0.00  0.00      MEMB  
ATOM   2933 C210 POPCM  20      61.393   7.985   3.042  0.00  0.00      MEMB  
ATOM   2934 H101 POPCM  20      61.674   7.003   2.635  0.00  0.00      MEMB  
ATOM   2935 C211 POPCM  20      59.957   8.155   3.366  0.00  0.00      MEMB  
ATOM   2936 H11R POPCM  20      59.488   8.700   2.519  0.00  0.00      MEMB  
ATOM   2937 H11S POPCM  20      59.743   8.660   4.332  0.00  0.00      MEMB  
ATOM   2938 C212 POPCM  20      59.225   6.829   3.552  0.00  0.00      MEMB  
ATOM   2939 H12R POPCM  20      59.538   6.310   4.483  0.00  0.00      MEMB  
ATOM   2940 H12S POPCM  20      59.543   6.146   2.735  0.00  0.00      MEMB  
ATOM   2941 C213 POPCM  20      57.725   7.033   3.617  0.00  0.00      MEMB  
ATOM   2942 H13R POPCM  20      57.453   7.798   4.376  0.00  0.00      MEMB  
ATOM   2943 H13S POPCM  20      57.244   6.078   3.917  0.00  0.00      MEMB  
ATOM   2944 C214 POPCM  20      57.174   7.349   2.227  0.00  0.00      MEMB  
ATOM   2945 H14R POPCM  20      57.543   6.528   1.576  0.00  0.00      MEMB  
ATOM   2946 H14S POPCM  20      57.546   8.338   1.886  0.00  0.00      MEMB  
ATOM   2947 C215 POPCM  20      55.645   7.183   2.278  0.00  0.00      MEMB  
ATOM   2948 H15R POPCM  20      55.088   7.931   2.881  0.00  0.00      MEMB  
ATOM   2949 H15S POPCM  20      55.406   6.142   2.585  0.00  0.00      MEMB  
ATOM   2950 C216 POPCM  20      55.161   7.289   0.787  0.00  0.00      MEMB  
ATOM   2951 H16R POPCM  20      55.707   6.511   0.212  0.00  0.00      MEMB  
ATOM   2952 H16S POPCM  20      55.482   8.239   0.308  0.00  0.00      MEMB  
ATOM   2953 C217 POPCM  20      53.615   7.141   0.458  0.00  0.00      MEMB  
ATOM   2954 H17R POPCM  20      53.333   6.098   0.716  0.00  0.00      MEMB  
ATOM   2955 H17S POPCM  20      53.582   7.185  -0.652  0.00  0.00      MEMB  
ATOM   2956 C218 POPCM  20      52.639   8.198   0.934  0.00  0.00      MEMB  
ATOM   2957 H18R POPCM  20      52.695   8.260   2.042  0.00  0.00      MEMB  
ATOM   2958 H18S POPCM  20      51.578   7.972   0.691  0.00  0.00      MEMB  
ATOM   2959 H18T POPCM  20      52.905   9.196   0.525  0.00  0.00      MEMB  
ATOM   2960  C33 POPCM  20      62.619  18.269   6.766  0.00  0.00      MEMB  
ATOM   2961  H3X POPCM  20      61.668  18.834   6.662  0.00  0.00      MEMB  
ATOM   2962  H3Y POPCM  20      62.544  17.181   6.556  0.00  0.00      MEMB  
ATOM   2963  C34 POPCM  20      63.570  18.781   5.614  0.00  0.00      MEMB  
ATOM   2964  H4X POPCM  20      64.598  18.359   5.597  0.00  0.00      MEMB  
ATOM   2965  H4Y POPCM  20      63.508  19.885   5.726  0.00  0.00      MEMB  
ATOM   2966  C35 POPCM  20      63.026  18.483   4.280  0.00  0.00      MEMB  
ATOM   2967  H5X POPCM  20      61.995  18.896   4.242  0.00  0.00      MEMB  
ATOM   2968  H5Y POPCM  20      62.878  17.396   4.106  0.00  0.00      MEMB  
ATOM   2969  C36 POPCM  20      63.801  19.107   3.136  0.00  0.00      MEMB  
ATOM   2970  H6X POPCM  20      64.233  20.044   3.547  0.00  0.00      MEMB  
ATOM   2971  H6Y POPCM  20      63.160  19.177   2.231  0.00  0.00      MEMB  
ATOM   2972  C37 POPCM  20      65.111  18.222   2.807  0.00  0.00      MEMB  
ATOM   2973  H7X POPCM  20      64.837  17.149   2.719  0.00  0.00      MEMB  
ATOM   2974  H7Y POPCM  20      65.737  18.324   3.719  0.00  0.00      MEMB  
ATOM   2975  C38 POPCM  20      65.839  18.654   1.532  0.00  0.00      MEMB  
ATOM   2976  H8X POPCM  20      66.421  19.598   1.604  0.00  0.00      MEMB  
ATOM   2977  H8Y POPCM  20      65.005  18.978   0.874  0.00  0.00      MEMB  
ATOM   2978  C39 POPCM  20      66.516  17.485   0.854  0.00  0.00      MEMB  
ATOM   2979  H9X POPCM  20      65.949  17.350  -0.092  0.00  0.00      MEMB  
ATOM   2980  H9Y POPCM  20      66.558  16.526   1.414  0.00  0.00      MEMB  
ATOM   2981 C310 POPCM  20      67.956  17.835   0.438  0.00  0.00      MEMB  
ATOM   2982 H10X POPCM  20      67.965  18.845  -0.024  0.00  0.00      MEMB  
ATOM   2983 H10Y POPCM  20      68.313  17.150  -0.361  0.00  0.00      MEMB  
ATOM   2984 C311 POPCM  20      68.927  17.584   1.747  0.00  0.00      MEMB  
ATOM   2985 H11X POPCM  20      69.247  16.525   1.650  0.00  0.00      MEMB  
ATOM   2986 H11Y POPCM  20      68.294  17.644   2.658  0.00  0.00      MEMB  
ATOM   2987 C312 POPCM  20      70.221  18.442   1.948  0.00  0.00      MEMB  
ATOM   2988 H12X POPCM  20      70.659  18.224   2.945  0.00  0.00      MEMB  
ATOM   2989 H12Y POPCM  20      69.868  19.495   1.990  0.00  0.00      MEMB  
ATOM   2990 C313 POPCM  20      71.254  18.247   0.828  0.00  0.00      MEMB  
ATOM   2991 H13X POPCM  20      72.271  18.669   0.974  0.00  0.00      MEMB  
ATOM   2992 H13Y POPCM  20      70.796  18.584  -0.126  0.00  0.00      MEMB  
ATOM   2993 C314 POPCM  20      71.583  16.781   0.516  0.00  0.00      MEMB  
ATOM   2994 H14X POPCM  20      72.350  16.810  -0.287  0.00  0.00      MEMB  
ATOM   2995 H14Y POPCM  20      70.684  16.249   0.138  0.00  0.00      MEMB  
ATOM   2996 C315 POPCM  20      72.218  16.095   1.671  0.00  0.00      MEMB  
ATOM   2997 H15X POPCM  20      71.512  15.911   2.509  0.00  0.00      MEMB  
ATOM   2998 H15Y POPCM  20      73.033  16.654   2.178  0.00  0.00      MEMB  
ATOM   2999 C316 POPCM  20      72.656  14.695   1.094  0.00  0.00      MEMB  
ATOM   3000 H16X POPCM  20      73.489  14.970   0.412  0.00  0.00      MEMB  
ATOM   3001 H16Y POPCM  20      71.867  14.210   0.480  0.00  0.00      MEMB  
ATOM   3002 H16Z POPCM  20      72.888  14.005   1.934  0.00  0.00      MEMB  
ATOM   3003  N   POPCM  21      53.244  24.190  18.288  0.00  0.00      MEMB  
ATOM   3004  C12 POPCM  21      53.638  24.025  16.858  0.00  0.00      MEMB  
ATOM   3005 H12A POPCM  21      54.192  24.899  16.546  0.00  0.00      MEMB  
ATOM   3006 H12B POPCM  21      52.793  23.959  16.188  0.00  0.00      MEMB  
ATOM   3007  C13 POPCM  21      52.583  22.872  18.780  0.00  0.00      MEMB  
ATOM   3008 H13A POPCM  21      53.391  22.175  18.948  0.00  0.00      MEMB  
ATOM   3009 H13B POPCM  21      52.192  22.926  19.785  0.00  0.00      MEMB  
ATOM   3010 H13C POPCM  21      51.914  22.470  18.033  0.00  0.00      MEMB  
ATOM   3011  C14 POPCM  21      54.423  24.449  19.105  0.00  0.00      MEMB  
ATOM   3012 H14A POPCM  21      55.193  23.769  18.770  0.00  0.00      MEMB  
ATOM   3013 H14B POPCM  21      54.625  25.505  19.002  0.00  0.00      MEMB  
ATOM   3014 H14C POPCM  21      54.288  24.302  20.166  0.00  0.00      MEMB  
ATOM   3015  C15 POPCM  21      52.203  25.294  18.496  0.00  0.00      MEMB  
ATOM   3016 H15A POPCM  21      51.944  25.393  19.540  0.00  0.00      MEMB  
ATOM   3017 H15B POPCM  21      51.325  25.064  17.910  0.00  0.00      MEMB  
ATOM   3018 H15C POPCM  21      52.642  26.243  18.226  0.00  0.00      MEMB  
ATOM   3019  C11 POPCM  21      54.439  22.683  16.474  0.00  0.00      MEMB  
ATOM   3020 H11A POPCM  21      54.520  22.505  15.380  0.00  0.00      MEMB  
ATOM   3021 H11B POPCM  21      53.872  21.794  16.824  0.00  0.00      MEMB  
ATOM   3022  P   POPCM  21      56.372  21.452  17.747  0.00  0.00      MEMB  
ATOM   3023  O13 POPCM  21      55.820  21.121  19.096  0.00  0.00      MEMB  
ATOM   3024  O14 POPCM  21      57.852  21.637  17.588  0.00  0.00      MEMB  
ATOM   3025  O12 POPCM  21      55.697  22.762  17.066  0.00  0.00      MEMB  
ATOM   3026  O11 POPCM  21      55.841  20.305  16.723  0.00  0.00      MEMB  
ATOM   3027  C1  POPCM  21      56.730  19.503  16.013  0.00  0.00      MEMB  
ATOM   3028  HA  POPCM  21      56.250  18.559  15.676  0.00  0.00      MEMB  
ATOM   3029  HB  POPCM  21      57.665  19.130  16.484  0.00  0.00      MEMB  
ATOM   3030  C2  POPCM  21      57.259  20.153  14.733  0.00  0.00      MEMB  
ATOM   3031  HS  POPCM  21      57.694  21.130  15.036  0.00  0.00      MEMB  
ATOM   3032  O21 POPCM  21      56.134  20.400  13.896  0.00  0.00      MEMB  
ATOM   3033  C21 POPCM  21      56.347  21.400  13.100  0.00  0.00      MEMB  
ATOM   3034  O22 POPCM  21      57.263  22.200  13.112  0.00  0.00      MEMB  
ATOM   3035  C22 POPCM  21      55.170  21.377  12.090  0.00  0.00      MEMB  
ATOM   3036  H2R POPCM  21      54.308  20.865  12.569  0.00  0.00      MEMB  
ATOM   3037  H2S POPCM  21      55.596  20.855  11.207  0.00  0.00      MEMB  
ATOM   3038  C3  POPCM  21      58.280  19.289  14.148  0.00  0.00      MEMB  
ATOM   3039  HX  POPCM  21      57.859  18.263  14.072  0.00  0.00      MEMB  
ATOM   3040  HY  POPCM  21      59.103  19.353  14.891  0.00  0.00      MEMB  
ATOM   3041  O31 POPCM  21      58.682  19.721  12.858  0.00  0.00      MEMB  
ATOM   3042  C31 POPCM  21      59.754  20.353  12.713  0.00  0.00      MEMB  
ATOM   3043  O32 POPCM  21      60.638  20.554  13.546  0.00  0.00      MEMB  
ATOM   3044  C32 POPCM  21      59.853  20.917  11.281  0.00  0.00      MEMB  
ATOM   3045  H2X POPCM  21      60.694  20.338  10.844  0.00  0.00      MEMB  
ATOM   3046  H2Y POPCM  21      60.109  21.996  11.357  0.00  0.00      MEMB  
ATOM   3047  C23 POPCM  21      54.658  22.785  11.729  0.00  0.00      MEMB  
ATOM   3048  H3R POPCM  21      55.516  23.454  11.504  0.00  0.00      MEMB  
ATOM   3049  H3S POPCM  21      54.216  23.280  12.620  0.00  0.00      MEMB  
ATOM   3050  C24 POPCM  21      53.574  22.800  10.685  0.00  0.00      MEMB  
ATOM   3051  H4R POPCM  21      53.982  22.669   9.660  0.00  0.00      MEMB  
ATOM   3052  H4S POPCM  21      53.235  23.858  10.676  0.00  0.00      MEMB  
ATOM   3053  C25 POPCM  21      52.390  21.870  10.969  0.00  0.00      MEMB  
ATOM   3054  H5R POPCM  21      51.804  22.300  11.809  0.00  0.00      MEMB  
ATOM   3055  H5S POPCM  21      52.754  20.879  11.315  0.00  0.00      MEMB  
ATOM   3056  C26 POPCM  21      51.501  21.598   9.821  0.00  0.00      MEMB  
ATOM   3057  H6R POPCM  21      51.117  22.602   9.541  0.00  0.00      MEMB  
ATOM   3058  H6S POPCM  21      50.722  20.879  10.152  0.00  0.00      MEMB  
ATOM   3059  C27 POPCM  21      52.083  21.069   8.509  0.00  0.00      MEMB  
ATOM   3060  H7R POPCM  21      52.701  20.186   8.782  0.00  0.00      MEMB  
ATOM   3061  H7S POPCM  21      52.848  21.842   8.282  0.00  0.00      MEMB  
ATOM   3062  C28 POPCM  21      51.197  20.860   7.269  0.00  0.00      MEMB  
ATOM   3063  H8R POPCM  21      51.827  20.609   6.389  0.00  0.00      MEMB  
ATOM   3064  H8S POPCM  21      50.747  21.848   7.029  0.00  0.00      MEMB  
ATOM   3065  C29 POPCM  21      50.057  19.847   7.475  0.00  0.00      MEMB  
ATOM   3066  H91 POPCM  21      50.366  18.795   7.564  0.00  0.00      MEMB  
ATOM   3067 C210 POPCM  21      48.760  20.124   7.650  0.00  0.00      MEMB  
ATOM   3068 H101 POPCM  21      47.995  19.337   7.569  0.00  0.00      MEMB  
ATOM   3069 C211 POPCM  21      48.091  21.472   7.751  0.00  0.00      MEMB  
ATOM   3070 H11R POPCM  21      48.743  22.214   8.259  0.00  0.00      MEMB  
ATOM   3071 H11S POPCM  21      47.214  21.369   8.425  0.00  0.00      MEMB  
ATOM   3072 C212 POPCM  21      47.703  22.089   6.357  0.00  0.00      MEMB  
ATOM   3073 H12R POPCM  21      48.519  22.283   5.628  0.00  0.00      MEMB  
ATOM   3074 H12S POPCM  21      47.228  23.053   6.639  0.00  0.00      MEMB  
ATOM   3075 C213 POPCM  21      46.560  21.388   5.630  0.00  0.00      MEMB  
ATOM   3076 H13R POPCM  21      45.613  21.369   6.211  0.00  0.00      MEMB  
ATOM   3077 H13S POPCM  21      46.928  20.346   5.519  0.00  0.00      MEMB  
ATOM   3078 C214 POPCM  21      46.196  22.015   4.262  0.00  0.00      MEMB  
ATOM   3079 H14R POPCM  21      47.118  22.099   3.647  0.00  0.00      MEMB  
ATOM   3080 H14S POPCM  21      45.827  23.045   4.452  0.00  0.00      MEMB  
ATOM   3081 C215 POPCM  21      45.174  21.154   3.489  0.00  0.00      MEMB  
ATOM   3082 H15R POPCM  21      44.340  20.920   4.184  0.00  0.00      MEMB  
ATOM   3083 H15S POPCM  21      45.639  20.175   3.245  0.00  0.00      MEMB  
ATOM   3084 C216 POPCM  21      44.645  21.749   2.148  0.00  0.00      MEMB  
ATOM   3085 H16R POPCM  21      44.070  20.957   1.622  0.00  0.00      MEMB  
ATOM   3086 H16S POPCM  21      45.566  22.003   1.581  0.00  0.00      MEMB  
ATOM   3087 C217 POPCM  21      43.737  23.027   2.289  0.00  0.00      MEMB  
ATOM   3088 H17R POPCM  21      44.202  23.731   3.012  0.00  0.00      MEMB  
ATOM   3089 H17S POPCM  21      42.834  22.634   2.803  0.00  0.00      MEMB  
ATOM   3090 C218 POPCM  21      43.287  23.743   1.025  0.00  0.00      MEMB  
ATOM   3091 H18R POPCM  21      43.134  22.920   0.295  0.00  0.00      MEMB  
ATOM   3092 H18S POPCM  21      44.102  24.341   0.564  0.00  0.00      MEMB  
ATOM   3093 H18T POPCM  21      42.405  24.397   1.196  0.00  0.00      MEMB  
ATOM   3094  C33 POPCM  21      58.606  21.034  10.431  0.00  0.00      MEMB  
ATOM   3095  H3X POPCM  21      57.936  21.724  10.987  0.00  0.00      MEMB  
ATOM   3096  H3Y POPCM  21      58.091  20.050  10.407  0.00  0.00      MEMB  
ATOM   3097  C34 POPCM  21      58.900  21.524   9.005  0.00  0.00      MEMB  
ATOM   3098  H4X POPCM  21      59.631  20.835   8.532  0.00  0.00      MEMB  
ATOM   3099  H4Y POPCM  21      59.429  22.500   8.961  0.00  0.00      MEMB  
ATOM   3100  C35 POPCM  21      57.618  21.557   8.073  0.00  0.00      MEMB  
ATOM   3101  H5X POPCM  21      57.065  20.656   8.415  0.00  0.00      MEMB  
ATOM   3102  H5Y POPCM  21      57.869  21.589   6.991  0.00  0.00      MEMB  
ATOM   3103  C36 POPCM  21      56.798  22.802   8.443  0.00  0.00      MEMB  
ATOM   3104  H6X POPCM  21      57.494  23.667   8.411  0.00  0.00      MEMB  
ATOM   3105  H6Y POPCM  21      56.425  22.691   9.484  0.00  0.00      MEMB  
ATOM   3106  C37 POPCM  21      55.719  23.299   7.407  0.00  0.00      MEMB  
ATOM   3107  H7X POPCM  21      55.381  24.290   7.779  0.00  0.00      MEMB  
ATOM   3108  H7Y POPCM  21      54.853  22.636   7.195  0.00  0.00      MEMB  
ATOM   3109  C38 POPCM  21      56.430  23.657   6.046  0.00  0.00      MEMB  
ATOM   3110  H8X POPCM  21      56.888  22.760   5.579  0.00  0.00      MEMB  
ATOM   3111  H8Y POPCM  21      57.208  24.429   6.227  0.00  0.00      MEMB  
ATOM   3112  C39 POPCM  21      55.392  24.095   5.064  0.00  0.00      MEMB  
ATOM   3113  H9X POPCM  21      55.890  24.441   4.133  0.00  0.00      MEMB  
ATOM   3114  H9Y POPCM  21      54.711  24.947   5.280  0.00  0.00      MEMB  
ATOM   3115 C310 POPCM  21      54.466  22.940   4.689  0.00  0.00      MEMB  
ATOM   3116 H10X POPCM  21      53.645  22.739   5.409  0.00  0.00      MEMB  
ATOM   3117 H10Y POPCM  21      55.167  22.098   4.503  0.00  0.00      MEMB  
ATOM   3118 C311 POPCM  21      53.768  23.193   3.407  0.00  0.00      MEMB  
ATOM   3119 H11X POPCM  21      54.515  23.413   2.615  0.00  0.00      MEMB  
ATOM   3120 H11Y POPCM  21      53.133  24.094   3.546  0.00  0.00      MEMB  
ATOM   3121 C312 POPCM  21      52.822  22.010   3.031  0.00  0.00      MEMB  
ATOM   3122 H12X POPCM  21      52.293  22.271   2.090  0.00  0.00      MEMB  
ATOM   3123 H12Y POPCM  21      52.002  22.038   3.780  0.00  0.00      MEMB  
ATOM   3124 C313 POPCM  21      53.470  20.653   2.929  0.00  0.00      MEMB  
ATOM   3125 H13X POPCM  21      52.790  19.787   2.779  0.00  0.00      MEMB  
ATOM   3126 H13Y POPCM  21      53.911  20.419   3.921  0.00  0.00      MEMB  
ATOM   3127 C314 POPCM  21      54.590  20.629   1.788  0.00  0.00      MEMB  
ATOM   3128 H14X POPCM  21      55.318  19.858   2.119  0.00  0.00      MEMB  
ATOM   3129 H14Y POPCM  21      55.094  21.617   1.727  0.00  0.00      MEMB  
ATOM   3130 C315 POPCM  21      54.012  20.360   0.422  0.00  0.00      MEMB  
ATOM   3131 H15X POPCM  21      53.265  21.136   0.148  0.00  0.00      MEMB  
ATOM   3132 H15Y POPCM  21      53.452  19.401   0.459  0.00  0.00      MEMB  
ATOM   3133 C316 POPCM  21      55.057  20.124  -0.673  0.00  0.00      MEMB  
ATOM   3134 H16X POPCM  21      55.708  20.965  -0.993  0.00  0.00      MEMB  
ATOM   3135 H16Y POPCM  21      54.541  19.699  -1.560  0.00  0.00      MEMB  
ATOM   3136 H16Z POPCM  21      55.725  19.388  -0.176  0.00  0.00      MEMB  
ATOM   3137  N   POPCM  22      54.986 -17.404  20.103  0.00  0.00      MEMB  
ATOM   3138  C12 POPCM  22      55.487 -16.219  19.338  0.00  0.00      MEMB  
ATOM   3139 H12A POPCM  22      56.542 -16.140  19.554  0.00  0.00      MEMB  
ATOM   3140 H12B POPCM  22      54.961 -15.349  19.702  0.00  0.00      MEMB  
ATOM   3141  C13 POPCM  22      53.591 -17.681  19.806  0.00  0.00      MEMB  
ATOM   3142 H13A POPCM  22      53.212 -18.510  20.385  0.00  0.00      MEMB  
ATOM   3143 H13B POPCM  22      52.877 -16.882  19.943  0.00  0.00      MEMB  
ATOM   3144 H13C POPCM  22      53.523 -17.910  18.753  0.00  0.00      MEMB  
ATOM   3145  C14 POPCM  22      55.801 -18.638  19.838  0.00  0.00      MEMB  
ATOM   3146 H14A POPCM  22      55.443 -19.374  20.542  0.00  0.00      MEMB  
ATOM   3147 H14B POPCM  22      55.684 -18.992  18.824  0.00  0.00      MEMB  
ATOM   3148 H14C POPCM  22      56.824 -18.381  20.071  0.00  0.00      MEMB  
ATOM   3149  C15 POPCM  22      55.015 -17.166  21.528  0.00  0.00      MEMB  
ATOM   3150 H15A POPCM  22      54.385 -16.367  21.891  0.00  0.00      MEMB  
ATOM   3151 H15B POPCM  22      56.036 -17.014  21.845  0.00  0.00      MEMB  
ATOM   3152 H15C POPCM  22      54.725 -18.058  22.063  0.00  0.00      MEMB  
ATOM   3153  C11 POPCM  22      55.304 -16.200  17.856  0.00  0.00      MEMB  
ATOM   3154 H11A POPCM  22      55.465 -15.137  17.576  0.00  0.00      MEMB  
ATOM   3155 H11B POPCM  22      54.239 -16.396  17.610  0.00  0.00      MEMB  
ATOM   3156  P   POPCM  22      57.568 -17.068  17.059  0.00  0.00      MEMB  
ATOM   3157  O13 POPCM  22      58.115 -18.302  17.745  0.00  0.00      MEMB  
ATOM   3158  O14 POPCM  22      58.049 -15.745  17.546  0.00  0.00      MEMB  
ATOM   3159  O12 POPCM  22      56.005 -17.155  17.160  0.00  0.00      MEMB  
ATOM   3160  O11 POPCM  22      57.703 -17.344  15.489  0.00  0.00      MEMB  
ATOM   3161  C1  POPCM  22      57.241 -18.690  14.996  0.00  0.00      MEMB  
ATOM   3162  HA  POPCM  22      56.135 -18.608  15.075  0.00  0.00      MEMB  
ATOM   3163  HB  POPCM  22      57.621 -19.513  15.638  0.00  0.00      MEMB  
ATOM   3164  C2  POPCM  22      57.871 -18.840  13.542  0.00  0.00      MEMB  
ATOM   3165  HS  POPCM  22      58.958 -18.710  13.729  0.00  0.00      MEMB  
ATOM   3166  O21 POPCM  22      57.329 -17.834  12.756  0.00  0.00      MEMB  
ATOM   3167  C21 POPCM  22      57.944 -17.588  11.522  0.00  0.00      MEMB  
ATOM   3168  O22 POPCM  22      59.034 -18.098  11.266  0.00  0.00      MEMB  
ATOM   3169  C22 POPCM  22      57.124 -16.677  10.639  0.00  0.00      MEMB  
ATOM   3170  H2R POPCM  22      57.769 -16.146   9.907  0.00  0.00      MEMB  
ATOM   3171  H2S POPCM  22      56.724 -15.832  11.240  0.00  0.00      MEMB  
ATOM   3172  C3  POPCM  22      57.505 -20.226  13.022  0.00  0.00      MEMB  
ATOM   3173  HX  POPCM  22      57.959 -21.041  13.625  0.00  0.00      MEMB  
ATOM   3174  HY  POPCM  22      57.846 -20.266  11.966  0.00  0.00      MEMB  
ATOM   3175  O31 POPCM  22      56.061 -20.364  12.955  0.00  0.00      MEMB  
ATOM   3176  C31 POPCM  22      55.470 -21.049  13.946  0.00  0.00      MEMB  
ATOM   3177  O32 POPCM  22      56.056 -21.626  14.869  0.00  0.00      MEMB  
ATOM   3178  C32 POPCM  22      53.928 -21.094  13.571  0.00  0.00      MEMB  
ATOM   3179  H2X POPCM  22      53.690 -20.278  12.855  0.00  0.00      MEMB  
ATOM   3180  H2Y POPCM  22      53.427 -21.027  14.561  0.00  0.00      MEMB  
ATOM   3181  C23 POPCM  22      55.917 -17.474  10.004  0.00  0.00      MEMB  
ATOM   3182  H3R POPCM  22      55.175 -16.759   9.589  0.00  0.00      MEMB  
ATOM   3183  H3S POPCM  22      55.498 -18.073  10.841  0.00  0.00      MEMB  
ATOM   3184  C24 POPCM  22      56.268 -18.365   8.859  0.00  0.00      MEMB  
ATOM   3185  H4R POPCM  22      56.945 -19.207   9.116  0.00  0.00      MEMB  
ATOM   3186  H4S POPCM  22      56.768 -17.798   8.045  0.00  0.00      MEMB  
ATOM   3187  C25 POPCM  22      55.085 -19.101   8.213  0.00  0.00      MEMB  
ATOM   3188  H5R POPCM  22      54.316 -18.376   7.868  0.00  0.00      MEMB  
ATOM   3189  H5S POPCM  22      54.576 -19.895   8.800  0.00  0.00      MEMB  
ATOM   3190  C26 POPCM  22      55.477 -19.907   6.917  0.00  0.00      MEMB  
ATOM   3191  H6R POPCM  22      56.030 -20.821   7.224  0.00  0.00      MEMB  
ATOM   3192  H6S POPCM  22      56.108 -19.225   6.307  0.00  0.00      MEMB  
ATOM   3193  C27 POPCM  22      54.322 -20.683   6.229  0.00  0.00      MEMB  
ATOM   3194  H7R POPCM  22      53.630 -20.031   5.654  0.00  0.00      MEMB  
ATOM   3195  H7S POPCM  22      53.721 -21.177   7.022  0.00  0.00      MEMB  
ATOM   3196  C28 POPCM  22      54.865 -21.721   5.170  0.00  0.00      MEMB  
ATOM   3197  H8R POPCM  22      53.983 -22.254   4.754  0.00  0.00      MEMB  
ATOM   3198  H8S POPCM  22      55.357 -22.548   5.725  0.00  0.00      MEMB  
ATOM   3199  C29 POPCM  22      55.701 -21.151   4.023  0.00  0.00      MEMB  
ATOM   3200  H91 POPCM  22      56.505 -20.419   4.190  0.00  0.00      MEMB  
ATOM   3201 C210 POPCM  22      55.532 -21.428   2.725  0.00  0.00      MEMB  
ATOM   3202 H101 POPCM  22      56.254 -21.001   2.014  0.00  0.00      MEMB  
ATOM   3203 C211 POPCM  22      54.390 -22.234   2.143  0.00  0.00      MEMB  
ATOM   3204 H11R POPCM  22      53.442 -21.945   2.645  0.00  0.00      MEMB  
ATOM   3205 H11S POPCM  22      54.496 -23.309   2.403  0.00  0.00      MEMB  
ATOM   3206 C212 POPCM  22      54.057 -22.047   0.718  0.00  0.00      MEMB  
ATOM   3207 H12R POPCM  22      54.801 -22.563   0.074  0.00  0.00      MEMB  
ATOM   3208 H12S POPCM  22      54.112 -20.982   0.408  0.00  0.00      MEMB  
ATOM   3209 C213 POPCM  22      52.673 -22.570   0.312  0.00  0.00      MEMB  
ATOM   3210 H13R POPCM  22      51.941 -22.013   0.935  0.00  0.00      MEMB  
ATOM   3211 H13S POPCM  22      52.472 -23.656   0.428  0.00  0.00      MEMB  
ATOM   3212 C214 POPCM  22      52.293 -22.276  -1.165  0.00  0.00      MEMB  
ATOM   3213 H14R POPCM  22      52.226 -21.172  -1.270  0.00  0.00      MEMB  
ATOM   3214 H14S POPCM  22      51.287 -22.737  -1.261  0.00  0.00      MEMB  
ATOM   3215 C215 POPCM  22      53.374 -22.971  -2.043  0.00  0.00      MEMB  
ATOM   3216 H15R POPCM  22      53.398 -24.039  -1.736  0.00  0.00      MEMB  
ATOM   3217 H15S POPCM  22      54.367 -22.520  -1.832  0.00  0.00      MEMB  
ATOM   3218 C216 POPCM  22      52.952 -23.010  -3.516  0.00  0.00      MEMB  
ATOM   3219 H16R POPCM  22      51.953 -22.528  -3.559  0.00  0.00      MEMB  
ATOM   3220 H16S POPCM  22      52.852 -23.988  -4.033  0.00  0.00      MEMB  
ATOM   3221 C217 POPCM  22      53.742 -22.178  -4.442  0.00  0.00      MEMB  
ATOM   3222 H17R POPCM  22      54.740 -22.656  -4.535  0.00  0.00      MEMB  
ATOM   3223 H17S POPCM  22      54.019 -21.125  -4.222  0.00  0.00      MEMB  
ATOM   3224 C218 POPCM  22      53.173 -22.152  -5.853  0.00  0.00      MEMB  
ATOM   3225 H18R POPCM  22      52.336 -21.426  -5.921  0.00  0.00      MEMB  
ATOM   3226 H18S POPCM  22      52.623 -23.081  -6.115  0.00  0.00      MEMB  
ATOM   3227 H18T POPCM  22      53.837 -21.769  -6.657  0.00  0.00      MEMB  
ATOM   3228  C33 POPCM  22      53.459 -22.359  12.876  0.00  0.00      MEMB  
ATOM   3229  H3X POPCM  22      52.356 -22.228  12.884  0.00  0.00      MEMB  
ATOM   3230  H3Y POPCM  22      53.764 -23.271  13.433  0.00  0.00      MEMB  
ATOM   3231  C34 POPCM  22      54.040 -22.446  11.442  0.00  0.00      MEMB  
ATOM   3232  H4X POPCM  22      54.565 -21.524  11.112  0.00  0.00      MEMB  
ATOM   3233  H4Y POPCM  22      53.139 -22.525  10.796  0.00  0.00      MEMB  
ATOM   3234  C35 POPCM  22      54.829 -23.668  11.225  0.00  0.00      MEMB  
ATOM   3235  H5X POPCM  22      54.253 -24.555  10.882  0.00  0.00      MEMB  
ATOM   3236  H5Y POPCM  22      55.358 -23.951  12.160  0.00  0.00      MEMB  
ATOM   3237  C36 POPCM  22      55.824 -23.514  10.050  0.00  0.00      MEMB  
ATOM   3238  H6X POPCM  22      56.551 -22.725  10.341  0.00  0.00      MEMB  
ATOM   3239  H6Y POPCM  22      55.343 -23.086   9.144  0.00  0.00      MEMB  
ATOM   3240  C37 POPCM  22      56.674 -24.776   9.775  0.00  0.00      MEMB  
ATOM   3241  H7X POPCM  22      55.975 -25.594   9.495  0.00  0.00      MEMB  
ATOM   3242  H7Y POPCM  22      57.195 -25.102  10.700  0.00  0.00      MEMB  
ATOM   3243  C38 POPCM  22      57.756 -24.511   8.715  0.00  0.00      MEMB  
ATOM   3244  H8X POPCM  22      58.415 -25.405   8.672  0.00  0.00      MEMB  
ATOM   3245  H8Y POPCM  22      58.426 -23.710   9.094  0.00  0.00      MEMB  
ATOM   3246  C39 POPCM  22      57.299 -24.198   7.340  0.00  0.00      MEMB  
ATOM   3247  H9X POPCM  22      56.940 -23.148   7.377  0.00  0.00      MEMB  
ATOM   3248  H9Y POPCM  22      56.484 -24.778   6.856  0.00  0.00      MEMB  
ATOM   3249 C310 POPCM  22      58.537 -24.316   6.403  0.00  0.00      MEMB  
ATOM   3250 H10X POPCM  22      58.142 -24.478   5.377  0.00  0.00      MEMB  
ATOM   3251 H10Y POPCM  22      59.100 -25.232   6.679  0.00  0.00      MEMB  
ATOM   3252 C311 POPCM  22      59.488 -23.080   6.391  0.00  0.00      MEMB  
ATOM   3253 H11X POPCM  22      60.371 -23.423   5.812  0.00  0.00      MEMB  
ATOM   3254 H11Y POPCM  22      59.815 -22.824   7.421  0.00  0.00      MEMB  
ATOM   3255 C312 POPCM  22      58.885 -21.798   5.751  0.00  0.00      MEMB  
ATOM   3256 H12X POPCM  22      58.347 -21.164   6.489  0.00  0.00      MEMB  
ATOM   3257 H12Y POPCM  22      58.223 -22.195   4.953  0.00  0.00      MEMB  
ATOM   3258 C313 POPCM  22      60.033 -20.902   5.187  0.00  0.00      MEMB  
ATOM   3259 H13X POPCM  22      60.306 -21.370   4.217  0.00  0.00      MEMB  
ATOM   3260 H13Y POPCM  22      60.969 -20.978   5.780  0.00  0.00      MEMB  
ATOM   3261 C314 POPCM  22      59.665 -19.379   5.002  0.00  0.00      MEMB  
ATOM   3262 H14X POPCM  22      58.686 -19.268   4.489  0.00  0.00      MEMB  
ATOM   3263 H14Y POPCM  22      60.464 -18.906   4.393  0.00  0.00      MEMB  
ATOM   3264 C315 POPCM  22      59.595 -18.578   6.334  0.00  0.00      MEMB  
ATOM   3265 H15X POPCM  22      60.604 -18.546   6.798  0.00  0.00      MEMB  
ATOM   3266 H15Y POPCM  22      58.917 -19.025   7.093  0.00  0.00      MEMB  
ATOM   3267 C316 POPCM  22      59.151 -17.106   6.184  0.00  0.00      MEMB  
ATOM   3268 H16X POPCM  22      58.123 -17.098   5.763  0.00  0.00      MEMB  
ATOM   3269 H16Y POPCM  22      59.580 -16.384   5.457  0.00  0.00      MEMB  
ATOM   3270 H16Z POPCM  22      59.103 -16.552   7.146  0.00  0.00      MEMB  
ATOM   3271  N   POPCM  23     -12.375  40.268  14.992  0.00  0.00      MEMB  
ATOM   3272  C12 POPCM  23     -13.252  39.803  16.175  0.00  0.00      MEMB  
ATOM   3273 H12A POPCM  23     -12.737  39.577  17.097  0.00  0.00      MEMB  
ATOM   3274 H12B POPCM  23     -13.677  38.854  15.883  0.00  0.00      MEMB  
ATOM   3275  C13 POPCM  23     -13.199  40.431  13.774  0.00  0.00      MEMB  
ATOM   3276 H13A POPCM  23     -13.536  39.454  13.459  0.00  0.00      MEMB  
ATOM   3277 H13B POPCM  23     -14.029  41.082  14.007  0.00  0.00      MEMB  
ATOM   3278 H13C POPCM  23     -12.651  40.842  12.939  0.00  0.00      MEMB  
ATOM   3279  C14 POPCM  23     -11.596  41.507  15.220  0.00  0.00      MEMB  
ATOM   3280 H14A POPCM  23     -10.925  41.557  14.375  0.00  0.00      MEMB  
ATOM   3281 H14B POPCM  23     -12.242  42.368  15.135  0.00  0.00      MEMB  
ATOM   3282 H14C POPCM  23     -11.025  41.377  16.127  0.00  0.00      MEMB  
ATOM   3283  C15 POPCM  23     -11.375  39.168  14.763  0.00  0.00      MEMB  
ATOM   3284 H15A POPCM  23     -10.690  39.128  15.597  0.00  0.00      MEMB  
ATOM   3285 H15B POPCM  23     -10.912  39.308  13.797  0.00  0.00      MEMB  
ATOM   3286 H15C POPCM  23     -11.879  38.215  14.716  0.00  0.00      MEMB  
ATOM   3287  C11 POPCM  23     -14.451  40.711  16.544  0.00  0.00      MEMB  
ATOM   3288 H11A POPCM  23     -14.355  41.812  16.654  0.00  0.00      MEMB  
ATOM   3289 H11B POPCM  23     -14.681  40.421  17.592  0.00  0.00      MEMB  
ATOM   3290  P   POPCM  23     -16.356  39.151  15.663  0.00  0.00      MEMB  
ATOM   3291  O13 POPCM  23     -16.680  38.825  17.090  0.00  0.00      MEMB  
ATOM   3292  O14 POPCM  23     -15.626  38.138  14.883  0.00  0.00      MEMB  
ATOM   3293  O12 POPCM  23     -15.545  40.488  15.631  0.00  0.00      MEMB  
ATOM   3294  O11 POPCM  23     -17.620  39.704  14.922  0.00  0.00      MEMB  
ATOM   3295  C1  POPCM  23     -17.688  40.178  13.566  0.00  0.00      MEMB  
ATOM   3296  HA  POPCM  23     -16.730  40.592  13.185  0.00  0.00      MEMB  
ATOM   3297  HB  POPCM  23     -18.487  40.938  13.431  0.00  0.00      MEMB  
ATOM   3298  C2  POPCM  23     -18.115  38.995  12.655  0.00  0.00      MEMB  
ATOM   3299  HS  POPCM  23     -17.110  38.597  12.397  0.00  0.00      MEMB  
ATOM   3300  O21 POPCM  23     -18.899  39.538  11.548  0.00  0.00      MEMB  
ATOM   3301  C21 POPCM  23     -18.663  38.959  10.368  0.00  0.00      MEMB  
ATOM   3302  O22 POPCM  23     -17.819  38.125  10.142  0.00  0.00      MEMB  
ATOM   3303  C22 POPCM  23     -19.622  39.573   9.281  0.00  0.00      MEMB  
ATOM   3304  H2R POPCM  23     -19.571  40.682   9.322  0.00  0.00      MEMB  
ATOM   3305  H2S POPCM  23     -20.591  39.116   9.573  0.00  0.00      MEMB  
ATOM   3306  C3  POPCM  23     -19.026  37.916  13.335  0.00  0.00      MEMB  
ATOM   3307  HX  POPCM  23     -19.958  38.417  13.676  0.00  0.00      MEMB  
ATOM   3308  HY  POPCM  23     -18.513  37.617  14.274  0.00  0.00      MEMB  
ATOM   3309  O31 POPCM  23     -19.192  36.646  12.599  0.00  0.00      MEMB  
ATOM   3310  C31 POPCM  23     -20.513  36.377  12.421  0.00  0.00      MEMB  
ATOM   3311  O32 POPCM  23     -21.408  37.107  12.852  0.00  0.00      MEMB  
ATOM   3312  C32 POPCM  23     -20.672  35.290  11.375  0.00  0.00      MEMB  
ATOM   3313  H2X POPCM  23     -21.755  35.046  11.339  0.00  0.00      MEMB  
ATOM   3314  H2Y POPCM  23     -20.142  34.372  11.710  0.00  0.00      MEMB  
ATOM   3315  C23 POPCM  23     -19.303  39.002   7.889  0.00  0.00      MEMB  
ATOM   3316  H3R POPCM  23     -19.259  37.896   7.986  0.00  0.00      MEMB  
ATOM   3317  H3S POPCM  23     -18.296  39.328   7.551  0.00  0.00      MEMB  
ATOM   3318  C24 POPCM  23     -20.297  39.380   6.802  0.00  0.00      MEMB  
ATOM   3319  H4R POPCM  23     -20.201  40.450   6.520  0.00  0.00      MEMB  
ATOM   3320  H4S POPCM  23     -21.348  39.298   7.154  0.00  0.00      MEMB  
ATOM   3321  C25 POPCM  23     -20.167  38.515   5.591  0.00  0.00      MEMB  
ATOM   3322  H5R POPCM  23     -20.302  37.455   5.894  0.00  0.00      MEMB  
ATOM   3323  H5S POPCM  23     -19.214  38.552   5.021  0.00  0.00      MEMB  
ATOM   3324  C26 POPCM  23     -21.416  38.746   4.638  0.00  0.00      MEMB  
ATOM   3325  H6R POPCM  23     -21.486  39.796   4.280  0.00  0.00      MEMB  
ATOM   3326  H6S POPCM  23     -22.313  38.659   5.288  0.00  0.00      MEMB  
ATOM   3327  C27 POPCM  23     -21.355  37.838   3.413  0.00  0.00      MEMB  
ATOM   3328  H7R POPCM  23     -20.338  37.562   3.062  0.00  0.00      MEMB  
ATOM   3329  H7S POPCM  23     -21.766  38.430   2.568  0.00  0.00      MEMB  
ATOM   3330  C28 POPCM  23     -22.275  36.630   3.598  0.00  0.00      MEMB  
ATOM   3331  H8R POPCM  23     -22.381  36.228   2.568  0.00  0.00      MEMB  
ATOM   3332  H8S POPCM  23     -23.251  37.075   3.890  0.00  0.00      MEMB  
ATOM   3333  C29 POPCM  23     -21.657  35.646   4.576  0.00  0.00      MEMB  
ATOM   3334  H91 POPCM  23     -21.896  35.938   5.609  0.00  0.00      MEMB  
ATOM   3335 C210 POPCM  23     -21.133  34.442   4.329  0.00  0.00      MEMB  
ATOM   3336 H101 POPCM  23     -20.713  33.765   5.088  0.00  0.00      MEMB  
ATOM   3337 C211 POPCM  23     -20.965  33.926   2.946  0.00  0.00      MEMB  
ATOM   3338 H11R POPCM  23     -19.955  33.512   2.739  0.00  0.00      MEMB  
ATOM   3339 H11S POPCM  23     -21.134  34.718   2.185  0.00  0.00      MEMB  
ATOM   3340 C212 POPCM  23     -22.041  32.861   2.736  0.00  0.00      MEMB  
ATOM   3341 H12R POPCM  23     -22.844  33.436   2.228  0.00  0.00      MEMB  
ATOM   3342 H12S POPCM  23     -22.514  32.509   3.678  0.00  0.00      MEMB  
ATOM   3343 C213 POPCM  23     -21.544  31.624   1.885  0.00  0.00      MEMB  
ATOM   3344 H13R POPCM  23     -20.769  31.035   2.421  0.00  0.00      MEMB  
ATOM   3345 H13S POPCM  23     -21.184  32.045   0.922  0.00  0.00      MEMB  
ATOM   3346 C214 POPCM  23     -22.605  30.535   1.537  0.00  0.00      MEMB  
ATOM   3347 H14R POPCM  23     -23.445  30.844   0.878  0.00  0.00      MEMB  
ATOM   3348 H14S POPCM  23     -23.006  30.189   2.513  0.00  0.00      MEMB  
ATOM   3349 C215 POPCM  23     -21.892  29.259   1.021  0.00  0.00      MEMB  
ATOM   3350 H15R POPCM  23     -21.259  28.919   1.868  0.00  0.00      MEMB  
ATOM   3351 H15S POPCM  23     -21.282  29.530   0.133  0.00  0.00      MEMB  
ATOM   3352 C216 POPCM  23     -22.934  28.164   0.464  0.00  0.00      MEMB  
ATOM   3353 H16R POPCM  23     -23.762  28.636  -0.108  0.00  0.00      MEMB  
ATOM   3354 H16S POPCM  23     -23.496  27.693   1.298  0.00  0.00      MEMB  
ATOM   3355 C217 POPCM  23     -22.354  27.064  -0.527  0.00  0.00      MEMB  
ATOM   3356 H17R POPCM  23     -21.454  27.342  -1.115  0.00  0.00      MEMB  
ATOM   3357 H17S POPCM  23     -23.146  26.871  -1.282  0.00  0.00      MEMB  
ATOM   3358 C218 POPCM  23     -22.162  25.695   0.183  0.00  0.00      MEMB  
ATOM   3359 H18R POPCM  23     -21.968  24.933  -0.602  0.00  0.00      MEMB  
ATOM   3360 H18S POPCM  23     -23.024  25.297   0.760  0.00  0.00      MEMB  
ATOM   3361 H18T POPCM  23     -21.259  25.689   0.830  0.00  0.00      MEMB  
ATOM   3362  C33 POPCM  23     -20.112  35.663  10.069  0.00  0.00      MEMB  
ATOM   3363  H3X POPCM  23     -19.004  35.577  10.059  0.00  0.00      MEMB  
ATOM   3364  H3Y POPCM  23     -20.356  36.712   9.796  0.00  0.00      MEMB  
ATOM   3365  C34 POPCM  23     -20.753  34.775   8.981  0.00  0.00      MEMB  
ATOM   3366  H4X POPCM  23     -20.768  33.701   9.263  0.00  0.00      MEMB  
ATOM   3367  H4Y POPCM  23     -20.138  34.905   8.065  0.00  0.00      MEMB  
ATOM   3368  C35 POPCM  23     -22.174  35.157   8.451  0.00  0.00      MEMB  
ATOM   3369  H5X POPCM  23     -22.830  34.660   9.198  0.00  0.00      MEMB  
ATOM   3370  H5Y POPCM  23     -22.067  34.648   7.469  0.00  0.00      MEMB  
ATOM   3371  C36 POPCM  23     -22.485  36.654   8.395  0.00  0.00      MEMB  
ATOM   3372  H6X POPCM  23     -21.673  37.078   7.766  0.00  0.00      MEMB  
ATOM   3373  H6Y POPCM  23     -22.382  37.006   9.444  0.00  0.00      MEMB  
ATOM   3374  C37 POPCM  23     -23.867  37.090   7.881  0.00  0.00      MEMB  
ATOM   3375  H7X POPCM  23     -24.581  36.300   8.196  0.00  0.00      MEMB  
ATOM   3376  H7Y POPCM  23     -23.860  37.000   6.774  0.00  0.00      MEMB  
ATOM   3377  C38 POPCM  23     -24.147  38.564   8.210  0.00  0.00      MEMB  
ATOM   3378  H8X POPCM  23     -23.533  39.157   7.497  0.00  0.00      MEMB  
ATOM   3379  H8Y POPCM  23     -23.816  38.824   9.238  0.00  0.00      MEMB  
ATOM   3380  C39 POPCM  23     -25.635  38.951   8.063  0.00  0.00      MEMB  
ATOM   3381  H9X POPCM  23     -25.750  40.036   8.272  0.00  0.00      MEMB  
ATOM   3382  H9Y POPCM  23     -26.182  38.374   8.839  0.00  0.00      MEMB  
ATOM   3383 C310 POPCM  23     -26.171  38.647   6.673  0.00  0.00      MEMB  
ATOM   3384 H10X POPCM  23     -27.181  39.105   6.612  0.00  0.00      MEMB  
ATOM   3385 H10Y POPCM  23     -26.309  37.547   6.600  0.00  0.00      MEMB  
ATOM   3386 C311 POPCM  23     -25.302  39.235   5.514  0.00  0.00      MEMB  
ATOM   3387 H11X POPCM  23     -24.406  38.579   5.552  0.00  0.00      MEMB  
ATOM   3388 H11Y POPCM  23     -25.045  40.310   5.627  0.00  0.00      MEMB  
ATOM   3389 C312 POPCM  23     -25.948  39.120   4.197  0.00  0.00      MEMB  
ATOM   3390 H12X POPCM  23     -26.815  39.805   4.087  0.00  0.00      MEMB  
ATOM   3391 H12Y POPCM  23     -26.452  38.131   4.146  0.00  0.00      MEMB  
ATOM   3392 C313 POPCM  23     -25.067  39.484   3.040  0.00  0.00      MEMB  
ATOM   3393 H13X POPCM  23     -24.105  38.928   3.057  0.00  0.00      MEMB  
ATOM   3394 H13Y POPCM  23     -24.769  40.553   3.065  0.00  0.00      MEMB  
ATOM   3395 C314 POPCM  23     -25.855  39.190   1.747  0.00  0.00      MEMB  
ATOM   3396 H14X POPCM  23     -26.892  39.555   1.908  0.00  0.00      MEMB  
ATOM   3397 H14Y POPCM  23     -26.049  38.106   1.599  0.00  0.00      MEMB  
ATOM   3398 C315 POPCM  23     -25.307  39.881   0.499  0.00  0.00      MEMB  
ATOM   3399 H15X POPCM  23     -25.105  40.957   0.693  0.00  0.00      MEMB  
ATOM   3400 H15Y POPCM  23     -26.087  39.907  -0.291  0.00  0.00      MEMB  
ATOM   3401 C316 POPCM  23     -23.969  39.298   0.030  0.00  0.00      MEMB  
ATOM   3402 H16X POPCM  23     -23.625  40.013  -0.747  0.00  0.00      MEMB  
ATOM   3403 H16Y POPCM  23     -24.017  38.263  -0.370  0.00  0.00      MEMB  
ATOM   3404 H16Z POPCM  23     -23.146  39.392   0.771  0.00  0.00      MEMB  
ATOM   3405  N   POPCM  24       7.476 -56.073  23.773  0.00  0.00      MEMB  
ATOM   3406  C12 POPCM  24       7.342 -56.229  22.332  0.00  0.00      MEMB  
ATOM   3407 H12A POPCM  24       7.805 -57.158  22.032  0.00  0.00      MEMB  
ATOM   3408 H12B POPCM  24       7.986 -55.535  21.814  0.00  0.00      MEMB  
ATOM   3409  C13 POPCM  24       6.612 -57.018  24.527  0.00  0.00      MEMB  
ATOM   3410 H13A POPCM  24       6.978 -58.034  24.498  0.00  0.00      MEMB  
ATOM   3411 H13B POPCM  24       6.520 -56.760  25.571  0.00  0.00      MEMB  
ATOM   3412 H13C POPCM  24       5.635 -56.941  24.072  0.00  0.00      MEMB  
ATOM   3413  C14 POPCM  24       8.875 -56.276  24.213  0.00  0.00      MEMB  
ATOM   3414 H14A POPCM  24       8.934 -55.968  25.247  0.00  0.00      MEMB  
ATOM   3415 H14B POPCM  24       9.194 -57.301  24.097  0.00  0.00      MEMB  
ATOM   3416 H14C POPCM  24       9.447 -55.507  23.716  0.00  0.00      MEMB  
ATOM   3417  C15 POPCM  24       7.111 -54.662  24.107  0.00  0.00      MEMB  
ATOM   3418 H15A POPCM  24       7.167 -54.421  25.159  0.00  0.00      MEMB  
ATOM   3419 H15B POPCM  24       6.072 -54.459  23.896  0.00  0.00      MEMB  
ATOM   3420 H15C POPCM  24       7.804 -53.964  23.661  0.00  0.00      MEMB  
ATOM   3421  C11 POPCM  24       5.934 -56.268  21.640  0.00  0.00      MEMB  
ATOM   3422 H11A POPCM  24       5.467 -57.151  22.126  0.00  0.00      MEMB  
ATOM   3423 H11B POPCM  24       6.009 -56.439  20.545  0.00  0.00      MEMB  
ATOM   3424  P   POPCM  24       3.761 -55.104  22.605  0.00  0.00      MEMB  
ATOM   3425  O13 POPCM  24       3.728 -53.826  23.350  0.00  0.00      MEMB  
ATOM   3426  O14 POPCM  24       3.597 -56.313  23.416  0.00  0.00      MEMB  
ATOM   3427  O12 POPCM  24       5.148 -55.099  21.848  0.00  0.00      MEMB  
ATOM   3428  O11 POPCM  24       2.606 -55.007  21.542  0.00  0.00      MEMB  
ATOM   3429  C1  POPCM  24       2.622 -55.418  20.173  0.00  0.00      MEMB  
ATOM   3430  HA  POPCM  24       1.738 -56.062  19.976  0.00  0.00      MEMB  
ATOM   3431  HB  POPCM  24       3.558 -55.959  19.919  0.00  0.00      MEMB  
ATOM   3432  C2  POPCM  24       2.457 -54.187  19.263  0.00  0.00      MEMB  
ATOM   3433  HS  POPCM  24       1.463 -53.730  19.455  0.00  0.00      MEMB  
ATOM   3434  O21 POPCM  24       2.255 -54.703  17.927  0.00  0.00      MEMB  
ATOM   3435  C21 POPCM  24       3.305 -55.129  17.187  0.00  0.00      MEMB  
ATOM   3436  O22 POPCM  24       4.453 -55.166  17.484  0.00  0.00      MEMB  
ATOM   3437  C22 POPCM  24       2.760 -55.310  15.784  0.00  0.00      MEMB  
ATOM   3438  H2R POPCM  24       2.302 -54.369  15.409  0.00  0.00      MEMB  
ATOM   3439  H2S POPCM  24       1.993 -56.097  15.948  0.00  0.00      MEMB  
ATOM   3440  C3  POPCM  24       3.576 -53.187  19.400  0.00  0.00      MEMB  
ATOM   3441  HX  POPCM  24       4.476 -53.831  19.492  0.00  0.00      MEMB  
ATOM   3442  HY  POPCM  24       3.528 -52.652  20.373  0.00  0.00      MEMB  
ATOM   3443  O31 POPCM  24       3.634 -52.338  18.241  0.00  0.00      MEMB  
ATOM   3444  C31 POPCM  24       2.728 -51.365  18.207  0.00  0.00      MEMB  
ATOM   3445  O32 POPCM  24       1.903 -51.123  19.103  0.00  0.00      MEMB  
ATOM   3446  C32 POPCM  24       2.915 -50.592  16.930  0.00  0.00      MEMB  
ATOM   3447  H2X POPCM  24       3.583 -51.091  16.196  0.00  0.00      MEMB  
ATOM   3448  H2Y POPCM  24       3.524 -49.706  17.210  0.00  0.00      MEMB  
ATOM   3449  C23 POPCM  24       3.897 -55.772  14.815  0.00  0.00      MEMB  
ATOM   3450  H3R POPCM  24       3.485 -56.377  13.979  0.00  0.00      MEMB  
ATOM   3451  H3S POPCM  24       4.618 -56.532  15.187  0.00  0.00      MEMB  
ATOM   3452  C24 POPCM  24       4.763 -54.544  14.308  0.00  0.00      MEMB  
ATOM   3453  H4R POPCM  24       5.702 -54.592  14.899  0.00  0.00      MEMB  
ATOM   3454  H4S POPCM  24       4.131 -53.636  14.414  0.00  0.00      MEMB  
ATOM   3455  C25 POPCM  24       5.106 -54.642  12.807  0.00  0.00      MEMB  
ATOM   3456  H5R POPCM  24       4.177 -54.999  12.312  0.00  0.00      MEMB  
ATOM   3457  H5S POPCM  24       5.877 -55.421  12.626  0.00  0.00      MEMB  
ATOM   3458  C26 POPCM  24       5.671 -53.358  12.134  0.00  0.00      MEMB  
ATOM   3459  H6R POPCM  24       6.611 -53.088  12.661  0.00  0.00      MEMB  
ATOM   3460  H6S POPCM  24       4.966 -52.512  12.276  0.00  0.00      MEMB  
ATOM   3461  C27 POPCM  24       5.745 -53.466  10.633  0.00  0.00      MEMB  
ATOM   3462  H7R POPCM  24       5.917 -52.473  10.164  0.00  0.00      MEMB  
ATOM   3463  H7S POPCM  24       4.771 -53.785  10.203  0.00  0.00      MEMB  
ATOM   3464  C28 POPCM  24       6.770 -54.563  10.058  0.00  0.00      MEMB  
ATOM   3465  H8R POPCM  24       6.536 -54.712   8.982  0.00  0.00      MEMB  
ATOM   3466  H8S POPCM  24       6.564 -55.501  10.618  0.00  0.00      MEMB  
ATOM   3467  C29 POPCM  24       8.183 -54.208  10.379  0.00  0.00      MEMB  
ATOM   3468  H91 POPCM  24       8.401 -54.110  11.453  0.00  0.00      MEMB  
ATOM   3469 C210 POPCM  24       9.156 -53.886   9.522  0.00  0.00      MEMB  
ATOM   3470 H101 POPCM  24      10.107 -53.552   9.963  0.00  0.00      MEMB  
ATOM   3471 C211 POPCM  24       9.174 -53.843   8.063  0.00  0.00      MEMB  
ATOM   3472 H11R POPCM  24       9.116 -52.771   7.776  0.00  0.00      MEMB  
ATOM   3473 H11S POPCM  24       8.275 -54.339   7.638  0.00  0.00      MEMB  
ATOM   3474 C212 POPCM  24      10.524 -54.502   7.540  0.00  0.00      MEMB  
ATOM   3475 H12R POPCM  24      10.511 -55.557   7.888  0.00  0.00      MEMB  
ATOM   3476 H12S POPCM  24      11.434 -53.920   7.799  0.00  0.00      MEMB  
ATOM   3477 C213 POPCM  24      10.618 -54.677   5.993  0.00  0.00      MEMB  
ATOM   3478 H13R POPCM  24      11.648 -55.093   5.986  0.00  0.00      MEMB  
ATOM   3479 H13S POPCM  24      10.536 -53.738   5.405  0.00  0.00      MEMB  
ATOM   3480 C214 POPCM  24       9.565 -55.569   5.432  0.00  0.00      MEMB  
ATOM   3481 H14R POPCM  24       8.597 -55.438   5.963  0.00  0.00      MEMB  
ATOM   3482 H14S POPCM  24       9.802 -56.600   5.773  0.00  0.00      MEMB  
ATOM   3483 C215 POPCM  24       9.529 -55.407   3.905  0.00  0.00      MEMB  
ATOM   3484 H15R POPCM  24       9.770 -54.386   3.539  0.00  0.00      MEMB  
ATOM   3485 H15S POPCM  24       8.530 -55.702   3.518  0.00  0.00      MEMB  
ATOM   3486 C216 POPCM  24      10.664 -56.269   3.332  0.00  0.00      MEMB  
ATOM   3487 H16R POPCM  24      10.681 -57.242   3.867  0.00  0.00      MEMB  
ATOM   3488 H16S POPCM  24      11.650 -55.868   3.652  0.00  0.00      MEMB  
ATOM   3489 C217 POPCM  24      10.696 -56.494   1.868  0.00  0.00      MEMB  
ATOM   3490 H17R POPCM  24       9.940 -57.230   1.520  0.00  0.00      MEMB  
ATOM   3491 H17S POPCM  24      11.692 -56.911   1.603  0.00  0.00      MEMB  
ATOM   3492 C218 POPCM  24      10.568 -55.168   1.061  0.00  0.00      MEMB  
ATOM   3493 H18R POPCM  24      11.518 -54.615   1.220  0.00  0.00      MEMB  
ATOM   3494 H18S POPCM  24       9.717 -54.536   1.395  0.00  0.00      MEMB  
ATOM   3495 H18T POPCM  24      10.283 -55.308  -0.003  0.00  0.00      MEMB  
ATOM   3496  C33 POPCM  24       1.576 -49.985  16.357  0.00  0.00      MEMB  
ATOM   3497  H3X POPCM  24       1.835 -49.173  15.644  0.00  0.00      MEMB  
ATOM   3498  H3Y POPCM  24       0.915 -49.623  17.173  0.00  0.00      MEMB  
ATOM   3499  C34 POPCM  24       0.772 -51.069  15.627  0.00  0.00      MEMB  
ATOM   3500  H4X POPCM  24      -0.261 -50.672  15.524  0.00  0.00      MEMB  
ATOM   3501  H4Y POPCM  24       0.795 -52.114  16.005  0.00  0.00      MEMB  
ATOM   3502  C35 POPCM  24       1.205 -51.029  14.127  0.00  0.00      MEMB  
ATOM   3503  H5X POPCM  24       2.264 -51.366  14.142  0.00  0.00      MEMB  
ATOM   3504  H5Y POPCM  24       1.225 -50.003  13.702  0.00  0.00      MEMB  
ATOM   3505  C36 POPCM  24       0.407 -51.904  13.201  0.00  0.00      MEMB  
ATOM   3506  H6X POPCM  24      -0.621 -51.547  13.425  0.00  0.00      MEMB  
ATOM   3507  H6Y POPCM  24       0.381 -52.958  13.550  0.00  0.00      MEMB  
ATOM   3508  C37 POPCM  24       0.693 -51.749  11.725  0.00  0.00      MEMB  
ATOM   3509  H7X POPCM  24       1.045 -50.704  11.592  0.00  0.00      MEMB  
ATOM   3510  H7Y POPCM  24      -0.190 -52.144  11.180  0.00  0.00      MEMB  
ATOM   3511  C38 POPCM  24       1.887 -52.606  11.220  0.00  0.00      MEMB  
ATOM   3512  H8X POPCM  24       1.678 -53.692  11.324  0.00  0.00      MEMB  
ATOM   3513  H8Y POPCM  24       2.764 -52.420  11.876  0.00  0.00      MEMB  
ATOM   3514  C39 POPCM  24       2.233 -52.252   9.750  0.00  0.00      MEMB  
ATOM   3515  H9X POPCM  24       3.184 -52.702   9.395  0.00  0.00      MEMB  
ATOM   3516  H9Y POPCM  24       2.299 -51.143   9.766  0.00  0.00      MEMB  
ATOM   3517 C310 POPCM  24       1.141 -52.524   8.763  0.00  0.00      MEMB  
ATOM   3518 H10X POPCM  24       0.123 -52.132   8.973  0.00  0.00      MEMB  
ATOM   3519 H10Y POPCM  24       0.945 -53.615   8.690  0.00  0.00      MEMB  
ATOM   3520 C311 POPCM  24       1.432 -51.694   7.457  0.00  0.00      MEMB  
ATOM   3521 H11X POPCM  24       1.503 -50.605   7.665  0.00  0.00      MEMB  
ATOM   3522 H11Y POPCM  24       0.526 -51.842   6.830  0.00  0.00      MEMB  
ATOM   3523 C312 POPCM  24       2.669 -52.088   6.628  0.00  0.00      MEMB  
ATOM   3524 H12X POPCM  24       2.731 -53.197   6.601  0.00  0.00      MEMB  
ATOM   3525 H12Y POPCM  24       3.590 -51.818   7.187  0.00  0.00      MEMB  
ATOM   3526 C313 POPCM  24       2.797 -51.447   5.264  0.00  0.00      MEMB  
ATOM   3527 H13X POPCM  24       2.505 -50.375   5.233  0.00  0.00      MEMB  
ATOM   3528 H13Y POPCM  24       2.147 -52.005   4.557  0.00  0.00      MEMB  
ATOM   3529 C314 POPCM  24       4.228 -51.340   4.580  0.00  0.00      MEMB  
ATOM   3530 H14X POPCM  24       4.594 -50.302   4.732  0.00  0.00      MEMB  
ATOM   3531 H14Y POPCM  24       4.140 -51.656   3.518  0.00  0.00      MEMB  
ATOM   3532 C315 POPCM  24       5.284 -52.218   5.261  0.00  0.00      MEMB  
ATOM   3533 H15X POPCM  24       5.259 -52.010   6.352  0.00  0.00      MEMB  
ATOM   3534 H15Y POPCM  24       6.280 -52.009   4.815  0.00  0.00      MEMB  
ATOM   3535 C316 POPCM  24       5.099 -53.760   5.072  0.00  0.00      MEMB  
ATOM   3536 H16X POPCM  24       4.870 -54.010   4.014  0.00  0.00      MEMB  
ATOM   3537 H16Y POPCM  24       4.206 -54.137   5.615  0.00  0.00      MEMB  
ATOM   3538 H16Z POPCM  24       5.961 -54.375   5.410  0.00  0.00      MEMB  
ATOM   3539  N   POPCM  25      20.626   2.698  13.900  0.00  0.00      MEMB  
ATOM   3540  C12 POPCM  25      21.384   3.805  14.640  0.00  0.00      MEMB  
ATOM   3541 H12A POPCM  25      21.415   4.622  13.934  0.00  0.00      MEMB  
ATOM   3542 H12B POPCM  25      22.347   3.359  14.839  0.00  0.00      MEMB  
ATOM   3543  C13 POPCM  25      20.111   1.536  14.715  0.00  0.00      MEMB  
ATOM   3544 H13A POPCM  25      19.562   1.882  15.578  0.00  0.00      MEMB  
ATOM   3545 H13B POPCM  25      19.440   0.879  14.182  0.00  0.00      MEMB  
ATOM   3546 H13C POPCM  25      20.970   0.984  15.066  0.00  0.00      MEMB  
ATOM   3547  C14 POPCM  25      19.481   3.378  13.219  0.00  0.00      MEMB  
ATOM   3548 H14A POPCM  25      18.897   2.644  12.683  0.00  0.00      MEMB  
ATOM   3549 H14B POPCM  25      18.793   3.756  13.961  0.00  0.00      MEMB  
ATOM   3550 H14C POPCM  25      19.804   4.104  12.487  0.00  0.00      MEMB  
ATOM   3551  C15 POPCM  25      21.533   2.170  12.762  0.00  0.00      MEMB  
ATOM   3552 H15A POPCM  25      22.521   1.892  13.098  0.00  0.00      MEMB  
ATOM   3553 H15B POPCM  25      21.677   2.954  12.033  0.00  0.00      MEMB  
ATOM   3554 H15C POPCM  25      21.100   1.337  12.226  0.00  0.00      MEMB  
ATOM   3555  C11 POPCM  25      20.957   4.390  15.991  0.00  0.00      MEMB  
ATOM   3556 H11A POPCM  25      21.687   5.059  16.494  0.00  0.00      MEMB  
ATOM   3557 H11B POPCM  25      20.925   3.512  16.672  0.00  0.00      MEMB  
ATOM   3558  P   POPCM  25      19.377   6.371  15.490  0.00  0.00      MEMB  
ATOM   3559  O13 POPCM  25      19.189   7.309  16.587  0.00  0.00      MEMB  
ATOM   3560  O14 POPCM  25      18.244   6.083  14.609  0.00  0.00      MEMB  
ATOM   3561  O12 POPCM  25      19.689   4.987  16.037  0.00  0.00      MEMB  
ATOM   3562  O11 POPCM  25      20.678   6.670  14.617  0.00  0.00      MEMB  
ATOM   3563  C1  POPCM  25      21.226   7.991  14.532  0.00  0.00      MEMB  
ATOM   3564  HA  POPCM  25      22.281   7.961  14.186  0.00  0.00      MEMB  
ATOM   3565  HB  POPCM  25      21.328   8.387  15.565  0.00  0.00      MEMB  
ATOM   3566  C2  POPCM  25      20.408   8.989  13.641  0.00  0.00      MEMB  
ATOM   3567  HS  POPCM  25      19.467   9.055  14.227  0.00  0.00      MEMB  
ATOM   3568  O21 POPCM  25      20.194   8.471  12.368  0.00  0.00      MEMB  
ATOM   3569  C21 POPCM  25      19.089   8.944  11.764  0.00  0.00      MEMB  
ATOM   3570  O22 POPCM  25      18.199   9.580  12.264  0.00  0.00      MEMB  
ATOM   3571  C22 POPCM  25      19.038   8.459  10.323  0.00  0.00      MEMB  
ATOM   3572  H2R POPCM  25      18.019   8.055  10.145  0.00  0.00      MEMB  
ATOM   3573  H2S POPCM  25      19.639   7.533  10.194  0.00  0.00      MEMB  
ATOM   3574  C3  POPCM  25      21.183  10.347  13.639  0.00  0.00      MEMB  
ATOM   3575  HX  POPCM  25      22.137  10.205  13.087  0.00  0.00      MEMB  
ATOM   3576  HY  POPCM  25      21.365  10.600  14.705  0.00  0.00      MEMB  
ATOM   3577  O31 POPCM  25      20.499  11.453  13.109  0.00  0.00      MEMB  
ATOM   3578  C31 POPCM  25      19.451  11.921  13.831  0.00  0.00      MEMB  
ATOM   3579  O32 POPCM  25      19.125  11.565  14.910  0.00  0.00      MEMB  
ATOM   3580  C32 POPCM  25      18.737  13.071  13.102  0.00  0.00      MEMB  
ATOM   3581  H2X POPCM  25      19.095  14.064  13.449  0.00  0.00      MEMB  
ATOM   3582  H2Y POPCM  25      17.649  13.074  13.328  0.00  0.00      MEMB  
ATOM   3583  C23 POPCM  25      19.565   9.607   9.369  0.00  0.00      MEMB  
ATOM   3584  H3R POPCM  25      18.935  10.502   9.559  0.00  0.00      MEMB  
ATOM   3585  H3S POPCM  25      19.435   9.190   8.347  0.00  0.00      MEMB  
ATOM   3586  C24 POPCM  25      21.066   9.816   9.553  0.00  0.00      MEMB  
ATOM   3587  H4R POPCM  25      21.570   8.859   9.298  0.00  0.00      MEMB  
ATOM   3588  H4S POPCM  25      21.406  10.133  10.562  0.00  0.00      MEMB  
ATOM   3589  C25 POPCM  25      21.584  10.731   8.512  0.00  0.00      MEMB  
ATOM   3590  H5R POPCM  25      21.155  11.751   8.616  0.00  0.00      MEMB  
ATOM   3591  H5S POPCM  25      21.275  10.379   7.505  0.00  0.00      MEMB  
ATOM   3592  C26 POPCM  25      23.078  10.935   8.699  0.00  0.00      MEMB  
ATOM   3593  H6R POPCM  25      23.647  10.032   8.389  0.00  0.00      MEMB  
ATOM   3594  H6S POPCM  25      23.386  11.270   9.713  0.00  0.00      MEMB  
ATOM   3595  C27 POPCM  25      23.525  11.895   7.648  0.00  0.00      MEMB  
ATOM   3596  H7R POPCM  25      23.149  12.904   7.923  0.00  0.00      MEMB  
ATOM   3597  H7S POPCM  25      23.120  11.574   6.665  0.00  0.00      MEMB  
ATOM   3598  C28 POPCM  25      25.071  11.924   7.689  0.00  0.00      MEMB  
ATOM   3599  H8R POPCM  25      25.428  12.345   6.724  0.00  0.00      MEMB  
ATOM   3600  H8S POPCM  25      25.335  10.845   7.682  0.00  0.00      MEMB  
ATOM   3601  C29 POPCM  25      25.704  12.575   8.953  0.00  0.00      MEMB  
ATOM   3602  H91 POPCM  25      25.835  11.896   9.808  0.00  0.00      MEMB  
ATOM   3603 C210 POPCM  25      26.215  13.822   8.989  0.00  0.00      MEMB  
ATOM   3604 H101 POPCM  25      26.584  14.202   9.953  0.00  0.00      MEMB  
ATOM   3605 C211 POPCM  25      26.370  14.818   7.850  0.00  0.00      MEMB  
ATOM   3606 H11R POPCM  25      25.504  15.511   7.790  0.00  0.00      MEMB  
ATOM   3607 H11S POPCM  25      26.338  14.285   6.876  0.00  0.00      MEMB  
ATOM   3608 C212 POPCM  25      27.796  15.609   8.025  0.00  0.00      MEMB  
ATOM   3609 H12R POPCM  25      28.472  14.774   8.306  0.00  0.00      MEMB  
ATOM   3610 H12S POPCM  25      27.788  16.306   8.890  0.00  0.00      MEMB  
ATOM   3611 C213 POPCM  25      28.316  16.174   6.663  0.00  0.00      MEMB  
ATOM   3612 H13R POPCM  25      27.585  16.925   6.295  0.00  0.00      MEMB  
ATOM   3613 H13S POPCM  25      28.307  15.352   5.916  0.00  0.00      MEMB  
ATOM   3614 C214 POPCM  25      29.664  16.769   6.776  0.00  0.00      MEMB  
ATOM   3615 H14R POPCM  25      30.480  16.015   6.755  0.00  0.00      MEMB  
ATOM   3616 H14S POPCM  25      29.696  17.243   7.780  0.00  0.00      MEMB  
ATOM   3617 C215 POPCM  25      29.784  17.887   5.703  0.00  0.00      MEMB  
ATOM   3618 H15R POPCM  25      29.218  18.703   6.202  0.00  0.00      MEMB  
ATOM   3619 H15S POPCM  25      29.182  17.542   4.836  0.00  0.00      MEMB  
ATOM   3620 C216 POPCM  25      31.131  18.313   5.286  0.00  0.00      MEMB  
ATOM   3621 H16R POPCM  25      31.133  19.229   4.657  0.00  0.00      MEMB  
ATOM   3622 H16S POPCM  25      31.617  17.578   4.608  0.00  0.00      MEMB  
ATOM   3623 C217 POPCM  25      32.038  18.577   6.509  0.00  0.00      MEMB  
ATOM   3624 H17R POPCM  25      33.039  18.840   6.104  0.00  0.00      MEMB  
ATOM   3625 H17S POPCM  25      32.194  17.648   7.098  0.00  0.00      MEMB  
ATOM   3626 C218 POPCM  25      31.582  19.659   7.509  0.00  0.00      MEMB  
ATOM   3627 H18R POPCM  25      30.978  20.425   6.978  0.00  0.00      MEMB  
ATOM   3628 H18S POPCM  25      32.454  20.112   8.027  0.00  0.00      MEMB  
ATOM   3629 H18T POPCM  25      30.964  19.111   8.252  0.00  0.00      MEMB  
ATOM   3630  C33 POPCM  25      18.952  12.917  11.538  0.00  0.00      MEMB  
ATOM   3631  H3X POPCM  25      18.516  11.908  11.374  0.00  0.00      MEMB  
ATOM   3632  H3Y POPCM  25      20.029  13.083  11.325  0.00  0.00      MEMB  
ATOM   3633  C34 POPCM  25      18.185  13.938  10.738  0.00  0.00      MEMB  
ATOM   3634  H4X POPCM  25      18.700  14.914  10.868  0.00  0.00      MEMB  
ATOM   3635  H4Y POPCM  25      17.111  14.069  10.990  0.00  0.00      MEMB  
ATOM   3636  C35 POPCM  25      18.200  13.644   9.266  0.00  0.00      MEMB  
ATOM   3637  H5X POPCM  25      17.643  12.713   9.026  0.00  0.00      MEMB  
ATOM   3638  H5Y POPCM  25      19.252  13.499   8.940  0.00  0.00      MEMB  
ATOM   3639  C36 POPCM  25      17.447  14.739   8.515  0.00  0.00      MEMB  
ATOM   3640  H6X POPCM  25      17.746  14.728   7.445  0.00  0.00      MEMB  
ATOM   3641  H6Y POPCM  25      17.640  15.774   8.870  0.00  0.00      MEMB  
ATOM   3642  C37 POPCM  25      15.960  14.391   8.364  0.00  0.00      MEMB  
ATOM   3643  H7X POPCM  25      15.372  14.588   9.285  0.00  0.00      MEMB  
ATOM   3644  H7Y POPCM  25      15.861  13.293   8.228  0.00  0.00      MEMB  
ATOM   3645  C38 POPCM  25      15.288  15.155   7.255  0.00  0.00      MEMB  
ATOM   3646  H8X POPCM  25      15.944  15.168   6.359  0.00  0.00      MEMB  
ATOM   3647  H8Y POPCM  25      15.091  16.185   7.622  0.00  0.00      MEMB  
ATOM   3648  C39 POPCM  25      13.938  14.461   7.025  0.00  0.00      MEMB  
ATOM   3649  H9X POPCM  25      13.314  14.231   7.915  0.00  0.00      MEMB  
ATOM   3650  H9Y POPCM  25      14.179  13.439   6.663  0.00  0.00      MEMB  
ATOM   3651 C310 POPCM  25      13.103  15.373   6.122  0.00  0.00      MEMB  
ATOM   3652 H10X POPCM  25      13.802  15.639   5.300  0.00  0.00      MEMB  
ATOM   3653 H10Y POPCM  25      12.933  16.327   6.665  0.00  0.00      MEMB  
ATOM   3654 C311 POPCM  25      11.874  14.622   5.541  0.00  0.00      MEMB  
ATOM   3655 H11X POPCM  25      11.149  14.377   6.347  0.00  0.00      MEMB  
ATOM   3656 H11Y POPCM  25      12.211  13.658   5.104  0.00  0.00      MEMB  
ATOM   3657 C312 POPCM  25      11.245  15.421   4.456  0.00  0.00      MEMB  
ATOM   3658 H12X POPCM  25      12.080  15.819   3.841  0.00  0.00      MEMB  
ATOM   3659 H12Y POPCM  25      10.650  16.232   4.927  0.00  0.00      MEMB  
ATOM   3660 C313 POPCM  25      10.246  14.656   3.519  0.00  0.00      MEMB  
ATOM   3661 H13X POPCM  25       9.902  15.393   2.762  0.00  0.00      MEMB  
ATOM   3662 H13Y POPCM  25       9.369  14.163   3.989  0.00  0.00      MEMB  
ATOM   3663 C314 POPCM  25      10.964  13.557   2.800  0.00  0.00      MEMB  
ATOM   3664 H14X POPCM  25      10.899  12.698   3.501  0.00  0.00      MEMB  
ATOM   3665 H14Y POPCM  25      12.037  13.745   2.578  0.00  0.00      MEMB  
ATOM   3666 C315 POPCM  25      10.303  13.244   1.479  0.00  0.00      MEMB  
ATOM   3667 H15X POPCM  25       9.215  13.031   1.559  0.00  0.00      MEMB  
ATOM   3668 H15Y POPCM  25      10.751  12.278   1.163  0.00  0.00      MEMB  
ATOM   3669 C316 POPCM  25      10.417  14.304   0.324  0.00  0.00      MEMB  
ATOM   3670 H16X POPCM  25      11.482  14.503   0.078  0.00  0.00      MEMB  
ATOM   3671 H16Y POPCM  25       9.959  15.267   0.634  0.00  0.00      MEMB  
ATOM   3672 H16Z POPCM  25       9.930  13.940  -0.606  0.00  0.00      MEMB  
ATOM   3673  N   POPCM  26      30.902  -5.102  17.809  0.00  0.00      MEMB  
ATOM   3674  C12 POPCM  26      32.028  -5.254  16.751  0.00  0.00      MEMB  
ATOM   3675 H12A POPCM  26      31.725  -4.704  15.872  0.00  0.00      MEMB  
ATOM   3676 H12B POPCM  26      32.238  -6.299  16.581  0.00  0.00      MEMB  
ATOM   3677  C13 POPCM  26      29.798  -5.979  17.372  0.00  0.00      MEMB  
ATOM   3678 H13A POPCM  26      29.362  -5.633  16.447  0.00  0.00      MEMB  
ATOM   3679 H13B POPCM  26      30.144  -7.000  17.296  0.00  0.00      MEMB  
ATOM   3680 H13C POPCM  26      28.936  -5.926  18.020  0.00  0.00      MEMB  
ATOM   3681  C14 POPCM  26      31.388  -5.520  19.186  0.00  0.00      MEMB  
ATOM   3682 H14A POPCM  26      32.294  -5.007  19.473  0.00  0.00      MEMB  
ATOM   3683 H14B POPCM  26      30.581  -5.620  19.897  0.00  0.00      MEMB  
ATOM   3684 H14C POPCM  26      31.747  -6.538  19.152  0.00  0.00      MEMB  
ATOM   3685  C15 POPCM  26      30.444  -3.754  17.866  0.00  0.00      MEMB  
ATOM   3686 H15A POPCM  26      29.901  -3.440  16.987  0.00  0.00      MEMB  
ATOM   3687 H15B POPCM  26      31.197  -3.009  18.078  0.00  0.00      MEMB  
ATOM   3688 H15C POPCM  26      29.767  -3.582  18.690  0.00  0.00      MEMB  
ATOM   3689  C11 POPCM  26      33.393  -4.652  17.207  0.00  0.00      MEMB  
ATOM   3690 H11A POPCM  26      33.253  -3.569  17.407  0.00  0.00      MEMB  
ATOM   3691 H11B POPCM  26      33.961  -4.641  16.252  0.00  0.00      MEMB  
ATOM   3692  P   POPCM  26      34.509  -6.894  17.925  0.00  0.00      MEMB  
ATOM   3693  O13 POPCM  26      33.293  -7.688  18.130  0.00  0.00      MEMB  
ATOM   3694  O14 POPCM  26      35.682  -7.257  18.791  0.00  0.00      MEMB  
ATOM   3695  O12 POPCM  26      34.132  -5.409  18.212  0.00  0.00      MEMB  
ATOM   3696  O11 POPCM  26      34.791  -6.898  16.366  0.00  0.00      MEMB  
ATOM   3697  C1  POPCM  26      34.873  -8.094  15.573  0.00  0.00      MEMB  
ATOM   3698  HA  POPCM  26      35.046  -9.024  16.155  0.00  0.00      MEMB  
ATOM   3699  HB  POPCM  26      35.803  -8.077  14.966  0.00  0.00      MEMB  
ATOM   3700  C2  POPCM  26      33.691  -8.354  14.655  0.00  0.00      MEMB  
ATOM   3701  HS  POPCM  26      34.117  -8.943  13.814  0.00  0.00      MEMB  
ATOM   3702  O21 POPCM  26      33.219  -7.132  14.099  0.00  0.00      MEMB  
ATOM   3703  C21 POPCM  26      34.053  -6.352  13.497  0.00  0.00      MEMB  
ATOM   3704  O22 POPCM  26      35.318  -6.405  13.488  0.00  0.00      MEMB  
ATOM   3705  C22 POPCM  26      33.290  -5.277  12.722  0.00  0.00      MEMB  
ATOM   3706  H2R POPCM  26      33.953  -4.463  12.356  0.00  0.00      MEMB  
ATOM   3707  H2S POPCM  26      32.655  -4.818  13.510  0.00  0.00      MEMB  
ATOM   3708  C3  POPCM  26      32.479  -9.161  15.223  0.00  0.00      MEMB  
ATOM   3709  HX  POPCM  26      31.930  -8.561  15.979  0.00  0.00      MEMB  
ATOM   3710  HY  POPCM  26      32.836 -10.147  15.590  0.00  0.00      MEMB  
ATOM   3711  O31 POPCM  26      31.650  -9.476  14.077  0.00  0.00      MEMB  
ATOM   3712  C31 POPCM  26      30.617  -8.664  13.866  0.00  0.00      MEMB  
ATOM   3713  O32 POPCM  26      30.419  -7.582  14.443  0.00  0.00      MEMB  
ATOM   3714  C32 POPCM  26      29.750  -9.268  12.765  0.00  0.00      MEMB  
ATOM   3715  H2X POPCM  26      29.506 -10.332  12.973  0.00  0.00      MEMB  
ATOM   3716  H2Y POPCM  26      30.457  -9.273  11.908  0.00  0.00      MEMB  
ATOM   3717  C23 POPCM  26      32.376  -5.794  11.536  0.00  0.00      MEMB  
ATOM   3718  H3R POPCM  26      31.514  -5.093  11.539  0.00  0.00      MEMB  
ATOM   3719  H3S POPCM  26      31.929  -6.795  11.716  0.00  0.00      MEMB  
ATOM   3720  C24 POPCM  26      33.016  -5.670  10.112  0.00  0.00      MEMB  
ATOM   3721  H4R POPCM  26      34.014  -6.155  10.146  0.00  0.00      MEMB  
ATOM   3722  H4S POPCM  26      33.095  -4.573   9.953  0.00  0.00      MEMB  
ATOM   3723  C25 POPCM  26      32.084  -6.176   8.991  0.00  0.00      MEMB  
ATOM   3724  H5R POPCM  26      31.266  -5.424   8.993  0.00  0.00      MEMB  
ATOM   3725  H5S POPCM  26      31.783  -7.230   9.172  0.00  0.00      MEMB  
ATOM   3726  C26 POPCM  26      32.657  -6.041   7.534  0.00  0.00      MEMB  
ATOM   3727  H6R POPCM  26      32.689  -4.980   7.208  0.00  0.00      MEMB  
ATOM   3728  H6S POPCM  26      31.891  -6.489   6.865  0.00  0.00      MEMB  
ATOM   3729  C27 POPCM  26      34.043  -6.660   7.236  0.00  0.00      MEMB  
ATOM   3730  H7R POPCM  26      34.060  -7.747   7.466  0.00  0.00      MEMB  
ATOM   3731  H7S POPCM  26      34.934  -6.301   7.794  0.00  0.00      MEMB  
ATOM   3732  C28 POPCM  26      34.354  -6.366   5.714  0.00  0.00      MEMB  
ATOM   3733  H8R POPCM  26      33.933  -5.355   5.531  0.00  0.00      MEMB  
ATOM   3734  H8S POPCM  26      33.743  -7.110   5.159  0.00  0.00      MEMB  
ATOM   3735  C29 POPCM  26      35.869  -6.498   5.353  0.00  0.00      MEMB  
ATOM   3736  H91 POPCM  26      36.476  -7.184   5.961  0.00  0.00      MEMB  
ATOM   3737 C210 POPCM  26      36.311  -6.017   4.215  0.00  0.00      MEMB  
ATOM   3738 H101 POPCM  26      37.330  -6.198   3.843  0.00  0.00      MEMB  
ATOM   3739 C211 POPCM  26      35.512  -5.244   3.163  0.00  0.00      MEMB  
ATOM   3740 H11R POPCM  26      34.446  -5.029   3.390  0.00  0.00      MEMB  
ATOM   3741 H11S POPCM  26      35.618  -5.913   2.282  0.00  0.00      MEMB  
ATOM   3742 C212 POPCM  26      36.156  -3.905   2.694  0.00  0.00      MEMB  
ATOM   3743 H12R POPCM  26      37.246  -4.018   2.513  0.00  0.00      MEMB  
ATOM   3744 H12S POPCM  26      36.039  -3.100   3.451  0.00  0.00      MEMB  
ATOM   3745 C213 POPCM  26      35.431  -3.257   1.515  0.00  0.00      MEMB  
ATOM   3746 H13R POPCM  26      35.439  -2.150   1.615  0.00  0.00      MEMB  
ATOM   3747 H13S POPCM  26      34.330  -3.385   1.600  0.00  0.00      MEMB  
ATOM   3748 C214 POPCM  26      35.985  -3.709   0.158  0.00  0.00      MEMB  
ATOM   3749 H14R POPCM  26      36.792  -4.464   0.272  0.00  0.00      MEMB  
ATOM   3750 H14S POPCM  26      36.503  -2.967  -0.485  0.00  0.00      MEMB  
ATOM   3751 C215 POPCM  26      34.964  -4.339  -0.746  0.00  0.00      MEMB  
ATOM   3752 H15R POPCM  26      34.207  -3.560  -0.984  0.00  0.00      MEMB  
ATOM   3753 H15S POPCM  26      34.455  -5.148  -0.181  0.00  0.00      MEMB  
ATOM   3754 C216 POPCM  26      35.642  -4.818  -2.083  0.00  0.00      MEMB  
ATOM   3755 H16R POPCM  26      36.378  -4.081  -2.471  0.00  0.00      MEMB  
ATOM   3756 H16S POPCM  26      34.900  -4.899  -2.906  0.00  0.00      MEMB  
ATOM   3757 C217 POPCM  26      36.298  -6.121  -1.996  0.00  0.00      MEMB  
ATOM   3758 H17R POPCM  26      35.775  -6.804  -1.293  0.00  0.00      MEMB  
ATOM   3759 H17S POPCM  26      37.255  -6.029  -1.440  0.00  0.00      MEMB  
ATOM   3760 C218 POPCM  26      36.473  -6.807  -3.354  0.00  0.00      MEMB  
ATOM   3761 H18R POPCM  26      35.552  -7.265  -3.775  0.00  0.00      MEMB  
ATOM   3762 H18S POPCM  26      37.048  -7.753  -3.267  0.00  0.00      MEMB  
ATOM   3763 H18T POPCM  26      36.991  -6.185  -4.115  0.00  0.00      MEMB  
ATOM   3764  C33 POPCM  26      28.546  -8.435  12.259  0.00  0.00      MEMB  
ATOM   3765  H3X POPCM  26      28.612  -7.452  12.772  0.00  0.00      MEMB  
ATOM   3766  H3Y POPCM  26      27.577  -8.957  12.416  0.00  0.00      MEMB  
ATOM   3767  C34 POPCM  26      28.682  -8.185  10.731  0.00  0.00      MEMB  
ATOM   3768  H4X POPCM  26      28.744  -9.177  10.235  0.00  0.00      MEMB  
ATOM   3769  H4Y POPCM  26      29.603  -7.569  10.651  0.00  0.00      MEMB  
ATOM   3770  C35 POPCM  26      27.433  -7.441  10.161  0.00  0.00      MEMB  
ATOM   3771  H5X POPCM  26      27.196  -6.566  10.803  0.00  0.00      MEMB  
ATOM   3772  H5Y POPCM  26      26.526  -8.080  10.223  0.00  0.00      MEMB  
ATOM   3773  C36 POPCM  26      27.629  -6.893   8.743  0.00  0.00      MEMB  
ATOM   3774  H6X POPCM  26      27.286  -7.647   8.003  0.00  0.00      MEMB  
ATOM   3775  H6Y POPCM  26      28.720  -6.692   8.677  0.00  0.00      MEMB  
ATOM   3776  C37 POPCM  26      26.958  -5.494   8.485  0.00  0.00      MEMB  
ATOM   3777  H7X POPCM  26      27.181  -4.779   9.307  0.00  0.00      MEMB  
ATOM   3778  H7Y POPCM  26      25.875  -5.716   8.597  0.00  0.00      MEMB  
ATOM   3779  C38 POPCM  26      27.454  -4.777   7.231  0.00  0.00      MEMB  
ATOM   3780  H8X POPCM  26      28.562  -4.719   7.174  0.00  0.00      MEMB  
ATOM   3781  H8Y POPCM  26      27.224  -3.698   7.357  0.00  0.00      MEMB  
ATOM   3782  C39 POPCM  26      26.872  -5.167   5.864  0.00  0.00      MEMB  
ATOM   3783  H9X POPCM  26      27.279  -6.155   5.562  0.00  0.00      MEMB  
ATOM   3784  H9Y POPCM  26      27.380  -4.469   5.164  0.00  0.00      MEMB  
ATOM   3785 C310 POPCM  26      25.361  -5.100   5.823  0.00  0.00      MEMB  
ATOM   3786 H10X POPCM  26      25.001  -4.162   6.297  0.00  0.00      MEMB  
ATOM   3787 H10Y POPCM  26      24.871  -5.914   6.398  0.00  0.00      MEMB  
ATOM   3788 C311 POPCM  26      24.817  -5.119   4.413  0.00  0.00      MEMB  
ATOM   3789 H11X POPCM  26      25.097  -6.057   3.888  0.00  0.00      MEMB  
ATOM   3790 H11Y POPCM  26      25.351  -4.304   3.880  0.00  0.00      MEMB  
ATOM   3791 C312 POPCM  26      23.300  -4.934   4.316  0.00  0.00      MEMB  
ATOM   3792 H12X POPCM  26      22.907  -4.043   4.851  0.00  0.00      MEMB  
ATOM   3793 H12Y POPCM  26      22.872  -5.843   4.790  0.00  0.00      MEMB  
ATOM   3794 C313 POPCM  26      22.786  -4.976   2.832  0.00  0.00      MEMB  
ATOM   3795 H13X POPCM  26      22.913  -5.985   2.385  0.00  0.00      MEMB  
ATOM   3796 H13Y POPCM  26      23.397  -4.305   2.191  0.00  0.00      MEMB  
ATOM   3797 C314 POPCM  26      21.319  -4.587   2.703  0.00  0.00      MEMB  
ATOM   3798 H14X POPCM  26      21.166  -3.488   2.758  0.00  0.00      MEMB  
ATOM   3799 H14Y POPCM  26      20.754  -4.973   3.578  0.00  0.00      MEMB  
ATOM   3800 C315 POPCM  26      20.561  -5.011   1.433  0.00  0.00      MEMB  
ATOM   3801 H15X POPCM  26      19.612  -4.434   1.410  0.00  0.00      MEMB  
ATOM   3802 H15Y POPCM  26      20.210  -6.045   1.639  0.00  0.00      MEMB  
ATOM   3803 C316 POPCM  26      21.416  -4.879   0.174  0.00  0.00      MEMB  
ATOM   3804 H16X POPCM  26      20.792  -5.078  -0.723  0.00  0.00      MEMB  
ATOM   3805 H16Y POPCM  26      22.226  -5.634   0.081  0.00  0.00      MEMB  
ATOM   3806 H16Z POPCM  26      21.903  -3.884   0.096  0.00  0.00      MEMB  
ATOM   3807  N   POPCM  27     -56.712 -66.685  24.372  0.00  0.00      MEMB  
ATOM   3808  C12 POPCM  27     -57.316 -66.357  23.028  0.00  0.00      MEMB  
ATOM   3809 H12A POPCM  27     -57.713 -65.365  23.180  0.00  0.00      MEMB  
ATOM   3810 H12B POPCM  27     -58.249 -66.878  22.874  0.00  0.00      MEMB  
ATOM   3811  C13 POPCM  27     -55.946 -67.971  24.365  0.00  0.00      MEMB  
ATOM   3812 H13A POPCM  27     -56.553 -68.844  24.174  0.00  0.00      MEMB  
ATOM   3813 H13B POPCM  27     -55.148 -68.020  23.639  0.00  0.00      MEMB  
ATOM   3814 H13C POPCM  27     -55.546 -68.195  25.343  0.00  0.00      MEMB  
ATOM   3815  C14 POPCM  27     -55.708 -65.646  24.721  0.00  0.00      MEMB  
ATOM   3816 H14A POPCM  27     -54.917 -65.633  23.986  0.00  0.00      MEMB  
ATOM   3817 H14B POPCM  27     -56.031 -64.616  24.718  0.00  0.00      MEMB  
ATOM   3818 H14C POPCM  27     -55.256 -65.853  25.680  0.00  0.00      MEMB  
ATOM   3819  C15 POPCM  27     -57.743 -66.641  25.442  0.00  0.00      MEMB  
ATOM   3820 H15A POPCM  27     -58.032 -67.637  25.741  0.00  0.00      MEMB  
ATOM   3821 H15B POPCM  27     -58.638 -66.100  25.174  0.00  0.00      MEMB  
ATOM   3822 H15C POPCM  27     -57.398 -66.214  26.372  0.00  0.00      MEMB  
ATOM   3823  C11 POPCM  27     -56.458 -66.193  21.754  0.00  0.00      MEMB  
ATOM   3824 H11A POPCM  27     -57.071 -66.320  20.836  0.00  0.00      MEMB  
ATOM   3825 H11B POPCM  27     -55.712 -67.008  21.863  0.00  0.00      MEMB  
ATOM   3826  P   POPCM  27     -54.329 -64.545  21.273  0.00  0.00      MEMB  
ATOM   3827  O13 POPCM  27     -53.304 -65.249  22.074  0.00  0.00      MEMB  
ATOM   3828  O14 POPCM  27     -54.165 -63.102  21.199  0.00  0.00      MEMB  
ATOM   3829  O12 POPCM  27     -55.863 -64.909  21.707  0.00  0.00      MEMB  
ATOM   3830  O11 POPCM  27     -54.354 -65.134  19.802  0.00  0.00      MEMB  
ATOM   3831  C1  POPCM  27     -55.285 -64.486  18.853  0.00  0.00      MEMB  
ATOM   3832  HA  POPCM  27     -55.179 -63.391  18.693  0.00  0.00      MEMB  
ATOM   3833  HB  POPCM  27     -56.297 -64.806  19.182  0.00  0.00      MEMB  
ATOM   3834  C2  POPCM  27     -55.041 -65.093  17.408  0.00  0.00      MEMB  
ATOM   3835  HS  POPCM  27     -54.750 -66.155  17.562  0.00  0.00      MEMB  
ATOM   3836  O21 POPCM  27     -54.006 -64.372  16.718  0.00  0.00      MEMB  
ATOM   3837  C21 POPCM  27     -53.494 -65.080  15.720  0.00  0.00      MEMB  
ATOM   3838  O22 POPCM  27     -53.566 -66.295  15.675  0.00  0.00      MEMB  
ATOM   3839  C22 POPCM  27     -52.758 -64.283  14.686  0.00  0.00      MEMB  
ATOM   3840  H2R POPCM  27     -51.853 -63.855  15.168  0.00  0.00      MEMB  
ATOM   3841  H2S POPCM  27     -53.380 -63.377  14.521  0.00  0.00      MEMB  
ATOM   3842  C3  POPCM  27     -56.431 -65.040  16.629  0.00  0.00      MEMB  
ATOM   3843  HX  POPCM  27     -56.714 -63.991  16.399  0.00  0.00      MEMB  
ATOM   3844  HY  POPCM  27     -57.239 -65.480  17.252  0.00  0.00      MEMB  
ATOM   3845  O31 POPCM  27     -56.351 -65.883  15.395  0.00  0.00      MEMB  
ATOM   3846  C31 POPCM  27     -56.469 -65.374  14.252  0.00  0.00      MEMB  
ATOM   3847  O32 POPCM  27     -56.404 -64.175  13.941  0.00  0.00      MEMB  
ATOM   3848  C32 POPCM  27     -56.365 -66.453  13.173  0.00  0.00      MEMB  
ATOM   3849  H2X POPCM  27     -57.384 -66.896  13.197  0.00  0.00      MEMB  
ATOM   3850  H2Y POPCM  27     -55.509 -67.081  13.501  0.00  0.00      MEMB  
ATOM   3851  C23 POPCM  27     -52.454 -64.942  13.424  0.00  0.00      MEMB  
ATOM   3852  H3R POPCM  27     -53.404 -65.471  13.195  0.00  0.00      MEMB  
ATOM   3853  H3S POPCM  27     -51.782 -65.824  13.488  0.00  0.00      MEMB  
ATOM   3854  C24 POPCM  27     -51.977 -64.081  12.219  0.00  0.00      MEMB  
ATOM   3855  H4R POPCM  27     -50.957 -63.686  12.414  0.00  0.00      MEMB  
ATOM   3856  H4S POPCM  27     -52.685 -63.241  12.060  0.00  0.00      MEMB  
ATOM   3857  C25 POPCM  27     -51.908 -64.902  10.846  0.00  0.00      MEMB  
ATOM   3858  H5R POPCM  27     -52.954 -65.024  10.492  0.00  0.00      MEMB  
ATOM   3859  H5S POPCM  27     -51.596 -65.911  11.189  0.00  0.00      MEMB  
ATOM   3860  C26 POPCM  27     -50.838 -64.407   9.902  0.00  0.00      MEMB  
ATOM   3861  H6R POPCM  27     -49.883 -64.509  10.461  0.00  0.00      MEMB  
ATOM   3862  H6S POPCM  27     -51.037 -63.339   9.667  0.00  0.00      MEMB  
ATOM   3863  C27 POPCM  27     -50.684 -65.122   8.531  0.00  0.00      MEMB  
ATOM   3864  H7R POPCM  27     -51.486 -64.678   7.904  0.00  0.00      MEMB  
ATOM   3865  H7S POPCM  27     -50.983 -66.164   8.772  0.00  0.00      MEMB  
ATOM   3866  C28 POPCM  27     -49.293 -64.964   7.917  0.00  0.00      MEMB  
ATOM   3867  H8R POPCM  27     -49.244 -65.778   7.162  0.00  0.00      MEMB  
ATOM   3868  H8S POPCM  27     -48.618 -65.357   8.707  0.00  0.00      MEMB  
ATOM   3869  C29 POPCM  27     -48.849 -63.702   7.252  0.00  0.00      MEMB  
ATOM   3870  H91 POPCM  27     -48.422 -63.010   7.993  0.00  0.00      MEMB  
ATOM   3871 C210 POPCM  27     -49.030 -63.297   5.989  0.00  0.00      MEMB  
ATOM   3872 H101 POPCM  27     -48.776 -62.243   5.801  0.00  0.00      MEMB  
ATOM   3873 C211 POPCM  27     -49.421 -64.218   4.875  0.00  0.00      MEMB  
ATOM   3874 H11R POPCM  27     -49.652 -65.231   5.269  0.00  0.00      MEMB  
ATOM   3875 H11S POPCM  27     -48.511 -64.302   4.243  0.00  0.00      MEMB  
ATOM   3876 C212 POPCM  27     -50.691 -63.732   4.063  0.00  0.00      MEMB  
ATOM   3877 H12R POPCM  27     -51.553 -63.476   4.716  0.00  0.00      MEMB  
ATOM   3878 H12S POPCM  27     -51.058 -64.567   3.429  0.00  0.00      MEMB  
ATOM   3879 C213 POPCM  27     -50.358 -62.497   3.134  0.00  0.00      MEMB  
ATOM   3880 H13R POPCM  27     -50.120 -61.623   3.778  0.00  0.00      MEMB  
ATOM   3881 H13S POPCM  27     -51.294 -62.389   2.545  0.00  0.00      MEMB  
ATOM   3882 C214 POPCM  27     -49.282 -62.663   2.106  0.00  0.00      MEMB  
ATOM   3883 H14R POPCM  27     -48.285 -62.656   2.595  0.00  0.00      MEMB  
ATOM   3884 H14S POPCM  27     -49.366 -61.749   1.481  0.00  0.00      MEMB  
ATOM   3885 C215 POPCM  27     -49.275 -63.950   1.280  0.00  0.00      MEMB  
ATOM   3886 H15R POPCM  27     -50.230 -63.879   0.717  0.00  0.00      MEMB  
ATOM   3887 H15S POPCM  27     -49.290 -64.896   1.862  0.00  0.00      MEMB  
ATOM   3888 C216 POPCM  27     -48.063 -64.126   0.364  0.00  0.00      MEMB  
ATOM   3889 H16R POPCM  27     -47.148 -64.133   0.994  0.00  0.00      MEMB  
ATOM   3890 H16S POPCM  27     -47.994 -63.193  -0.236  0.00  0.00      MEMB  
ATOM   3891 C217 POPCM  27     -48.187 -65.315  -0.624  0.00  0.00      MEMB  
ATOM   3892 H17R POPCM  27     -48.613 -66.121   0.010  0.00  0.00      MEMB  
ATOM   3893 H17S POPCM  27     -47.235 -65.685  -1.062  0.00  0.00      MEMB  
ATOM   3894 C218 POPCM  27     -49.160 -64.960  -1.807  0.00  0.00      MEMB  
ATOM   3895 H18R POPCM  27     -49.214 -65.846  -2.475  0.00  0.00      MEMB  
ATOM   3896 H18S POPCM  27     -48.788 -64.137  -2.455  0.00  0.00      MEMB  
ATOM   3897 H18T POPCM  27     -50.189 -64.748  -1.447  0.00  0.00      MEMB  
ATOM   3898  C33 POPCM  27     -56.128 -65.892  11.741  0.00  0.00      MEMB  
ATOM   3899  H3X POPCM  27     -56.072 -66.720  11.002  0.00  0.00      MEMB  
ATOM   3900  H3Y POPCM  27     -55.157 -65.356  11.799  0.00  0.00      MEMB  
ATOM   3901  C34 POPCM  27     -57.226 -65.036  11.072  0.00  0.00      MEMB  
ATOM   3902  H4X POPCM  27     -56.848 -64.571  10.137  0.00  0.00      MEMB  
ATOM   3903  H4Y POPCM  27     -57.536 -64.234  11.775  0.00  0.00      MEMB  
ATOM   3904  C35 POPCM  27     -58.539 -65.739  10.714  0.00  0.00      MEMB  
ATOM   3905  H5X POPCM  27     -59.309 -64.974  10.479  0.00  0.00      MEMB  
ATOM   3906  H5Y POPCM  27     -58.891 -66.350  11.572  0.00  0.00      MEMB  
ATOM   3907  C36 POPCM  27     -58.429 -66.680   9.532  0.00  0.00      MEMB  
ATOM   3908  H6X POPCM  27     -59.362 -67.283   9.512  0.00  0.00      MEMB  
ATOM   3909  H6Y POPCM  27     -57.635 -67.436   9.711  0.00  0.00      MEMB  
ATOM   3910  C37 POPCM  27     -58.131 -66.121   8.130  0.00  0.00      MEMB  
ATOM   3911  H7X POPCM  27     -57.035 -66.253   8.003  0.00  0.00      MEMB  
ATOM   3912  H7Y POPCM  27     -58.314 -65.026   8.166  0.00  0.00      MEMB  
ATOM   3913  C38 POPCM  27     -58.833 -66.672   6.932  0.00  0.00      MEMB  
ATOM   3914  H8X POPCM  27     -58.675 -65.951   6.101  0.00  0.00      MEMB  
ATOM   3915  H8Y POPCM  27     -59.920 -66.564   7.132  0.00  0.00      MEMB  
ATOM   3916  C39 POPCM  27     -58.531 -68.143   6.699  0.00  0.00      MEMB  
ATOM   3917  H9X POPCM  27     -58.642 -68.697   7.655  0.00  0.00      MEMB  
ATOM   3918  H9Y POPCM  27     -57.479 -68.255   6.357  0.00  0.00      MEMB  
ATOM   3919 C310 POPCM  27     -59.421 -68.783   5.582  0.00  0.00      MEMB  
ATOM   3920 H10X POPCM  27     -60.368 -68.829   6.162  0.00  0.00      MEMB  
ATOM   3921 H10Y POPCM  27     -58.892 -69.747   5.424  0.00  0.00      MEMB  
ATOM   3922 C311 POPCM  27     -59.765 -68.005   4.260  0.00  0.00      MEMB  
ATOM   3923 H11X POPCM  27     -60.208 -67.036   4.577  0.00  0.00      MEMB  
ATOM   3924 H11Y POPCM  27     -60.574 -68.478   3.664  0.00  0.00      MEMB  
ATOM   3925 C312 POPCM  27     -58.609 -67.698   3.420  0.00  0.00      MEMB  
ATOM   3926 H12X POPCM  27     -57.696 -67.461   4.007  0.00  0.00      MEMB  
ATOM   3927 H12Y POPCM  27     -58.870 -66.807   2.811  0.00  0.00      MEMB  
ATOM   3928 C313 POPCM  27     -58.367 -68.853   2.420  0.00  0.00      MEMB  
ATOM   3929 H13X POPCM  27     -59.311 -69.086   1.883  0.00  0.00      MEMB  
ATOM   3930 H13Y POPCM  27     -58.126 -69.754   3.024  0.00  0.00      MEMB  
ATOM   3931 C314 POPCM  27     -57.183 -68.605   1.491  0.00  0.00      MEMB  
ATOM   3932 H14X POPCM  27     -56.203 -68.658   2.013  0.00  0.00      MEMB  
ATOM   3933 H14Y POPCM  27     -57.361 -67.666   0.925  0.00  0.00      MEMB  
ATOM   3934 C315 POPCM  27     -57.233 -69.695   0.436  0.00  0.00      MEMB  
ATOM   3935 H15X POPCM  27     -58.143 -69.554  -0.187  0.00  0.00      MEMB  
ATOM   3936 H15Y POPCM  27     -57.329 -70.717   0.861  0.00  0.00      MEMB  
ATOM   3937 C316 POPCM  27     -56.010 -69.826  -0.427  0.00  0.00      MEMB  
ATOM   3938 H16X POPCM  27     -56.191 -70.662  -1.137  0.00  0.00      MEMB  
ATOM   3939 H16Y POPCM  27     -55.132 -70.164   0.163  0.00  0.00      MEMB  
ATOM   3940 H16Z POPCM  27     -55.793 -68.809  -0.816  0.00  0.00      MEMB  
ATOM   3941  N   POPCM  28     -68.502 -40.401  18.789  0.00  0.00      MEMB  
ATOM   3942  C12 POPCM  28     -69.567 -40.545  17.720  0.00  0.00      MEMB  
ATOM   3943 H12A POPCM  28     -70.496 -40.609  18.268  0.00  0.00      MEMB  
ATOM   3944 H12B POPCM  28     -69.442 -41.481  17.195  0.00  0.00      MEMB  
ATOM   3945  C13 POPCM  28     -68.816 -41.451  19.861  0.00  0.00      MEMB  
ATOM   3946 H13A POPCM  28     -68.723 -42.434  19.424  0.00  0.00      MEMB  
ATOM   3947 H13B POPCM  28     -68.153 -41.389  20.711  0.00  0.00      MEMB  
ATOM   3948 H13C POPCM  28     -69.835 -41.230  20.143  0.00  0.00      MEMB  
ATOM   3949  C14 POPCM  28     -67.179 -40.738  18.040  0.00  0.00      MEMB  
ATOM   3950 H14A POPCM  28     -66.352 -40.502  18.693  0.00  0.00      MEMB  
ATOM   3951 H14B POPCM  28     -66.992 -41.781  17.829  0.00  0.00      MEMB  
ATOM   3952 H14C POPCM  28     -67.102 -40.077  17.189  0.00  0.00      MEMB  
ATOM   3953  C15 POPCM  28     -68.345 -39.048  19.357  0.00  0.00      MEMB  
ATOM   3954 H15A POPCM  28     -67.990 -38.275  18.691  0.00  0.00      MEMB  
ATOM   3955 H15B POPCM  28     -67.715 -39.072  20.234  0.00  0.00      MEMB  
ATOM   3956 H15C POPCM  28     -69.351 -38.778  19.642  0.00  0.00      MEMB  
ATOM   3957  C11 POPCM  28     -69.729 -39.431  16.619  0.00  0.00      MEMB  
ATOM   3958 H11A POPCM  28     -70.483 -39.797  15.889  0.00  0.00      MEMB  
ATOM   3959 H11B POPCM  28     -68.771 -39.335  16.063  0.00  0.00      MEMB  
ATOM   3960  P   POPCM  28     -69.692 -36.905  16.792  0.00  0.00      MEMB  
ATOM   3961  O13 POPCM  28     -68.308 -36.785  17.311  0.00  0.00      MEMB  
ATOM   3962  O14 POPCM  28     -70.675 -35.889  17.090  0.00  0.00      MEMB  
ATOM   3963  O12 POPCM  28     -70.270 -38.236  17.315  0.00  0.00      MEMB  
ATOM   3964  O11 POPCM  28     -69.599 -36.953  15.248  0.00  0.00      MEMB  
ATOM   3965  C1  POPCM  28     -70.729 -37.199  14.422  0.00  0.00      MEMB  
ATOM   3966  HA  POPCM  28     -71.235 -36.254  14.129  0.00  0.00      MEMB  
ATOM   3967  HB  POPCM  28     -71.506 -37.788  14.955  0.00  0.00      MEMB  
ATOM   3968  C2  POPCM  28     -70.385 -38.039  13.189  0.00  0.00      MEMB  
ATOM   3969  HS  POPCM  28     -70.116 -39.067  13.514  0.00  0.00      MEMB  
ATOM   3970  O21 POPCM  28     -69.268 -37.394  12.450  0.00  0.00      MEMB  
ATOM   3971  C21 POPCM  28     -68.043 -37.769  12.539  0.00  0.00      MEMB  
ATOM   3972  O22 POPCM  28     -67.692 -38.799  13.016  0.00  0.00      MEMB  
ATOM   3973  C22 POPCM  28     -67.157 -36.684  11.957  0.00  0.00      MEMB  
ATOM   3974  H2R POPCM  28     -66.493 -36.291  12.757  0.00  0.00      MEMB  
ATOM   3975  H2S POPCM  28     -67.827 -35.822  11.750  0.00  0.00      MEMB  
ATOM   3976  C3  POPCM  28     -71.581 -38.109  12.246  0.00  0.00      MEMB  
ATOM   3977  HX  POPCM  28     -71.866 -37.149  11.766  0.00  0.00      MEMB  
ATOM   3978  HY  POPCM  28     -72.451 -38.292  12.913  0.00  0.00      MEMB  
ATOM   3979  O31 POPCM  28     -71.310 -39.140  11.296  0.00  0.00      MEMB  
ATOM   3980  C31 POPCM  28     -70.707 -38.747  10.181  0.00  0.00      MEMB  
ATOM   3981  O32 POPCM  28     -70.424 -37.636   9.803  0.00  0.00      MEMB  
ATOM   3982  C32 POPCM  28     -70.430 -40.050   9.409  0.00  0.00      MEMB  
ATOM   3983  H2X POPCM  28     -71.340 -40.484   8.942  0.00  0.00      MEMB  
ATOM   3984  H2Y POPCM  28     -70.016 -40.833  10.081  0.00  0.00      MEMB  
ATOM   3985  C23 POPCM  28     -66.077 -37.017  10.959  0.00  0.00      MEMB  
ATOM   3986  H3R POPCM  28     -65.451 -37.895  11.228  0.00  0.00      MEMB  
ATOM   3987  H3S POPCM  28     -65.405 -36.133  10.932  0.00  0.00      MEMB  
ATOM   3988  C24 POPCM  28     -66.641 -37.119   9.546  0.00  0.00      MEMB  
ATOM   3989  H4R POPCM  28     -67.022 -36.109   9.283  0.00  0.00      MEMB  
ATOM   3990  H4S POPCM  28     -67.493 -37.825   9.445  0.00  0.00      MEMB  
ATOM   3991  C25 POPCM  28     -65.584 -37.592   8.576  0.00  0.00      MEMB  
ATOM   3992  H5R POPCM  28     -65.162 -38.550   8.948  0.00  0.00      MEMB  
ATOM   3993  H5S POPCM  28     -64.732 -36.883   8.651  0.00  0.00      MEMB  
ATOM   3994  C26 POPCM  28     -66.149 -37.716   7.210  0.00  0.00      MEMB  
ATOM   3995  H6R POPCM  28     -66.551 -36.732   6.886  0.00  0.00      MEMB  
ATOM   3996  H6S POPCM  28     -67.006 -38.421   7.153  0.00  0.00      MEMB  
ATOM   3997  C27 POPCM  28     -64.974 -38.058   6.241  0.00  0.00      MEMB  
ATOM   3998  H7R POPCM  28     -64.259 -38.790   6.676  0.00  0.00      MEMB  
ATOM   3999  H7S POPCM  28     -64.385 -37.142   6.022  0.00  0.00      MEMB  
ATOM   4000  C28 POPCM  28     -65.414 -38.785   4.943  0.00  0.00      MEMB  
ATOM   4001  H8R POPCM  28     -65.943 -39.724   5.216  0.00  0.00      MEMB  
ATOM   4002  H8S POPCM  28     -64.497 -39.089   4.395  0.00  0.00      MEMB  
ATOM   4003  C29 POPCM  28     -66.226 -37.947   4.005  0.00  0.00      MEMB  
ATOM   4004  H91 POPCM  28     -67.304 -38.166   4.036  0.00  0.00      MEMB  
ATOM   4005 C210 POPCM  28     -65.710 -37.192   3.014  0.00  0.00      MEMB  
ATOM   4006 H101 POPCM  28     -66.439 -36.805   2.287  0.00  0.00      MEMB  
ATOM   4007 C211 POPCM  28     -64.242 -36.783   2.963  0.00  0.00      MEMB  
ATOM   4008 H11R POPCM  28     -63.799 -37.308   2.089  0.00  0.00      MEMB  
ATOM   4009 H11S POPCM  28     -63.598 -37.113   3.806  0.00  0.00      MEMB  
ATOM   4010 C212 POPCM  28     -63.974 -35.253   2.817  0.00  0.00      MEMB  
ATOM   4011 H12R POPCM  28     -64.355 -34.806   3.760  0.00  0.00      MEMB  
ATOM   4012 H12S POPCM  28     -64.714 -34.885   2.075  0.00  0.00      MEMB  
ATOM   4013 C213 POPCM  28     -62.534 -34.802   2.548  0.00  0.00      MEMB  
ATOM   4014 H13R POPCM  28     -61.908 -35.619   2.967  0.00  0.00      MEMB  
ATOM   4015 H13S POPCM  28     -62.288 -33.839   3.045  0.00  0.00      MEMB  
ATOM   4016 C214 POPCM  28     -62.202 -34.607   1.062  0.00  0.00      MEMB  
ATOM   4017 H14R POPCM  28     -62.752 -33.740   0.636  0.00  0.00      MEMB  
ATOM   4018 H14S POPCM  28     -62.557 -35.486   0.482  0.00  0.00      MEMB  
ATOM   4019 C215 POPCM  28     -60.650 -34.450   0.952  0.00  0.00      MEMB  
ATOM   4020 H15R POPCM  28     -60.318 -35.490   1.161  0.00  0.00      MEMB  
ATOM   4021 H15S POPCM  28     -60.376 -33.678   1.702  0.00  0.00      MEMB  
ATOM   4022 C216 POPCM  28     -60.271 -34.156  -0.519  0.00  0.00      MEMB  
ATOM   4023 H16R POPCM  28     -60.616 -33.109  -0.655  0.00  0.00      MEMB  
ATOM   4024 H16S POPCM  28     -60.922 -34.788  -1.161  0.00  0.00      MEMB  
ATOM   4025 C217 POPCM  28     -58.784 -34.263  -0.782  0.00  0.00      MEMB  
ATOM   4026 H17R POPCM  28     -58.652 -34.163  -1.880  0.00  0.00      MEMB  
ATOM   4027 H17S POPCM  28     -58.568 -35.321  -0.522  0.00  0.00      MEMB  
ATOM   4028 C218 POPCM  28     -57.949 -33.325   0.019  0.00  0.00      MEMB  
ATOM   4029 H18R POPCM  28     -56.842 -33.383  -0.053  0.00  0.00      MEMB  
ATOM   4030 H18S POPCM  28     -58.126 -33.504   1.101  0.00  0.00      MEMB  
ATOM   4031 H18T POPCM  28     -58.340 -32.298  -0.145  0.00  0.00      MEMB  
ATOM   4032  C33 POPCM  28     -69.392 -40.033   8.266  0.00  0.00      MEMB  
ATOM   4033  H3X POPCM  28     -68.327 -40.203   8.534  0.00  0.00      MEMB  
ATOM   4034  H3Y POPCM  28     -69.398 -39.025   7.800  0.00  0.00      MEMB  
ATOM   4035  C34 POPCM  28     -69.757 -40.972   7.157  0.00  0.00      MEMB  
ATOM   4036  H4X POPCM  28     -70.773 -40.804   6.741  0.00  0.00      MEMB  
ATOM   4037  H4Y POPCM  28     -69.703 -42.032   7.486  0.00  0.00      MEMB  
ATOM   4038  C35 POPCM  28     -68.780 -40.593   6.008  0.00  0.00      MEMB  
ATOM   4039  H5X POPCM  28     -67.714 -40.600   6.323  0.00  0.00      MEMB  
ATOM   4040  H5Y POPCM  28     -69.056 -39.572   5.669  0.00  0.00      MEMB  
ATOM   4041  C36 POPCM  28     -69.071 -41.516   4.819  0.00  0.00      MEMB  
ATOM   4042  H6X POPCM  28     -68.592 -42.497   5.026  0.00  0.00      MEMB  
ATOM   4043  H6Y POPCM  28     -68.606 -41.168   3.872  0.00  0.00      MEMB  
ATOM   4044  C37 POPCM  28     -70.516 -41.840   4.387  0.00  0.00      MEMB  
ATOM   4045  H7X POPCM  28     -71.195 -40.963   4.325  0.00  0.00      MEMB  
ATOM   4046  H7Y POPCM  28     -71.050 -42.596   5.001  0.00  0.00      MEMB  
ATOM   4047  C38 POPCM  28     -70.490 -42.502   2.949  0.00  0.00      MEMB  
ATOM   4048  H8X POPCM  28     -70.012 -41.860   2.179  0.00  0.00      MEMB  
ATOM   4049  H8Y POPCM  28     -71.559 -42.668   2.695  0.00  0.00      MEMB  
ATOM   4050  C39 POPCM  28     -69.868 -43.889   2.749  0.00  0.00      MEMB  
ATOM   4051  H9X POPCM  28     -70.361 -44.653   3.386  0.00  0.00      MEMB  
ATOM   4052  H9Y POPCM  28     -68.834 -43.750   3.131  0.00  0.00      MEMB  
ATOM   4053 C310 POPCM  28     -69.901 -44.346   1.232  0.00  0.00      MEMB  
ATOM   4054 H10X POPCM  28     -69.307 -45.272   1.076  0.00  0.00      MEMB  
ATOM   4055 H10Y POPCM  28     -69.367 -43.606   0.598  0.00  0.00      MEMB  
ATOM   4056 C311 POPCM  28     -71.325 -44.691   0.763  0.00  0.00      MEMB  
ATOM   4057 H11X POPCM  28     -72.031 -43.836   0.826  0.00  0.00      MEMB  
ATOM   4058 H11Y POPCM  28     -71.824 -45.257   1.579  0.00  0.00      MEMB  
ATOM   4059 C312 POPCM  28     -71.357 -45.391  -0.617  0.00  0.00      MEMB  
ATOM   4060 H12X POPCM  28     -70.832 -44.699  -1.310  0.00  0.00      MEMB  
ATOM   4061 H12Y POPCM  28     -72.393 -45.553  -0.985  0.00  0.00      MEMB  
ATOM   4062 C313 POPCM  28     -70.784 -46.799  -0.759  0.00  0.00      MEMB  
ATOM   4063 H13X POPCM  28     -71.224 -47.552  -0.071  0.00  0.00      MEMB  
ATOM   4064 H13Y POPCM  28     -69.713 -46.683  -0.488  0.00  0.00      MEMB  
ATOM   4065 C314 POPCM  28     -70.790 -47.378  -2.172  0.00  0.00      MEMB  
ATOM   4066 H14X POPCM  28     -70.215 -46.708  -2.846  0.00  0.00      MEMB  
ATOM   4067 H14Y POPCM  28     -71.821 -47.448  -2.580  0.00  0.00      MEMB  
ATOM   4068 C315 POPCM  28     -70.084 -48.732  -2.087  0.00  0.00      MEMB  
ATOM   4069 H15X POPCM  28     -70.635 -49.264  -1.282  0.00  0.00      MEMB  
ATOM   4070 H15Y POPCM  28     -69.017 -48.648  -1.791  0.00  0.00      MEMB  
ATOM   4071 C316 POPCM  28     -70.018 -49.322  -3.511  0.00  0.00      MEMB  
ATOM   4072 H16X POPCM  28     -70.865 -48.953  -4.128  0.00  0.00      MEMB  
ATOM   4073 H16Y POPCM  28     -69.074 -48.954  -3.965  0.00  0.00      MEMB  
ATOM   4074 H16Z POPCM  28     -70.021 -50.433  -3.511  0.00  0.00      MEMB  
ATOM   4075  N   POPCM  29      16.578 -24.995  24.501  0.00  0.00      MEMB  
ATOM   4076  C12 POPCM  29      16.471 -25.572  23.148  0.00  0.00      MEMB  
ATOM   4077 H12A POPCM  29      15.942 -24.921  22.468  0.00  0.00      MEMB  
ATOM   4078 H12B POPCM  29      15.912 -26.496  23.169  0.00  0.00      MEMB  
ATOM   4079  C13 POPCM  29      17.412 -23.735  24.548  0.00  0.00      MEMB  
ATOM   4080 H13A POPCM  29      17.057 -23.001  23.840  0.00  0.00      MEMB  
ATOM   4081 H13B POPCM  29      17.370 -23.355  25.558  0.00  0.00      MEMB  
ATOM   4082 H13C POPCM  29      18.459 -23.851  24.311  0.00  0.00      MEMB  
ATOM   4083  C14 POPCM  29      15.135 -24.616  24.978  0.00  0.00      MEMB  
ATOM   4084 H14A POPCM  29      14.493 -25.483  24.931  0.00  0.00      MEMB  
ATOM   4085 H14B POPCM  29      15.177 -24.241  25.990  0.00  0.00      MEMB  
ATOM   4086 H14C POPCM  29      14.975 -23.772  24.324  0.00  0.00      MEMB  
ATOM   4087  C15 POPCM  29      17.159 -25.980  25.450  0.00  0.00      MEMB  
ATOM   4088 H15A POPCM  29      18.005 -26.451  24.971  0.00  0.00      MEMB  
ATOM   4089 H15B POPCM  29      16.501 -26.830  25.548  0.00  0.00      MEMB  
ATOM   4090 H15C POPCM  29      17.285 -25.595  26.451  0.00  0.00      MEMB  
ATOM   4091  C11 POPCM  29      17.798 -25.917  22.504  0.00  0.00      MEMB  
ATOM   4092 H11A POPCM  29      18.479 -25.081  22.234  0.00  0.00      MEMB  
ATOM   4093 H11B POPCM  29      17.532 -26.276  21.486  0.00  0.00      MEMB  
ATOM   4094  P   POPCM  29      19.963 -27.328  22.994  0.00  0.00      MEMB  
ATOM   4095  O13 POPCM  29      20.186 -28.742  23.124  0.00  0.00      MEMB  
ATOM   4096  O14 POPCM  29      20.732 -26.427  23.901  0.00  0.00      MEMB  
ATOM   4097  O12 POPCM  29      18.451 -27.042  23.162  0.00  0.00      MEMB  
ATOM   4098  O11 POPCM  29      20.330 -26.880  21.509  0.00  0.00      MEMB  
ATOM   4099  C1  POPCM  29      21.649 -26.901  21.051  0.00  0.00      MEMB  
ATOM   4100  HA  POPCM  29      22.226 -27.631  21.658  0.00  0.00      MEMB  
ATOM   4101  HB  POPCM  29      22.000 -25.857  21.196  0.00  0.00      MEMB  
ATOM   4102  C2  POPCM  29      21.819 -27.144  19.544  0.00  0.00      MEMB  
ATOM   4103  HS  POPCM  29      21.309 -26.399  18.895  0.00  0.00      MEMB  
ATOM   4104  O21 POPCM  29      21.299 -28.472  19.385  0.00  0.00      MEMB  
ATOM   4105  C21 POPCM  29      21.008 -28.894  18.222  0.00  0.00      MEMB  
ATOM   4106  O22 POPCM  29      21.021 -28.229  17.187  0.00  0.00      MEMB  
ATOM   4107  C22 POPCM  29      20.835 -30.453  18.192  0.00  0.00      MEMB  
ATOM   4108  H2R POPCM  29      19.832 -30.661  18.622  0.00  0.00      MEMB  
ATOM   4109  H2S POPCM  29      21.569 -30.826  18.937  0.00  0.00      MEMB  
ATOM   4110  C3  POPCM  29      23.337 -27.087  19.224  0.00  0.00      MEMB  
ATOM   4111  HX  POPCM  29      23.741 -27.794  19.980  0.00  0.00      MEMB  
ATOM   4112  HY  POPCM  29      23.682 -26.068  19.502  0.00  0.00      MEMB  
ATOM   4113  O31 POPCM  29      23.823 -27.617  17.967  0.00  0.00      MEMB  
ATOM   4114  C31 POPCM  29      23.801 -26.769  16.936  0.00  0.00      MEMB  
ATOM   4115  O32 POPCM  29      23.388 -25.596  17.000  0.00  0.00      MEMB  
ATOM   4116  C32 POPCM  29      24.443 -27.514  15.708  0.00  0.00      MEMB  
ATOM   4117  H2X POPCM  29      23.799 -28.391  15.480  0.00  0.00      MEMB  
ATOM   4118  H2Y POPCM  29      25.469 -27.752  16.061  0.00  0.00      MEMB  
ATOM   4119  C23 POPCM  29      21.097 -31.194  16.868  0.00  0.00      MEMB  
ATOM   4120  H3R POPCM  29      20.304 -30.788  16.205  0.00  0.00      MEMB  
ATOM   4121  H3S POPCM  29      20.842 -32.268  16.992  0.00  0.00      MEMB  
ATOM   4122  C24 POPCM  29      22.543 -31.154  16.412  0.00  0.00      MEMB  
ATOM   4123  H4R POPCM  29      23.087 -31.477  17.325  0.00  0.00      MEMB  
ATOM   4124  H4S POPCM  29      22.824 -30.146  16.040  0.00  0.00      MEMB  
ATOM   4125  C25 POPCM  29      22.745 -32.035  15.158  0.00  0.00      MEMB  
ATOM   4126  H5R POPCM  29      22.456 -33.067  15.452  0.00  0.00      MEMB  
ATOM   4127  H5S POPCM  29      23.846 -31.987  15.015  0.00  0.00      MEMB  
ATOM   4128  C26 POPCM  29      21.960 -31.626  13.910  0.00  0.00      MEMB  
ATOM   4129  H6R POPCM  29      22.080 -30.563  13.612  0.00  0.00      MEMB  
ATOM   4130  H6S POPCM  29      20.892 -31.776  14.176  0.00  0.00      MEMB  
ATOM   4131  C27 POPCM  29      22.264 -32.480  12.648  0.00  0.00      MEMB  
ATOM   4132  H7R POPCM  29      22.068 -33.549  12.880  0.00  0.00      MEMB  
ATOM   4133  H7S POPCM  29      23.353 -32.390  12.449  0.00  0.00      MEMB  
ATOM   4134  C28 POPCM  29      21.462 -32.160  11.324  0.00  0.00      MEMB  
ATOM   4135  H8R POPCM  29      20.401 -31.973  11.596  0.00  0.00      MEMB  
ATOM   4136  H8S POPCM  29      21.504 -33.094  10.724  0.00  0.00      MEMB  
ATOM   4137  C29 POPCM  29      22.063 -30.901  10.719  0.00  0.00      MEMB  
ATOM   4138  H91 POPCM  29      22.288 -30.104  11.443  0.00  0.00      MEMB  
ATOM   4139 C210 POPCM  29      22.283 -30.703   9.412  0.00  0.00      MEMB  
ATOM   4140 H101 POPCM  29      22.736 -29.742   9.125  0.00  0.00      MEMB  
ATOM   4141 C211 POPCM  29      22.186 -31.766   8.350  0.00  0.00      MEMB  
ATOM   4142 H11R POPCM  29      21.429 -32.556   8.546  0.00  0.00      MEMB  
ATOM   4143 H11S POPCM  29      23.196 -32.191   8.167  0.00  0.00      MEMB  
ATOM   4144 C212 POPCM  29      21.814 -31.134   7.029  0.00  0.00      MEMB  
ATOM   4145 H12R POPCM  29      21.846 -31.826   6.160  0.00  0.00      MEMB  
ATOM   4146 H12S POPCM  29      22.504 -30.347   6.655  0.00  0.00      MEMB  
ATOM   4147 C213 POPCM  29      20.403 -30.466   7.164  0.00  0.00      MEMB  
ATOM   4148 H13R POPCM  29      20.193 -29.622   7.856  0.00  0.00      MEMB  
ATOM   4149 H13S POPCM  29      19.818 -31.295   7.616  0.00  0.00      MEMB  
ATOM   4150 C214 POPCM  29      19.867 -30.098   5.715  0.00  0.00      MEMB  
ATOM   4151 H14R POPCM  29      19.711 -31.050   5.164  0.00  0.00      MEMB  
ATOM   4152 H14S POPCM  29      20.613 -29.461   5.193  0.00  0.00      MEMB  
ATOM   4153 C215 POPCM  29      18.577 -29.274   5.695  0.00  0.00      MEMB  
ATOM   4154 H15R POPCM  29      18.807 -28.204   5.888  0.00  0.00      MEMB  
ATOM   4155 H15S POPCM  29      17.922 -29.647   6.511  0.00  0.00      MEMB  
ATOM   4156 C216 POPCM  29      17.803 -29.362   4.335  0.00  0.00      MEMB  
ATOM   4157 H16R POPCM  29      17.096 -28.511   4.432  0.00  0.00      MEMB  
ATOM   4158 H16S POPCM  29      17.276 -30.337   4.256  0.00  0.00      MEMB  
ATOM   4159 C217 POPCM  29      18.572 -29.175   2.992  0.00  0.00      MEMB  
ATOM   4160 H17R POPCM  29      19.542 -29.716   3.007  0.00  0.00      MEMB  
ATOM   4161 H17S POPCM  29      18.859 -28.105   2.901  0.00  0.00      MEMB  
ATOM   4162 C218 POPCM  29      17.780 -29.599   1.709  0.00  0.00      MEMB  
ATOM   4163 H18R POPCM  29      17.139 -28.840   1.212  0.00  0.00      MEMB  
ATOM   4164 H18S POPCM  29      17.176 -30.497   1.961  0.00  0.00      MEMB  
ATOM   4165 H18T POPCM  29      18.431 -29.920   0.868  0.00  0.00      MEMB  
ATOM   4166  C33 POPCM  29      24.537 -26.647  14.459  0.00  0.00      MEMB  
ATOM   4167  H3X POPCM  29      25.282 -27.099  13.769  0.00  0.00      MEMB  
ATOM   4168  H3Y POPCM  29      24.922 -25.656  14.782  0.00  0.00      MEMB  
ATOM   4169  C34 POPCM  29      23.242 -26.445  13.743  0.00  0.00      MEMB  
ATOM   4170  H4X POPCM  29      23.351 -25.690  12.936  0.00  0.00      MEMB  
ATOM   4171  H4Y POPCM  29      22.589 -25.922  14.473  0.00  0.00      MEMB  
ATOM   4172  C35 POPCM  29      22.469 -27.658  13.170  0.00  0.00      MEMB  
ATOM   4173  H5X POPCM  29      22.301 -28.278  14.076  0.00  0.00      MEMB  
ATOM   4174  H5Y POPCM  29      22.969 -28.176  12.324  0.00  0.00      MEMB  
ATOM   4175  C36 POPCM  29      20.978 -27.260  12.761  0.00  0.00      MEMB  
ATOM   4176  H6X POPCM  29      20.503 -26.996  13.730  0.00  0.00      MEMB  
ATOM   4177  H6Y POPCM  29      20.497 -28.199  12.413  0.00  0.00      MEMB  
ATOM   4178  C37 POPCM  29      20.966 -26.268  11.594  0.00  0.00      MEMB  
ATOM   4179  H7X POPCM  29      21.794 -25.528  11.559  0.00  0.00      MEMB  
ATOM   4180  H7Y POPCM  29      20.022 -25.683  11.640  0.00  0.00      MEMB  
ATOM   4181  C38 POPCM  29      21.134 -26.994  10.278  0.00  0.00      MEMB  
ATOM   4182  H8X POPCM  29      20.490 -27.899  10.282  0.00  0.00      MEMB  
ATOM   4183  H8Y POPCM  29      22.198 -27.305  10.202  0.00  0.00      MEMB  
ATOM   4184  C39 POPCM  29      20.823 -26.163   9.027  0.00  0.00      MEMB  
ATOM   4185  H9X POPCM  29      21.532 -25.309   9.064  0.00  0.00      MEMB  
ATOM   4186  H9Y POPCM  29      19.826 -25.685   9.130  0.00  0.00      MEMB  
ATOM   4187 C310 POPCM  29      21.057 -26.906   7.718  0.00  0.00      MEMB  
ATOM   4188 H10X POPCM  29      20.206 -27.552   7.412  0.00  0.00      MEMB  
ATOM   4189 H10Y POPCM  29      21.968 -27.540   7.667  0.00  0.00      MEMB  
ATOM   4190 C311 POPCM  29      21.229 -26.004   6.550  0.00  0.00      MEMB  
ATOM   4191 H11X POPCM  29      22.210 -25.486   6.612  0.00  0.00      MEMB  
ATOM   4192 H11Y POPCM  29      20.488 -25.179   6.614  0.00  0.00      MEMB  
ATOM   4193 C312 POPCM  29      21.307 -26.617   5.144  0.00  0.00      MEMB  
ATOM   4194 H12X POPCM  29      20.240 -26.821   4.908  0.00  0.00      MEMB  
ATOM   4195 H12Y POPCM  29      21.917 -27.546   5.152  0.00  0.00      MEMB  
ATOM   4196 C313 POPCM  29      21.956 -25.557   4.147  0.00  0.00      MEMB  
ATOM   4197 H13X POPCM  29      22.554 -26.062   3.358  0.00  0.00      MEMB  
ATOM   4198 H13Y POPCM  29      22.686 -24.886   4.648  0.00  0.00      MEMB  
ATOM   4199 C314 POPCM  29      20.942 -24.727   3.427  0.00  0.00      MEMB  
ATOM   4200 H14X POPCM  29      20.236 -24.301   4.172  0.00  0.00      MEMB  
ATOM   4201 H14Y POPCM  29      20.356 -25.395   2.761  0.00  0.00      MEMB  
ATOM   4202 C315 POPCM  29      21.554 -23.511   2.642  0.00  0.00      MEMB  
ATOM   4203 H15X POPCM  29      21.862 -22.731   3.371  0.00  0.00      MEMB  
ATOM   4204 H15Y POPCM  29      20.648 -23.063   2.181  0.00  0.00      MEMB  
ATOM   4205 C316 POPCM  29      22.535 -23.852   1.568  0.00  0.00      MEMB  
ATOM   4206 H16X POPCM  29      22.141 -24.630   0.880  0.00  0.00      MEMB  
ATOM   4207 H16Y POPCM  29      23.479 -24.244   2.004  0.00  0.00      MEMB  
ATOM   4208 H16Z POPCM  29      22.808 -22.973   0.945  0.00  0.00      MEMB  
ATOM   4209  N   POPCM  30     -11.324  44.151  22.473  0.00  0.00      MEMB  
ATOM   4210  C12 POPCM  30     -11.055  45.432  21.710  0.00  0.00      MEMB  
ATOM   4211 H12A POPCM  30     -10.030  45.351  21.381  0.00  0.00      MEMB  
ATOM   4212 H12B POPCM  30     -11.143  46.250  22.410  0.00  0.00      MEMB  
ATOM   4213  C13 POPCM  30     -10.726  44.248  23.815  0.00  0.00      MEMB  
ATOM   4214 H13A POPCM  30      -9.652  44.153  23.745  0.00  0.00      MEMB  
ATOM   4215 H13B POPCM  30     -11.055  45.169  24.275  0.00  0.00      MEMB  
ATOM   4216 H13C POPCM  30     -11.041  43.429  24.445  0.00  0.00      MEMB  
ATOM   4217  C14 POPCM  30     -12.745  43.946  22.679  0.00  0.00      MEMB  
ATOM   4218 H14A POPCM  30     -13.032  42.959  23.011  0.00  0.00      MEMB  
ATOM   4219 H14B POPCM  30     -13.198  44.798  23.165  0.00  0.00      MEMB  
ATOM   4220 H14C POPCM  30     -13.244  44.060  21.728  0.00  0.00      MEMB  
ATOM   4221  C15 POPCM  30     -10.826  42.993  21.723  0.00  0.00      MEMB  
ATOM   4222 H15A POPCM  30     -11.146  42.017  22.058  0.00  0.00      MEMB  
ATOM   4223 H15B POPCM  30      -9.748  42.947  21.770  0.00  0.00      MEMB  
ATOM   4224 H15C POPCM  30     -11.140  43.067  20.692  0.00  0.00      MEMB  
ATOM   4225  C11 POPCM  30     -11.903  45.752  20.496  0.00  0.00      MEMB  
ATOM   4226 H11A POPCM  30     -11.614  46.681  19.960  0.00  0.00      MEMB  
ATOM   4227 H11B POPCM  30     -12.907  46.051  20.868  0.00  0.00      MEMB  
ATOM   4228  P   POPCM  30     -11.112  44.370  18.346  0.00  0.00      MEMB  
ATOM   4229  O13 POPCM  30     -10.392  43.094  18.510  0.00  0.00      MEMB  
ATOM   4230  O14 POPCM  30     -10.169  45.528  18.189  0.00  0.00      MEMB  
ATOM   4231  O12 POPCM  30     -12.016  44.683  19.603  0.00  0.00      MEMB  
ATOM   4232  O11 POPCM  30     -12.126  44.198  17.209  0.00  0.00      MEMB  
ATOM   4233  C1  POPCM  30     -13.173  45.069  16.838  0.00  0.00      MEMB  
ATOM   4234  HA  POPCM  30     -12.942  46.132  17.065  0.00  0.00      MEMB  
ATOM   4235  HB  POPCM  30     -14.155  44.715  17.218  0.00  0.00      MEMB  
ATOM   4236  C2  POPCM  30     -13.243  45.121  15.341  0.00  0.00      MEMB  
ATOM   4237  HS  POPCM  30     -13.338  44.070  14.994  0.00  0.00      MEMB  
ATOM   4238  O21 POPCM  30     -12.009  45.630  14.796  0.00  0.00      MEMB  
ATOM   4239  C21 POPCM  30     -11.484  44.954  13.904  0.00  0.00      MEMB  
ATOM   4240  O22 POPCM  30     -12.011  44.008  13.341  0.00  0.00      MEMB  
ATOM   4241  C22 POPCM  30     -10.216  45.718  13.466  0.00  0.00      MEMB  
ATOM   4242  H2R POPCM  30      -9.386  45.092  13.858  0.00  0.00      MEMB  
ATOM   4243  H2S POPCM  30     -10.201  46.702  13.981  0.00  0.00      MEMB  
ATOM   4244  C3  POPCM  30     -14.473  45.972  14.772  0.00  0.00      MEMB  
ATOM   4245  HX  POPCM  30     -14.331  47.053  14.984  0.00  0.00      MEMB  
ATOM   4246  HY  POPCM  30     -15.472  45.856  15.244  0.00  0.00      MEMB  
ATOM   4247  O31 POPCM  30     -14.556  45.788  13.332  0.00  0.00      MEMB  
ATOM   4248  C31 POPCM  30     -14.956  44.634  12.783  0.00  0.00      MEMB  
ATOM   4249  O32 POPCM  30     -15.510  43.737  13.447  0.00  0.00      MEMB  
ATOM   4250  C32 POPCM  30     -14.782  44.641  11.282  0.00  0.00      MEMB  
ATOM   4251  H2X POPCM  30     -13.789  44.277  10.943  0.00  0.00      MEMB  
ATOM   4252  H2Y POPCM  30     -14.768  45.668  10.859  0.00  0.00      MEMB  
ATOM   4253  C23 POPCM  30     -10.184  45.918  11.979  0.00  0.00      MEMB  
ATOM   4254  H3R POPCM  30     -10.156  44.930  11.472  0.00  0.00      MEMB  
ATOM   4255  H3S POPCM  30      -9.229  46.435  11.746  0.00  0.00      MEMB  
ATOM   4256  C24 POPCM  30     -11.360  46.700  11.450  0.00  0.00      MEMB  
ATOM   4257  H4R POPCM  30     -11.521  47.751  11.773  0.00  0.00      MEMB  
ATOM   4258  H4S POPCM  30     -12.367  46.258  11.611  0.00  0.00      MEMB  
ATOM   4259  C25 POPCM  30     -11.437  46.665   9.940  0.00  0.00      MEMB  
ATOM   4260  H5R POPCM  30     -11.614  45.676   9.466  0.00  0.00      MEMB  
ATOM   4261  H5S POPCM  30     -10.524  47.230   9.656  0.00  0.00      MEMB  
ATOM   4262  C26 POPCM  30     -12.631  47.556   9.443  0.00  0.00      MEMB  
ATOM   4263  H6R POPCM  30     -12.566  48.585   9.857  0.00  0.00      MEMB  
ATOM   4264  H6S POPCM  30     -13.627  47.159   9.734  0.00  0.00      MEMB  
ATOM   4265  C27 POPCM  30     -12.622  47.508   7.958  0.00  0.00      MEMB  
ATOM   4266  H7R POPCM  30     -12.555  46.455   7.610  0.00  0.00      MEMB  
ATOM   4267  H7S POPCM  30     -11.696  47.897   7.483  0.00  0.00      MEMB  
ATOM   4268  C28 POPCM  30     -13.882  48.169   7.288  0.00  0.00      MEMB  
ATOM   4269  H8R POPCM  30     -14.759  47.915   7.921  0.00  0.00      MEMB  
ATOM   4270  H8S POPCM  30     -13.995  47.712   6.282  0.00  0.00      MEMB  
ATOM   4271  C29 POPCM  30     -13.617  49.623   7.346  0.00  0.00      MEMB  
ATOM   4272  H91 POPCM  30     -13.710  49.983   8.382  0.00  0.00      MEMB  
ATOM   4273 C210 POPCM  30     -13.543  50.417   6.250  0.00  0.00      MEMB  
ATOM   4274 H101 POPCM  30     -13.313  51.477   6.431  0.00  0.00      MEMB  
ATOM   4275 C211 POPCM  30     -13.667  49.839   4.811  0.00  0.00      MEMB  
ATOM   4276 H11R POPCM  30     -14.163  50.633   4.213  0.00  0.00      MEMB  
ATOM   4277 H11S POPCM  30     -14.381  48.987   4.807  0.00  0.00      MEMB  
ATOM   4278 C212 POPCM  30     -12.369  49.323   4.169  0.00  0.00      MEMB  
ATOM   4279 H12R POPCM  30     -11.928  48.573   4.859  0.00  0.00      MEMB  
ATOM   4280 H12S POPCM  30     -11.593  50.110   4.059  0.00  0.00      MEMB  
ATOM   4281 C213 POPCM  30     -12.570  48.607   2.765  0.00  0.00      MEMB  
ATOM   4282 H13R POPCM  30     -13.164  47.715   3.058  0.00  0.00      MEMB  
ATOM   4283 H13S POPCM  30     -11.584  48.358   2.317  0.00  0.00      MEMB  
ATOM   4284 C214 POPCM  30     -13.309  49.459   1.762  0.00  0.00      MEMB  
ATOM   4285 H14R POPCM  30     -14.331  49.651   2.155  0.00  0.00      MEMB  
ATOM   4286 H14S POPCM  30     -13.443  48.793   0.883  0.00  0.00      MEMB  
ATOM   4287 C215 POPCM  30     -12.461  50.674   1.238  0.00  0.00      MEMB  
ATOM   4288 H15R POPCM  30     -11.554  50.238   0.765  0.00  0.00      MEMB  
ATOM   4289 H15S POPCM  30     -12.139  51.282   2.110  0.00  0.00      MEMB  
ATOM   4290 C216 POPCM  30     -13.145  51.611   0.189  0.00  0.00      MEMB  
ATOM   4291 H16R POPCM  30     -14.063  52.073   0.613  0.00  0.00      MEMB  
ATOM   4292 H16S POPCM  30     -13.505  50.990  -0.659  0.00  0.00      MEMB  
ATOM   4293 C217 POPCM  30     -12.187  52.723  -0.276  0.00  0.00      MEMB  
ATOM   4294 H17R POPCM  30     -11.537  53.145   0.520  0.00  0.00      MEMB  
ATOM   4295 H17S POPCM  30     -12.798  53.590  -0.605  0.00  0.00      MEMB  
ATOM   4296 C218 POPCM  30     -11.303  52.345  -1.439  0.00  0.00      MEMB  
ATOM   4297 H18R POPCM  30     -12.019  51.931  -2.181  0.00  0.00      MEMB  
ATOM   4298 H18S POPCM  30     -10.619  51.584  -1.006  0.00  0.00      MEMB  
ATOM   4299 H18T POPCM  30     -10.853  53.308  -1.760  0.00  0.00      MEMB  
ATOM   4300  C33 POPCM  30     -15.810  43.739  10.523  0.00  0.00      MEMB  
ATOM   4301  H3X POPCM  30     -16.768  44.299  10.579  0.00  0.00      MEMB  
ATOM   4302  H3Y POPCM  30     -15.875  42.828  11.156  0.00  0.00      MEMB  
ATOM   4303  C34 POPCM  30     -15.403  43.231   9.089  0.00  0.00      MEMB  
ATOM   4304  H4X POPCM  30     -16.072  42.414   8.744  0.00  0.00      MEMB  
ATOM   4305  H4Y POPCM  30     -14.422  42.720   9.190  0.00  0.00      MEMB  
ATOM   4306  C35 POPCM  30     -15.360  44.167   7.964  0.00  0.00      MEMB  
ATOM   4307  H5X POPCM  30     -14.555  44.900   8.184  0.00  0.00      MEMB  
ATOM   4308  H5Y POPCM  30     -16.302  44.743   8.089  0.00  0.00      MEMB  
ATOM   4309  C36 POPCM  30     -15.239  43.547   6.543  0.00  0.00      MEMB  
ATOM   4310  H6X POPCM  30     -16.168  42.962   6.370  0.00  0.00      MEMB  
ATOM   4311  H6Y POPCM  30     -14.327  42.912   6.536  0.00  0.00      MEMB  
ATOM   4312  C37 POPCM  30     -14.898  44.646   5.595  0.00  0.00      MEMB  
ATOM   4313  H7X POPCM  30     -14.328  44.295   4.708  0.00  0.00      MEMB  
ATOM   4314  H7Y POPCM  30     -14.255  45.416   6.072  0.00  0.00      MEMB  
ATOM   4315  C38 POPCM  30     -16.140  45.381   4.995  0.00  0.00      MEMB  
ATOM   4316  H8X POPCM  30     -15.906  46.118   4.197  0.00  0.00      MEMB  
ATOM   4317  H8Y POPCM  30     -16.483  46.008   5.845  0.00  0.00      MEMB  
ATOM   4318  C39 POPCM  30     -17.241  44.337   4.582  0.00  0.00      MEMB  
ATOM   4319  H9X POPCM  30     -18.045  44.861   4.022  0.00  0.00      MEMB  
ATOM   4320  H9Y POPCM  30     -17.729  43.959   5.506  0.00  0.00      MEMB  
ATOM   4321 C310 POPCM  30     -16.736  43.238   3.587  0.00  0.00      MEMB  
ATOM   4322 H10X POPCM  30     -15.714  42.846   3.777  0.00  0.00      MEMB  
ATOM   4323 H10Y POPCM  30     -16.740  43.817   2.639  0.00  0.00      MEMB  
ATOM   4324 C311 POPCM  30     -17.730  42.039   3.360  0.00  0.00      MEMB  
ATOM   4325 H11X POPCM  30     -18.755  42.424   3.171  0.00  0.00      MEMB  
ATOM   4326 H11Y POPCM  30     -17.805  41.557   4.358  0.00  0.00      MEMB  
ATOM   4327 C312 POPCM  30     -17.387  41.048   2.265  0.00  0.00      MEMB  
ATOM   4328 H12X POPCM  30     -16.302  40.932   2.476  0.00  0.00      MEMB  
ATOM   4329 H12Y POPCM  30     -17.375  41.436   1.224  0.00  0.00      MEMB  
ATOM   4330 C313 POPCM  30     -18.211  39.691   2.299  0.00  0.00      MEMB  
ATOM   4331 H13X POPCM  30     -19.273  39.880   2.032  0.00  0.00      MEMB  
ATOM   4332 H13Y POPCM  30     -18.090  39.197   3.287  0.00  0.00      MEMB  
ATOM   4333 C314 POPCM  30     -17.712  38.640   1.298  0.00  0.00      MEMB  
ATOM   4334 H14X POPCM  30     -18.183  37.648   1.466  0.00  0.00      MEMB  
ATOM   4335 H14Y POPCM  30     -16.623  38.435   1.386  0.00  0.00      MEMB  
ATOM   4336 C315 POPCM  30     -17.918  39.147  -0.132  0.00  0.00      MEMB  
ATOM   4337 H15X POPCM  30     -17.439  40.129  -0.331  0.00  0.00      MEMB  
ATOM   4338 H15Y POPCM  30     -18.992  39.358  -0.318  0.00  0.00      MEMB  
ATOM   4339 C316 POPCM  30     -17.396  38.054  -1.164  0.00  0.00      MEMB  
ATOM   4340 H16X POPCM  30     -16.296  37.906  -1.124  0.00  0.00      MEMB  
ATOM   4341 H16Y POPCM  30     -17.756  38.320  -2.181  0.00  0.00      MEMB  
ATOM   4342 H16Z POPCM  30     -17.707  37.009  -0.948  0.00  0.00      MEMB  
ATOM   4343  N   POPCM  31     -61.194 -18.194  18.159  0.00  0.00      MEMB  
ATOM   4344  C12 POPCM  31     -61.134 -17.284  19.419  0.00  0.00      MEMB  
ATOM   4345 H12A POPCM  31     -62.050 -17.355  19.987  0.00  0.00      MEMB  
ATOM   4346 H12B POPCM  31     -61.203 -16.249  19.118  0.00  0.00      MEMB  
ATOM   4347  C13 POPCM  31     -60.128 -17.850  17.139  0.00  0.00      MEMB  
ATOM   4348 H13A POPCM  31     -60.348 -16.889  16.699  0.00  0.00      MEMB  
ATOM   4349 H13B POPCM  31     -59.139 -17.743  17.559  0.00  0.00      MEMB  
ATOM   4350 H13C POPCM  31     -60.114 -18.635  16.397  0.00  0.00      MEMB  
ATOM   4351  C14 POPCM  31     -61.203 -19.665  18.531  0.00  0.00      MEMB  
ATOM   4352 H14A POPCM  31     -61.424 -20.278  17.669  0.00  0.00      MEMB  
ATOM   4353 H14B POPCM  31     -60.191 -19.829  18.870  0.00  0.00      MEMB  
ATOM   4354 H14C POPCM  31     -61.828 -19.846  19.393  0.00  0.00      MEMB  
ATOM   4355  C15 POPCM  31     -62.457 -18.020  17.512  0.00  0.00      MEMB  
ATOM   4356 H15A POPCM  31     -62.480 -18.513  16.551  0.00  0.00      MEMB  
ATOM   4357 H15B POPCM  31     -62.687 -16.991  17.277  0.00  0.00      MEMB  
ATOM   4358 H15C POPCM  31     -63.243 -18.457  18.110  0.00  0.00      MEMB  
ATOM   4359  C11 POPCM  31     -59.860 -17.329  20.273  0.00  0.00      MEMB  
ATOM   4360 H11A POPCM  31     -59.903 -18.276  20.853  0.00  0.00      MEMB  
ATOM   4361 H11B POPCM  31     -60.103 -16.542  21.018  0.00  0.00      MEMB  
ATOM   4362  P   POPCM  31     -57.576 -16.202  19.782  0.00  0.00      MEMB  
ATOM   4363  O13 POPCM  31     -56.652 -16.868  20.692  0.00  0.00      MEMB  
ATOM   4364  O14 POPCM  31     -58.255 -14.949  20.207  0.00  0.00      MEMB  
ATOM   4365  O12 POPCM  31     -58.673 -17.172  19.493  0.00  0.00      MEMB  
ATOM   4366  O11 POPCM  31     -56.929 -16.028  18.379  0.00  0.00      MEMB  
ATOM   4367  C1  POPCM  31     -57.687 -15.344  17.402  0.00  0.00      MEMB  
ATOM   4368  HA  POPCM  31     -57.810 -14.306  17.777  0.00  0.00      MEMB  
ATOM   4369  HB  POPCM  31     -58.633 -15.869  17.148  0.00  0.00      MEMB  
ATOM   4370  C2  POPCM  31     -56.850 -15.323  16.069  0.00  0.00      MEMB  
ATOM   4371  HS  POPCM  31     -56.752 -16.399  15.808  0.00  0.00      MEMB  
ATOM   4372  O21 POPCM  31     -55.551 -14.684  16.243  0.00  0.00      MEMB  
ATOM   4373  C21 POPCM  31     -54.591 -15.201  15.361  0.00  0.00      MEMB  
ATOM   4374  O22 POPCM  31     -54.875 -16.092  14.588  0.00  0.00      MEMB  
ATOM   4375  C22 POPCM  31     -53.250 -14.619  15.703  0.00  0.00      MEMB  
ATOM   4376  H2R POPCM  31     -53.026 -14.890  16.757  0.00  0.00      MEMB  
ATOM   4377  H2S POPCM  31     -53.451 -13.527  15.733  0.00  0.00      MEMB  
ATOM   4378  C3  POPCM  31     -57.749 -14.619  14.953  0.00  0.00      MEMB  
ATOM   4379  HX  POPCM  31     -58.346 -13.792  15.395  0.00  0.00      MEMB  
ATOM   4380  HY  POPCM  31     -58.524 -15.394  14.771  0.00  0.00      MEMB  
ATOM   4381  O31 POPCM  31     -57.109 -14.185  13.805  0.00  0.00      MEMB  
ATOM   4382  C31 POPCM  31     -57.017 -14.860  12.734  0.00  0.00      MEMB  
ATOM   4383  O32 POPCM  31     -57.586 -15.934  12.498  0.00  0.00      MEMB  
ATOM   4384  C32 POPCM  31     -56.117 -14.089  11.812  0.00  0.00      MEMB  
ATOM   4385  H2X POPCM  31     -55.346 -14.855  11.582  0.00  0.00      MEMB  
ATOM   4386  H2Y POPCM  31     -55.597 -13.231  12.290  0.00  0.00      MEMB  
ATOM   4387  C23 POPCM  31     -52.024 -15.046  14.841  0.00  0.00      MEMB  
ATOM   4388  H3R POPCM  31     -51.963 -16.154  14.794  0.00  0.00      MEMB  
ATOM   4389  H3S POPCM  31     -51.105 -14.662  15.334  0.00  0.00      MEMB  
ATOM   4390  C24 POPCM  31     -51.933 -14.403  13.411  0.00  0.00      MEMB  
ATOM   4391  H4R POPCM  31     -51.851 -13.297  13.481  0.00  0.00      MEMB  
ATOM   4392  H4S POPCM  31     -52.825 -14.730  12.835  0.00  0.00      MEMB  
ATOM   4393  C25 POPCM  31     -50.631 -14.965  12.795  0.00  0.00      MEMB  
ATOM   4394  H5R POPCM  31     -50.795 -16.011  12.458  0.00  0.00      MEMB  
ATOM   4395  H5S POPCM  31     -49.861 -15.017  13.593  0.00  0.00      MEMB  
ATOM   4396  C26 POPCM  31     -50.112 -14.174  11.627  0.00  0.00      MEMB  
ATOM   4397  H6R POPCM  31     -51.014 -13.686  11.201  0.00  0.00      MEMB  
ATOM   4398  H6S POPCM  31     -49.622 -14.874  10.916  0.00  0.00      MEMB  
ATOM   4399  C27 POPCM  31     -49.146 -13.079  12.096  0.00  0.00      MEMB  
ATOM   4400  H7R POPCM  31     -48.225 -13.667  12.298  0.00  0.00      MEMB  
ATOM   4401  H7S POPCM  31     -49.575 -12.738  13.063  0.00  0.00      MEMB  
ATOM   4402  C28 POPCM  31     -48.922 -11.876  11.138  0.00  0.00      MEMB  
ATOM   4403  H8R POPCM  31     -49.035 -12.366  10.148  0.00  0.00      MEMB  
ATOM   4404  H8S POPCM  31     -47.856 -11.585  11.252  0.00  0.00      MEMB  
ATOM   4405  C29 POPCM  31     -49.875 -10.724  11.125  0.00  0.00      MEMB  
ATOM   4406  H91 POPCM  31     -49.652  -9.952  11.877  0.00  0.00      MEMB  
ATOM   4407 C210 POPCM  31     -50.910 -10.506  10.287  0.00  0.00      MEMB  
ATOM   4408 H101 POPCM  31     -51.593  -9.643  10.311  0.00  0.00      MEMB  
ATOM   4409 C211 POPCM  31     -51.299 -11.481   9.224  0.00  0.00      MEMB  
ATOM   4410 H11R POPCM  31     -52.372 -11.731   9.368  0.00  0.00      MEMB  
ATOM   4411 H11S POPCM  31     -50.725 -12.430   9.292  0.00  0.00      MEMB  
ATOM   4412 C212 POPCM  31     -50.997 -10.871   7.808  0.00  0.00      MEMB  
ATOM   4413 H12R POPCM  31     -51.120 -11.786   7.190  0.00  0.00      MEMB  
ATOM   4414 H12S POPCM  31     -49.931 -10.561   7.853  0.00  0.00      MEMB  
ATOM   4415 C213 POPCM  31     -51.910  -9.745   7.228  0.00  0.00      MEMB  
ATOM   4416 H13R POPCM  31     -52.067  -9.020   8.055  0.00  0.00      MEMB  
ATOM   4417 H13S POPCM  31     -52.945 -10.132   7.120  0.00  0.00      MEMB  
ATOM   4418 C214 POPCM  31     -51.250  -9.149   5.991  0.00  0.00      MEMB  
ATOM   4419 H14R POPCM  31     -51.333  -9.998   5.278  0.00  0.00      MEMB  
ATOM   4420 H14S POPCM  31     -50.169  -8.904   6.065  0.00  0.00      MEMB  
ATOM   4421 C215 POPCM  31     -52.026  -7.921   5.355  0.00  0.00      MEMB  
ATOM   4422 H15R POPCM  31     -52.212  -7.172   6.154  0.00  0.00      MEMB  
ATOM   4423 H15S POPCM  31     -53.010  -8.291   4.998  0.00  0.00      MEMB  
ATOM   4424 C216 POPCM  31     -51.335  -7.214   4.137  0.00  0.00      MEMB  
ATOM   4425 H16R POPCM  31     -50.256  -7.075   4.364  0.00  0.00      MEMB  
ATOM   4426 H16S POPCM  31     -51.620  -6.142   4.186  0.00  0.00      MEMB  
ATOM   4427 C217 POPCM  31     -51.737  -7.826   2.776  0.00  0.00      MEMB  
ATOM   4428 H17R POPCM  31     -52.834  -7.744   2.618  0.00  0.00      MEMB  
ATOM   4429 H17S POPCM  31     -51.517  -8.914   2.725  0.00  0.00      MEMB  
ATOM   4430 C218 POPCM  31     -51.102  -7.226   1.475  0.00  0.00      MEMB  
ATOM   4431 H18R POPCM  31     -51.569  -7.634   0.554  0.00  0.00      MEMB  
ATOM   4432 H18S POPCM  31     -50.017  -7.465   1.502  0.00  0.00      MEMB  
ATOM   4433 H18T POPCM  31     -51.199  -6.123   1.561  0.00  0.00      MEMB  
ATOM   4434  C33 POPCM  31     -56.788 -13.816  10.464  0.00  0.00      MEMB  
ATOM   4435  H3X POPCM  31     -57.365 -12.871  10.554  0.00  0.00      MEMB  
ATOM   4436  H3Y POPCM  31     -57.567 -14.566  10.208  0.00  0.00      MEMB  
ATOM   4437  C34 POPCM  31     -55.728 -13.505   9.400  0.00  0.00      MEMB  
ATOM   4438  H4X POPCM  31     -55.064 -14.391   9.305  0.00  0.00      MEMB  
ATOM   4439  H4Y POPCM  31     -55.038 -12.722   9.781  0.00  0.00      MEMB  
ATOM   4440  C35 POPCM  31     -56.401 -13.201   8.085  0.00  0.00      MEMB  
ATOM   4441  H5X POPCM  31     -56.973 -12.265   8.262  0.00  0.00      MEMB  
ATOM   4442  H5Y POPCM  31     -57.114 -14.029   7.884  0.00  0.00      MEMB  
ATOM   4443  C36 POPCM  31     -55.385 -13.113   6.966  0.00  0.00      MEMB  
ATOM   4444  H6X POPCM  31     -54.824 -14.050   6.760  0.00  0.00      MEMB  
ATOM   4445  H6Y POPCM  31     -54.630 -12.331   7.194  0.00  0.00      MEMB  
ATOM   4446  C37 POPCM  31     -55.944 -12.833   5.502  0.00  0.00      MEMB  
ATOM   4447  H7X POPCM  31     -56.478 -11.862   5.575  0.00  0.00      MEMB  
ATOM   4448  H7Y POPCM  31     -56.728 -13.570   5.224  0.00  0.00      MEMB  
ATOM   4449  C38 POPCM  31     -54.878 -12.610   4.470  0.00  0.00      MEMB  
ATOM   4450  H8X POPCM  31     -54.483 -13.633   4.293  0.00  0.00      MEMB  
ATOM   4451  H8Y POPCM  31     -54.085 -11.958   4.894  0.00  0.00      MEMB  
ATOM   4452  C39 POPCM  31     -55.336 -11.762   3.277  0.00  0.00      MEMB  
ATOM   4453  H9X POPCM  31     -55.444 -10.718   3.639  0.00  0.00      MEMB  
ATOM   4454  H9Y POPCM  31     -56.294 -12.223   2.953  0.00  0.00      MEMB  
ATOM   4455 C310 POPCM  31     -54.328 -11.830   2.211  0.00  0.00      MEMB  
ATOM   4456 H10X POPCM  31     -53.961 -12.870   2.083  0.00  0.00      MEMB  
ATOM   4457 H10Y POPCM  31     -53.364 -11.384   2.537  0.00  0.00      MEMB  
ATOM   4458 C311 POPCM  31     -54.786 -11.260   0.866  0.00  0.00      MEMB  
ATOM   4459 H11X POPCM  31     -55.073 -10.189   0.788  0.00  0.00      MEMB  
ATOM   4460 H11Y POPCM  31     -55.747 -11.734   0.571  0.00  0.00      MEMB  
ATOM   4461 C312 POPCM  31     -53.842 -11.737  -0.291  0.00  0.00      MEMB  
ATOM   4462 H12X POPCM  31     -54.348 -11.470  -1.243  0.00  0.00      MEMB  
ATOM   4463 H12Y POPCM  31     -53.827 -12.847  -0.273  0.00  0.00      MEMB  
ATOM   4464 C313 POPCM  31     -52.469 -10.954  -0.235  0.00  0.00      MEMB  
ATOM   4465 H13X POPCM  31     -51.866 -11.366   0.602  0.00  0.00      MEMB  
ATOM   4466 H13Y POPCM  31     -52.615  -9.889   0.047  0.00  0.00      MEMB  
ATOM   4467 C314 POPCM  31     -51.633 -11.004  -1.521  0.00  0.00      MEMB  
ATOM   4468 H14X POPCM  31     -50.555 -10.776  -1.378  0.00  0.00      MEMB  
ATOM   4469 H14Y POPCM  31     -51.960 -10.283  -2.301  0.00  0.00      MEMB  
ATOM   4470 C315 POPCM  31     -51.575 -12.375  -2.215  0.00  0.00      MEMB  
ATOM   4471 H15X POPCM  31     -52.592 -12.607  -2.596  0.00  0.00      MEMB  
ATOM   4472 H15Y POPCM  31     -51.291 -13.154  -1.476  0.00  0.00      MEMB  
ATOM   4473 C316 POPCM  31     -50.642 -12.438  -3.402  0.00  0.00      MEMB  
ATOM   4474 H16X POPCM  31     -50.620 -11.441  -3.892  0.00  0.00      MEMB  
ATOM   4475 H16Y POPCM  31     -51.009 -13.237  -4.081  0.00  0.00      MEMB  
ATOM   4476 H16Z POPCM  31     -49.627 -12.672  -3.016  0.00  0.00      MEMB  
ATOM   4477  N   POPCM  32      22.045  22.701  26.531  0.00  0.00      MEMB  
ATOM   4478  C12 POPCM  32      21.175  22.434  25.377  0.00  0.00      MEMB  
ATOM   4479 H12A POPCM  32      20.121  22.586  25.561  0.00  0.00      MEMB  
ATOM   4480 H12B POPCM  32      21.280  21.382  25.158  0.00  0.00      MEMB  
ATOM   4481  C13 POPCM  32      23.397  22.150  26.447  0.00  0.00      MEMB  
ATOM   4482 H13A POPCM  32      23.359  21.072  26.402  0.00  0.00      MEMB  
ATOM   4483 H13B POPCM  32      23.798  22.490  25.504  0.00  0.00      MEMB  
ATOM   4484 H13C POPCM  32      24.034  22.385  27.287  0.00  0.00      MEMB  
ATOM   4485  C14 POPCM  32      22.072  24.147  26.834  0.00  0.00      MEMB  
ATOM   4486 H14A POPCM  32      22.648  24.482  27.684  0.00  0.00      MEMB  
ATOM   4487 H14B POPCM  32      22.402  24.626  25.924  0.00  0.00      MEMB  
ATOM   4488 H14C POPCM  32      21.054  24.436  27.048  0.00  0.00      MEMB  
ATOM   4489  C15 POPCM  32      21.302  22.051  27.651  0.00  0.00      MEMB  
ATOM   4490 H15A POPCM  32      21.287  20.974  27.565  0.00  0.00      MEMB  
ATOM   4491 H15B POPCM  32      20.251  22.297  27.674  0.00  0.00      MEMB  
ATOM   4492 H15C POPCM  32      21.694  22.195  28.647  0.00  0.00      MEMB  
ATOM   4493  C11 POPCM  32      21.623  23.176  24.093  0.00  0.00      MEMB  
ATOM   4494 H11A POPCM  32      21.554  24.274  24.248  0.00  0.00      MEMB  
ATOM   4495 H11B POPCM  32      20.955  23.100  23.209  0.00  0.00      MEMB  
ATOM   4496  P   POPCM  32      23.636  23.128  22.452  0.00  0.00      MEMB  
ATOM   4497  O13 POPCM  32      24.884  22.357  22.404  0.00  0.00      MEMB  
ATOM   4498  O14 POPCM  32      23.790  24.601  22.485  0.00  0.00      MEMB  
ATOM   4499  O12 POPCM  32      22.840  22.590  23.706  0.00  0.00      MEMB  
ATOM   4500  O11 POPCM  32      22.791  22.679  21.195  0.00  0.00      MEMB  
ATOM   4501  C1  POPCM  32      21.770  23.456  20.575  0.00  0.00      MEMB  
ATOM   4502  HA  POPCM  32      21.437  24.298  21.219  0.00  0.00      MEMB  
ATOM   4503  HB  POPCM  32      20.870  22.862  20.307  0.00  0.00      MEMB  
ATOM   4504  C2  POPCM  32      22.326  24.026  19.240  0.00  0.00      MEMB  
ATOM   4505  HS  POPCM  32      22.964  24.891  19.521  0.00  0.00      MEMB  
ATOM   4506  O21 POPCM  32      21.245  24.541  18.368  0.00  0.00      MEMB  
ATOM   4507  C21 POPCM  32      20.723  25.693  18.739  0.00  0.00      MEMB  
ATOM   4508  O22 POPCM  32      21.162  26.404  19.588  0.00  0.00      MEMB  
ATOM   4509  C22 POPCM  32      19.592  25.997  17.727  0.00  0.00      MEMB  
ATOM   4510  H2R POPCM  32      18.760  25.276  17.880  0.00  0.00      MEMB  
ATOM   4511  H2S POPCM  32      20.034  25.886  16.714  0.00  0.00      MEMB  
ATOM   4512  C3  POPCM  32      22.948  22.864  18.440  0.00  0.00      MEMB  
ATOM   4513  HX  POPCM  32      22.168  22.076  18.365  0.00  0.00      MEMB  
ATOM   4514  HY  POPCM  32      23.817  22.586  19.073  0.00  0.00      MEMB  
ATOM   4515  O31 POPCM  32      23.263  23.060  17.080  0.00  0.00      MEMB  
ATOM   4516  C31 POPCM  32      24.588  23.136  16.754  0.00  0.00      MEMB  
ATOM   4517  O32 POPCM  32      25.516  23.174  17.537  0.00  0.00      MEMB  
ATOM   4518  C32 POPCM  32      24.679  23.344  15.276  0.00  0.00      MEMB  
ATOM   4519  H2X POPCM  32      24.287  24.353  15.029  0.00  0.00      MEMB  
ATOM   4520  H2Y POPCM  32      24.112  22.566  14.721  0.00  0.00      MEMB  
ATOM   4521  C23 POPCM  32      19.211  27.468  17.920  0.00  0.00      MEMB  
ATOM   4522  H3R POPCM  32      20.109  28.089  18.131  0.00  0.00      MEMB  
ATOM   4523  H3S POPCM  32      18.538  27.556  18.800  0.00  0.00      MEMB  
ATOM   4524  C24 POPCM  32      18.418  28.065  16.800  0.00  0.00      MEMB  
ATOM   4525  H4R POPCM  32      19.074  27.956  15.911  0.00  0.00      MEMB  
ATOM   4526  H4S POPCM  32      18.234  29.136  17.033  0.00  0.00      MEMB  
ATOM   4527  C25 POPCM  32      17.062  27.367  16.492  0.00  0.00      MEMB  
ATOM   4528  H5R POPCM  32      16.583  27.508  17.484  0.00  0.00      MEMB  
ATOM   4529  H5S POPCM  32      17.409  26.342  16.240  0.00  0.00      MEMB  
ATOM   4530  C26 POPCM  32      16.310  27.954  15.302  0.00  0.00      MEMB  
ATOM   4531  H6R POPCM  32      16.869  27.829  14.350  0.00  0.00      MEMB  
ATOM   4532  H6S POPCM  32      16.098  29.026  15.504  0.00  0.00      MEMB  
ATOM   4533  C27 POPCM  32      14.841  27.502  15.082  0.00  0.00      MEMB  
ATOM   4534  H7R POPCM  32      14.195  27.806  15.934  0.00  0.00      MEMB  
ATOM   4535  H7S POPCM  32      14.831  26.395  14.986  0.00  0.00      MEMB  
ATOM   4536  C28 POPCM  32      14.151  27.957  13.721  0.00  0.00      MEMB  
ATOM   4537  H8R POPCM  32      14.661  27.399  12.907  0.00  0.00      MEMB  
ATOM   4538  H8S POPCM  32      14.272  29.053  13.591  0.00  0.00      MEMB  
ATOM   4539  C29 POPCM  32      12.774  27.482  13.648  0.00  0.00      MEMB  
ATOM   4540  H91 POPCM  32      12.248  27.729  14.581  0.00  0.00      MEMB  
ATOM   4541 C210 POPCM  32      12.141  26.933  12.561  0.00  0.00      MEMB  
ATOM   4542 H101 POPCM  32      11.080  26.676  12.700  0.00  0.00      MEMB  
ATOM   4543 C211 POPCM  32      12.828  26.708  11.194  0.00  0.00      MEMB  
ATOM   4544 H11R POPCM  32      13.033  25.630  11.019  0.00  0.00      MEMB  
ATOM   4545 H11S POPCM  32      13.765  27.287  11.046  0.00  0.00      MEMB  
ATOM   4546 C212 POPCM  32      11.959  27.204  10.025  0.00  0.00      MEMB  
ATOM   4547 H12R POPCM  32      11.832  28.290  10.218  0.00  0.00      MEMB  
ATOM   4548 H12S POPCM  32      10.916  26.825  10.065  0.00  0.00      MEMB  
ATOM   4549 C213 POPCM  32      12.359  26.970   8.530  0.00  0.00      MEMB  
ATOM   4550 H13R POPCM  32      11.630  27.380   7.800  0.00  0.00      MEMB  
ATOM   4551 H13S POPCM  32      12.256  25.864   8.504  0.00  0.00      MEMB  
ATOM   4552 C214 POPCM  32      13.754  27.369   8.182  0.00  0.00      MEMB  
ATOM   4553 H14R POPCM  32      14.008  26.898   7.209  0.00  0.00      MEMB  
ATOM   4554 H14S POPCM  32      14.464  27.028   8.966  0.00  0.00      MEMB  
ATOM   4555 C215 POPCM  32      14.011  28.877   7.918  0.00  0.00      MEMB  
ATOM   4556 H15R POPCM  32      13.302  29.209   7.129  0.00  0.00      MEMB  
ATOM   4557 H15S POPCM  32      15.003  29.157   7.505  0.00  0.00      MEMB  
ATOM   4558 C216 POPCM  32      13.871  29.785   9.183  0.00  0.00      MEMB  
ATOM   4559 H16R POPCM  32      14.215  29.269  10.105  0.00  0.00      MEMB  
ATOM   4560 H16S POPCM  32      12.811  30.004   9.432  0.00  0.00      MEMB  
ATOM   4561 C217 POPCM  32      14.729  31.074   8.986  0.00  0.00      MEMB  
ATOM   4562 H17R POPCM  32      15.814  30.868   9.108  0.00  0.00      MEMB  
ATOM   4563 H17S POPCM  32      14.371  31.777   9.768  0.00  0.00      MEMB  
ATOM   4564 C218 POPCM  32      14.548  31.806   7.648  0.00  0.00      MEMB  
ATOM   4565 H18R POPCM  32      15.092  31.231   6.868  0.00  0.00      MEMB  
ATOM   4566 H18S POPCM  32      15.057  32.784   7.783  0.00  0.00      MEMB  
ATOM   4567 H18T POPCM  32      13.477  31.875   7.361  0.00  0.00      MEMB  
ATOM   4568  C33 POPCM  32      26.115  23.262  14.881  0.00  0.00      MEMB  
ATOM   4569  H3X POPCM  32      26.104  23.014  13.799  0.00  0.00      MEMB  
ATOM   4570  H3Y POPCM  32      26.575  22.428  15.454  0.00  0.00      MEMB  
ATOM   4571  C34 POPCM  32      26.747  24.598  15.042  0.00  0.00      MEMB  
ATOM   4572  H4X POPCM  32      26.672  24.980  16.083  0.00  0.00      MEMB  
ATOM   4573  H4Y POPCM  32      26.291  25.392  14.412  0.00  0.00      MEMB  
ATOM   4574  C35 POPCM  32      28.232  24.576  14.631  0.00  0.00      MEMB  
ATOM   4575  H5X POPCM  32      28.716  23.837  15.304  0.00  0.00      MEMB  
ATOM   4576  H5Y POPCM  32      28.594  25.567  14.979  0.00  0.00      MEMB  
ATOM   4577  C36 POPCM  32      28.533  24.418  13.154  0.00  0.00      MEMB  
ATOM   4578  H6X POPCM  32      28.581  23.315  13.028  0.00  0.00      MEMB  
ATOM   4579  H6Y POPCM  32      29.547  24.734  12.827  0.00  0.00      MEMB  
ATOM   4580  C37 POPCM  32      27.590  25.123  12.184  0.00  0.00      MEMB  
ATOM   4581  H7X POPCM  32      27.539  26.189  12.495  0.00  0.00      MEMB  
ATOM   4582  H7Y POPCM  32      26.603  24.677  12.429  0.00  0.00      MEMB  
ATOM   4583  C38 POPCM  32      27.904  24.764  10.770  0.00  0.00      MEMB  
ATOM   4584  H8X POPCM  32      28.203  23.695  10.790  0.00  0.00      MEMB  
ATOM   4585  H8Y POPCM  32      28.759  25.415  10.488  0.00  0.00      MEMB  
ATOM   4586  C39 POPCM  32      26.686  24.824   9.806  0.00  0.00      MEMB  
ATOM   4587  H9X POPCM  32      26.350  25.880   9.896  0.00  0.00      MEMB  
ATOM   4588  H9Y POPCM  32      25.951  24.049  10.111  0.00  0.00      MEMB  
ATOM   4589 C310 POPCM  32      27.161  24.694   8.337  0.00  0.00      MEMB  
ATOM   4590 H10X POPCM  32      27.335  23.599   8.261  0.00  0.00      MEMB  
ATOM   4591 H10Y POPCM  32      28.021  25.319   8.016  0.00  0.00      MEMB  
ATOM   4592 C311 POPCM  32      26.017  25.057   7.347  0.00  0.00      MEMB  
ATOM   4593 H11X POPCM  32      25.628  26.094   7.429  0.00  0.00      MEMB  
ATOM   4594 H11Y POPCM  32      25.205  24.344   7.608  0.00  0.00      MEMB  
ATOM   4595 C312 POPCM  32      26.556  24.830   5.960  0.00  0.00      MEMB  
ATOM   4596 H12X POPCM  32      26.934  23.798   5.801  0.00  0.00      MEMB  
ATOM   4597 H12Y POPCM  32      27.406  25.530   5.816  0.00  0.00      MEMB  
ATOM   4598 C313 POPCM  32      25.448  25.181   4.969  0.00  0.00      MEMB  
ATOM   4599 H13X POPCM  32      25.058  26.204   5.154  0.00  0.00      MEMB  
ATOM   4600 H13Y POPCM  32      24.523  24.582   5.113  0.00  0.00      MEMB  
ATOM   4601 C314 POPCM  32      26.011  25.037   3.578  0.00  0.00      MEMB  
ATOM   4602 H14X POPCM  32      26.353  24.002   3.364  0.00  0.00      MEMB  
ATOM   4603 H14Y POPCM  32      26.797  25.767   3.286  0.00  0.00      MEMB  
ATOM   4604 C315 POPCM  32      24.914  25.374   2.513  0.00  0.00      MEMB  
ATOM   4605 H15X POPCM  32      23.994  25.533   3.116  0.00  0.00      MEMB  
ATOM   4606 H15Y POPCM  32      24.776  24.415   1.970  0.00  0.00      MEMB  
ATOM   4607 C316 POPCM  32      25.039  26.504   1.501  0.00  0.00      MEMB  
ATOM   4608 H16X POPCM  32      25.263  27.447   2.045  0.00  0.00      MEMB  
ATOM   4609 H16Y POPCM  32      24.107  26.687   0.925  0.00  0.00      MEMB  
ATOM   4610 H16Z POPCM  32      25.895  26.281   0.830  0.00  0.00      MEMB  
ATOM   4611  N   POPCM  33      10.863 -26.520  19.189  0.00  0.00      MEMB  
ATOM   4612  C12 POPCM  33       9.714 -26.407  18.183  0.00  0.00      MEMB  
ATOM   4613 H12A POPCM  33       8.840 -26.820  18.663  0.00  0.00      MEMB  
ATOM   4614 H12B POPCM  33       9.814 -27.101  17.361  0.00  0.00      MEMB  
ATOM   4615  C13 POPCM  33      10.809 -25.551  20.290  0.00  0.00      MEMB  
ATOM   4616 H13A POPCM  33      11.153 -24.623  19.858  0.00  0.00      MEMB  
ATOM   4617 H13B POPCM  33       9.914 -25.517  20.894  0.00  0.00      MEMB  
ATOM   4618 H13C POPCM  33      11.558 -25.956  20.954  0.00  0.00      MEMB  
ATOM   4619  C14 POPCM  33      10.748 -27.962  19.681  0.00  0.00      MEMB  
ATOM   4620 H14A POPCM  33      11.556 -28.145  20.373  0.00  0.00      MEMB  
ATOM   4621 H14B POPCM  33       9.905 -28.073  20.347  0.00  0.00      MEMB  
ATOM   4622 H14C POPCM  33      10.661 -28.685  18.884  0.00  0.00      MEMB  
ATOM   4623  C15 POPCM  33      12.157 -26.256  18.463  0.00  0.00      MEMB  
ATOM   4624 H15A POPCM  33      12.945 -26.720  19.037  0.00  0.00      MEMB  
ATOM   4625 H15B POPCM  33      12.291 -25.188  18.381  0.00  0.00      MEMB  
ATOM   4626 H15C POPCM  33      12.061 -26.655  17.464  0.00  0.00      MEMB  
ATOM   4627  C11 POPCM  33       9.343 -25.018  17.565  0.00  0.00      MEMB  
ATOM   4628 H11A POPCM  33       9.081 -24.315  18.384  0.00  0.00      MEMB  
ATOM   4629 H11B POPCM  33       8.447 -25.111  16.914  0.00  0.00      MEMB  
ATOM   4630  P   POPCM  33      10.829 -25.077  15.479  0.00  0.00      MEMB  
ATOM   4631  O13 POPCM  33      11.103 -26.499  15.556  0.00  0.00      MEMB  
ATOM   4632  O14 POPCM  33      11.966 -24.278  15.034  0.00  0.00      MEMB  
ATOM   4633  O12 POPCM  33      10.384 -24.541  16.880  0.00  0.00      MEMB  
ATOM   4634  O11 POPCM  33       9.534 -25.023  14.673  0.00  0.00      MEMB  
ATOM   4635  C1  POPCM  33       9.119 -23.785  14.110  0.00  0.00      MEMB  
ATOM   4636  HA  POPCM  33       9.943 -23.187  13.664  0.00  0.00      MEMB  
ATOM   4637  HB  POPCM  33       8.641 -23.062  14.805  0.00  0.00      MEMB  
ATOM   4638  C2  POPCM  33       8.140 -23.753  12.916  0.00  0.00      MEMB  
ATOM   4639  HS  POPCM  33       8.257 -22.747  12.458  0.00  0.00      MEMB  
ATOM   4640  O21 POPCM  33       6.736 -23.911  13.307  0.00  0.00      MEMB  
ATOM   4641  C21 POPCM  33       6.065 -22.915  13.842  0.00  0.00      MEMB  
ATOM   4642  O22 POPCM  33       6.441 -21.751  13.930  0.00  0.00      MEMB  
ATOM   4643  C22 POPCM  33       4.674 -23.348  14.173  0.00  0.00      MEMB  
ATOM   4644  H2R POPCM  33       3.970 -22.523  14.412  0.00  0.00      MEMB  
ATOM   4645  H2S POPCM  33       4.686 -24.021  15.058  0.00  0.00      MEMB  
ATOM   4646  C3  POPCM  33       8.401 -24.785  11.787  0.00  0.00      MEMB  
ATOM   4647  HX  POPCM  33       8.306 -25.859  12.056  0.00  0.00      MEMB  
ATOM   4648  HY  POPCM  33       9.481 -24.676  11.550  0.00  0.00      MEMB  
ATOM   4649  O31 POPCM  33       7.518 -24.322  10.680  0.00  0.00      MEMB  
ATOM   4650  C31 POPCM  33       6.537 -25.199  10.362  0.00  0.00      MEMB  
ATOM   4651  O32 POPCM  33       6.244 -26.240  10.880  0.00  0.00      MEMB  
ATOM   4652  C32 POPCM  33       5.686 -24.621   9.217  0.00  0.00      MEMB  
ATOM   4653  H2X POPCM  33       6.284 -24.442   8.298  0.00  0.00      MEMB  
ATOM   4654  H2Y POPCM  33       5.346 -23.608   9.520  0.00  0.00      MEMB  
ATOM   4655  C23 POPCM  33       3.996 -24.379  13.163  0.00  0.00      MEMB  
ATOM   4656  H3R POPCM  33       3.178 -24.883  13.721  0.00  0.00      MEMB  
ATOM   4657  H3S POPCM  33       4.697 -25.198  12.895  0.00  0.00      MEMB  
ATOM   4658  C24 POPCM  33       3.456 -23.733  11.897  0.00  0.00      MEMB  
ATOM   4659  H4R POPCM  33       2.943 -24.495  11.272  0.00  0.00      MEMB  
ATOM   4660  H4S POPCM  33       4.265 -23.280  11.284  0.00  0.00      MEMB  
ATOM   4661  C25 POPCM  33       2.407 -22.578  12.020  0.00  0.00      MEMB  
ATOM   4662  H5R POPCM  33       2.929 -21.714  12.485  0.00  0.00      MEMB  
ATOM   4663  H5S POPCM  33       1.529 -22.899  12.619  0.00  0.00      MEMB  
ATOM   4664  C26 POPCM  33       1.845 -22.182  10.687  0.00  0.00      MEMB  
ATOM   4665  H6R POPCM  33       1.076 -21.382  10.737  0.00  0.00      MEMB  
ATOM   4666  H6S POPCM  33       1.455 -23.112  10.219  0.00  0.00      MEMB  
ATOM   4667  C27 POPCM  33       2.808 -21.472   9.719  0.00  0.00      MEMB  
ATOM   4668  H7R POPCM  33       3.558 -22.235   9.421  0.00  0.00      MEMB  
ATOM   4669  H7S POPCM  33       3.315 -20.702  10.339  0.00  0.00      MEMB  
ATOM   4670  C28 POPCM  33       2.141 -20.934   8.456  0.00  0.00      MEMB  
ATOM   4671  H8R POPCM  33       1.547 -20.008   8.610  0.00  0.00      MEMB  
ATOM   4672  H8S POPCM  33       1.571 -21.768   7.994  0.00  0.00      MEMB  
ATOM   4673  C29 POPCM  33       3.182 -20.472   7.484  0.00  0.00      MEMB  
ATOM   4674  H91 POPCM  33       4.235 -20.488   7.800  0.00  0.00      MEMB  
ATOM   4675 C210 POPCM  33       2.854 -20.395   6.170  0.00  0.00      MEMB  
ATOM   4676 H101 POPCM  33       3.669 -20.206   5.457  0.00  0.00      MEMB  
ATOM   4677 C211 POPCM  33       1.473 -20.667   5.607  0.00  0.00      MEMB  
ATOM   4678 H11R POPCM  33       0.709 -20.507   6.398  0.00  0.00      MEMB  
ATOM   4679 H11S POPCM  33       1.321 -21.728   5.313  0.00  0.00      MEMB  
ATOM   4680 C212 POPCM  33       1.114 -19.762   4.342  0.00  0.00      MEMB  
ATOM   4681 H12R POPCM  33       1.322 -18.712   4.637  0.00  0.00      MEMB  
ATOM   4682 H12S POPCM  33       0.019 -19.835   4.169  0.00  0.00      MEMB  
ATOM   4683 C213 POPCM  33       1.935 -20.274   3.144  0.00  0.00      MEMB  
ATOM   4684 H13R POPCM  33       1.980 -21.384   3.135  0.00  0.00      MEMB  
ATOM   4685 H13S POPCM  33       2.991 -20.023   3.381  0.00  0.00      MEMB  
ATOM   4686 C214 POPCM  33       1.387 -19.820   1.800  0.00  0.00      MEMB  
ATOM   4687 H14R POPCM  33       1.015 -18.777   1.877  0.00  0.00      MEMB  
ATOM   4688 H14S POPCM  33       0.443 -20.268   1.424  0.00  0.00      MEMB  
ATOM   4689 C215 POPCM  33       2.446 -19.811   0.605  0.00  0.00      MEMB  
ATOM   4690 H15R POPCM  33       2.386 -20.817   0.136  0.00  0.00      MEMB  
ATOM   4691 H15S POPCM  33       3.443 -19.742   1.091  0.00  0.00      MEMB  
ATOM   4692 C216 POPCM  33       2.237 -18.632  -0.287  0.00  0.00      MEMB  
ATOM   4693 H16R POPCM  33       2.968 -18.589  -1.123  0.00  0.00      MEMB  
ATOM   4694 H16S POPCM  33       2.344 -17.768   0.403  0.00  0.00      MEMB  
ATOM   4695 C217 POPCM  33       0.792 -18.609  -0.860  0.00  0.00      MEMB  
ATOM   4696 H17R POPCM  33       0.018 -18.719  -0.070  0.00  0.00      MEMB  
ATOM   4697 H17S POPCM  33       0.677 -19.465  -1.558  0.00  0.00      MEMB  
ATOM   4698 C218 POPCM  33       0.489 -17.373  -1.674  0.00  0.00      MEMB  
ATOM   4699 H18R POPCM  33       0.781 -16.417  -1.190  0.00  0.00      MEMB  
ATOM   4700 H18S POPCM  33      -0.574 -17.216  -1.953  0.00  0.00      MEMB  
ATOM   4701 H18T POPCM  33       1.042 -17.392  -2.638  0.00  0.00      MEMB  
ATOM   4702  C33 POPCM  33       4.501 -25.533   8.729  0.00  0.00      MEMB  
ATOM   4703  H3X POPCM  33       3.910 -25.859   9.612  0.00  0.00      MEMB  
ATOM   4704  H3Y POPCM  33       4.897 -26.454   8.251  0.00  0.00      MEMB  
ATOM   4705  C34 POPCM  33       3.619 -24.800   7.769  0.00  0.00      MEMB  
ATOM   4706  H4X POPCM  33       4.315 -24.209   7.136  0.00  0.00      MEMB  
ATOM   4707  H4Y POPCM  33       3.048 -24.008   8.299  0.00  0.00      MEMB  
ATOM   4708  C35 POPCM  33       2.681 -25.715   6.937  0.00  0.00      MEMB  
ATOM   4709  H5X POPCM  33       1.899 -26.305   7.461  0.00  0.00      MEMB  
ATOM   4710  H5Y POPCM  33       3.329 -26.429   6.385  0.00  0.00      MEMB  
ATOM   4711  C36 POPCM  33       2.044 -24.930   5.742  0.00  0.00      MEMB  
ATOM   4712  H6X POPCM  33       2.798 -24.665   4.969  0.00  0.00      MEMB  
ATOM   4713  H6Y POPCM  33       1.801 -23.885   6.030  0.00  0.00      MEMB  
ATOM   4714  C37 POPCM  33       0.924 -25.663   5.137  0.00  0.00      MEMB  
ATOM   4715  H7X POPCM  33       0.110 -25.352   5.825  0.00  0.00      MEMB  
ATOM   4716  H7Y POPCM  33       1.046 -26.763   5.241  0.00  0.00      MEMB  
ATOM   4717  C38 POPCM  33       0.673 -25.303   3.739  0.00  0.00      MEMB  
ATOM   4718  H8X POPCM  33       0.017 -26.120   3.369  0.00  0.00      MEMB  
ATOM   4719  H8Y POPCM  33       1.512 -25.316   3.012  0.00  0.00      MEMB  
ATOM   4720  C39 POPCM  33      -0.189 -23.933   3.689  0.00  0.00      MEMB  
ATOM   4721  H9X POPCM  33       0.447 -23.045   3.889  0.00  0.00      MEMB  
ATOM   4722  H9Y POPCM  33      -0.960 -23.962   4.488  0.00  0.00      MEMB  
ATOM   4723 C310 POPCM  33      -0.942 -23.700   2.345  0.00  0.00      MEMB  
ATOM   4724 H10X POPCM  33      -1.586 -24.559   2.060  0.00  0.00      MEMB  
ATOM   4725 H10Y POPCM  33      -0.125 -23.712   1.592  0.00  0.00      MEMB  
ATOM   4726 C311 POPCM  33      -1.743 -22.413   2.195  0.00  0.00      MEMB  
ATOM   4727 H11X POPCM  33      -2.129 -22.364   1.154  0.00  0.00      MEMB  
ATOM   4728 H11Y POPCM  33      -0.959 -21.627   2.251  0.00  0.00      MEMB  
ATOM   4729 C312 POPCM  33      -2.886 -22.297   3.230  0.00  0.00      MEMB  
ATOM   4730 H12X POPCM  33      -3.049 -23.327   3.613  0.00  0.00      MEMB  
ATOM   4731 H12Y POPCM  33      -3.839 -21.987   2.749  0.00  0.00      MEMB  
ATOM   4732 C313 POPCM  33      -2.433 -21.343   4.358  0.00  0.00      MEMB  
ATOM   4733 H13X POPCM  33      -2.562 -20.282   4.057  0.00  0.00      MEMB  
ATOM   4734 H13Y POPCM  33      -1.355 -21.523   4.561  0.00  0.00      MEMB  
ATOM   4735 C314 POPCM  33      -3.245 -21.515   5.650  0.00  0.00      MEMB  
ATOM   4736 H14X POPCM  33      -3.662 -22.545   5.655  0.00  0.00      MEMB  
ATOM   4737 H14Y POPCM  33      -4.137 -20.853   5.659  0.00  0.00      MEMB  
ATOM   4738 C315 POPCM  33      -2.382 -21.417   6.873  0.00  0.00      MEMB  
ATOM   4739 H15X POPCM  33      -3.093 -21.394   7.726  0.00  0.00      MEMB  
ATOM   4740 H15Y POPCM  33      -1.845 -20.446   6.928  0.00  0.00      MEMB  
ATOM   4741 C316 POPCM  33      -1.385 -22.590   7.109  0.00  0.00      MEMB  
ATOM   4742 H16X POPCM  33      -0.626 -22.543   6.299  0.00  0.00      MEMB  
ATOM   4743 H16Y POPCM  33      -1.949 -23.545   7.169  0.00  0.00      MEMB  
ATOM   4744 H16Z POPCM  33      -0.821 -22.536   8.064  0.00  0.00      MEMB  
ATOM   4745  N   POPCM  34      34.265  11.893  18.162  0.00  0.00      MEMB  
ATOM   4746  C12 POPCM  34      34.256  12.163  16.662  0.00  0.00      MEMB  
ATOM   4747 H12A POPCM  34      35.271  11.986  16.340  0.00  0.00      MEMB  
ATOM   4748 H12B POPCM  34      34.065  13.209  16.473  0.00  0.00      MEMB  
ATOM   4749  C13 POPCM  34      35.311  12.664  18.874  0.00  0.00      MEMB  
ATOM   4750 H13A POPCM  34      36.287  12.391  18.499  0.00  0.00      MEMB  
ATOM   4751 H13B POPCM  34      35.165  13.733  18.922  0.00  0.00      MEMB  
ATOM   4752 H13C POPCM  34      35.166  12.333  19.891  0.00  0.00      MEMB  
ATOM   4753  C14 POPCM  34      32.900  12.314  18.692  0.00  0.00      MEMB  
ATOM   4754 H14A POPCM  34      32.184  12.030  17.934  0.00  0.00      MEMB  
ATOM   4755 H14B POPCM  34      32.702  11.955  19.691  0.00  0.00      MEMB  
ATOM   4756 H14C POPCM  34      32.879  13.391  18.762  0.00  0.00      MEMB  
ATOM   4757  C15 POPCM  34      34.480  10.483  18.519  0.00  0.00      MEMB  
ATOM   4758 H15A POPCM  34      35.486  10.166  18.286  0.00  0.00      MEMB  
ATOM   4759 H15B POPCM  34      33.689   9.862  18.124  0.00  0.00      MEMB  
ATOM   4760 H15C POPCM  34      34.373  10.417  19.591  0.00  0.00      MEMB  
ATOM   4761  C11 POPCM  34      33.266  11.448  15.736  0.00  0.00      MEMB  
ATOM   4762 H11A POPCM  34      33.324  10.369  15.997  0.00  0.00      MEMB  
ATOM   4763 H11B POPCM  34      33.523  11.704  14.686  0.00  0.00      MEMB  
ATOM   4764  P   POPCM  34      30.567  11.279  15.869  0.00  0.00      MEMB  
ATOM   4765  O13 POPCM  34      29.465  12.251  15.888  0.00  0.00      MEMB  
ATOM   4766  O14 POPCM  34      30.390  10.189  16.824  0.00  0.00      MEMB  
ATOM   4767  O12 POPCM  34      32.004  12.009  16.095  0.00  0.00      MEMB  
ATOM   4768  O11 POPCM  34      30.747  10.636  14.418  0.00  0.00      MEMB  
ATOM   4769  C1  POPCM  34      30.494  11.453  13.251  0.00  0.00      MEMB  
ATOM   4770  HA  POPCM  34      31.092  12.389  13.286  0.00  0.00      MEMB  
ATOM   4771  HB  POPCM  34      29.436  11.793  13.249  0.00  0.00      MEMB  
ATOM   4772  C2  POPCM  34      30.984  10.731  12.011  0.00  0.00      MEMB  
ATOM   4773  HS  POPCM  34      30.865  11.394  11.128  0.00  0.00      MEMB  
ATOM   4774  O21 POPCM  34      30.302   9.490  11.773  0.00  0.00      MEMB  
ATOM   4775  C21 POPCM  34      29.094   9.710  11.319  0.00  0.00      MEMB  
ATOM   4776  O22 POPCM  34      28.575  10.767  11.054  0.00  0.00      MEMB  
ATOM   4777  C22 POPCM  34      28.449   8.320  11.057  0.00  0.00      MEMB  
ATOM   4778  H2R POPCM  34      27.444   8.464  11.509  0.00  0.00      MEMB  
ATOM   4779  H2S POPCM  34      29.023   7.561  11.629  0.00  0.00      MEMB  
ATOM   4780  C3  POPCM  34      32.480  10.337  12.000  0.00  0.00      MEMB  
ATOM   4781  HX  POPCM  34      32.734   9.520  12.709  0.00  0.00      MEMB  
ATOM   4782  HY  POPCM  34      32.881  11.256  12.479  0.00  0.00      MEMB  
ATOM   4783  O31 POPCM  34      33.037  10.242  10.646  0.00  0.00      MEMB  
ATOM   4784  C31 POPCM  34      33.476   9.033  10.287  0.00  0.00      MEMB  
ATOM   4785  O32 POPCM  34      33.537   8.031  10.980  0.00  0.00      MEMB  
ATOM   4786  C32 POPCM  34      34.102   9.165   8.918  0.00  0.00      MEMB  
ATOM   4787  H2X POPCM  34      35.201   9.193   9.078  0.00  0.00      MEMB  
ATOM   4788  H2Y POPCM  34      33.858  10.199   8.590  0.00  0.00      MEMB  
ATOM   4789  C23 POPCM  34      28.268   8.075   9.605  0.00  0.00      MEMB  
ATOM   4790  H3R POPCM  34      27.643   8.878   9.160  0.00  0.00      MEMB  
ATOM   4791  H3S POPCM  34      27.801   7.083   9.424  0.00  0.00      MEMB  
ATOM   4792  C24 POPCM  34      29.550   8.130   8.735  0.00  0.00      MEMB  
ATOM   4793  H4R POPCM  34      30.353   7.469   9.125  0.00  0.00      MEMB  
ATOM   4794  H4S POPCM  34      30.074   9.110   8.713  0.00  0.00      MEMB  
ATOM   4795  C25 POPCM  34      29.110   7.628   7.347  0.00  0.00      MEMB  
ATOM   4796  H5R POPCM  34      28.496   6.706   7.435  0.00  0.00      MEMB  
ATOM   4797  H5S POPCM  34      30.052   7.272   6.880  0.00  0.00      MEMB  
ATOM   4798  C26 POPCM  34      28.334   8.616   6.477  0.00  0.00      MEMB  
ATOM   4799  H6R POPCM  34      27.527   9.120   7.051  0.00  0.00      MEMB  
ATOM   4800  H6S POPCM  34      27.998   8.079   5.564  0.00  0.00      MEMB  
ATOM   4801  C27 POPCM  34      29.291   9.672   5.950  0.00  0.00      MEMB  
ATOM   4802  H7R POPCM  34      29.972   9.206   5.206  0.00  0.00      MEMB  
ATOM   4803  H7S POPCM  34      29.763  10.191   6.811  0.00  0.00      MEMB  
ATOM   4804  C28 POPCM  34      28.411  10.791   5.304  0.00  0.00      MEMB  
ATOM   4805  H8R POPCM  34      27.658  11.037   6.083  0.00  0.00      MEMB  
ATOM   4806  H8S POPCM  34      28.001  10.211   4.449  0.00  0.00      MEMB  
ATOM   4807  C29 POPCM  34      29.127  11.948   4.674  0.00  0.00      MEMB  
ATOM   4808  H91 POPCM  34      30.097  12.169   5.142  0.00  0.00      MEMB  
ATOM   4809 C210 POPCM  34      28.706  12.784   3.709  0.00  0.00      MEMB  
ATOM   4810 H101 POPCM  34      29.376  13.636   3.520  0.00  0.00      MEMB  
ATOM   4811 C211 POPCM  34      27.454  12.587   2.936  0.00  0.00      MEMB  
ATOM   4812 H11R POPCM  34      26.975  11.588   3.011  0.00  0.00      MEMB  
ATOM   4813 H11S POPCM  34      27.666  12.873   1.883  0.00  0.00      MEMB  
ATOM   4814 C212 POPCM  34      26.404  13.593   3.460  0.00  0.00      MEMB  
ATOM   4815 H12R POPCM  34      26.203  13.265   4.502  0.00  0.00      MEMB  
ATOM   4816 H12S POPCM  34      25.567  13.245   2.818  0.00  0.00      MEMB  
ATOM   4817 C213 POPCM  34      26.644  15.087   3.089  0.00  0.00      MEMB  
ATOM   4818 H13R POPCM  34      26.775  14.944   1.995  0.00  0.00      MEMB  
ATOM   4819 H13S POPCM  34      27.451  15.530   3.710  0.00  0.00      MEMB  
ATOM   4820 C214 POPCM  34      25.368  15.875   3.264  0.00  0.00      MEMB  
ATOM   4821 H14R POPCM  34      25.116  16.078   4.327  0.00  0.00      MEMB  
ATOM   4822 H14S POPCM  34      24.552  15.243   2.851  0.00  0.00      MEMB  
ATOM   4823 C215 POPCM  34      25.484  17.254   2.631  0.00  0.00      MEMB  
ATOM   4824 H15R POPCM  34      24.552  17.842   2.771  0.00  0.00      MEMB  
ATOM   4825 H15S POPCM  34      25.676  16.958   1.578  0.00  0.00      MEMB  
ATOM   4826 C216 POPCM  34      26.737  18.128   2.989  0.00  0.00      MEMB  
ATOM   4827 H16R POPCM  34      27.612  17.475   2.781  0.00  0.00      MEMB  
ATOM   4828 H16S POPCM  34      26.654  18.400   4.063  0.00  0.00      MEMB  
ATOM   4829 C217 POPCM  34      26.837  19.407   2.108  0.00  0.00      MEMB  
ATOM   4830 H17R POPCM  34      25.926  20.013   2.301  0.00  0.00      MEMB  
ATOM   4831 H17S POPCM  34      26.816  18.986   1.081  0.00  0.00      MEMB  
ATOM   4832 C218 POPCM  34      28.163  20.174   2.358  0.00  0.00      MEMB  
ATOM   4833 H18R POPCM  34      27.963  21.251   2.172  0.00  0.00      MEMB  
ATOM   4834 H18S POPCM  34      29.059  19.795   1.821  0.00  0.00      MEMB  
ATOM   4835 H18T POPCM  34      28.330  20.153   3.456  0.00  0.00      MEMB  
ATOM   4836  C33 POPCM  34      33.493   8.104   7.893  0.00  0.00      MEMB  
ATOM   4837  H3X POPCM  34      32.402   8.289   7.799  0.00  0.00      MEMB  
ATOM   4838  H3Y POPCM  34      33.645   7.174   8.482  0.00  0.00      MEMB  
ATOM   4839  C34 POPCM  34      34.073   8.064   6.437  0.00  0.00      MEMB  
ATOM   4840  H4X POPCM  34      33.702   7.125   5.974  0.00  0.00      MEMB  
ATOM   4841  H4Y POPCM  34      35.179   8.139   6.512  0.00  0.00      MEMB  
ATOM   4842  C35 POPCM  34      33.501   9.207   5.656  0.00  0.00      MEMB  
ATOM   4843  H5X POPCM  34      32.590   9.622   6.139  0.00  0.00      MEMB  
ATOM   4844  H5Y POPCM  34      33.187   8.868   4.645  0.00  0.00      MEMB  
ATOM   4845  C36 POPCM  34      34.516  10.385   5.519  0.00  0.00      MEMB  
ATOM   4846  H6X POPCM  34      35.564  10.027   5.433  0.00  0.00      MEMB  
ATOM   4847  H6Y POPCM  34      34.441  11.018   6.429  0.00  0.00      MEMB  
ATOM   4848  C37 POPCM  34      34.004  11.412   4.410  0.00  0.00      MEMB  
ATOM   4849  H7X POPCM  34      32.911  11.563   4.539  0.00  0.00      MEMB  
ATOM   4850  H7Y POPCM  34      34.222  10.854   3.474  0.00  0.00      MEMB  
ATOM   4851  C38 POPCM  34      34.645  12.730   4.486  0.00  0.00      MEMB  
ATOM   4852  H8X POPCM  34      35.729  12.719   4.241  0.00  0.00      MEMB  
ATOM   4853  H8Y POPCM  34      34.576  13.140   5.516  0.00  0.00      MEMB  
ATOM   4854  C39 POPCM  34      34.046  13.772   3.446  0.00  0.00      MEMB  
ATOM   4855  H9X POPCM  34      33.803  13.278   2.481  0.00  0.00      MEMB  
ATOM   4856  H9Y POPCM  34      34.904  14.410   3.143  0.00  0.00      MEMB  
ATOM   4857 C310 POPCM  34      32.693  14.388   3.921  0.00  0.00      MEMB  
ATOM   4858 H10X POPCM  34      32.957  15.214   4.615  0.00  0.00      MEMB  
ATOM   4859 H10Y POPCM  34      32.067  13.613   4.413  0.00  0.00      MEMB  
ATOM   4860 C311 POPCM  34      31.905  15.164   2.783  0.00  0.00      MEMB  
ATOM   4861 H11X POPCM  34      31.090  15.644   3.368  0.00  0.00      MEMB  
ATOM   4862 H11Y POPCM  34      31.467  14.400   2.107  0.00  0.00      MEMB  
ATOM   4863 C312 POPCM  34      32.616  16.272   2.016  0.00  0.00      MEMB  
ATOM   4864 H12X POPCM  34      33.195  15.790   1.199  0.00  0.00      MEMB  
ATOM   4865 H12Y POPCM  34      33.287  16.822   2.710  0.00  0.00      MEMB  
ATOM   4866 C313 POPCM  34      31.566  17.196   1.352  0.00  0.00      MEMB  
ATOM   4867 H13X POPCM  34      32.199  18.082   1.129  0.00  0.00      MEMB  
ATOM   4868 H13Y POPCM  34      30.771  17.582   2.025  0.00  0.00      MEMB  
ATOM   4869 C314 POPCM  34      30.903  16.669   0.057  0.00  0.00      MEMB  
ATOM   4870 H14X POPCM  34      31.674  16.165  -0.565  0.00  0.00      MEMB  
ATOM   4871 H14Y POPCM  34      30.567  17.614  -0.420  0.00  0.00      MEMB  
ATOM   4872 C315 POPCM  34      29.693  15.776   0.242  0.00  0.00      MEMB  
ATOM   4873 H15X POPCM  34      28.907  16.213   0.895  0.00  0.00      MEMB  
ATOM   4874 H15Y POPCM  34      29.958  14.806   0.715  0.00  0.00      MEMB  
ATOM   4875 C316 POPCM  34      28.939  15.634  -1.080  0.00  0.00      MEMB  
ATOM   4876 H16X POPCM  34      27.963  15.151  -0.863  0.00  0.00      MEMB  
ATOM   4877 H16Y POPCM  34      29.442  15.138  -1.938  0.00  0.00      MEMB  
ATOM   4878 H16Z POPCM  34      28.615  16.608  -1.506  0.00  0.00      MEMB  
ATOM   4879  N   POPCM  35      42.955  22.813  20.122  0.00  0.00      MEMB  
ATOM   4880  C12 POPCM  35      42.666  24.022  19.234  0.00  0.00      MEMB  
ATOM   4881 H12A POPCM  35      42.531  24.881  19.874  0.00  0.00      MEMB  
ATOM   4882 H12B POPCM  35      41.727  23.870  18.723  0.00  0.00      MEMB  
ATOM   4883  C13 POPCM  35      44.158  22.979  20.975  0.00  0.00      MEMB  
ATOM   4884 H13A POPCM  35      44.075  23.820  21.648  0.00  0.00      MEMB  
ATOM   4885 H13B POPCM  35      44.295  22.048  21.504  0.00  0.00      MEMB  
ATOM   4886 H13C POPCM  35      45.002  23.171  20.329  0.00  0.00      MEMB  
ATOM   4887  C14 POPCM  35      41.741  22.602  20.988  0.00  0.00      MEMB  
ATOM   4888 H14A POPCM  35      41.838  22.064  21.920  0.00  0.00      MEMB  
ATOM   4889 H14B POPCM  35      41.309  23.562  21.229  0.00  0.00      MEMB  
ATOM   4890 H14C POPCM  35      40.873  22.164  20.518  0.00  0.00      MEMB  
ATOM   4891  C15 POPCM  35      43.118  21.546  19.304  0.00  0.00      MEMB  
ATOM   4892 H15A POPCM  35      44.040  21.568  18.742  0.00  0.00      MEMB  
ATOM   4893 H15B POPCM  35      42.364  21.368  18.551  0.00  0.00      MEMB  
ATOM   4894 H15C POPCM  35      43.103  20.705  19.982  0.00  0.00      MEMB  
ATOM   4895  C11 POPCM  35      43.788  24.499  18.275  0.00  0.00      MEMB  
ATOM   4896 H11A POPCM  35      43.400  25.315  17.628  0.00  0.00      MEMB  
ATOM   4897 H11B POPCM  35      44.153  23.682  17.617  0.00  0.00      MEMB  
ATOM   4898  P   POPCM  35      44.983  26.552  19.575  0.00  0.00      MEMB  
ATOM   4899  O13 POPCM  35      46.330  26.919  20.064  0.00  0.00      MEMB  
ATOM   4900  O14 POPCM  35      43.947  26.672  20.525  0.00  0.00      MEMB  
ATOM   4901  O12 POPCM  35      44.929  24.965  19.058  0.00  0.00      MEMB  
ATOM   4902  O11 POPCM  35      44.584  27.411  18.290  0.00  0.00      MEMB  
ATOM   4903  C1  POPCM  35      45.447  27.608  17.168  0.00  0.00      MEMB  
ATOM   4904  HA  POPCM  35      46.371  26.996  17.239  0.00  0.00      MEMB  
ATOM   4905  HB  POPCM  35      45.907  28.612  17.279  0.00  0.00      MEMB  
ATOM   4906  C2  POPCM  35      44.799  27.527  15.729  0.00  0.00      MEMB  
ATOM   4907  HS  POPCM  35      44.853  26.456  15.440  0.00  0.00      MEMB  
ATOM   4908  O21 POPCM  35      45.553  28.481  14.875  0.00  0.00      MEMB  
ATOM   4909  C21 POPCM  35      45.738  27.941  13.663  0.00  0.00      MEMB  
ATOM   4910  O22 POPCM  35      45.267  26.846  13.306  0.00  0.00      MEMB  
ATOM   4911  C22 POPCM  35      46.460  28.934  12.640  0.00  0.00      MEMB  
ATOM   4912  H2R POPCM  35      47.393  28.494  12.226  0.00  0.00      MEMB  
ATOM   4913  H2S POPCM  35      46.714  29.796  13.294  0.00  0.00      MEMB  
ATOM   4914  C3  POPCM  35      43.296  27.951  15.938  0.00  0.00      MEMB  
ATOM   4915  HX  POPCM  35      43.347  28.829  16.617  0.00  0.00      MEMB  
ATOM   4916  HY  POPCM  35      42.925  27.011  16.400  0.00  0.00      MEMB  
ATOM   4917  O31 POPCM  35      42.599  28.137  14.711  0.00  0.00      MEMB  
ATOM   4918  C31 POPCM  35      41.510  28.881  14.779  0.00  0.00      MEMB  
ATOM   4919  O32 POPCM  35      41.096  29.487  15.739  0.00  0.00      MEMB  
ATOM   4920  C32 POPCM  35      40.922  29.017  13.386  0.00  0.00      MEMB  
ATOM   4921  H2X POPCM  35      40.901  27.952  13.071  0.00  0.00      MEMB  
ATOM   4922  H2Y POPCM  35      41.517  29.614  12.662  0.00  0.00      MEMB  
ATOM   4923  C23 POPCM  35      45.472  29.437  11.501  0.00  0.00      MEMB  
ATOM   4924  H3R POPCM  35      44.460  29.570  11.940  0.00  0.00      MEMB  
ATOM   4925  H3S POPCM  35      45.388  28.590  10.786  0.00  0.00      MEMB  
ATOM   4926  C24 POPCM  35      45.847  30.672  10.622  0.00  0.00      MEMB  
ATOM   4927  H4R POPCM  35      46.850  30.530  10.167  0.00  0.00      MEMB  
ATOM   4928  H4S POPCM  35      45.927  31.569  11.273  0.00  0.00      MEMB  
ATOM   4929  C25 POPCM  35      44.838  31.066   9.534  0.00  0.00      MEMB  
ATOM   4930  H5R POPCM  35      45.417  31.749   8.876  0.00  0.00      MEMB  
ATOM   4931  H5S POPCM  35      43.924  31.595   9.878  0.00  0.00      MEMB  
ATOM   4932  C26 POPCM  35      44.459  29.795   8.717  0.00  0.00      MEMB  
ATOM   4933  H6R POPCM  35      43.876  29.051   9.301  0.00  0.00      MEMB  
ATOM   4934  H6S POPCM  35      45.339  29.171   8.454  0.00  0.00      MEMB  
ATOM   4935  C27 POPCM  35      43.678  30.140   7.391  0.00  0.00      MEMB  
ATOM   4936  H7R POPCM  35      43.204  29.201   7.033  0.00  0.00      MEMB  
ATOM   4937  H7S POPCM  35      44.446  30.514   6.680  0.00  0.00      MEMB  
ATOM   4938  C28 POPCM  35      42.561  31.183   7.442  0.00  0.00      MEMB  
ATOM   4939  H8R POPCM  35      42.376  31.303   6.353  0.00  0.00      MEMB  
ATOM   4940  H8S POPCM  35      43.002  32.108   7.872  0.00  0.00      MEMB  
ATOM   4941  C29 POPCM  35      41.389  30.705   8.270  0.00  0.00      MEMB  
ATOM   4942  H91 POPCM  35      41.825  30.046   9.036  0.00  0.00      MEMB  
ATOM   4943 C210 POPCM  35      40.070  30.924   8.202  0.00  0.00      MEMB  
ATOM   4944 H101 POPCM  35      39.391  30.680   9.033  0.00  0.00      MEMB  
ATOM   4945 C211 POPCM  35      39.399  31.716   7.154  0.00  0.00      MEMB  
ATOM   4946 H11R POPCM  35      39.903  31.613   6.169  0.00  0.00      MEMB  
ATOM   4947 H11S POPCM  35      39.308  32.801   7.371  0.00  0.00      MEMB  
ATOM   4948 C212 POPCM  35      37.949  31.204   6.847  0.00  0.00      MEMB  
ATOM   4949 H12R POPCM  35      37.369  31.364   7.781  0.00  0.00      MEMB  
ATOM   4950 H12S POPCM  35      38.023  30.127   6.585  0.00  0.00      MEMB  
ATOM   4951 C213 POPCM  35      37.293  32.044   5.655  0.00  0.00      MEMB  
ATOM   4952 H13R POPCM  35      37.932  31.886   4.760  0.00  0.00      MEMB  
ATOM   4953 H13S POPCM  35      37.271  33.111   5.964  0.00  0.00      MEMB  
ATOM   4954 C214 POPCM  35      35.836  31.660   5.261  0.00  0.00      MEMB  
ATOM   4955 H14R POPCM  35      35.305  31.469   6.218  0.00  0.00      MEMB  
ATOM   4956 H14S POPCM  35      35.888  30.654   4.793  0.00  0.00      MEMB  
ATOM   4957 C215 POPCM  35      35.147  32.648   4.391  0.00  0.00      MEMB  
ATOM   4958 H15R POPCM  35      34.651  33.331   5.114  0.00  0.00      MEMB  
ATOM   4959 H15S POPCM  35      34.389  32.057   3.835  0.00  0.00      MEMB  
ATOM   4960 C216 POPCM  35      36.133  33.368   3.453  0.00  0.00      MEMB  
ATOM   4961 H16R POPCM  35      36.622  32.609   2.807  0.00  0.00      MEMB  
ATOM   4962 H16S POPCM  35      36.888  33.971   4.001  0.00  0.00      MEMB  
ATOM   4963 C217 POPCM  35      35.511  34.430   2.527  0.00  0.00      MEMB  
ATOM   4964 H17R POPCM  35      35.119  35.271   3.138  0.00  0.00      MEMB  
ATOM   4965 H17S POPCM  35      34.683  33.932   1.979  0.00  0.00      MEMB  
ATOM   4966 C218 POPCM  35      36.425  34.959   1.357  0.00  0.00      MEMB  
ATOM   4967 H18R POPCM  35      35.963  35.854   0.890  0.00  0.00      MEMB  
ATOM   4968 H18S POPCM  35      36.701  34.227   0.568  0.00  0.00      MEMB  
ATOM   4969 H18T POPCM  35      37.369  35.376   1.769  0.00  0.00      MEMB  
ATOM   4970  C33 POPCM  35      39.546  29.665  13.309  0.00  0.00      MEMB  
ATOM   4971  H3X POPCM  35      39.586  30.708  13.691  0.00  0.00      MEMB  
ATOM   4972  H3Y POPCM  35      38.900  29.070  13.990  0.00  0.00      MEMB  
ATOM   4973  C34 POPCM  35      38.990  29.702  11.869  0.00  0.00      MEMB  
ATOM   4974  H4X POPCM  35      39.250  28.822  11.242  0.00  0.00      MEMB  
ATOM   4975  H4Y POPCM  35      39.508  30.515  11.316  0.00  0.00      MEMB  
ATOM   4976  C35 POPCM  35      37.430  29.753  11.962  0.00  0.00      MEMB  
ATOM   4977  H5X POPCM  35      37.093  30.685  12.465  0.00  0.00      MEMB  
ATOM   4978  H5Y POPCM  35      37.092  28.880  12.560  0.00  0.00      MEMB  
ATOM   4979  C36 POPCM  35      36.859  29.815  10.605  0.00  0.00      MEMB  
ATOM   4980  H6X POPCM  35      37.530  30.415   9.953  0.00  0.00      MEMB  
ATOM   4981  H6Y POPCM  35      35.989  30.496  10.720  0.00  0.00      MEMB  
ATOM   4982  C37 POPCM  35      36.401  28.494   9.954  0.00  0.00      MEMB  
ATOM   4983  H7X POPCM  35      35.609  28.112  10.633  0.00  0.00      MEMB  
ATOM   4984  H7Y POPCM  35      37.251  27.787   9.845  0.00  0.00      MEMB  
ATOM   4985  C38 POPCM  35      35.821  28.605   8.527  0.00  0.00      MEMB  
ATOM   4986  H8X POPCM  35      36.601  28.833   7.770  0.00  0.00      MEMB  
ATOM   4987  H8Y POPCM  35      35.123  29.446   8.327  0.00  0.00      MEMB  
ATOM   4988  C39 POPCM  35      35.190  27.335   7.978  0.00  0.00      MEMB  
ATOM   4989  H9X POPCM  35      34.339  27.084   8.647  0.00  0.00      MEMB  
ATOM   4990  H9Y POPCM  35      35.846  26.452   8.137  0.00  0.00      MEMB  
ATOM   4991 C310 POPCM  35      34.711  27.301   6.547  0.00  0.00      MEMB  
ATOM   4992 H10X POPCM  35      33.974  28.086   6.271  0.00  0.00      MEMB  
ATOM   4993 H10Y POPCM  35      34.285  26.283   6.427  0.00  0.00      MEMB  
ATOM   4994 C311 POPCM  35      35.989  27.345   5.654  0.00  0.00      MEMB  
ATOM   4995 H11X POPCM  35      36.716  26.686   6.176  0.00  0.00      MEMB  
ATOM   4996 H11Y POPCM  35      36.334  28.401   5.644  0.00  0.00      MEMB  
ATOM   4997 C312 POPCM  35      35.747  26.944   4.224  0.00  0.00      MEMB  
ATOM   4998 H12X POPCM  35      35.582  25.845   4.227  0.00  0.00      MEMB  
ATOM   4999 H12Y POPCM  35      36.736  27.084   3.739  0.00  0.00      MEMB  
ATOM   5000 C313 POPCM  35      34.578  27.575   3.523  0.00  0.00      MEMB  
ATOM   5001 H13X POPCM  35      34.583  28.633   3.861  0.00  0.00      MEMB  
ATOM   5002 H13Y POPCM  35      33.562  27.329   3.900  0.00  0.00      MEMB  
ATOM   5003 C314 POPCM  35      34.563  27.535   2.005  0.00  0.00      MEMB  
ATOM   5004 H14X POPCM  35      34.414  26.532   1.552  0.00  0.00      MEMB  
ATOM   5005 H14Y POPCM  35      35.521  27.923   1.598  0.00  0.00      MEMB  
ATOM   5006 C315 POPCM  35      33.572  28.522   1.448  0.00  0.00      MEMB  
ATOM   5007 H15X POPCM  35      33.830  29.512   1.882  0.00  0.00      MEMB  
ATOM   5008 H15Y POPCM  35      32.581  28.297   1.897  0.00  0.00      MEMB  
ATOM   5009 C316 POPCM  35      33.478  28.542  -0.115  0.00  0.00      MEMB  
ATOM   5010 H16X POPCM  35      34.528  28.621  -0.471  0.00  0.00      MEMB  
ATOM   5011 H16Y POPCM  35      32.831  29.414  -0.348  0.00  0.00      MEMB  
ATOM   5012 H16Z POPCM  35      33.019  27.544  -0.285  0.00  0.00      MEMB  
ATOM   5013  N   POPCM  36      -4.960  71.864  19.614  0.00  0.00      MEMB  
ATOM   5014  C12 POPCM  36      -6.374  71.310  19.251  0.00  0.00      MEMB  
ATOM   5015 H12A POPCM  36      -6.869  71.254  20.209  0.00  0.00      MEMB  
ATOM   5016 H12B POPCM  36      -6.211  70.259  19.066  0.00  0.00      MEMB  
ATOM   5017  C13 POPCM  36      -4.132  72.109  18.407  0.00  0.00      MEMB  
ATOM   5018 H13A POPCM  36      -3.187  72.573  18.647  0.00  0.00      MEMB  
ATOM   5019 H13B POPCM  36      -3.916  71.196  17.872  0.00  0.00      MEMB  
ATOM   5020 H13C POPCM  36      -4.689  72.797  17.788  0.00  0.00      MEMB  
ATOM   5021  C14 POPCM  36      -5.075  73.226  20.218  0.00  0.00      MEMB  
ATOM   5022 H14A POPCM  36      -4.086  73.651  20.307  0.00  0.00      MEMB  
ATOM   5023 H14B POPCM  36      -5.680  73.906  19.636  0.00  0.00      MEMB  
ATOM   5024 H14C POPCM  36      -5.572  73.206  21.176  0.00  0.00      MEMB  
ATOM   5025  C15 POPCM  36      -4.215  70.853  20.420  0.00  0.00      MEMB  
ATOM   5026 H15A POPCM  36      -4.597  70.689  21.416  0.00  0.00      MEMB  
ATOM   5027 H15B POPCM  36      -3.160  71.059  20.517  0.00  0.00      MEMB  
ATOM   5028 H15C POPCM  36      -4.202  69.930  19.858  0.00  0.00      MEMB  
ATOM   5029  C11 POPCM  36      -7.396  72.113  18.444  0.00  0.00      MEMB  
ATOM   5030 H11A POPCM  36      -8.109  71.348  18.066  0.00  0.00      MEMB  
ATOM   5031 H11B POPCM  36      -6.847  72.529  17.573  0.00  0.00      MEMB  
ATOM   5032  P   POPCM  36      -9.112  72.925  20.180  0.00  0.00      MEMB  
ATOM   5033  O13 POPCM  36      -9.785  74.234  20.409  0.00  0.00      MEMB  
ATOM   5034  O14 POPCM  36      -8.656  72.137  21.370  0.00  0.00      MEMB  
ATOM   5035  O12 POPCM  36      -7.929  73.179  19.197  0.00  0.00      MEMB  
ATOM   5036  O11 POPCM  36     -10.001  72.092  19.216  0.00  0.00      MEMB  
ATOM   5037  C1  POPCM  36     -10.648  72.773  18.087  0.00  0.00      MEMB  
ATOM   5038  HA  POPCM  36      -9.956  73.467  17.565  0.00  0.00      MEMB  
ATOM   5039  HB  POPCM  36     -11.517  73.359  18.456  0.00  0.00      MEMB  
ATOM   5040  C2  POPCM  36     -11.234  71.782  17.053  0.00  0.00      MEMB  
ATOM   5041  HS  POPCM  36     -11.768  70.987  17.617  0.00  0.00      MEMB  
ATOM   5042  O21 POPCM  36     -10.146  71.150  16.311  0.00  0.00      MEMB  
ATOM   5043  C21 POPCM  36     -10.509  70.077  15.557  0.00  0.00      MEMB  
ATOM   5044  O22 POPCM  36     -11.695  69.747  15.381  0.00  0.00      MEMB  
ATOM   5045  C22 POPCM  36      -9.322  69.299  14.981  0.00  0.00      MEMB  
ATOM   5046  H2R POPCM  36      -9.321  69.406  13.876  0.00  0.00      MEMB  
ATOM   5047  H2S POPCM  36      -9.579  68.221  15.055  0.00  0.00      MEMB  
ATOM   5048  C3  POPCM  36     -12.205  72.585  16.157  0.00  0.00      MEMB  
ATOM   5049  HX  POPCM  36     -12.978  73.073  16.789  0.00  0.00      MEMB  
ATOM   5050  HY  POPCM  36     -12.846  71.976  15.484  0.00  0.00      MEMB  
ATOM   5051  O31 POPCM  36     -11.607  73.610  15.295  0.00  0.00      MEMB  
ATOM   5052  C31 POPCM  36     -11.657  74.911  15.748  0.00  0.00      MEMB  
ATOM   5053  O32 POPCM  36     -12.173  75.323  16.731  0.00  0.00      MEMB  
ATOM   5054  C32 POPCM  36     -10.947  75.797  14.827  0.00  0.00      MEMB  
ATOM   5055  H2X POPCM  36     -10.883  75.341  13.816  0.00  0.00      MEMB  
ATOM   5056  H2Y POPCM  36      -9.914  75.923  15.214  0.00  0.00      MEMB  
ATOM   5057  C23 POPCM  36      -7.964  69.555  15.597  0.00  0.00      MEMB  
ATOM   5058  H3R POPCM  36      -7.322  68.750  15.181  0.00  0.00      MEMB  
ATOM   5059  H3S POPCM  36      -7.904  69.501  16.705  0.00  0.00      MEMB  
ATOM   5060  C24 POPCM  36      -7.167  70.752  15.124  0.00  0.00      MEMB  
ATOM   5061  H4R POPCM  36      -6.426  70.891  15.940  0.00  0.00      MEMB  
ATOM   5062  H4S POPCM  36      -7.832  71.641  15.169  0.00  0.00      MEMB
[truncated: 14,447,999 more chars]
