# Supplementary material for: Planar aggregation of the influenza viral fusion peptide alters membrane structure and hydration, promoting poration
Source: Nat Commun. 2022 Dec 5;13:7336. doi: 10.1038/s41467-022-34576-z (PMC9722698; doi:10.1038/s41467-022-34576-z)
Supplement: Supplementary file 3 — Supplementary Data 1 [file 41467_2022_34576_MOESM3_ESM.zip › PDBs/chol_1FP_initial.pdb]

REMARK  GENERATED BY CHARMM-GUI (HTTP://WWW.CHARMM-GUI.ORG) V3.5 ON MAY, 27. 2021. JOB
REMARK  INPUT GENERATION                                                              
REMARK   DATE:     5/27/21     20: 9:57      CREATED BY USER: apache                  
ATOM      1  N   GLY     1       0.352  -7.002  20.597  1.00  0.00      PROA
ATOM      2  HT1 GLY     1       0.809  -7.240  21.523  1.00  0.00      PROA
ATOM      3  HT2 GLY     1      -0.648  -7.228  20.705  1.00  0.00      PROA
ATOM      4  HT3 GLY     1       0.454  -5.957  20.500  1.00  0.00      PROA
ATOM      5  CA  GLY     1       0.974  -7.726  19.430  1.00  0.00      PROA
ATOM      6  HA1 GLY     1       0.566  -8.725  19.375  1.00  0.00      PROA
ATOM      7  HA2 GLY     1       2.048  -7.732  19.557  1.00  0.00      PROA
ATOM      8  C   GLY     1       0.649  -6.984  18.161  1.00  0.00      PROA
ATOM      9  O   GLY     1       0.462  -5.776  18.229  1.00  0.00      PROA
ATOM     10  N   LEU     2       0.535  -7.687  16.996  1.00  0.00      PROA
ATOM     11  HN  LEU     2       0.663  -8.676  16.996  1.00  0.00      PROA
ATOM     12  CA  LEU     2       0.326  -7.112  15.642  1.00  0.00      PROA
ATOM     13  HA  LEU     2       1.052  -6.331  15.516  1.00  0.00      PROA
ATOM     14  CB  LEU     2       0.518  -8.186  14.510  1.00  0.00      PROA
ATOM     15  HB1 LEU     2      -0.168  -9.040  14.717  1.00  0.00      PROA
ATOM     16  HB2 LEU     2       1.562  -8.558  14.573  1.00  0.00      PROA
ATOM     17  CG  LEU     2       0.269  -7.750  13.027  1.00  0.00      PROA
ATOM     18  HG  LEU     2      -0.760  -7.329  12.946  1.00  0.00      PROA
ATOM     19  CD1 LEU     2       1.274  -6.713  12.495  1.00  0.00      PROA
ATOM     20 HD11 LEU     2       2.310  -7.112  12.526  1.00  0.00      PROA
ATOM     21 HD12 LEU     2       1.227  -5.781  13.093  1.00  0.00      PROA
ATOM     22 HD13 LEU     2       1.039  -6.464  11.433  1.00  0.00      PROA
ATOM     23  CD2 LEU     2       0.292  -8.927  12.043  1.00  0.00      PROA
ATOM     24 HD21 LEU     2      -0.501  -9.659  12.293  1.00  0.00      PROA
ATOM     25 HD22 LEU     2       1.283  -9.425  12.068  1.00  0.00      PROA
ATOM     26 HD23 LEU     2       0.106  -8.543  11.013  1.00  0.00      PROA
ATOM     27  C   LEU     2      -0.927  -6.313  15.398  1.00  0.00      PROA
ATOM     28  O   LEU     2      -0.882  -5.205  14.874  1.00  0.00      PROA
ATOM     29  N   PHE     3      -2.076  -6.814  15.849  1.00  0.00      PROA
ATOM     30  HN  PHE     3      -2.129  -7.746  16.169  1.00  0.00      PROA
ATOM     31  CA  PHE     3      -3.318  -6.102  15.718  1.00  0.00      PROA
ATOM     32  HA  PHE     3      -3.215  -5.359  14.942  1.00  0.00      PROA
ATOM     33  CB  PHE     3      -4.440  -7.109  15.359  1.00  0.00      PROA
ATOM     34  HB1 PHE     3      -5.407  -6.576  15.255  1.00  0.00      PROA
ATOM     35  HB2 PHE     3      -4.518  -7.908  16.122  1.00  0.00      PROA
ATOM     36  CG  PHE     3      -4.192  -7.757  14.034  1.00  0.00      PROA
ATOM     37  CD1 PHE     3      -4.484  -9.114  13.831  1.00  0.00      PROA
ATOM     38  HD1 PHE     3      -4.791  -9.745  14.659  1.00  0.00      PROA
ATOM     39  CE1 PHE     3      -4.447  -9.625  12.530  1.00  0.00      PROA
ATOM     40  HE1 PHE     3      -4.822 -10.618  12.357  1.00  0.00      PROA
ATOM     41  CZ  PHE     3      -3.926  -8.854  11.474  1.00  0.00      PROA
ATOM     42  HZ  PHE     3      -3.857  -9.275  10.484  1.00  0.00      PROA
ATOM     43  CD2 PHE     3      -3.779  -6.973  12.947  1.00  0.00      PROA
ATOM     44  HD2 PHE     3      -3.683  -5.909  13.061  1.00  0.00      PROA
ATOM     45  CE2 PHE     3      -3.511  -7.535  11.703  1.00  0.00      PROA
ATOM     46  HE2 PHE     3      -3.010  -6.930  10.952  1.00  0.00      PROA
ATOM     47  C   PHE     3      -3.655  -5.239  16.924  1.00  0.00      PROA
ATOM     48  O   PHE     3      -4.453  -4.312  16.822  1.00  0.00      PROA
ATOM     49  N   GLY     4      -2.962  -5.411  18.075  1.00  0.00      PROA
ATOM     50  HN  GLY     4      -2.407  -6.216  18.235  1.00  0.00      PROA
ATOM     51  CA  GLY     4      -2.957  -4.398  19.116  1.00  0.00      PROA
ATOM     52  HA1 GLY     4      -2.500  -4.849  19.966  1.00  0.00      PROA
ATOM     53  HA2 GLY     4      -3.975  -4.105  19.308  1.00  0.00      PROA
ATOM     54  C   GLY     4      -2.139  -3.163  18.829  1.00  0.00      PROA
ATOM     55  O   GLY     4      -2.388  -2.083  19.364  1.00  0.00      PROA
ATOM     56  N   ALA     5      -1.109  -3.288  17.978  1.00  0.00      PROA
ATOM     57  HN  ALA     5      -0.776  -4.175  17.668  1.00  0.00      PROA
ATOM     58  CA  ALA     5      -0.451  -2.135  17.429  1.00  0.00      PROA
ATOM     59  HA  ALA     5      -0.027  -1.550  18.232  1.00  0.00      PROA
ATOM     60  CB  ALA     5       0.653  -2.569  16.480  1.00  0.00      PROA
ATOM     61  HB1 ALA     5       0.228  -3.153  15.637  1.00  0.00      PROA
ATOM     62  HB2 ALA     5       1.380  -3.188  17.034  1.00  0.00      PROA
ATOM     63  HB3 ALA     5       1.171  -1.677  16.071  1.00  0.00      PROA
ATOM     64  C   ALA     5      -1.430  -1.320  16.622  1.00  0.00      PROA
ATOM     65  O   ALA     5      -1.494  -0.105  16.693  1.00  0.00      PROA
ATOM     66  N   ILE     6      -2.260  -1.995  15.824  1.00  0.00      PROA
ATOM     67  HN  ILE     6      -2.250  -2.987  15.835  1.00  0.00      PROA
ATOM     68  CA  ILE     6      -3.182  -1.351  14.919  1.00  0.00      PROA
ATOM     69  HA  ILE     6      -2.682  -0.489  14.502  1.00  0.00      PROA
ATOM     70  CB  ILE     6      -3.637  -2.349  13.860  1.00  0.00      PROA
ATOM     71  HB  ILE     6      -4.032  -3.237  14.404  1.00  0.00      PROA
ATOM     72  CG2 ILE     6      -4.744  -1.786  12.943  1.00  0.00      PROA
ATOM     73 HG21 ILE     6      -4.451  -0.800  12.523  1.00  0.00      PROA
ATOM     74 HG22 ILE     6      -5.707  -1.672  13.473  1.00  0.00      PROA
ATOM     75 HG23 ILE     6      -4.887  -2.488  12.089  1.00  0.00      PROA
ATOM     76  CG1 ILE     6      -2.496  -2.839  12.944  1.00  0.00      PROA
ATOM     77 HG11 ILE     6      -2.907  -3.627  12.266  1.00  0.00      PROA
ATOM     78 HG12 ILE     6      -1.675  -3.301  13.527  1.00  0.00      PROA
ATOM     79  CD  ILE     6      -1.950  -1.691  12.096  1.00  0.00      PROA
ATOM     80  HD1 ILE     6      -1.691  -0.832  12.749  1.00  0.00      PROA
ATOM     81  HD2 ILE     6      -2.716  -1.351  11.364  1.00  0.00      PROA
ATOM     82  HD3 ILE     6      -1.042  -2.002  11.543  1.00  0.00      PROA
ATOM     83  C   ILE     6      -4.373  -0.769  15.622  1.00  0.00      PROA
ATOM     84  O   ILE     6      -4.821   0.327  15.304  1.00  0.00      PROA
ATOM     85  N   ALA     7      -4.868  -1.440  16.668  1.00  0.00      PROA
ATOM     86  HN  ALA     7      -4.659  -2.404  16.809  1.00  0.00      PROA
ATOM     87  CA  ALA     7      -5.712  -0.842  17.660  1.00  0.00      PROA
ATOM     88  HA  ALA     7      -6.586  -0.453  17.161  1.00  0.00      PROA
ATOM     89  CB  ALA     7      -6.086  -1.952  18.654  1.00  0.00      PROA
ATOM     90  HB1 ALA     7      -5.196  -2.266  19.241  1.00  0.00      PROA
ATOM     91  HB2 ALA     7      -6.463  -2.849  18.111  1.00  0.00      PROA
ATOM     92  HB3 ALA     7      -6.868  -1.596  19.352  1.00  0.00      PROA
ATOM     93  C   ALA     7      -5.089   0.353  18.384  1.00  0.00      PROA
ATOM     94  O   ALA     7      -5.710   1.400  18.489  1.00  0.00      PROA
ATOM     95  N   GLY     8      -3.831   0.288  18.847  1.00  0.00      PROA
ATOM     96  HN  GLY     8      -3.387  -0.610  18.921  1.00  0.00      PROA
ATOM     97  CA  GLY     8      -3.069   1.441  19.342  1.00  0.00      PROA
ATOM     98  HA1 GLY     8      -2.095   1.069  19.608  1.00  0.00      PROA
ATOM     99  HA2 GLY     8      -3.592   1.852  20.189  1.00  0.00      PROA
ATOM    100  C   GLY     8      -2.841   2.591  18.386  1.00  0.00      PROA
ATOM    101  O   GLY     8      -2.801   3.741  18.811  1.00  0.00      PROA
ATOM    102  N   PHE     9      -2.690   2.289  17.082  1.00  0.00      PROA
ATOM    103  HN  PHE     9      -2.661   1.319  16.839  1.00  0.00      PROA
ATOM    104  CA  PHE     9      -2.542   3.161  15.939  1.00  0.00      PROA
ATOM    105  HA  PHE     9      -1.800   3.898  16.204  1.00  0.00      PROA
ATOM    106  CB  PHE     9      -2.084   2.441  14.643  1.00  0.00      PROA
ATOM    107  HB1 PHE     9      -2.708   1.540  14.494  1.00  0.00      PROA
ATOM    108  HB2 PHE     9      -1.027   2.142  14.739  1.00  0.00      PROA
ATOM    109  CG  PHE     9      -2.185   3.252  13.381  1.00  0.00      PROA
ATOM    110  CD1 PHE     9      -2.867   2.688  12.294  1.00  0.00      PROA
ATOM    111  HD1 PHE     9      -3.264   1.683  12.378  1.00  0.00      PROA
ATOM    112  CE1 PHE     9      -3.027   3.417  11.118  1.00  0.00      PROA
ATOM    113  HE1 PHE     9      -3.627   3.018  10.314  1.00  0.00      PROA
ATOM    114  CZ  PHE     9      -2.400   4.664  10.993  1.00  0.00      PROA
ATOM    115  HZ  PHE     9      -2.441   5.192  10.060  1.00  0.00      PROA
ATOM    116  CD2 PHE     9      -1.633   4.547  13.275  1.00  0.00      PROA
ATOM    117  HD2 PHE     9      -1.151   5.005  14.127  1.00  0.00      PROA
ATOM    118  CE2 PHE     9      -1.711   5.241  12.067  1.00  0.00      PROA
ATOM    119  HE2 PHE     9      -1.264   6.223  11.955  1.00  0.00      PROA
ATOM    120  C   PHE     9      -3.720   3.995  15.683  1.00  0.00      PROA
ATOM    121  O   PHE     9      -3.519   5.167  15.399  1.00  0.00      PROA
ATOM    122  N   ILE    10      -4.977   3.514  15.909  1.00  0.00      PROA
ATOM    123  HN  ILE    10      -5.130   2.575  16.186  1.00  0.00      PROA
ATOM    124  CA  ILE    10      -6.196   4.309  15.826  1.00  0.00      PROA
ATOM    125  HA  ILE    10      -5.950   5.205  15.239  1.00  0.00      PROA
ATOM    126  CB  ILE    10      -7.344   3.667  15.231  1.00  0.00      PROA
ATOM    127  HB  ILE    10      -7.148   3.367  14.188  1.00  0.00      PROA
ATOM    128  CG2 ILE    10      -7.572   2.489  16.137  1.00  0.00      PROA
ATOM    129 HG21 ILE    10      -7.841   2.473  17.200  1.00  0.00      PROA
ATOM    130 HG22 ILE    10      -6.739   1.754  16.000  1.00  0.00      PROA
ATOM    131 HG23 ILE    10      -8.604   2.265  15.854  1.00  0.00      PROA
ATOM    132  CG1 ILE    10      -8.594   4.565  15.132  1.00  0.00      PROA
ATOM    133 HG11 ILE    10      -8.207   5.598  14.956  1.00  0.00      PROA
ATOM    134 HG12 ILE    10      -9.173   4.542  16.100  1.00  0.00      PROA
ATOM    135  CD  ILE    10      -9.500   4.140  14.048  1.00  0.00      PROA
ATOM    136  HD1 ILE    10      -9.872   3.121  14.248  1.00  0.00      PROA
ATOM    137  HD2 ILE    10      -8.932   4.106  13.111  1.00  0.00      PROA
ATOM    138  HD3 ILE    10     -10.335   4.862  13.995  1.00  0.00      PROA
ATOM    139  C   ILE    10      -6.949   4.579  17.196  1.00  0.00      PROA
ATOM    140  O   ILE    10      -7.660   5.522  17.234  1.00  0.00      PROA
ATOM    141  N   GLU    11      -6.513   4.047  18.427  1.00  0.00      PROA
ATOM    142  HN  GLU    11      -5.846   3.322  18.390  1.00  0.00      PROA
ATOM    143  CA  GLU    11      -6.357   4.905  19.710  1.00  0.00      PROA
ATOM    144  HA  GLU    11      -7.347   5.366  19.736  1.00  0.00      PROA
ATOM    145  CB  GLU    11      -6.517   3.974  20.748  1.00  0.00      PROA
ATOM    146  HB1 GLU    11      -6.330   4.505  21.703  1.00  0.00      PROA
ATOM    147  HB2 GLU    11      -5.745   3.228  20.492  1.00  0.00      PROA
ATOM    148  CG  GLU    11      -7.941   3.418  20.715  1.00  0.00      PROA
ATOM    149  HG1 GLU    11      -7.872   2.487  21.287  1.00  0.00      PROA
ATOM    150  HG2 GLU    11      -8.307   3.180  19.695  1.00  0.00      PROA
ATOM    151  CD  GLU    11      -8.946   4.368  21.375  1.00  0.00      PROA
ATOM    152  OE1 GLU    11      -9.739   5.024  20.664  1.00  0.00      PROA
ATOM    153  OE2 GLU    11      -8.864   4.477  22.628  1.00  0.00      PROA
ATOM    154  C   GLU    11      -5.099   5.963  20.413  1.00  0.00      PROA
ATOM    155  O   GLU    11      -5.360   7.002  21.011  1.00  0.00      PROA
ATOM    156  N   GLY    12      -3.785   5.893  20.074  1.00  0.00      PROA
ATOM    157  HN  GLY    12      -3.630   5.383  19.208  1.00  0.00      PROA
ATOM    158  CA  GLY    12      -2.917   7.029  20.173  1.00  0.00      PROA
ATOM    159  HA1 GLY    12      -2.541   6.710  21.086  1.00  0.00      PROA
ATOM    160  HA2 GLY    12      -3.464   7.982  20.166  1.00  0.00      PROA
ATOM    161  C   GLY    12      -1.785   7.168  19.140  1.00  0.00      PROA
ATOM    162  O   GLY    12      -0.685   7.342  19.613  1.00  0.00      PROA
ATOM    163  N   GLY    13      -1.924   7.140  17.762  1.00  0.00      PROA
ATOM    164  HN  GLY    13      -2.833   7.053  17.337  1.00  0.00      PROA
ATOM    165  CA  GLY    13      -0.873   7.328  16.769  1.00  0.00      PROA
ATOM    166  HA1 GLY    13      -0.534   8.353  16.832  1.00  0.00      PROA
ATOM    167  HA2 GLY    13      -1.303   7.116  15.802  1.00  0.00      PROA
ATOM    168  C   GLY    13       0.281   6.371  16.936  1.00  0.00      PROA
ATOM    169  O   GLY    13       0.122   5.243  17.373  1.00  0.00      PROA
ATOM    170  N   TRP    14       1.469   6.741  16.535  1.00  0.00      PROA
ATOM    171  HN  TRP    14       1.641   7.660  16.175  1.00  0.00      PROA
ATOM    172  CA  TRP    14       2.650   5.930  16.620  1.00  0.00      PROA
ATOM    173  HA  TRP    14       2.580   5.044  16.024  1.00  0.00      PROA
ATOM    174  CB  TRP    14       3.712   6.709  15.994  1.00  0.00      PROA
ATOM    175  HB1 TRP    14       3.778   6.741  14.881  1.00  0.00      PROA
ATOM    176  HB2 TRP    14       4.513   5.930  16.160  1.00  0.00      PROA
ATOM    177  CG  TRP    14       3.691   8.083  16.743  1.00  0.00      PROA
ATOM    178  CD1 TRP    14       4.478   8.589  17.778  1.00  0.00      PROA
ATOM    179  HD1 TRP    14       5.409   8.154  18.160  1.00  0.00      PROA
ATOM    180  NE1 TRP    14       4.386   9.958  17.936  1.00  0.00      PROA
ATOM    181  HE1 TRP    14       5.207  10.501  18.101  1.00  0.00      PROA
ATOM    182  CE2 TRP    14       3.368  10.372  17.166  1.00  0.00      PROA
ATOM    183  CD2 TRP    14       2.832   9.211  16.424  1.00  0.00      PROA
ATOM    184  CE3 TRP    14       1.995   9.444  15.305  1.00  0.00      PROA
ATOM    185  HE3 TRP    14       1.676   8.667  14.636  1.00  0.00      PROA
ATOM    186  CZ3 TRP    14       1.492  10.691  15.167  1.00  0.00      PROA
ATOM    187  HZ3 TRP    14       0.625  10.941  14.554  1.00  0.00      PROA
ATOM    188  CZ2 TRP    14       3.070  11.650  16.810  1.00  0.00      PROA
ATOM    189  HZ2 TRP    14       3.642  12.549  17.096  1.00  0.00      PROA
ATOM    190  CH2 TRP    14       1.922  11.586  16.095  1.00  0.00      PROA
ATOM    191  HH2 TRP    14       1.261  12.337  16.126  1.00  0.00      PROA
ATOM    192  C   TRP    14       3.085   5.552  18.050  1.00  0.00      PROA
ATOM    193  O   TRP    14       3.590   4.485  18.344  1.00  0.00      PROA
ATOM    194  N   THR    15       2.911   6.420  19.038  1.00  0.00      PROA
ATOM    195  HN  THR    15       2.580   7.341  18.835  1.00  0.00      PROA
ATOM    196  CA  THR    15       3.163   6.016  20.406  1.00  0.00      PROA
ATOM    197  HA  THR    15       4.060   5.426  20.407  1.00  0.00      PROA
ATOM    198  CB  THR    15       3.366   7.155  21.373  1.00  0.00      PROA
ATOM    199  HB  THR    15       3.519   6.733  22.390  1.00  0.00      PROA
ATOM    200  OG1 THR    15       2.257   8.037  21.409  1.00  0.00      PROA
ATOM    201  HG1 THR    15       1.536   7.555  21.826  1.00  0.00      PROA
ATOM    202  CG2 THR    15       4.612   7.976  20.997  1.00  0.00      PROA
ATOM    203 HG21 THR    15       4.436   8.575  20.091  1.00  0.00      PROA
ATOM    204 HG22 THR    15       5.492   7.328  20.827  1.00  0.00      PROA
ATOM    205 HG23 THR    15       4.841   8.705  21.803  1.00  0.00      PROA
ATOM    206  C   THR    15       2.218   5.005  20.987  1.00  0.00      PROA
ATOM    207  O   THR    15       2.652   4.103  21.689  1.00  0.00      PROA
ATOM    208  N   GLY    16       0.928   5.109  20.666  1.00  0.00      PROA
ATOM    209  HN  GLY    16       0.617   5.915  20.162  1.00  0.00      PROA
ATOM    210  CA  GLY    16      -0.023   4.063  21.022  1.00  0.00      PROA
ATOM    211  HA1 GLY    16      -0.999   4.446  20.800  1.00  0.00      PROA
ATOM    212  HA2 GLY    16       0.096   3.847  22.076  1.00  0.00      PROA
ATOM    213  C   GLY    16       0.147   2.765  20.252  1.00  0.00      PROA
ATOM    214  O   GLY    16      -0.053   1.675  20.802  1.00  0.00      PROA
ATOM    215  N   MET    17       0.548   2.858  18.957  1.00  0.00      PROA
ATOM    216  HN  MET    17       0.592   3.749  18.493  1.00  0.00      PROA
ATOM    217  CA  MET    17       0.927   1.730  18.123  1.00  0.00      PROA
ATOM    218  HA  MET    17       0.084   1.054  18.052  1.00  0.00      PROA
ATOM    219  CB  MET    17       1.292   2.245  16.701  1.00  0.00      PROA
ATOM    220  HB1 MET    17       2.142   2.954  16.802  1.00  0.00      PROA
ATOM    221  HB2 MET    17       0.423   2.834  16.323  1.00  0.00      PROA
ATOM    222  CG  MET    17       1.647   1.119  15.698  1.00  0.00      PROA
ATOM    223  HG1 MET    17       0.914   0.299  15.846  1.00  0.00      PROA
ATOM    224  HG2 MET    17       2.647   0.712  15.963  1.00  0.00      PROA
ATOM    225  SD  MET    17       1.644   1.573  13.930  1.00  0.00      PROA
ATOM    226  CE  MET    17       1.795  -0.138  13.321  1.00  0.00      PROA
ATOM    227  HE1 MET    17       0.941  -0.768  13.654  1.00  0.00      PROA
ATOM    228  HE2 MET    17       2.729  -0.608  13.697  1.00  0.00      PROA
ATOM    229  HE3 MET    17       1.815  -0.169  12.209  1.00  0.00      PROA
ATOM    230  C   MET    17       2.094   0.954  18.731  1.00  0.00      PROA
ATOM    231  O   MET    17       2.171  -0.269  18.710  1.00  0.00      PROA
ATOM    232  N   ILE    18       3.059   1.645  19.337  1.00  0.00      PROA
ATOM    233  HN  ILE    18       3.064   2.649  19.339  1.00  0.00      PROA
ATOM    234  CA  ILE    18       4.201   0.934  19.929  1.00  0.00      PROA
ATOM    235  HA  ILE    18       4.438   0.088  19.297  1.00  0.00      PROA
ATOM    236  CB  ILE    18       5.351   1.835  20.064  1.00  0.00      PROA
ATOM    237  HB  ILE    18       5.190   2.884  20.359  1.00  0.00      PROA
ATOM    238  CG2 ILE    18       6.590   1.253  20.819  1.00  0.00      PROA
ATOM    239 HG21 ILE    18       6.990   0.275  20.500  1.00  0.00      PROA
ATOM    240 HG22 ILE    18       6.341   1.289  21.878  1.00  0.00      PROA
ATOM    241 HG23 ILE    18       7.494   1.825  20.852  1.00  0.00      PROA
ATOM    242  CG1 ILE    18       5.373   1.998  18.676  1.00  0.00      PROA
ATOM    243 HG11 ILE    18       5.622   3.256  18.683  1.00  0.00      PROA
ATOM    244 HG12 ILE    18       4.693   2.476  17.987  1.00  0.00      PROA
ATOM    245  CD  ILE    18       6.290   0.629  18.084  1.00  0.00      PROA
ATOM    246  HD1 ILE    18       5.711  -0.135  17.654  1.00  0.00      PROA
ATOM    247  HD2 ILE    18       7.392   0.528  18.378  1.00  0.00      PROA
ATOM    248  HD3 ILE    18       6.576   0.561  16.973  1.00  0.00      PROA
ATOM    249  C   ILE    18       3.979   0.292  21.214  1.00  0.00      PROA
ATOM    250  O   ILE    18       4.385  -0.848  21.437  1.00  0.00      PROA
ATOM    251  N   ASP    19       3.189   0.978  22.026  1.00  0.00      PROA
ATOM    252  HN  ASP    19       2.923   1.910  21.814  1.00  0.00      PROA
ATOM    253  CA  ASP    19       2.697   0.495  23.277  1.00  0.03      PROA
ATOM    254  HA  ASP    19       3.530   0.236  23.909  1.00  0.04      PROA
ATOM    255  CB  ASP    19       1.831   1.620  23.885  1.00  0.04      PROA
ATOM    256  HB1 ASP    19       0.955   1.231  24.440  1.00  0.05      PROA
ATOM    257  HB2 ASP    19       1.446   2.318  23.110  1.00  0.01      PROA
ATOM    258  CG  ASP    19       2.696   2.421  24.855  1.00  0.05      PROA
ATOM    259  OD1 ASP    19       2.100   3.287  25.544  1.00  0.05      PROA
ATOM    260  OD2 ASP    19       3.931   2.228  24.982  1.00  0.05      PROA
ATOM    261  C   ASP    19       1.912  -0.774  23.079  1.00  0.02      PROA
ATOM    262  O   ASP    19       2.133  -1.785  23.748  1.00  0.04      PROA
ATOM    263  N   GLY    20       1.049  -0.725  22.036  1.00  0.00      PROA
ATOM    264  HN  GLY    20       0.957   0.146  21.551  1.00  0.00      PROA
ATOM    265  CA  GLY    20       0.205  -1.784  21.561  1.00  0.00      PROA
ATOM    266  HA1 GLY    20      -0.420  -1.377  20.782  1.00  0.00      PROA
ATOM    267  HA2 GLY    20      -0.365  -2.148  22.399  1.00  0.00      PROA
ATOM    268  C   GLY    20       0.963  -2.933  20.986  1.00  0.00      PROA
ATOM    269  O   GLY    20       0.506  -4.069  21.096  1.00  0.00      PROA
ATOM    270  N   TRP    21       2.138  -2.693  20.351  1.00  0.00      PROA
ATOM    271  HN  TRP    21       2.526  -1.771  20.232  1.00  0.00      PROA
ATOM    272  CA  TRP    21       2.950  -3.749  19.805  1.00  0.00      PROA
ATOM    273  HA  TRP    21       2.371  -4.298  19.082  1.00  0.00      PROA
ATOM    274  CB  TRP    21       4.174  -3.088  19.131  1.00  0.00      PROA
ATOM    275  HB1 TRP    21       4.753  -2.514  19.882  1.00  0.00      PROA
ATOM    276  HB2 TRP    21       3.822  -2.376  18.355  1.00  0.00      PROA
ATOM    277  CG  TRP    21       5.106  -4.022  18.474  1.00  0.00      PROA
ATOM    278  CD1 TRP    21       6.264  -4.480  18.990  1.00  0.00      PROA
ATOM    279  HD1 TRP    21       6.631  -4.291  19.996  1.00  0.00      PROA
ATOM    280  NE1 TRP    21       6.861  -5.241  18.029  1.00  0.00      PROA
ATOM    281  HE1 TRP    21       7.532  -5.915  18.281  1.00  0.00      PROA
ATOM    282  CE2 TRP    21       6.093  -5.416  16.984  1.00  0.00      PROA
ATOM    283  CD2 TRP    21       4.949  -4.643  17.199  1.00  0.00      PROA
ATOM    284  CE3 TRP    21       3.959  -4.622  16.235  1.00  0.00      PROA
ATOM    285  HE3 TRP    21       3.057  -4.057  16.367  1.00  0.00      PROA
ATOM    286  CZ3 TRP    21       4.147  -5.389  15.087  1.00  0.00      PROA
ATOM    287  HZ3 TRP    21       3.403  -5.354  14.308  1.00  0.00      PROA
ATOM    288  CZ2 TRP    21       6.309  -6.145  15.851  1.00  0.00      PROA
ATOM    289  HZ2 TRP    21       7.230  -6.667  15.721  1.00  0.00      PROA
ATOM    290  CH2 TRP    21       5.288  -6.168  14.918  1.00  0.00      PROA
ATOM    291  HH2 TRP    21       5.373  -6.805  14.055  1.00  0.00      PROA
ATOM    292  C   TRP    21       3.367  -4.713  20.899  1.00  0.00      PROA
ATOM    293  O   TRP    21       3.151  -5.928  20.827  1.00  0.00      PROA
ATOM    294  N   TYR    22       3.856  -4.120  22.001  1.00  0.00      PROA
ATOM    295  HN  TYR    22       3.801  -3.127  22.108  1.00  0.00      PROA
ATOM    296  CA  TYR    22       4.502  -4.838  23.066  1.00  0.02      PROA
ATOM    297  HA  TYR    22       4.927  -5.744  22.662  1.00  0.00      PROA
ATOM    298  CB  TYR    22       5.614  -3.997  23.757  1.00  0.04      PROA
ATOM    299  HB1 TYR    22       5.906  -4.481  24.714  1.00  0.06      PROA
ATOM    300  HB2 TYR    22       5.210  -2.980  23.961  1.00  0.04      PROA
ATOM    301  CG  TYR    22       6.872  -3.847  22.944  1.00  0.02      PROA
ATOM    302  CD1 TYR    22       7.711  -4.943  22.669  1.00  0.01      PROA
ATOM    303  HD1 TYR    22       7.424  -5.938  22.982  1.00  0.01      PROA
ATOM    304  CE1 TYR    22       8.912  -4.735  21.973  1.00  0.00      PROA
ATOM    305  HE1 TYR    22       9.580  -5.561  21.769  1.00  0.00      PROA
ATOM    306  CZ  TYR    22       9.251  -3.459  21.508  1.00  0.00      PROA
ATOM    307  OH  TYR    22      10.427  -3.289  20.764  1.00  0.00      PROA
ATOM    308  HH  TYR    22      10.413  -2.411  20.386  1.00  0.00      PROA
ATOM    309  CD2 TYR    22       7.264  -2.563  22.519  1.00  0.01      PROA
ATOM    310  HD2 TYR    22       6.622  -1.725  22.733  1.00  0.00      PROA
ATOM    311  CE2 TYR    22       8.446  -2.358  21.800  1.00  0.00      PROA
ATOM    312  HE2 TYR    22       8.725  -1.358  21.484  1.00  0.00      PROA
ATOM    313  C   TYR    22       3.535  -5.276  24.136  1.00  0.04      PROA
ATOM    314  O   TYR    22       3.945  -6.004  25.039  1.00  0.05      PROA
ATOM    315  N   GLY    23       2.246  -4.901  24.050  1.00  0.04      PROA
ATOM    316  HN  GLY    23       1.934  -4.201  23.413  1.00  0.00      PROA
ATOM    317  CA  GLY    23       1.221  -5.575  24.826  1.00  0.05      PROA
ATOM    318  HA1 GLY    23       0.584  -4.821  25.258  1.00  0.06      PROA
ATOM    319  HA2 GLY    23       1.699  -6.177  25.589  1.00  0.06      PROA
ATOM    320  C   GLY    23       0.416  -6.522  23.906  1.00  0.04      PROA
ATOM    321  OT1 GLY    23      -0.845  -6.544  23.922  1.00  0.04      PROA
ATOM    322  OT2 GLY    23       1.076  -7.293  23.138  1.00  0.02      PROA
ATOM    323  C3  CHL1    1      69.477  51.929  17.372  1.00  0.00      MEMB
ATOM    324  H3  CHL1    1      68.416  51.640  17.514  1.00  0.00      MEMB
ATOM    325  O3  CHL1    1      69.955  52.285  18.655  1.00  0.00      MEMB
ATOM    326  H3' CHL1    1      69.641  53.189  18.799  1.00  0.00      MEMB
ATOM    327  C4  CHL1    1      70.332  50.782  16.795  1.00  0.00      MEMB
ATOM    328  H4A CHL1    1      71.398  51.096  16.774  1.00  0.00      MEMB
ATOM    329  H4B CHL1    1      70.289  49.949  17.509  1.00  0.00      MEMB
ATOM    330  C5  CHL1    1      70.028  50.320  15.391  1.00  0.00      MEMB
ATOM    331  C6  CHL1    1      69.696  49.061  15.030  1.00  0.00      MEMB
ATOM    332  H6  CHL1    1      69.524  48.270  15.767  1.00  0.00      MEMB
ATOM    333  C7  CHL1    1      69.509  48.624  13.608  1.00  0.00      MEMB
ATOM    334  H7A CHL1    1      69.935  47.619  13.360  1.00  0.00      MEMB
ATOM    335  H7B CHL1    1      68.413  48.538  13.497  1.00  0.00      MEMB
ATOM    336  C8  CHL1    1      69.965  49.687  12.575  1.00  0.00      MEMB
ATOM    337  H8  CHL1    1      71.068  49.708  12.465  1.00  0.00      MEMB
ATOM    338  C14 CHL1    1      69.354  49.344  11.235  1.00  0.00      MEMB
ATOM    339  H14 CHL1    1      68.243  49.335  11.401  1.00  0.00      MEMB
ATOM    340  C15 CHL1    1      69.736  47.966  10.686  1.00  0.00      MEMB
ATOM    341 H15A CHL1    1      70.849  47.973  10.669  1.00  0.00      MEMB
ATOM    342 H15B CHL1    1      69.364  47.104  11.282  1.00  0.00      MEMB
ATOM    343  C16 CHL1    1      69.233  48.005   9.248  1.00  0.00      MEMB
ATOM    344 H16A CHL1    1      70.043  47.659   8.579  1.00  0.00      MEMB
ATOM    345 H16B CHL1    1      68.375  47.313   9.126  1.00  0.00      MEMB
ATOM    346  C17 CHL1    1      68.892  49.513   8.948  1.00  0.00      MEMB
ATOM    347  H17 CHL1    1      67.802  49.632   9.142  1.00  0.00      MEMB
ATOM    348  C13 CHL1    1      69.567  50.345  10.081  1.00  0.00      MEMB
ATOM    349  C18 CHL1    1      71.041  50.642   9.709  1.00  0.00      MEMB
ATOM    350 H18A CHL1    1      71.154  51.536   9.049  1.00  0.00      MEMB
ATOM    351 H18B CHL1    1      71.646  50.813  10.622  1.00  0.00      MEMB
ATOM    352 H18C CHL1    1      71.441  49.783   9.155  1.00  0.00      MEMB
ATOM    353  C12 CHL1    1      68.941  51.659  10.553  1.00  0.00      MEMB
ATOM    354 H12A CHL1    1      68.975  52.464   9.792  1.00  0.00      MEMB
ATOM    355 H12B CHL1    1      67.873  51.420  10.722  1.00  0.00      MEMB
ATOM    356  C11 CHL1    1      69.637  52.119  11.868  1.00  0.00      MEMB
ATOM    357 H11A CHL1    1      70.699  52.409  11.674  1.00  0.00      MEMB
ATOM    358 H11B CHL1    1      69.122  53.023  12.230  1.00  0.00      MEMB
ATOM    359  C9  CHL1    1      69.528  51.071  13.023  1.00  0.00      MEMB
ATOM    360  H9  CHL1    1      68.441  50.992  13.277  1.00  0.00      MEMB
ATOM    361  C10 CHL1    1      70.150  51.463  14.384  1.00  0.00      MEMB
ATOM    362  C19 CHL1    1      71.672  51.688  14.205  1.00  0.00      MEMB
ATOM    363 H19A CHL1    1      72.084  52.192  15.103  1.00  0.00      MEMB
ATOM    364 H19B CHL1    1      72.167  50.700  14.050  1.00  0.00      MEMB
ATOM    365 H19C CHL1    1      71.957  52.295  13.331  1.00  0.00      MEMB
ATOM    366  C1  CHL1    1      69.374  52.696  14.962  1.00  0.00      MEMB
ATOM    367  H1A CHL1    1      69.598  53.538  14.291  1.00  0.00      MEMB
ATOM    368  H1B CHL1    1      68.281  52.509  14.874  1.00  0.00      MEMB
ATOM    369  C2  CHL1    1      69.639  53.114  16.432  1.00  0.00      MEMB
ATOM    370  H2A CHL1    1      68.984  53.962  16.750  1.00  0.00      MEMB
ATOM    371  H2B CHL1    1      70.710  53.398  16.543  1.00  0.00      MEMB
ATOM    372  C20 CHL1    1      69.193  49.863   7.474  1.00  0.00      MEMB
ATOM    373  H20 CHL1    1      70.292  49.831   7.327  1.00  0.00      MEMB
ATOM    374  C21 CHL1    1      68.740  51.311   7.113  1.00  0.00      MEMB
ATOM    375 H21A CHL1    1      67.647  51.401   7.027  1.00  0.00      MEMB
ATOM    376 H21B CHL1    1      69.168  51.570   6.127  1.00  0.00      MEMB
ATOM    377 H21C CHL1    1      69.064  52.117   7.800  1.00  0.00      MEMB
ATOM    378  C22 CHL1    1      68.732  48.752   6.455  1.00  0.00      MEMB
ATOM    379 H22A CHL1    1      69.425  47.880   6.525  1.00  0.00      MEMB
ATOM    380 H22B CHL1    1      67.724  48.388   6.755  1.00  0.00      MEMB
ATOM    381  C23 CHL1    1      68.696  49.151   4.949  1.00  0.00      MEMB
ATOM    382 H23A CHL1    1      67.691  49.596   4.826  1.00  0.00      MEMB
ATOM    383 H23B CHL1    1      69.458  49.916   4.681  1.00  0.00      MEMB
ATOM    384  C24 CHL1    1      68.867  47.971   3.950  1.00  0.00      MEMB
ATOM    385 H24A CHL1    1      69.594  47.322   4.397  1.00  0.00      MEMB
ATOM    386 H24B CHL1    1      68.007  47.283   3.962  1.00  0.00      MEMB
ATOM    387  C25 CHL1    1      69.267  48.258   2.456  1.00  0.00      MEMB
ATOM    388  H25 CHL1    1      70.122  48.982   2.354  1.00  0.00      MEMB
ATOM    389  C26 CHL1    1      69.647  46.969   1.667  1.00  0.00      MEMB
ATOM    390 H26A CHL1    1      70.582  46.498   1.884  1.00  0.00      MEMB
ATOM    391 H26B CHL1    1      68.939  46.150   1.830  1.00  0.00      MEMB
ATOM    392 H26C CHL1    1      69.900  47.148   0.624  1.00  0.00      MEMB
ATOM    393  C27 CHL1    1      68.026  48.780   1.791  1.00  0.00      MEMB
ATOM    394 H27A CHL1    1      68.134  48.753   0.686  1.00  0.00      MEMB
ATOM    395 H27B CHL1    1      67.217  48.086   2.100  1.00  0.00      MEMB
ATOM    396 H27C CHL1    1      67.772  49.782   2.181  1.00  0.00      MEMB
ATOM    397  C3  CHL1    2      57.899  -6.799  17.284  1.00  0.00      MEMB
ATOM    398  H3  CHL1    2      57.071  -7.539  17.230  1.00  0.00      MEMB
ATOM    399  O3  CHL1    2      58.205  -6.543  18.655  1.00  0.00      MEMB
ATOM    400  H3' CHL1    2      58.290  -7.434  19.039  1.00  0.00      MEMB
ATOM    401  C4  CHL1    2      59.110  -7.415  16.549  1.00  0.00      MEMB
ATOM    402  H4A CHL1    2      59.921  -6.667  16.659  1.00  0.00      MEMB
ATOM    403  H4B CHL1    2      59.443  -8.306  17.119  1.00  0.00      MEMB
ATOM    404  C5  CHL1    2      58.820  -7.697  15.076  1.00  0.00      MEMB
ATOM    405  C6  CHL1    2      58.968  -8.863  14.440  1.00  0.00      MEMB
ATOM    406  H6  CHL1    2      59.378  -9.725  14.968  1.00  0.00      MEMB
ATOM    407  C7  CHL1    2      58.708  -9.035  12.975  1.00  0.00      MEMB
ATOM    408  H7A CHL1    2      59.431  -9.752  12.527  1.00  0.00      MEMB
ATOM    409  H7B CHL1    2      57.672  -9.438  12.846  1.00  0.00      MEMB
ATOM    410  C8  CHL1    2      58.735  -7.701  12.188  1.00  0.00      MEMB
ATOM    411  H8  CHL1    2      59.771  -7.300  12.117  1.00  0.00      MEMB
ATOM    412  C14 CHL1    2      58.090  -7.975  10.856  1.00  0.00      MEMB
ATOM    413  H14 CHL1    2      57.034  -8.247  11.049  1.00  0.00      MEMB
ATOM    414  C15 CHL1    2      58.714  -9.114  10.026  1.00  0.00      MEMB
ATOM    415 H15A CHL1    2      59.830  -9.099  10.117  1.00  0.00      MEMB
ATOM    416 H15B CHL1    2      58.357 -10.092  10.373  1.00  0.00      MEMB
ATOM    417  C16 CHL1    2      58.259  -8.821   8.596  1.00  0.00      MEMB
ATOM    418 H16A CHL1    2      59.159  -8.979   8.009  1.00  0.00      MEMB
ATOM    419 H16B CHL1    2      57.573  -9.529   8.119  1.00  0.00      MEMB
ATOM    420  C17 CHL1    2      57.560  -7.413   8.614  1.00  0.00      MEMB
ATOM    421  H17 CHL1    2      56.484  -7.570   8.661  1.00  0.00      MEMB
ATOM    422  C13 CHL1    2      57.956  -6.798   9.968  1.00  0.00      MEMB
ATOM    423  C18 CHL1    2      59.326  -6.434   9.814  1.00  0.00      MEMB
ATOM    424 H18A CHL1    2      60.092  -7.146   9.470  1.00  0.00      MEMB
ATOM    425 H18B CHL1    2      59.166  -5.718   9.030  1.00  0.00      MEMB
ATOM    426 H18C CHL1    2      59.794  -5.872  10.588  1.00  0.00      MEMB
ATOM    427  C12 CHL1    2      57.194  -5.604  10.592  1.00  0.00      MEMB
ATOM    428 H12A CHL1    2      57.291  -4.705   9.939  1.00  0.00      MEMB
ATOM    429 H12B CHL1    2      56.123  -5.845  10.718  1.00  0.00      MEMB
ATOM    430  C11 CHL1    2      57.722  -5.333  12.020  1.00  0.00      MEMB
ATOM    431 H11A CHL1    2      58.714  -4.870  11.961  1.00  0.00      MEMB
ATOM    432 H11B CHL1    2      57.091  -4.586  12.540  1.00  0.00      MEMB
ATOM    433  C9  CHL1    2      57.884  -6.654  12.862  1.00  0.00      MEMB
ATOM    434  H9  CHL1    2      56.887  -7.141  12.883  1.00  0.00      MEMB
ATOM    435  C10 CHL1    2      58.315  -6.492  14.332  1.00  0.00      MEMB
ATOM    436  C19 CHL1    2      59.599  -5.766  14.342  1.00  0.00      MEMB
ATOM    437 H19A CHL1    2      60.052  -5.391  15.271  1.00  0.00      MEMB
ATOM    438 H19B CHL1    2      60.417  -6.169  13.700  1.00  0.00      MEMB
ATOM    439 H19C CHL1    2      59.233  -4.873  13.872  1.00  0.00      MEMB
ATOM    440  C1  CHL1    2      57.199  -5.757  15.089  1.00  0.00      MEMB
ATOM    441  H1A CHL1    2      56.980  -4.756  14.664  1.00  0.00      MEMB
ATOM    442  H1B CHL1    2      56.295  -6.389  14.919  1.00  0.00      MEMB
ATOM    443  C2  CHL1    2      57.507  -5.500  16.572  1.00  0.00      MEMB
ATOM    444  H2A CHL1    2      56.634  -5.013  17.046  1.00  0.00      MEMB
ATOM    445  H2B CHL1    2      58.355  -4.783  16.656  1.00  0.00      MEMB
ATOM    446  C20 CHL1    2      57.712  -6.685   7.288  1.00  0.00      MEMB
ATOM    447  H20 CHL1    2      58.764  -6.695   7.305  1.00  0.00      MEMB
ATOM    448  C21 CHL1    2      57.116  -5.270   7.182  1.00  0.00      MEMB
ATOM    449 H21A CHL1    2      57.115  -4.945   6.113  1.00  0.00      MEMB
ATOM    450 H21B CHL1    2      57.635  -4.486   7.764  1.00  0.00      MEMB
ATOM    451 H21C CHL1    2      56.081  -5.356   7.560  1.00  0.00      MEMB
ATOM    452  C22 CHL1    2      57.289  -7.519   6.074  1.00  0.00      MEMB
ATOM    453 H22A CHL1    2      56.623  -8.300   6.493  1.00  0.00      MEMB
ATOM    454 H22B CHL1    2      56.657  -6.889   5.419  1.00  0.00      MEMB
ATOM    455  C23 CHL1    2      58.426  -8.186   5.268  1.00  0.00      MEMB
ATOM    456 H23A CHL1    2      58.985  -7.470   4.619  1.00  0.00      MEMB
ATOM    457 H23B CHL1    2      59.186  -8.560   5.962  1.00  0.00      MEMB
ATOM    458  C24 CHL1    2      57.874  -9.464   4.590  1.00  0.00      MEMB
ATOM    459 H24A CHL1    2      57.408 -10.062   5.417  1.00  0.00      MEMB
ATOM    460 H24B CHL1    2      57.071  -9.128   3.908  1.00  0.00      MEMB
ATOM    461  C25 CHL1    2      58.875 -10.348   3.786  1.00  0.00      MEMB
ATOM    462  H25 CHL1    2      59.437  -9.713   3.058  1.00  0.00      MEMB
ATOM    463  C26 CHL1    2      59.869 -11.013   4.677  1.00  0.00      MEMB
ATOM    464 H26A CHL1    2      60.434 -10.171   5.127  1.00  0.00      MEMB
ATOM    465 H26B CHL1    2      59.439 -11.697   5.448  1.00  0.00      MEMB
ATOM    466 H26C CHL1    2      60.588 -11.615   4.086  1.00  0.00      MEMB
ATOM    467  C27 CHL1    2      58.317 -11.496   2.953  1.00  0.00      MEMB
ATOM    468 H27A CHL1    2      59.171 -11.996   2.426  1.00  0.00      MEMB
ATOM    469 H27B CHL1    2      57.834 -12.270   3.580  1.00  0.00      MEMB
ATOM    470 H27C CHL1    2      57.593 -11.094   2.225  1.00  0.00      MEMB
ATOM    471  C3  CHL1    3     -60.782 -27.061  17.297  1.00  0.00      MEMB
ATOM    472  H3  CHL1    3     -61.059 -26.036  16.937  1.00  0.00      MEMB
ATOM    473  O3  CHL1    3     -60.870 -27.065  18.701  1.00  0.00      MEMB
ATOM    474  H3' CHL1    3     -60.883 -27.996  18.897  1.00  0.00      MEMB
ATOM    475  C4  CHL1    3     -61.692 -28.128  16.708  1.00  0.00      MEMB
ATOM    476  H4A CHL1    3     -61.485 -29.106  17.191  1.00  0.00      MEMB
ATOM    477  H4B CHL1    3     -62.720 -27.900  17.054  1.00  0.00      MEMB
ATOM    478  C5  CHL1    3     -61.558 -28.218  15.184  1.00  0.00      MEMB
ATOM    479  C6  CHL1    3     -62.623 -28.154  14.390  1.00  0.00      MEMB
ATOM    480  H6  CHL1    3     -63.582 -28.136  14.876  1.00  0.00      MEMB
ATOM    481  C7  CHL1    3     -62.631 -28.167  12.879  1.00  0.00      MEMB
ATOM    482  H7A CHL1    3     -63.354 -28.925  12.516  1.00  0.00      MEMB
ATOM    483  H7B CHL1    3     -62.956 -27.190  12.454  1.00  0.00      MEMB
ATOM    484  C8  CHL1    3     -61.249 -28.493  12.265  1.00  0.00      MEMB
ATOM    485  H8  CHL1    3     -61.173 -29.598  12.345  1.00  0.00      MEMB
ATOM    486  C14 CHL1    3     -61.156 -28.097  10.794  1.00  0.00      MEMB
ATOM    487  H14 CHL1    3     -61.267 -26.989  10.784  1.00  0.00      MEMB
ATOM    488  C15 CHL1    3     -62.217 -28.650   9.836  1.00  0.00      MEMB
ATOM    489 H15A CHL1    3     -62.308 -29.733  10.052  1.00  0.00      MEMB
ATOM    490 H15B CHL1    3     -63.204 -28.175   9.963  1.00  0.00      MEMB
ATOM    491  C16 CHL1    3     -61.623 -28.454   8.434  1.00  0.00      MEMB
ATOM    492 H16A CHL1    3     -61.596 -29.446   7.938  1.00  0.00      MEMB
ATOM    493 H16B CHL1    3     -62.192 -27.765   7.776  1.00  0.00      MEMB
ATOM    494  C17 CHL1    3     -60.183 -27.894   8.647  1.00  0.00      MEMB
ATOM    495  H17 CHL1    3     -60.327 -26.784   8.608  1.00  0.00      MEMB
ATOM    496  C13 CHL1    3     -59.817 -28.287  10.099  1.00  0.00      MEMB
ATOM    497  C18 CHL1    3     -59.377 -29.749  10.097  1.00  0.00      MEMB
ATOM    498 H18A CHL1    3     -60.049 -30.387   9.497  1.00  0.00      MEMB
ATOM    499 H18B CHL1    3     -58.363 -29.748   9.643  1.00  0.00      MEMB
ATOM    500 H18C CHL1    3     -59.349 -30.145  11.132  1.00  0.00      MEMB
ATOM    501  C12 CHL1    3     -58.816 -27.429  10.887  1.00  0.00      MEMB
ATOM    502 H12A CHL1    3     -57.790 -27.474  10.487  1.00  0.00      MEMB
ATOM    503 H12B CHL1    3     -59.191 -26.393  10.821  1.00  0.00      MEMB
ATOM    504  C11 CHL1    3     -58.762 -27.805  12.378  1.00  0.00      MEMB
ATOM    505 H11A CHL1    3     -58.309 -28.810  12.454  1.00  0.00      MEMB
ATOM    506 H11B CHL1    3     -58.115 -27.048  12.886  1.00  0.00      MEMB
ATOM    507  C9  CHL1    3     -60.154 -27.773  13.049  1.00  0.00      MEMB
ATOM    508  H9  CHL1    3     -60.367 -26.671  12.937  1.00  0.00      MEMB
ATOM    509  C10 CHL1    3     -60.169 -28.230  14.545  1.00  0.00      MEMB
ATOM    510  C19 CHL1    3     -59.534 -29.610  14.713  1.00  0.00      MEMB
ATOM    511 H19A CHL1    3     -60.186 -30.396  14.313  1.00  0.00      MEMB
ATOM    512 H19B CHL1    3     -58.531 -29.679  14.250  1.00  0.00      MEMB
ATOM    513 H19C CHL1    3     -59.362 -29.816  15.787  1.00  0.00      MEMB
ATOM    514  C1  CHL1    3     -59.267 -27.377  15.334  1.00  0.00      MEMB
ATOM    515  H1A CHL1    3     -58.216 -27.579  15.042  1.00  0.00      MEMB
ATOM    516  H1B CHL1    3     -59.513 -26.392  14.880  1.00  0.00      MEMB
ATOM    517  C2  CHL1    3     -59.392 -27.468  16.895  1.00  0.00      MEMB
ATOM    518  H2A CHL1    3     -58.788 -26.789  17.509  1.00  0.00      MEMB
ATOM    519  H2B CHL1    3     -59.017 -28.449  17.200  1.00  0.00      MEMB
ATOM    520  C20 CHL1    3     -59.253 -28.250   7.481  1.00  0.00      MEMB
ATOM    521  H20 CHL1    3     -59.106 -29.352   7.420  1.00  0.00      MEMB
ATOM    522  C21 CHL1    3     -57.872 -27.590   7.693  1.00  0.00      MEMB
ATOM    523 H21A CHL1    3     -57.428 -28.057   8.593  1.00  0.00      MEMB
ATOM    524 H21B CHL1    3     -57.994 -26.502   7.819  1.00  0.00      MEMB
ATOM    525 H21C CHL1    3     -57.157 -27.698   6.852  1.00  0.00      MEMB
ATOM    526  C22 CHL1    3     -59.979 -27.776   6.208  1.00  0.00      MEMB
ATOM    527 H22A CHL1    3     -60.844 -28.415   5.990  1.00  0.00      MEMB
ATOM    528 H22B CHL1    3     -60.308 -26.725   6.378  1.00  0.00      MEMB
ATOM    529  C23 CHL1    3     -59.190 -27.860   4.943  1.00  0.00      MEMB
ATOM    530 H23A CHL1    3     -58.348 -27.247   5.275  1.00  0.00      MEMB
ATOM    531 H23B CHL1    3     -58.555 -28.719   4.825  1.00  0.00      MEMB
ATOM    532  C24 CHL1    3     -59.940 -27.456   3.604  1.00  0.00      MEMB
ATOM    533 H24A CHL1    3     -60.871 -27.955   3.402  1.00  0.00      MEMB
ATOM    534 H24B CHL1    3     -60.420 -26.445   3.781  1.00  0.00      MEMB
ATOM    535  C25 CHL1    3     -58.943 -27.475   2.331  1.00  0.00      MEMB
ATOM    536  H25 CHL1    3     -58.441 -28.451   2.289  1.00  0.00      MEMB
ATOM    537  C26 CHL1    3     -59.585 -26.957   1.050  1.00  0.00      MEMB
ATOM    538 H26A CHL1    3     -60.251 -27.774   0.765  1.00  0.00      MEMB
ATOM    539 H26B CHL1    3     -60.134 -25.995   1.128  1.00  0.00      MEMB
ATOM    540 H26C CHL1    3     -58.796 -26.831   0.263  1.00  0.00      MEMB
ATOM    541  C27 CHL1    3     -57.534 -26.896   2.342  1.00  0.00      MEMB
ATOM    542 H27A CHL1    3     -57.198 -27.081   1.312  1.00  0.00      MEMB
ATOM    543 H27B CHL1    3     -57.065 -25.766   2.755  1.00  0.00      MEMB
ATOM    544 H27C CHL1    3     -56.826 -26.963   3.142  1.00  0.00      MEMB
ATOM    545  C3  CHL1    4       0.737  48.599  17.399  1.00  0.00      MEMB
ATOM    546  H3  CHL1    4       1.449  47.739  17.495  1.00  0.00      MEMB
ATOM    547  O3  CHL1    4       0.374  49.121  18.668  1.00  0.00      MEMB
ATOM    548  H3' CHL1    4       1.217  49.386  19.068  1.00  0.00      MEMB
ATOM    549  C4  CHL1    4       1.391  49.730  16.634  1.00  0.00      MEMB
ATOM    550  H4A CHL1    4       0.771  50.640  16.691  1.00  0.00      MEMB
ATOM    551  H4B CHL1    4       2.327  49.961  17.192  1.00  0.00      MEMB
ATOM    552  C5  CHL1    4       1.581  49.351  15.192  1.00  0.00      MEMB
ATOM    553  C6  CHL1    4       2.800  49.313  14.707  1.00  0.00      MEMB
ATOM    554  H6  CHL1    4       3.636  49.596  15.359  1.00  0.00      MEMB
ATOM    555  C7  CHL1    4       2.997  48.865  13.304  1.00  0.00      MEMB
ATOM    556  H7A CHL1    4       3.669  49.502  12.811  1.00  0.00      MEMB
ATOM    557  H7B CHL1    4       3.467  47.867  13.288  1.00  0.00      MEMB
ATOM    558  C8  CHL1    4       1.797  49.018  12.376  1.00  0.00      MEMB
ATOM    559  H8  CHL1    4       1.561  50.091  12.225  1.00  0.00      MEMB
ATOM    560  C14 CHL1    4       1.957  48.386  11.042  1.00  0.00      MEMB
ATOM    561  H14 CHL1    4       2.205  47.302  11.142  1.00  0.00      MEMB
ATOM    562  C15 CHL1    4       2.998  48.809  10.248  1.00  0.00      MEMB
ATOM    563 H15A CHL1    4       3.247  49.915  10.322  1.00  0.00      MEMB
ATOM    564 H15B CHL1    4       3.918  48.162  10.318  1.00  0.00      MEMB
ATOM    565  C16 CHL1    4       2.422  48.602   8.861  1.00  0.00      MEMB
ATOM    566 H16A CHL1    4       2.568  49.634   8.346  1.00  0.00      MEMB
ATOM    567 H16B CHL1    4       2.928  47.670   8.385  1.00  0.00      MEMB
ATOM    568  C17 CHL1    4       1.197  48.124   8.699  1.00  0.00      MEMB
ATOM    569  H17 CHL1    4       1.311  47.000   8.685  1.00  0.00      MEMB
ATOM    570  C13 CHL1    4       0.820  48.666  10.049  1.00  0.00      MEMB
ATOM    571  C18 CHL1    4       0.547  50.207   9.902  1.00  0.00      MEMB
ATOM    572 H18A CHL1    4       1.448  50.788   9.632  1.00  0.00      MEMB
ATOM    573 H18B CHL1    4      -0.167  50.382   9.077  1.00  0.00      MEMB
ATOM    574 H18C CHL1    4       0.213  50.699  10.834  1.00  0.00      MEMB
ATOM    575  C12 CHL1    4      -0.235  47.792  10.533  1.00  0.00      MEMB
ATOM    576 H12A CHL1    4      -1.082  48.005   9.883  1.00  0.00      MEMB
ATOM    577 H12B CHL1    4       0.077  46.739  10.330  1.00  0.00      MEMB
ATOM    578  C11 CHL1    4      -0.514  48.126  11.994  1.00  0.00      MEMB
ATOM    579 H11A CHL1    4      -0.974  49.131  11.930  1.00  0.00      MEMB
ATOM    580 H11B CHL1    4      -1.252  47.388  12.336  1.00  0.00      MEMB
ATOM    581  C9  CHL1    4       0.684  48.278  12.992  1.00  0.00      MEMB
ATOM    582  H9  CHL1    4       1.155  47.271  13.152  1.00  0.00      MEMB
ATOM    583  C10 CHL1    4       0.353  48.894  14.390  1.00  0.00      MEMB
ATOM    584  C19 CHL1    4      -0.571  50.139  14.227  1.00  0.00      MEMB
ATOM    585 H19A CHL1    4      -1.549  49.844  13.811  1.00  0.00      MEMB
ATOM    586 H19B CHL1    4      -0.794  50.691  15.167  1.00  0.00      MEMB
ATOM    587 H19C CHL1    4      -0.107  50.848  13.514  1.00  0.00      MEMB
ATOM    588  C1  CHL1    4      -0.298  47.781  15.227  1.00  0.00      MEMB
ATOM    589  H1A CHL1    4      -1.235  47.545  14.679  1.00  0.00      MEMB
ATOM    590  H1B CHL1    4       0.389  46.902  15.231  1.00  0.00      MEMB
ATOM    591  C2  CHL1    4      -0.536  48.153  16.697  1.00  0.00      MEMB
ATOM    592  H2A CHL1    4      -0.999  47.343  17.288  1.00  0.00      MEMB
ATOM    593  H2B CHL1    4      -1.203  49.034  16.738  1.00  0.00      MEMB
ATOM    594  C20 CHL1    4       0.739  48.632   7.325  1.00  0.00      MEMB
ATOM    595  H20 CHL1    4       0.741  49.750   7.300  1.00  0.00      MEMB
ATOM    596  C21 CHL1    4      -0.591  47.977   7.258  1.00  0.00      MEMB
ATOM    597 H21A CHL1    4      -0.561  47.031   7.792  1.00  0.00      MEMB
ATOM    598 H21B CHL1    4      -1.073  47.891   6.268  1.00  0.00      MEMB
ATOM    599 H21C CHL1    4      -1.209  48.540   7.916  1.00  0.00      MEMB
ATOM    600  C22 CHL1    4       1.492  48.145   6.081  1.00  0.00      MEMB
ATOM    601 H22A CHL1    4       2.546  48.255   6.207  1.00  0.00      MEMB
ATOM    602 H22B CHL1    4       1.402  47.048   5.981  1.00  0.00      MEMB
ATOM    603  C23 CHL1    4       1.132  48.921   4.796  1.00  0.00      MEMB
ATOM    604 H23A CHL1    4       0.070  49.048   4.643  1.00  0.00      MEMB
ATOM    605 H23B CHL1    4       1.517  49.967   4.844  1.00  0.00      MEMB
ATOM    606  C24 CHL1    4       1.572  48.176   3.532  1.00  0.00      MEMB
ATOM    607 H24A CHL1    4       2.537  47.894   4.006  1.00  0.00      MEMB
ATOM    608 H24B CHL1    4       1.258  47.139   3.427  1.00  0.00      MEMB
ATOM    609  C25 CHL1    4       1.442  49.044   2.092  1.00  0.00      MEMB
ATOM    610  H25 CHL1    4       0.737  49.810   2.409  1.00  0.00      MEMB
ATOM    611  C26 CHL1    4       2.467  50.158   1.348  1.00  0.00      MEMB
ATOM    612 H26A CHL1    4       2.515  50.395   0.321  1.00  0.00      MEMB
ATOM    613 H26B CHL1    4       2.664  51.045   2.061  1.00  0.00      MEMB
ATOM    614 H26C CHL1    4       3.483  49.706   1.199  1.00  0.00      MEMB
ATOM    615  C27 CHL1    4       1.173  48.046   1.054  1.00  0.00      MEMB
ATOM    616 H27A CHL1    4       0.376  47.349   1.352  1.00  0.00      MEMB
ATOM    617 H27B CHL1    4       0.939  48.682   0.186  1.00  0.00      MEMB
ATOM    618 H27C CHL1    4       2.095  47.459   0.902  1.00  0.00      MEMB
ATOM    619  C3  CHL1    5     -40.943  33.909  17.366  1.00  0.00      MEMB
ATOM    620  H3  CHL1    5     -40.052  34.582  17.496  1.00  0.00      MEMB
ATOM    621  O3  CHL1    5     -41.380  33.445  18.620  1.00  0.00      MEMB
ATOM    622  H3' CHL1    5     -40.576  33.486  19.166  1.00  0.00      MEMB
ATOM    623  C4  CHL1    5     -42.121  34.666  16.732  1.00  0.00      MEMB
ATOM    624  H4A CHL1    5     -43.040  34.043  16.783  1.00  0.00      MEMB
ATOM    625  H4B CHL1    5     -42.315  35.565  17.346  1.00  0.00      MEMB
ATOM    626  C5  CHL1    5     -41.891  35.080  15.311  1.00  0.00      MEMB
ATOM    627  C6  CHL1    5     -41.951  36.362  14.937  1.00  0.00      MEMB
ATOM    628  H6  CHL1    5     -42.131  37.124  15.708  1.00  0.00      MEMB
ATOM    629  C7  CHL1    5     -41.708  36.809  13.529  1.00  0.00      MEMB
ATOM    630  H7A CHL1    5     -42.461  37.505  13.179  1.00  0.00      MEMB
ATOM    631  H7B CHL1    5     -40.749  37.331  13.479  1.00  0.00      MEMB
ATOM    632  C8  CHL1    5     -41.616  35.641  12.536  1.00  0.00      MEMB
ATOM    633  H8  CHL1    5     -42.651  35.318  12.457  1.00  0.00      MEMB
ATOM    634  C14 CHL1    5     -41.114  36.100  11.182  1.00  0.00      MEMB
ATOM    635  H14 CHL1    5     -40.054  36.366  11.270  1.00  0.00      MEMB
ATOM    636  C15 CHL1    5     -41.828  37.307  10.587  1.00  0.00      MEMB
ATOM    637 H15A CHL1    5     -42.904  37.298  10.895  1.00  0.00      MEMB
ATOM    638 H15B CHL1    5     -41.376  38.253  10.957  1.00  0.00      MEMB
ATOM    639  C16 CHL1    5     -41.680  37.109   9.071  1.00  0.00      MEMB
ATOM    640 H16A CHL1    5     -42.699  36.969   8.630  1.00  0.00      MEMB
ATOM    641 H16B CHL1    5     -41.205  37.940   8.549  1.00  0.00      MEMB
ATOM    642  C17 CHL1    5     -40.797  35.857   8.809  1.00  0.00      MEMB
ATOM    643  H17 CHL1    5     -39.742  36.160   8.885  1.00  0.00      MEMB
ATOM    644  C13 CHL1    5     -40.935  35.074  10.110  1.00  0.00      MEMB
ATOM    645  C18 CHL1    5     -42.114  34.520   9.913  1.00  0.00      MEMB
ATOM    646 H18A CHL1    5     -42.942  35.286   9.864  1.00  0.00      MEMB
ATOM    647 H18B CHL1    5     -42.189  33.836   9.045  1.00  0.00      MEMB
ATOM    648 H18C CHL1    5     -42.318  33.782  10.716  1.00  0.00      MEMB
ATOM    649  C12 CHL1    5     -40.024  33.963  10.588  1.00  0.00      MEMB
ATOM    650 H12A CHL1    5     -40.142  33.098   9.902  1.00  0.00      MEMB
ATOM    651 H12B CHL1    5     -39.040  34.426  10.446  1.00  0.00      MEMB
ATOM    652  C11 CHL1    5     -40.341  33.452  12.039  1.00  0.00      MEMB
ATOM    653 H11A CHL1    5     -41.148  32.689  11.967  1.00  0.00      MEMB
ATOM    654 H11B CHL1    5     -39.431  32.934  12.398  1.00  0.00      MEMB
ATOM    655  C9  CHL1    5     -40.772  34.516  13.105  1.00  0.00      MEMB
ATOM    656  H9  CHL1    5     -39.815  34.988  13.444  1.00  0.00      MEMB
ATOM    657  C10 CHL1    5     -41.421  33.950  14.402  1.00  0.00      MEMB
ATOM    658  C19 CHL1    5     -42.618  33.089  14.069  1.00  0.00      MEMB
ATOM    659 H19A CHL1    5     -42.508  32.280  13.343  1.00  0.00      MEMB
ATOM    660 H19B CHL1    5     -43.195  32.681  14.928  1.00  0.00      MEMB
ATOM    661 H19C CHL1    5     -43.269  33.793  13.569  1.00  0.00      MEMB
ATOM    662  C1  CHL1    5     -40.390  33.070  15.091  1.00  0.00      MEMB
ATOM    663  H1A CHL1    5     -40.357  32.133  14.501  1.00  0.00      MEMB
ATOM    664  H1B CHL1    5     -39.432  33.633  15.068  1.00  0.00      MEMB
ATOM    665  C2  CHL1    5     -40.564  32.684  16.553  1.00  0.00      MEMB
ATOM    666  H2A CHL1    5     -39.567  32.272  16.826  1.00  0.00      MEMB
ATOM    667  H2B CHL1    5     -41.304  31.869  16.707  1.00  0.00      MEMB
ATOM    668  C20 CHL1    5     -41.078  35.321   7.362  1.00  0.00      MEMB
ATOM    669  H20 CHL1    5     -42.179  35.286   7.168  1.00  0.00      MEMB
ATOM    670  C21 CHL1    5     -40.468  33.930   7.078  1.00  0.00      MEMB
ATOM    671 H21A CHL1    5     -40.367  33.735   5.983  1.00  0.00      MEMB
ATOM    672 H21B CHL1    5     -41.075  33.126   7.538  1.00  0.00      MEMB
ATOM    673 H21C CHL1    5     -39.463  33.881   7.522  1.00  0.00      MEMB
ATOM    674  C22 CHL1    5     -40.500  36.315   6.334  1.00  0.00      MEMB
ATOM    675 H22A CHL1    5     -40.904  37.331   6.496  1.00  0.00      MEMB
ATOM    676 H22B CHL1    5     -39.406  36.335   6.531  1.00  0.00      MEMB
ATOM    677  C23 CHL1    5     -40.704  35.967   4.855  1.00  0.00      MEMB
ATOM    678 H23A CHL1    5     -39.727  35.534   4.531  1.00  0.00      MEMB
ATOM    679 H23B CHL1    5     -41.523  35.226   4.719  1.00  0.00      MEMB
ATOM    680  C24 CHL1    5     -41.089  37.163   3.988  1.00  0.00      MEMB
ATOM    681 H24A CHL1    5     -42.114  37.519   4.271  1.00  0.00      MEMB
ATOM    682 H24B CHL1    5     -40.388  38.000   4.208  1.00  0.00      MEMB
ATOM    683  C25 CHL1    5     -41.090  36.792   2.468  1.00  0.00      MEMB
ATOM    684  H25 CHL1    5     -41.708  35.894   2.347  1.00  0.00      MEMB
ATOM    685  C26 CHL1    5     -41.777  37.736   1.593  1.00  0.00      MEMB
ATOM    686 H26A CHL1    5     -41.942  37.824   0.536  1.00  0.00      MEMB
ATOM    687 H26B CHL1    5     -42.840  37.722   2.003  1.00  0.00      MEMB
ATOM    688 H26C CHL1    5     -41.144  38.680   1.729  1.00  0.00      MEMB
ATOM    689  C27 CHL1    5     -39.729  36.754   1.837  1.00  0.00      MEMB
ATOM    690 H27A CHL1    5     -39.825  36.514   0.752  1.00  0.00      MEMB
ATOM    691 H27B CHL1    5     -39.237  37.748   1.946  1.00  0.00      MEMB
ATOM    692 H27C CHL1    5     -39.139  35.993   2.352  1.00  0.00      MEMB
ATOM    693  C3  CHL1    6     -72.645 -64.969  17.382  1.00  0.00      MEMB
ATOM    694  H3  CHL1    6     -73.600 -64.389  17.234  1.00  0.00      MEMB
ATOM    695  O3  CHL1    6     -72.240 -64.936  18.737  1.00  0.00      MEMB
ATOM    696  H3' CHL1    6     -72.506 -64.081  19.086  1.00  0.00      MEMB
ATOM    697  C4  CHL1    6     -72.770 -66.394  16.923  1.00  0.00      MEMB
ATOM    698  H4A CHL1    6     -71.804 -66.908  17.131  1.00  0.00      MEMB
ATOM    699  H4B CHL1    6     -73.568 -66.982  17.389  1.00  0.00      MEMB
ATOM    700  C5  CHL1    6     -73.100 -66.303  15.474  1.00  0.00      MEMB
ATOM    701  C6  CHL1    6     -74.243 -66.883  14.970  1.00  0.00      MEMB
ATOM    702  H6  CHL1    6     -74.860 -67.538  15.611  1.00  0.00      MEMB
ATOM    703  C7  CHL1    6     -74.476 -67.075  13.483  1.00  0.00      MEMB
ATOM    704  H7A CHL1    6     -74.801 -68.125  13.207  1.00  0.00      MEMB
ATOM    705  H7B CHL1    6     -75.181 -66.371  13.093  1.00  0.00      MEMB
ATOM    706  C8  CHL1    6     -73.359 -66.429  12.584  1.00  0.00      MEMB
ATOM    707  H8  CHL1    6     -72.582 -66.932  12.861  1.00  0.00      MEMB
ATOM    708  C14 CHL1    6     -73.415 -66.396  11.052  1.00  0.00      MEMB
ATOM    709  H14 CHL1    6     -74.058 -65.552  10.869  1.00  0.00      MEMB
ATOM    710  C15 CHL1    6     -74.328 -67.372  10.526  1.00  0.00      MEMB
ATOM    711 H15A CHL1    6     -74.226 -68.347  11.123  1.00  0.00      MEMB
ATOM    712 H15B CHL1    6     -75.344 -67.650  10.802  1.00  0.00      MEMB
ATOM    713  C16 CHL1    6     -73.938 -67.118   8.949  1.00  0.00      MEMB
ATOM    714 H16A CHL1    6     -73.457 -67.818   8.209  1.00  0.00      MEMB
ATOM    715 H16B CHL1    6     -74.825 -67.114   8.365  1.00  0.00      MEMB
ATOM    716  C17 CHL1    6     -72.721 -66.239   8.777  1.00  0.00      MEMB
ATOM    717  H17 CHL1    6     -73.419 -65.391   8.830  1.00  0.00      MEMB
ATOM    718  C13 CHL1    6     -71.952 -66.345  10.051  1.00  0.00      MEMB
ATOM    719  C18 CHL1    6     -70.383 -67.292   9.988  1.00  0.00      MEMB
ATOM    720 H18A CHL1    6     -70.046 -68.075  10.757  1.00  0.00      MEMB
ATOM    721 H18B CHL1    6     -70.450 -68.337   9.658  1.00  0.00      MEMB
ATOM    722 H18C CHL1    6     -69.979 -67.440   9.056  1.00  0.00      MEMB
ATOM    723  C12 CHL1    6     -71.378 -65.146  10.642  1.00  0.00      MEMB
ATOM    724 H12A CHL1    6     -70.470 -65.061  10.020  1.00  0.00      MEMB
ATOM    725 H12B CHL1    6     -72.085 -64.314  10.524  1.00  0.00      MEMB
ATOM    726  C11 CHL1    6     -71.033 -65.314  12.144  1.00  0.00      MEMB
ATOM    727 H11A CHL1    6     -70.233 -66.081  12.290  1.00  0.00      MEMB
ATOM    728 H11B CHL1    6     -70.580 -64.347  12.431  1.00  0.00      MEMB
ATOM    729  C9  CHL1    6     -72.263 -65.547  13.114  1.00  0.00      MEMB
ATOM    730  H9  CHL1    6     -72.973 -64.738  13.006  1.00  0.00      MEMB
ATOM    731  C10 CHL1    6     -71.861 -65.798  14.614  1.00  0.00      MEMB
ATOM    732  C19 CHL1    6     -70.430 -66.495  14.835  1.00  0.00      MEMB
ATOM    733 H19A CHL1    6     -70.200 -66.729  15.875  1.00  0.00      MEMB
ATOM    734 H19B CHL1    6     -70.111 -67.448  14.452  1.00  0.00      MEMB
ATOM    735 H19C CHL1    6     -69.639 -66.029  14.252  1.00  0.00      MEMB
ATOM    736  C1  CHL1    6     -71.614 -64.447  15.108  1.00  0.00      MEMB
ATOM    737  H1A CHL1    6     -70.656 -64.053  14.654  1.00  0.00      MEMB
ATOM    738  H1B CHL1    6     -72.502 -63.862  14.756  1.00  0.00      MEMB
ATOM    739  C2  CHL1    6     -71.531 -64.339  16.605  1.00  0.00      MEMB
ATOM    740  H2A CHL1    6     -71.884 -63.328  16.824  1.00  0.00      MEMB
ATOM    741  H2B CHL1    6     -70.488 -64.576  16.936  1.00  0.00      MEMB
ATOM    742  C20 CHL1    6     -71.979 -66.421   7.467  1.00  0.00      MEMB
ATOM    743  H20 CHL1    6     -71.522 -67.448   7.326  1.00  0.00      MEMB
ATOM    744  C21 CHL1    6     -70.960 -65.354   7.391  1.00  0.00      MEMB
ATOM    745 H21A CHL1    6     -71.470 -64.439   7.738  1.00  0.00      MEMB
ATOM    746 H21B CHL1    6     -70.592 -65.217   6.362  1.00  0.00      MEMB
ATOM    747 H21C CHL1    6     -70.134 -65.623   8.065  1.00  0.00      MEMB
ATOM    748  C22 CHL1    6     -73.025 -66.185   6.447  1.00  0.00      MEMB
ATOM    749 H22A CHL1    6     -73.537 -67.110   6.465  1.00  0.00      MEMB
ATOM    750 H22B CHL1    6     -73.812 -65.467   6.735  1.00  0.00      MEMB
ATOM    751  C23 CHL1    6     -72.483 -66.070   5.092  1.00  0.00      MEMB
ATOM    752 H23A CHL1    6     -72.068 -65.035   4.994  1.00  0.00      MEMB
ATOM    753 H23B CHL1    6     -71.695 -66.786   4.826  1.00  0.00      MEMB
ATOM    754  C24 CHL1    6     -73.572 -66.275   4.128  1.00  0.00      MEMB
ATOM    755 H24A CHL1    6     -74.403 -66.941   3.789  1.00  0.00      MEMB
ATOM    756 H24B CHL1    6     -73.967 -65.264   4.454  1.00  0.00      MEMB
ATOM    757  C25 CHL1    6     -72.840 -66.816   2.773  1.00  0.00      MEMB
ATOM    758  H25 CHL1    6     -72.000 -67.210   2.550  1.00  0.00      MEMB
ATOM    759  C26 CHL1    6     -74.122 -67.072   1.195  1.00  0.00      MEMB
ATOM    760 H26A CHL1    6     -74.825 -66.974   1.898  1.00  0.00      MEMB
ATOM    761 H26B CHL1    6     -74.629 -66.180   0.751  1.00  0.00      MEMB
ATOM    762 H26C CHL1    6     -73.921 -66.336   0.220  1.00  0.00      MEMB
ATOM    763  C27 CHL1    6     -71.143 -65.692   2.458  1.00  0.00      MEMB
ATOM    764 H27A CHL1    6     -71.032 -65.507   1.237  1.00  0.00      MEMB
ATOM    765 H27B CHL1    6     -71.371 -64.474   2.759  1.00  0.00      MEMB
ATOM    766 H27C CHL1    6     -70.790 -65.107   3.245  1.00  0.00      MEMB
ATOM    767  C3  CHL1    7     -22.957  65.690  17.332  1.00  0.00      MEMB
ATOM    768  H3  CHL1    7     -23.376  66.721  17.248  1.00  0.00      MEMB
ATOM    769  O3  CHL1    7     -22.980  65.251  18.682  1.00  0.00      MEMB
ATOM    770  H3' CHL1    7     -23.854  64.875  18.860  1.00  0.00      MEMB
ATOM    771  C4  CHL1    7     -23.794  64.725  16.485  1.00  0.00      MEMB
ATOM    772  H4A CHL1    7     -23.440  63.713  16.759  1.00  0.00      MEMB
ATOM    773  H4B CHL1    7     -24.833  64.835  16.822  1.00  0.00      MEMB
ATOM    774  C5  CHL1    7     -23.751  64.895  14.998  1.00  0.00      MEMB
ATOM    775  C6  CHL1    7     -24.841  64.922  14.214  1.00  0.00      MEMB
ATOM    776  H6  CHL1    7     -25.824  64.772  14.672  1.00  0.00      MEMB
ATOM    777  C7  CHL1    7     -24.790  65.080  12.721  1.00  0.00      MEMB
ATOM    778  H7A CHL1    7     -25.443  64.374  12.165  1.00  0.00      MEMB
ATOM    779  H7B CHL1    7     -25.003  66.141  12.425  1.00  0.00      MEMB
ATOM    780  C8  CHL1    7     -23.406  64.865  12.170  1.00  0.00      MEMB
ATOM    781  H8  CHL1    7     -23.087  63.800  12.167  1.00  0.00      MEMB
ATOM    782  C14 CHL1    7     -23.385  65.551  10.793  1.00  0.00      MEMB
ATOM    783  H14 CHL1    7     -23.353  66.649  11.048  1.00  0.00      MEMB
ATOM    784  C15 CHL1    7     -24.505  65.418   9.780  1.00  0.00      MEMB
ATOM    785 H15A CHL1    7     -24.818  64.367   9.783  1.00  0.00      MEMB
ATOM    786 H15B CHL1    7     -25.323  66.115  10.013  1.00  0.00      MEMB
ATOM    787  C16 CHL1    7     -23.898  65.741   8.413  1.00  0.00      MEMB
ATOM    788 H16A CHL1    7     -23.929  64.833   7.782  1.00  0.00      MEMB
ATOM    789 H16B CHL1    7     -24.398  66.571   7.884  1.00  0.00      MEMB
ATOM    790  C17 CHL1    7     -22.450  66.080   8.691  1.00  0.00      MEMB
ATOM    791  H17 CHL1    7     -22.538  67.101   9.029  1.00  0.00      MEMB
ATOM    792  C13 CHL1    7     -22.227  65.257   9.983  1.00  0.00      MEMB
ATOM    793  C18 CHL1    7     -22.059  63.815   9.757  1.00  0.00      MEMB
ATOM    794 H18A CHL1    7     -21.164  63.543   9.298  1.00  0.00      MEMB
ATOM    795 H18B CHL1    7     -22.054  63.191  10.659  1.00  0.00      MEMB
ATOM    796 H18C CHL1    7     -22.764  63.495   9.042  1.00  0.00      MEMB
ATOM    797  C12 CHL1    7     -21.305  65.722  10.890  1.00  0.00      MEMB
ATOM    798 H12A CHL1    7     -20.527  65.600  10.230  1.00  0.00      MEMB
ATOM    799 H12B CHL1    7     -21.322  66.710  10.737  1.00  0.00      MEMB
ATOM    800  C11 CHL1    7     -21.187  65.353  12.395  1.00  0.00      MEMB
ATOM    801 H11A CHL1    7     -20.696  64.407  12.390  1.00  0.00      MEMB
ATOM    802 H11B CHL1    7     -20.448  65.869  13.023  1.00  0.00      MEMB
ATOM    803  C9  CHL1    7     -22.421  65.529  13.084  1.00  0.00      MEMB
ATOM    804  H9  CHL1    7     -22.592  66.624  13.090  1.00  0.00      MEMB
ATOM    805  C10 CHL1    7     -22.358  65.102  14.527  1.00  0.00      MEMB
ATOM    806  C19 CHL1    7     -21.773  63.726  14.640  1.00  0.00      MEMB
ATOM    807 H19A CHL1    7     -21.710  63.334  15.661  1.00  0.00      MEMB
ATOM    808 H19B CHL1    7     -22.154  62.964  13.919  1.00  0.00      MEMB
ATOM    809 H19C CHL1    7     -20.702  63.879  14.512  1.00  0.00      MEMB
ATOM    810  C1  CHL1    7     -21.486  66.088  15.374  1.00  0.00      MEMB
ATOM    811  H1A CHL1    7     -20.450  66.071  14.985  1.00  0.00      MEMB
ATOM    812  H1B CHL1    7     -21.818  67.139  15.245  1.00  0.00      MEMB
ATOM    813  C2  CHL1    7     -21.505  65.760  16.872  1.00  0.00      MEMB
ATOM    814  H2A CHL1    7     -21.061  66.580  17.473  1.00  0.00      MEMB
ATOM    815  H2B CHL1    7     -20.920  64.837  17.076  1.00  0.00      MEMB
ATOM    816  C20 CHL1    7     -21.667  65.978   7.376  1.00  0.00      MEMB
ATOM    817  H20 CHL1    7     -21.444  64.898   7.214  1.00  0.00      MEMB
ATOM    818  C21 CHL1    7     -20.470  66.859   7.172  1.00  0.00      MEMB
ATOM    819 H21A CHL1    7     -20.244  66.114   7.703  1.00  0.00      MEMB
ATOM    820 H21B CHL1    7     -20.081  67.685   7.707  1.00  0.00      MEMB
ATOM    821 H21C CHL1    7     -19.720  66.753   6.452  1.00  0.00      MEMB
ATOM    822  C22 CHL1    7     -22.227  66.636   6.186  1.00  0.00      MEMB
ATOM    823 H22A CHL1    7     -23.295  66.534   6.145  1.00  0.00      MEMB
ATOM    824 H22B CHL1    7     -21.977  67.662   6.345  1.00  0.00      MEMB
ATOM    825  C23 CHL1    7     -21.516  66.404   4.860  1.00  0.00      MEMB
ATOM    826 H23A CHL1    7     -20.624  67.038   4.618  1.00  0.00      MEMB
ATOM    827 H23B CHL1    7     -21.141  65.374   4.932  1.00  0.00      MEMB
ATOM    828  C24 CHL1    7     -22.595  66.503   3.811  1.00  0.00      MEMB
ATOM    829 H24A CHL1    7     -23.339  65.698   4.051  1.00  0.00      MEMB
ATOM    830 H24B CHL1    7     -23.051  67.495   3.734  1.00  0.00      MEMB
ATOM    831  C25 CHL1    7     -22.158  66.311   2.411  1.00  0.00      MEMB
ATOM    832  H25 CHL1    7     -21.780  65.256   2.557  1.00  0.00      MEMB
ATOM    833  C26 CHL1    7     -23.359  66.269   1.431  1.00  0.00      MEMB
ATOM    834 H26A CHL1    7     -24.027  65.427   1.673  1.00  0.00      MEMB
ATOM    835 H26B CHL1    7     -23.790  67.249   1.343  1.00  0.00      MEMB
ATOM    836 H26C CHL1    7     -23.204  66.099   0.340  1.00  0.00      MEMB
ATOM    837  C27 CHL1    7     -21.108  67.338   1.832  1.00  0.00      MEMB
ATOM    838 H27A CHL1    7     -20.863  67.165   0.745  1.00  0.00      MEMB
ATOM    839 H27B CHL1    7     -21.497  68.342   1.949  1.00  0.00      MEMB
ATOM    840 H27C CHL1    7     -20.147  67.405   2.357  1.00  0.00      MEMB
ATOM    841  C3  CHL1    8      18.878 -64.439  17.390  1.00  0.00      MEMB
ATOM    842  H3  CHL1    8      19.347 -63.434  17.519  1.00  0.00      MEMB
ATOM    843  O3  CHL1    8      18.846 -64.997  18.693  1.00  0.00      MEMB
ATOM    844  H3' CHL1    8      18.421 -65.870  18.644  1.00  0.00      MEMB
ATOM    845  C4  CHL1    8      17.565 -64.569  16.692  1.00  0.00      MEMB
ATOM    846  H4A CHL1    8      17.143 -65.569  16.888  1.00  0.00      MEMB
ATOM    847  H4B CHL1    8      16.959 -63.828  17.229  1.00  0.00      MEMB
ATOM    848  C5  CHL1    8      17.564 -64.394  15.181  1.00  0.00      MEMB
ATOM    849  C6  CHL1    8      16.738 -63.525  14.621  1.00  0.00      MEMB
ATOM    850  H6  CHL1    8      16.039 -62.958  15.237  1.00  0.00      MEMB
ATOM    851  C7  CHL1    8      16.635 -63.324  13.150  1.00  0.00      MEMB
ATOM    852  H7A CHL1    8      15.560 -63.285  12.883  1.00  0.00      MEMB
ATOM    853  H7B CHL1    8      17.065 -62.333  12.929  1.00  0.00      MEMB
ATOM    854  C8  CHL1    8      17.416 -64.363  12.299  1.00  0.00      MEMB
ATOM    855  H8  CHL1    8      16.861 -65.317  12.383  1.00  0.00      MEMB
ATOM    856  C14 CHL1    8      17.537 -63.959  10.823  1.00  0.00      MEMB
ATOM    857  H14 CHL1    8      18.147 -63.020  10.779  1.00  0.00      MEMB
ATOM    858  C15 CHL1    8      16.251 -63.598  10.064  1.00  0.00      MEMB
ATOM    859 H15A CHL1    8      15.448 -64.308  10.356  1.00  0.00      MEMB
ATOM    860 H15B CHL1    8      15.951 -62.565  10.332  1.00  0.00      MEMB
ATOM    861  C16 CHL1    8      16.600 -63.844   8.577  1.00  0.00      MEMB
ATOM    862 H16A CHL1    8      15.951 -64.693   8.264  1.00  0.00      MEMB
ATOM    863 H16B CHL1    8      16.423 -62.982   7.904  1.00  0.00      MEMB
ATOM    864  C17 CHL1    8      18.078 -64.364   8.511  1.00  0.00      MEMB
ATOM    865  H17 CHL1    8      18.699 -63.446   8.388  1.00  0.00      MEMB
ATOM    866  C13 CHL1    8      18.290 -64.956   9.945  1.00  0.00      MEMB
ATOM    867  C18 CHL1    8      17.613 -66.364   9.984  1.00  0.00      MEMB
ATOM    868 H18A CHL1    8      16.631 -66.439   9.478  1.00  0.00      MEMB
ATOM    869 H18B CHL1    8      18.253 -67.097   9.467  1.00  0.00      MEMB
ATOM    870 H18C CHL1    8      17.492 -66.721  11.022  1.00  0.00      MEMB
ATOM    871  C12 CHL1    8      19.715 -64.981  10.548  1.00  0.00      MEMB
ATOM    872 H12A CHL1    8      20.345 -65.655   9.948  1.00  0.00      MEMB
ATOM    873 H12B CHL1    8      20.129 -63.947  10.588  1.00  0.00      MEMB
ATOM    874  C11 CHL1    8      19.747 -65.452  12.013  1.00  0.00      MEMB
ATOM    875 H11A CHL1    8      19.479 -66.522  12.027  1.00  0.00      MEMB
ATOM    876 H11B CHL1    8      20.794 -65.404  12.391  1.00  0.00      MEMB
ATOM    877  C9  CHL1    8      18.784 -64.619  12.913  1.00  0.00      MEMB
ATOM    878  H9  CHL1    8      19.250 -63.609  13.032  1.00  0.00      MEMB
ATOM    879  C10 CHL1    8      18.598 -65.167  14.327  1.00  0.00      MEMB
ATOM    880  C19 CHL1    8      18.332 -66.686  14.284  1.00  0.00      MEMB
ATOM    881 H19A CHL1    8      19.160 -67.229  13.780  1.00  0.00      MEMB
ATOM    882 H19B CHL1    8      18.278 -67.116  15.301  1.00  0.00      MEMB
ATOM    883 H19C CHL1    8      17.412 -66.928  13.747  1.00  0.00      MEMB
ATOM    884  C1  CHL1    8      19.890 -64.951  14.990  1.00  0.00      MEMB
ATOM    885  H1A CHL1    8      20.643 -65.608  14.463  1.00  0.00      MEMB
ATOM    886  H1B CHL1    8      20.293 -63.934  14.850  1.00  0.00      MEMB
ATOM    887  C2  CHL1    8      19.726 -65.193  16.499  1.00  0.00      MEMB
ATOM    888  H2A CHL1    8      20.589 -64.609  16.792  1.00  0.00      MEMB
ATOM    889  H2B CHL1    8      19.761 -66.245  16.722  1.00  0.00      MEMB
ATOM    890  C20 CHL1    8      18.326 -65.259   7.259  1.00  0.00      MEMB
ATOM    891  H20 CHL1    8      17.524 -66.034   7.226  1.00  0.00      MEMB
ATOM    892  C21 CHL1    8      19.665 -66.019   7.290  1.00  0.00      MEMB
ATOM    893 H21A CHL1    8      19.897 -66.424   8.280  1.00  0.00      MEMB
ATOM    894 H21B CHL1    8      20.520 -65.393   6.959  1.00  0.00      MEMB
ATOM    895 H21C CHL1    8      19.572 -66.917   6.642  1.00  0.00      MEMB
ATOM    896  C22 CHL1    8      18.157 -64.512   5.901  1.00  0.00      MEMB
ATOM    897 H22A CHL1    8      17.059 -64.378   5.754  1.00  0.00      MEMB
ATOM    898 H22B CHL1    8      18.658 -63.522   5.970  1.00  0.00      MEMB
ATOM    899  C23 CHL1    8      18.702 -65.277   4.669  1.00  0.00      MEMB
ATOM    900 H23A CHL1    8      19.810 -65.214   4.607  1.00  0.00      MEMB
ATOM    901 H23B CHL1    8      18.447 -66.341   4.846  1.00  0.00      MEMB
ATOM    902  C24 CHL1    8      18.013 -64.908   3.336  1.00  0.00      MEMB
ATOM    903 H24A CHL1    8      17.011 -65.382   3.393  1.00  0.00      MEMB
ATOM    904 H24B CHL1    8      17.888 -63.811   3.247  1.00  0.00      MEMB
ATOM    905  C25 CHL1    8      18.668 -65.435   2.044  1.00  0.00      MEMB
ATOM    906  H25 CHL1    8      19.705 -65.034   2.009  1.00  0.00      MEMB
ATOM    907  C26 CHL1    8      18.729 -66.957   2.037  1.00  0.00      MEMB
ATOM    908 H26A CHL1    8      19.070 -67.297   1.042  1.00  0.00      MEMB
ATOM    909 H26B CHL1    8      19.401 -67.312   2.836  1.00  0.00      MEMB
ATOM    910 H26C CHL1    8      17.726 -67.401   2.183  1.00  0.00      MEMB
ATOM    911  C27 CHL1    8      17.879 -65.081   0.782  1.00  0.00      MEMB
ATOM    912 H27A CHL1    8      18.471 -65.297  -0.137  1.00  0.00      MEMB
ATOM    913 H27B CHL1    8      17.017 -65.754   0.773  1.00  0.00      MEMB
ATOM    914 H27C CHL1    8      17.441 -64.067   0.782  1.00  0.00      MEMB
ATOM    915  C3  CHL1    9      44.850  -2.144  17.384  1.00  0.00      MEMB
ATOM    916  H3  CHL1    9      44.128  -1.314  17.578  1.00  0.00      MEMB
ATOM    917  O3  CHL1    9      45.537  -2.538  18.570  1.00  0.00      MEMB
ATOM    918  H3' CHL1    9      45.540  -1.796  19.202  1.00  0.00      MEMB
ATOM    919  C4  CHL1    9      44.111  -3.370  16.864  1.00  0.00      MEMB
ATOM    920  H4A CHL1    9      44.831  -4.187  16.673  1.00  0.00      MEMB
ATOM    921  H4B CHL1    9      43.430  -3.702  17.678  1.00  0.00      MEMB
ATOM    922  C5  CHL1    9      43.356  -3.109  15.601  1.00  0.00      MEMB
ATOM    923  C6  CHL1    9      42.083  -3.413  15.544  1.00  0.00      MEMB
ATOM    924  H6  CHL1    9      41.604  -4.006  16.329  1.00  0.00      MEMB
ATOM    925  C7  CHL1    9      41.307  -3.043  14.365  1.00  0.00      MEMB
ATOM    926  H7A CHL1    9      40.909  -3.966  13.982  1.00  0.00      MEMB
ATOM    927  H7B CHL1    9      40.507  -2.304  14.633  1.00  0.00      MEMB
ATOM    928  C8  CHL1    9      41.942  -2.623  13.107  1.00  0.00      MEMB
ATOM    929  H8  CHL1    9      42.304  -3.535  12.631  1.00  0.00      MEMB
ATOM    930  C14 CHL1    9      40.980  -1.812  12.248  1.00  0.00      MEMB
ATOM    931  H14 CHL1    9      40.804  -0.894  12.820  1.00  0.00      MEMB
ATOM    932  C15 CHL1    9      39.564  -2.192  11.981  1.00  0.00      MEMB
ATOM    933 H15A CHL1    9      39.962  -3.128  11.558  1.00  0.00      MEMB
ATOM    934 H15B CHL1    9      38.896  -2.190  12.875  1.00  0.00      MEMB
ATOM    935  C16 CHL1    9      39.010  -1.610  10.719  1.00  0.00      MEMB
ATOM    936 H16A CHL1    9      38.663  -2.377  10.012  1.00  0.00      MEMB
ATOM    937 H16B CHL1    9      38.140  -0.997  10.965  1.00  0.00      MEMB
ATOM    938  C17 CHL1    9      40.242  -0.855  10.229  1.00  0.00      MEMB
ATOM    939  H17 CHL1    9      40.269  -0.001  10.883  1.00  0.00      MEMB
ATOM    940  C13 CHL1    9      41.490  -1.462  10.882  1.00  0.00      MEMB
ATOM    941  C18 CHL1    9      41.886  -2.665  10.064  1.00  0.00      MEMB
ATOM    942 H18A CHL1    9      42.618  -3.183  10.684  1.00  0.00      MEMB
ATOM    943 H18B CHL1    9      41.022  -3.322   9.895  1.00  0.00      MEMB
ATOM    944 H18C CHL1    9      42.325  -2.427   9.075  1.00  0.00      MEMB
ATOM    945  C12 CHL1    9      42.668  -0.543  11.158  1.00  0.00      MEMB
ATOM    946 H12A CHL1    9      43.064  -0.321  10.148  1.00  0.00      MEMB
ATOM    947 H12B CHL1    9      42.257   0.382  11.618  1.00  0.00      MEMB
ATOM    948  C11 CHL1    9      43.700  -1.197  12.132  1.00  0.00      MEMB
ATOM    949 H11A CHL1    9      44.171  -2.033  11.587  1.00  0.00      MEMB
ATOM    950 H11B CHL1    9      44.546  -0.546  12.395  1.00  0.00      MEMB
ATOM    951  C9  CHL1    9      43.094  -1.751  13.449  1.00  0.00      MEMB
ATOM    952  H9  CHL1    9      42.622  -0.902  14.010  1.00  0.00      MEMB
ATOM    953  C10 CHL1    9      44.088  -2.407  14.450  1.00  0.00      MEMB
ATOM    954  C19 CHL1    9      44.889  -3.549  13.779  1.00  0.00      MEMB
ATOM    955 H19A CHL1    9      45.468  -4.086  14.558  1.00  0.00      MEMB
ATOM    956 H19B CHL1    9      44.223  -4.287  13.279  1.00  0.00      MEMB
ATOM    957 H19C CHL1    9      45.640  -3.165  13.062  1.00  0.00      MEMB
ATOM    958  C1  CHL1    9      45.043  -1.312  14.996  1.00  0.00      MEMB
ATOM    959  H1A CHL1    9      45.742  -0.995  14.193  1.00  0.00      MEMB
ATOM    960  H1B CHL1    9      44.398  -0.440  15.225  1.00  0.00      MEMB
ATOM    961  C2  CHL1    9      45.808  -1.659  16.298  1.00  0.00      MEMB
ATOM    962  H2A CHL1    9      46.332  -0.761  16.693  1.00  0.00      MEMB
ATOM    963  H2B CHL1    9      46.522  -2.488  16.108  1.00  0.00      MEMB
ATOM    964  C20 CHL1    9      40.253  -0.399   8.770  1.00  0.00      MEMB
ATOM    965  H20 CHL1    9      41.279  -0.069   8.526  1.00  0.00      MEMB
ATOM    966  C21 CHL1    9      39.417   0.857   8.549  1.00  0.00      MEMB
ATOM    967 H21A CHL1    9      39.865   1.766   9.039  1.00  0.00      MEMB
ATOM    968 H21B CHL1    9      38.373   0.701   8.923  1.00  0.00      MEMB
ATOM    969 H21C CHL1    9      39.332   1.126   7.492  1.00  0.00      MEMB
ATOM    970  C22 CHL1    9      39.863  -1.523   7.791  1.00  0.00      MEMB
ATOM    971 H22A CHL1    9      40.617  -2.317   7.815  1.00  0.00      MEMB
ATOM    972 H22B CHL1    9      38.819  -1.853   7.955  1.00  0.00      MEMB
ATOM    973  C23 CHL1    9      39.945  -1.166   6.355  1.00  0.00      MEMB
ATOM    974 H23A CHL1    9      38.925  -0.820   6.184  1.00  0.00      MEMB
ATOM    975 H23B CHL1    9      40.747  -0.387   6.391  1.00  0.00      MEMB
ATOM    976  C24 CHL1    9      40.169  -2.240   5.275  1.00  0.00      MEMB
ATOM    977 H24A CHL1    9      41.257  -2.374   5.140  1.00  0.00      MEMB
ATOM    978 H24B CHL1    9      39.701  -3.156   5.560  1.00  0.00      MEMB
ATOM    979  C25 CHL1    9      39.534  -2.018   3.891  1.00  0.00      MEMB
ATOM    980  H25 CHL1    9      39.981  -1.176   3.474  1.00  0.00      MEMB
ATOM    981  C26 CHL1    9      39.956  -3.033   2.874  1.00  0.00      MEMB
ATOM    982 H26A CHL1    9      41.063  -3.084   2.829  1.00  0.00      MEMB
ATOM    983 H26B CHL1    9      39.475  -3.975   3.203  1.00  0.00      MEMB
ATOM    984 H26C CHL1    9      39.620  -2.680   1.874  1.00  0.00      MEMB
ATOM    985  C27 CHL1    9      38.036  -1.819   3.898  1.00  0.00      MEMB
ATOM    986 H27A CHL1    9      37.784  -0.805   4.279  1.00  0.00      MEMB
ATOM    987 H27B CHL1    9      37.605  -2.023   2.897  1.00  0.00      MEMB
ATOM    988 H27C CHL1    9      37.630  -2.581   4.579  1.00  0.00      MEMB
ATOM    989  C3  CHL1   10      10.652  35.896  17.312  1.00  0.00      MEMB
ATOM    990  H3  CHL1   10      11.264  36.767  17.010  1.00  0.00      MEMB
ATOM    991  O3  CHL1   10      10.704  35.885  18.717  1.00  0.00      MEMB
ATOM    992  H3' CHL1   10       9.933  35.389  18.958  1.00  0.00      MEMB
ATOM    993  C4  CHL1   10       9.204  36.074  16.832  1.00  0.00      MEMB
ATOM    994  H4A CHL1   10       8.609  35.194  17.176  1.00  0.00      MEMB
ATOM    995  H4B CHL1   10       8.821  36.973  17.335  1.00  0.00      MEMB
ATOM    996  C5  CHL1   10       9.081  36.220  15.341  1.00  0.00      MEMB
ATOM    997  C6  CHL1   10       8.491  37.231  14.688  1.00  0.00      MEMB
ATOM    998  H6  CHL1   10       8.100  38.088  15.257  1.00  0.00      MEMB
ATOM    999  C7  CHL1   10       8.218  37.191  13.205  1.00  0.00      MEMB
ATOM   1000  H7A CHL1   10       7.139  37.383  13.014  1.00  0.00      MEMB
ATOM   1001  H7B CHL1   10       8.813  37.973  12.691  1.00  0.00      MEMB
ATOM   1002  C8  CHL1   10       8.536  35.826  12.528  1.00  0.00      MEMB
ATOM   1003  H8  CHL1   10       7.669  35.151  12.696  1.00  0.00      MEMB
ATOM   1004  C14 CHL1   10       8.775  36.023  11.037  1.00  0.00      MEMB
ATOM   1005  H14 CHL1   10       9.672  36.700  11.034  1.00  0.00      MEMB
ATOM   1006  C15 CHL1   10       7.723  36.741  10.163  1.00  0.00      MEMB
ATOM   1007 H15A CHL1   10       6.691  36.345  10.292  1.00  0.00      MEMB
ATOM   1008 H15B CHL1   10       7.814  37.834  10.343  1.00  0.00      MEMB
ATOM   1009  C16 CHL1   10       8.115  36.389   8.729  1.00  0.00      MEMB
ATOM   1010 H16A CHL1   10       7.286  35.829   8.229  1.00  0.00      MEMB
ATOM   1011 H16B CHL1   10       8.383  37.274   8.117  1.00  0.00      MEMB
ATOM   1012  C17 CHL1   10       9.341  35.458   8.852  1.00  0.00      MEMB
ATOM   1013  H17 CHL1   10      10.235  36.135   8.913  1.00  0.00      MEMB
ATOM   1014  C13 CHL1   10       9.220  34.807  10.237  1.00  0.00      MEMB
ATOM   1015  C18 CHL1   10       8.113  33.721  10.212  1.00  0.00      MEMB
ATOM   1016 H18A CHL1   10       8.439  32.863   9.607  1.00  0.00      MEMB
ATOM   1017 H18B CHL1   10       7.860  33.333  11.210  1.00  0.00      MEMB
ATOM   1018 H18C CHL1   10       7.179  34.083   9.754  1.00  0.00      MEMB
ATOM   1019  C12 CHL1   10      10.545  34.316  10.819  1.00  0.00      MEMB
ATOM   1020 H12A CHL1   10      10.900  33.392  10.329  1.00  0.00      MEMB
ATOM   1021 H12B CHL1   10      11.303  35.100  10.624  1.00  0.00      MEMB
ATOM   1022  C11 CHL1   10      10.404  34.080  12.317  1.00  0.00      MEMB
ATOM   1023 H11A CHL1   10       9.568  33.410  12.442  1.00  0.00      MEMB
ATOM   1024 H11B CHL1   10      11.329  33.602  12.695  1.00  0.00      MEMB
ATOM   1025  C9  CHL1   10       9.829  35.253  13.129  1.00  0.00      MEMB
ATOM   1026  H9  CHL1   10      10.601  36.022  12.957  1.00  0.00      MEMB
ATOM   1027  C10 CHL1   10       9.773  35.086  14.675  1.00  0.00      MEMB
ATOM   1028  C19 CHL1   10       8.929  33.988  15.081  1.00  0.00      MEMB
ATOM   1029 H19A CHL1   10       9.766  33.200  14.945  1.00  0.00      MEMB
ATOM   1030 H19B CHL1   10       8.555  33.513  15.991  1.00  0.00      MEMB
ATOM   1031 H19C CHL1   10       8.041  33.978  14.380  1.00  0.00      MEMB
ATOM   1032  C1  CHL1   10      11.178  34.728  15.226  1.00  0.00      MEMB
ATOM   1033  H1A CHL1   10      11.594  33.770  14.824  1.00  0.00      MEMB
ATOM   1034  H1B CHL1   10      11.734  35.595  14.849  1.00  0.00      MEMB
ATOM   1035  C2  CHL1   10      11.253  34.616  16.756  1.00  0.00      MEMB
ATOM   1036  H2A CHL1   10      12.286  34.517  17.145  1.00  0.00      MEMB
ATOM   1037  H2B CHL1   10      10.728  33.702  17.109  1.00  0.00      MEMB
ATOM   1038  C20 CHL1   10       9.411  34.580   7.607  1.00  0.00      MEMB
ATOM   1039  H20 CHL1   10       8.572  33.852   7.610  1.00  0.00      MEMB
ATOM   1040  C21 CHL1   10      10.689  33.742   7.581  1.00  0.00      MEMB
ATOM   1041 H21A CHL1   10      11.546  34.441   7.669  1.00  0.00      MEMB
ATOM   1042 H21B CHL1   10      10.719  33.125   6.658  1.00  0.00      MEMB
ATOM   1043 H21C CHL1   10      10.695  32.980   8.375  1.00  0.00      MEMB
ATOM   1044  C22 CHL1   10       9.304  35.459   6.331  1.00  0.00      MEMB
ATOM   1045 H22A CHL1   10       8.339  35.994   6.236  1.00  0.00      MEMB
ATOM   1046 H22B CHL1   10      10.071  36.242   6.352  1.00  0.00      MEMB
ATOM   1047  C23 CHL1   10       9.557  34.741   5.029  1.00  0.00      MEMB
ATOM   1048 H23A CHL1   10      10.555  34.229   5.062  1.00  0.00      MEMB
ATOM   1049 H23B CHL1   10       8.678  34.059   4.986  1.00  0.00      MEMB
ATOM   1050  C24 CHL1   10       9.559  35.663   3.803  1.00  0.00      MEMB
ATOM   1051 H24A CHL1   10       8.529  35.921   3.524  1.00  0.00      MEMB
ATOM   1052 H24B CHL1   10      10.075  36.618   3.999  1.00  0.00      MEMB
ATOM   1053  C25 CHL1   10      10.171  34.997   2.575  1.00  0.00      MEMB
ATOM   1054  H25 CHL1   10      11.030  34.429   3.024  1.00  0.00      MEMB
ATOM   1055  C26 CHL1   10       9.118  34.142   1.915  1.00  0.00      MEMB
ATOM   1056 H26A CHL1   10       9.477  33.532   1.056  1.00  0.00      MEMB
ATOM   1057 H26B CHL1   10       8.707  33.537   2.712  1.00  0.00      MEMB
ATOM   1058 H26C CHL1   10       8.173  34.612   1.645  1.00  0.00      MEMB
ATOM   1059  C27 CHL1   10      10.694  35.951   1.511  1.00  0.00      MEMB
ATOM   1060 H27A CHL1   10       9.927  36.568   1.002  1.00  0.00      MEMB
ATOM   1061 H27B CHL1   10      11.432  36.619   1.970  1.00  0.00      MEMB
ATOM   1062 H27C CHL1   10      11.202  35.371   0.718  1.00  0.00      MEMB
ATOM   1063  C3  CHL1   11      43.380  61.135  17.412  1.00  0.00      MEMB
ATOM   1064  H3  CHL1   11      42.342  60.838  17.128  1.00  0.00      MEMB
ATOM   1065  O3  CHL1   11      43.796  60.641  18.656  1.00  0.00      MEMB
ATOM   1066  H3' CHL1   11      44.728  60.932  18.707  1.00  0.00      MEMB
ATOM   1067  C4  CHL1   11      44.363  60.608  16.355  1.00  0.00      MEMB
ATOM   1068  H4A CHL1   11      45.374  60.924  16.679  1.00  0.00      MEMB
ATOM   1069  H4B CHL1   11      44.349  59.504  16.319  1.00  0.00      MEMB
ATOM   1070  C5  CHL1   11      44.041  61.080  14.982  1.00  0.00      MEMB
ATOM   1071  C6  CHL1   11      43.815  60.230  13.961  1.00  0.00      MEMB
ATOM   1072  H6  CHL1   11      43.947  59.176  14.137  1.00  0.00      MEMB
ATOM   1073  C7  CHL1   11      43.404  60.631  12.555  1.00  0.00      MEMB
ATOM   1074  H7A CHL1   11      44.022  60.198  11.767  1.00  0.00      MEMB
ATOM   1075  H7B CHL1   11      42.353  60.316  12.389  1.00  0.00      MEMB
ATOM   1076  C8  CHL1   11      43.472  62.116  12.298  1.00  0.00      MEMB
ATOM   1077  H8  CHL1   11      44.501  62.524  12.238  1.00  0.00      MEMB
ATOM   1078  C14 CHL1   11      42.675  62.561  10.985  1.00  0.00      MEMB
ATOM   1079  H14 CHL1   11      41.638  62.309  11.306  1.00  0.00      MEMB
ATOM   1080  C15 CHL1   11      42.798  61.849   9.641  1.00  0.00      MEMB
ATOM   1081 H15A CHL1   11      43.873  61.736   9.438  1.00  0.00      MEMB
ATOM   1082 H15B CHL1   11      42.218  60.918   9.675  1.00  0.00      MEMB
ATOM   1083  C16 CHL1   11      42.176  62.795   8.611  1.00  0.00      MEMB
ATOM   1084 H16A CHL1   11      42.871  63.093   7.819  1.00  0.00      MEMB
ATOM   1085 H16B CHL1   11      41.246  62.434   8.172  1.00  0.00      MEMB
ATOM   1086  C17 CHL1   11      41.853  64.050   9.295  1.00  0.00      MEMB
ATOM   1087  H17 CHL1   11      40.796  64.135   9.468  1.00  0.00      MEMB
ATOM   1088  C13 CHL1   11      42.746  64.034  10.437  1.00  0.00      MEMB
ATOM   1089  C18 CHL1   11      44.105  64.675  10.541  1.00  0.00      MEMB
ATOM   1090 H18A CHL1   11      43.981  65.747  10.303  1.00  0.00      MEMB
ATOM   1091 H18B CHL1   11      44.587  64.731  11.550  1.00  0.00      MEMB
ATOM   1092 H18C CHL1   11      44.677  64.074   9.856  1.00  0.00      MEMB
ATOM   1093  C12 CHL1   11      42.317  64.891  11.170  1.00  0.00      MEMB
ATOM   1094 H12A CHL1   11      41.862  65.964  11.226  1.00  0.00      MEMB
ATOM   1095 H12B CHL1   11      41.175  64.791  11.240  1.00  0.00      MEMB
ATOM   1096  C11 CHL1   11      42.994  63.692  13.564  1.00  0.00      MEMB
ATOM   1097 H11A CHL1   11      43.697  64.314  13.176  1.00  0.00      MEMB
ATOM   1098 H11B CHL1   11      41.634  63.886  14.061  1.00  0.00      MEMB
ATOM   1099  C9  CHL1   11      42.958  62.511  13.672  1.00  0.00      MEMB
ATOM   1100  H9  CHL1   11      41.864  62.253  13.805  1.00  0.00      MEMB
ATOM   1101  C10 CHL1   11      43.818  62.515  14.941  1.00  0.00      MEMB
ATOM   1102  C19 CHL1   11      45.172  63.306  14.900  1.00  0.00      MEMB
ATOM   1103 H19A CHL1   11      45.208  64.400  15.040  1.00  0.00      MEMB
ATOM   1104 H19B CHL1   11      45.753  63.008  15.777  1.00  0.00      MEMB
ATOM   1105 H19C CHL1   11      45.725  63.140  13.967  1.00  0.00      MEMB
ATOM   1106  C1  CHL1   11      42.991  62.997  16.144  1.00  0.00      MEMB
ATOM   1107  H1A CHL1   11      43.075  64.024  16.287  1.00  0.00      MEMB
ATOM   1108  H1B CHL1   11      41.931  62.774  15.957  1.00  0.00      MEMB
ATOM   1109  C2  CHL1   11      43.402  62.624  17.521  1.00  0.00      MEMB
ATOM   1110  H2A CHL1   11      42.673  63.116  18.217  1.00  0.00      MEMB
ATOM   1111  H2B CHL1   11      44.409  63.002  17.783  1.00  0.00      MEMB
ATOM   1112  C20 CHL1   11      41.739  65.208   8.519  1.00  0.00      MEMB
ATOM   1113  H20 CHL1   11      42.815  65.302   8.224  1.00  0.00      MEMB
ATOM   1114  C21 CHL1   11      40.951  66.381   9.235  1.00  0.00      MEMB
ATOM   1115 H21A CHL1   11      42.050  66.485   9.685  1.00  0.00      MEMB
ATOM   1116 H21B CHL1   11      40.278  66.724   9.946  1.00  0.00      MEMB
ATOM   1117 H21C CHL1   11      40.613  67.359   8.679  1.00  0.00      MEMB
ATOM   1118  C22 CHL1   11      40.994  65.107   7.306  1.00  0.00      MEMB
ATOM   1119 H22A CHL1   11      40.470  64.125   7.349  1.00  0.00      MEMB
ATOM   1120 H22B CHL1   11      40.204  65.943   7.365  1.00  0.00      MEMB
ATOM   1121  C23 CHL1   11      41.689  65.248   6.020  1.00  0.00      MEMB
ATOM   1122 H23A CHL1   11      41.945  66.191   5.766  1.00  0.00      MEMB
ATOM   1123 H23B CHL1   11      42.554  64.688   5.914  1.00  0.00      MEMB
ATOM   1124  C24 CHL1   11      41.009  65.386   4.752  1.00  0.00      MEMB
ATOM   1125 H24A CHL1   11      40.831  64.388   4.450  1.00  0.00      MEMB
ATOM   1126 H24B CHL1   11      40.224  66.055   5.089  1.00  0.00      MEMB
ATOM   1127  C25 CHL1   11      41.335  66.312   3.637  1.00  0.00      MEMB
ATOM   1128  H25 CHL1   11      41.041  67.274   4.033  1.00  0.00      MEMB
ATOM   1129  C26 CHL1   11      42.539  65.788   3.164  1.00  0.00      MEMB
ATOM   1130 H26A CHL1   11      42.561  64.743   3.017  1.00  0.00      MEMB
ATOM   1131 H26B CHL1   11      42.655  66.199   2.258  1.00  0.00      MEMB
ATOM   1132 H26C CHL1   11      43.415  66.121   3.612  1.00  0.00      MEMB
ATOM   1133  C27 CHL1   11      40.622  66.542   2.368  1.00  0.00      MEMB
ATOM   1134 H27A CHL1   11      40.618  65.567   1.911  1.00  0.00      MEMB
ATOM   1135 H27B CHL1   11      39.726  67.060   2.547  1.00  0.00      MEMB
ATOM   1136 H27C CHL1   11      40.473  67.272   1.597  1.00  0.00      MEMB
ATOM   1137  C3  CHL1   12     -36.536  27.774  17.480  1.00  0.00      MEMB
ATOM   1138  H3  CHL1   12     -37.538  28.042  17.875  1.00  0.00      MEMB
ATOM   1139  O3  CHL1   12     -35.583  27.870  18.529  1.00  0.00      MEMB
ATOM   1140  H3' CHL1   12     -35.536  28.809  18.793  1.00  0.00      MEMB
ATOM   1141  C4  CHL1   12     -36.526  26.341  16.920  1.00  0.00      MEMB
ATOM   1142  H4A CHL1   12     -35.477  26.014  16.792  1.00  0.00      MEMB
ATOM   1143  H4B CHL1   12     -36.989  25.678  17.672  1.00  0.00      MEMB
ATOM   1144  C5  CHL1   12     -37.227  26.152  15.608  1.00  0.00      MEMB
ATOM   1145  C6  CHL1   12     -38.196  25.255  15.460  1.00  0.00      MEMB
ATOM   1146  H6  CHL1   12     -38.474  24.593  16.294  1.00  0.00      MEMB
ATOM   1147  C7  CHL1   12     -38.867  25.054  14.144  1.00  0.00      MEMB
ATOM   1148  H7A CHL1   12     -38.942  24.046  13.988  1.00  0.00      MEMB
ATOM   1149  H7B CHL1   12     -39.951  25.218  14.130  1.00  0.00      MEMB
ATOM   1150  C8  CHL1   12     -38.104  25.630  12.943  1.00  0.00      MEMB
ATOM   1151  H8  CHL1   12     -37.155  25.053  12.782  1.00  0.00      MEMB
ATOM   1152  C14 CHL1   12     -39.003  25.607  11.726  1.00  0.00      MEMB
ATOM   1153  H14 CHL1   12     -39.917  26.163  12.050  1.00  0.00      MEMB
ATOM   1154  C15 CHL1   12     -39.584  24.272  11.258  1.00  0.00      MEMB
ATOM   1155 H15A CHL1   12     -38.789  23.509  11.332  1.00  0.00      MEMB
ATOM   1156 H15B CHL1   12     -40.482  23.926  11.810  1.00  0.00      MEMB
ATOM   1157  C16 CHL1   12     -39.995  24.565   9.816  1.00  0.00      MEMB
ATOM   1158 H16A CHL1   12     -39.429  23.891   9.156  1.00  0.00      MEMB
ATOM   1159 H16B CHL1   12     -41.084  24.441   9.653  1.00  0.00      MEMB
ATOM   1160  C17 CHL1   12     -39.634  26.032   9.491  1.00  0.00      MEMB
ATOM   1161  H17 CHL1   12     -40.551  26.587   9.796  1.00  0.00      MEMB
ATOM   1162  C13 CHL1   12     -38.487  26.352  10.492  1.00  0.00      MEMB
ATOM   1163  C18 CHL1   12     -37.125  25.741  10.056  1.00  0.00      MEMB
ATOM   1164 H18A CHL1   12     -36.378  25.805  10.869  1.00  0.00      MEMB
ATOM   1165 H18B CHL1   12     -37.216  24.657   9.840  1.00  0.00      MEMB
ATOM   1166 H18C CHL1   12     -36.689  26.316   9.212  1.00  0.00      MEMB
ATOM   1167  C12 CHL1   12     -38.375  27.814  10.929  1.00  0.00      MEMB
ATOM   1168 H12A CHL1   12     -38.041  28.460  10.100  1.00  0.00      MEMB
ATOM   1169 H12B CHL1   12     -39.416  28.078  11.212  1.00  0.00      MEMB
ATOM   1170  C11 CHL1   12     -37.437  27.971  12.134  1.00  0.00      MEMB
ATOM   1171 H11A CHL1   12     -36.424  27.697  11.783  1.00  0.00      MEMB
ATOM   1172 H11B CHL1   12     -37.424  29.025  12.481  1.00  0.00      MEMB
ATOM   1173  C9  CHL1   12     -37.819  27.065  13.321  1.00  0.00      MEMB
ATOM   1174  H9  CHL1   12     -38.802  27.473  13.680  1.00  0.00      MEMB
ATOM   1175  C10 CHL1   12     -36.858  27.147  14.519  1.00  0.00      MEMB
ATOM   1176  C19 CHL1   12     -35.418  26.851  14.045  1.00  0.00      MEMB
ATOM   1177 H19A CHL1   12     -35.055  27.776  13.547  1.00  0.00      MEMB
ATOM   1178 H19B CHL1   12     -34.729  26.526  14.857  1.00  0.00      MEMB
ATOM   1179 H19C CHL1   12     -35.413  26.028  13.310  1.00  0.00      MEMB
ATOM   1180  C1  CHL1   12     -36.972  28.581  15.094  1.00  0.00      MEMB
ATOM   1181  H1A CHL1   12     -36.548  29.309  14.365  1.00  0.00      MEMB
ATOM   1182  H1B CHL1   12     -38.044  28.814  15.238  1.00  0.00      MEMB
ATOM   1183  C2  CHL1   12     -36.207  28.786  16.399  1.00  0.00      MEMB
ATOM   1184  H2A CHL1   12     -36.386  29.794  16.839  1.00  0.00      MEMB
ATOM   1185  H2B CHL1   12     -35.156  28.612  16.085  1.00  0.00      MEMB
ATOM   1186  C20 CHL1   12     -39.552  26.314   7.984  1.00  0.00      MEMB
ATOM   1187  H20 CHL1   12     -38.653  25.792   7.585  1.00  0.00      MEMB
ATOM   1188  C21 CHL1   12     -39.517  27.849   7.732  1.00  0.00      MEMB
ATOM   1189 H21A CHL1   12     -40.346  28.364   8.258  1.00  0.00      MEMB
ATOM   1190 H21B CHL1   12     -39.643  28.130   6.664  1.00  0.00      MEMB
ATOM   1191 H21C CHL1   12     -38.555  28.247   8.105  1.00  0.00      MEMB
ATOM   1192  C22 CHL1   12     -40.728  25.697   7.177  1.00  0.00      MEMB
ATOM   1193 H22A CHL1   12     -40.963  24.663   7.501  1.00  0.00      MEMB
ATOM   1194 H22B CHL1   12     -41.630  26.306   7.314  1.00  0.00      MEMB
ATOM   1195  C23 CHL1   12     -40.349  25.708   5.687  1.00  0.00      MEMB
ATOM   1196 H23A CHL1   12     -40.385  26.756   5.314  1.00  0.00      MEMB
ATOM   1197 H23B CHL1   12     -39.290  25.395   5.640  1.00  0.00      MEMB
ATOM   1198  C24 CHL1   12     -41.062  24.765   4.706  1.00  0.00      MEMB
ATOM   1199 H24A CHL1   12     -40.761  25.043   3.665  1.00  0.00      MEMB
ATOM   1200 H24B CHL1   12     -40.868  23.712   4.845  1.00  0.00      MEMB
ATOM   1201  C25 CHL1   12     -42.514  24.836   4.709  1.00  0.00      MEMB
ATOM   1202  H25 CHL1   12     -42.936  24.628   5.715  1.00  0.00      MEMB
ATOM   1203  C26 CHL1   12     -42.481  26.340   4.358  1.00  0.00      MEMB
ATOM   1204 H26A CHL1   12     -42.819  27.191   4.974  1.00  0.00      MEMB
ATOM   1205 H26B CHL1   12     -42.526  26.602   3.289  1.00  0.00      MEMB
ATOM   1206 H26C CHL1   12     -43.424  26.305   4.631  1.00  0.00      MEMB
ATOM   1207  C27 CHL1   12     -43.126  23.745   3.754  1.00  0.00      MEMB
ATOM   1208 H27A CHL1   12     -42.915  24.021   2.715  1.00  0.00      MEMB
ATOM   1209 H27B CHL1   12     -42.678  22.761   3.925  1.00  0.00      MEMB
ATOM   1210 H27C CHL1   12     -44.236  23.614   3.842  1.00  0.00      MEMB
ATOM   1211  C3  CHL1   13     -71.652   5.851  17.282  1.00  0.00      MEMB
ATOM   1212  H3  CHL1   13     -71.431   4.774  17.071  1.00  0.00      MEMB
ATOM   1213  O3  CHL1   13     -71.575   6.012  18.688  1.00  0.00      MEMB
ATOM   1214  H3' CHL1   13     -70.654   5.806  18.885  1.00  0.00      MEMB
ATOM   1215  C4  CHL1   13     -70.535   6.657  16.555  1.00  0.00      MEMB
ATOM   1216  H4A CHL1   13     -70.577   7.720  16.847  1.00  0.00      MEMB
ATOM   1217  H4B CHL1   13     -69.515   6.331  16.877  1.00  0.00      MEMB
ATOM   1218  C5  CHL1   13     -70.695   6.576  15.049  1.00  0.00      MEMB
ATOM   1219  C6  CHL1   13     -69.686   6.196  14.249  1.00  0.00      MEMB
ATOM   1220  H6  CHL1   13     -68.707   5.940  14.678  1.00  0.00      MEMB
ATOM   1221  C7  CHL1   13     -69.778   6.100  12.757  1.00  0.00      MEMB
ATOM   1222  H7A CHL1   13     -68.836   6.474  12.304  1.00  0.00      MEMB
ATOM   1223  H7B CHL1   13     -69.867   5.029  12.483  1.00  0.00      MEMB
ATOM   1224  C8  CHL1   13     -70.996   6.892  12.198  1.00  0.00      MEMB
ATOM   1225  H8  CHL1   13     -70.711   7.965  12.249  1.00  0.00      MEMB
ATOM   1226  C14 CHL1   13     -71.289   6.537  10.751  1.00  0.00      MEMB
ATOM   1227  H14 CHL1   13     -71.556   5.446  10.820  1.00  0.00      MEMB
ATOM   1228  C15 CHL1   13     -70.129   6.560   9.748  1.00  0.00      MEMB
ATOM   1229 H15A CHL1   13     -69.486   7.440   9.925  1.00  0.00      MEMB
ATOM   1230 H15B CHL1   13     -69.523   5.631   9.836  1.00  0.00      MEMB
ATOM   1231  C16 CHL1   13     -70.810   6.705   8.379  1.00  0.00      MEMB
ATOM   1232 H16A CHL1   13     -70.515   7.647   7.866  1.00  0.00      MEMB
ATOM   1233 H16B CHL1   13     -70.528   5.869   7.718  1.00  0.00      MEMB
ATOM   1234  C17 CHL1   13     -72.346   6.763   8.626  1.00  0.00      MEMB
ATOM   1235  H17 CHL1   13     -72.704   5.711   8.665  1.00  0.00      MEMB
ATOM   1236  C13 CHL1   13     -72.471   7.289  10.084  1.00  0.00      MEMB
ATOM   1237  C18 CHL1   13     -72.316   8.843  10.084  1.00  0.00      MEMB
ATOM   1238 H18A CHL1   13     -71.379   9.126   9.574  1.00  0.00      MEMB
ATOM   1239 H18B CHL1   13     -73.149   9.330   9.539  1.00  0.00      MEMB
ATOM   1240 H18C CHL1   13     -72.359   9.284  11.103  1.00  0.00      MEMB
ATOM   1241  C12 CHL1   13     -73.715   6.874  10.867  1.00  0.00      MEMB
ATOM   1242 H12A CHL1   13     -74.630   7.306  10.423  1.00  0.00      MEMB
ATOM   1243 H12B CHL1   13     -73.814   5.770  10.827  1.00  0.00      MEMB
ATOM   1244  C11 CHL1   13     -73.560   7.210  12.358  1.00  0.00      MEMB
ATOM   1245 H11A CHL1   13     -73.615   8.313  12.476  1.00  0.00      MEMB
ATOM   1246 H11B CHL1   13     -74.418   6.715  12.857  1.00  0.00      MEMB
ATOM   1247  C9  CHL1   13     -72.273   6.607  13.009  1.00  0.00      MEMB
ATOM   1248  H9  CHL1   13     -72.464   5.505  12.952  1.00  0.00      MEMB
ATOM   1249  C10 CHL1   13     -72.114   6.882  14.525  1.00  0.00      MEMB
ATOM   1250  C19 CHL1   13     -72.295   8.397  14.719  1.00  0.00      MEMB
ATOM   1251 H19A CHL1   13     -71.603   8.937  14.034  1.00  0.00      MEMB
ATOM   1252 H19B CHL1   13     -73.340   8.640  14.458  1.00  0.00      MEMB
ATOM   1253 H19C CHL1   13     -72.158   8.724  15.772  1.00  0.00      MEMB
ATOM   1254  C1  CHL1   13     -73.238   6.110  15.305  1.00  0.00      MEMB
ATOM   1255  H1A CHL1   13     -74.211   6.510  14.946  1.00  0.00      MEMB
ATOM   1256  H1B CHL1   13     -73.252   5.025  15.046  1.00  0.00      MEMB
ATOM   1257  C2  CHL1   13     -73.089   6.238  16.839  1.00  0.00      MEMB
ATOM   1258  H2A CHL1   13     -73.812   5.601  17.399  1.00  0.00      MEMB
ATOM   1259  H2B CHL1   13     -73.342   7.274  17.164  1.00  0.00      MEMB
ATOM   1260  C20 CHL1   13     -73.055   7.430   7.425  1.00  0.00      MEMB
ATOM   1261  H20 CHL1   13     -72.663   8.469   7.346  1.00  0.00      MEMB
ATOM   1262  C21 CHL1   13     -74.574   7.581   7.641  1.00  0.00      MEMB
ATOM   1263 H21A CHL1   13     -74.791   8.353   8.416  1.00  0.00      MEMB
ATOM   1264 H21B CHL1   13     -75.083   6.635   7.922  1.00  0.00      MEMB
ATOM   1265 H21C CHL1   13     -74.956   7.940   6.663  1.00  0.00      MEMB
ATOM   1266  C22 CHL1   13     -72.690   6.738   6.049  1.00  0.00      MEMB
ATOM   1267 H22A CHL1   13     -71.621   6.959   5.868  1.00  0.00      MEMB
ATOM   1268 H22B CHL1   13     -72.719   5.632   6.173  1.00  0.00      MEMB
ATOM   1269  C23 CHL1   13     -73.434   7.255   4.771  1.00  0.00      MEMB
ATOM   1270 H23A CHL1   13     -74.503   7.006   4.875  1.00  0.00      MEMB
ATOM   1271 H23B CHL1   13     -73.351   8.366   4.683  1.00  0.00      MEMB
ATOM   1272  C24 CHL1   13     -72.946   6.723   3.403  1.00  0.00      MEMB
ATOM   1273 H24A CHL1   13     -71.870   7.011   3.393  1.00  0.00      MEMB
ATOM   1274 H24B CHL1   13     -73.057   5.615   3.321  1.00  0.00      MEMB
ATOM   1275  C25 CHL1   13     -73.660   7.357   2.168  1.00  0.00      MEMB
ATOM   1276  H25 CHL1   13     -73.495   8.460   2.195  1.00  0.00      MEMB
ATOM   1277  C26 CHL1   13     -73.101   6.834   0.852  1.00  0.00      MEMB
ATOM   1278 H26A CHL1   13     -73.828   6.966   0.028  1.00  0.00      MEMB
ATOM   1279 H26B CHL1   13     -72.185   7.402   0.593  1.00  0.00      MEMB
ATOM   1280 H26C CHL1   13     -72.909   5.743   0.920  1.00  0.00      MEMB
ATOM   1281  C27 CHL1   13     -75.167   7.096   2.120  1.00  0.00      MEMB
ATOM   1282 H27A CHL1   13     -75.600   7.398   1.136  1.00  0.00      MEMB
ATOM   1283 H27B CHL1   13     -75.333   6.007   2.235  1.00  0.00      MEMB
ATOM   1284 H27C CHL1   13     -75.672   7.655   2.932  1.00  0.00      MEMB
ATOM   1285  C3  CHL1   14     -52.399 -46.280  17.309  1.00  0.00      MEMB
ATOM   1286  H3  CHL1   14     -51.870 -45.314  17.135  1.00  0.00      MEMB
ATOM   1287  O3  CHL1   14     -52.628 -46.518  18.691  1.00  0.00      MEMB
ATOM   1288  H3' CHL1   14     -53.155 -47.350  18.760  1.00  0.00      MEMB
ATOM   1289  C4  CHL1   14     -53.750 -46.241  16.575  1.00  0.00      MEMB
ATOM   1290  H4A CHL1   14     -54.352 -47.096  16.877  1.00  0.00      MEMB
ATOM   1291  H4B CHL1   14     -54.294 -45.335  16.934  1.00  0.00      MEMB
ATOM   1292  C5  CHL1   14     -53.645 -46.325  15.075  1.00  0.00      MEMB
ATOM   1293  C6  CHL1   14     -54.380 -45.627  14.272  1.00  0.00      MEMB
ATOM   1294  H6  CHL1   14     -55.171 -45.212  14.816  1.00  0.00      MEMB
ATOM   1295  C7  CHL1   14     -54.302 -45.318  12.810  1.00  0.00      MEMB
ATOM   1296  H7A CHL1   14     -55.267 -45.024  12.398  1.00  0.00      MEMB
ATOM   1297  H7B CHL1   14     -53.677 -44.510  12.410  1.00  0.00      MEMB
ATOM   1298  C8  CHL1   14     -53.688 -46.552  12.334  1.00  0.00      MEMB
ATOM   1299  H8  CHL1   14     -54.615 -47.157  12.533  1.00  0.00      MEMB
ATOM   1300  C14 CHL1   14     -53.268 -46.337  10.993  1.00  0.00      MEMB
ATOM   1301  H14 CHL1   14     -52.719 -45.417  10.736  1.00  0.00      MEMB
ATOM   1302  C15 CHL1   14     -54.180 -46.042  10.492  1.00  0.00      MEMB
ATOM   1303 H15A CHL1   14     -55.149 -46.681  10.859  1.00  0.00      MEMB
ATOM   1304 H15B CHL1   14     -54.835 -44.987  10.355  1.00  0.00      MEMB
ATOM   1305  C16 CHL1   14     -53.517 -46.644   8.895  1.00  0.00      MEMB
ATOM   1306 H16A CHL1   14     -54.226 -47.178   8.997  1.00  0.00      MEMB
ATOM   1307 H16B CHL1   14     -53.292 -45.882   7.905  1.00  0.00      MEMB
ATOM   1308  C17 CHL1   14     -52.350 -46.882   8.820  1.00  0.00      MEMB
ATOM   1309  H17 CHL1   14     -51.753 -45.963   8.801  1.00  0.00      MEMB
ATOM   1310  C13 CHL1   14     -52.639 -47.500  10.265  1.00  0.00      MEMB
ATOM   1311  C18 CHL1   14     -53.500 -48.658  10.790  1.00  0.00      MEMB
ATOM   1312 H18A CHL1   14     -53.907 -49.378  11.104  1.00  0.00      MEMB
ATOM   1313 H18B CHL1   14     -54.345 -48.622  10.034  1.00  0.00      MEMB
ATOM   1314 H18C CHL1   14     -52.945 -49.594   9.843  1.00  0.00      MEMB
ATOM   1315  C12 CHL1   14     -51.382 -47.624  10.828  1.00  0.00      MEMB
ATOM   1316 H12A CHL1   14     -50.824 -48.394  10.288  1.00  0.00      MEMB
ATOM   1317 H12B CHL1   14     -50.940 -46.611  10.711  1.00  0.00      MEMB
ATOM   1318  C11 CHL1   14     -51.548 -47.928  12.294  1.00  0.00      MEMB
ATOM   1319 H11A CHL1   14     -51.824 -48.974  12.499  1.00  0.00      MEMB
ATOM   1320 H11B CHL1   14     -50.535 -47.799  12.677  1.00  0.00      MEMB
ATOM   1321  C9  CHL1   14     -52.429 -46.910  13.045  1.00  0.00      MEMB
ATOM   1322  H9  CHL1   14     -51.808 -45.987  13.020  1.00  0.00      MEMB
ATOM   1323  C10 CHL1   14     -52.702 -47.230  14.497  1.00  0.00      MEMB
ATOM   1324  C19 CHL1   14     -53.419 -48.539  14.586  1.00  0.00      MEMB
ATOM   1325 H19A CHL1   14     -52.663 -49.289  14.492  1.00  0.00      MEMB
ATOM   1326 H19B CHL1   14     -54.015 -48.759  15.484  1.00  0.00      MEMB
ATOM   1327 H19C CHL1   14     -53.786 -48.918  13.667  1.00  0.00      MEMB
ATOM   1328  C1  CHL1   14     -51.418 -47.280  15.263  1.00  0.00      MEMB
ATOM   1329  H1A CHL1   14     -50.941 -48.100  14.750  1.00  0.00      MEMB
ATOM   1330  H1B CHL1   14     -50.810 -46.397  15.047  1.00  0.00      MEMB
ATOM   1331  C2  CHL1   14     -51.506 -47.384  16.780  1.00  0.00      MEMB
ATOM   1332  H2A CHL1   14     -50.479 -47.309  17.182  1.00  0.00      MEMB
ATOM   1333  H2B CHL1   14     -51.935 -48.311  17.157  1.00  0.00      MEMB
ATOM   1334  C20 CHL1   14     -52.003 -47.490   7.364  1.00  0.00      MEMB
ATOM   1335  H20 CHL1   14     -52.438 -48.081   7.981  1.00  0.00      MEMB
ATOM   1336  C21 CHL1   14     -50.788 -48.239   7.638  1.00  0.00      MEMB
ATOM   1337 H21A CHL1   14     -50.597 -48.660   6.715  1.00  0.00      MEMB
ATOM   1338 H21B CHL1   14     -50.835 -49.050   8.404  1.00  0.00      MEMB
ATOM   1339 H21C CHL1   14     -50.045 -47.487   7.838  1.00  0.00      MEMB
ATOM   1340  C22 CHL1   14     -52.200 -46.828   5.680  1.00  0.00      MEMB
ATOM   1341 H22A CHL1   14     -52.871 -46.005   5.996  1.00  0.00      MEMB
ATOM   1342 H22B CHL1   14     -51.334 -46.200   5.932  1.00  0.00      MEMB
ATOM   1343  C23 CHL1   14     -52.087 -47.324   3.764  1.00  0.00      MEMB
ATOM   1344 H23A CHL1   14     -52.176 -48.128   4.385  1.00  0.00      MEMB
ATOM   1345 H23B CHL1   14     -51.746 -47.080   2.236  1.00  0.00      MEMB
ATOM   1346  C24 CHL1   14     -52.382 -46.242   3.376  1.00  0.00      MEMB
ATOM   1347 H24A CHL1   14     -52.767 -45.458   3.966  1.00  0.00      MEMB
ATOM   1348 H24B CHL1   14     -51.191 -46.287   3.406  1.00  0.00      MEMB
ATOM   1349  C25 CHL1   14     -53.554 -46.957   2.682  1.00  0.00      MEMB
ATOM   1350  H25 CHL1   14     -54.037 -46.904   3.807  1.00  0.00      MEMB
ATOM   1351  C26 CHL1   14     -53.395 -45.733   1.580  1.00  0.00      MEMB
ATOM   1352 H26A CHL1   14     -52.326 -45.310   1.503  1.00  0.00      MEMB
ATOM   1353 H26B CHL1   14     -53.448 -45.989   0.500  1.00  0.00      MEMB
ATOM   1354 H26C CHL1   14     -54.080 -44.919   1.707  1.00  0.00      MEMB
ATOM   1355  C27 CHL1   14     -53.113 -48.521   1.960  1.00  0.00      MEMB
ATOM   1356 H27A CHL1   14     -52.018 -48.579   1.457  1.00  0.00      MEMB
ATOM   1357 H27B CHL1   14     -52.843 -49.327   2.637  1.00  0.00      MEMB
ATOM   1358 H27C CHL1   14     -53.596 -48.657   1.017  1.00  0.00      MEMB
ATOM   1359  C3  CHL1   15      61.192 -20.179  17.324  1.00  0.00      MEMB
ATOM   1360  H3  CHL1   15      60.744 -21.211  17.306  1.00  0.00      MEMB
ATOM   1361  O3  CHL1   15      61.215 -19.660  18.638  1.00  0.00      MEMB
ATOM   1362  H3' CHL1   15      60.287 -19.594  18.912  1.00  0.00      MEMB
ATOM   1363  C4  CHL1   15      62.622 -20.131  16.834  1.00  0.00      MEMB
ATOM   1364  H4A CHL1   15      63.001 -19.108  16.946  1.00  0.00      MEMB
ATOM   1365  H4B CHL1   15      63.313 -20.754  17.472  1.00  0.00      MEMB
ATOM   1366  C5  CHL1   15      62.624 -20.388  15.366  1.00  0.00      MEMB
ATOM   1367  C6  CHL1   15      63.446 -21.194  14.997  1.00  0.00      MEMB
ATOM   1368  H6  CHL1   15      64.092 -21.475  15.826  1.00  0.00      MEMB
ATOM   1369  C7  CHL1   15      63.392 -21.578  13.595  1.00  0.00      MEMB
ATOM   1370  H7A CHL1   15      64.429 -21.553  13.410  1.00  0.00      MEMB
ATOM   1371  H7B CHL1   15      62.762 -22.480  13.429  1.00  0.00      MEMB
ATOM   1372  C8  CHL1   15      62.867 -20.847  12.382  1.00  0.00      MEMB
ATOM   1373  H8  CHL1   15      63.666 -20.128  12.205  1.00  0.00      MEMB
ATOM   1374  C14 CHL1   15      62.579 -21.484  11.022  1.00  0.00      MEMB
ATOM   1375  H14 CHL1   15      61.907 -22.370  11.237  1.00  0.00      MEMB
ATOM   1376  C15 CHL1   15      63.615 -21.757  10.036  1.00  0.00      MEMB
ATOM   1377 H15A CHL1   15      64.595 -21.678  10.477  1.00  0.00      MEMB
ATOM   1378 H15B CHL1   15      63.348 -22.778  10.103  1.00  0.00      MEMB
ATOM   1379  C16 CHL1   15      63.252 -21.983   8.567  1.00  0.00      MEMB
ATOM   1380 H16A CHL1   15      63.888 -21.754   7.757  1.00  0.00      MEMB
ATOM   1381 H16B CHL1   15      63.462 -22.883   7.953  1.00  0.00      MEMB
ATOM   1382  C17 CHL1   15      62.057 -21.343   8.655  1.00  0.00      MEMB
ATOM   1383  H17 CHL1   15      61.464 -21.938   9.277  1.00  0.00      MEMB
ATOM   1384  C13 CHL1   15      61.934 -20.669  10.003  1.00  0.00      MEMB
ATOM   1385  C18 CHL1   15      62.722 -19.463   9.710  1.00  0.00      MEMB
ATOM   1386 H18A CHL1   15      63.193 -19.088  10.618  1.00  0.00      MEMB
ATOM   1387 H18B CHL1   15      63.502 -19.636   8.929  1.00  0.00      MEMB
ATOM   1388 H18C CHL1   15      61.927 -18.817   9.337  1.00  0.00      MEMB
ATOM   1389  C12 CHL1   15      60.555 -20.648  10.606  1.00  0.00      MEMB
ATOM   1390 H12A CHL1   15      59.965 -20.138   9.856  1.00  0.00      MEMB
ATOM   1391 H12B CHL1   15      60.157 -21.698  10.732  1.00  0.00      MEMB
ATOM   1392  C11 CHL1   15      60.643 -19.945  11.934  1.00  0.00      MEMB
ATOM   1393 H11A CHL1   15      61.102 -18.972  11.719  1.00  0.00      MEMB
ATOM   1394 H11B CHL1   15      59.627 -19.822  12.312  1.00  0.00      MEMB
ATOM   1395  C9  CHL1   15      61.554 -20.583  12.969  1.00  0.00      MEMB
ATOM   1396  H9  CHL1   15      61.097 -21.586  13.184  1.00  0.00      MEMB
ATOM   1397  C10 CHL1   15      61.676 -19.865  14.332  1.00  0.00      MEMB
ATOM   1398  C19 CHL1   15      62.220 -18.464  14.059  1.00  0.00      MEMB
ATOM   1399 H19A CHL1   15      63.222 -18.528  13.588  1.00  0.00      MEMB
ATOM   1400 H19B CHL1   15      61.533 -17.893  13.404  1.00  0.00      MEMB
ATOM   1401 H19C CHL1   15      62.312 -17.936  15.026  1.00  0.00      MEMB
ATOM   1402  C1  CHL1   15      60.318 -19.802  14.982  1.00  0.00      MEMB
ATOM   1403  H1A CHL1   15      59.720 -19.149  14.316  1.00  0.00      MEMB
ATOM   1404  H1B CHL1   15      59.865 -20.816  15.009  1.00  0.00      MEMB
ATOM   1405  C2  CHL1   15      60.342 -19.267  16.422  1.00  0.00      MEMB
ATOM   1406  H2A CHL1   15      59.315 -19.218  16.806  1.00  0.00      MEMB
ATOM   1407  H2B CHL1   15      60.713 -18.222  16.421  1.00  0.00      MEMB
ATOM   1408  C20 CHL1   15      61.766 -20.901   7.260  1.00  0.00      MEMB
ATOM   1409  H20 CHL1   15      62.583 -20.259   6.917  1.00  0.00      MEMB
ATOM   1410  C21 CHL1   15      60.419 -20.212   7.296  1.00  0.00      MEMB
ATOM   1411 H21A CHL1   15      60.029 -20.019   6.285  1.00  0.00      MEMB
ATOM   1412 H21B CHL1   15      60.574 -19.294   7.867  1.00  0.00      MEMB
ATOM   1413 H21C CHL1   15      59.697 -20.837   7.865  1.00  0.00      MEMB
ATOM   1414  C22 CHL1   15      62.053 -21.935   6.100  1.00  0.00      MEMB
ATOM   1415 H22A CHL1   15      61.812 -21.539   5.160  1.00  0.00      MEMB
ATOM   1416 H22B CHL1   15      62.923 -22.482   6.206  1.00  0.00      MEMB
ATOM   1417  C23 CHL1   15      61.345 -23.101   5.980  1.00  0.00      MEMB
ATOM   1418 H23A CHL1   15      61.694 -24.079   6.206  1.00  0.00      MEMB
ATOM   1419 H23B CHL1   15      60.663 -22.440   6.767  1.00  0.00      MEMB
ATOM   1420  C24 CHL1   15      60.809 -24.487   5.121  1.00  0.00      MEMB
ATOM   1421 H24A CHL1   15      60.951 -23.764   4.352  1.00  0.00      MEMB
ATOM   1422 H24B CHL1   15      61.323 -25.389   5.012  1.00  0.00      MEMB
ATOM   1423  C25 CHL1   15      59.270 -25.433   5.205  1.00  0.00      MEMB
ATOM   1424  H25 CHL1   15      58.314 -24.889   5.895  1.00  0.00      MEMB
ATOM   1425  C26 CHL1   15      58.746 -25.947   3.832  1.00  0.00      MEMB
ATOM   1426 H26A CHL1   15      57.662 -26.224   3.765  1.00  0.00      MEMB
ATOM   1427 H26B CHL1   15      58.665 -25.288   2.986  1.00  0.00      MEMB
ATOM   1428 H26C CHL1   15      59.664 -26.145   3.310  1.00  0.00      MEMB
ATOM   1429  C27 CHL1   15      59.125 -26.281   5.872  1.00  0.00      MEMB
ATOM   1430 H27A CHL1   15      57.978 -26.468   5.784  1.00  0.00      MEMB
ATOM   1431 H27B CHL1   15      59.941 -26.916   5.741  1.00  0.00      MEMB
ATOM   1432 H27C CHL1   15      59.266 -26.228   6.935  1.00  0.00      MEMB
ATOM   1433  C3  CHL1   16     -21.550 -61.383  17.350  1.00  0.00      MEMB
ATOM   1434  H3  CHL1   16     -22.650 -61.467  17.244  1.00  0.00      MEMB
ATOM   1435  O3  CHL1   16     -21.259 -61.242  18.699  1.00  0.00      MEMB
ATOM   1436  H3' CHL1   16     -21.785 -60.442  18.880  1.00  0.00      MEMB
ATOM   1437  C4  CHL1   16     -21.012 -62.622  16.832  1.00  0.00      MEMB
ATOM   1438  H4A CHL1   16     -19.885 -62.407  16.864  1.00  0.00      MEMB
ATOM   1439  H4B CHL1   16     -21.162 -63.545  17.440  1.00  0.00      MEMB
ATOM   1440  C5  CHL1   16     -21.695 -62.635  15.444  1.00  0.00      MEMB
ATOM   1441  C6  CHL1   16     -22.327 -63.774  14.933  1.00  0.00      MEMB
ATOM   1442  H6  CHL1   16     -22.157 -64.658  15.564  1.00  0.00      MEMB
ATOM   1443  C7  CHL1   16     -22.346 -64.313  13.474  1.00  0.00      MEMB
ATOM   1444  H7A CHL1   16     -21.976 -65.393  13.269  1.00  0.00      MEMB
ATOM   1445  H7B CHL1   16     -23.229 -63.983  13.002  1.00  0.00      MEMB
ATOM   1446  C8  CHL1   16     -21.467 -63.552  12.571  1.00  0.00      MEMB
ATOM   1447  H8  CHL1   16     -20.577 -64.339  12.503  1.00  0.00      MEMB
ATOM   1448  C14 CHL1   16     -21.512 -63.518  11.021  1.00  0.00      MEMB
ATOM   1449  H14 CHL1   16     -22.516 -63.162  10.903  1.00  0.00      MEMB
ATOM   1450  C15 CHL1   16     -21.011 -64.735  10.324  1.00  0.00      MEMB
ATOM   1451 H15A CHL1   16     -20.041 -65.153  10.620  1.00  0.00      MEMB
ATOM   1452 H15B CHL1   16     -21.365 -65.595  10.637  1.00  0.00      MEMB
ATOM   1453  C16 CHL1   16     -21.078 -64.422   8.885  1.00  0.00      MEMB
ATOM   1454 H16A CHL1   16     -20.157 -64.891   8.555  1.00  0.00      MEMB
ATOM   1455 H16B CHL1   16     -21.663 -64.833   8.122  1.00  0.00      MEMB
ATOM   1456  C17 CHL1   16     -21.385 -62.913   8.792  1.00  0.00      MEMB
ATOM   1457  H17 CHL1   16     -22.445 -62.696   8.833  1.00  0.00      MEMB
ATOM   1458  C13 CHL1   16     -20.805 -62.540  10.093  1.00  0.00      MEMB
ATOM   1459  C18 CHL1   16     -19.336 -63.118   9.832  1.00  0.00      MEMB
ATOM   1460 H18A CHL1   16     -18.616 -63.212  10.564  1.00  0.00      MEMB
ATOM   1461 H18B CHL1   16     -18.790 -63.963   9.461  1.00  0.00      MEMB
ATOM   1462 H18C CHL1   16     -18.949 -62.249   9.589  1.00  0.00      MEMB
ATOM   1463  C12 CHL1   16     -21.216 -61.065  10.592  1.00  0.00      MEMB
ATOM   1464 H12A CHL1   16     -20.633 -60.317  10.002  1.00  0.00      MEMB
ATOM   1465 H12B CHL1   16     -22.288 -60.943  10.416  1.00  0.00      MEMB
ATOM   1466  C11 CHL1   16     -21.096 -60.736  12.145  1.00  0.00      MEMB
ATOM   1467 H11A CHL1   16     -20.096 -60.595  12.571  1.00  0.00      MEMB
ATOM   1468 H11B CHL1   16     -21.196 -59.679  12.370  1.00  0.00      MEMB
ATOM   1469  C9  CHL1   16     -21.476 -61.943  13.153  1.00  0.00      MEMB
ATOM   1470  H9  CHL1   16     -22.531 -61.778  13.173  1.00  0.00      MEMB
ATOM   1471  C10 CHL1   16     -20.795 -61.638  14.587  1.00  0.00      MEMB
ATOM   1472  C19 CHL1   16     -19.155 -61.285  14.789  1.00  0.00      MEMB
ATOM   1473 H19A CHL1   16     -18.363 -62.014  14.682  1.00  0.00      MEMB
ATOM   1474 H19B CHL1   16     -18.723 -60.580  14.062  1.00  0.00      MEMB
ATOM   1475 H19C CHL1   16     -18.636 -61.360  15.731  1.00  0.00      MEMB
ATOM   1476  C1  CHL1   16     -21.222 -60.301  15.094  1.00  0.00      MEMB
ATOM   1477  H1A CHL1   16     -20.704 -59.515  14.503  1.00  0.00      MEMB
ATOM   1478  H1B CHL1   16     -22.298 -60.220  14.896  1.00  0.00      MEMB
ATOM   1479  C2  CHL1   16     -20.913 -60.208  16.597  1.00  0.00      MEMB
ATOM   1480  H2A CHL1   16     -21.342 -59.276  16.969  1.00  0.00      MEMB
ATOM   1481  H2B CHL1   16     -19.819 -60.195  16.842  1.00  0.00      MEMB
ATOM   1482  C20 CHL1   16     -20.982 -62.312   7.483  1.00  0.00      MEMB
ATOM   1483  H20 CHL1   16     -20.087 -62.896   7.518  1.00  0.00      MEMB
ATOM   1484  C21 CHL1   16     -20.624 -60.848   7.358  1.00  0.00      MEMB
ATOM   1485 H21A CHL1   16     -20.066 -60.681   8.271  1.00  0.00      MEMB
ATOM   1486 H21B CHL1   16     -21.500 -60.262   7.341  1.00  0.00      MEMB
ATOM   1487 H21C CHL1   16     -19.939 -60.511   6.520  1.00  0.00      MEMB
ATOM   1488  C22 CHL1   16     -21.684 -62.748   6.222  1.00  0.00      MEMB
ATOM   1489 H22A CHL1   16     -21.813 -63.763   6.590  1.00  0.00      MEMB
ATOM   1490 H22B CHL1   16     -22.708 -62.469   6.260  1.00  0.00      MEMB
ATOM   1491  C23 CHL1   16     -20.956 -62.330   4.860  1.00  0.00      MEMB
ATOM   1492 H23A CHL1   16     -20.740 -61.347   4.647  1.00  0.00      MEMB
ATOM   1493 H23B CHL1   16     -20.052 -62.806   4.427  1.00  0.00      MEMB
ATOM   1494  C24 CHL1   16     -21.339 -62.658   3.744  1.00  0.00      MEMB
ATOM   1495 H24A CHL1   16     -21.102 -63.819   3.914  1.00  0.00      MEMB
ATOM   1496 H24B CHL1   16     -22.509 -62.445   4.170  1.00  0.00      MEMB
ATOM   1497  C25 CHL1   16     -20.928 -62.565   2.075  1.00  0.00      MEMB
ATOM   1498  H25 CHL1   16     -19.932 -62.848   1.799  1.00  0.00      MEMB
ATOM   1499  C26 CHL1   16     -21.557 -63.807   0.844  1.00  0.00      MEMB
ATOM   1500 H26A CHL1   16     -22.073 -64.758   0.912  1.00  0.00      MEMB
ATOM   1501 H26B CHL1   16     -22.894 -64.294   0.927  1.00  0.00      MEMB
ATOM   1502 H26C CHL1   16     -21.323 -63.875  -0.064  1.00  0.00      MEMB
ATOM   1503  C27 CHL1   16     -21.280 -61.026   2.145  1.00  0.00      MEMB
ATOM   1504 H27A CHL1   16     -20.537 -60.519   2.742  1.00  0.00      MEMB
ATOM   1505 H27B CHL1   16     -21.679 -60.714   1.158  1.00  0.00      MEMB
ATOM   1506 H27C CHL1   16     -22.186 -60.843   2.842  1.00  0.00      MEMB
ATOM   1507  C3  CHL1   17      52.809  20.650  17.374  1.00  0.00      MEMB
ATOM   1508  H3  CHL1   17      52.732  19.558  17.264  1.00  0.00      MEMB
ATOM   1509  O3  CHL1   17      53.069  20.847  18.740  1.00  0.00      MEMB
ATOM   1510  H3' CHL1   17      52.350  20.412  19.228  1.00  0.00      MEMB
ATOM   1511  C4  CHL1   17      53.992  20.994  16.578  1.00  0.00      MEMB
ATOM   1512  H4A CHL1   17      54.220  22.017  16.928  1.00  0.00      MEMB
ATOM   1513  H4B CHL1   17      54.831  20.333  16.861  1.00  0.00      MEMB
ATOM   1514  C5  CHL1   17      53.664  20.901  15.093  1.00  0.00      MEMB
ATOM   1515  C6  CHL1   17      54.470  20.194  14.293  1.00  0.00      MEMB
ATOM   1516  H6  CHL1   17      55.312  19.660  14.754  1.00  0.00      MEMB
ATOM   1517  C7  CHL1   17      54.423  20.297  12.795  1.00  0.00      MEMB
ATOM   1518  H7A CHL1   17      55.435  20.224  12.337  1.00  0.00      MEMB
ATOM   1519  H7B CHL1   17      53.835  19.446  12.409  1.00  0.00      MEMB
ATOM   1520  C8  CHL1   17      53.664  21.543  12.271  1.00  0.00      MEMB
ATOM   1521  H8  CHL1   17      54.302  22.424  12.448  1.00  0.00      MEMB
ATOM   1522  C14 CHL1   17      53.352  21.348  10.791  1.00  0.00      MEMB
ATOM   1523  H14 CHL1   17      52.676  20.450  10.746  1.00  0.00      MEMB
ATOM   1524  C15 CHL1   17      54.497  21.045   9.809  1.00  0.00      MEMB
ATOM   1525 H15A CHL1   17      55.281  21.804   9.991  1.00  0.00      MEMB
ATOM   1526 H15B CHL1   17      55.011  20.071   9.893  1.00  0.00      MEMB
ATOM   1527  C16 CHL1   17      53.854  21.309   8.437  1.00  0.00      MEMB
ATOM   1528 H16A CHL1   17      54.530  22.014   7.905  1.00  0.00      MEMB
ATOM   1529 H16B CHL1   17      53.760  20.391   7.825  1.00  0.00      MEMB
ATOM   1530  C17 CHL1   17      52.471  22.006   8.710  1.00  0.00      MEMB
ATOM   1531  H17 CHL1   17      51.683  21.236   8.644  1.00  0.00      MEMB
ATOM   1532  C13 CHL1   17      52.571  22.498  10.161  1.00  0.00      MEMB
ATOM   1533  C18 CHL1   17      53.364  23.818  10.143  1.00  0.00      MEMB
ATOM   1534 H18A CHL1   17      53.862  24.129  11.077  1.00  0.00      MEMB
ATOM   1535 H18B CHL1   17      54.214  23.618   9.503  1.00  0.00      MEMB
ATOM   1536 H18C CHL1   17      52.759  24.642   9.692  1.00  0.00      MEMB
ATOM   1537  C12 CHL1   17      51.297  22.648  10.945  1.00  0.00      MEMB
ATOM   1538 H12A CHL1   17      50.570  23.286  10.440  1.00  0.00      MEMB
ATOM   1539 H12B CHL1   17      50.905  21.652  11.040  1.00  0.00      MEMB
ATOM   1540  C11 CHL1   17      51.534  22.962  12.404  1.00  0.00      MEMB
ATOM   1541 H11A CHL1   17      52.082  23.923  12.433  1.00  0.00      MEMB
ATOM   1542 H11B CHL1   17      50.521  23.108  12.838  1.00  0.00      MEMB
ATOM   1543  C9  CHL1   17      52.352  21.782  13.032  1.00  0.00      MEMB
ATOM   1544  H9  CHL1   17      51.765  20.854  12.882  1.00  0.00      MEMB
ATOM   1545  C10 CHL1   17      52.592  21.901  14.520  1.00  0.00      MEMB
ATOM   1546  C19 CHL1   17      52.668  23.390  14.664  1.00  0.00      MEMB
ATOM   1547 H19A CHL1   17      51.771  23.962  14.887  1.00  0.00      MEMB
ATOM   1548 H19B CHL1   17      53.086  23.461  15.567  1.00  0.00      MEMB
ATOM   1549 H19C CHL1   17      53.438  23.915  14.089  1.00  0.00      MEMB
ATOM   1550  C1  CHL1   17      51.415  21.613  15.353  1.00  0.00      MEMB
ATOM   1551  H1A CHL1   17      50.501  22.182  15.162  1.00  0.00      MEMB
ATOM   1552  H1B CHL1   17      51.211  20.677  14.904  1.00  0.00      MEMB
ATOM   1553  C2  CHL1   17      51.726  21.620  16.858  1.00  0.00      MEMB
ATOM   1554  H2A CHL1   17      50.796  21.498  17.238  1.00  0.00      MEMB
ATOM   1555  H2B CHL1   17      51.726  22.579  17.323  1.00  0.00      MEMB
ATOM   1556  C20 CHL1   17      52.146  22.981   7.607  1.00  0.00      MEMB
ATOM   1557  H20 CHL1   17      52.925  23.755   7.676  1.00  0.00      MEMB
ATOM   1558  C21 CHL1   17      50.850  23.838   7.732  1.00  0.00      MEMB
ATOM   1559 H21A CHL1   17      49.940  23.299   7.736  1.00  0.00      MEMB
ATOM   1560 H21B CHL1   17      50.706  24.531   6.890  1.00  0.00      MEMB
ATOM   1561 H21C CHL1   17      50.691  24.283   8.701  1.00  0.00      MEMB
ATOM   1562  C22 CHL1   17      52.251  22.204   6.222  1.00  0.00      MEMB
ATOM   1563 H22A CHL1   17      53.301  22.075   5.938  1.00  0.00      MEMB
ATOM   1564 H22B CHL1   17      51.895  21.174   6.233  1.00  0.00      MEMB
ATOM   1565  C23 CHL1   17      51.475  22.793   5.061  1.00  0.00      MEMB
ATOM   1566 H23A CHL1   17      50.426  23.031   5.069  1.00  0.00      MEMB
ATOM   1567 H23B CHL1   17      51.593  23.855   5.095  1.00  0.00      MEMB
ATOM   1568  C24 CHL1   17      51.750  21.933   3.911  1.00  0.00      MEMB
ATOM   1569 H24A CHL1   17      52.850  21.905   3.635  1.00  0.00      MEMB
ATOM   1570 H24B CHL1   17      51.430  20.874   4.072  1.00  0.00      MEMB
ATOM   1571  C25 CHL1   17      51.011  22.418   2.696  1.00  0.00      MEMB
ATOM   1572  H25 CHL1   17      51.503  23.352   2.303  1.00  0.00      MEMB
ATOM   1573  C26 CHL1   17      51.150  21.231   1.938  1.00  0.00      MEMB
ATOM   1574 H26A CHL1   17      51.279  20.175   1.865  1.00  0.00      MEMB
ATOM   1575 H26B CHL1   17      51.038  21.205   0.935  1.00  0.00      MEMB
ATOM   1576 H26C CHL1   17      52.114  21.607   2.056  1.00  0.00      MEMB
ATOM   1577  C27 CHL1   17      49.579  22.483   2.494  1.00  0.00      MEMB
ATOM   1578 H27A CHL1   17      49.327  22.834   1.459  1.00  0.00      MEMB
ATOM   1579 H27B CHL1   17      49.210  21.451   2.665  1.00  0.00      MEMB
ATOM   1580 H27C CHL1   17      49.213  23.157   3.246  1.00  0.00      MEMB
ATOM   1581  C3  CHL1   18     -75.016  61.357  17.324  1.00  0.00      MEMB
ATOM   1582  H3  CHL1   18     -74.608  62.361  17.144  1.00  0.00      MEMB
ATOM   1583  O3  CHL1   18     -75.082  61.075  18.711  1.00  0.00      MEMB
ATOM   1584  H3' CHL1   18     -74.245  60.630  18.891  1.00  0.00      MEMB
ATOM   1585  C4  CHL1   18     -76.337  61.378  16.741  1.00  0.00      MEMB
ATOM   1586  H4A CHL1   18     -76.650  60.352  17.175  1.00  0.00      MEMB
ATOM   1587  H4B CHL1   18     -77.101  62.072  17.204  1.00  0.00      MEMB
ATOM   1588  C5  CHL1   18     -76.424  61.470  15.175  1.00  0.00      MEMB
ATOM   1589  C6  CHL1   18     -77.288  62.299  14.523  1.00  0.00      MEMB
ATOM   1590  H6  CHL1   18     -78.009  62.877  15.125  1.00  0.00      MEMB
ATOM   1591  C7  CHL1   18     -77.497  62.346  13.024  1.00  0.00      MEMB
ATOM   1592  H7A CHL1   18     -78.543  62.424  12.659  1.00  0.00      MEMB
ATOM   1593  H7B CHL1   18     -77.063  63.276  12.647  1.00  0.00      MEMB
ATOM   1594  C8  CHL1   18     -76.853  61.131  12.322  1.00  0.00      MEMB
ATOM   1595  H8  CHL1   18     -77.552  60.269  12.405  1.00  0.00      MEMB
ATOM   1596  C14 CHL1   18     -76.603  61.460  10.890  1.00  0.00      MEMB
ATOM   1597  H14 CHL1   18     -75.921  62.323  10.843  1.00  0.00      MEMB
ATOM   1598  C15 CHL1   18     -77.748  62.005  10.107  1.00  0.00      MEMB
ATOM   1599 H15A CHL1   18     -78.426  61.202  10.262  1.00  0.00      MEMB
ATOM   1600 H15B CHL1   18     -78.101  63.005  10.411  1.00  0.00      MEMB
ATOM   1601  C16 CHL1   18     -77.356  61.870   8.681  1.00  0.00      MEMB
ATOM   1602 H16A CHL1   18     -77.869  61.093   8.180  1.00  0.00      MEMB
ATOM   1603 H16B CHL1   18     -77.509  62.811   8.153  1.00  0.00      MEMB
ATOM   1604  C17 CHL1   18     -76.015  61.131   8.685  1.00  0.00      MEMB
ATOM   1605  H17 CHL1   18     -75.343  61.980   8.846  1.00  0.00      MEMB
ATOM   1606  C13 CHL1   18     -75.941  60.396  10.048  1.00  0.00      MEMB
ATOM   1607  C18 CHL1   18     -76.647  59.090  10.107  1.00  0.00      MEMB
ATOM   1608 H18A CHL1   18     -76.432  58.474   9.187  1.00  0.00      MEMB
ATOM   1609 H18B CHL1   18     -76.972  58.557  10.996  1.00  0.00      MEMB
ATOM   1610 H18C CHL1   18     -77.667  59.417  10.263  1.00  0.00      MEMB
ATOM   1611  C12 CHL1   18     -74.586  60.113  10.580  1.00  0.00      MEMB
ATOM   1612 H12A CHL1   18     -74.145  59.206  10.117  1.00  0.00      MEMB
ATOM   1613 H12B CHL1   18     -73.948  60.977  10.352  1.00  0.00      MEMB
ATOM   1614  C11 CHL1   18     -74.601  59.863  12.082  1.00  0.00      MEMB
ATOM   1615 H11A CHL1   18     -74.871  58.806  12.240  1.00  0.00      MEMB
ATOM   1616 H11B CHL1   18     -73.541  59.972  12.380  1.00  0.00      MEMB
ATOM   1617  C9  CHL1   18     -75.499  60.811  12.929  1.00  0.00      MEMB
ATOM   1618  H9  CHL1   18     -74.939  61.772  12.962  1.00  0.00      MEMB
ATOM   1619  C10 CHL1   18     -75.612  60.432  14.394  1.00  0.00      MEMB
ATOM   1620  C19 CHL1   18     -76.168  59.007  14.413  1.00  0.00      MEMB
ATOM   1621 H19A CHL1   18     -76.378  58.758  15.474  1.00  0.00      MEMB
ATOM   1622 H19B CHL1   18     -77.079  58.904  13.780  1.00  0.00      MEMB
ATOM   1623 H19C CHL1   18     -75.513  58.199  14.061  1.00  0.00      MEMB
ATOM   1624  C1  CHL1   18     -74.242  60.521  15.074  1.00  0.00      MEMB
ATOM   1625  H1A CHL1   18     -73.559  59.849  14.524  1.00  0.00      MEMB
ATOM   1626  H1B CHL1   18     -73.897  61.571  14.954  1.00  0.00      MEMB
ATOM   1627  C2  CHL1   18     -74.205  60.286  16.598  1.00  0.00      MEMB
ATOM   1628  H2A CHL1   18     -73.228  60.510  17.057  1.00  0.00      MEMB
ATOM   1629  H2B CHL1   18     -74.478  59.234  16.828  1.00  0.00      MEMB
ATOM   1630  C20 CHL1   18     -75.617  60.460   7.346  1.00  0.00      MEMB
ATOM   1631  H20 CHL1   18     -76.237  59.548   7.203  1.00  0.00      MEMB
ATOM   1632  C21 CHL1   18     -74.152  59.948   7.401  1.00  0.00      MEMB
ATOM   1633 H21A CHL1   18     -73.452  60.711   7.793  1.00  0.00      MEMB
ATOM   1634 H21B CHL1   18     -73.796  59.582   6.416  1.00  0.00      MEMB
ATOM   1635 H21C CHL1   18     -74.078  59.073   8.073  1.00  0.00      MEMB
ATOM   1636  C22 CHL1   18     -75.949  61.337   6.089  1.00  0.00      MEMB
ATOM   1637 H22A CHL1   18     -77.047  61.290   5.928  1.00  0.00      MEMB
ATOM   1638 H22B CHL1   18     -75.705  62.411   6.211  1.00  0.00      MEMB
ATOM   1639  C23 CHL1   18     -75.296  60.904   4.760  1.00  0.00      MEMB
ATOM   1640 H23A CHL1   18     -74.209  61.048   4.916  1.00  0.00      MEMB
ATOM   1641 H23B CHL1   18     -75.469  59.818   4.646  1.00  0.00      MEMB
ATOM   1642  C24 CHL1   18     -75.873  61.742   3.571  1.00  0.00      MEMB
ATOM   1643 H24A CHL1   18     -76.963  61.533   3.474  1.00  0.00      MEMB
ATOM   1644 H24B CHL1   18     -75.676  62.791   3.853  1.00  0.00      MEMB
ATOM   1645  C25 CHL1   18     -75.254  61.730   2.144  1.00  0.00      MEMB
ATOM   1646  H25 CHL1   18     -74.176  61.567   2.196  1.00  0.00      MEMB
ATOM   1647  C26 CHL1   18     -75.518  60.635   1.472  1.00  0.00      MEMB
ATOM   1648 H26A CHL1   18     -75.378  60.306   0.492  1.00  0.00      MEMB
ATOM   1649 H26B CHL1   18     -74.971  59.930   2.223  1.00  0.00      MEMB
ATOM   1650 H26C CHL1   18     -76.672  60.545   1.327  1.00  0.00      MEMB
ATOM   1651  C27 CHL1   18     -75.877  62.543   1.047  1.00  0.00      MEMB
ATOM   1652 H27A CHL1   18     -75.471  63.518   1.221  1.00  0.00      MEMB
ATOM   1653 H27B CHL1   18     -75.587  62.192   0.018  1.00  0.00      MEMB
ATOM   1654 H27C CHL1   18     -76.989  62.530   1.077  1.00  0.00      MEMB
ATOM   1655  C3  CHL1   19     -30.787 -20.176  17.382  1.00  0.00      MEMB
ATOM   1656  H3  CHL1   19     -31.855 -19.914  17.581  1.00  0.00      MEMB
ATOM   1657  O3  CHL1   19     -29.978 -20.105  18.558  1.00  0.00      MEMB
ATOM   1658  H3' CHL1   19     -30.427 -19.488  19.178  1.00  0.00      MEMB
ATOM   1659  C4  CHL1   19     -30.691 -21.607  16.851  1.00  0.00      MEMB
ATOM   1660  H4A CHL1   19     -29.622 -21.841  16.668  1.00  0.00      MEMB
ATOM   1661  H4B CHL1   19     -31.042 -22.260  17.675  1.00  0.00      MEMB
ATOM   1662  C5  CHL1   19     -31.483 -21.860  15.591  1.00  0.00      MEMB
ATOM   1663  C6  CHL1   19     -32.360 -22.881  15.536  1.00  0.00      MEMB
ATOM   1664  H6  CHL1   19     -32.410 -23.608  16.352  1.00  0.00      MEMB
ATOM   1665  C7  CHL1   19     -33.241 -23.217  14.377  1.00  0.00      MEMB
ATOM   1666  H7A CHL1   19     -33.105 -24.278  14.070  1.00  0.00      MEMB
ATOM   1667  H7B CHL1   19     -34.318 -23.112  14.645  1.00  0.00      MEMB
ATOM   1668  C8  CHL1   19     -32.874 -22.343  13.153  1.00  0.00      MEMB
ATOM   1669  H8  CHL1   19     -32.050 -22.854  12.617  1.00  0.00      MEMB
ATOM   1670  C14 CHL1   19     -34.041 -22.168  12.259  1.00  0.00      MEMB
ATOM   1671  H14 CHL1   19     -34.766 -21.500  12.809  1.00  0.00      MEMB
ATOM   1672  C15 CHL1   19     -34.857 -23.309  11.941  1.00  0.00      MEMB
ATOM   1673 H15A CHL1   19     -34.275 -24.270  11.843  1.00  0.00      MEMB
ATOM   1674 H15B CHL1   19     -35.570 -23.175  12.790  1.00  0.00      MEMB
ATOM   1675  C16 CHL1   19     -35.679 -22.934  10.801  1.00  0.00      MEMB
ATOM   1676 H16A CHL1   19     -35.248 -23.516   9.959  1.00  0.00      MEMB
ATOM   1677 H16B CHL1   19     -36.794 -23.057  10.969  1.00  0.00      MEMB
ATOM   1678  C17 CHL1   19     -35.218 -21.687  10.422  1.00  0.00      MEMB
ATOM   1679  H17 CHL1   19     -35.909 -21.079  11.013  1.00  0.00      MEMB
ATOM   1680  C13 CHL1   19     -33.835 -21.547  10.939  1.00  0.00      MEMB
ATOM   1681  C18 CHL1   19     -32.822 -22.321  10.076  1.00  0.00      MEMB
ATOM   1682 H18A CHL1   19     -31.836 -22.314  10.563  1.00  0.00      MEMB
ATOM   1683 H18B CHL1   19     -33.199 -23.352   9.914  1.00  0.00      MEMB
ATOM   1684 H18C CHL1   19     -32.672 -21.868   9.078  1.00  0.00      MEMB
ATOM   1685  C12 CHL1   19     -33.473 -20.122  11.174  1.00  0.00      MEMB
ATOM   1686 H12A CHL1   19     -33.302 -19.725  10.152  1.00  0.00      MEMB
ATOM   1687 H12B CHL1   19     -34.364 -19.621  11.620  1.00  0.00      MEMB
ATOM   1688  C11 CHL1   19     -32.270 -20.075  12.145  1.00  0.00      MEMB
ATOM   1689 H11A CHL1   19     -31.406 -20.480  11.590  1.00  0.00      MEMB
ATOM   1690 H11B CHL1   19     -31.965 -19.050  12.400  1.00  0.00      MEMB
ATOM   1691  C9  CHL1   19     -32.450 -20.912  13.466  1.00  0.00      MEMB
ATOM   1692  H9  CHL1   19     -33.322 -20.465  14.012  1.00  0.00      MEMB
ATOM   1693  C10 CHL1   19     -31.260 -20.843  14.454  1.00  0.00      MEMB
ATOM   1694  C19 CHL1   19     -29.937 -21.299  13.779  1.00  0.00      MEMB
ATOM   1695 H19A CHL1   19     -29.147 -21.392  14.554  1.00  0.00      MEMB
ATOM   1696 H19B CHL1   19     -30.054 -22.285  13.274  1.00  0.00      MEMB
ATOM   1697 H19C CHL1   19     -29.552 -20.548  13.062  1.00  0.00      MEMB
ATOM   1698  C1  CHL1   19     -31.118 -19.386  14.996  1.00  0.00      MEMB
ATOM   1699  H1A CHL1   19     -30.729 -18.722  14.193  1.00  0.00      MEMB
ATOM   1700  H1B CHL1   19     -32.148 -19.047  15.225  1.00  0.00      MEMB
ATOM   1701  C2  CHL1   19     -30.292 -19.222  16.297  1.00  0.00      MEMB
ATOM   1702  H2A CHL1   19     -30.388 -18.186  16.694  1.00  0.00      MEMB
ATOM   1703  H2B CHL1   19     -29.230 -19.481  16.106  1.00  0.00      MEMB
ATOM   1704  C20 CHL1   19     -35.493 -21.537   9.037  1.00  0.00      MEMB
ATOM   1705  H20 CHL1   19     -34.832 -20.685   8.760  1.00  0.00      MEMB
ATOM   1706  C21 CHL1   19     -37.122 -21.892   8.866  1.00  0.00      MEMB
ATOM   1707 H21A CHL1   19     -37.112 -21.015   8.875  1.00  0.00      MEMB
ATOM   1708 H21B CHL1   19     -38.095 -21.727   9.288  1.00  0.00      MEMB
ATOM   1709 H21C CHL1   19     -37.558 -21.541   7.985  1.00  0.00      MEMB
ATOM   1710  C22 CHL1   19     -34.954 -22.321   7.890  1.00  0.00      MEMB
ATOM   1711 H22A CHL1   19     -33.961 -22.699   7.892  1.00  0.00      MEMB
ATOM   1712 H22B CHL1   19     -35.689 -22.967   8.288  1.00  0.00      MEMB
ATOM   1713  C23 CHL1   19     -35.336 -22.218   6.426  1.00  0.00      MEMB
ATOM   1714 H23A CHL1   19     -36.416 -22.375   6.156  1.00  0.00      MEMB
ATOM   1715 H23B CHL1   19     -34.876 -21.198   6.389  1.00  0.00      MEMB
ATOM   1716  C24 CHL1   19     -34.466 -22.392   5.173  1.00  0.00      MEMB
ATOM   1717 H24A CHL1   19     -33.397 -22.353   5.080  1.00  0.00      MEMB
ATOM   1718 H24B CHL1   19     -34.209 -23.038   6.024  1.00  0.00      MEMB
ATOM   1719  C25 CHL1   19     -35.261 -22.832   3.765  1.00  0.00      MEMB
ATOM   1720  H25 CHL1   19     -35.470 -21.895   3.473  1.00  0.00      MEMB
ATOM   1721  C26 CHL1   19     -34.458 -23.255   2.489  1.00  0.00      MEMB
ATOM   1722 H26A CHL1   19     -33.394 -23.011   2.659  1.00  0.00      MEMB
ATOM   1723 H26B CHL1   19     -34.414 -24.340   2.306  1.00  0.00      MEMB
ATOM   1724 H26C CHL1   19     -34.903 -23.496   1.546  1.00  0.00      MEMB
ATOM   1725  C27 CHL1   19     -36.622 -23.650   3.792  1.00  0.00      MEMB
ATOM   1726 H27A CHL1   19     -37.427 -23.155   4.309  1.00  0.00      MEMB
ATOM   1727 H27B CHL1   19     -36.806 -24.227   2.859  1.00  0.00      MEMB
ATOM   1728 H27C CHL1   19     -36.645 -24.527   4.427  1.00  0.00      MEMB
ATOM   1729  C3  CHL1   20      21.758 -77.606  17.432  1.00  0.00      MEMB
ATOM   1730  H3  CHL1   20      21.911 -76.514  17.645  1.00  0.00      MEMB
ATOM   1731  O3  CHL1   20      21.490 -78.181  18.698  1.00  0.00      MEMB
ATOM   1732  H3' CHL1   20      22.114 -78.896  18.707  1.00  0.00      MEMB
ATOM   1733  C4  CHL1   20      20.729 -77.947  16.373  1.00  0.00      MEMB
ATOM   1734  H4A CHL1   20      19.998 -78.751  16.512  1.00  0.00      MEMB
ATOM   1735  H4B CHL1   20      20.294 -77.359  17.087  1.00  0.00      MEMB
ATOM   1736  C5  CHL1   20      20.907 -77.415  14.920  1.00  0.00      MEMB
ATOM   1737  C6  CHL1   20      20.431 -76.441  14.172  1.00  0.00      MEMB
ATOM   1738  H6  CHL1   20      19.989 -75.789  14.663  1.00  0.00      MEMB
ATOM   1739  C7  CHL1   20      20.608 -75.711  12.909  1.00  0.00      MEMB
ATOM   1740  H7A CHL1   20      19.704 -75.463  12.296  1.00  0.00      MEMB
ATOM   1741  H7B CHL1   20      21.084 -74.731  13.159  1.00  0.00      MEMB
ATOM   1742  C8  CHL1   20      21.219 -76.805  12.225  1.00  0.00      MEMB
ATOM   1743  H8  CHL1   20      20.437 -77.603  12.072  1.00  0.00      MEMB
ATOM   1744  C14 CHL1   20      21.724 -76.214  11.004  1.00  0.00      MEMB
ATOM   1745  H14 CHL1   20      22.527 -75.506  11.316  1.00  0.00      MEMB
ATOM   1746  C15 CHL1   20      20.760 -75.443  10.179  1.00  0.00      MEMB
ATOM   1747 H15A CHL1   20      19.802 -75.891  10.343  1.00  0.00      MEMB
ATOM   1748 H15B CHL1   20      20.646 -74.481  10.658  1.00  0.00      MEMB
ATOM   1749  C16 CHL1   20      21.298 -75.630   8.777  1.00  0.00      MEMB
ATOM   1750 H16A CHL1   20      20.681 -76.231   8.125  1.00  0.00      MEMB
ATOM   1751 H16B CHL1   20      21.462 -74.816   8.147  1.00  0.00      MEMB
ATOM   1752  C17 CHL1   20      22.608 -76.359   8.888  1.00  0.00      MEMB
ATOM   1753  H17 CHL1   20      23.344 -75.572   9.170  1.00  0.00      MEMB
ATOM   1754  C13 CHL1   20      22.339 -77.209  10.108  1.00  0.00      MEMB
ATOM   1755  C18 CHL1   20      21.359 -78.356   9.811  1.00  0.00      MEMB
ATOM   1756 H18A CHL1   20      20.329 -78.027   9.567  1.00  0.00      MEMB
ATOM   1757 H18B CHL1   20      21.828 -78.919   8.986  1.00  0.00      MEMB
ATOM   1758 H18C CHL1   20      21.286 -79.019  10.694  1.00  0.00      MEMB
ATOM   1759  C12 CHL1   20      23.578 -77.717  10.775  1.00  0.00      MEMB
ATOM   1760 H12A CHL1   20      23.927 -78.619  10.232  1.00  0.00      MEMB
ATOM   1761 H12B CHL1   20      24.327 -76.907  10.730  1.00  0.00      MEMB
ATOM   1762  C11 CHL1   20      23.290 -78.189  12.181  1.00  0.00      MEMB
ATOM   1763 H11A CHL1   20      22.781 -79.148  11.988  1.00  0.00      MEMB
ATOM   1764 H11B CHL1   20      24.199 -78.444  12.737  1.00  0.00      MEMB
ATOM   1765  C9  CHL1   20      22.412 -77.287  13.008  1.00  0.00      MEMB
ATOM   1766  H9  CHL1   20      22.959 -76.344  13.288  1.00  0.00      MEMB
ATOM   1767  C10 CHL1   20      22.012 -77.957  14.322  1.00  0.00      MEMB
ATOM   1768  C19 CHL1   20      21.434 -79.364  14.135  1.00  0.00      MEMB
ATOM   1769 H19A CHL1   20      21.058 -79.854  15.054  1.00  0.00      MEMB
ATOM   1770 H19B CHL1   20      20.642 -79.369  13.359  1.00  0.00      MEMB
ATOM   1771 H19C CHL1   20      22.232 -79.997  13.762  1.00  0.00      MEMB
ATOM   1772  C1  CHL1   20      23.080 -77.660  15.390  1.00  0.00      MEMB
ATOM   1773  H1A CHL1   20      24.012 -77.964  14.965  1.00  0.00      MEMB
ATOM   1774  H1B CHL1   20      23.351 -76.600  15.438  1.00  0.00      MEMB
ATOM   1775  C2  CHL1   20      22.856 -78.271  16.785  1.00  0.00      MEMB
ATOM   1776  H2A CHL1   20      23.644 -78.096  17.523  1.00  0.00      MEMB
ATOM   1777  H2B CHL1   20      22.600 -79.359  16.680  1.00  0.00      MEMB
ATOM   1778  C20 CHL1   20      23.009 -77.008   7.560  1.00  0.00      MEMB
ATOM   1779  H20 CHL1   20      22.314 -77.860   7.394  1.00  0.00      MEMB
ATOM   1780  C21 CHL1   20      24.435 -77.541   7.635  1.00  0.00      MEMB
ATOM   1781 H21A CHL1   20      25.172 -76.712   7.703  1.00  0.00      MEMB
ATOM   1782 H21B CHL1   20      24.660 -78.158   6.758  1.00  0.00      MEMB
ATOM   1783 H21C CHL1   20      24.568 -78.237   8.476  1.00  0.00      MEMB
ATOM   1784  C22 CHL1   20      22.815 -76.102   6.311  1.00  0.00      MEMB
ATOM   1785 H22A CHL1   20      21.733 -75.867   6.271  1.00  0.00      MEMB
ATOM   1786 H22B CHL1   20      23.340 -75.128   6.380  1.00  0.00      MEMB
ATOM   1787  C23 CHL1   20      23.255 -76.734   4.984  1.00  0.00      MEMB
ATOM   1788 H23A CHL1   20      24.361 -76.594   4.900  1.00  0.00      MEMB
ATOM   1789 H23B CHL1   20      22.966 -77.800   4.915  1.00  0.00      MEMB
ATOM   1790  C24 CHL1   20      22.614 -76.057   3.790  1.00  0.00      MEMB
ATOM   1791 H24A CHL1   20      21.514 -76.101   3.868  1.00  0.00      MEMB
ATOM   1792 H24B CHL1   20      23.005 -75.046   3.898  1.00  0.00      MEMB
ATOM   1793  C25 CHL1   20      23.077 -76.598   2.453  1.00  0.00      MEMB
ATOM   1794  H25 CHL1   20      22.910 -77.657   2.433  1.00  0.00      MEMB
ATOM   1795  C26 CHL1   20      22.309 -76.006   1.276  1.00  0.00      MEMB
ATOM   1796 H26A CHL1   20      21.257 -76.312   1.289  1.00  0.00      MEMB
ATOM   1797 H26B CHL1   20      22.332 -74.916   1.328  1.00  0.00      MEMB
ATOM   1798 H26C CHL1   20      22.712 -76.313   0.294  1.00  0.00      MEMB
ATOM   1799  C27 CHL1   20      24.532 -76.353   2.360  1.00  0.00      MEMB
ATOM   1800 H27A CHL1   20      25.282 -76.869   2.926  1.00  0.00      MEMB
ATOM   1801 H27B CHL1   20      25.023 -76.664   1.449  1.00  0.00      MEMB
ATOM   1802 H27C CHL1   20      24.673 -75.293   2.636  1.00  0.00      MEMB
ATOM   1803  C3  CHL1   21      -5.073  76.056  17.286  1.00  0.00      MEMB
ATOM   1804  H3  CHL1   21      -5.805  75.319  16.884  1.00  0.00      MEMB
ATOM   1805  O3  CHL1   21      -5.238  76.181  18.681  1.00  0.00      MEMB
ATOM   1806  H3' CHL1   21      -4.503  75.682  19.045  1.00  0.00      MEMB
ATOM   1807  C4  CHL1   21      -3.626  75.603  17.064  1.00  0.00      MEMB
ATOM   1808  H4A CHL1   21      -2.972  76.341  17.535  1.00  0.00      MEMB
ATOM   1809  H4B CHL1   21      -3.370  74.618  17.510  1.00  0.00      MEMB
ATOM   1810  C5  CHL1   21      -3.326  75.596  15.629  1.00  0.00      MEMB
ATOM   1811  C6  CHL1   21      -2.904  74.513  15.089  1.00  0.00      MEMB
ATOM   1812  H6  CHL1   21      -2.537  73.724  15.713  1.00  0.00      MEMB
ATOM   1813  C7  CHL1   21      -2.536  74.405  13.652  1.00  0.00      MEMB
ATOM   1814  H7A CHL1   21      -1.489  74.041  13.700  1.00  0.00      MEMB
ATOM   1815  H7B CHL1   21      -3.080  73.886  12.859  1.00  0.00      MEMB
ATOM   1816  C8  CHL1   21      -2.577  75.530  12.913  1.00  0.00      MEMB
ATOM   1817  H8  CHL1   21      -1.683  75.677  13.688  1.00  0.00      MEMB
ATOM   1818  C14 CHL1   21      -2.392  75.454  11.239  1.00  0.00      MEMB
ATOM   1819  H14 CHL1   21      -3.348  74.976  11.028  1.00  0.00      MEMB
ATOM   1820  C15 CHL1   21      -1.441  74.538  10.557  1.00  0.00      MEMB
ATOM   1821 H15A CHL1   21      -0.516  74.760  10.976  1.00  0.00      MEMB
ATOM   1822 H15B CHL1   21      -1.585  73.494  10.663  1.00  0.00      MEMB
ATOM   1823  C16 CHL1   21      -1.448  74.868   9.121  1.00  0.00      MEMB
ATOM   1824 H16A CHL1   21      -0.453  75.102   8.766  1.00  0.00      MEMB
ATOM   1825 H16B CHL1   21      -1.984  74.052   8.602  1.00  0.00      MEMB
ATOM   1826  C17 CHL1   21      -2.104  76.214   8.922  1.00  0.00      MEMB
ATOM   1827  H17 CHL1   21      -3.121  75.979   8.640  1.00  0.00      MEMB
ATOM   1828  C13 CHL1   21      -2.209  76.812  10.231  1.00  0.00      MEMB
ATOM   1829  C18 CHL1   21      -1.079  78.024  10.062  1.00  0.00      MEMB
ATOM   1830 H18A CHL1   21      -1.197  78.599  11.010  1.00  0.00      MEMB
ATOM   1831 H18B CHL1   21       0.063  77.680   9.824  1.00  0.00      MEMB
ATOM   1832 H18C CHL1   21      -0.239  78.371   9.520  1.00  0.00      MEMB
ATOM   1833  C12 CHL1   21      -3.427  77.635  10.746  1.00  0.00      MEMB
ATOM   1834 H12A CHL1   21      -3.285  78.679  10.377  1.00  0.00      MEMB
ATOM   1835 H12B CHL1   21      -4.333  77.143  10.415  1.00  0.00      MEMB
ATOM   1836  C11 CHL1   21      -3.751  77.695  12.285  1.00  0.00      MEMB
ATOM   1837 H11A CHL1   21      -3.019  78.178  12.744  1.00  0.00      MEMB
ATOM   1838 H11B CHL1   21      -4.409  78.434  12.600  1.00  0.00      MEMB
ATOM   1839  C9  CHL1   21      -3.639  76.505  13.274  1.00  0.00      MEMB
ATOM   1840  H9  CHL1   21      -4.519  75.975  12.935  1.00  0.00      MEMB
ATOM   1841  C10 CHL1   21      -3.644  76.802  14.864  1.00  0.00      MEMB
ATOM   1842  C19 CHL1   21      -2.786  77.923  15.564  1.00  0.00      MEMB
ATOM   1843 H19A CHL1   21      -3.143  78.777  14.991  1.00  0.00      MEMB
ATOM   1844 H19B CHL1   21      -2.479  78.045  16.587  1.00  0.00      MEMB
ATOM   1845 H19C CHL1   21      -1.692  77.966  15.467  1.00  0.00      MEMB
ATOM   1846  C1  CHL1   21      -5.040  77.235  15.115  1.00  0.00      MEMB
ATOM   1847  H1A CHL1   21      -5.106  78.189  14.630  1.00  0.00      MEMB
ATOM   1848  H1B CHL1   21      -5.697  76.508  14.617  1.00  0.00      MEMB
ATOM   1849  C2  CHL1   21      -5.401  77.371  16.573  1.00  0.00      MEMB
ATOM   1850  H2A CHL1   21      -6.501  77.514  16.568  1.00  0.00      MEMB
ATOM   1851  H2B CHL1   21      -4.902  78.252  17.039  1.00  0.00      MEMB
ATOM   1852  C20 CHL1   21      -1.501  77.058   7.834  1.00  0.00      MEMB
ATOM   1853  H20 CHL1   21      -0.408  77.276   7.955  1.00  0.00      MEMB
ATOM   1854  C21 CHL1   21      -2.405  78.327   7.701  1.00  0.00      MEMB
ATOM   1855 H21A CHL1   21      -3.454  78.024   7.789  1.00  0.00      MEMB
ATOM   1856 H21B CHL1   21      -2.319  78.750   6.736  1.00  0.00      MEMB
ATOM   1857 H21C CHL1   21      -2.210  79.154   8.436  1.00  0.00      MEMB
ATOM   1858  C22 CHL1   21      -1.518  76.174   6.626  1.00  0.00      MEMB
ATOM   1859 H22A CHL1   21      -1.189  75.125   6.763  1.00  0.00      MEMB
ATOM   1860 H22B CHL1   21      -2.540  76.196   6.211  1.00  0.00      MEMB
ATOM   1861  C23 CHL1   21      -0.604  76.622   5.608  1.00  0.00      MEMB
ATOM   1862 H23A CHL1   21      -0.488  77.714   5.759  1.00  0.00      MEMB
ATOM   1863 H23B CHL1   21       0.420  76.358   5.754  1.00  0.00      MEMB
ATOM   1864  C24 CHL1   21      -1.261  76.042   4.369  1.00  0.00      MEMB
ATOM   1865 H24A CHL1   21      -1.532  75.009   4.334  1.00  0.00      MEMB
ATOM   1866 H24B CHL1   21      -2.153  76.660   4.024  1.00  0.00      MEMB
ATOM   1867  C25 CHL1   21      -0.317  75.985   3.292  1.00  0.00      MEMB
ATOM   1868  H25 CHL1   21       0.244  77.003   3.496  1.00  0.00      MEMB
ATOM   1869  C26 CHL1   21       0.867  75.176   3.030  1.00  0.00      MEMB
ATOM   1870 H26A CHL1   21       0.588  74.221   3.382  1.00  0.00      MEMB
ATOM   1871 H26B CHL1   21       1.410  75.338   2.067  1.00  0.00      MEMB
ATOM   1872 H26C CHL1   21       1.741  75.466   3.447  1.00  0.00      MEMB
ATOM   1873  C27 CHL1   21      -1.127  75.540   2.004  1.00  0.00      MEMB
ATOM   1874 H27A CHL1   21      -0.390  75.436   1.186  1.00  0.00      MEMB
ATOM   1875 H27B CHL1   21      -1.457  74.589   1.761  1.00  0.00      MEMB
ATOM   1876 H27C CHL1   21      -1.892  76.216   1.579  1.00  0.00      MEMB
ATOM   1877  C3  CHL1   22      66.898  44.539  17.348  1.00  0.00      MEMB
ATOM   1878  H3  CHL1   22      65.812  44.677  17.133  1.00  0.00      MEMB
ATOM   1879  O3  CHL1   22      67.105  45.007  18.678  1.00  0.00      MEMB
ATOM   1880  H3' CHL1   22      66.658  44.389  19.283  1.00  0.00      MEMB
ATOM   1881  C4  CHL1   22      67.245  43.057  17.314  1.00  0.00      MEMB
ATOM   1882  H4A CHL1   22      68.306  42.951  17.636  1.00  0.00      MEMB
ATOM   1883  H4B CHL1   22      66.633  42.569  18.109  1.00  0.00      MEMB
ATOM   1884  C5  CHL1   22      67.103  42.494  15.902  1.00  0.00      MEMB
ATOM   1885  C6  CHL1   22      66.296  41.494  15.587  1.00  0.00      MEMB
ATOM   1886  H6  CHL1   22      65.619  41.147  16.321  1.00  0.00      MEMB
ATOM   1887  C7  CHL1   22      66.146  40.841  14.255  1.00  0.00      MEMB
ATOM   1888  H7A CHL1   22      66.275  39.721  14.251  1.00  0.00      MEMB
ATOM   1889  H7B CHL1   22      65.140  41.098  13.893  1.00  0.00      MEMB
ATOM   1890  C8  CHL1   22      67.135  41.341  13.236  1.00  0.00      MEMB
ATOM   1891  H8  CHL1   22      67.976  40.736  13.472  1.00  0.00      MEMB
ATOM   1892  C14 CHL1   22      66.638  41.082  11.885  1.00  0.00      MEMB
ATOM   1893  H14 CHL1   22      65.649  41.526  11.678  1.00  0.00      MEMB
ATOM   1894  C15 CHL1   22      66.417  39.685  11.660  1.00  0.00      MEMB
ATOM   1895 H15A CHL1   22      67.201  38.896  11.812  1.00  0.00      MEMB
ATOM   1896 H15B CHL1   22      65.443  39.286  12.023  1.00  0.00      MEMB
ATOM   1897  C16 CHL1   22      66.467  39.946  10.152  1.00  0.00      MEMB
ATOM   1898 H16A CHL1   22      67.323  39.176   9.882  1.00  0.00      MEMB
ATOM   1899 H16B CHL1   22      65.358  39.837   9.767  1.00  0.00      MEMB
ATOM   1900  C17 CHL1   22      66.822  41.137   9.490  1.00  0.00      MEMB
ATOM   1901  H17 CHL1   22      65.852  41.604   9.445  1.00  0.00      MEMB
ATOM   1902  C13 CHL1   22      67.418  41.612  10.713  1.00  0.00      MEMB
ATOM   1903  C18 CHL1   22      68.549  40.941  10.681  1.00  0.00      MEMB
ATOM   1904 H18A CHL1   22      69.012  41.059   9.658  1.00  0.00      MEMB
ATOM   1905 H18B CHL1   22      69.317  41.292  11.322  1.00  0.00      MEMB
ATOM   1906 H18C CHL1   22      68.568  39.881  11.039  1.00  0.00      MEMB
ATOM   1907  C12 CHL1   22      67.804  42.993  10.771  1.00  0.00      MEMB
ATOM   1908 H12A CHL1   22      68.560  43.128   9.963  1.00  0.00      MEMB
ATOM   1909 H12B CHL1   22      66.886  43.525  10.510  1.00  0.00      MEMB
ATOM   1910  C11 CHL1   22      68.324  43.310  12.182  1.00  0.00      MEMB
ATOM   1911 H11A CHL1   22      69.377  42.963  12.294  1.00  0.00      MEMB
ATOM   1912 H11B CHL1   22      68.267  44.401  12.270  1.00  0.00      MEMB
ATOM   1913  C9  CHL1   22      67.452  42.778  13.355  1.00  0.00      MEMB
ATOM   1914  H9  CHL1   22      66.447  43.236  13.225  1.00  0.00      MEMB
ATOM   1915  C10 CHL1   22      67.884  43.214  14.776  1.00  0.00      MEMB
ATOM   1916  C19 CHL1   22      69.403  43.060  14.974  1.00  0.00      MEMB
ATOM   1917 H19A CHL1   22      69.724  43.243  15.994  1.00  0.00      MEMB
ATOM   1918 H19B CHL1   22      69.719  42.098  14.925  1.00  0.00      MEMB
ATOM   1919 H19C CHL1   22      70.107  43.546  14.293  1.00  0.00      MEMB
ATOM   1920  C1  CHL1   22      67.645  44.731  14.891  1.00  0.00      MEMB
ATOM   1921  H1A CHL1   22      68.433  45.212  14.266  1.00  0.00      MEMB
ATOM   1922  H1B CHL1   22      66.666  45.068  14.500  1.00  0.00      MEMB
ATOM   1923  C2  CHL1   22      67.818  45.255  16.325  1.00  0.00      MEMB
ATOM   1924  H2A CHL1   22      67.687  46.348  16.358  1.00  0.00      MEMB
ATOM   1925  H2B CHL1   22      68.885  45.069  16.569  1.00  0.00      MEMB
ATOM   1926  C20 CHL1   22      67.441  41.102   8.053  1.00  0.00      MEMB
ATOM   1927  H20 CHL1   22      68.257  41.838   8.020  1.00  0.00      MEMB
ATOM   1928  C21 CHL1   22      66.333  41.404   7.049  1.00  0.00      MEMB
ATOM   1929 H21A CHL1   22      65.935  42.388   7.293  1.00  0.00      MEMB
ATOM   1930 H21B CHL1   22      65.542  40.633   7.169  1.00  0.00      MEMB
ATOM   1931 H21C CHL1   22      66.656  41.441   5.987  1.00  0.00      MEMB
ATOM   1932  C22 CHL1   22      68.134  39.895   7.543  1.00  0.00      MEMB
ATOM   1933 H22A CHL1   22      68.360  39.080   8.256  1.00  0.00      MEMB
ATOM   1934 H22B CHL1   22      67.371  39.472   6.898  1.00  0.00      MEMB
ATOM   1935  C23 CHL1   22      69.183  40.325   6.587  1.00  0.00      MEMB
ATOM   1936 H23A CHL1   22      68.820  40.702   5.646  1.00  0.00      MEMB
ATOM   1937 H23B CHL1   22      70.086  40.769   6.927  1.00  0.00      MEMB
ATOM   1938  C24 CHL1   22      69.847  39.301   6.102  1.00  0.00      MEMB
ATOM   1939 H24A CHL1   22      69.929  38.373   6.834  1.00  0.00      MEMB
ATOM   1940 H24B CHL1   22      69.026  38.842   5.457  1.00  0.00      MEMB
ATOM   1941  C25 CHL1   22      71.250  39.471   4.992  1.00  0.00      MEMB
ATOM   1942  H25 CHL1   22      72.147  39.919   5.209  1.00  0.00      MEMB
ATOM   1943  C26 CHL1   22      72.591  36.949   4.842  1.00  0.00      MEMB
ATOM   1944 H26A CHL1   22      71.955  36.384   3.953  1.00  0.00      MEMB
ATOM   1945 H26B CHL1   22      72.935  37.751   4.882  1.00  0.00      MEMB
ATOM   1946 H26C CHL1   22      72.285  36.423   5.635  1.00  0.00      MEMB
ATOM   1947  C27 CHL1   22      70.704  40.402   4.199  1.00  0.00      MEMB
ATOM   1948 H27A CHL1   22      71.541  40.435   3.519  1.00  0.00      MEMB
ATOM   1949 H27B CHL1   22      69.760  39.924   3.777  1.00  0.00      MEMB
ATOM   1950 H27C CHL1   22      71.037  41.374   4.376  1.00  0.00      MEMB
ATOM   1951  C3  CHL1   23      67.064  65.906  17.600  1.00  0.00      MEMB
ATOM   1952  H3  CHL1   23      66.810  66.898  17.965  1.00  0.00      MEMB
ATOM   1953  O3  CHL1   23      67.696  65.068  18.571  1.00  0.00      MEMB
ATOM   1954  H3' CHL1   23      68.182  65.708  19.091  1.00  0.00      MEMB
ATOM   1955  C4  CHL1   23      65.785  65.369  17.160  1.00  0.00      MEMB
ATOM   1956  H4A CHL1   23      66.057  64.330  17.352  1.00  0.00      MEMB
ATOM   1957  H4B CHL1   23      64.978  65.150  17.839  1.00  0.00      MEMB
ATOM   1958  C5  CHL1   23      65.401  65.902  15.755  1.00  0.00      MEMB
ATOM   1959  C6  CHL1   23      64.175  66.194  15.477  1.00  0.00      MEMB
ATOM   1960  H6  CHL1   23      63.384  66.019  16.219  1.00  0.00      MEMB
ATOM   1961  C7  CHL1   23      63.903  66.610  14.067  1.00  0.00      MEMB
ATOM   1962  H7A CHL1   23      63.186  65.970  13.604  1.00  0.00      MEMB
ATOM   1963  H7B CHL1   23      63.607  67.657  14.078  1.00  0.00      MEMB
ATOM   1964  C8  CHL1   23      64.664  66.266  12.816  1.00  0.00      MEMB
ATOM   1965  H8  CHL1   23      64.511  65.191  12.538  1.00  0.00      MEMB
ATOM   1966  C14 CHL1   23      64.303  67.093  11.604  1.00  0.00      MEMB
ATOM   1967  H14 CHL1   23      64.354  68.123  11.923  1.00  0.00      MEMB
ATOM   1968  C15 CHL1   23      62.996  67.303  11.082  1.00  0.00      MEMB
ATOM   1969 H15A CHL1   23      63.057  66.183  11.160  1.00  0.00      MEMB
ATOM   1970 H15B CHL1   23      62.154  67.821  11.534  1.00  0.00      MEMB
ATOM   1971  C16 CHL1   23      62.970  67.942   9.717  1.00  0.00      MEMB
ATOM   1972 H16A CHL1   23      62.962  67.330   8.911  1.00  0.00      MEMB
ATOM   1973 H16B CHL1   23      62.036  68.247   9.236  1.00  0.00      MEMB
ATOM   1974  C17 CHL1   23      64.387  67.692   9.289  1.00  0.00      MEMB
ATOM   1975  H17 CHL1   23      64.430  68.740   9.599  1.00  0.00      MEMB
ATOM   1976  C13 CHL1   23      65.056  66.785  10.338  1.00  0.00      MEMB
ATOM   1977  C18 CHL1   23      65.123  65.300   9.858  1.00  0.00      MEMB
ATOM   1978 H18A CHL1   23      65.732  65.218   8.976  1.00  0.00      MEMB
ATOM   1979 H18B CHL1   23      65.546  64.720  10.607  1.00  0.00      MEMB
ATOM   1980 H18C CHL1   23      64.304  64.647   9.582  1.00  0.00      MEMB
ATOM   1981  C12 CHL1   23      66.435  67.249  10.694  1.00  0.00      MEMB
ATOM   1982 H12A CHL1   23      67.110  67.078   9.839  1.00  0.00      MEMB
ATOM   1983 H12B CHL1   23      66.325  68.334  10.877  1.00  0.00      MEMB
ATOM   1984  C11 CHL1   23      66.961  66.590  11.971  1.00  0.00      MEMB
ATOM   1985 H11A CHL1   23      67.178  65.534  11.671  1.00  0.00      MEMB
ATOM   1986 H11B CHL1   23      67.898  67.068  12.284  1.00  0.00      MEMB
ATOM   1987  C9  CHL1   23      65.999  66.714  13.205  1.00  0.00      MEMB
ATOM   1988  H9  CHL1   23      65.915  67.766  13.471  1.00  0.00      MEMB
ATOM   1989  C10 CHL1   23      66.419  66.153  14.587  1.00  0.00      MEMB
ATOM   1990  C19 CHL1   23      66.998  65.065  14.027  1.00  0.00      MEMB
ATOM   1991 H19A CHL1   23      67.764  64.878  13.479  1.00  0.00      MEMB
ATOM   1992 H19B CHL1   23      67.575  64.349  14.552  1.00  0.00      MEMB
ATOM   1993 H19C CHL1   23      66.455  64.762  13.242  1.00  0.00      MEMB
ATOM   1994  C1  CHL1   23      67.555  66.810  15.204  1.00  0.00      MEMB
ATOM   1995  H1A CHL1   23      68.359  66.967  14.459  1.00  0.00      MEMB
ATOM   1996  H1B CHL1   23      67.248  67.819  15.294  1.00  0.00      MEMB
ATOM   1997  C2  CHL1   23      67.985  66.007  16.451  1.00  0.00      MEMB
ATOM   1998  H2A CHL1   23      68.767  66.494  16.904  1.00  0.00      MEMB
ATOM   1999  H2B CHL1   23      68.378  64.997  16.255  1.00  0.00      MEMB
ATOM   2000  C20 CHL1   23      64.904  67.551   7.826  1.00  0.00      MEMB
ATOM   2001  H20 CHL1   23      65.696  66.783   7.803  1.00  0.00      MEMB
ATOM   2002  C21 CHL1   23      65.440  68.889   7.414  1.00  0.00      MEMB
ATOM   2003 H21A CHL1   23      64.615  69.629   7.292  1.00  0.00      MEMB
ATOM   2004 H21B CHL1   23      65.903  68.666   6.435  1.00  0.00      MEMB
ATOM   2005 H21C CHL1   23      66.215  69.274   8.097  1.00  0.00      MEMB
ATOM   2006  C22 CHL1   23      63.964  67.132   6.701  1.00  0.00      MEMB
ATOM   2007 H22A CHL1   23      63.814  66.066   6.948  1.00  0.00      MEMB
ATOM   2008 H22B CHL1   23      63.108  67.860   6.815  1.00  0.00      MEMB
ATOM   2009  C23 CHL1   23      64.229  67.084   5.222  1.00  0.00      MEMB
ATOM   2010 H23A CHL1   23      64.357  68.153   5.040  1.00  0.00      MEMB
ATOM   2011 H23B CHL1   23      65.122  66.448   5.099  1.00  0.00      MEMB
ATOM   2012  C24 CHL1   23      63.098  66.671   4.268  1.00  0.00      MEMB
ATOM   2013 H24A CHL1   23      62.600  65.889   4.659  1.00  0.00      MEMB
ATOM   2014 H24B CHL1   23      62.271  67.382   4.174  1.00  0.00      MEMB
ATOM   2015  C25 CHL1   23      63.540  66.199   2.892  1.00  0.00      MEMB
ATOM   2016  H25 CHL1   23      64.438  65.547   2.970  1.00  0.00      MEMB
ATOM   2017  C26 CHL1   23      62.461  65.444   2.158  1.00  0.00      MEMB
ATOM   2018 H26A CHL1   23      61.663  66.068   1.834  1.00  0.00      MEMB
ATOM   2019 H26B CHL1   23      62.807  64.882   1.306  1.00  0.00      MEMB
ATOM   2020 H26C CHL1   23      61.912  64.797   2.708  1.00  0.00      MEMB
ATOM   2021  C27 CHL1   23      63.870  67.400   2.036  1.00  0.00      MEMB
ATOM   2022 H27A CHL1   23      64.532  68.124   2.550  1.00  0.00      MEMB
ATOM   2023 H27B CHL1   23      64.361  67.006   1.129  1.00  0.00      MEMB
ATOM   2024 H27C CHL1   23      62.939  67.909   1.714  1.00  0.00      MEMB
ATOM   2025  C3  CHL1   24     -36.175 -64.398  17.489  1.00  0.00      MEMB
ATOM   2026  H3  CHL1   24     -35.182 -64.209  17.946  1.00  0.00      MEMB
ATOM   2027  O3  CHL1   24     -37.071 -64.658  18.556  1.00  0.00      MEMB
ATOM   2028  H3' CHL1   24     -36.967 -63.923  19.167  1.00  0.00      MEMB
ATOM   2029  C4  CHL1   24     -36.637 -63.121  16.795  1.00  0.00      MEMB
ATOM   2030  H4A CHL1   24     -37.685 -63.352  16.567  1.00  0.00      MEMB
ATOM   2031  H4B CHL1   24     -36.609 -62.235  17.482  1.00  0.00      MEMB
ATOM   2032  C5  CHL1   24     -35.937 -62.934  15.482  1.00  0.00      MEMB
ATOM   2033  C6  CHL1   24     -35.147 -61.938  15.287  1.00  0.00      MEMB
ATOM   2034  H6  CHL1   24     -35.080 -61.204  16.087  1.00  0.00      MEMB
ATOM   2035  C7  CHL1   24     -34.433 -61.733  13.986  1.00  0.00      MEMB
ATOM   2036  H7A CHL1   24     -34.460 -60.755  13.695  1.00  0.00      MEMB
ATOM   2037  H7B CHL1   24     -33.348 -61.660  14.053  1.00  0.00      MEMB
ATOM   2038  C8  CHL1   24     -35.060 -62.385  12.796  1.00  0.00      MEMB
ATOM   2039  H8  CHL1   24     -36.085 -61.956  12.651  1.00  0.00      MEMB
ATOM   2040  C14 CHL1   24     -34.160 -62.214  11.589  1.00  0.00      MEMB
ATOM   2041  H14 CHL1   24     -33.147 -62.517  11.854  1.00  0.00      MEMB
ATOM   2042  C15 CHL1   24     -33.809 -60.872  11.059  1.00  0.00      MEMB
ATOM   2043 H15A CHL1   24     -34.884 -60.849  11.091  1.00  0.00      MEMB
ATOM   2044 H15B CHL1   24     -33.374 -60.076  11.676  1.00  0.00      MEMB
ATOM   2045  C16 CHL1   24     -33.702 -60.848   9.594  1.00  0.00      MEMB
ATOM   2046 H16A CHL1   24     -34.567 -60.491   9.074  1.00  0.00      MEMB
ATOM   2047 H16B CHL1   24     -32.933 -60.156   9.265  1.00  0.00      MEMB
ATOM   2048  C17 CHL1   24     -33.792 -62.329   9.294  1.00  0.00      MEMB
ATOM   2049  H17 CHL1   24     -32.776 -62.672   9.529  1.00  0.00      MEMB
ATOM   2050  C13 CHL1   24     -34.668 -62.970  10.399  1.00  0.00      MEMB
ATOM   2051  C18 CHL1   24     -36.175 -62.702  10.127  1.00  0.00      MEMB
ATOM   2052 H18A CHL1   24     -36.390 -61.650   9.857  1.00  0.00      MEMB
ATOM   2053 H18B CHL1   24     -36.570 -63.367   9.343  1.00  0.00      MEMB
ATOM   2054 H18C CHL1   24     -36.735 -62.943  11.044  1.00  0.00      MEMB
ATOM   2055  C12 CHL1   24     -34.433 -64.427  10.802  1.00  0.00      MEMB
ATOM   2056 H12A CHL1   24     -34.732 -65.081   9.970  1.00  0.00      MEMB
ATOM   2057 H12B CHL1   24     -33.359 -64.606  11.042  1.00  0.00      MEMB
ATOM   2058  C11 CHL1   24     -35.255 -64.810  12.050  1.00  0.00      MEMB
ATOM   2059 H11A CHL1   24     -36.330 -64.829  11.802  1.00  0.00      MEMB
ATOM   2060 H11B CHL1   24     -34.981 -65.852  12.308  1.00  0.00      MEMB
ATOM   2061  C9  CHL1   24     -35.087 -63.814  13.217  1.00  0.00      MEMB
ATOM   2062  H9  CHL1   24     -34.035 -63.940  13.584  1.00  0.00      MEMB
ATOM   2063  C10 CHL1   24     -36.023 -64.029  14.434  1.00  0.00      MEMB
ATOM   2064  C19 CHL1   24     -37.495 -64.145  13.948  1.00  0.00      MEMB
ATOM   2065 H19A CHL1   24     -38.216 -64.035  14.779  1.00  0.00      MEMB
ATOM   2066 H19B CHL1   24     -37.720 -63.297  13.271  1.00  0.00      MEMB
ATOM   2067 H19C CHL1   24     -37.713 -65.095  13.411  1.00  0.00      MEMB
ATOM   2068  C1  CHL1   24     -35.461 -65.260  15.176  1.00  0.00      MEMB
ATOM   2069  H1A CHL1   24     -35.433 -66.122  14.479  1.00  0.00      MEMB
ATOM   2070  H1B CHL1   24     -34.401 -65.016  15.415  1.00  0.00      MEMB
ATOM   2071  C2  CHL1   24     -36.165 -65.600  16.502  1.00  0.00      MEMB
ATOM   2072  H2A CHL1   24     -35.756 -66.520  16.967  1.00  0.00      MEMB
ATOM   2073  H2B CHL1   24     -37.205 -65.873  16.240  1.00  0.00      MEMB
ATOM   2074  C20 CHL1   24     -34.178 -62.454   7.839  1.00  0.00      MEMB
ATOM   2075  H20 CHL1   24     -35.171 -61.948   7.729  1.00  0.00      MEMB
ATOM   2076  C21 CHL1   24     -34.322 -63.920   7.408  1.00  0.00      MEMB
ATOM   2077 H21A CHL1   24     -34.433 -63.945   6.306  1.00  0.00      MEMB
ATOM   2078 H21B CHL1   24     -35.224 -64.382   7.874  1.00  0.00      MEMB
ATOM   2079 H21C CHL1   24     -33.409 -64.500   7.658  1.00  0.00      MEMB
ATOM   2080  C22 CHL1   24     -33.228 -61.651   6.908  1.00  0.00      MEMB
ATOM   2081 H22A CHL1   24     -32.699 -60.805   7.388  1.00  0.00      MEMB
ATOM   2082 H22B CHL1   24     -32.419 -62.300   6.536  1.00  0.00      MEMB
ATOM   2083  C23 CHL1   24     -33.901 -61.198   5.630  1.00  0.00      MEMB
ATOM   2084 H23A CHL1   24     -34.493 -62.059   5.248  1.00  0.00      MEMB
ATOM   2085 H23B CHL1   24     -34.576 -60.359   5.736  1.00  0.00      MEMB
ATOM   2086  C24 CHL1   24     -32.836 -60.687   4.659  1.00  0.00      MEMB
ATOM   2087 H24A CHL1   24     -32.430 -59.740   4.972  1.00  0.00      MEMB
ATOM   2088 H24B CHL1   24     -32.079 -61.445   4.426  1.00  0.00      MEMB
ATOM   2089  C25 CHL1   24     -33.390 -60.129   3.429  1.00  0.00      MEMB
ATOM   2090  H25 CHL1   24     -33.991 -59.303   3.644  1.00  0.00      MEMB
ATOM   2091  C26 CHL1   24     -32.510 -59.750   2.226  1.00  0.00      MEMB
ATOM   2092 H26A CHL1   24     -32.999 -59.501   1.245  1.00  0.00      MEMB
ATOM   2093 H26B CHL1   24     -31.995 -58.841   2.570  1.00  0.00      MEMB
ATOM   2094 H26C CHL1   24     -31.869 -60.623   2.045  1.00  0.00      MEMB
ATOM   2095  C27 CHL1   24     -34.354 -60.983   3.158  1.00  0.00      MEMB
ATOM   2096 H27A CHL1   24     -34.628 -60.588   2.083  1.00  0.00      MEMB
ATOM   2097 H27B CHL1   24     -33.752 -61.957   3.317  1.00  0.00      MEMB
ATOM   2098 H27C CHL1   24     -35.386 -61.297   3.357  1.00  0.00      MEMB
ATOM   2099  C3  CHL1   25      64.549 -75.642  17.356  1.00  0.00      MEMB
ATOM   2100  H3  CHL1   25      63.786 -74.853  17.541  1.00  0.00      MEMB
ATOM   2101  O3  CHL1   25      64.998 -76.093  18.608  1.00  0.00      MEMB
ATOM   2102  H3' CHL1   25      64.201 -76.592  18.882  1.00  0.00      MEMB
ATOM   2103  C4  CHL1   25      63.905 -76.781  16.533  1.00  0.00      MEMB
ATOM   2104  H4A CHL1   25      64.666 -77.601  16.481  1.00  0.00      MEMB
ATOM   2105  H4B CHL1   25      63.028 -77.129  17.112  1.00  0.00      MEMB
ATOM   2106  C5  CHL1   25      63.479 -76.289  15.152  1.00  0.00      MEMB
ATOM   2107  C6  CHL1   25      62.213 -76.347  14.656  1.00  0.00      MEMB
ATOM   2108  H6  CHL1   25      61.423 -76.922  15.184  1.00  0.00      MEMB
ATOM   2109  C7  CHL1   25      61.850 -75.805  13.273  1.00  0.00      MEMB
ATOM   2110  H7A CHL1   25      60.983 -76.335  12.796  1.00  0.00      MEMB
ATOM   2111  H7B CHL1   25      61.378 -74.839  13.280  1.00  0.00      MEMB
ATOM   2112  C8  CHL1   25      63.095 -75.670  12.336  1.00  0.00      MEMB
ATOM   2113  H8  CHL1   25      63.535 -76.643  12.176  1.00  0.00      MEMB
ATOM   2114  C14 CHL1   25      62.784 -74.981  10.994  1.00  0.00      MEMB
ATOM   2115  H14 CHL1   25      62.376 -74.000  11.267  1.00  0.00      MEMB
ATOM   2116  C15 CHL1   25      61.607 -75.303  10.082  1.00  0.00      MEMB
ATOM   2117 H15A CHL1   25      61.579 -76.273  10.303  1.00  0.00      MEMB
ATOM   2118 H15B CHL1   25      60.579 -75.250  10.413  1.00  0.00      MEMB
ATOM   2119  C16 CHL1   25      61.979 -74.942   8.614  1.00  0.00      MEMB
ATOM   2120 H16A CHL1   25      62.259 -75.670   7.823  1.00  0.00      MEMB
ATOM   2121 H16B CHL1   25      61.098 -74.504   8.157  1.00  0.00      MEMB
ATOM   2122  C17 CHL1   25      63.315 -74.269   8.782  1.00  0.00      MEMB
ATOM   2123  H17 CHL1   25      62.940 -73.287   9.111  1.00  0.00      MEMB
ATOM   2124  C13 CHL1   25      63.978 -74.874  10.046  1.00  0.00      MEMB
ATOM   2125  C18 CHL1   25      64.635 -76.250   9.718  1.00  0.00      MEMB
ATOM   2126 H18A CHL1   25      63.934 -76.944   9.234  1.00  0.00      MEMB
ATOM   2127 H18B CHL1   25      65.494 -76.220   9.052  1.00  0.00      MEMB
ATOM   2128 H18C CHL1   25      64.997 -76.734  10.647  1.00  0.00      MEMB
ATOM   2129  C12 CHL1   25      65.021 -73.999  10.726  1.00  0.00      MEMB
ATOM   2130 H12A CHL1   25      65.889 -73.931  10.033  1.00  0.00      MEMB
ATOM   2131 H12B CHL1   25      64.605 -72.992  10.938  1.00  0.00      MEMB
ATOM   2132  C11 CHL1   25      65.460 -74.619  12.064  1.00  0.00      MEMB
ATOM   2133 H11A CHL1   25      66.066 -75.512  11.808  1.00  0.00      MEMB
ATOM   2134 H11B CHL1   25      66.124 -73.879  12.560  1.00  0.00      MEMB
ATOM   2135  C9  CHL1   25      64.268 -74.974  13.022  1.00  0.00      MEMB
ATOM   2136  H9  CHL1   25      63.856 -73.982  13.282  1.00  0.00      MEMB
ATOM   2137  C10 CHL1   25      64.666 -75.677  14.356  1.00  0.00      MEMB
ATOM   2138  C19 CHL1   25      65.587 -76.880  14.001  1.00  0.00      MEMB
ATOM   2139 H19A CHL1   25      66.518 -76.546  13.514  1.00  0.00      MEMB
ATOM   2140 H19B CHL1   25      65.916 -77.418  14.906  1.00  0.00      MEMB
ATOM   2141 H19C CHL1   25      65.100 -77.604  13.317  1.00  0.00      MEMB
ATOM   2142  C1  CHL1   25      65.441 -74.650  15.244  1.00  0.00      MEMB
ATOM   2143  H1A CHL1   25      66.370 -74.346  14.726  1.00  0.00      MEMB
ATOM   2144  H1B CHL1   25      64.818 -73.736  15.305  1.00  0.00      MEMB
ATOM   2145  C2  CHL1   25      65.788 -75.152  16.656  1.00  0.00      MEMB
ATOM   2146  H2A CHL1   25      66.266 -74.386  17.308  1.00  0.00      MEMB
ATOM   2147  H2B CHL1   25      66.487 -76.022  16.575  1.00  0.00      MEMB
ATOM   2148  C20 CHL1   25      64.171 -74.132   7.511  1.00  0.00      MEMB
ATOM   2149  H20 CHL1   25      65.234 -74.072   7.829  1.00  0.00      MEMB
ATOM   2150  C21 CHL1   25      63.859 -72.832   6.773  1.00  0.00      MEMB
ATOM   2151 H21A CHL1   25      62.770 -72.658   6.757  1.00  0.00      MEMB
ATOM   2152 H21B CHL1   25      64.237 -72.809   5.731  1.00  0.00      MEMB
ATOM   2153 H21C CHL1   25      64.409 -72.034   7.300  1.00  0.00      MEMB
ATOM   2154  C22 CHL1   25      64.211 -75.297   6.518  1.00  0.00      MEMB
ATOM   2155 H22A CHL1   25      65.169 -75.174   5.973  1.00  0.00      MEMB
ATOM   2156 H22B CHL1   25      64.311 -76.238   7.091  1.00  0.00      MEMB
ATOM   2157  C23 CHL1   25      63.069 -75.398   5.496  1.00  0.00      MEMB
ATOM   2158 H23A CHL1   25      62.048 -75.381   5.923  1.00  0.00      MEMB
ATOM   2159 H23B CHL1   25      63.092 -74.596   4.735  1.00  0.00      MEMB
ATOM   2160  C24 CHL1   25      63.201 -76.707   4.770  1.00  0.00      MEMB
ATOM   2161 H24A CHL1   25      64.238 -76.740   4.355  1.00  0.00      MEMB
ATOM   2162 H24B CHL1   25      63.235 -77.538   5.522  1.00  0.00      MEMB
ATOM   2163  C25 CHL1   25      62.102 -76.851   3.613  1.00  0.00      MEMB
ATOM   2164  H25 CHL1   25      62.177 -75.953   3.030  1.00  0.00      MEMB
ATOM   2165  C26 CHL1   25      62.008 -78.014   2.605  1.00  0.00      MEMB
ATOM   2166 H26A CHL1   25      61.405 -78.230   1.799  1.00  0.00      MEMB
ATOM   2167 H26B CHL1   25      62.763 -78.315   1.840  1.00  0.00      MEMB
ATOM   2168 H26C CHL1   25      61.974 -78.817   3.379  1.00  0.00      MEMB
ATOM   2169  C27 CHL1   25      60.736 -77.107   4.155  1.00  0.00      MEMB
ATOM   2170 H27A CHL1   25      60.310 -76.392   4.854  1.00  0.00      MEMB
ATOM   2171 H27B CHL1   25      60.047 -77.279   3.311  1.00  0.00      MEMB
ATOM   2172 H27C CHL1   25      60.856 -78.087   4.602  1.00  0.00      MEMB
ATOM   2173  C3  CHL1   26     -35.704 -14.082  17.306  1.00  0.00      MEMB
ATOM   2174  H3  CHL1   26     -36.755 -13.840  16.987  1.00  0.00      MEMB
ATOM   2175  O3  CHL1   26     -35.611 -14.210  18.709  1.00  0.00      MEMB
ATOM   2176  H3' CHL1   26     -36.117 -15.028  18.853  1.00  0.00      MEMB
ATOM   2177  C4  CHL1   26     -35.288 -15.436  16.771  1.00  0.00      MEMB
ATOM   2178  H4A CHL1   26     -34.292 -15.743  17.139  1.00  0.00      MEMB
ATOM   2179  H4B CHL1   26     -35.935 -16.252  17.155  1.00  0.00      MEMB
ATOM   2180  C5  CHL1   26     -35.299 -15.308  15.278  1.00  0.00      MEMB
ATOM   2181  C6  CHL1   26     -36.122 -16.051  14.581  1.00  0.00      MEMB
ATOM   2182  H6  CHL1   26     -36.803 -16.752  15.113  1.00  0.00      MEMB
ATOM   2183  C7  CHL1   26     -35.954 -16.102  13.086  1.00  0.00      MEMB
ATOM   2184  H7A CHL1   26     -35.945 -17.174  12.782  1.00  0.00      MEMB
ATOM   2185  H7B CHL1   26     -36.761 -15.569  12.570  1.00  0.00      MEMB
ATOM   2186  C8  CHL1   26     -34.768 -15.472  12.418  1.00  0.00      MEMB
ATOM   2187  H8  CHL1   26     -33.956 -16.174  12.614  1.00  0.00      MEMB
ATOM   2188  C14 CHL1   26     -34.916 -15.210  10.923  1.00  0.00      MEMB
ATOM   2189  H14 CHL1   26     -35.671 -14.364  10.805  1.00  0.00      MEMB
ATOM   2190  C15 CHL1   26     -35.347 -16.295  10.021  1.00  0.00      MEMB
ATOM   2191 H15A CHL1   26     -35.232 -17.357  10.303  1.00  0.00      MEMB
ATOM   2192 H15B CHL1   26     -36.346 -15.925   9.933  1.00  0.00      MEMB
ATOM   2193  C16 CHL1   26     -35.086 -16.040   8.582  1.00  0.00      MEMB
ATOM   2194 H16A CHL1   26     -34.638 -16.996   8.250  1.00  0.00      MEMB
ATOM   2195 H16B CHL1   26     -36.016 -15.833   7.973  1.00  0.00      MEMB
ATOM   2196  C17 CHL1   26     -34.180 -14.841   8.717  1.00  0.00      MEMB
ATOM   2197  H17 CHL1   26     -34.845 -13.950   8.657  1.00  0.00      MEMB
ATOM   2198  C13 CHL1   26     -33.681 -14.807  10.188  1.00  0.00      MEMB
ATOM   2199  C18 CHL1   26     -32.501 -15.803  10.405  1.00  0.00      MEMB
ATOM   2200 H18A CHL1   26     -32.742 -16.826  10.070  1.00  0.00      MEMB
ATOM   2201 H18B CHL1   26     -31.601 -15.470   9.850  1.00  0.00      MEMB
ATOM   2202 H18C CHL1   26     -32.205 -15.858  11.470  1.00  0.00      MEMB
ATOM   2203  C12 CHL1   26     -33.374 -13.444  10.760  1.00  0.00      MEMB
ATOM   2204 H12A CHL1   26     -32.430 -13.060  10.337  1.00  0.00      MEMB
ATOM   2205 H12B CHL1   26     -34.172 -12.723  10.483  1.00  0.00      MEMB
ATOM   2206  C11 CHL1   26     -33.261 -13.534  12.301  1.00  0.00      MEMB
ATOM   2207 H11A CHL1   26     -32.349 -14.136  12.513  1.00  0.00      MEMB
ATOM   2208 H11B CHL1   26     -33.127 -12.494  12.629  1.00  0.00      MEMB
ATOM   2209  C9  CHL1   26     -34.458 -14.172  13.077  1.00  0.00      MEMB
ATOM   2210  H9  CHL1   26     -35.365 -13.542  12.911  1.00  0.00      MEMB
ATOM   2211  C10 CHL1   26     -34.321 -14.309  14.637  1.00  0.00      MEMB
ATOM   2212  C19 CHL1   26     -32.872 -14.739  14.995  1.00  0.00      MEMB
ATOM   2213 H19A CHL1   26     -32.697 -14.872  16.082  1.00  0.00      MEMB
ATOM   2214 H19B CHL1   26     -32.621 -15.687  14.489  1.00  0.00      MEMB
ATOM   2215 H19C CHL1   26     -32.145 -13.974  14.661  1.00  0.00      MEMB
ATOM   2216  C1  CHL1   26     -34.600 -12.938  15.295  1.00  0.00      MEMB
ATOM   2217  H1A CHL1   26     -33.727 -12.320  15.004  1.00  0.00      MEMB
ATOM   2218  H1B CHL1   26     -35.509 -12.440  14.880  1.00  0.00      MEMB
ATOM   2219  C2  CHL1   26     -34.733 -12.996  16.832  1.00  0.00      MEMB
ATOM   2220  H2A CHL1   26     -35.075 -12.011  17.200  1.00  0.00      MEMB
ATOM   2221  H2B CHL1   26     -33.763 -13.229  17.319  1.00  0.00      MEMB
ATOM   2222  C20 CHL1   26     -33.156 -14.916   7.616  1.00  0.00      MEMB
ATOM   2223  H20 CHL1   26     -32.551 -15.831   7.812  1.00  0.00      MEMB
ATOM   2224  C21 CHL1   26     -32.238 -13.701   7.626  1.00  0.00      MEMB
ATOM   2225 H21A CHL1   26     -31.605 -13.729   8.533  1.00  0.00      MEMB
ATOM   2226 H21B CHL1   26     -32.878 -12.792   7.630  1.00  0.00      MEMB
ATOM   2227 H21C CHL1   26     -31.595 -13.731   6.716  1.00  0.00      MEMB
ATOM   2228  C22 CHL1   26     -33.748 -15.056   6.202  1.00  0.00      MEMB
ATOM   2229 H22A CHL1   26     -34.778 -15.463   6.217  1.00  0.00      MEMB
ATOM   2230 H22B CHL1   26     -33.857 -14.023   5.816  1.00  0.00      MEMB
ATOM   2231  C23 CHL1   26     -32.889 -16.057   5.401  1.00  0.00      MEMB
ATOM   2232 H23A CHL1   26     -31.809 -15.812   5.326  1.00  0.00      MEMB
ATOM   2233 H23B CHL1   26     -32.931 -16.965   6.051  1.00  0.00      MEMB
ATOM   2234  C24 CHL1   26     -33.442 -16.445   4.023  1.00  0.00      MEMB
ATOM   2235 H24A CHL1   26     -34.455 -16.863   4.219  1.00  0.00      MEMB
ATOM   2236 H24B CHL1   26     -33.571 -15.593   3.321  1.00  0.00      MEMB
ATOM   2237  C25 CHL1   26     -32.641 -17.571   3.328  1.00  0.00      MEMB
ATOM   2238  H25 CHL1   26     -32.386 -18.310   4.130  1.00  0.00      MEMB
ATOM   2239  C26 CHL1   26     -33.561 -18.241   2.298  1.00  0.00      MEMB
ATOM   2240 H26A CHL1   26     -33.017 -18.999   1.710  1.00  0.00      MEMB
ATOM   2241 H26B CHL1   26     -34.390 -18.740   2.815  1.00  0.00      MEMB
ATOM   2242 H26C CHL1   26     -34.039 -17.512   1.612  1.00  0.00      MEMB
ATOM   2243  C27 CHL1   26     -31.287 -17.114   2.738  1.00  0.00      MEMB
ATOM   2244 H27A CHL1   26     -30.640 -17.965   2.421  1.00  0.00      MEMB
ATOM   2245 H27B CHL1   26     -31.395 -16.398   1.892  1.00  0.00      MEMB
ATOM   2246 H27C CHL1   26     -30.749 -16.611   3.565  1.00  0.00      MEMB
ATOM   2247  C3  CHL1   27      69.831  73.150  17.335  1.00  0.00      MEMB
ATOM   2248  H3  CHL1   27      69.114  73.743  16.723  1.00  0.00      MEMB
ATOM   2249  O3  CHL1   27      69.696  73.481  18.690  1.00  0.00      MEMB
ATOM   2250  H3' CHL1   27      69.546  74.433  18.664  1.00  0.00      MEMB
ATOM   2251  C4  CHL1   27      69.690  71.664  17.057  1.00  0.00      MEMB
ATOM   2252  H4A CHL1   27      70.375  71.067  17.691  1.00  0.00      MEMB
ATOM   2253  H4B CHL1   27      68.686  71.449  17.442  1.00  0.00      MEMB
ATOM   2254  C5  CHL1   27      69.896  71.312  15.591  1.00  0.00      MEMB
ATOM   2255  C6  CHL1   27      68.985  70.659  14.883  1.00  0.00      MEMB
ATOM   2256  H6  CHL1   27      68.047  70.436  15.372  1.00  0.00      MEMB
ATOM   2257  C7  CHL1   27      69.043  70.264  13.441  1.00  0.00      MEMB
ATOM   2258  H7A CHL1   27      68.672  69.211  13.299  1.00  0.00      MEMB
ATOM   2259  H7B CHL1   27      68.512  71.023  12.886  1.00  0.00      MEMB
ATOM   2260  C8  CHL1   27      70.371  70.362  12.772  1.00  0.00      MEMB
ATOM   2261  H8  CHL1   27      70.499  69.242  12.993  1.00  0.00      MEMB
ATOM   2262  C14 CHL1   27      70.620  70.224  11.350  1.00  0.00      MEMB
ATOM   2263  H14 CHL1   27      70.200  71.175  11.047  1.00  0.00      MEMB
ATOM   2264  C15 CHL1   27      69.870  69.106  10.667  1.00  0.00      MEMB
ATOM   2265 H15A CHL1   27      69.868  68.132  11.201  1.00  0.00      MEMB
ATOM   2266 H15B CHL1   27      68.819  69.427  10.602  1.00  0.00      MEMB
ATOM   2267  C16 CHL1   27      70.588  69.047   9.326  1.00  0.00      MEMB
ATOM   2268 H16A CHL1   27      70.935  68.007   9.139  1.00  0.00      MEMB
ATOM   2269 H16B CHL1   27      69.913  69.432   8.542  1.00  0.00      MEMB
ATOM   2270  C17 CHL1   27      71.776  70.068   9.326  1.00  0.00      MEMB
ATOM   2271  H17 CHL1   27      71.370  71.023   8.989  1.00  0.00      MEMB
ATOM   2272  C13 CHL1   27      71.996  70.372  10.727  1.00  0.00      MEMB
ATOM   2273  C18 CHL1   27      72.849  69.441  10.960  1.00  0.00      MEMB
ATOM   2274 H18A CHL1   27      73.107  69.579  11.972  1.00  0.00      MEMB
ATOM   2275 H18B CHL1   27      72.789  68.380  10.599  1.00  0.00      MEMB
ATOM   2276 H18C CHL1   27      73.835  69.762  11.063  1.00  0.00      MEMB
ATOM   2277  C12 CHL1   27      72.800  71.511  11.226  1.00  0.00      MEMB
ATOM   2278 H12A CHL1   27      73.767  71.845  10.787  1.00  0.00      MEMB
ATOM   2279 H12B CHL1   27      72.020  72.015  10.869  1.00  0.00      MEMB
ATOM   2280  C11 CHL1   27      72.653  71.568  12.676  1.00  0.00      MEMB
ATOM   2281 H11A CHL1   27      73.553  71.058  13.065  1.00  0.00      MEMB
ATOM   2282 H11B CHL1   27      73.261  72.209  13.043  1.00  0.00      MEMB
ATOM   2283  C9  CHL1   27      71.199  71.617  13.344  1.00  0.00      MEMB
ATOM   2284  H9  CHL1   27      70.604  72.503  13.013  1.00  0.00      MEMB
ATOM   2285  C10 CHL1   27      71.166  71.814  14.974  1.00  0.00      MEMB
ATOM   2286  C19 CHL1   27      72.355  71.410  15.906  1.00  0.00      MEMB
ATOM   2287 H19A CHL1   27      72.066  70.914  16.825  1.00  0.00      MEMB
ATOM   2288 H19B CHL1   27      72.852  70.582  15.700  1.00  0.00      MEMB
ATOM   2289 H19C CHL1   27      73.404  71.528  15.652  1.00  0.00      MEMB
ATOM   2290  C1  CHL1   27      71.180  73.234  15.423  1.00  0.00      MEMB
ATOM   2291  H1A CHL1   27      72.175  73.326  15.224  1.00  0.00      MEMB
ATOM   2292  H1B CHL1   27      70.778  73.980  14.760  1.00  0.00      MEMB
ATOM   2293  C2  CHL1   27      71.168  73.526  16.946  1.00  0.00      MEMB
ATOM   2294  H2A CHL1   27      71.275  74.596  17.247  1.00  0.00      MEMB
ATOM   2295  H2B CHL1   27      71.948  72.981  17.530  1.00  0.00      MEMB
ATOM   2296  C20 CHL1   27      72.953  69.603   8.458  1.00  0.00      MEMB
ATOM   2297  H20 CHL1   27      73.353  68.627   8.826  1.00  0.00      MEMB
ATOM   2298  C21 CHL1   27      74.175  70.591   8.420  1.00  0.00      MEMB
ATOM   2299 H21A CHL1   27      75.011  70.205   7.814  1.00  0.00      MEMB
ATOM   2300 H21B CHL1   27      74.626  70.724   9.424  1.00  0.00      MEMB
ATOM   2301 H21C CHL1   27      73.910  71.575   8.005  1.00  0.00      MEMB
ATOM   2302  C22 CHL1   27      72.366  69.201   7.107  1.00  0.00      MEMB
ATOM   2303 H22A CHL1   27      71.871  68.201   7.105  1.00  0.00      MEMB
ATOM   2304 H22B CHL1   27      71.761  69.991   6.656  1.00  0.00      MEMB
ATOM   2305  C23 CHL1   27      73.385  69.040   6.087  1.00  0.00      MEMB
ATOM   2306 H23A CHL1   27      73.991  69.944   5.940  1.00  0.00      MEMB
ATOM   2307 H23B CHL1   27      74.090  68.484   6.585  1.00  0.00      MEMB
ATOM   2308  C24 CHL1   27      72.940  68.361   4.796  1.00  0.00      MEMB
ATOM   2309 H24A CHL1   27      72.319  67.516   4.773  1.00  0.00      MEMB
ATOM   2310 H24B CHL1   27      72.417  69.150   4.254  1.00  0.00      MEMB
ATOM   2311  C25 CHL1   27      73.884  67.702   3.825  1.00  0.00      MEMB
ATOM   2312  H25 CHL1   27      73.557  67.422   2.835  1.00  0.00      MEMB
ATOM   2313  C26 CHL1   27      74.351  68.936   3.401  1.00  0.00      MEMB
ATOM   2314 H26A CHL1   27      74.907  69.738   3.984  1.00  0.00      MEMB
ATOM   2315 H26B CHL1   27      74.978  68.564   2.543  1.00  0.00      MEMB
ATOM   2316 H26C CHL1   27      74.278  69.373   2.577  1.00  0.00      MEMB
ATOM   2317  C27 CHL1   27      74.746  66.426   4.139  1.00  0.00      MEMB
ATOM   2318 H27A CHL1   27      75.080  67.067   4.792  1.00  0.00      MEMB
ATOM   2319 H27B CHL1   27      74.840  65.993   5.078  1.00  0.00      MEMB
ATOM   2320 H27C CHL1   27      75.733  66.061   3.795  1.00  0.00      MEMB
ATOM   2321  C3  CHL1   28     -58.494   1.717  17.280  1.00  0.00      MEMB
ATOM   2322  H3  CHL1   28     -59.300   2.423  17.201  1.00  0.00      MEMB
ATOM   2323  O3  CHL1   28     -58.228   1.450  18.659  1.00  0.00      MEMB
ATOM   2324  H3' CHL1   28     -58.154   2.327  19.084  1.00  0.00      MEMB
ATOM   2325  C4  CHL1   28     -58.746   0.350  16.614  1.00  0.00      MEMB
ATOM   2326  H4A CHL1   28     -57.859  -0.242  16.852  1.00  0.00      MEMB
ATOM   2327  H4B CHL1   28     -59.602  -0.225  17.065  1.00  0.00      MEMB
ATOM   2328  C5  CHL1   28     -58.740   0.264  15.093  1.00  0.00      MEMB
ATOM   2329  C6  CHL1   28     -59.461  -0.689  14.404  1.00  0.00      MEMB
ATOM   2330  H6  CHL1   28     -60.371  -1.041  15.069  1.00  0.00      MEMB
ATOM   2331  C7  CHL1   28     -59.400  -0.614  12.731  1.00  0.00      MEMB
ATOM   2332  H7A CHL1   28     -59.777  -1.572  12.448  1.00  0.00      MEMB
ATOM   2333  H7B CHL1   28     -60.037   0.094  11.906  1.00  0.00      MEMB
ATOM   2334  C8  CHL1   28     -58.742   0.552  11.928  1.00  0.00      MEMB
ATOM   2335  H8  CHL1   28     -57.922  -0.137  11.936  1.00  0.00      MEMB
ATOM   2336  C14 CHL1   28     -59.325   1.024  10.491  1.00  0.00      MEMB
ATOM   2337  H14 CHL1   28     -60.135   1.771  10.711  1.00  0.00      MEMB
ATOM   2338  C15 CHL1   28     -59.969  -0.049   9.583  1.00  0.00      MEMB
ATOM   2339 H15A CHL1   28     -59.547  -1.057   9.777  1.00  0.00      MEMB
ATOM   2340 H15B CHL1   28     -61.061  -0.059   9.625  1.00  0.00      MEMB
ATOM   2341  C16 CHL1   28     -59.899   0.447   8.251  1.00  0.00      MEMB
ATOM   2342 H16A CHL1   28     -59.392  -0.405   7.761  1.00  0.00      MEMB
ATOM   2343 H16B CHL1   28     -60.935   0.674   7.881  1.00  0.00      MEMB
ATOM   2344  C17 CHL1   28     -59.038   1.689   8.429  1.00  0.00      MEMB
ATOM   2345  H17 CHL1   28     -59.637   2.471   8.773  1.00  0.00      MEMB
ATOM   2346  C13 CHL1   28     -58.411   1.681   9.767  1.00  0.00      MEMB
ATOM   2347  C18 CHL1   28     -57.553   0.685   9.651  1.00  0.00      MEMB
ATOM   2348 H18A CHL1   28     -56.956   0.296  10.509  1.00  0.00      MEMB
ATOM   2349 H18B CHL1   28     -57.557  -0.044   8.809  1.00  0.00      MEMB
ATOM   2350 H18C CHL1   28     -56.922   1.474   9.213  1.00  0.00      MEMB
ATOM   2351  C12 CHL1   28     -57.940   2.933  10.490  1.00  0.00      MEMB
ATOM   2352 H12A CHL1   28     -57.039   3.391  10.067  1.00  0.00      MEMB
ATOM   2353 H12B CHL1   28     -58.802   3.591  10.306  1.00  0.00      MEMB
ATOM   2354  C11 CHL1   28     -57.502   2.693  11.945  1.00  0.00      MEMB
ATOM   2355 H11A CHL1   28     -56.586   2.094  11.960  1.00  0.00      MEMB
ATOM   2356 H11B CHL1   28     -57.326   3.643  12.471  1.00  0.00      MEMB
ATOM   2357  C9  CHL1   28     -58.429   1.824  12.766  1.00  0.00      MEMB
ATOM   2358  H9  CHL1   28     -59.298   2.548  12.844  1.00  0.00      MEMB
ATOM   2359  C10 CHL1   28     -57.992   1.472  14.277  1.00  0.00      MEMB
ATOM   2360  C19 CHL1   28     -56.632   0.800  14.207  1.00  0.00      MEMB
ATOM   2361 H19A CHL1   28     -55.850   1.484  13.828  1.00  0.00      MEMB
ATOM   2362 H19B CHL1   28     -56.381   0.401  15.213  1.00  0.00      MEMB
ATOM   2363 H19C CHL1   28     -56.657  -0.061  13.521  1.00  0.00      MEMB
ATOM   2364  C1  CHL1   28     -57.827   2.839  15.035  1.00  0.00      MEMB
ATOM   2365  H1A CHL1   28     -56.974   3.399  14.587  1.00  0.00      MEMB
ATOM   2366  H1B CHL1   28     -58.711   3.464  14.777  1.00  0.00      MEMB
ATOM   2367  C2  CHL1   28     -57.554   2.681  16.556  1.00  0.00      MEMB
ATOM   2368  H2A CHL1   28     -57.625   3.687  17.019  1.00  0.00      MEMB
ATOM   2369  H2B CHL1   28     -56.545   2.331  16.746  1.00  0.00      MEMB
ATOM   2370  C20 CHL1   28     -58.396   1.998   7.133  1.00  0.00      MEMB
ATOM   2371  H20 CHL1   28     -57.796   1.160   6.859  1.00  0.00      MEMB
ATOM   2372  C21 CHL1   28     -57.507   3.251   7.161  1.00  0.00      MEMB
ATOM   2373 H21A CHL1   28     -58.038   4.099   7.314  1.00  0.00      MEMB
ATOM   2374 H21B CHL1   28     -56.937   3.330   6.233  1.00  0.00      MEMB
ATOM   2375 H21C CHL1   28     -56.852   3.386   8.041  1.00  0.00      MEMB
ATOM   2376  C22 CHL1   28     -59.381   1.755   6.009  1.00  0.00      MEMB
ATOM   2377 H22A CHL1   28     -59.892   0.803   6.013  1.00  0.00      MEMB
ATOM   2378 H22B CHL1   28     -60.118   2.511   6.061  1.00  0.00      MEMB
ATOM   2379  C23 CHL1   28     -58.901   1.738   4.610  1.00  0.00      MEMB
ATOM   2380 H23A CHL1   28     -58.490   2.701   4.680  1.00  0.00      MEMB
ATOM   2381 H23B CHL1   28     -57.970   1.407   4.290  1.00  0.00      MEMB
ATOM   2382  C24 CHL1   28     -59.956   1.448   3.530  1.00  0.00      MEMB
ATOM   2383 H24A CHL1   28     -60.181   0.529   3.149  1.00  0.00      MEMB
ATOM   2384 H24B CHL1   28     -60.885   1.922   4.070  1.00  0.00      MEMB
ATOM   2385  C25 CHL1   28     -59.567   1.908   2.007  1.00  0.00      MEMB
ATOM   2386  H25 CHL1   28     -58.665   2.868   2.107  1.00  0.00      MEMB
ATOM   2387  C26 CHL1   28     -58.260   1.652   1.278  1.00  0.00      MEMB
ATOM   2388 H26A CHL1   28     -58.687   0.845   0.688  1.00  0.00      MEMB
ATOM   2389 H26B CHL1   28     -57.937   2.533   0.618  1.00  0.00      MEMB
ATOM   2390 H26C CHL1   28     -57.577   1.447   2.093  1.00  0.00      MEMB
ATOM   2391  C27 CHL1   28     -61.598   3.076   1.359  1.00  0.00      MEMB
ATOM   2392 H27A CHL1   28     -61.920   2.219   1.159  1.00  0.00      MEMB
ATOM   2393 H27B CHL1   28     -62.022   3.931   1.607  1.00  0.00      MEMB
ATOM   2394 H27C CHL1   28     -60.643   3.929   0.730  1.00  0.00      MEMB
ATOM   2395  C3  CHL1   29      26.488 -41.907  17.316  1.00  0.00      MEMB
ATOM   2396  H3  CHL1   29      26.217 -40.854  17.080  1.00  0.00      MEMB
ATOM   2397  O3  CHL1   29      26.194 -42.165  18.688  1.00  0.00      MEMB
ATOM   2398  H3' CHL1   29      25.291 -41.852  18.843  1.00  0.00      MEMB
ATOM   2399  C4  CHL1   29      25.670 -42.817  16.372  1.00  0.00      MEMB
ATOM   2400  H4A CHL1   29      25.723 -43.893  16.643  1.00  0.00      MEMB
ATOM   2401  H4B CHL1   29      24.603 -42.540  16.516  1.00  0.00      MEMB
ATOM   2402  C5  CHL1   29      26.107 -42.619  14.927  1.00  0.00      MEMB
ATOM   2403  C6  CHL1   29      25.233 -42.297  13.976  1.00  0.00      MEMB
ATOM   2404  H6  CHL1   29      24.180 -42.157  14.256  1.00  0.00      MEMB
ATOM   2405  C7  CHL1   29      25.603 -42.098  12.533  1.00  0.00      MEMB
ATOM   2406  H7A CHL1   29      24.789 -42.538  11.926  1.00  0.00      MEMB
ATOM   2407  H7B CHL1   29      25.604 -40.997  12.350  1.00  0.00      MEMB
ATOM   2408  C8  CHL1   29      27.029 -42.635  12.148  1.00  0.00      MEMB
ATOM   2409  H8  CHL1   29      27.098 -43.740  12.154  1.00  0.00      MEMB
ATOM   2410  C14 CHL1   29      27.457 -42.220  10.757  1.00  0.00      MEMB
ATOM   2411  H14 CHL1   29      27.336 -41.116  10.704  1.00  0.00      MEMB
ATOM   2412  C15 CHL1   29      26.561 -42.749   9.613  1.00  0.00      MEMB
ATOM   2413 H15A CHL1   29      26.308 -43.802   9.884  1.00  0.00      MEMB
ATOM   2414 H15B CHL1   29      25.601 -42.223   9.430  1.00  0.00      MEMB
ATOM   2415  C16 CHL1   29      27.485 -42.671   8.398  1.00  0.00      MEMB
ATOM   2416 H16A CHL1   29      27.398 -43.657   7.917  1.00  0.00      MEMB
ATOM   2417 H16B CHL1   29      27.257 -41.890   7.640  1.00  0.00      MEMB
ATOM   2418  C17 CHL1   29      28.949 -42.386   8.893  1.00  0.00      MEMB
ATOM   2419  H17 CHL1   29      29.111 -41.300   8.838  1.00  0.00      MEMB
ATOM   2420  C13 CHL1   29      28.956 -42.543  10.440  1.00  0.00      MEMB
ATOM   2421  C18 CHL1   29      29.371 -43.883  10.802  1.00  0.00      MEMB
ATOM   2422 H18A CHL1   29      28.627 -44.253  10.104  1.00  0.00      MEMB
ATOM   2423 H18B CHL1   29      30.361 -44.352  10.672  1.00  0.00      MEMB
ATOM   2424 H18C CHL1   29      29.239 -44.344  11.736  1.00  0.00      MEMB
ATOM   2425  C12 CHL1   29      29.850 -41.780  11.355  1.00  0.00      MEMB
ATOM   2426 H12A CHL1   29      30.919 -41.907  11.071  1.00  0.00      MEMB
ATOM   2427 H12B CHL1   29      29.546 -40.744  11.216  1.00  0.00      MEMB
ATOM   2428  C11 CHL1   29      29.520 -42.209  12.815  1.00  0.00      MEMB
ATOM   2429 H11A CHL1   29      29.942 -43.210  13.023  1.00  0.00      MEMB
ATOM   2430 H11B CHL1   29      29.999 -41.535  13.534  1.00  0.00      MEMB
ATOM   2431  C9  CHL1   29      28.001 -42.119  13.193  1.00  0.00      MEMB
ATOM   2432  H9  CHL1   29      27.803 -41.020  13.214  1.00  0.00      MEMB
ATOM   2433  C10 CHL1   29      27.614 -42.620  14.623  1.00  0.00      MEMB
ATOM   2434  C19 CHL1   29      28.018 -44.048  14.809  1.00  0.00      MEMB
ATOM   2435 H19A CHL1   29      27.835 -44.590  15.743  1.00  0.00      MEMB
ATOM   2436 H19B CHL1   29      27.436 -44.618  14.048  1.00  0.00      MEMB
ATOM   2437 H19C CHL1   29      29.114 -44.151  14.670  1.00  0.00      MEMB
ATOM   2438  C1  CHL1   29      28.376 -41.786  15.637  1.00  0.00      MEMB
ATOM   2439  H1A CHL1   29      29.465 -42.000  15.544  1.00  0.00      MEMB
ATOM   2440  H1B CHL1   29      28.173 -40.709  15.420  1.00  0.00      MEMB
ATOM   2441  C2  CHL1   29      27.989 -42.100  17.079  1.00  0.00      MEMB
ATOM   2442  H2A CHL1   29      28.625 -41.409  17.663  1.00  0.00      MEMB
ATOM   2443  H2B CHL1   29      28.228 -43.145  17.369  1.00  0.00      MEMB
ATOM   2444  C20 CHL1   29      29.986 -42.883   7.861  1.00  0.00      MEMB
ATOM   2445  H20 CHL1   29      29.796 -43.930   7.572  1.00  0.00      MEMB
ATOM   2446  C21 CHL1   29      31.440 -42.598   8.297  1.00  0.00      MEMB
ATOM   2447 H21A CHL1   29      31.563 -41.500   8.246  1.00  0.00      MEMB
ATOM   2448 H21B CHL1   29      32.187 -43.087   7.634  1.00  0.00      MEMB
ATOM   2449 H21C CHL1   29      31.683 -42.921   9.331  1.00  0.00      MEMB
ATOM   2450  C22 CHL1   29      29.601 -42.305   6.521  1.00  0.00      MEMB
ATOM   2451 H22A CHL1   29      28.678 -42.875   6.230  1.00  0.00      MEMB
ATOM   2452 H22B CHL1   29      29.457 -41.255   6.714  1.00  0.00      MEMB
ATOM   2453  C23 CHL1   29      30.532 -42.381   5.415  1.00  0.00      MEMB
ATOM   2454 H23A CHL1   29      30.135 -41.927   4.455  1.00  0.00      MEMB
ATOM   2455 H23B CHL1   29      31.567 -41.946   5.575  1.00  0.00      MEMB
ATOM   2456  C24 CHL1   29      30.593 -43.760   5.210  1.00  0.00      MEMB
ATOM   2457 H24A CHL1   29      31.036 -44.532   5.858  1.00  0.00      MEMB
ATOM   2458 H24B CHL1   29      29.635 -44.213   4.724  1.00  0.00      MEMB
ATOM   2459  C25 CHL1   29      31.652 -43.489   4.398  1.00  0.00      MEMB
ATOM   2460  H25 CHL1   29      31.529 -42.621   3.631  1.00  0.00      MEMB
ATOM   2461  C26 CHL1   29      33.548 -42.747   4.198  1.00  0.00      MEMB
ATOM   2462 H26A CHL1   29      34.303 -43.163   3.057  1.00  0.00      MEMB
ATOM   2463 H26B CHL1   29      33.141 -42.215   3.582  1.00  0.00      MEMB
ATOM   2464 H26C CHL1   29      34.050 -43.456   4.221  1.00  0.00      MEMB
ATOM   2465  C27 CHL1   29      30.848 -45.528   4.061  1.00  0.00      MEMB
ATOM   2466 H27A CHL1   29      30.623 -45.456   3.303  1.00  0.00      MEMB
ATOM   2467 H27B CHL1   29      31.201 -46.010   3.019  1.00  0.00      MEMB
ATOM   2468 H27C CHL1   29      31.517 -46.379   3.534  1.00  0.00      MEMB
ATOM   2469  C3  CHL1   30      70.239  31.505  17.288  1.00  0.00      MEMB
ATOM   2470  H3  CHL1   30      71.137  32.105  17.032  1.00  0.00      MEMB
ATOM   2471  O3  CHL1   30      70.103  31.307  18.682  1.00  0.00      MEMB
ATOM   2472  H3' CHL1   30      70.875  30.825  18.994  1.00  0.00      MEMB
ATOM   2473  C4  CHL1   30      69.032  32.293  16.762  1.00  0.00      MEMB
ATOM   2474  H4A CHL1   30      68.184  31.678  17.093  1.00  0.00      MEMB
ATOM   2475  H4B CHL1   30      68.962  33.289  17.255  1.00  0.00      MEMB
ATOM   2476  C5  CHL1   30      69.101  32.475  15.274  1.00  0.00      MEMB
ATOM   2477  C6  CHL1   30      69.054  33.695  14.732  1.00  0.00      MEMB
ATOM   2478  H6  CHL1   30      68.796  34.566  15.348  1.00  0.00      MEMB
ATOM   2479  C7  CHL1   30      69.088  33.923  13.264  1.00  0.00      MEMB
ATOM   2480  H7A CHL1   30      68.565  34.880  13.101  1.00  0.00      MEMB
ATOM   2481  H7B CHL1   30      70.074  34.212  12.920  1.00  0.00      MEMB
ATOM   2482  C8  CHL1   30      68.821  32.612  12.425  1.00  0.00      MEMB
ATOM   2483  H8  CHL1   30      67.760  32.262  12.490  1.00  0.00      MEMB
ATOM   2484  C14 CHL1   30      69.187  32.798  10.951  1.00  0.00      MEMB
ATOM   2485  H14 CHL1   30      70.236  33.171  10.968  1.00  0.00      MEMB
ATOM   2486  C15 CHL1   30      68.470  33.850  10.136  1.00  0.00      MEMB
ATOM   2487 H15A CHL1   30      67.392  33.656  10.284  1.00  0.00      MEMB
ATOM   2488 H15B CHL1   30      68.894  34.803  10.484  1.00  0.00      MEMB
ATOM   2489  C16 CHL1   30      68.635  33.551   8.690  1.00  0.00      MEMB
ATOM   2490 H16A CHL1   30      67.602  33.342   8.312  1.00  0.00      MEMB
ATOM   2491 H16B CHL1   30      69.030  34.390   8.098  1.00  0.00      MEMB
ATOM   2492  C17 CHL1   30      69.536  32.290   8.703  1.00  0.00      MEMB
ATOM   2493  H17 CHL1   30      70.598  32.617   8.809  1.00  0.00      MEMB
ATOM   2494  C13 CHL1   30      69.231  31.587  10.056  1.00  0.00      MEMB
ATOM   2495  C18 CHL1   30      67.859  30.876  10.011  1.00  0.00      MEMB
ATOM   2496 H18A CHL1   30      67.008  31.535   9.750  1.00  0.00      MEMB
ATOM   2497 H18B CHL1   30      67.892  30.048   9.278  1.00  0.00      MEMB
ATOM   2498 H18C CHL1   30      67.639  30.444  11.005  1.00  0.00      MEMB
ATOM   2499  C12 CHL1   30      70.348  30.713  10.646  1.00  0.00      MEMB
ATOM   2500 H12A CHL1   30      70.486  29.768  10.099  1.00  0.00      MEMB
ATOM   2501 H12B CHL1   30      71.293  31.287  10.546  1.00  0.00      MEMB
ATOM   2502  C11 CHL1   30      70.124  30.379  12.132  1.00  0.00      MEMB
ATOM   2503 H11A CHL1   30      69.298  29.655  12.221  1.00  0.00      MEMB
ATOM   2504 H11B CHL1   30      71.064  29.916  12.513  1.00  0.00      MEMB
ATOM   2505  C9  CHL1   30      69.798  31.590  13.020  1.00  0.00      MEMB
ATOM   2506  H9  CHL1   30      70.781  32.100  13.063  1.00  0.00      MEMB
ATOM   2507  C10 CHL1   30      69.486  31.234  14.470  1.00  0.00      MEMB
ATOM   2508  C19 CHL1   30      68.379  30.331  14.418  1.00  0.00      MEMB
ATOM   2509 H19A CHL1   30      68.376  29.292  14.095  1.00  0.00      MEMB
ATOM   2510 H19B CHL1   30      68.210  29.932  15.414  1.00  0.00      MEMB
ATOM   2511 H19C CHL1   30      67.569  30.852  13.883  1.00  0.00      MEMB
ATOM   2512  C1  CHL1   30      70.500  30.310  15.130  1.00  0.00      MEMB
ATOM   2513  H1A CHL1   30      70.375  29.291  14.683  1.00  0.00      MEMB
ATOM   2514  H1B CHL1   30      71.480  30.756  14.920  1.00  0.00      MEMB
ATOM   2515  C2  CHL1   30      70.356  30.133  16.640  1.00  0.00      MEMB
ATOM   2516  H2A CHL1   30      71.259  29.600  17.010  1.00  0.00      MEMB
ATOM   2517  H2B CHL1   30      69.449  29.528  16.876  1.00  0.00      MEMB
ATOM   2518  C20 CHL1   30      69.386  31.537   7.386  1.00  0.00      MEMB
ATOM   2519  H20 CHL1   30      68.306  31.309   7.289  1.00  0.00      MEMB
ATOM   2520  C21 CHL1   30      70.085  30.169   7.383  1.00  0.00      MEMB
ATOM   2521 H21A CHL1   30      69.750  29.500   8.207  1.00  0.00      MEMB
ATOM   2522 H21B CHL1   30      71.186  30.299   7.460  1.00  0.00      MEMB
ATOM   2523 H21C CHL1   30      69.763  29.714   6.416  1.00  0.00      MEMB
ATOM   2524  C22 CHL1   30      69.792  32.398   6.139  1.00  0.00      MEMB
ATOM   2525 H22A CHL1   30      69.480  33.452   6.301  1.00  0.00      MEMB
ATOM   2526 H22B CHL1   30      70.899  32.385   6.039  1.00  0.00      MEMB
ATOM   2527  C23 CHL1   30      69.214  31.975   4.767  1.00  0.00      MEMB
ATOM   2528 H23A CHL1   30      69.565  32.647   3.973  1.00  0.00      MEMB
ATOM   2529 H23B CHL1   30      69.685  31.036   4.442  1.00  0.00      MEMB
ATOM   2530  C24 CHL1   30      67.680  31.815   4.740  1.00  0.00      MEMB
ATOM   2531 H24A CHL1   30      67.605  30.778   5.085  1.00  0.00      MEMB
ATOM   2532 H24B CHL1   30      67.114  32.443   5.482  1.00  0.00      MEMB
ATOM   2533  C25 CHL1   30      66.981  31.763   3.322  1.00  0.00      MEMB
ATOM   2534  H25 CHL1   30      67.554  31.163   2.621  1.00  0.00      MEMB
ATOM   2535  C26 CHL1   30      65.589  31.335   3.449  1.00  0.00      MEMB
ATOM   2536 H26A CHL1   30      65.039  32.021   4.136  1.00  0.00      MEMB
ATOM   2537 H26B CHL1   30      65.022  31.241   2.525  1.00  0.00      MEMB
ATOM   2538 H26C CHL1   30      65.738  30.364   3.866  1.00  0.00      MEMB
ATOM   2539  C27 CHL1   30      66.687  33.029   2.677  1.00  0.00      MEMB
ATOM   2540 H27A CHL1   30      66.629  33.439   3.731  1.00  0.00      MEMB
ATOM   2541 H27B CHL1   30      67.485  33.406   2.003  1.00  0.00      MEMB
ATOM   2542 H27C CHL1   30      65.882  33.416   2.091  1.00  0.00      MEMB
ATOM   2543  C3  CHL1   31      62.188  71.325  17.334  1.00  0.00      MEMB
ATOM   2544  H3  CHL1   31      63.037  70.609  17.276  1.00  0.00      MEMB
ATOM   2545  O3  CHL1   31      61.762  71.433  18.687  1.00  0.00      MEMB
ATOM   2546  H3' CHL1   31      61.108  70.740  18.790  1.00  0.00      MEMB
ATOM   2547  C4  CHL1   31      62.529  72.738  16.848  1.00  0.00      MEMB
ATOM   2548  H4A CHL1   31      61.564  73.271  17.023  1.00  0.00      MEMB
ATOM   2549  H4B CHL1   31      63.283  73.207  17.504  1.00  0.00      MEMB
ATOM   2550  C5  CHL1   31      62.929  72.808  15.395  1.00  0.00      MEMB
ATOM   2551  C6  CHL1   31      64.049  73.353  14.919  1.00  0.00      MEMB
ATOM   2552  H6  CHL1   31      64.785  73.794  15.580  1.00  0.00      MEMB
ATOM   2553  C7  CHL1   31      64.465  73.354  13.489  1.00  0.00      MEMB
ATOM   2554  H7A CHL1   31      64.911  74.351  13.242  1.00  0.00      MEMB
ATOM   2555  H7B CHL1   31      65.148  72.532  13.275  1.00  0.00      MEMB
ATOM   2556  C8  CHL1   31      63.344  72.974  12.547  1.00  0.00      MEMB
ATOM   2557  H8  CHL1   31      62.918  73.836  12.646  1.00  0.00      MEMB
ATOM   2558  C14 CHL1   31      63.698  72.929  11.110  1.00  0.00      MEMB
ATOM   2559  H14 CHL1   31      64.230  71.966  11.120  1.00  0.00      MEMB
ATOM   2560  C15 CHL1   31      64.694  73.927  10.529  1.00  0.00      MEMB
ATOM   2561 H15A CHL1   31      64.421  74.962  10.735  1.00  0.00      MEMB
ATOM   2562 H15B CHL1   31      65.715  73.755  10.905  1.00  0.00      MEMB
ATOM   2563  C16 CHL1   31      64.587  73.661   9.036  1.00  0.00      MEMB
ATOM   2564 H16A CHL1   31      64.391  74.649   8.562  1.00  0.00      MEMB
ATOM   2565 H16B CHL1   31      65.540  73.237   8.669  1.00  0.00      MEMB
ATOM   2566  C17 CHL1   31      63.389  72.681   8.824  1.00  0.00      MEMB
ATOM   2567  H17 CHL1   31      63.735  71.627   8.783  1.00  0.00      MEMB
ATOM   2568  C13 CHL1   31      62.576  72.731  10.111  1.00  0.00      MEMB
ATOM   2569  C18 CHL1   31      61.593  73.831   9.980  1.00  0.00      MEMB
ATOM   2570 H18A CHL1   31      60.944  73.919  10.866  1.00  0.00      MEMB
ATOM   2571 H18B CHL1   31      62.205  74.729   9.804  1.00  0.00      MEMB
ATOM   2572 H18C CHL1   31      60.771  73.839   9.282  1.00  0.00      MEMB
ATOM   2573  C12 CHL1   31      61.810  71.511  10.528  1.00  0.00      MEMB
ATOM   2574 H12A CHL1   31      60.975  71.364   9.827  1.00  0.00      MEMB
ATOM   2575 H12B CHL1   31      62.511  70.679  10.509  1.00  0.00      MEMB
ATOM   2576  C11 CHL1   31      61.273  71.605  11.948  1.00  0.00      MEMB
ATOM   2577 H11A CHL1   31      60.607  72.391  11.794  1.00  0.00      MEMB
ATOM   2578 H11B CHL1   31      60.611  70.764  12.176  1.00  0.00      MEMB
ATOM   2579  C9  CHL1   31      62.366  71.919  13.006  1.00  0.00      MEMB
ATOM   2580  H9  CHL1   31      62.949  70.999  13.021  1.00  0.00      MEMB
ATOM   2581  C10 CHL1   31      61.987  72.042  14.500  1.00  0.00      MEMB
ATOM   2582  C19 CHL1   31      60.859  72.837  14.607  1.00  0.00      MEMB
ATOM   2583 H19A CHL1   31      59.963  72.317  14.167  1.00  0.00      MEMB
ATOM   2584 H19B CHL1   31      60.406  73.415  15.442  1.00  0.00      MEMB
ATOM   2585 H19C CHL1   31      61.213  73.664  13.969  1.00  0.00      MEMB
ATOM   2586  C1  CHL1   31      61.434  70.738  14.994  1.00  0.00      MEMB
ATOM   2587  H1A CHL1   31      60.575  70.382  14.373  1.00  0.00      MEMB
ATOM   2588  H1B CHL1   31      62.279  70.066  14.836  1.00  0.00      MEMB
ATOM   2589  C2  CHL1   31      61.033  70.816  16.469  1.00  0.00      MEMB
ATOM   2590  H2A CHL1   31      60.726  69.804  16.772  1.00  0.00      MEMB
ATOM   2591  H2B CHL1   31      60.202  71.544  16.649  1.00  0.00      MEMB
ATOM   2592  C20 CHL1   31      62.646  72.979   7.543  1.00  0.00      MEMB
ATOM   2593  H20 CHL1   31      62.149  73.939   7.694  1.00  0.00      MEMB
ATOM   2594  C21 CHL1   31      61.562  71.894   7.364  1.00  0.00      MEMB
ATOM   2595 H21A CHL1   31      61.939  70.894   7.285  1.00  0.00      MEMB
ATOM   2596 H21B CHL1   31      61.053  72.003   6.433  1.00  0.00      MEMB
ATOM   2597 H21C CHL1   31      60.692  71.994   8.038  1.00  0.00      MEMB
ATOM   2598  C22 CHL1   31      63.520  73.139   6.255  1.00  0.00      MEMB
ATOM   2599 H22A CHL1   31      64.551  73.498   6.453  1.00  0.00      MEMB
ATOM   2600 H22B CHL1   31      63.699  72.079   5.963  1.00  0.00      MEMB
ATOM   2601  C23 CHL1   31      63.145  74.174   5.104  1.00  0.00      MEMB
ATOM   2602 H23A CHL1   31      62.249  74.867   4.901  1.00  0.00      MEMB
ATOM   2603 H23B CHL1   31      63.568  75.035   5.486  1.00  0.00      MEMB
ATOM   2604  C24 CHL1   31      63.821  73.860   3.852  1.00  0.00      MEMB
ATOM   2605 H24A CHL1   31      64.879  73.967   4.103  1.00  0.00      MEMB
ATOM   2606 H24B CHL1   31      63.497  72.904   3.423  1.00  0.00      MEMB
ATOM   2607  C25 CHL1   31      63.695  74.885   2.810  1.00  0.00      MEMB
ATOM   2608  H25 CHL1   31      62.597  74.858   2.551  1.00  0.00      MEMB
ATOM   2609  C26 CHL1   31      64.344  76.225   3.312  1.00  0.00      MEMB
ATOM   2610 H26A CHL1   31      64.273  77.209   2.704  1.00  0.00      MEMB
ATOM   2611 H26B CHL1   31      63.691  76.378   4.193  1.00  0.00      MEMB
ATOM   2612 H26C CHL1   31      65.329  76.365   3.546  1.00  0.00      MEMB
ATOM   2613  C27 CHL1   31      64.265  74.574   1.510  1.00  0.00      MEMB
ATOM   2614 H27A CHL1   31      63.995  75.386   0.794  1.00  0.00      MEMB
ATOM   2615 H27B CHL1   31      65.332  74.510   1.687  1.00  0.00      MEMB
ATOM   2616 H27C CHL1   31      63.868  73.620   1.133  1.00  0.00      MEMB
ATOM   2617  C3  CHL1   32      61.758 -41.512  17.322  1.00  0.00      MEMB
ATOM   2618  H3  CHL1   32      62.173 -42.488  17.019  1.00  0.00      MEMB
ATOM   2619  O3  CHL1   32      61.777 -41.353  18.736  1.00  0.00      MEMB
ATOM   2620  H3' CHL1   32      61.087 -41.943  19.086  1.00  0.00      MEMB
ATOM   2621  C4  CHL1   32      62.605 -40.410  16.691  1.00  0.00      MEMB
ATOM   2622  H4A CHL1   32      62.300 -39.429  16.939  1.00  0.00      MEMB
ATOM   2623  H4B CHL1   32      63.594 -40.351  17.154  1.00  0.00      MEMB
ATOM   2624  C5  CHL1   32      62.632 -40.561  15.216  1.00  0.00      MEMB
ATOM   2625  C6  CHL1   32      63.744 -40.954  14.670  1.00  0.00      MEMB
ATOM   2626  H6  CHL1   32      64.719 -41.041  15.178  1.00  0.00      MEMB
ATOM   2627  C7  CHL1   32      63.715 -41.284  13.276  1.00  0.00      MEMB
ATOM   2628  H7A CHL1   32      64.637 -40.714  13.195  1.00  0.00      MEMB
ATOM   2629  H7B CHL1   32      63.918 -42.364  13.074  1.00  0.00      MEMB
ATOM   2630  C8  CHL1   32      62.609 -40.717  12.332  1.00  0.00      MEMB
ATOM   2631  H8  CHL1   32      62.773 -39.622  12.194  1.00  0.00      MEMB
ATOM   2632  C14 CHL1   32      62.384 -41.414  10.971  1.00  0.00      MEMB
ATOM   2633  H14 CHL1   32      62.186 -42.451  11.234  1.00  0.00      MEMB
ATOM   2634  C15 CHL1   32      63.439 -41.662  10.011  1.00  0.00      MEMB
ATOM   2635 H15A CHL1   32      63.658 -40.604  10.197  1.00  0.00      MEMB
ATOM   2636 H15B CHL1   32      64.253 -42.371  10.190  1.00  0.00      MEMB
ATOM   2637  C16 CHL1   32      63.117 -41.743   8.595  1.00  0.00      MEMB
ATOM   2638 H16A CHL1   32      63.586 -40.982   8.013  1.00  0.00      MEMB
ATOM   2639 H16B CHL1   32      63.583 -42.651   8.188  1.00  0.00      MEMB
ATOM   2640  C17 CHL1   32      61.635 -41.577   8.665  1.00  0.00      MEMB
ATOM   2641  H17 CHL1   32      61.267 -42.595   8.845  1.00  0.00      MEMB
ATOM   2642  C13 CHL1   32      61.330 -40.858  10.039  1.00  0.00      MEMB
ATOM   2643  C18 CHL1   32      61.443 -39.338   9.815  1.00  0.00      MEMB
ATOM   2644 H18A CHL1   32      61.341 -38.760  10.746  1.00  0.00      MEMB
ATOM   2645 H18B CHL1   32      62.382 -39.044   9.289  1.00  0.00      MEMB
ATOM   2646 H18C CHL1   32      60.524 -39.047   9.273  1.00  0.00      MEMB
ATOM   2647  C12 CHL1   32      60.030 -41.199  10.746  1.00  0.00      MEMB
ATOM   2648 H12A CHL1   32      59.215 -40.649  10.247  1.00  0.00      MEMB
ATOM   2649 H12B CHL1   32      59.800 -42.281  10.735  1.00  0.00      MEMB
ATOM   2650  C11 CHL1   32      60.033 -40.736  12.200  1.00  0.00      MEMB
ATOM   2651 H11A CHL1   32      59.866 -39.642  12.079  1.00  0.00      MEMB
ATOM   2652 H11B CHL1   32      59.139 -41.195  12.678  1.00  0.00      MEMB
ATOM   2653  C9  CHL1   32      61.325 -41.060  13.033  1.00  0.00      MEMB
ATOM   2654  H9  CHL1   32      61.349 -42.152  13.180  1.00  0.00      MEMB
ATOM   2655  C10 CHL1   32      61.311 -40.589  14.447  1.00  0.00      MEMB
ATOM   2656  C19 CHL1   32      60.817 -39.276  14.019  1.00  0.00      MEMB
ATOM   2657 H19A CHL1   32      61.348 -38.468  13.529  1.00  0.00      MEMB
ATOM   2658 H19B CHL1   32      59.746 -39.189  13.963  1.00  0.00      MEMB
ATOM   2659 H19C CHL1   32      60.820 -38.916  14.846  1.00  0.00      MEMB
ATOM   2660  C1  CHL1   32      60.280 -41.437  15.255  1.00  0.00      MEMB
ATOM   2661  H1A CHL1   32      59.254 -41.280  14.853  1.00  0.00      MEMB
ATOM   2662  H1B CHL1   32      60.501 -42.483  14.987  1.00  0.00      MEMB
ATOM   2663  C2  CHL1   32      60.348 -41.446  16.816  1.00  0.00      MEMB
ATOM   2664  H2A CHL1   32      59.652 -42.236  17.165  1.00  0.00      MEMB
ATOM   2665  H2B CHL1   32      60.086 -40.522  17.381  1.00  0.00      MEMB
ATOM   2666  C20 CHL1   32      61.115 -41.101   7.308  1.00  0.00      MEMB
ATOM   2667  H20 CHL1   32      61.379 -40.030   7.170  1.00  0.00      MEMB
ATOM   2668  C21 CHL1   32      59.605 -41.321   7.288  1.00  0.00      MEMB
ATOM   2669 H21A CHL1   32      59.110 -40.909   8.186  1.00  0.00      MEMB
ATOM   2670 H21B CHL1   32      59.370 -42.381   7.157  1.00  0.00      MEMB
ATOM   2671 H21C CHL1   32      59.190 -40.877   6.374  1.00  0.00      MEMB
ATOM   2672  C22 CHL1   32      61.714 -41.847   6.060  1.00  0.00      MEMB
ATOM   2673 H22A CHL1   32      62.807 -41.970   6.129  1.00  0.00      MEMB
ATOM   2674 H22B CHL1   32      61.250 -42.848   6.012  1.00  0.00      MEMB
ATOM   2675  C23 CHL1   32      61.456 -41.155   4.705  1.00  0.00      MEMB
ATOM   2676 H23A CHL1   32      60.353 -41.023   4.590  1.00  0.00      MEMB
ATOM   2677 H23B CHL1   32      61.974 -40.171   4.791  1.00  0.00      MEMB
ATOM   2678  C24 CHL1   32      62.056 -41.715   3.396  1.00  0.00      MEMB
ATOM   2679 H24A CHL1   32      63.165 -41.753   3.507  1.00  0.00      MEMB
ATOM   2680 H24B CHL1   32      61.652 -42.709   3.154  1.00  0.00      MEMB
ATOM   2681  C25 CHL1   32      61.660 -40.923   2.115  1.00  0.00      MEMB
ATOM   2682  H25 CHL1   32      61.973 -39.876   2.244  1.00  0.00      MEMB
ATOM   2683  C26 CHL1   32      62.358 -41.356   0.854  1.00  0.00      MEMB
ATOM   2684 H26A CHL1   32      62.623 -42.325   0.720  1.00  0.00      MEMB
ATOM   2685 H26B CHL1   32      62.227 -40.855  -0.092  1.00  0.00      MEMB
ATOM   2686 H26C CHL1   32      63.342 -41.572   1.013  1.00  0.00      MEMB
ATOM   2687  C27 CHL1   32      60.181 -40.940   1.810  1.00  0.00      MEMB
ATOM   2688 H27A CHL1   32      59.871 -41.884   1.408  1.00  0.00      MEMB
ATOM   2689 H27B CHL1   32      59.578 -40.829   2.702  1.00  0.00      MEMB
ATOM   2690 H27C CHL1   32      59.856 -40.240   1.030  1.00  0.00      MEMB
ATOM   2691  C3  CHL1   33      -7.980 -65.835  17.438  1.00  0.00      MEMB
ATOM   2692  H3  CHL1   33      -7.146 -66.453  17.835  1.00  0.00      MEMB
ATOM   2693  O3  CHL1   33      -8.659 -65.279  18.550  1.00  0.00      MEMB
ATOM   2694  H3' CHL1   33      -8.388 -65.829  19.298  1.00  0.00      MEMB
ATOM   2695  C4  CHL1   33      -7.392 -64.692  16.581  1.00  0.00      MEMB
ATOM   2696  H4A CHL1   33      -8.150 -63.884  16.464  1.00  0.00      MEMB
ATOM   2697  H4B CHL1   33      -6.546 -64.263  17.160  1.00  0.00      MEMB
ATOM   2698  C5  CHL1   33      -6.881 -65.121  15.241  1.00  0.00      MEMB
ATOM   2699  C6  CHL1   33      -5.680 -64.721  14.796  1.00  0.00      MEMB
ATOM   2700  H6  CHL1   33      -5.005 -64.053  15.339  1.00  0.00      MEMB
ATOM   2701  C7  CHL1   33      -5.237 -65.050  13.447  1.00  0.00      MEMB
ATOM   2702  H7A CHL1   33      -4.749 -64.259  12.869  1.00  0.00      MEMB
ATOM   2703  H7B CHL1   33      -4.622 -65.894  13.511  1.00  0.00      MEMB
ATOM   2704  C8  CHL1   33      -6.195 -65.665  12.575  1.00  0.00      MEMB
ATOM   2705  H8  CHL1   33      -6.845 -64.869  12.246  1.00  0.00      MEMB
ATOM   2706  C14 CHL1   33      -5.453 -66.130  11.355  1.00  0.00      MEMB
ATOM   2707  H14 CHL1   33      -4.887 -67.094  11.651  1.00  0.00      MEMB
ATOM   2708  C15 CHL1   33      -4.636 -65.210  10.469  1.00  0.00      MEMB
ATOM   2709 H15A CHL1   33      -5.146 -64.259  10.395  1.00  0.00      MEMB
ATOM   2710 H15B CHL1   33      -3.589 -65.303  10.647  1.00  0.00      MEMB
ATOM   2711  C16 CHL1   33      -4.550 -65.574   9.017  1.00  0.00      MEMB
ATOM   2712 H16A CHL1   33      -5.076 -65.151   8.186  1.00  0.00      MEMB
ATOM   2713 H16B CHL1   33      -3.514 -65.750   8.709  1.00  0.00      MEMB
ATOM   2714  C17 CHL1   33      -5.480 -66.653   9.036  1.00  0.00      MEMB
ATOM   2715  H17 CHL1   33      -4.977 -67.394   9.808  1.00  0.00      MEMB
ATOM   2716  C13 CHL1   33      -6.440 -66.391  10.355  1.00  0.00      MEMB
ATOM   2717  C18 CHL1   33      -7.523 -65.541   9.819  1.00  0.00      MEMB
ATOM   2718 H18A CHL1   33      -7.949 -65.021  10.667  1.00  0.00      MEMB
ATOM   2719 H18B CHL1   33      -6.957 -64.915   9.129  1.00  0.00      MEMB
ATOM   2720 H18C CHL1   33      -8.357 -66.049   9.276  1.00  0.00      MEMB
ATOM   2721  C12 CHL1   33      -7.029 -67.389  11.293  1.00  0.00      MEMB
ATOM   2722 H12A CHL1   33      -7.655 -67.714  10.666  1.00  0.00      MEMB
ATOM   2723 H12B CHL1   33      -6.470 -68.236  11.145  1.00  0.00      MEMB
ATOM   2724  C11 CHL1   33      -7.993 -67.281  12.375  1.00  0.00      MEMB
ATOM   2725 H11A CHL1   33      -8.813 -66.743  11.874  1.00  0.00      MEMB
ATOM   2726 H11B CHL1   33      -8.399 -68.247  12.758  1.00  0.00      MEMB
ATOM   2727  C9  CHL1   33      -7.076 -66.663  13.335  1.00  0.00      MEMB
ATOM   2728  H9  CHL1   33      -6.457 -67.472  13.784  1.00  0.00      MEMB
ATOM   2729  C10 CHL1   33      -7.819 -66.074  14.485  1.00  0.00      MEMB
ATOM   2730  C19 CHL1   33      -9.028 -65.290  13.934  1.00  0.00      MEMB
ATOM   2731 H19A CHL1   33      -9.645 -64.875  14.755  1.00  0.00      MEMB
ATOM   2732 H19B CHL1   33      -8.659 -64.498  13.256  1.00  0.00      MEMB
ATOM   2733 H19C CHL1   33      -9.705 -65.918  13.328  1.00  0.00      MEMB
ATOM   2734  C1  CHL1   33      -8.332 -67.240  15.360  1.00  0.00      MEMB
ATOM   2735  H1A CHL1   33      -9.091 -67.817  14.783  1.00  0.00      MEMB
ATOM   2736  H1B CHL1   33      -7.474 -67.908  15.596  1.00  0.00      MEMB
ATOM   2737  C2  CHL1   33      -8.945 -66.757  16.673  1.00  0.00      MEMB
ATOM   2738  H2A CHL1   33      -9.205 -67.646  17.278  1.00  0.00      MEMB
ATOM   2739  H2B CHL1   33      -9.891 -66.212  16.480  1.00  0.00      MEMB
ATOM   2740  C20 CHL1   33      -6.065 -67.354   7.386  1.00  0.00      MEMB
ATOM   2741  H20 CHL1   33      -6.795 -66.579   7.290  1.00  0.00      MEMB
ATOM   2742  C21 CHL1   33      -6.917 -69.127   6.914  1.00  0.00      MEMB
ATOM   2743 H21A CHL1   33      -7.956 -69.123   7.294  1.00  0.00      MEMB
ATOM   2744 H21B CHL1   33      -6.483 -70.103   7.529  1.00  0.00      MEMB
ATOM   2745 H21C CHL1   33      -6.380 -70.049   6.773  1.00  0.00      MEMB
ATOM   2746  C22 CHL1   33      -5.164 -67.293   6.495  1.00  0.00      MEMB
ATOM   2747 H22A CHL1   33      -4.460 -66.509   6.329  1.00  0.00      MEMB
ATOM   2748 H22B CHL1   33      -4.408 -68.073   6.669  1.00  0.00      MEMB
ATOM   2749  C23 CHL1   33      -6.168 -67.343   5.551  1.00  0.00      MEMB
ATOM   2750 H23A CHL1   33      -6.933 -67.995   5.217  1.00  0.00      MEMB
ATOM   2751 H23B CHL1   33      -6.284 -66.542   4.936  1.00  0.00      MEMB
ATOM   2752  C24 CHL1   33      -5.618 -67.968   4.870  1.00  0.00      MEMB
ATOM   2753 H24A CHL1   33      -4.262 -67.945   5.062  1.00  0.00      MEMB
ATOM   2754 H24B CHL1   33      -4.709 -68.889   5.386  1.00  0.00      MEMB
ATOM   2755  C25 CHL1   33      -6.769 -68.597   2.921  1.00  0.00      MEMB
ATOM   2756  H25 CHL1   33      -7.077 -67.539   2.573  1.00  0.00      MEMB
ATOM   2757  C26 CHL1   33      -5.968 -69.831   1.160  1.00  0.00      MEMB
ATOM   2758 H26A CHL1   33      -4.656 -69.598   0.561  1.00  0.00      MEMB
ATOM   2759 H26B CHL1   33      -6.049 -70.299   1.884  1.00  0.00      MEMB
ATOM   2760 H26C CHL1   33      -6.012 -69.402   0.206  1.00  0.00      MEMB
ATOM   2761  C27 CHL1   33      -7.935 -69.315   2.705  1.00  0.00      MEMB
ATOM   2762 H27A CHL1   33      -8.317 -68.644   3.478  1.00  0.00      MEMB
ATOM   2763 H27B CHL1   33      -7.771 -69.292   1.606  1.00  0.00      MEMB
ATOM   2764 H27C CHL1   33      -7.424 -70.209   2.874  1.00  0.00      MEMB
ATOM   2765  C3  CHL1   34     -10.653 -73.201  17.350  1.00  0.00      MEMB
ATOM   2766  H3  CHL1   34     -11.123 -72.278  16.937  1.00  0.00      MEMB
ATOM   2767  O3  CHL1   34     -10.596 -73.148  18.764  1.00  0.00      MEMB
ATOM   2768  H3' CHL1   34      -9.830 -72.595  18.961  1.00  0.00      MEMB
ATOM   2769  C4  CHL1   34     -11.459 -74.425  16.832  1.00  0.00      MEMB
ATOM   2770  H4A CHL1   34     -11.022 -75.341  17.273  1.00  0.00      MEMB
ATOM   2771  H4B CHL1   34     -12.505 -74.357  17.191  1.00  0.00      MEMB
ATOM   2772  C5  CHL1   34     -11.456 -74.595  15.329  1.00  0.00      MEMB
ATOM   2773  C6  CHL1   34     -12.585 -74.810  14.619  1.00  0.00      MEMB
ATOM   2774  H6  CHL1   34     -13.528 -74.955  15.161  1.00  0.00      MEMB
ATOM   2775  C7  CHL1   34     -12.645 -74.969  13.120  1.00  0.00      MEMB
ATOM   2776  H7A CHL1   34     -13.335 -75.768  12.766  1.00  0.00      MEMB
ATOM   2777  H7B CHL1   34     -13.014 -74.013  12.697  1.00  0.00      MEMB
ATOM   2778  C8  CHL1   34     -11.260 -75.283  12.535  1.00  0.00      MEMB
ATOM   2779  H8  CHL1   34     -11.061 -76.356  12.729  1.00  0.00      MEMB
ATOM   2780  C14 CHL1   34     -11.232 -75.048  11.037  1.00  0.00      MEMB
ATOM   2781  H14 CHL1   34     -11.453 -73.958  10.909  1.00  0.00      MEMB
ATOM   2782  C15 CHL1   34     -12.287 -75.677  10.161  1.00  0.00      MEMB
ATOM   2783 H15A CHL1   34     -12.348 -76.745  10.362  1.00  0.00      MEMB
ATOM   2784 H15B CHL1   34     -13.272 -75.201  10.292  1.00  0.00      MEMB
ATOM   2785  C16 CHL1   34     -11.745 -75.439   8.770  1.00  0.00      MEMB
ATOM   2786 H16A CHL1   34     -11.739 -76.402   8.234  1.00  0.00      MEMB
ATOM   2787 H16B CHL1   34     -12.325 -74.658   8.258  1.00  0.00      MEMB
ATOM   2788  C17 CHL1   34     -10.335 -74.938   8.910  1.00  0.00      MEMB
ATOM   2789  H17 CHL1   34     -10.322 -73.811   8.838  1.00  0.00      MEMB
ATOM   2790  C13 CHL1   34      -9.929 -75.301  10.342  1.00  0.00      MEMB
ATOM   2791  C18 CHL1   34      -9.438 -76.776  10.371  1.00  0.00      MEMB
ATOM   2792 H18A CHL1   34     -10.057 -77.361   9.664  1.00  0.00      MEMB
ATOM   2793 H18B CHL1   34      -8.418 -76.835   9.983  1.00  0.00      MEMB
ATOM   2794 H18C CHL1   34      -9.323 -77.240  11.357  1.00  0.00      MEMB
ATOM   2795  C12 CHL1   34      -8.983 -74.380  11.004  1.00  0.00      MEMB
ATOM   2796 H12A CHL1   34      -8.058 -74.767  10.594  1.00  0.00      MEMB
ATOM   2797 H12B CHL1   34      -9.098 -73.308  10.737  1.00  0.00      MEMB
ATOM   2798  C11 CHL1   34      -8.929 -74.565  12.477  1.00  0.00      MEMB
ATOM   2799 H11A CHL1   34      -8.455 -75.548  12.743  1.00  0.00      MEMB
ATOM   2800 H11B CHL1   34      -8.290 -73.677  12.669  1.00  0.00      MEMB
ATOM   2801  C9  CHL1   34     -10.212 -74.391  13.190  1.00  0.00      MEMB
ATOM   2802  H9  CHL1   34     -10.507 -73.343  12.945  1.00  0.00      MEMB
ATOM   2803  C10 CHL1   34     -10.059 -74.479  14.728  1.00  0.00      MEMB
ATOM   2804  C19 CHL1   34      -9.263 -75.773  15.165  1.00  0.00      MEMB
ATOM   2805 H19A CHL1   34      -9.311 -75.975  16.244  1.00  0.00      MEMB
ATOM   2806 H19B CHL1   34      -9.662 -76.654  14.664  1.00  0.00      MEMB
ATOM   2807 H19C CHL1   34      -8.188 -75.779  14.930  1.00  0.00      MEMB
ATOM   2808  C1  CHL1   34      -9.507 -73.145  15.342  1.00  0.00      MEMB
ATOM   2809  H1A CHL1   34      -8.562 -72.655  15.174  1.00  0.00      MEMB
ATOM   2810  H1B CHL1   34     -10.021 -72.315  14.875  1.00  0.00      MEMB
ATOM   2811  C2  CHL1   34      -9.258 -73.199  16.831  1.00  0.00      MEMB
ATOM   2812  H2A CHL1   34      -8.653 -72.312  17.152  1.00  0.00      MEMB
ATOM   2813  H2B CHL1   34      -8.684 -74.108  17.129  1.00  0.00      MEMB
ATOM   2814  C20 CHL1   34      -9.569 -75.490   7.747  1.00  0.00      MEMB
ATOM   2815  H20 CHL1   34      -9.438 -76.551   7.585  1.00  0.00      MEMB
ATOM   2816  C21 CHL1   34      -8.296 -75.435   8.130  1.00  0.00      MEMB
ATOM   2817 H21A CHL1   34      -7.512 -75.878   8.809  1.00  0.00      MEMB
ATOM   2818 H21B CHL1   34      -8.432 -74.387   8.592  1.00  0.00      MEMB
ATOM   2819 H21C CHL1   34      -7.826 -75.471   7.081  1.00  0.00      MEMB
ATOM   2820  C22 CHL1   34      -9.868 -74.856   6.360  1.00  0.00      MEMB
ATOM   2821 H22A CHL1   34     -10.823 -75.378   6.302  1.00  0.00      MEMB
ATOM   2822 H22B CHL1   34      -9.991 -73.752   6.250  1.00  0.00      MEMB
ATOM   2823  C23 CHL1   34      -9.235 -75.506   5.131  1.00  0.00      MEMB
ATOM   2824 H23A CHL1   34      -8.264 -75.257   5.099  1.00  0.00      MEMB
ATOM   2825 H23B CHL1   34      -9.075 -76.583   5.197  1.00  0.00      MEMB
ATOM   2826  C24 CHL1   34      -9.609 -74.924   3.794  1.00  0.00      MEMB
ATOM   2827 H24A CHL1   34     -10.637 -75.262   3.712  1.00  0.00      MEMB
ATOM   2828 H24B CHL1   34      -9.640 -73.808   3.809  1.00  0.00      MEMB
ATOM   2829  C25 CHL1   34      -8.775 -75.376   2.585  1.00  0.00      MEMB
ATOM   2830  H25 CHL1   34      -7.917 -74.654   2.440  1.00  0.00      MEMB
ATOM   2831  C26 CHL1   34      -8.015 -76.728   2.645  1.00  0.00      MEMB
ATOM   2832 H26A CHL1   34      -7.373 -76.825   3.535  1.00  0.00      MEMB
ATOM   2833 H26B CHL1   34      -8.745 -77.555   2.664  1.00  0.00      MEMB
ATOM   2834 H26C CHL1   34      -7.279 -76.836   1.810  1.00  0.00      MEMB
ATOM   2835  C27 CHL1   34      -9.749 -75.316   1.375  1.00  0.00      MEMB
ATOM   2836 H27A CHL1   34      -9.342 -75.824   0.496  1.00  0.00      MEMB
ATOM   2837 H27B CHL1   34     -10.577 -75.990   1.341  1.00  0.00      MEMB
ATOM   2838 H27C CHL1   34     -10.006 -74.280   1.060  1.00  0.00      MEMB
ATOM   2839  C3  CHL1   35       5.495 -40.267  17.375  1.00  0.00      MEMB
ATOM   2840  H3  CHL1   35       4.393 -40.328  17.581  1.00  0.00      MEMB
ATOM   2841  O3  CHL1   35       6.149 -40.271  18.624  1.00  0.00      MEMB
ATOM   2842  H3' CHL1   35       5.537 -40.799  19.129  1.00  0.00      MEMB
ATOM   2843  C4  CHL1   35       5.932 -41.486  16.518  1.00  0.00      MEMB
ATOM   2844  H4A CHL1   35       7.002 -41.747  16.584  1.00  0.00      MEMB
ATOM   2845  H4B CHL1   35       5.442 -42.352  16.975  1.00  0.00      MEMB
ATOM   2846  C5  CHL1   35       5.545 -41.447  15.072  1.00  0.00      MEMB
ATOM   2847  C6  CHL1   35       4.957 -42.488  14.490  1.00  0.00      MEMB
ATOM   2848  H6  CHL1   35       4.830 -43.426  15.039  1.00  0.00      MEMB
ATOM   2849  C7  CHL1   35       4.540 -42.490  13.078  1.00  0.00      MEMB
ATOM   2850  H7A CHL1   35       4.960 -43.387  12.681  1.00  0.00      MEMB
ATOM   2851  H7B CHL1   35       3.442 -42.552  13.021  1.00  0.00      MEMB
ATOM   2852  C8  CHL1   35       5.125 -41.343  12.251  1.00  0.00      MEMB
ATOM   2853  H8  CHL1   35       6.144 -41.692  11.967  1.00  0.00      MEMB
ATOM   2854  C14 CHL1   35       4.375 -41.163  10.999  1.00  0.00      MEMB
ATOM   2855  H14 CHL1   35       3.274 -41.031  11.183  1.00  0.00      MEMB
ATOM   2856  C15 CHL1   35       4.369 -42.337  10.135  1.00  0.00      MEMB
ATOM   2857 H15A CHL1   35       5.389 -42.735   9.952  1.00  0.00      MEMB
ATOM   2858 H15B CHL1   35       3.717 -43.131  10.519  1.00  0.00      MEMB
ATOM   2859  C16 CHL1   35       3.851 -41.693   8.978  1.00  0.00      MEMB
ATOM   2860 H16A CHL1   35       4.648 -42.026   8.279  1.00  0.00      MEMB
ATOM   2861 H16B CHL1   35       2.796 -41.920   8.657  1.00  0.00      MEMB
ATOM   2862  C17 CHL1   35       4.040 -40.161   9.106  1.00  0.00      MEMB
ATOM   2863  H17 CHL1   35       3.023 -39.782   9.380  1.00  0.00      MEMB
ATOM   2864  C13 CHL1   35       4.877 -40.004  10.183  1.00  0.00      MEMB
ATOM   2865  C18 CHL1   35       6.331 -40.214   9.662  1.00  0.00      MEMB
ATOM   2866 H18A CHL1   35       6.762 -39.208   9.515  1.00  0.00      MEMB
ATOM   2867 H18B CHL1   35       6.940 -40.742  10.403  1.00  0.00      MEMB
ATOM   2868 H18C CHL1   35       6.454 -40.813   8.725  1.00  0.00      MEMB
ATOM   2869  C12 CHL1   35       4.524 -38.717  10.910  1.00  0.00      MEMB
ATOM   2870 H12A CHL1   35       4.723 -37.779  10.343  1.00  0.00      MEMB
ATOM   2871 H12B CHL1   35       3.419 -38.767  11.107  1.00  0.00      MEMB
ATOM   2872  C11 CHL1   35       5.307 -38.741  12.212  1.00  0.00      MEMB
ATOM   2873 H11A CHL1   35       6.369 -38.640  11.921  1.00  0.00      MEMB
ATOM   2874 H11B CHL1   35       5.039 -37.845  12.802  1.00  0.00      MEMB
ATOM   2875  C9  CHL1   35       5.070 -40.043  13.041  1.00  0.00      MEMB
ATOM   2876  H9  CHL1   35       3.993 -39.981  13.329  1.00  0.00      MEMB
ATOM   2877  C10 CHL1   35       5.812 -40.132  14.384  1.00  0.00      MEMB
ATOM   2878  C19 CHL1   35       7.312 -40.211  14.090  1.00  0.00      MEMB
ATOM   2879 H19A CHL1   35       7.519 -40.917  13.247  1.00  0.00      MEMB
ATOM   2880 H19B CHL1   35       7.604 -39.198  13.785  1.00  0.00      MEMB
ATOM   2881 H19C CHL1   35       8.016 -40.456  14.905  1.00  0.00      MEMB
ATOM   2882  C1  CHL1   35       5.342 -38.947  15.279  1.00  0.00      MEMB
ATOM   2883  H1A CHL1   35       5.671 -37.974  14.867  1.00  0.00      MEMB
ATOM   2884  H1B CHL1   35       4.225 -38.978  15.275  1.00  0.00      MEMB
ATOM   2885  C2  CHL1   35       5.875 -38.970  16.706  1.00  0.00      MEMB
ATOM   2886  H2A CHL1   35       5.550 -38.062  17.264  1.00  0.00      MEMB
ATOM   2887  H2B CHL1   35       6.986 -38.952  16.656  1.00  0.00      MEMB
ATOM   2888  C20 CHL1   35       4.632 -39.466   7.886  1.00  0.00      MEMB
ATOM   2889  H20 CHL1   35       5.400 -40.026   7.318  1.00  0.00      MEMB
ATOM   2890  C21 CHL1   35       4.547 -37.993   7.605  1.00  0.00      MEMB
ATOM   2891 H21A CHL1   35       3.557 -37.555   7.864  1.00  0.00      MEMB
ATOM   2892 H21B CHL1   35       4.808 -37.633   6.582  1.00  0.00      MEMB
ATOM   2893 H21C CHL1   35       5.354 -37.704   8.236  1.00  0.00      MEMB
ATOM   2894  C22 CHL1   35       3.733 -39.533   7.110  1.00  0.00      MEMB
ATOM   2895 H22A CHL1   35       3.612 -40.736   7.138  1.00  0.00      MEMB
ATOM   2896 H22B CHL1   35       2.553 -39.624   7.627  1.00  0.00      MEMB
ATOM   2897  C23 CHL1   35       4.018 -38.994   4.944  1.00  0.00      MEMB
ATOM   2898 H23A CHL1   35       3.339 -38.134   4.721  1.00  0.00      MEMB
ATOM   2899 H23B CHL1   35       4.950 -39.128   4.824  1.00  0.00      MEMB
ATOM   2900  C24 CHL1   35       3.573 -40.389   3.656  1.00  0.00      MEMB
ATOM   2901 H24A CHL1   35       4.072 -41.370   3.834  1.00  0.00      MEMB
ATOM   2902 H24B CHL1   35       2.571 -41.041   3.785  1.00  0.00      MEMB
ATOM   2903  C25 CHL1   35       3.121 -39.890   2.542  1.00  0.00      MEMB
ATOM   2904  H25 CHL1   35       2.373 -39.101   2.554  1.00  0.00      MEMB
ATOM   2905  C26 CHL1   35       4.509 -39.352   2.334  1.00  0.00      MEMB
ATOM   2906 H26A CHL1   35       4.695 -39.005   1.293  1.00  0.00      MEMB
ATOM   2907 H26B CHL1   35       4.967 -38.519   2.741  1.00  0.00      MEMB
ATOM   2908 H26C CHL1   35       5.202 -40.247   2.597  1.00  0.00      MEMB
ATOM   2909  C27 CHL1   35       2.439 -41.088   1.910  1.00  0.00      MEMB
ATOM   2910 H27A CHL1   35       3.153 -41.871   1.718  1.00  0.00      MEMB
ATOM   2911 H27B CHL1   35       1.550 -41.629   1.967  1.00  0.00      MEMB
ATOM   2912 H27C CHL1   35       1.954 -40.559   1.114  1.00  0.00      MEMB
ATOM   2913  C3  CHL1   36     -33.435  14.104  17.345  1.00  0.00      MEMB
ATOM   2914  H3  CHL1   36     -34.533  14.188  17.145  1.00  0.00      MEMB
ATOM   2915  O3  CHL1   36     -33.204  14.518  18.683  1.00  0.00      MEMB
ATOM   2916  H3' CHL1   36     -33.897  14.100  19.221  1.00  0.00      MEMB
ATOM   2917  C4  CHL1   36     -32.997  12.608  17.151  1.00  0.00      MEMB
ATOM   2918  H4A CHL1   36     -32.071  12.370  17.720  1.00  0.00      MEMB
ATOM   2919  H4B CHL1   36     -33.782  11.987  17.620  1.00  0.00      MEMB
ATOM   2920  C5  CHL1   36     -32.824  12.113  15.728  1.00  0.00      MEMB
ATOM   2921  C6  CHL1   36     -33.246  10.888  15.299  1.00  0.00      MEMB
ATOM   2922  H6  CHL1   36     -33.707  10.199  16.018  1.00  0.00      MEMB
ATOM   2923  C7  CHL1   36     -33.033  10.297  13.921  1.00  0.00      MEMB
ATOM   2924  H7A CHL1   36     -32.747   9.237  13.890  1.00  0.00      MEMB
ATOM   2925  H7B CHL1   36     -33.940  10.111  13.357  1.00  0.00      MEMB
ATOM   2926  C8  CHL1   36     -32.079  11.175  13.103  1.00  0.00      MEMB
ATOM   2927  H8  CHL1   36     -31.092  10.775  13.397  1.00  0.00      MEMB
ATOM   2928  C14 CHL1   36     -32.299  10.945  11.628  1.00  0.00      MEMB
ATOM   2929  H14 CHL1   36     -33.310  11.288  11.387  1.00  0.00      MEMB
ATOM   2930  C15 CHL1   36     -32.304   9.489  11.143  1.00  0.00      MEMB
ATOM   2931 H15A CHL1   36     -31.514   8.925  11.677  1.00  0.00      MEMB
ATOM   2932 H15B CHL1   36     -33.251   8.946  11.286  1.00  0.00      MEMB
ATOM   2933  C16 CHL1   36     -32.115   9.668   9.654  1.00  0.00      MEMB
ATOM   2934 H16A CHL1   36     -31.429   8.989   9.300  1.00  0.00      MEMB
ATOM   2935 H16B CHL1   36     -32.844   9.189   9.015  1.00  0.00      MEMB
ATOM   2936  C17 CHL1   36     -31.709  11.143   9.364  1.00  0.00      MEMB
ATOM   2937  H17 CHL1   36     -32.653  11.561   9.047  1.00  0.00      MEMB
ATOM   2938  C13 CHL1   36     -31.440  11.790  10.728  1.00  0.00      MEMB
ATOM   2939  C18 CHL1   36     -30.202  11.585  11.235  1.00  0.00      MEMB
ATOM   2940 H18A CHL1   36     -29.955  10.581  10.818  1.00  0.00      MEMB
ATOM   2941 H18B CHL1   36     -29.477  12.456  11.088  1.00  0.00      MEMB
ATOM   2942 H18C CHL1   36     -29.972  11.406  12.190  1.00  0.00      MEMB
ATOM   2943  C12 CHL1   36     -31.501  13.274  10.922  1.00  0.00      MEMB
ATOM   2944 H12A CHL1   36     -30.722  13.857  10.357  1.00  0.00      MEMB
ATOM   2945 H12B CHL1   36     -32.488  13.466  10.522  1.00  0.00      MEMB
ATOM   2946  C11 CHL1   36     -31.362  13.592  12.422  1.00  0.00      MEMB
ATOM   2947 H11A CHL1   36     -30.298  13.485  12.716  1.00  0.00      MEMB
ATOM   2948 H11B CHL1   36     -31.600  14.655  12.578  1.00  0.00      MEMB
ATOM   2949  C9  CHL1   36     -32.221  12.699  13.366  1.00  0.00      MEMB
ATOM   2950  H9  CHL1   36     -33.271  12.930  13.078  1.00  0.00      MEMB
ATOM   2951  C10 CHL1   36     -32.136  13.156  14.840  1.00  0.00      MEMB
ATOM   2952  C19 CHL1   36     -30.675  13.319  15.263  1.00  0.00      MEMB
ATOM   2953 H19A CHL1   36     -30.540  13.544  16.335  1.00  0.00      MEMB
ATOM   2954 H19B CHL1   36     -30.210  12.381  15.087  1.00  0.00      MEMB
ATOM   2955 H19C CHL1   36     -30.174  14.094  14.653  1.00  0.00      MEMB
ATOM   2956  C1  CHL1   36     -32.711  14.589  14.996  1.00  0.00      MEMB
ATOM   2957  H1A CHL1   36     -32.113  15.310  14.399  1.00  0.00      MEMB
ATOM   2958  H1B CHL1   36     -33.745  14.614  14.599  1.00  0.00      MEMB
ATOM   2959  C2  CHL1   36     -32.700  15.107  16.440  1.00  0.00      MEMB
ATOM   2960  H2A CHL1   36     -33.245  16.076  16.426  1.00  0.00      MEMB
ATOM   2961  H2B CHL1   36     -31.674  15.332  16.823  1.00  0.00      MEMB
ATOM   2962  C20 CHL1   36     -30.783  11.313   8.182  1.00  0.00      MEMB
ATOM   2963  H20 CHL1   36     -30.080  10.614   8.547  1.00  0.00      MEMB
ATOM   2964  C21 CHL1   36     -30.242  12.764   7.937  1.00  0.00      MEMB
ATOM   2965 H21A CHL1   36     -31.097  13.447   7.852  1.00  0.00      MEMB
ATOM   2966 H21B CHL1   36     -29.627  12.804   7.012  1.00  0.00      MEMB
ATOM   2967 H21C CHL1   36     -29.552  13.134   8.734  1.00  0.00      MEMB
ATOM   2968  C22 CHL1   36     -31.241  10.600   6.909  1.00  0.00      MEMB
ATOM   2969 H22A CHL1   36     -31.771   9.645   7.099  1.00  0.00      MEMB
ATOM   2970 H22B CHL1   36     -31.937  11.325   6.496  1.00  0.00      MEMB
ATOM   2971  C23 CHL1   36     -30.244  10.396   5.800  1.00  0.00      MEMB
ATOM   2972 H23A CHL1   36     -30.120  11.381   5.303  1.00  0.00      MEMB
ATOM   2973 H23B CHL1   36     -29.294  10.232   6.241  1.00  0.00      MEMB
ATOM   2974  C24 CHL1   36     -30.701   9.149   5.011  1.00  0.00      MEMB
ATOM   2975 H24A CHL1   36     -30.510   8.204   5.526  1.00  0.00      MEMB
ATOM   2976 H24B CHL1   36     -31.725   9.376   4.664  1.00  0.00      MEMB
ATOM   2977  C25 CHL1   36     -30.129   8.958   3.714  1.00  0.00      MEMB
ATOM   2978  H25 CHL1   36     -29.125   8.875   3.741  1.00  0.00      MEMB
ATOM   2979  C26 CHL1   36     -30.263   7.633   2.928  1.00  0.00      MEMB
ATOM   2980 H26A CHL1   36     -30.619   6.861   3.590  1.00  0.00      MEMB
ATOM   2981 H26B CHL1   36     -30.708   7.849   1.971  1.00  0.00      MEMB
ATOM   2982 H26C CHL1   36     -29.458   6.954   2.623  1.00  0.00      MEMB
ATOM   2983  C27 CHL1   36     -30.497  10.365   3.300  1.00  0.00      MEMB
ATOM   2984 H27A CHL1   36     -30.143  10.184   2.510  1.00  0.00      MEMB
ATOM   2985 H27B CHL1   36     -31.351  10.300   2.641  1.00  0.00      MEMB
ATOM   2986 H27C CHL1   36     -29.725  11.185   3.194  1.00  0.00      MEMB
ATOM   2987  C3  CHL1   37       2.737 -26.825  17.315  1.00  0.00      MEMB
ATOM   2988  H3  CHL1   37       3.331 -25.900  17.173  1.00  0.00      MEMB
ATOM   2989  O3  CHL1   37       2.780 -27.283  18.652  1.00  0.00      MEMB
ATOM   2990  H3' CHL1   37       3.682 -27.177  18.994  1.00  0.00      MEMB
ATOM   2991  C4  CHL1   37       1.333 -26.384  16.910  1.00  0.00      MEMB
ATOM   2992  H4A CHL1   37       0.618 -27.213  17.008  1.00  0.00      MEMB
ATOM   2993  H4B CHL1   37       0.990 -25.598  17.617  1.00  0.00      MEMB
ATOM   2994  C5  CHL1   37       1.422 -25.887  15.494  1.00  0.00      MEMB
ATOM   2995  C6  CHL1   37       1.206 -24.622  15.200  1.00  0.00      MEMB
ATOM   2996  H6  CHL1   37       0.870 -23.855  15.938  1.00  0.00      MEMB
ATOM   2997  C7  CHL1   37       1.375 -24.221  13.795  1.00  0.00      MEMB
ATOM   2998  H7A CHL1   37       0.528 -23.732  13.602  1.00  0.00      MEMB
ATOM   2999  H7B CHL1   37       2.221 -23.535  13.713  1.00  0.00      MEMB
ATOM   3000  C8  CHL1   37       1.163 -25.236  12.669  1.00  0.00      MEMB
ATOM   3001  H8  CHL1   37       0.109 -25.607  12.667  1.00  0.00      MEMB
ATOM   3002  C14 CHL1   37       1.425 -24.667  11.279  1.00  0.00      MEMB
ATOM   3003  H14 CHL1   37       2.407 -24.145  11.304  1.00  0.00      MEMB
ATOM   3004  C15 CHL1   37       0.491 -23.691  10.739  1.00  0.00      MEMB
ATOM   3005 H15A CHL1   37      -0.567 -23.873  11.093  1.00  0.00      MEMB
ATOM   3006 H15B CHL1   37       0.863 -22.711  11.091  1.00  0.00      MEMB
ATOM   3007  C16 CHL1   37       0.683 -23.613   9.206  1.00  0.00      MEMB
ATOM   3008 H16A CHL1   37      -0.312 -23.691   8.701  1.00  0.00      MEMB
ATOM   3009 H16B CHL1   37       1.119 -22.652   8.836  1.00  0.00      MEMB
ATOM   3010  C17 CHL1   37       1.667 -24.659   8.905  1.00  0.00      MEMB
ATOM   3011  H17 CHL1   37       2.665 -24.158   8.979  1.00  0.00      MEMB
ATOM   3012  C13 CHL1   37       1.485 -25.625  10.128  1.00  0.00      MEMB
ATOM   3013  C18 CHL1   37       0.125 -26.356   9.980  1.00  0.00      MEMB
ATOM   3014 H18A CHL1   37      -0.750 -25.679   9.961  1.00  0.00      MEMB
ATOM   3015 H18B CHL1   37       0.118 -26.906   9.025  1.00  0.00      MEMB
ATOM   3016 H18C CHL1   37      -0.032 -27.089  10.792  1.00  0.00      MEMB
ATOM   3017  C12 CHL1   37       2.619 -26.566  10.531  1.00  0.00      MEMB
ATOM   3018 H12A CHL1   37       2.825 -27.336   9.775  1.00  0.00      MEMB
ATOM   3019 H12B CHL1   37       3.524 -25.944  10.710  1.00  0.00      MEMB
ATOM   3020  C11 CHL1   37       2.344 -27.297  11.863  1.00  0.00      MEMB
ATOM   3021 H11A CHL1   37       1.484 -27.981  11.726  1.00  0.00      MEMB
ATOM   3022 H11B CHL1   37       3.191 -27.970  12.081  1.00  0.00      MEMB
ATOM   3023  C9  CHL1   37       2.157 -26.294  13.024  1.00  0.00      MEMB
ATOM   3024  H9  CHL1   37       3.109 -25.699  13.102  1.00  0.00      MEMB
ATOM   3025  C10 CHL1   37       1.934 -26.904  14.445  1.00  0.00      MEMB
ATOM   3026  C19 CHL1   37       0.866 -28.036  14.332  1.00  0.00      MEMB
ATOM   3027 H19A CHL1   37       1.202 -28.886  13.706  1.00  0.00      MEMB
ATOM   3028 H19B CHL1   37       0.614 -28.479  15.313  1.00  0.00      MEMB
ATOM   3029 H19C CHL1   37      -0.080 -27.651  13.899  1.00  0.00      MEMB
ATOM   3030  C1  CHL1   37       3.305 -27.452  14.969  1.00  0.00      MEMB
ATOM   3031  H1A CHL1   37       3.674 -28.211  14.261  1.00  0.00      MEMB
ATOM   3032  H1B CHL1   37       4.060 -26.651  14.898  1.00  0.00      MEMB
ATOM   3033  C2  CHL1   37       3.283 -27.937  16.430  1.00  0.00      MEMB
ATOM   3034  H2A CHL1   37       4.229 -28.345  16.804  1.00  0.00      MEMB
ATOM   3035  H2B CHL1   37       2.666 -28.826  16.573  1.00  0.00      MEMB
ATOM   3036  C20 CHL1   37       1.384 -25.092   7.475  1.00  0.00      MEMB
ATOM   3037  H20 CHL1   37       0.333 -25.464   7.428  1.00  0.00      MEMB
ATOM   3038  C21 CHL1   37       2.362 -26.226   7.177  1.00  0.00      MEMB
ATOM   3039 H21A CHL1   37       2.132 -27.037   7.887  1.00  0.00      MEMB
ATOM   3040 H21B CHL1   37       3.430 -25.920   7.270  1.00  0.00      MEMB
ATOM   3041 H21C CHL1   37       2.181 -26.691   6.196  1.00  0.00      MEMB
ATOM   3042  C22 CHL1   37       1.363 -23.975   6.396  1.00  0.00      MEMB
ATOM   3043 H22A CHL1   37       0.517 -23.273   6.575  1.00  0.00      MEMB
ATOM   3044 H22B CHL1   37       2.283 -23.366   6.448  1.00  0.00      MEMB
ATOM   3045  C23 CHL1   37       1.131 -24.550   4.992  1.00  0.00      MEMB
ATOM   3046 H23A CHL1   37       1.954 -25.258   4.736  1.00  0.00      MEMB
ATOM   3047 H23B CHL1   37       0.167 -25.100   4.961  1.00  0.00      MEMB
ATOM   3048  C24 CHL1   37       1.076 -23.465   3.927  1.00  0.00      MEMB
ATOM   3049 H24A CHL1   37       0.242 -22.768   4.126  1.00  0.00      MEMB
ATOM   3050 H24B CHL1   37       2.051 -22.951   4.003  1.00  0.00      MEMB
ATOM   3051  C25 CHL1   37       0.921 -24.034   2.512  1.00  0.00      MEMB
ATOM   3052  H25 CHL1   37       1.579 -24.926   2.518  1.00  0.00      MEMB
ATOM   3053  C26 CHL1   37      -0.526 -24.395   2.208  1.00  0.00      MEMB
ATOM   3054 H26A CHL1   37      -1.086 -23.460   1.970  1.00  0.00      MEMB
ATOM   3055 H26B CHL1   37      -0.552 -25.094   1.339  1.00  0.00      MEMB
ATOM   3056 H26C CHL1   37      -1.009 -24.850   3.088  1.00  0.00      MEMB
ATOM   3057  C27 CHL1   37       1.338 -23.101   1.374  1.00  0.00      MEMB
ATOM   3058 H27A CHL1   37       1.249 -23.530   0.373  1.00  0.00      MEMB
ATOM   3059 H27B CHL1   37       0.569 -22.338   1.236  1.00  0.00      MEMB
ATOM   3060 H27C CHL1   37       2.339 -22.661   1.517  1.00  0.00      MEMB
ATOM   3061  C3  CHL1   38     -39.649 -51.013  17.336  1.00  0.00      MEMB
ATOM   3062  H3  CHL1   38     -39.690 -52.086  17.054  1.00  0.00      MEMB
ATOM   3063  O3  CHL1   38     -39.821 -50.825  18.713  1.00  0.00      MEMB
ATOM   3064  H3' CHL1   38     -40.629 -51.329  18.822  1.00  0.00      MEMB
ATOM   3065  C4  CHL1   38     -38.313 -50.466  16.988  1.00  0.00      MEMB
ATOM   3066  H4A CHL1   38     -38.488 -49.452  17.418  1.00  0.00      MEMB
ATOM   3067  H4B CHL1   38     -37.435 -50.761  17.590  1.00  0.00      MEMB
ATOM   3068  C5  CHL1   38     -38.120 -50.609  15.473  1.00  0.00      MEMB
ATOM   3069  C6  CHL1   38     -37.025 -51.104  14.940  1.00  0.00      MEMB
ATOM   3070  H6  CHL1   38     -36.216 -51.374  15.618  1.00  0.00      MEMB
ATOM   3071  C7  CHL1   38     -36.817 -51.211  13.463  1.00  0.00      MEMB
ATOM   3072  H7A CHL1   38     -35.839 -50.863  13.218  1.00  0.00      MEMB
ATOM   3073  H7B CHL1   38     -36.937 -52.254  13.116  1.00  0.00      MEMB
ATOM   3074  C8  CHL1   38     -37.685 -50.359  12.556  1.00  0.00      MEMB
ATOM   3075  H8  CHL1   38     -37.269 -49.336  12.516  1.00  0.00      MEMB
ATOM   3076  C14 CHL1   38     -37.698 -50.868  11.144  1.00  0.00      MEMB
ATOM   3077  H14 CHL1   38     -38.184 -51.870  11.202  1.00  0.00      MEMB
ATOM   3078  C15 CHL1   38     -36.438 -51.168  10.507  1.00  0.00      MEMB
ATOM   3079 H15A CHL1   38     -35.702 -50.358  10.714  1.00  0.00      MEMB
ATOM   3080 H15B CHL1   38     -36.177 -52.119  10.980  1.00  0.00      MEMB
ATOM   3081  C16 CHL1   38     -36.860 -51.251   9.058  1.00  0.00      MEMB
ATOM   3082 H16A CHL1   38     -36.026 -50.603   8.715  1.00  0.00      MEMB
ATOM   3083 H16B CHL1   38     -36.879 -52.278   8.619  1.00  0.00      MEMB
ATOM   3084  C17 CHL1   38     -38.204 -50.739   8.828  1.00  0.00      MEMB
ATOM   3085  H17 CHL1   38     -38.856 -51.602   8.750  1.00  0.00      MEMB
ATOM   3086  C13 CHL1   38     -38.509 -50.111  10.117  1.00  0.00      MEMB
ATOM   3087  C18 CHL1   38     -38.092 -48.772   9.920  1.00  0.00      MEMB
ATOM   3088 H18A CHL1   38     -38.552 -47.983   9.343  1.00  0.00      MEMB
ATOM   3089 H18B CHL1   38     -38.154 -48.378  10.928  1.00  0.00      MEMB
ATOM   3090 H18C CHL1   38     -37.037 -48.806   9.496  1.00  0.00      MEMB
ATOM   3091  C12 CHL1   38     -39.890 -50.191  10.628  1.00  0.00      MEMB
ATOM   3092 H12A CHL1   38     -40.580 -49.664   9.971  1.00  0.00      MEMB
ATOM   3093 H12B CHL1   38     -40.090 -51.263  10.575  1.00  0.00      MEMB
ATOM   3094  C11 CHL1   38     -40.009 -49.671  12.056  1.00  0.00      MEMB
ATOM   3095 H11A CHL1   38     -39.667 -48.651  11.876  1.00  0.00      MEMB
ATOM   3096 H11B CHL1   38     -41.038 -49.562  12.425  1.00  0.00      MEMB
ATOM   3097  C9  CHL1   38     -39.102 -50.426  13.063  1.00  0.00      MEMB
ATOM   3098  H9  CHL1   38     -39.382 -51.478  13.104  1.00  0.00      MEMB
ATOM   3099  C10 CHL1   38     -39.291 -50.161  14.550  1.00  0.00      MEMB
ATOM   3100  C19 CHL1   38     -39.542 -48.866  14.377  1.00  0.00      MEMB
ATOM   3101 H19A CHL1   38     -40.252 -48.048  14.594  1.00  0.00      MEMB
ATOM   3102 H19B CHL1   38     -39.406 -48.763  15.564  1.00  0.00      MEMB
ATOM   3103 H19C CHL1   38     -38.633 -48.455  13.719  1.00  0.00      MEMB
ATOM   3104  C1  CHL1   38     -40.645 -50.407  15.132  1.00  0.00      MEMB
ATOM   3105  H1A CHL1   38     -41.371 -49.775  14.547  1.00  0.00      MEMB
ATOM   3106  H1B CHL1   38     -40.591 -51.447  14.836  1.00  0.00      MEMB
ATOM   3107  C2  CHL1   38     -40.744 -50.188  16.655  1.00  0.00      MEMB
ATOM   3108  H2A CHL1   38     -41.746 -50.376  17.040  1.00  0.00      MEMB
ATOM   3109  H2B CHL1   38     -40.572 -49.115  16.932  1.00  0.00      MEMB
ATOM   3110  C20 CHL1   38     -38.471 -50.150   7.499  1.00  0.00      MEMB
ATOM   3111  H20 CHL1   38     -38.246 -50.842   6.671  1.00  0.00      MEMB
ATOM   3112  C21 CHL1   38     -37.449 -49.491   7.087  1.00  0.00      MEMB
ATOM   3113 H21A CHL1   38     -36.518 -49.518   7.505  1.00  0.00      MEMB
ATOM   3114 H21B CHL1   38     -37.310 -48.678   7.827  1.00  0.00      MEMB
ATOM   3115 H21C CHL1   38     -37.424 -49.076   6.025  1.00  0.00      MEMB
ATOM   3116  C22 CHL1   38     -39.746 -49.414   7.285  1.00  0.00      MEMB
ATOM   3117 H22A CHL1   38     -40.380 -50.006   7.946  1.00  0.00      MEMB
ATOM   3118 H22B CHL1   38     -39.795 -48.374   7.673  1.00  0.00      MEMB
ATOM   3119  C23 CHL1   38     -40.260 -49.707   5.893  1.00  0.00      MEMB
ATOM   3120 H23A CHL1   38     -39.961 -50.699   5.512  1.00  0.00      MEMB
ATOM   3121 H23B CHL1   38     -41.367 -49.651   5.912  1.00  0.00      MEMB
ATOM   3122  C24 CHL1   38     -39.865 -48.792   4.805  1.00  0.00      MEMB
ATOM   3123 H24A CHL1   38     -40.607 -47.967   5.045  1.00  0.00      MEMB
ATOM   3124 H24B CHL1   38     -38.797 -48.469   4.752  1.00  0.00      MEMB
ATOM   3125  C25 CHL1   38     -40.229 -49.342   3.446  1.00  0.00      MEMB
ATOM   3126  H25 CHL1   38     -39.766 -50.237   3.136  1.00  0.00      MEMB
ATOM   3127  C26 CHL1   38     -41.973 -49.309   3.393  1.00  0.00      MEMB
ATOM   3128 H26A CHL1   38     -42.524 -48.310   3.573  1.00  0.00      MEMB
ATOM   3129 H26B CHL1   38     -42.404 -49.441   2.366  1.00  0.00      MEMB
ATOM   3130 H26C CHL1   38     -42.571 -49.860   4.076  1.00  0.00      MEMB
ATOM   3131  C27 CHL1   38     -39.210 -48.634   2.406  1.00  0.00      MEMB
ATOM   3132 H27A CHL1   38     -38.352 -48.481   1.780  1.00  0.00      MEMB
ATOM   3133 H27B CHL1   38     -39.481 -48.366   1.188  1.00  0.00      MEMB
ATOM   3134 H27C CHL1   38     -39.555 -47.539   3.189  1.00  0.00      MEMB
ATOM   3135  C3  CHL1   39     -72.770 -44.218  17.395  1.00  0.00      MEMB
ATOM   3136  H3  CHL1   39     -72.757 -45.320  17.576  1.00  0.00      MEMB
ATOM   3137  O3  CHL1   39     -73.278 -43.603  18.574  1.00  0.00      MEMB
ATOM   3138  H3' CHL1   39     -72.887 -44.162  19.258  1.00  0.00      MEMB
ATOM   3139  C4  CHL1   39     -71.341 -43.732  17.085  1.00  0.00      MEMB
ATOM   3140  H4A CHL1   39     -71.308 -42.638  17.049  1.00  0.00      MEMB
ATOM   3141  H4B CHL1   39     -70.649 -44.048  17.898  1.00  0.00      MEMB
ATOM   3142  C5  CHL1   39     -70.870 -44.242  15.789  1.00  0.00      MEMB
ATOM   3143  C6  CHL1   39     -69.778 -44.908  15.818  1.00  0.00      MEMB
ATOM   3144  H6  CHL1   39     -69.039 -45.124  16.636  1.00  0.00      MEMB
ATOM   3145  C7  CHL1   39     -69.633 -45.409  14.553  1.00  0.00      MEMB
ATOM   3146  H7A CHL1   39     -68.608 -45.404  14.987  1.00  0.00      MEMB
ATOM   3147  H7B CHL1   39     -69.797 -46.508  14.561  1.00  0.00      MEMB
ATOM   3148  C8  CHL1   39     -69.920 -44.716  13.031  1.00  0.00      MEMB
ATOM   3149  H8  CHL1   39     -69.651 -43.686  12.961  1.00  0.00      MEMB
ATOM   3150  C14 CHL1   39     -69.295 -45.146  11.505  1.00  0.00      MEMB
ATOM   3151  H14 CHL1   39     -70.004 -45.994  11.124  1.00  0.00      MEMB
ATOM   3152  C15 CHL1   39     -67.637 -45.538  11.084  1.00  0.00      MEMB
ATOM   3153 H15A CHL1   39     -66.737 -45.062  11.618  1.00  0.00      MEMB
ATOM   3154 H15B CHL1   39     -67.050 -46.517  11.333  1.00  0.00      MEMB
ATOM   3155  C16 CHL1   39     -67.603 -45.598   9.902  1.00  0.00      MEMB
ATOM   3156 H16A CHL1   39     -66.723 -44.952   9.945  1.00  0.00      MEMB
ATOM   3157 H16B CHL1   39     -67.132 -46.507   9.592  1.00  0.00      MEMB
ATOM   3158  C17 CHL1   39     -69.087 -45.349   9.497  1.00  0.00      MEMB
ATOM   3159  H17 CHL1   39     -69.662 -46.268   9.246  1.00  0.00      MEMB
ATOM   3160  C13 CHL1   39     -69.958 -44.569  10.420  1.00  0.00      MEMB
ATOM   3161  C18 CHL1   39     -69.623 -43.186  10.383  1.00  0.00      MEMB
ATOM   3162 H18A CHL1   39     -69.889 -42.650  11.284  1.00  0.00      MEMB
ATOM   3163 H18B CHL1   39     -68.628 -43.076  10.346  1.00  0.00      MEMB
ATOM   3164 H18C CHL1   39     -69.583 -42.731   9.414  1.00  0.00      MEMB
ATOM   3165  C12 CHL1   39     -71.501 -44.792  10.542  1.00  0.00      MEMB
ATOM   3166 H12A CHL1   39     -71.915 -44.337   9.653  1.00  0.00      MEMB
ATOM   3167 H12B CHL1   39     -71.778 -45.861  10.454  1.00  0.00      MEMB
ATOM   3168  C11 CHL1   39     -72.087 -44.257  11.864  1.00  0.00      MEMB
ATOM   3169 H11A CHL1   39     -72.039 -43.159  11.770  1.00  0.00      MEMB
ATOM   3170 H11B CHL1   39     -73.131 -44.617  11.934  1.00  0.00      MEMB
ATOM   3171  C9  CHL1   39     -71.393 -44.721  13.165  1.00  0.00      MEMB
ATOM   3172  H9  CHL1   39     -71.685 -45.782  13.306  1.00  0.00      MEMB
ATOM   3173  C10 CHL1   39     -71.776 -44.049  14.528  1.00  0.00      MEMB
ATOM   3174  C19 CHL1   39     -71.847 -42.565  14.227  1.00  0.00      MEMB
ATOM   3175 H19A CHL1   39     -71.731 -41.978  15.173  1.00  0.00      MEMB
ATOM   3176 H19B CHL1   39     -71.058 -42.271  13.501  1.00  0.00      MEMB
ATOM   3177 H19C CHL1   39     -72.714 -42.275  13.656  1.00  0.00      MEMB
ATOM   3178  C1  CHL1   39     -73.169 -44.539  14.922  1.00  0.00      MEMB
ATOM   3179  H1A CHL1   39     -73.813 -44.300  14.055  1.00  0.00      MEMB
ATOM   3180  H1B CHL1   39     -73.148 -45.642  15.028  1.00  0.00      MEMB
ATOM   3181  C2  CHL1   39     -73.739 -43.981  16.231  1.00  0.00      MEMB
ATOM   3182  H2A CHL1   39     -74.649 -44.589  16.425  1.00  0.00      MEMB
ATOM   3183  H2B CHL1   39     -74.018 -42.909  16.126  1.00  0.00      MEMB
ATOM   3184  C20 CHL1   39     -69.246 -45.334   8.280  1.00  0.00      MEMB
ATOM   3185  H20 CHL1   39     -68.892 -44.376   8.204  1.00  0.00      MEMB
ATOM   3186  C21 CHL1   39     -70.627 -44.575   7.783  1.00  0.00      MEMB
ATOM   3187 H21A CHL1   39     -70.743 -43.487   8.014  1.00  0.00      MEMB
ATOM   3188 H21B CHL1   39     -71.190 -45.351   7.350  1.00  0.00      MEMB
ATOM   3189 H21C CHL1   39     -70.768 -44.053   6.808  1.00  0.00      MEMB
ATOM   3190  C22 CHL1   39     -67.938 -46.311   7.434  1.00  0.00      MEMB
ATOM   3191 H22A CHL1   39     -67.010 -46.461   7.834  1.00  0.00      MEMB
ATOM   3192 H22B CHL1   39     -68.564 -46.982   7.304  1.00  0.00      MEMB
ATOM   3193  C23 CHL1   39     -67.112 -46.196   5.778  1.00  0.00      MEMB
ATOM   3194 H23A CHL1   39     -66.975 -47.064   5.296  1.00  0.00      MEMB
ATOM   3195 H23B CHL1   39     -67.927 -46.084   5.035  1.00  0.00      MEMB
ATOM   3196  C24 CHL1   39     -66.653 -44.729   5.036  1.00  0.00      MEMB
ATOM   3197 H24A CHL1   39     -67.095 -43.601   5.308  1.00  0.00      MEMB
ATOM   3198 H24B CHL1   39     -65.964 -44.446   5.547  1.00  0.00      MEMB
ATOM   3199  C25 CHL1   39     -66.152 -44.401   4.203  1.00  0.00      MEMB
ATOM   3200  H25 CHL1   39     -65.629 -45.401   4.239  1.00  0.00      MEMB
ATOM   3201  C26 CHL1   39     -67.001 -44.002   3.401  1.00  0.00      MEMB
ATOM   3202 H26A CHL1   39     -67.898 -44.412   3.697  1.00  0.00      MEMB
ATOM   3203 H26B CHL1   39     -67.334 -43.081   2.936  1.00  0.00      MEMB
ATOM   3204 H26C CHL1   39     -66.847 -44.504   2.604  1.00  0.00      MEMB
ATOM   3205  C27 CHL1   39     -65.872 -43.001   4.213  1.00  0.00      MEMB
ATOM   3206 H27A CHL1   39     -65.371 -42.938   5.113  1.00  0.00      MEMB
ATOM   3207 H27B CHL1   39     -65.410 -42.551   3.495  1.00  0.00      MEMB
ATOM   3208 H27C CHL1   39     -66.259 -42.065   3.916  1.00  0.00      MEMB
ATOM   3209  C3  CHL1   40      23.572  30.034  17.328  1.00  0.00      MEMB
ATOM   3210  H3  CHL1   40      24.321  29.291  16.962  1.00  0.00      MEMB
ATOM   3211  O3  CHL1   40      23.588  30.129  18.717  1.00  0.00      MEMB
ATOM   3212  H3' CHL1   40      23.314  29.255  18.966  1.00  0.00      MEMB
ATOM   3213  C4  CHL1   40      23.896  31.400  16.794  1.00  0.00      MEMB
ATOM   3214  H4A CHL1   40      23.109  32.101  17.145  1.00  0.00      MEMB
ATOM   3215  H4B CHL1   40      24.837  31.672  17.310  1.00  0.00      MEMB
ATOM   3216  C5  CHL1   40      23.960  31.218  15.296  1.00  0.00      MEMB
ATOM   3217  C6  CHL1   40      25.065  31.335  14.572  1.00  0.00      MEMB
ATOM   3218  H6  CHL1   40      25.940  31.711  15.054  1.00  0.00      MEMB
ATOM   3219  C7  CHL1   40      25.205  31.362  13.101  1.00  0.00      MEMB
ATOM   3220  H7A CHL1   40      25.852  32.200  12.708  1.00  0.00      MEMB
ATOM   3221  H7B CHL1   40      25.841  30.532  12.881  1.00  0.00      MEMB
ATOM   3222  C8  CHL1   40      23.806  31.291  12.417  1.00  0.00      MEMB
ATOM   3223  H8  CHL1   40      23.264  32.207  12.235  1.00  0.00      MEMB
ATOM   3224  C14 CHL1   40      23.973  30.931  11.019  1.00  0.00      MEMB
ATOM   3225  H14 CHL1   40      24.358  29.900  11.064  1.00  0.00      MEMB
ATOM   3226  C15 CHL1   40      24.922  31.775  10.279  1.00  0.00      MEMB
ATOM   3227 H15A CHL1   40      25.065  32.762  10.613  1.00  0.00      MEMB
ATOM   3228 H15B CHL1   40      25.803  31.714  10.760  1.00  0.00      MEMB
ATOM   3229  C16 CHL1   40      24.741  31.504   8.812  1.00  0.00      MEMB
ATOM   3230 H16A CHL1   40      24.726  32.508   8.354  1.00  0.00      MEMB
ATOM   3231 H16B CHL1   40      25.521  30.892   8.319  1.00  0.00      MEMB
ATOM   3232  C17 CHL1   40      23.406  30.719   8.805  1.00  0.00      MEMB
ATOM   3233  H17 CHL1   40      23.678  29.644   8.905  1.00  0.00      MEMB
ATOM   3234  C13 CHL1   40      22.770  31.040  10.166  1.00  0.00      MEMB
ATOM   3235  C18 CHL1   40      22.336  32.494  10.048  1.00  0.00      MEMB
ATOM   3236 H18A CHL1   40      21.957  32.888  10.977  1.00  0.00      MEMB
ATOM   3237 H18B CHL1   40      23.022  33.206   9.666  1.00  0.00      MEMB
ATOM   3238 H18C CHL1   40      21.549  32.640   9.342  1.00  0.00      MEMB
ATOM   3239  C12 CHL1   40      21.728  30.113  10.813  1.00  0.00      MEMB
ATOM   3240 H12A CHL1   40      20.793  30.238  10.253  1.00  0.00      MEMB
ATOM   3241 H12B CHL1   40      22.041  29.054  10.776  1.00  0.00      MEMB
ATOM   3242  C11 CHL1   40      21.484  30.404  12.310  1.00  0.00      MEMB
ATOM   3243 H11A CHL1   40      21.093  31.411  12.337  1.00  0.00      MEMB
ATOM   3244 H11B CHL1   40      20.719  29.725  12.736  1.00  0.00      MEMB
ATOM   3245  C9  CHL1   40      22.786  30.449  13.144  1.00  0.00      MEMB
ATOM   3246  H9  CHL1   40      23.193  29.427  13.070  1.00  0.00      MEMB
ATOM   3247  C10 CHL1   40      22.665  30.777  14.669  1.00  0.00      MEMB
ATOM   3248  C19 CHL1   40      21.635  31.886  14.942  1.00  0.00      MEMB
ATOM   3249 H19A CHL1   40      21.802  32.904  14.570  1.00  0.00      MEMB
ATOM   3250 H19B CHL1   40      20.784  31.553  14.420  1.00  0.00      MEMB
ATOM   3251 H19C CHL1   40      21.348  31.974  15.997  1.00  0.00      MEMB
ATOM   3252  C1  CHL1   40      22.236  29.467  15.396  1.00  0.00      MEMB
ATOM   3253  H1A CHL1   40      21.221  29.223  15.039  1.00  0.00      MEMB
ATOM   3254  H1B CHL1   40      22.962  28.658  15.128  1.00  0.00      MEMB
ATOM   3255  C2  CHL1   40      22.211  29.526  16.922  1.00  0.00      MEMB
ATOM   3256  H2A CHL1   40      22.003  28.539  17.394  1.00  0.00      MEMB
ATOM   3257  H2B CHL1   40      21.400  30.182  17.286  1.00  0.00      MEMB
ATOM   3258  C20 CHL1   40      22.627  30.894   7.501  1.00  0.00      MEMB
ATOM   3259  H20 CHL1   40      22.160  31.899   7.454  1.00  0.00      MEMB
ATOM   3260  C21 CHL1   40      21.533  29.805   7.465  1.00  0.00      MEMB
ATOM   3261 H21A CHL1   40      20.659  30.099   8.078  1.00  0.00      MEMB
ATOM   3262 H21B CHL1   40      21.969  28.859   7.852  1.00  0.00      MEMB
ATOM   3263 H21C CHL1   40      21.161  29.598   6.440  1.00  0.00      MEMB
ATOM   3264  C22 CHL1   40      23.543  30.734   6.256  1.00  0.00      MEMB
ATOM   3265 H22A CHL1   40      24.598  31.009   6.439  1.00  0.00      MEMB
ATOM   3266 H22B CHL1   40      23.559  29.646   6.069  1.00  0.00      MEMB
ATOM   3267  C23 CHL1   40      23.015  31.331   4.937  1.00  0.00      MEMB
ATOM   3268 H23A CHL1   40      21.970  30.959   4.835  1.00  0.00      MEMB
ATOM   3269 H23B CHL1   40      23.063  32.441   4.969  1.00  0.00      MEMB
ATOM   3270  C24 CHL1   40      23.803  30.823   3.709  1.00  0.00      MEMB
ATOM   3271 H24A CHL1   40      24.766  31.378   3.702  1.00  0.00      MEMB
ATOM   3272 H24B CHL1   40      23.952  29.737   3.900  1.00  0.00      MEMB
ATOM   3273  C25 CHL1   40      23.196  31.061   2.297  1.00  0.00      MEMB
ATOM   3274  H25 CHL1   40      23.378  32.131   2.041  1.00  0.00      MEMB
ATOM   3275  C26 CHL1   40      23.810  30.184   1.175  1.00  0.00      MEMB
ATOM   3276 H26A CHL1   40      24.914  30.286   1.206  1.00  0.00      MEMB
ATOM   3277 H26B CHL1   40      23.518  29.110   1.251  1.00  0.00      MEMB
ATOM   3278 H26C CHL1   40      23.473  30.514   0.168  1.00  0.00      MEMB
ATOM   3279  C27 CHL1   40      21.695  30.902   2.308  1.00  0.00      MEMB
ATOM   3280 H27A CHL1   40      21.432  29.875   2.611  1.00  0.00      MEMB
ATOM   3281 H27B CHL1   40      21.249  31.610   3.042  1.00  0.00      MEMB
ATOM   3282 H27C CHL1   40      21.271  31.123   1.304  1.00  0.00      MEMB
ATOM   3283  C3  CHL1   41      59.775 -70.048  17.312  1.00  0.00      MEMB
ATOM   3284  H3  CHL1   41      59.915 -69.005  16.940  1.00  0.00      MEMB
ATOM   3285  O3  CHL1   41      59.763 -70.008  18.735  1.00  0.00      MEMB
ATOM   3286  H3' CHL1   41      58.890 -70.299  19.046  1.00  0.00      MEMB
ATOM   3287  C4  CHL1   41      58.479 -70.649  16.759  1.00  0.00      MEMB
ATOM   3288  H4A CHL1   41      58.389 -71.698  17.108  1.00  0.00      MEMB
ATOM   3289  H4B CHL1   41      57.641 -70.066  17.195  1.00  0.00      MEMB
ATOM   3290  C5  CHL1   41      58.447 -70.624  15.248  1.00  0.00      MEMB
ATOM   3291  C6  CHL1   41      57.434 -70.053  14.594  1.00  0.00      MEMB
ATOM   3292  H6  CHL1   41      56.582 -69.668  15.166  1.00  0.00      MEMB
ATOM   3293  C7  CHL1   41      57.338 -69.978  13.109  1.00  0.00      MEMB
ATOM   3294  H7A CHL1   41      56.354 -70.336  12.731  1.00  0.00      MEMB
ATOM   3295  H7B CHL1   41      57.423 -68.910  12.832  1.00  0.00      MEMB
ATOM   3296  C8  CHL1   41      58.428 -70.767  12.367  1.00  0.00      MEMB
ATOM   3297  H8  CHL1   41      58.071 -71.801  12.220  1.00  0.00      MEMB
ATOM   3298  C14 CHL1   41      58.673 -70.103  11.048  1.00  0.00      MEMB
ATOM   3299  H14 CHL1   41      59.242 -69.157  11.256  1.00  0.00      MEMB
ATOM   3300  C15 CHL1   41      57.427 -69.643  10.304  1.00  0.00      MEMB
ATOM   3301 H15A CHL1   41      56.714 -70.491  10.306  1.00  0.00      MEMB
ATOM   3302 H15B CHL1   41      56.978 -68.738  10.745  1.00  0.00      MEMB
ATOM   3303  C16 CHL1   41      57.881 -69.501   8.873  1.00  0.00      MEMB
ATOM   3304 H16A CHL1   41      57.274 -70.160   8.245  1.00  0.00      MEMB
ATOM   3305 H16B CHL1   41      57.925 -68.468   8.459  1.00  0.00      MEMB
ATOM   3306  C17 CHL1   41      59.291 -70.087   8.862  1.00  0.00      MEMB
ATOM   3307  H17 CHL1   41      59.730 -69.173   9.146  1.00  0.00      MEMB
ATOM   3308  C13 CHL1   41      59.469 -70.942  10.073  1.00  0.00      MEMB
ATOM   3309  C18 CHL1   41      58.774 -72.249   9.679  1.00  0.00      MEMB
ATOM   3310 H18A CHL1   41      59.303 -72.799   8.877  1.00  0.00      MEMB
ATOM   3311 H18B CHL1   41      58.743 -72.871  10.582  1.00  0.00      MEMB
ATOM   3312 H18C CHL1   41      57.747 -72.090   9.310  1.00  0.00      MEMB
ATOM   3313  C12 CHL1   41      60.823 -71.177  10.746  1.00  0.00      MEMB
ATOM   3314 H12A CHL1   41      61.516 -71.710  10.083  1.00  0.00      MEMB
ATOM   3315 H12B CHL1   41      61.296 -70.223  11.034  1.00  0.00      MEMB
ATOM   3316  C11 CHL1   41      60.672 -71.739  12.156  1.00  0.00      MEMB
ATOM   3317 H11A CHL1   41      60.235 -72.746  12.097  1.00  0.00      MEMB
ATOM   3318 H11B CHL1   41      61.685 -71.771  12.592  1.00  0.00      MEMB
ATOM   3319  C9  CHL1   41      59.752 -70.862  13.059  1.00  0.00      MEMB
ATOM   3320  H9  CHL1   41      60.110 -69.823  13.032  1.00  0.00      MEMB
ATOM   3321  C10 CHL1   41      59.648 -71.273  14.551  1.00  0.00      MEMB
ATOM   3322  C19 CHL1   41      59.431 -72.784  14.670  1.00  0.00      MEMB
ATOM   3323 H19A CHL1   41      60.219 -73.368  14.175  1.00  0.00      MEMB
ATOM   3324 H19B CHL1   41      59.421 -73.109  15.727  1.00  0.00      MEMB
ATOM   3325 H19C CHL1   41      58.495 -73.067  14.158  1.00  0.00      MEMB
ATOM   3326  C1  CHL1   41      60.931 -70.909  15.282  1.00  0.00      MEMB
ATOM   3327  H1A CHL1   41      61.823 -71.474  14.933  1.00  0.00      MEMB
ATOM   3328  H1B CHL1   41      61.024 -69.864  14.925  1.00  0.00      MEMB
ATOM   3329  C2  CHL1   41      60.943 -70.888  16.825  1.00  0.00      MEMB
ATOM   3330  H2A CHL1   41      61.871 -70.434  17.247  1.00  0.00      MEMB
ATOM   3331  H2B CHL1   41      60.883 -71.938  17.163  1.00  0.00      MEMB
ATOM   3332  C20 CHL1   41      59.760 -70.560   7.530  1.00  0.00      MEMB
ATOM   3333  H20 CHL1   41      59.377 -71.512   7.211  1.00  0.00      MEMB
ATOM   3334  C21 CHL1   41      61.334 -70.871   7.624  1.00  0.00      MEMB
ATOM   3335 H21A CHL1   41      61.906 -71.064   6.742  1.00  0.00      MEMB
ATOM   3336 H21B CHL1   41      61.833 -71.542   8.281  1.00  0.00      MEMB
ATOM   3337 H21C CHL1   41      61.850 -69.951   7.627  1.00  0.00      MEMB
ATOM   3338  C22 CHL1   41      59.028 -69.661   6.397  1.00  0.00      MEMB
ATOM   3339 H22A CHL1   41      58.252 -68.923   6.538  1.00  0.00      MEMB
ATOM   3340 H22B CHL1   41      59.652 -68.787   6.630  1.00  0.00      MEMB
ATOM   3341  C23 CHL1   41      58.787 -70.351   4.908  1.00  0.00      MEMB
ATOM   3342 H23A CHL1   41      59.503 -71.176   4.601  1.00  0.00      MEMB
ATOM   3343 H23B CHL1   41      57.932 -70.956   5.075  1.00  0.00      MEMB
ATOM   3344  C24 CHL1   41      58.870 -69.492   3.589  1.00  0.00      MEMB
ATOM   3345 H24A CHL1   41      58.378 -68.517   3.786  1.00  0.00      MEMB
ATOM   3346 H24B CHL1   41      59.923 -69.302   3.237  1.00  0.00      MEMB
ATOM   3347  C25 CHL1   41      58.744 -70.002   2.216  1.00  0.00      MEMB
ATOM   3348  H25 CHL1   41      57.712 -70.279   2.298  1.00  0.00      MEMB
ATOM   3349  C26 CHL1   41      59.036 -68.964   1.120  1.00  0.00      MEMB
ATOM   3350 H26A CHL1   41      60.111 -68.707   1.016  1.00  0.00      MEMB
ATOM   3351 H26B CHL1   41      58.789 -69.516   0.200  1.00  0.00      MEMB
ATOM   3352 H26C CHL1   41      58.432 -68.040   1.184  1.00  0.00      MEMB
ATOM   3353  C27 CHL1   41      59.599 -71.216   1.930  1.00  0.00      MEMB
ATOM   3354 H27A CHL1   41      59.593 -71.549   0.910  1.00  0.00      MEMB
ATOM   3355 H27B CHL1   41      60.639 -70.956   1.783  1.00  0.00      MEMB
ATOM   3356 H27C CHL1   41      59.537 -71.985   2.727  1.00  0.00      MEMB
ATOM   3357  C3  CHL1   42      77.620  53.383  17.300  1.00  0.00      MEMB
ATOM   3358  H3  CHL1   42      78.041  52.364  17.276  1.00  0.00      MEMB
ATOM   3359  O3  CHL1   42      77.730  53.844  18.633  1.00  0.00      MEMB
ATOM   3360  H3' CHL1   42      77.328  53.199  19.230  1.00  0.00      MEMB
ATOM   3361  C4  CHL1   42      78.452  54.287  16.398  1.00  0.00      MEMB
ATOM   3362  H4A CHL1   42      78.220  55.308  16.639  1.00  0.00      MEMB
ATOM   3363  H4B CHL1   42      79.486  54.268  16.757  1.00  0.00      MEMB
ATOM   3364  C5  CHL1   42      78.354  54.041  14.911  1.00  0.00      MEMB
ATOM   3365  C6  CHL1   42      79.408  54.147  14.142  1.00  0.00      MEMB
ATOM   3366  H6  CHL1   42      80.324  54.444  14.652  1.00  0.00      MEMB
ATOM   3367  C7  CHL1   42      79.376  53.926  12.655  1.00  0.00      MEMB
ATOM   3368  H7A CHL1   42      80.015  54.643  12.100  1.00  0.00      MEMB
ATOM   3369  H7B CHL1   42      79.778  52.919  12.451  1.00  0.00      MEMB
ATOM   3370  C8  CHL1   42      77.962  53.939  12.016  1.00  0.00      MEMB
ATOM   3371  H8  CHL1   42      77.736  55.016  11.849  1.00  0.00      MEMB
ATOM   3372  C14 CHL1   42      77.957  53.258  10.678  1.00  0.00      MEMB
ATOM   3373  H14 CHL1   42      78.220  52.187  10.830  1.00  0.00      MEMB
ATOM   3374  C15 CHL1   42      78.927  53.835   9.628  1.00  0.00      MEMB
ATOM   3375 H15A CHL1   42      79.011  54.932   9.802  1.00  0.00      MEMB
ATOM   3376 H15B CHL1   42      79.888  53.286   9.722  1.00  0.00      MEMB
ATOM   3377  C16 CHL1   42      78.292  53.521   8.260  1.00  0.00      MEMB
ATOM   3378 H16A CHL1   42      78.071  54.460   7.703  1.00  0.00      MEMB
ATOM   3379 H16B CHL1   42      79.039  52.931   7.703  1.00  0.00      MEMB
ATOM   3380  C17 CHL1   42      77.001  52.727   8.629  1.00  0.00      MEMB
ATOM   3381  H17 CHL1   42      77.332  51.716   8.955  1.00  0.00      MEMB
ATOM   3382  C13 CHL1   42      76.620  53.247  10.011  1.00  0.00      MEMB
ATOM   3383  C18 CHL1   42      76.213  54.614   9.826  1.00  0.00      MEMB
ATOM   3384 H18A CHL1   42      76.083  55.290  10.708  1.00  0.00      MEMB
ATOM   3385 H18B CHL1   42      76.764  55.220   9.073  1.00  0.00      MEMB
ATOM   3386 H18C CHL1   42      75.177  54.487   9.402  1.00  0.00      MEMB
ATOM   3387  C12 CHL1   42      75.493  52.578  10.796  1.00  0.00      MEMB
ATOM   3388 H12A CHL1   42      74.502  52.768  10.308  1.00  0.00      MEMB
ATOM   3389 H12B CHL1   42      75.644  51.494  10.830  1.00  0.00      MEMB
ATOM   3390  C11 CHL1   42      75.501  53.092  12.242  1.00  0.00      MEMB
ATOM   3391 H11A CHL1   42      75.022  54.057  12.180  1.00  0.00      MEMB
ATOM   3392 H11B CHL1   42      74.853  52.430  12.842  1.00  0.00      MEMB
ATOM   3393  C9  CHL1   42      76.919  53.232  12.897  1.00  0.00      MEMB
ATOM   3394  H9  CHL1   42      77.271  52.210  13.055  1.00  0.00      MEMB
ATOM   3395  C10 CHL1   42      77.007  53.654  14.353  1.00  0.00      MEMB
ATOM   3396  C19 CHL1   42      76.569  54.915  14.276  1.00  0.00      MEMB
ATOM   3397 H19A CHL1   42      75.515  54.916  14.386  1.00  0.00      MEMB
ATOM   3398 H19B CHL1   42      76.639  55.436  15.182  1.00  0.00      MEMB
ATOM   3399 H19C CHL1   42      76.933  55.527  13.440  1.00  0.00      MEMB
ATOM   3400  C1  CHL1   42      76.081  52.924  15.330  1.00  0.00      MEMB
ATOM   3401  H1A CHL1   42      75.045  52.967  14.943  1.00  0.00      MEMB
ATOM   3402  H1B CHL1   42      76.414  51.893  15.197  1.00  0.00      MEMB
ATOM   3403  C2  CHL1   42      76.170  53.396  16.809  1.00  0.00      MEMB
ATOM   3404  H2A CHL1   42      75.559  52.786  17.504  1.00  0.00      MEMB
ATOM   3405  H2B CHL1   42      75.817  54.451  16.865  1.00  0.00      MEMB
ATOM   3406  C20 CHL1   42      75.861  52.544   7.587  1.00  0.00      MEMB
ATOM   3407  H20 CHL1   42      74.908  52.500   8.203  1.00  0.00      MEMB
ATOM   3408  C21 CHL1   42      75.947  51.300   6.890  1.00  0.00      MEMB
ATOM   3409 H21A CHL1   42      75.006  50.947   6.388  1.00  0.00      MEMB
ATOM   3410 H21B CHL1   42      76.148  50.779   7.822  1.00  0.00      MEMB
ATOM   3411 H21C CHL1   42      76.720  50.986   6.189  1.00  0.00      MEMB
ATOM   3412  C22 CHL1   42      75.752  53.430   6.379  1.00  0.00      MEMB
ATOM   3413 H22A CHL1   42      75.358  53.947   7.179  1.00  0.00      MEMB
ATOM   3414 H22B CHL1   42      76.689  53.844   6.006  1.00  0.00      MEMB
ATOM   3415  C23 CHL1   42      74.681  53.192   5.290  1.00  0.00      MEMB
ATOM   3416 H23A CHL1   42      75.069  52.355   4.749  1.00  0.00      MEMB
ATOM   3417 H23B CHL1   42      73.646  53.044   5.698  1.00  0.00      MEMB
ATOM   3418  C24 CHL1   42      74.659  54.129   4.055  1.00  0.00      MEMB
ATOM   3419 H24A CHL1   42      74.245  54.539   4.864  1.00  0.00      MEMB
ATOM   3420 H24B CHL1   42      75.600  54.603   3.791  1.00  0.00      MEMB
ATOM   3421  C25 CHL1   42      73.395  54.621   3.338  1.00  0.00      MEMB
ATOM   3422  H25 CHL1   42      72.511  54.741   3.982  1.00  0.00      MEMB
ATOM   3423  C26 CHL1   42      73.405  55.834   2.504  1.00  0.00      MEMB
ATOM   3424 H26A CHL1   42      73.124  56.817   2.785  1.00  0.00      MEMB
ATOM   3425 H26B CHL1   42      74.326  55.798   2.060  1.00  0.00      MEMB
ATOM   3426 H26C CHL1   42      72.932  55.916   1.587  1.00  0.00      MEMB
ATOM   3427  C27 CHL1   42      73.382  53.556   2.363  1.00  0.00      MEMB
ATOM   3428 H27A CHL1   42      74.272  53.698   1.696  1.00  0.00      MEMB
ATOM   3429 H27B CHL1   42      73.482  52.644   2.979  1.00  0.00      MEMB
ATOM   3430 H27C CHL1   42      72.436  53.666   1.828  1.00  0.00      MEMB
ATOM   3431  C3  CHL1   43     -45.924  39.820  17.452  1.00  0.00      MEMB
ATOM   3432  H3  CHL1   43     -45.036  40.371  17.837  1.00  0.00      MEMB
ATOM   3433  O3  CHL1   43     -46.695  39.398  18.570  1.00  0.00      MEMB
ATOM   3434  H3' CHL1   43     -46.059  39.440  19.297  1.00  0.00      MEMB
ATOM   3435  C4  CHL1   43     -46.781  40.774  16.604  1.00  0.00      MEMB
ATOM   3436  H4A CHL1   43     -47.808  40.375  16.485  1.00  0.00      MEMB
ATOM   3437  H4B CHL1   43     -46.855  41.738  17.159  1.00  0.00      MEMB
ATOM   3438  C5  CHL1   43     -46.300  41.017  15.214  1.00  0.00      MEMB
ATOM   3439  C6  CHL1   43     -46.400  42.201  14.658  1.00  0.00      MEMB
ATOM   3440  H6  CHL1   43     -46.642  43.101  15.297  1.00  0.00      MEMB
ATOM   3441  C7  CHL1   43     -45.741  42.241  13.248  1.00  0.00      MEMB
ATOM   3442  H7A CHL1   43     -46.221  42.783  12.529  1.00  0.00      MEMB
ATOM   3443  H7B CHL1   43     -44.928  42.920  12.863  1.00  0.00      MEMB
ATOM   3444  C8  CHL1   43     -45.353  41.284  12.423  1.00  0.00      MEMB
ATOM   3445  H8  CHL1   43     -46.397  41.055  12.169  1.00  0.00      MEMB
ATOM   3446  C14 CHL1   43     -44.583  41.873  11.232  1.00  0.00      MEMB
ATOM   3447  H14 CHL1   43     -43.551  42.187  11.553  1.00  0.00      MEMB
ATOM   3448  C15 CHL1   43     -45.159  43.050  10.436  1.00  0.00      MEMB
ATOM   3449 H15A CHL1   43     -46.267  43.003  10.350  1.00  0.00      MEMB
ATOM   3450 H15B CHL1   43     -44.813  44.109  10.556  1.00  0.00      MEMB
ATOM   3451  C16 CHL1   43     -44.532  42.694   9.187  1.00  0.00      MEMB
ATOM   3452 H16A CHL1   43     -45.385  42.567   8.491  1.00  0.00      MEMB
ATOM   3453 H16B CHL1   43     -43.795  43.470   9.030  1.00  0.00      MEMB
ATOM   3454  C17 CHL1   43     -43.703  41.492   9.212  1.00  0.00      MEMB
ATOM   3455  H17 CHL1   43     -42.733  41.816   9.646  1.00  0.00      MEMB
ATOM   3456  C13 CHL1   43     -44.450  40.769  10.276  1.00  0.00      MEMB
ATOM   3457  C18 CHL1   43     -45.876  40.322   9.799  1.00  0.00      MEMB
ATOM   3458 H18A CHL1   43     -46.580  40.158  10.627  1.00  0.00      MEMB
ATOM   3459 H18B CHL1   43     -46.348  41.090   9.164  1.00  0.00      MEMB
ATOM   3460 H18C CHL1   43     -45.876  39.369   9.254  1.00  0.00      MEMB
ATOM   3461  C12 CHL1   43     -43.652  39.753  11.015  1.00  0.00      MEMB
ATOM   3462 H12A CHL1   43     -43.428  38.999  10.261  1.00  0.00      MEMB
ATOM   3463 H12B CHL1   43     -42.713  40.158  11.466  1.00  0.00      MEMB
ATOM   3464  C11 CHL1   43     -44.433  39.225  12.197  1.00  0.00      MEMB
ATOM   3465 H11A CHL1   43     -45.332  38.711  11.829  1.00  0.00      MEMB
ATOM   3466 H11B CHL1   43     -43.808  38.560  12.733  1.00  0.00      MEMB
ATOM   3467  C9  CHL1   43     -44.718  40.274  13.237  1.00  0.00      MEMB
ATOM   3468  H9  CHL1   43     -43.718  40.574  13.656  1.00  0.00      MEMB
ATOM   3469  C10 CHL1   43     -45.614  39.862  14.448  1.00  0.00      MEMB
ATOM   3470  C19 CHL1   43     -46.807  39.040  13.927  1.00  0.00      MEMB
ATOM   3471 H19A CHL1   43     -47.423  38.626  14.753  1.00  0.00      MEMB
ATOM   3472 H19B CHL1   43     -47.417  39.677  13.257  1.00  0.00      MEMB
ATOM   3473 H19C CHL1   43     -46.469  38.190  13.316  1.00  0.00      MEMB
ATOM   3474  C1  CHL1   43     -44.744  38.983  15.358  1.00  0.00      MEMB
ATOM   3475  H1A CHL1   43     -44.485  38.062  14.786  1.00  0.00      MEMB
ATOM   3476  H1B CHL1   43     -43.811  39.539  15.597  1.00  0.00      MEMB
ATOM   3477  C2  CHL1   43     -45.425  38.590  16.672  1.00  0.00      MEMB
ATOM   3478  H2A CHL1   43     -44.692  38.020  17.277  1.00  0.00      MEMB
ATOM   3479  H2B CHL1   43     -46.275  37.908  16.481  1.00  0.00      MEMB
ATOM   3480  C20 CHL1   43     -43.488  40.893   7.829  1.00  0.00      MEMB
ATOM   3481  H20 CHL1   43     -44.441  40.426   7.536  1.00  0.00      MEMB
ATOM   3482  C21 CHL1   43     -42.424  39.844   7.939  1.00  0.00      MEMB
ATOM   3483 H21A CHL1   43     -42.902  38.848   7.976  1.00  0.00      MEMB
ATOM   3484 H21B CHL1   43     -41.768  40.006   8.819  1.00  0.00      MEMB
ATOM   3485 H21C CHL1   43     -41.765  39.832   7.049  1.00  0.00      MEMB
ATOM   3486  C22 CHL1   43     -43.018  41.778   6.656  1.00  0.00      MEMB
ATOM   3487 H22A CHL1   43     -43.639  42.608   6.513  1.00  0.00      MEMB
ATOM   3488 H22B CHL1   43     -42.021  42.180   6.889  1.00  0.00      MEMB
ATOM   3489  C23 CHL1   43     -43.190  41.152   5.266  1.00  0.00      MEMB
ATOM   3490 H23A CHL1   43     -42.930  40.096   5.396  1.00  0.00      MEMB
ATOM   3491 H23B CHL1   43     -44.275  41.146   5.000  1.00  0.00      MEMB
ATOM   3492  C24 CHL1   43     -42.377  41.764   4.101  1.00  0.00      MEMB
ATOM   3493 H24A CHL1   43     -42.631  42.819   3.950  1.00  0.00      MEMB
ATOM   3494 H24B CHL1   43     -41.278  41.671   4.232  1.00  0.00      MEMB
ATOM   3495  C25 CHL1   43     -42.779  41.125   2.798  1.00  0.00      MEMB
ATOM   3496  H25 CHL1   43     -43.849  41.259   2.519  1.00  0.00      MEMB
ATOM   3497  C26 CHL1   43     -41.896  41.518   1.574  1.00  0.00      MEMB
ATOM   3498 H26A CHL1   43     -41.998  42.604   1.435  1.00  0.00      MEMB
ATOM   3499 H26B CHL1   43     -40.827  41.272   1.741  1.00  0.00      MEMB
ATOM   3500 H26C CHL1   43     -42.195  41.032   0.611  1.00  0.00      MEMB
ATOM   3501  C27 CHL1   43     -42.696  39.727   3.063  1.00  0.00      MEMB
ATOM   3502 H27A CHL1   43     -43.397  38.980   3.485  1.00  0.00      MEMB
ATOM   3503 H27B CHL1   43     -42.815  39.605   1.952  1.00  0.00      MEMB
ATOM   3504 H27C CHL1   43     -41.701  39.383   3.432  1.00  0.00      MEMB
ATOM   3505  C3  CHL1   44     -13.711 -59.495  17.335  1.00  0.00      MEMB
ATOM   3506  H3  CHL1   44     -13.610 -58.392  17.441  1.00  0.00      MEMB
ATOM   3507  O3  CHL1   44     -13.712 -60.048  18.640  1.00  0.00      MEMB
ATOM   3508  H3' CHL1   44     -12.800 -60.062  18.933  1.00  0.00      MEMB
ATOM   3509  C4  CHL1   44     -15.030 -59.834  16.609  1.00  0.00      MEMB
ATOM   3510  H4A CHL1   44     -15.146 -60.944  16.567  1.00  0.00      MEMB
ATOM   3511  H4B CHL1   44     -15.915 -59.443  17.173  1.00  0.00      MEMB
ATOM   3512  C5  CHL1   44     -14.948 -59.247  15.217  1.00  0.00      MEMB
ATOM   3513  C6  CHL1   44     -15.789 -58.271  14.837  1.00  0.00      MEMB
ATOM   3514  H6  CHL1   44     -16.554 -57.851  15.507  1.00  0.00      MEMB
ATOM   3515  C7  CHL1   44     -15.858 -57.791  13.434  1.00  0.00      MEMB
ATOM   3516  H7A CHL1   44     -16.922 -57.867  13.143  1.00  0.00      MEMB
ATOM   3517  H7B CHL1   44     -15.542 -56.727  13.353  1.00  0.00      MEMB
ATOM   3518  C8  CHL1   44     -15.037 -58.659  12.439  1.00  0.00      MEMB
ATOM   3519  H8  CHL1   44     -15.566 -59.606  12.243  1.00  0.00      MEMB
ATOM   3520  C14 CHL1   44     -14.861 -57.969  11.119  1.00  0.00      MEMB
ATOM   3521  H14 CHL1   44     -14.484 -56.925  11.347  1.00  0.00      MEMB
ATOM   3522  C15 CHL1   44     -16.106 -57.827  10.398  1.00  0.00      MEMB
ATOM   3523 H15A CHL1   44     -16.949 -58.432  10.285  1.00  0.00      MEMB
ATOM   3524 H15B CHL1   44     -16.680 -57.264  11.195  1.00  0.00      MEMB
ATOM   3525  C16 CHL1   44     -15.628 -57.370   8.916  1.00  0.00      MEMB
ATOM   3526 H16A CHL1   44     -16.270 -57.818   8.158  1.00  0.00      MEMB
ATOM   3527 H16B CHL1   44     -15.609 -56.340   8.536  1.00  0.00      MEMB
ATOM   3528  C17 CHL1   44     -14.141 -57.584   8.858  1.00  0.00      MEMB
ATOM   3529  H17 CHL1   44     -13.658 -56.625   9.172  1.00  0.00      MEMB
ATOM   3530  C13 CHL1   44     -13.987 -58.555  10.024  1.00  0.00      MEMB
ATOM   3531  C18 CHL1   44     -14.549 -59.864   9.481  1.00  0.00      MEMB
ATOM   3532 H18A CHL1   44     -15.459 -59.622   8.886  1.00  0.00      MEMB
ATOM   3533 H18B CHL1   44     -13.885 -60.401   8.785  1.00  0.00      MEMB
ATOM   3534 H18C CHL1   44     -14.820 -60.572  10.286  1.00  0.00      MEMB
ATOM   3535  C12 CHL1   44     -12.650 -58.640  10.660  1.00  0.00      MEMB
ATOM   3536 H12A CHL1   44     -11.997 -59.143   9.957  1.00  0.00      MEMB
ATOM   3537 H12B CHL1   44     -12.243 -57.629  10.836  1.00  0.00      MEMB
ATOM   3538  C11 CHL1   44     -12.663 -59.443  11.957  1.00  0.00      MEMB
ATOM   3539 H11A CHL1   44     -12.814 -60.478  11.582  1.00  0.00      MEMB
ATOM   3540 H11B CHL1   44     -11.650 -59.301  12.389  1.00  0.00      MEMB
ATOM   3541  C9  CHL1   44     -13.687 -58.955  13.016  1.00  0.00      MEMB
ATOM   3542  H9  CHL1   44     -13.276 -57.960  13.329  1.00  0.00      MEMB
ATOM   3543  C10 CHL1   44     -13.797 -59.793  14.310  1.00  0.00      MEMB
ATOM   3544  C19 CHL1   44     -14.010 -61.293  13.945  1.00  0.00      MEMB
ATOM   3545 H19A CHL1   44     -14.037 -61.911  14.859  1.00  0.00      MEMB
ATOM   3546 H19B CHL1   44     -14.994 -61.478  13.476  1.00  0.00      MEMB
ATOM   3547 H19C CHL1   44     -13.194 -61.694  13.299  1.00  0.00      MEMB
ATOM   3548  C1  CHL1   44     -12.458 -59.616  15.083  1.00  0.00      MEMB
ATOM   3549  H1A CHL1   44     -11.625 -60.152  14.577  1.00  0.00      MEMB
ATOM   3550  H1B CHL1   44     -12.186 -58.542  15.022  1.00  0.00      MEMB
ATOM   3551  C2  CHL1   44     -12.507 -60.063  16.557  1.00  0.00      MEMB
ATOM   3552  H2A CHL1   44     -11.529 -59.858  17.036  1.00  0.00      MEMB
ATOM   3553  H2B CHL1   44     -12.639 -61.162  16.583  1.00  0.00      MEMB
ATOM   3554  C20 CHL1   44     -13.671 -57.808   7.416  1.00  0.00      MEMB
ATOM   3555  H20 CHL1   44     -14.130 -58.715   6.971  1.00  0.00      MEMB
ATOM   3556  C21 CHL1   44     -12.137 -57.961   7.456  1.00  0.00      MEMB
ATOM   3557 H21A CHL1   44     -11.668 -57.833   6.460  1.00  0.00      MEMB
ATOM   3558 H21B CHL1   44     -11.844 -58.948   7.858  1.00  0.00      MEMB
ATOM   3559 H21C CHL1   44     -11.686 -57.243   8.166  1.00  0.00      MEMB
ATOM   3560  C22 CHL1   44     -14.149 -56.600   6.553  1.00  0.00      MEMB
ATOM   3561 H22A CHL1   44     -15.261 -56.591   6.434  1.00  0.00      MEMB
ATOM   3562 H22B CHL1   44     -13.857 -55.685   7.124  1.00  0.00      MEMB
ATOM   3563  C23 CHL1   44     -13.545 -56.418   5.161  1.00  0.00      MEMB
ATOM   3564 H23A CHL1   44     -14.021 -55.478   4.792  1.00  0.00      MEMB
ATOM   3565 H23B CHL1   44     -12.470 -56.192   5.252  1.00  0.00      MEMB
ATOM   3566  C24 CHL1   44     -13.739 -57.562   4.145  1.00  0.00      MEMB
ATOM   3567 H24A CHL1   44     -13.319 -58.528   4.509  1.00  0.00      MEMB
ATOM   3568 H24B CHL1   44     -14.831 -57.753   4.144  1.00  0.00      MEMB
ATOM   3569  C25 CHL1   44     -13.099 -57.162   2.759  1.00  0.00      MEMB
ATOM   3570  H25 CHL1   44     -13.393 -56.114   2.497  1.00  0.00      MEMB
ATOM   3571  C26 CHL1   44     -11.565 -57.117   2.782  1.00  0.00      MEMB
ATOM   3572 H26A CHL1   44     -11.231 -56.325   3.492  1.00  0.00      MEMB
ATOM   3573 H26B CHL1   44     -11.186 -58.111   3.073  1.00  0.00      MEMB
ATOM   3574 H26C CHL1   44     -11.140 -56.920   1.772  1.00  0.00      MEMB
ATOM   3575  C27 CHL1   44     -13.558 -58.004   1.564  1.00  0.00      MEMB
ATOM   3576 H27A CHL1   44     -13.055 -57.703   0.619  1.00  0.00      MEMB
ATOM   3577 H27B CHL1   44     -13.425 -59.094   1.685  1.00  0.00      MEMB
ATOM   3578 H27C CHL1   44     -14.624 -57.795   1.451  1.00  0.00      MEMB
ATOM   3579  C3  CHL1   45     -64.558  70.691  17.351  1.00  0.00      MEMB
ATOM   3580  H3  CHL1   45     -64.840  71.733  17.073  1.00  0.00      MEMB
ATOM   3581  O3  CHL1   45     -64.828  70.449  18.722  1.00  0.00      MEMB
ATOM   3582  H3' CHL1   45     -65.636  70.900  19.006  1.00  0.00      MEMB
ATOM   3583  C4  CHL1   45     -65.248  69.636  16.464  1.00  0.00      MEMB
ATOM   3584  H4A CHL1   45     -64.943  68.616  16.772  1.00  0.00      MEMB
ATOM   3585  H4B CHL1   45     -66.347  69.699  16.634  1.00  0.00      MEMB
ATOM   3586  C5  CHL1   45     -64.868  69.764  15.012  1.00  0.00      MEMB
ATOM   3587  C6  CHL1   45     -65.838  69.819  14.099  1.00  0.00      MEMB
ATOM   3588  H6  CHL1   45     -66.875  69.763  14.458  1.00  0.00      MEMB
ATOM   3589  C7  CHL1   45     -65.587  69.994  12.632  1.00  0.00      MEMB
ATOM   3590  H7A CHL1   45     -66.193  69.330  11.968  1.00  0.00      MEMB
ATOM   3591  H7B CHL1   45     -65.889  71.030  12.402  1.00  0.00      MEMB
ATOM   3592  C8  CHL1   45     -64.093  69.921  12.247  1.00  0.00      MEMB
ATOM   3593  H8  CHL1   45     -63.826  68.844  12.176  1.00  0.00      MEMB
ATOM   3594  C14 CHL1   45     -63.904  70.649  10.930  1.00  0.00      MEMB
ATOM   3595  H14 CHL1   45     -64.056  71.736  11.062  1.00  0.00      MEMB
ATOM   3596  C15 CHL1   45     -64.807  70.249   9.759  1.00  0.00      MEMB
ATOM   3597 H15A CHL1   45     -64.821  69.146   9.659  1.00  0.00      MEMB
ATOM   3598 H15B CHL1   45     -65.845  70.577   9.928  1.00  0.00      MEMB
ATOM   3599  C16 CHL1   45     -64.124  70.979   8.591  1.00  0.00      MEMB
ATOM   3600 H16A CHL1   45     -64.202  70.441   7.629  1.00  0.00      MEMB
ATOM   3601 H16B CHL1   45     -64.598  71.971   8.516  1.00  0.00      MEMB
ATOM   3602  C17 CHL1   45     -62.635  71.213   8.987  1.00  0.00      MEMB
ATOM   3603  H17 CHL1   45     -62.558  72.275   9.270  1.00  0.00      MEMB
ATOM   3604  C13 CHL1   45     -62.533  70.701  10.446  1.00  0.00      MEMB
ATOM   3605  C18 CHL1   45     -62.084  69.491  10.558  1.00  0.00      MEMB
ATOM   3606 H18A CHL1   45     -61.329  69.550   9.756  1.00  0.00      MEMB
ATOM   3607 H18B CHL1   45     -62.218  68.645  11.272  1.00  0.00      MEMB
ATOM   3608 H18C CHL1   45     -62.352  68.676  10.210  1.00  0.00      MEMB
ATOM   3609  C12 CHL1   45     -61.505  71.248  11.414  1.00  0.00      MEMB
ATOM   3610 H12A CHL1   45     -60.448  71.056  11.086  1.00  0.00      MEMB
ATOM   3611 H12B CHL1   45     -61.721  72.300  11.458  1.00  0.00      MEMB
ATOM   3612  C11 CHL1   45     -61.715  70.663  12.817  1.00  0.00      MEMB
ATOM   3613 H11A CHL1   45     -61.438  69.667  12.757  1.00  0.00      MEMB
ATOM   3614 H11B CHL1   45     -61.011  71.065  13.543  1.00  0.00      MEMB
ATOM   3615  C9  CHL1   45     -63.178  70.559  13.301  1.00  0.00      MEMB
ATOM   3616  H9  CHL1   45     -63.481  71.618  13.394  1.00  0.00      MEMB
ATOM   3617  C10 CHL1   45     -63.362  69.935  14.706  1.00  0.00      MEMB
ATOM   3618  C19 CHL1   45     -62.774  68.524  14.739  1.00  0.00      MEMB
ATOM   3619 H19A CHL1   45     -61.673  68.564  14.667  1.00  0.00      MEMB
ATOM   3620 H19B CHL1   45     -62.997  68.060  15.721  1.00  0.00      MEMB
ATOM   3621 H19C CHL1   45     -63.150  67.905  13.900  1.00  0.00      MEMB
ATOM   3622  C1  CHL1   45     -62.613  70.792  15.773  1.00  0.00      MEMB
ATOM   3623  H1A CHL1   45     -61.506  70.694  15.724  1.00  0.00      MEMB
ATOM   3624  H1B CHL1   45     -62.856  71.834  15.510  1.00  0.00      MEMB
ATOM   3625  C2  CHL1   45     -63.051  70.567  17.224  1.00  0.00      MEMB
ATOM   3626  H2A CHL1   45     -62.576  71.278  17.936  1.00  0.00      MEMB
ATOM   3627  H2B CHL1   45     -62.789  69.547  17.569  1.00  0.00      MEMB
ATOM   3628  C20 CHL1   45     -61.666  70.936   7.789  1.00  0.00      MEMB
ATOM   3629  H20 CHL1   45     -61.723  69.896   7.457  1.00  0.00      MEMB
ATOM   3630  C21 CHL1   45     -60.256  71.215   8.193  1.00  0.00      MEMB
ATOM   3631 H21A CHL1   45     -59.806  70.544   8.972  1.00  0.00      MEMB
ATOM   3632 H21B CHL1   45     -60.482  72.217   8.617  1.00  0.00      MEMB
ATOM   3633 H21C CHL1   45     -59.504  71.393   7.405  1.00  0.00      MEMB
ATOM   3634  C22 CHL1   45     -62.019  71.733   6.517  1.00  0.00      MEMB
ATOM   3635 H22A CHL1   45     -63.088  71.605   6.277  1.00  0.00      MEMB
ATOM   3636 H22B CHL1   45     -61.879  72.815   6.690  1.00  0.00      MEMB
ATOM   3637  C23 CHL1   45     -61.243  71.266   5.274  1.00  0.00      MEMB
ATOM   3638 H23A CHL1   45     -60.166  71.445   5.455  1.00  0.00      MEMB
ATOM   3639 H23B CHL1   45     -61.345  70.173   5.123  1.00  0.00      MEMB
ATOM   3640  C24 CHL1   45     -61.742  71.937   3.986  1.00  0.00      MEMB
ATOM   3641 H24A CHL1   45     -62.795  71.646   3.804  1.00  0.00      MEMB
ATOM   3642 H24B CHL1   45     -61.672  73.042   4.118  1.00  0.00      MEMB
ATOM   3643  C25 CHL1   45     -60.989  71.497   2.736  1.00  0.00      MEMB
ATOM   3644  H25 CHL1   45     -60.951  70.404   2.622  1.00  0.00      MEMB
ATOM   3645  C26 CHL1   45     -61.485  72.143   1.470  1.00  0.00      MEMB
ATOM   3646 H26A CHL1   45     -61.250  73.238   1.514  1.00  0.00      MEMB
ATOM   3647 H26B CHL1   45     -61.081  71.742   0.503  1.00  0.00      MEMB
ATOM   3648 H26C CHL1   45     -62.576  71.983   1.444  1.00  0.00      MEMB
ATOM   3649  C27 CHL1   45     -59.665  71.972   2.825  1.00  0.00      MEMB
ATOM   3650 H27A CHL1   45     -58.892  71.559   3.507  1.00  0.00      MEMB
ATOM   3651 H27B CHL1   45     -59.193  71.841   1.796  1.00  0.00      MEMB
ATOM   3652 H27C CHL1   45     -59.655  73.097   3.040  1.00  0.00      MEMB
ATOM   3653  C3  CHL1   46     -34.087  76.769  17.485  1.00  0.00      MEMB
ATOM   3654  H3  CHL1   46     -35.137  76.531  17.769  1.00  0.00      MEMB
ATOM   3655  O3  CHL1   46     -33.538  77.559  18.534  1.00  0.00      MEMB
ATOM   3656  H3' CHL1   46     -32.575  77.564  18.441  1.00  0.00      MEMB
ATOM   3657  C4  CHL1   46     -33.262  75.483  17.349  1.00  0.00      MEMB
ATOM   3658  H4A CHL1   46     -32.180  75.755  17.403  1.00  0.00      MEMB
ATOM   3659  H4B CHL1   46     -33.525  74.941  18.283  1.00  0.00      MEMB
ATOM   3660  C5  CHL1   46     -33.563  74.634  16.120  1.00  0.00      MEMB
ATOM   3661  C6  CHL1   46     -33.815  73.311  16.201  1.00  0.00      MEMB
ATOM   3662  H6  CHL1   46     -33.760  72.785  17.165  1.00  0.00      MEMB
ATOM   3663  C7  CHL1   46     -34.057  72.439  15.004  1.00  0.00      MEMB
ATOM   3664  H7A CHL1   46     -33.431  71.511  15.038  1.00  0.00      MEMB
ATOM   3665  H7B CHL1   46     -35.122  72.123  14.963  1.00  0.00      MEMB
ATOM   3666  C8  CHL1   46     -33.662  73.184  13.695  1.00  0.00      MEMB
ATOM   3667  H8  CHL1   46     -32.556  73.071  13.678  1.00  0.00      MEMB
ATOM   3668  C14 CHL1   46     -34.294  72.609  12.512  1.00  0.00      MEMB
ATOM   3669  H14 CHL1   46     -35.421  72.551  12.604  1.00  0.00      MEMB
ATOM   3670  C15 CHL1   46     -33.866  71.317  12.507  1.00  0.00      MEMB
ATOM   3671 H15A CHL1   46     -32.803  71.005  12.646  1.00  0.00      MEMB
ATOM   3672 H15B CHL1   46     -34.445  70.827  13.257  1.00  0.00      MEMB
ATOM   3673  C16 CHL1   46     -34.220  71.082  11.167  1.00  0.00      MEMB
ATOM   3674 H16A CHL1   46     -33.329  70.458  11.052  1.00  0.00      MEMB
ATOM   3675 H16B CHL1   46     -35.118  70.603  10.976  1.00  0.00      MEMB
ATOM   3676  C17 CHL1   46     -34.621  72.163  10.249  1.00  0.00      MEMB
ATOM   3677  H17 CHL1   46     -35.738  72.304  10.355  1.00  0.00      MEMB
ATOM   3678  C13 CHL1   46     -33.952  73.130  11.123  1.00  0.00      MEMB
ATOM   3679  C18 CHL1   46     -32.409  73.074  10.913  1.00  0.00      MEMB
ATOM   3680 H18A CHL1   46     -31.929  72.149  11.285  1.00  0.00      MEMB
ATOM   3681 H18B CHL1   46     -32.130  73.198   9.857  1.00  0.00      MEMB
ATOM   3682 H18C CHL1   46     -31.914  73.887  11.457  1.00  0.00      MEMB
ATOM   3683  C12 CHL1   46     -34.598  74.456  11.068  1.00  0.00      MEMB
ATOM   3684 H12A CHL1   46     -34.390  74.924  10.102  1.00  0.00      MEMB
ATOM   3685 H12B CHL1   46     -35.705  74.319  11.111  1.00  0.00      MEMB
ATOM   3686  C11 CHL1   46     -34.063  75.276  12.233  1.00  0.00      MEMB
ATOM   3687 H11A CHL1   46     -32.995  75.514  12.063  1.00  0.00      MEMB
ATOM   3688 H11B CHL1   46     -34.633  76.218  12.164  1.00  0.00      MEMB
ATOM   3689  C9  CHL1   46     -34.168  74.583  13.634  1.00  0.00      MEMB
ATOM   3690  H9  CHL1   46     -35.256  74.374  13.783  1.00  0.00      MEMB
ATOM   3691  C10 CHL1   46     -33.591  75.415  14.787  1.00  0.00      MEMB
ATOM   3692  C19 CHL1   46     -32.081  75.714  14.481  1.00  0.00      MEMB
ATOM   3693 H19A CHL1   46     -31.983  76.490  13.701  1.00  0.00      MEMB
ATOM   3694 H19B CHL1   46     -31.550  76.060  15.386  1.00  0.00      MEMB
ATOM   3695 H19C CHL1   46     -31.500  74.849  14.101  1.00  0.00      MEMB
ATOM   3696  C1  CHL1   46     -34.438  76.726  14.930  1.00  0.00      MEMB
ATOM   3697  H1A CHL1   46     -34.234  77.379  14.049  1.00  0.00      MEMB
ATOM   3698  H1B CHL1   46     -35.535  76.516  14.936  1.00  0.00      MEMB
ATOM   3699  C2  CHL1   46     -34.139  77.566  16.187  1.00  0.00      MEMB
ATOM   3700  H2A CHL1   46     -34.975  78.294  16.318  1.00  0.00      MEMB
ATOM   3701  H2B CHL1   46     -33.152  78.060  16.055  1.00  0.00      MEMB
ATOM   3702  C20 CHL1   46     -34.294  72.077   8.733  1.00  0.00      MEMB
ATOM   3703  H20 CHL1   46     -33.240  71.790   8.656  1.00  0.00      MEMB
ATOM   3704  C21 CHL1   46     -34.744  73.390   8.160  1.00  0.00      MEMB
ATOM   3705 H21A CHL1   46     -33.934  74.127   8.239  1.00  0.00      MEMB
ATOM   3706 H21B CHL1   46     -35.667  73.684   8.713  1.00  0.00      MEMB
ATOM   3707 H21C CHL1   46     -35.052  73.320   7.103  1.00  0.00      MEMB
ATOM   3708  C22 CHL1   46     -34.985  71.168   7.736  1.00  0.00      MEMB
ATOM   3709 H22A CHL1   46     -35.189  70.243   8.160  1.00  0.00      MEMB
ATOM   3710 H22B CHL1   46     -36.029  71.346   7.511  1.00  0.00      MEMB
ATOM   3711  C23 CHL1   46     -34.245  70.819   6.553  1.00  0.00      MEMB
ATOM   3712 H23A CHL1   46     -34.926  70.116   6.155  1.00  0.00      MEMB
ATOM   3713 H23B CHL1   46     -33.970  71.633   5.932  1.00  0.00      MEMB
ATOM   3714  C24 CHL1   46     -33.118  70.066   6.928  1.00  0.00      MEMB
ATOM   3715 H24A CHL1   46     -32.564  70.407   7.728  1.00  0.00      MEMB
ATOM   3716 H24B CHL1   46     -33.373  68.957   6.764  1.00  0.00      MEMB
ATOM   3717  C25 CHL1   46     -32.172  70.097   6.158  1.00  0.00      MEMB
ATOM   3718  H25 CHL1   46     -31.373  70.759   6.037  1.00  0.00      MEMB
ATOM   3719  C26 CHL1   46     -29.832  69.490   5.545  1.00  0.00      MEMB
ATOM   3720 H26A CHL1   46     -29.861  68.641   4.680  1.00  0.00      MEMB
ATOM   3721 H26B CHL1   46     -29.954  69.599   6.459  1.00  0.00      MEMB
ATOM   3722 H26C CHL1   46     -29.571  68.149   5.589  1.00  0.00      MEMB
ATOM   3723  C27 CHL1   46     -33.509  68.945   4.823  1.00  0.00      MEMB
ATOM   3724 H27A CHL1   46     -33.948  68.157   4.858  1.00  0.00      MEMB
ATOM   3725 H27B CHL1   46     -33.984  69.636   4.152  1.00  0.00      MEMB
ATOM   3726 H27C CHL1   46     -32.117  68.065   3.765  1.00  0.00      MEMB
ATOM   3727  C3  CHL1   47       6.028  42.514  17.317  1.00  0.00      MEMB
ATOM   3728  H3  CHL1   47       7.118  42.727  17.187  1.00  0.00      MEMB
ATOM   3729  O3  CHL1   47       5.803  42.381  18.710  1.00  0.00      MEMB
ATOM   3730  H3' CHL1   47       6.229  41.527  18.904  1.00  0.00      MEMB
ATOM   3731  C4  CHL1   47       5.277  43.731  16.769  1.00  0.00      MEMB
ATOM   3732  H4A CHL1   47       4.219  43.736  17.107  1.00  0.00      MEMB
ATOM   3733  H4B CHL1   47       5.787  44.577  17.262  1.00  0.00      MEMB
ATOM   3734  C5  CHL1   47       5.357  43.899  15.274  1.00  0.00      MEMB
ATOM   3735  C6  CHL1   47       5.708  45.053  14.700  1.00  0.00      MEMB
ATOM   3736  H6  CHL1   47       6.000  45.878  15.374  1.00  0.00      MEMB
ATOM   3737  C7  CHL1   47       5.759  45.188  13.194  1.00  0.00      MEMB
ATOM   3738  H7A CHL1   47       5.336  46.122  12.753  1.00  0.00      MEMB
ATOM   3739  H7B CHL1   47       6.834  45.136  12.961  1.00  0.00      MEMB
ATOM   3740  C8  CHL1   47       5.043  44.033  12.432  1.00  0.00      MEMB
ATOM   3741  H8  CHL1   47       3.963  44.206  12.560  1.00  0.00      MEMB
ATOM   3742  C14 CHL1   47       5.285  44.072  10.944  1.00  0.00      MEMB
ATOM   3743  H14 CHL1   47       6.384  44.016  10.788  1.00  0.00      MEMB
ATOM   3744  C15 CHL1   47       4.814  45.346  10.244  1.00  0.00      MEMB
ATOM   3745 H15A CHL1   47       3.775  45.493  10.613  1.00  0.00      MEMB
ATOM   3746 H15B CHL1   47       5.355  46.269  10.485  1.00  0.00      MEMB
ATOM   3747  C16 CHL1   47       4.887  44.966   8.765  1.00  0.00      MEMB
ATOM   3748 H16A CHL1   47       4.002  45.443   8.296  1.00  0.00      MEMB
ATOM   3749 H16B CHL1   47       5.812  45.302   8.238  1.00  0.00      MEMB
ATOM   3750  C17 CHL1   47       4.953  43.397   8.714  1.00  0.00      MEMB
ATOM   3751  H17 CHL1   47       6.018  43.134   8.524  1.00  0.00      MEMB
ATOM   3752  C13 CHL1   47       4.654  42.918  10.154  1.00  0.00      MEMB
ATOM   3753  C18 CHL1   47       3.108  42.885  10.278  1.00  0.00      MEMB
ATOM   3754 H18A CHL1   47       2.740  41.865  10.036  1.00  0.00      MEMB
ATOM   3755 H18B CHL1   47       2.729  43.163  11.278  1.00  0.00      MEMB
ATOM   3756 H18C CHL1   47       2.661  43.597   9.562  1.00  0.00      MEMB
ATOM   3757  C12 CHL1   47       5.249  41.588  10.660  1.00  0.00      MEMB
ATOM   3758 H12A CHL1   47       4.748  40.771  10.110  1.00  0.00      MEMB
ATOM   3759 H12B CHL1   47       6.336  41.457  10.478  1.00  0.00      MEMB
ATOM   3760  C11 CHL1   47       5.024  41.449  12.178  1.00  0.00      MEMB
ATOM   3761 H11A CHL1   47       3.953  41.207  12.350  1.00  0.00      MEMB
ATOM   3762 H11B CHL1   47       5.668  40.615  12.535  1.00  0.00      MEMB
ATOM   3763  C9  CHL1   47       5.433  42.697  13.020  1.00  0.00      MEMB
ATOM   3764  H9  CHL1   47       6.546  42.699  13.050  1.00  0.00      MEMB
ATOM   3765  C10 CHL1   47       5.071  42.616  14.500  1.00  0.00      MEMB
ATOM   3766  C19 CHL1   47       3.562  42.435  14.640  1.00  0.00      MEMB
ATOM   3767 H19A CHL1   47       2.985  43.255  14.166  1.00  0.00      MEMB
ATOM   3768 H19B CHL1   47       3.305  41.435  14.243  1.00  0.00      MEMB
ATOM   3769 H19C CHL1   47       3.259  42.462  15.696  1.00  0.00      MEMB
ATOM   3770  C1  CHL1   47       5.848  41.408  15.088  1.00  0.00      MEMB
ATOM   3771  H1A CHL1   47       5.551  40.439  14.636  1.00  0.00      MEMB
ATOM   3772  H1B CHL1   47       6.922  41.575  14.859  1.00  0.00      MEMB
ATOM   3773  C2  CHL1   47       5.668  41.215  16.589  1.00  0.00      MEMB
ATOM   3774  H2A CHL1   47       6.372  40.419  16.909  1.00  0.00      MEMB
ATOM   3775  H2B CHL1   47       4.627  40.844  16.742  1.00  0.00      MEMB
ATOM   3776  C20 CHL1   47       4.247  42.808   7.497  1.00  0.00      MEMB
ATOM   3777  H20 CHL1   47       3.145  42.949   7.539  1.00  0.00      MEMB
ATOM   3778  C21 CHL1   47       4.489  41.288   7.417  1.00  0.00      MEMB
ATOM   3779 H21A CHL1   47       4.008  40.810   8.288  1.00  0.00      MEMB
ATOM   3780 H21B CHL1   47       5.567  41.025   7.395  1.00  0.00      MEMB
ATOM   3781 H21C CHL1   47       3.994  40.859   6.529  1.00  0.00      MEMB
ATOM   3782  C22 CHL1   47       4.667  43.564   6.216  1.00  0.00      MEMB
ATOM   3783 H22A CHL1   47       4.415  44.639   6.352  1.00  0.00      MEMB
ATOM   3784 H22B CHL1   47       5.759  43.532   6.024  1.00  0.00      MEMB
ATOM   3785  C23 CHL1   47       3.803  43.137   5.036  1.00  0.00      MEMB
ATOM   3786 H23A CHL1   47       3.911  42.066   4.775  1.00  0.00      MEMB
ATOM   3787 H23B CHL1   47       2.744  43.276   5.358  1.00  0.00      MEMB
ATOM   3788  C24 CHL1   47       4.060  43.916   3.756  1.00  0.00      MEMB
ATOM   3789 H24A CHL1   47       4.006  45.014   3.957  1.00  0.00      MEMB
ATOM   3790 H24B CHL1   47       5.061  43.651   3.334  1.00  0.00      MEMB
ATOM   3791  C25 CHL1   47       2.973  43.551   2.748  1.00  0.00      MEMB
ATOM   3792  H25 CHL1   47       1.975  43.748   3.213  1.00  0.00      MEMB
ATOM   3793  C26 CHL1   47       3.061  44.450   1.545  1.00  0.00      MEMB
ATOM   3794 H26A CHL1   47       2.156  44.251   0.946  1.00  0.00      MEMB
ATOM   3795 H26B CHL1   47       3.027  45.522   1.816  1.00  0.00      MEMB
ATOM   3796 H26C CHL1   47       3.965  44.224   0.937  1.00  0.00      MEMB
ATOM   3797  C27 CHL1   47       3.057  42.103   2.241  1.00  0.00      MEMB
ATOM   3798 H27A CHL1   47       2.228  41.936   1.527  1.00  0.00      MEMB
ATOM   3799 H27B CHL1   47       4.013  41.956   1.689  1.00  0.00      MEMB
ATOM   3800 H27C CHL1   47       2.957  41.337   3.038  1.00  0.00      MEMB
ATOM   3801  C3  CHL1   48      67.881  23.512  17.400  1.00  0.00      MEMB
ATOM   3802  H3  CHL1   48      68.497  22.598  17.592  1.00  0.00      MEMB
ATOM   3803  O3  CHL1   48      67.499  24.068  18.636  1.00  0.00      MEMB
ATOM   3804  H3' CHL1   48      68.144  23.676  19.225  1.00  0.00      MEMB
ATOM   3805  C4  CHL1   48      68.695  24.583  16.683  1.00  0.00      MEMB
ATOM   3806  H4A CHL1   48      68.193  25.562  16.740  1.00  0.00      MEMB
ATOM   3807  H4B CHL1   48      69.644  24.700  17.249  1.00  0.00      MEMB
ATOM   3808  C5  CHL1   48      68.917  24.171  15.272  1.00  0.00      MEMB
ATOM   3809  C6  CHL1   48      70.153  24.050  14.918  1.00  0.00      MEMB
ATOM   3810  H6  CHL1   48      71.028  24.410  15.513  1.00  0.00      MEMB
ATOM   3811  C7  CHL1   48      70.236  23.472  13.602  1.00  0.00      MEMB
ATOM   3812  H7A CHL1   48      71.014  24.148  13.501  1.00  0.00      MEMB
ATOM   3813  H7B CHL1   48      70.703  22.494  13.538  1.00  0.00      MEMB
ATOM   3814  C8  CHL1   48      69.227  23.625  12.380  1.00  0.00      MEMB
ATOM   3815  H8  CHL1   48      69.104  24.714  12.170  1.00  0.00      MEMB
ATOM   3816  C14 CHL1   48      69.389  22.711  11.060  1.00  0.00      MEMB
ATOM   3817  H14 CHL1   48      69.659  21.729  11.464  1.00  0.00      MEMB
ATOM   3818  C15 CHL1   48      70.488  22.674  10.042  1.00  0.00      MEMB
ATOM   3819 H15A CHL1   48      70.293  23.671  10.188  1.00  0.00      MEMB
ATOM   3820 H15B CHL1   48      71.357  22.321  10.355  1.00  0.00      MEMB
ATOM   3821  C16 CHL1   48      70.464  22.588   8.622  1.00  0.00      MEMB
ATOM   3822 H16A CHL1   48      70.620  23.597   8.166  1.00  0.00      MEMB
ATOM   3823 H16B CHL1   48      71.349  21.932   8.383  1.00  0.00      MEMB
ATOM   3824  C17 CHL1   48      69.048  22.092   8.746  1.00  0.00      MEMB
ATOM   3825  H17 CHL1   48      69.158  21.013   9.010  1.00  0.00      MEMB
ATOM   3826  C13 CHL1   48      68.361  22.753  10.010  1.00  0.00      MEMB
ATOM   3827  C18 CHL1   48      67.978  24.196   9.654  1.00  0.00      MEMB
ATOM   3828 H18A CHL1   48      67.646  24.709  10.569  1.00  0.00      MEMB
ATOM   3829 H18B CHL1   48      68.800  24.763   9.160  1.00  0.00      MEMB
ATOM   3830 H18C CHL1   48      67.101  24.132   8.995  1.00  0.00      MEMB
ATOM   3831  C12 CHL1   48      67.253  22.035  10.707  1.00  0.00      MEMB
ATOM   3832 H12A CHL1   48      66.406  22.045  10.016  1.00  0.00      MEMB
ATOM   3833 H12B CHL1   48      67.584  20.988  10.861  1.00  0.00      MEMB
ATOM   3834  C11 CHL1   48      66.897  22.722  12.055  1.00  0.00      MEMB
ATOM   3835 H11A CHL1   48      66.371  23.665  11.827  1.00  0.00      MEMB
ATOM   3836 H11B CHL1   48      66.240  22.049  12.630  1.00  0.00      MEMB
ATOM   3837  C9  CHL1   48      68.060  23.018  13.033  1.00  0.00      MEMB
ATOM   3838  H9  CHL1   48      68.428  21.997  13.318  1.00  0.00      MEMB
ATOM   3839  C10 CHL1   48      67.717  23.725  14.372  1.00  0.00      MEMB
ATOM   3840  C19 CHL1   48      66.909  24.993  14.020  1.00  0.00      MEMB
ATOM   3841 H19A CHL1   48      67.538  25.727  13.478  1.00  0.00      MEMB
ATOM   3842 H19B CHL1   48      65.995  24.834  13.411  1.00  0.00      MEMB
ATOM   3843 H19C CHL1   48      66.532  25.464  14.942  1.00  0.00      MEMB
ATOM   3844  C1  CHL1   48      66.856  22.761  15.202  1.00  0.00      MEMB
ATOM   3845  H1A CHL1   48      65.856  22.685  14.738  1.00  0.00      MEMB
ATOM   3846  H1B CHL1   48      67.301  21.741  15.192  1.00  0.00      MEMB
ATOM   3847  C2  CHL1   48      66.602  23.219  16.638  1.00  0.00      MEMB
ATOM   3848  H2A CHL1   48      65.958  22.457  17.122  1.00  0.00      MEMB
ATOM   3849  H2B CHL1   48      66.068  24.197  16.622  1.00  0.00      MEMB
ATOM   3850  C20 CHL1   48      68.442  22.290   7.394  1.00  0.00      MEMB
ATOM   3851  H20 CHL1   48      68.496  23.357   7.098  1.00  0.00      MEMB
ATOM   3852  C21 CHL1   48      66.982  21.877   7.361  1.00  0.00      MEMB
ATOM   3853 H21A CHL1   48      66.606  22.096   6.337  1.00  0.00      MEMB
ATOM   3854 H21B CHL1   48      66.305  22.399   8.063  1.00  0.00      MEMB
ATOM   3855 H21C CHL1   48      66.991  20.792   7.595  1.00  0.00      MEMB
ATOM   3856  C22 CHL1   48      69.257  21.480   6.355  1.00  0.00      MEMB
ATOM   3857 H22A CHL1   48      70.331  21.751   6.382  1.00  0.00      MEMB
ATOM   3858 H22B CHL1   48      69.227  20.412   6.650  1.00  0.00      MEMB
ATOM   3859  C23 CHL1   48      68.769  21.550   4.911  1.00  0.00      MEMB
ATOM   3860 H23A CHL1   48      69.425  20.920   4.282  1.00  0.00      MEMB
ATOM   3861 H23B CHL1   48      67.761  21.123   4.747  1.00  0.00      MEMB
ATOM   3862  C24 CHL1   48      68.774  22.900   4.273  1.00  0.00      MEMB
ATOM   3863 H24A CHL1   48      68.252  23.663   4.892  1.00  0.00      MEMB
ATOM   3864 H24B CHL1   48      69.819  23.256   4.189  1.00  0.00      MEMB
ATOM   3865  C25 CHL1   48      68.106  22.681   2.908  1.00  0.00      MEMB
ATOM   3866  H25 CHL1   48      67.001  22.604   3.024  1.00  0.00      MEMB
ATOM   3867  C26 CHL1   48      68.268  23.826   2.267  1.00  0.00      MEMB
ATOM   3868 H26A CHL1   48      69.211  24.153   1.713  1.00  0.00      MEMB
ATOM   3869 H26B CHL1   48      67.877  24.330   1.577  1.00  0.00      MEMB
ATOM   3870 H26C CHL1   48      67.501  24.500   2.772  1.00  0.00      MEMB
ATOM   3871  C27 CHL1   48      68.852  21.889   1.873  1.00  0.00      MEMB
ATOM   3872 H27A CHL1   48      69.933  22.159   1.949  1.00  0.00      MEMB
ATOM   3873 H27B CHL1   48      68.664  20.858   2.128  1.00  0.00      MEMB
ATOM   3874 H27C CHL1   48      68.547  22.075   0.812  1.00  0.00      MEMB
ATOM   3875  C3  CHL1   49      11.004  56.921  17.388  1.00  0.00      MEMB
ATOM   3876  H3  CHL1   49       9.959  56.554  17.503  1.00  0.00      MEMB
ATOM   3877  O3  CHL1   49      11.574  57.425  18.601  1.00  0.00      MEMB
ATOM   3878  H3' CHL1   49      11.029  58.186  18.873  1.00  0.00      MEMB
ATOM   3879  C4  CHL1   49      11.793  55.705  16.951  1.00  0.00      MEMB
ATOM   3880  H4A CHL1   49      12.793  55.950  16.899  1.00  0.00      MEMB
ATOM   3881  H4B CHL1   49      11.835  54.950  17.756  1.00  0.00      MEMB
ATOM   3882  C5  CHL1   49      11.399  55.197  15.597  1.00  0.00      MEMB
ATOM   3883  C6  CHL1   49      11.082  53.914  15.447  1.00  0.00      MEMB
ATOM   3884  H6  CHL1   49      11.215  53.250  16.311  1.00  0.00      MEMB
ATOM   3885  C7  CHL1   49      10.651  53.322  14.128  1.00  0.00      MEMB
ATOM   3886  H7A CHL1   49      11.027  52.290  13.971  1.00  0.00      MEMB
ATOM   3887  H7B CHL1   49       9.542  53.294  14.055  1.00  0.00      MEMB
ATOM   3888  C8  CHL1   49      11.118  54.184  12.934  1.00  0.00      MEMB
ATOM   3889  H8  CHL1   49      12.223  54.063  12.884  1.00  0.00      MEMB
ATOM   3890  C14 CHL1   49      10.510  53.717  11.616  1.00  0.00      MEMB
ATOM   3891  H14 CHL1   49       9.390  53.804  11.681  1.00  0.00      MEMB
ATOM   3892  C15 CHL1   49      10.704  52.277  11.211  1.00  0.00      MEMB
ATOM   3893 H15A CHL1   49      11.736  51.884  11.264  1.00  0.00      MEMB
ATOM   3894 H15B CHL1   49      10.063  51.705  11.876  1.00  0.00      MEMB
ATOM   3895  C16 CHL1   49      10.251  52.343   9.760  1.00  0.00      MEMB
ATOM   3896 H16A CHL1   49      10.664  51.508   9.153  1.00  0.00      MEMB
ATOM   3897 H16B CHL1   49       9.151  52.398   9.689  1.00  0.00      MEMB
ATOM   3898  C17 CHL1   49      10.215  53.785   9.261  1.00  0.00      MEMB
ATOM   3899  H17 CHL1   49       9.150  54.163   9.298  1.00  0.00      MEMB
ATOM   3900  C13 CHL1   49      10.897  54.540  10.386  1.00  0.00      MEMB
ATOM   3901  C18 CHL1   49      12.428  54.403  10.154  1.00  0.00      MEMB
ATOM   3902 H18A CHL1   49      12.708  53.353   9.932  1.00  0.00      MEMB
ATOM   3903 H18B CHL1   49      12.794  55.034   9.326  1.00  0.00      MEMB
ATOM   3904 H18C CHL1   49      13.006  54.696  11.044  1.00  0.00      MEMB
ATOM   3905  C12 CHL1   49      10.335  55.953  10.637  1.00  0.00      MEMB
ATOM   3906 H12A CHL1   49      10.449  56.607   9.756  1.00  0.00      MEMB
ATOM   3907 H12B CHL1   49       9.237  55.918  10.834  1.00  0.00      MEMB
ATOM   3908  C11 CHL1   49      10.990  56.538  11.897  1.00  0.00      MEMB
ATOM   3909 H11A CHL1   49      12.080  56.608  11.698  1.00  0.00      MEMB
ATOM   3910 H11B CHL1   49      10.638  57.578  12.040  1.00  0.00      MEMB
ATOM   3911  C9  CHL1   49      10.732  55.654  13.164  1.00  0.00      MEMB
ATOM   3912  H9  CHL1   49       9.634  55.630  13.357  1.00  0.00      MEMB
ATOM   3913  C10 CHL1   49      11.295  56.234  14.468  1.00  0.00      MEMB
ATOM   3914  C19 CHL1   49      12.703  56.620  14.171  1.00  0.00      MEMB
ATOM   3915 H19A CHL1   49      13.210  56.982  15.085  1.00  0.00      MEMB
ATOM   3916 H19B CHL1   49      13.300  55.753  13.801  1.00  0.00      MEMB
ATOM   3917 H19C CHL1   49      12.893  57.386  13.386  1.00  0.00      MEMB
ATOM   3918  C1  CHL1   49      10.478  57.458  14.952  1.00  0.00      MEMB
ATOM   3919  H1A CHL1   49      10.492  58.255  14.182  1.00  0.00      MEMB
ATOM   3920  H1B CHL1   49       9.413  57.154  15.034  1.00  0.00      MEMB
ATOM   3921  C2  CHL1   49      10.973  58.010  16.307  1.00  0.00      MEMB
ATOM   3922  H2A CHL1   49      10.285  58.807  16.665  1.00  0.00      MEMB
ATOM   3923  H2B CHL1   49      11.996  58.418  16.159  1.00  0.00      MEMB
ATOM   3924  C20 CHL1   49      10.620  53.877   7.797  1.00  0.00      MEMB
ATOM   3925  H20 CHL1   49      11.639  53.456   7.667  1.00  0.00      MEMB
ATOM   3926  C21 CHL1   49      10.706  55.316   7.292  1.00  0.00      MEMB
ATOM   3927 H21A CHL1   49       9.799  55.900   7.539  1.00  0.00      MEMB
ATOM   3928 H21B CHL1   49      10.786  55.294   6.185  1.00  0.00      MEMB
ATOM   3929 H21C CHL1   49      11.623  55.774   7.720  1.00  0.00      MEMB
ATOM   3930  C22 CHL1   49       9.699  53.082   6.853  1.00  0.00      MEMB
ATOM   3931 H22A CHL1   49       9.316  52.161   7.338  1.00  0.00      MEMB
ATOM   3932 H22B CHL1   49       8.816  53.683   6.548  1.00  0.00      MEMB
ATOM   3933  C23 CHL1   49      10.477  52.550   5.644  1.00  0.00      MEMB
ATOM   3934 H23A CHL1   49      10.983  53.360   5.078  1.00  0.00      MEMB
ATOM   3935 H23B CHL1   49      11.285  51.935   6.093  1.00  0.00      MEMB
ATOM   3936  C24 CHL1   49       9.504  51.743   4.770  1.00  0.00      MEMB
ATOM   3937 H24A CHL1   49       8.992  51.004   5.431  1.00  0.00      MEMB
ATOM   3938 H24B CHL1   49       8.738  52.477   4.432  1.00  0.00      MEMB
ATOM   3939  C25 CHL1   49      10.048  51.058   3.492  1.00  0.00      MEMB
ATOM   3940  H25 CHL1   49      10.647  50.152   3.750  1.00  0.00      MEMB
ATOM   3941  C26 CHL1   49       8.928  50.686   2.512  1.00  0.00      MEMB
ATOM   3942 H26A CHL1   49       8.431  51.627   2.184  1.00  0.00      MEMB
ATOM   3943 H26B CHL1   49       9.425  50.249   1.620  1.00  0.00      MEMB
ATOM   3944 H26C CHL1   49       8.180  49.967   2.895  1.00  0.00      MEMB
ATOM   3945  C27 CHL1   49      10.935  51.974   2.644  1.00  0.00      MEMB
ATOM   3946 H27A CHL1   49      11.084  51.514   1.644  1.00  0.00      MEMB
ATOM   3947 H27B CHL1   49      10.455  52.957   2.477  1.00  0.00      MEMB
ATOM   3948 H27C CHL1   49      11.923  52.138   3.099  1.00  0.00      MEMB
ATOM   3949  C3  CHL1   50      15.618  29.176  17.344  1.00  0.00      MEMB
ATOM   3950  H3  CHL1   50      16.350  28.342  17.253  1.00  0.00      MEMB
ATOM   3951  O3  CHL1   50      15.079  29.095  18.657  1.00  0.00      MEMB
ATOM   3952  H3' CHL1   50      14.659  29.970  18.815  1.00  0.00      MEMB
ATOM   3953  C4  CHL1   50      16.301  30.537  17.154  1.00  0.00      MEMB
ATOM   3954  H4A CHL1   50      15.594  31.346  17.432  1.00  0.00      MEMB
ATOM   3955  H4B CHL1   50      17.138  30.620  17.891  1.00  0.00      MEMB
ATOM   3956  C5  CHL1   50      16.771  30.731  15.721  1.00  0.00      MEMB
ATOM   3957  C6  CHL1   50      18.030  31.038  15.442  1.00  0.00      MEMB
ATOM   3958  H6  CHL1   50      18.683  31.199  16.311  1.00  0.00      MEMB
ATOM   3959  C7  CHL1   50      18.507  31.268  14.021  1.00  0.00      MEMB
ATOM   3960  H7A CHL1   50      19.192  32.105  13.944  1.00  0.00      MEMB
ATOM   3961  H7B CHL1   50      19.068  30.371  13.694  1.00  0.00      MEMB
ATOM   3962  C8  CHL1   50      17.409  31.627  12.984  1.00  0.00      MEMB
ATOM   3963  H8  CHL1   50      17.072  32.676  13.155  1.00  0.00      MEMB
ATOM   3964  C14 CHL1   50      17.835  31.485  11.526  1.00  0.00      MEMB
ATOM   3965  H14 CHL1   50      18.356  30.532  11.453  1.00  0.00      MEMB
ATOM   3966  C15 CHL1   50      18.907  32.261  11.001  1.00  0.00      MEMB
ATOM   3967 H15A CHL1   50      18.417  33.139  11.379  1.00  0.00      MEMB
ATOM   3968 H15B CHL1   50      19.879  32.344  11.447  1.00  0.00      MEMB
ATOM   3969  C16 CHL1   50      18.848  32.210   9.454  1.00  0.00      MEMB
ATOM   3970 H16A CHL1   50      18.496  33.105   8.926  1.00  0.00      MEMB
ATOM   3971 H16B CHL1   50      19.826  32.145   8.994  1.00  0.00      MEMB
ATOM   3972  C17 CHL1   50      17.576  31.603   9.076  1.00  0.00      MEMB
ATOM   3973  H17 CHL1   50      18.020  30.617   8.948  1.00  0.00      MEMB
ATOM   3974  C13 CHL1   50      16.788  31.651  10.413  1.00  0.00      MEMB
ATOM   3975  C18 CHL1   50      16.038  33.017  10.502  1.00  0.00      MEMB
ATOM   3976 H18A CHL1   50      15.321  33.046   9.664  1.00  0.00      MEMB
ATOM   3977 H18B CHL1   50      15.466  33.173  11.437  1.00  0.00      MEMB
ATOM   3978 H18C CHL1   50      16.729  33.876  10.397  1.00  0.00      MEMB
ATOM   3979  C12 CHL1   50      15.916  30.449  10.602  1.00  0.00      MEMB
ATOM   3980 H12A CHL1   50      15.082  30.447   9.876  1.00  0.00      MEMB
ATOM   3981 H12B CHL1   50      16.504  29.500  10.531  1.00  0.00      MEMB
ATOM   3982  C11 CHL1   50      15.355  30.414  12.017  1.00  0.00      MEMB
ATOM   3983 H11A CHL1   50      14.563  31.168  12.104  1.00  0.00      MEMB
ATOM   3984 H11B CHL1   50      14.916  29.400  12.075  1.00  0.00      MEMB
ATOM   3985  C9  CHL1   50      16.367  30.559  13.181  1.00  0.00      MEMB
ATOM   3986  H9  CHL1   50      16.953  29.606  13.121  1.00  0.00      MEMB
ATOM   3987  C10 CHL1   50      15.747  30.555  14.602  1.00  0.00      MEMB
ATOM   3988  C19 CHL1   50      14.806  31.766  14.691  1.00  0.00      MEMB
ATOM   3989 H19A CHL1   50      14.485  31.922  15.737  1.00  0.00      MEMB
ATOM   3990 H19B CHL1   50      15.262  32.676  14.233  1.00  0.00      MEMB
ATOM   3991 H19C CHL1   50      13.871  31.550  14.155  1.00  0.00      MEMB
ATOM   3992  C1  CHL1   50      14.963  29.234  14.833  1.00  0.00      MEMB
ATOM   3993  H1A CHL1   50      14.046  29.288  14.208  1.00  0.00      MEMB
ATOM   3994  H1B CHL1   50      15.596  28.424  14.409  1.00  0.00      MEMB
ATOM   3995  C2  CHL1   50      14.516  28.948  16.296  1.00  0.00      MEMB
ATOM   3996  H2A CHL1   50      14.204  27.896  16.456  1.00  0.00      MEMB
ATOM   3997  H2B CHL1   50      13.637  29.583  16.532  1.00  0.00      MEMB
ATOM   3998  C20 CHL1   50      16.990  32.140   7.721  1.00  0.00      MEMB
ATOM   3999  H20 CHL1   50      16.475  33.121   7.871  1.00  0.00      MEMB
ATOM   4000  C21 CHL1   50      16.008  31.111   7.194  1.00  0.00      MEMB
ATOM   4001 H21A CHL1   50      15.732  31.304   6.134  1.00  0.00      MEMB
ATOM   4002 H21B CHL1   50      15.100  31.144   7.821  1.00  0.00      MEMB
ATOM   4003 H21C CHL1   50      16.474  30.109   7.285  1.00  0.00      MEMB
ATOM   4004  C22 CHL1   50      18.098  32.409   6.667  1.00  0.00      MEMB
ATOM   4005 H22A CHL1   50      18.727  33.226   6.985  1.00  0.00      MEMB
ATOM   4006 H22B CHL1   50      18.764  31.543   6.572  1.00  0.00      MEMB
ATOM   4007  C23 CHL1   50      17.650  32.865   5.297  1.00  0.00      MEMB
ATOM   4008 H23A CHL1   50      17.023  32.075   4.854  1.00  0.00      MEMB
ATOM   4009 H23B CHL1   50      17.014  33.760   5.452  1.00  0.00      MEMB
ATOM   4010  C24 CHL1   50      18.840  33.078   4.354  1.00  0.00      MEMB
ATOM   4011 H24A CHL1   50      19.512  33.880   4.711  1.00  0.00      MEMB
ATOM   4012 H24B CHL1   50      19.458  32.159   4.325  1.00  0.00      MEMB
ATOM   4013  C25 CHL1   50      18.401  33.413   2.932  1.00  0.00      MEMB
ATOM   4014  H25 CHL1   50      17.410  32.940   2.730  1.00  0.00      MEMB
ATOM   4015  C26 CHL1   50      18.211  34.911   2.840  1.00  0.00      MEMB
ATOM   4016 H26A CHL1   50      17.773  35.141   1.854  1.00  0.00      MEMB
ATOM   4017 H26B CHL1   50      17.559  35.251   3.665  1.00  0.00      MEMB
ATOM   4018 H26C CHL1   50      19.159  35.446   2.919  1.00  0.00      MEMB
ATOM   4019  C27 CHL1   50      19.444  33.000   1.897  1.00  0.00      MEMB
ATOM   4020 H27A CHL1   50      20.431  33.406   2.229  1.00  0.00      MEMB
ATOM   4021 H27B CHL1   50      19.514  31.904   1.762  1.00  0.00      MEMB
ATOM   4022 H27C CHL1   50      19.198  33.388   0.896  1.00  0.00      MEMB
ATOM   4023  C3  CHL1   51      54.186 -42.579  17.345  1.00  0.00      MEMB
ATOM   4024  H3  CHL1   51      54.999 -41.811  17.414  1.00  0.00      MEMB
ATOM   4025  O3  CHL1   51      53.917 -43.208  18.580  1.00  0.00      MEMB
ATOM   4026  H3' CHL1   51      54.655 -43.844  18.693  1.00  0.00      MEMB
ATOM   4027  C4  CHL1   51      52.892 -41.901  16.884  1.00  0.00      MEMB
ATOM   4028  H4A CHL1   51      52.009 -42.549  16.925  1.00  0.00      MEMB
ATOM   4029  H4B CHL1   51      52.639 -41.037  17.557  1.00  0.00      MEMB
ATOM   4030  C5  CHL1   51      53.024 -41.552  15.436  1.00  0.00      MEMB
ATOM   4031  C6  CHL1   51      52.844 -40.370  15.072  1.00  0.00      MEMB
ATOM   4032  H6  CHL1   51      52.563 -39.793  15.951  1.00  0.00      MEMB
ATOM   4033  C7  CHL1   51      52.854 -39.908  13.645  1.00  0.00      MEMB
ATOM   4034  H7A CHL1   51      51.938 -39.525  13.375  1.00  0.00      MEMB
ATOM   4035  H7B CHL1   51      53.537 -39.084  13.385  1.00  0.00      MEMB
ATOM   4036  C8  CHL1   51      52.734 -40.991  12.611  1.00  0.00      MEMB
ATOM   4037  H8  CHL1   51      51.684 -41.393  12.645  1.00  0.00      MEMB
ATOM   4038  C14 CHL1   51      53.157 -40.491  11.263  1.00  0.00      MEMB
ATOM   4039  H14 CHL1   51      54.142 -39.963  11.319  1.00  0.00      MEMB
ATOM   4040  C15 CHL1   51      52.395 -39.466  10.735  1.00  0.00      MEMB
ATOM   4041 H15A CHL1   51      51.394 -39.854  11.029  1.00  0.00      MEMB
ATOM   4042 H15B CHL1   51      52.710 -38.553  11.195  1.00  0.00      MEMB
ATOM   4043  C16 CHL1   51      52.673 -39.366   9.256  1.00  0.00      MEMB
ATOM   4044 H16A CHL1   51      51.680 -39.391   9.217  1.00  0.00      MEMB
ATOM   4045 H16B CHL1   51      52.936 -38.457   8.702  1.00  0.00      MEMB
ATOM   4046  C17 CHL1   51      53.334 -40.574   8.875  1.00  0.00      MEMB
ATOM   4047  H17 CHL1   51      54.339 -40.134   9.016  1.00  0.00      MEMB
ATOM   4048  C13 CHL1   51      53.046 -41.460  10.119  1.00  0.00      MEMB
ATOM   4049  C18 CHL1   51      51.618 -42.099  10.033  1.00  0.00      MEMB
ATOM   4050 H18A CHL1   51      51.437 -42.790  10.873  1.00  0.00      MEMB
ATOM   4051 H18B CHL1   51      50.777 -41.380  10.085  1.00  0.00      MEMB
ATOM   4052 H18C CHL1   51      51.504 -42.649   9.087  1.00  0.00      MEMB
ATOM   4053  C12 CHL1   51      54.152 -42.404  10.481  1.00  0.00      MEMB
ATOM   4054 H12A CHL1   51      54.190 -43.180   9.711  1.00  0.00      MEMB
ATOM   4055 H12B CHL1   51      55.088 -41.797  10.439  1.00  0.00      MEMB
ATOM   4056  C11 CHL1   51      53.999 -43.027  11.887  1.00  0.00      MEMB
ATOM   4057 H11A CHL1   51      53.191 -43.786  11.866  1.00  0.00      MEMB
ATOM   4058 H11B CHL1   51      54.956 -43.554  12.078  1.00  0.00      MEMB
ATOM   4059  C9  CHL1   51      53.728 -41.990  13.008  1.00  0.00      MEMB
ATOM   4060  H9  CHL1   51      54.673 -41.398  13.122  1.00  0.00      MEMB
ATOM   4061  C10 CHL1   51      53.413 -42.538  14.409  1.00  0.00      MEMB
ATOM   4062  C19 CHL1   51      52.278 -43.572  14.301  1.00  0.00      MEMB
ATOM   4063 H19A CHL1   51      52.704 -44.458  13.817  1.00  0.00      MEMB
ATOM   4064 H19B CHL1   51      51.936 -43.898  15.295  1.00  0.00      MEMB
ATOM   4065 H19C CHL1   51      51.397 -43.280  13.688  1.00  0.00      MEMB
ATOM   4066  C1  CHL1   51      54.731 -43.089  14.953  1.00  0.00      MEMB
ATOM   4067  H1A CHL1   51      55.038 -43.869  14.242  1.00  0.00      MEMB
ATOM   4068  H1B CHL1   51      55.509 -42.284  14.918  1.00  0.00      MEMB
ATOM   4069  C2  CHL1   51      54.677 -43.656  16.372  1.00  0.00      MEMB
ATOM   4070  H2A CHL1   51      55.709 -43.989  16.629  1.00  0.00      MEMB
ATOM   4071  H2B CHL1   51      54.002 -44.533  16.446  1.00  0.00      MEMB
ATOM   4072  C20 CHL1   51      53.128 -40.964   7.388  1.00  0.00      MEMB
ATOM   4073  H20 CHL1   51      52.049 -41.179   7.203  1.00  0.00      MEMB
ATOM   4074  C21 CHL1   51      53.897 -42.277   7.148  1.00  0.00      MEMB
ATOM   4075 H21A CHL1   51      53.903 -42.582   6.081  1.00  0.00      MEMB
ATOM   4076 H21B CHL1   51      53.398 -43.077   7.737  1.00  0.00      MEMB
ATOM   4077 H21C CHL1   51      54.953 -42.188   7.478  1.00  0.00      MEMB
ATOM   4078  C22 CHL1   51      53.585 -39.843   6.376  1.00  0.00      MEMB
ATOM   4079 H22A CHL1   51      53.357 -38.815   6.741  1.00  0.00      MEMB
ATOM   4080 H22B CHL1   51      54.681 -39.932   6.250  1.00  0.00      MEMB
ATOM   4081  C23 CHL1   51      53.112 -39.932   4.911  1.00  0.00      MEMB
ATOM   4082 H23A CHL1   51      53.373 -40.885   4.450  1.00  0.00      MEMB
ATOM   4083 H23B CHL1   51      52.067 -40.064   4.771  1.00  0.00      MEMB
ATOM   4084  C24 CHL1   51      53.491 -38.714   4.074  1.00  0.00      MEMB
ATOM   4085 H24A CHL1   51      52.919 -37.787   4.353  1.00  0.00      MEMB
ATOM   4086 H24B CHL1   51      54.536 -38.492   4.258  1.00  0.00      MEMB
ATOM   4087  C25 CHL1   51      53.364 -38.992   2.611  1.00  0.00      MEMB
ATOM   4088  H25 CHL1   51      53.170 -40.062   2.339  1.00  0.00      MEMB
ATOM   4089  C26 CHL1   51      52.113 -38.375   2.344  1.00  0.00      MEMB
ATOM   4090 H26A CHL1   51      52.158 -38.899   1.390  1.00  0.00      MEMB
ATOM   4091 H26B CHL1   51      51.098 -38.710   2.346  1.00  0.00      MEMB
ATOM   4092 H26C CHL1   51      52.095 -37.254   2.326  1.00  0.00      MEMB
ATOM   4093  C27 CHL1   51      54.501 -38.441   1.699  1.00  0.00      MEMB
ATOM   4094 H27A CHL1   51      54.616 -39.036   0.783  1.00  0.00      MEMB
ATOM   4095 H27B CHL1   51      54.367 -37.405   1.324  1.00  0.00      MEMB
ATOM   4096 H27C CHL1   51      55.463 -38.536   2.217  1.00  0.00      MEMB
ATOM   4097  C3  CHL1   52     -46.430  60.378  17.413  1.00  0.00      MEMB
ATOM   4098  H3  CHL1   52     -45.718  59.526  17.603  1.00  0.00      MEMB
ATOM   4099  O3  CHL1   52     -46.674  61.027  18.644  1.00  0.00      MEMB
ATOM   4100  H3' CHL1   52     -45.771  61.242  18.910  1.00  0.00      MEMB
ATOM   4101  C4  CHL1   52     -45.871  61.410  16.503  1.00  0.00      MEMB
ATOM   4102  H4A CHL1   52     -46.349  62.359  16.346  1.00  0.00      MEMB
ATOM   4103  H4B CHL1   52     -45.119  61.849  17.160  1.00  0.00      MEMB
ATOM   4104  C5  CHL1   52     -45.701  60.759  15.154  1.00  0.00      MEMB
ATOM   4105  C6  CHL1   52     -44.694  60.483  14.562  1.00  0.00      MEMB
ATOM   4106  H6  CHL1   52     -43.952  60.969  15.002  1.00  0.00      MEMB
ATOM   4107  C7  CHL1   52     -44.478  60.005  13.150  1.00  0.00      MEMB
ATOM   4108  H7A CHL1   52     -44.163  60.859  12.508  1.00  0.00      MEMB
ATOM   4109  H7B CHL1   52     -43.728  59.155  13.198  1.00  0.00      MEMB
ATOM   4110  C8  CHL1   52     -45.409  59.844  12.169  1.00  0.00      MEMB
ATOM   4111  H8  CHL1   52     -45.769  60.830  11.761  1.00  0.00      MEMB
ATOM   4112  C14 CHL1   52     -44.854  58.951  11.105  1.00  0.00      MEMB
ATOM   4113  H14 CHL1   52     -44.228  58.128  11.553  1.00  0.00      MEMB
ATOM   4114  C15 CHL1   52     -44.019  59.527  10.110  1.00  0.00      MEMB
ATOM   4115 H15A CHL1   52     -44.234  60.615   9.938  1.00  0.00      MEMB
ATOM   4116 H15B CHL1   52     -42.959  59.217  10.332  1.00  0.00      MEMB
ATOM   4117  C16 CHL1   52     -44.151  58.830   8.802  1.00  0.00      MEMB
ATOM   4118 H16A CHL1   52     -44.370  59.586   8.015  1.00  0.00      MEMB
ATOM   4119 H16B CHL1   52     -43.190  58.373   8.684  1.00  0.00      MEMB
ATOM   4120  C17 CHL1   52     -45.163  57.758   9.101  1.00  0.00      MEMB
ATOM   4121  H17 CHL1   52     -44.633  56.922   9.607  1.00  0.00      MEMB
ATOM   4122  C13 CHL1   52     -45.901  58.479  10.222  1.00  0.00      MEMB
ATOM   4123  C18 CHL1   52     -46.730  59.617   9.591  1.00  0.00      MEMB
ATOM   4124 H18A CHL1   52     -47.467  59.154   8.912  1.00  0.00      MEMB
ATOM   4125 H18B CHL1   52     -47.245  60.258  10.329  1.00  0.00      MEMB
ATOM   4126 H18C CHL1   52     -46.091  60.293   9.008  1.00  0.00      MEMB
ATOM   4127  C12 CHL1   52     -46.653  57.746  11.204  1.00  0.00      MEMB
ATOM   4128 H12A CHL1   52     -47.419  57.444  10.541  1.00  0.00      MEMB
ATOM   4129 H12B CHL1   52     -46.243  56.803  11.586  1.00  0.00      MEMB
ATOM   4130  C11 CHL1   52     -47.219  58.597  12.396  1.00  0.00      MEMB
ATOM   4131 H11A CHL1   52     -47.941  59.317  11.993  1.00  0.00      MEMB
ATOM   4132 H11B CHL1   52     -47.683  58.004  13.223  1.00  0.00      MEMB
ATOM   4133  C9  CHL1   52     -46.211  59.196  13.162  1.00  0.00      MEMB
ATOM   4134  H9  CHL1   52     -45.604  58.336  13.627  1.00  0.00      MEMB
ATOM   4135  C10 CHL1   52     -46.688  60.150  14.335  1.00  0.00      MEMB
ATOM   4136  C19 CHL1   52     -47.382  61.399  13.786  1.00  0.00      MEMB
ATOM   4137 H19A CHL1   52     -48.161  61.019  13.126  1.00  0.00      MEMB
ATOM   4138 H19B CHL1   52     -47.857  61.961  14.612  1.00  0.00      MEMB
ATOM   4139 H19C CHL1   52     -46.734  62.089  13.180  1.00  0.00      MEMB
ATOM   4140  C1  CHL1   52     -47.406  59.303  15.374  1.00  0.00      MEMB
ATOM   4141  H1A CHL1   52     -48.363  59.041  14.899  1.00  0.00      MEMB
ATOM   4142  H1B CHL1   52     -46.756  58.393  15.536  1.00  0.00      MEMB
ATOM   4143  C2  CHL1   52     -47.705  59.957  16.737  1.00  0.00      MEMB
ATOM   4144  H2A CHL1   52     -48.249  59.285  17.414  1.00  0.00      MEMB
ATOM   4145  H2B CHL1   52     -48.309  60.876  16.572  1.00  0.00      MEMB
ATOM   4146  C20 CHL1   52     -45.808  57.232   7.828  1.00  0.00      MEMB
ATOM   4147  H20 CHL1   52     -46.397  58.033   7.322  1.00  0.00      MEMB
ATOM   4148  C21 CHL1   52     -46.610  55.955   8.000  1.00  0.00      MEMB
ATOM   4149 H21A CHL1   52     -47.182  56.041   8.863  1.00  0.00      MEMB
ATOM   4150 H21B CHL1   52     -46.124  55.096   8.440  1.00  0.00      MEMB
ATOM   4151 H21C CHL1   52     -47.273  55.696   7.146  1.00  0.00      MEMB
ATOM   4152  C22 CHL1   52     -44.741  56.821   6.888  1.00  0.00      MEMB
ATOM   4153 H22A CHL1   52     -44.094  57.659   6.645  1.00  0.00      MEMB
ATOM   4154 H22B CHL1   52     -44.191  55.904   7.220  1.00  0.00      MEMB
ATOM   4155  C23 CHL1   52     -45.296  56.482   5.604  1.00  0.00      MEMB
ATOM   4156 H23A CHL1   52     -44.404  55.863   5.317  1.00  0.00      MEMB
ATOM   4157 H23B CHL1   52     -45.962  55.672   5.612  1.00  0.00      MEMB
ATOM   4158  C24 CHL1   52     -45.945  57.665   4.757  1.00  0.00      MEMB
ATOM   4159 H24A CHL1   52     -46.978  57.699   5.198  1.00  0.00      MEMB
ATOM   4160 H24B CHL1   52     -45.433  58.607   4.755  1.00  0.00      MEMB
ATOM   4161  C25 CHL1   52     -46.392  57.548   3.269  1.00  0.00      MEMB
ATOM   4162  H25 CHL1   52     -46.940  56.718   3.727  1.00  0.00      MEMB
ATOM   4163  C26 CHL1   52     -47.135  58.515   2.506  1.00  0.00      MEMB
ATOM   4164 H26A CHL1   52     -46.438  59.337   2.395  1.00  0.00      MEMB
ATOM   4165 H26B CHL1   52     -47.413  58.150   1.468  1.00  0.00      MEMB
ATOM   4166 H26C CHL1   52     -47.983  58.772   3.076  1.00  0.00      MEMB
ATOM   4167  C27 CHL1   52     -45.744  57.234   1.925  1.00  0.00      MEMB
ATOM   4168 H27A CHL1   52     -45.103  56.490   2.242  1.00  0.00      MEMB
ATOM   4169 H27B CHL1   52     -45.814  56.653   0.940  1.00  0.00      MEMB
ATOM   4170 H27C CHL1   52     -44.971  57.396   1.881  1.00  0.00      MEMB
ATOM   4171  C3  CHL1   53      51.941 -50.528  17.317  1.00  0.00      MEMB
ATOM   4172  H3  CHL1   53      53.032 -50.740  17.201  1.00  0.00      MEMB
ATOM   4173  O3  CHL1   53      51.636 -50.340  18.699  1.00  0.00      MEMB
ATOM   4174  H3' CHL1   53      51.940 -49.440  18.926  1.00  0.00      MEMB
ATOM   4175  C4  CHL1   53      51.540 -49.242  16.580  1.00  0.00      MEMB
ATOM   4176  H4A CHL1   53      50.470 -49.039  16.802  1.00  0.00      MEMB
ATOM   4177  H4B CHL1   53      52.119 -48.394  17.002  1.00  0.00      MEMB
ATOM   4178  C5  CHL1   53      51.682 -49.301  15.087  1.00  0.00      MEMB
ATOM   4179  C6  CHL1   53      52.350 -48.340  14.419  1.00  0.00      MEMB
ATOM   4180  H6  CHL1   53      52.861 -47.517  14.935  1.00  0.00      MEMB
ATOM   4181  C7  CHL1   53      52.457 -48.265  12.941  1.00  0.00      MEMB
ATOM   4182  H7A CHL1   53      52.167 -47.260  12.568  1.00  0.00      MEMB
ATOM   4183  H7B CHL1   53      53.506 -48.439  12.668  1.00  0.00      MEMB
ATOM   4184  C8  CHL1   53      51.589 -49.316  12.253  1.00  0.00      MEMB
ATOM   4185  H8  CHL1   53      50.541 -48.963  12.277  1.00  0.00      MEMB
ATOM   4186  C14 CHL1   53      52.064 -49.487  10.818  1.00  0.00      MEMB
ATOM   4187  H14 CHL1   53      53.035 -50.050  10.846  1.00  0.00      MEMB
ATOM   4188  C15 CHL1   53      52.237 -48.225   9.943  1.00  0.00      MEMB
ATOM   4189 H15A CHL1   53      51.406 -47.555  10.258  1.00  0.00      MEMB
ATOM   4190 H15B CHL1   53      53.213 -47.698   9.975  1.00  0.00      MEMB
ATOM   4191  C16 CHL1   53      51.931 -48.680   8.510  1.00  0.00      MEMB
ATOM   4192 H16A CHL1   53      51.066 -48.090   8.151  1.00  0.00      MEMB
ATOM   4193 H16B CHL1   53      52.765 -48.558   7.791  1.00  0.00      MEMB
ATOM   4194  C17 CHL1   53      51.548 -50.175   8.592  1.00  0.00      MEMB
ATOM   4195  H17 CHL1   53      52.531 -50.694   8.520  1.00  0.00      MEMB
ATOM   4196  C13 CHL1   53      51.083 -50.335  10.052  1.00  0.00      MEMB
ATOM   4197  C18 CHL1   53      49.645 -49.771  10.099  1.00  0.00      MEMB
ATOM   4198 H18A CHL1   53      49.108 -49.835  11.058  1.00  0.00      MEMB
ATOM   4199 H18B CHL1   53      49.472 -48.764   9.683  1.00  0.00      MEMB
ATOM   4200 H18C CHL1   53      49.129 -50.472   9.471  1.00  0.00      MEMB
ATOM   4201  C12 CHL1   53      51.163 -51.734  10.665  1.00  0.00      MEMB
ATOM   4202 H12A CHL1   53      50.385 -52.362  10.208  1.00  0.00      MEMB
ATOM   4203 H12B CHL1   53      52.151 -52.201  10.486  1.00  0.00      MEMB
ATOM   4204  C11 CHL1   53      50.873 -51.751  12.169  1.00  0.00      MEMB
ATOM   4205 H11A CHL1   53      49.765 -51.652  12.224  1.00  0.00      MEMB
ATOM   4206 H11B CHL1   53      51.186 -52.753  12.530  1.00  0.00      MEMB
ATOM   4207  C9  CHL1   53      51.594 -50.657  12.991  1.00  0.00      MEMB
ATOM   4208  H9  CHL1   53      52.679 -50.929  13.045  1.00  0.00      MEMB
ATOM   4209  C10 CHL1   53      51.067 -50.563  14.445  1.00  0.00      MEMB
ATOM   4210  C19 CHL1   53      49.515 -50.410  14.472  1.00  0.00      MEMB
ATOM   4211 H19A CHL1   53      49.228 -49.617  13.756  1.00  0.00      MEMB
ATOM   4212 H19B CHL1   53      48.993 -51.318  14.119  1.00  0.00      MEMB
ATOM   4213 H19C CHL1   53      49.109 -50.213  15.491  1.00  0.00      MEMB
ATOM   4214  C1  CHL1   53      51.458 -51.859  15.218  1.00  0.00      MEMB
ATOM   4215  H1A CHL1   53      50.944 -52.756  14.801  1.00  0.00      MEMB
ATOM   4216  H1B CHL1   53      52.541 -52.028  15.055  1.00  0.00      MEMB
ATOM   4217  C2  CHL1   53      51.188 -51.742  16.736  1.00  0.00      MEMB
ATOM   4218  H2A CHL1   53      51.507 -52.663  17.257  1.00  0.00      MEMB
ATOM   4219  H2B CHL1   53      50.102 -51.626  16.946  1.00  0.00      MEMB
ATOM   4220  C20 CHL1   53      50.628 -50.615   7.416  1.00  0.00      MEMB
ATOM   4221  H20 CHL1   53      49.613 -50.147   7.476  1.00  0.00      MEMB
ATOM   4222  C21 CHL1   53      50.421 -52.142   7.367  1.00  0.00      MEMB
ATOM   4223 H21A CHL1   53      50.003 -52.579   8.291  1.00  0.00      MEMB
ATOM   4224 H21B CHL1   53      51.342 -52.672   7.050  1.00  0.00      MEMB
ATOM   4225 H21C CHL1   53      49.654 -52.341   6.600  1.00  0.00      MEMB
ATOM   4226  C22 CHL1   53      51.113 -50.094   6.041  1.00  0.00      MEMB
ATOM   4227 H22A CHL1   53      51.202 -48.994   6.142  1.00  0.00      MEMB
ATOM   4228 H22B CHL1   53      52.082 -50.532   5.738  1.00  0.00      MEMB
ATOM   4229  C23 CHL1   53      50.161 -50.393   4.883  1.00  0.00      MEMB
ATOM   4230 H23A CHL1   53      50.114 -51.497   4.758  1.00  0.00      MEMB
ATOM   4231 H23B CHL1   53      49.148 -50.055   5.184  1.00  0.00      MEMB
ATOM   4232  C24 CHL1   53      50.616 -49.752   3.563  1.00  0.00      MEMB
ATOM   4233 H24A CHL1   53      50.615 -48.641   3.625  1.00  0.00      MEMB
ATOM   4234 H24B CHL1   53      51.651 -50.067   3.304  1.00  0.00      MEMB
ATOM   4235  C25 CHL1   53      49.668 -50.110   2.427  1.00  0.00      MEMB
ATOM   4236  H25 CHL1   53      48.666 -50.206   2.859  1.00  0.00      MEMB
ATOM   4237  C26 CHL1   53      49.620 -48.959   1.453  1.00  0.00      MEMB
ATOM   4238 H26A CHL1   53      48.817 -49.098   0.663  1.00  0.00      MEMB
ATOM   4239 H26B CHL1   53      49.506 -47.964   1.861  1.00  0.00      MEMB
ATOM   4240 H26C CHL1   53      50.657 -48.954   1.028  1.00  0.00      MEMB
ATOM   4241  C27 CHL1   53      50.008 -51.472   1.814  1.00  0.00      MEMB
ATOM   4242 H27A CHL1   53      51.061 -51.512   1.486  1.00  0.00      MEMB
ATOM   4243 H27B CHL1   53      49.903 -52.240   2.606  1.00  0.00      MEMB
ATOM   4244 H27C CHL1   53      49.338 -51.714   0.961  1.00  0.00      MEMB
ATOM   4245  C3  CHL1   54      -3.709 -49.911  17.331  1.00  0.00      MEMB
ATOM   4246  H3  CHL1   54      -3.164 -48.961  17.168  1.00  0.00      MEMB
ATOM   4247  O3  CHL1   54      -4.176 -49.918  18.683  1.00  0.00      MEMB
ATOM   4248  H3' CHL1   54      -4.547 -49.051  18.857  1.00  0.00      MEMB
ATOM   4249  C4  CHL1   54      -4.886 -49.942  16.322  1.00  0.00      MEMB
ATOM   4250  H4A CHL1   54      -5.510 -50.822  16.581  1.00  0.00      MEMB
ATOM   4251  H4B CHL1   54      -5.519 -49.045  16.455  1.00  0.00      MEMB
ATOM   4252  C5  CHL1   54      -4.523 -50.016  14.856  1.00  0.00      MEMB
ATOM   4253  C6  CHL1   54      -5.120 -49.244  13.911  1.00  0.00      MEMB
ATOM   4254  H6  CHL1   54      -5.889 -48.531  14.199  1.00  0.00      MEMB
ATOM   4255  C7  CHL1   54      -4.844 -49.269  12.428  1.00  0.00      MEMB
ATOM   4256  H7A CHL1   54      -5.740 -49.336  11.772  1.00  0.00      MEMB
ATOM   4257  H7B CHL1   54      -4.346 -48.318  12.166  1.00  0.00      MEMB
ATOM   4258  C8  CHL1   54      -3.909 -50.399  12.021  1.00  0.00      MEMB
ATOM   4259  H8  CHL1   54      -4.532 -51.309  11.917  1.00  0.00      MEMB
ATOM   4260  C14 CHL1   54      -3.309 -50.048  10.644  1.00  0.00      MEMB
ATOM   4261  H14 CHL1   54      -2.729 -49.105  10.846  1.00  0.00      MEMB
ATOM   4262  C15 CHL1   54      -4.200 -49.818   9.427  1.00  0.00      MEMB
ATOM   4263 H15A CHL1   54      -5.045 -50.525   9.316  1.00  0.00      MEMB
ATOM   4264 H15B CHL1   54      -4.547 -48.787   9.551  1.00  0.00      MEMB
ATOM   4265  C16 CHL1   54      -3.317 -50.027   8.196  1.00  0.00      MEMB
ATOM   4266 H16A CHL1   54      -3.700 -50.904   7.611  1.00  0.00      MEMB
ATOM   4267 H16B CHL1   54      -3.223 -49.107   7.591  1.00  0.00      MEMB
ATOM   4268  C17 CHL1   54      -1.954 -50.440   8.737  1.00  0.00      MEMB
ATOM   4269  H17 CHL1   54      -1.326 -49.533   8.893  1.00  0.00      MEMB
ATOM   4270  C13 CHL1   54      -2.308 -50.974  10.152  1.00  0.00      MEMB
ATOM   4271  C18 CHL1   54      -3.218 -52.380   9.956  1.00  0.00      MEMB
ATOM   4272 H18A CHL1   54      -3.677 -52.687   9.008  1.00  0.00      MEMB
ATOM   4273 H18B CHL1   54      -2.675 -53.338   9.919  1.00  0.00      MEMB
ATOM   4274 H18C CHL1   54      -3.615 -52.726  10.924  1.00  0.00      MEMB
ATOM   4275  C12 CHL1   54      -1.252 -50.520  11.386  1.00  0.00      MEMB
ATOM   4276 H12A CHL1   54      -0.065 -50.580  11.299  1.00  0.00      MEMB
ATOM   4277 H12B CHL1   54      -0.658 -49.694  11.429  1.00  0.00      MEMB
ATOM   4278  C11 CHL1   54      -1.654 -51.108  12.743  1.00  0.00      MEMB
ATOM   4279 H11A CHL1   54      -1.989 -52.078  12.610  1.00  0.00      MEMB
ATOM   4280 H11B CHL1   54      -0.822 -51.370  13.411  1.00  0.00      MEMB
ATOM   4281  C9  CHL1   54      -2.880 -50.526  13.173  1.00  0.00      MEMB
ATOM   4282  H9  CHL1   54      -2.337 -49.564  13.265  1.00  0.00      MEMB
ATOM   4283  C10 CHL1   54      -3.398 -51.000  14.551  1.00  0.00      MEMB
ATOM   4284  C19 CHL1   54      -4.121 -52.367  14.481  1.00  0.00      MEMB
ATOM   4285 H19A CHL1   54      -4.763 -52.575  15.356  1.00  0.00      MEMB
ATOM   4286 H19B CHL1   54      -4.768 -52.424  13.593  1.00  0.00      MEMB
ATOM   4287 H19C CHL1   54      -3.421 -53.206  14.416  1.00  0.00      MEMB
ATOM   4288  C1  CHL1   54      -2.241 -51.070  15.622  1.00  0.00      MEMB
ATOM   4289  H1A CHL1   54      -1.569 -51.941  15.471  1.00  0.00      MEMB
ATOM   4290  H1B CHL1   54      -1.582 -50.207  15.424  1.00  0.00      MEMB
ATOM   4291  C2  CHL1   54      -2.718 -51.068  17.093  1.00  0.00      MEMB
ATOM   4292  H2A CHL1   54      -1.853 -50.968  17.788  1.00  0.00      MEMB
ATOM   4293  H2B CHL1   54      -3.210 -52.039  17.327  1.00  0.00      MEMB
ATOM   4294  C20 CHL1   54      -1.261 -51.333   7.703  1.00  0.00      MEMB
ATOM   4295  H20 CHL1   54      -1.575 -52.393   7.805  1.00  0.00      MEMB
ATOM   4296  C21 CHL1   54       0.157 -51.280   7.675  1.00  0.00      MEMB
ATOM   4297 H21A CHL1   54       0.564 -50.525   8.368  1.00  0.00      MEMB
ATOM   4298 H21B CHL1   54       0.763 -51.792   7.074  1.00  0.00      MEMB
ATOM   4299 H21C CHL1   54       0.598 -52.275   7.939  1.00  0.00      MEMB
ATOM   4300  C22 CHL1   54      -1.121 -50.682   6.383  1.00  0.00      MEMB
ATOM   4301 H22A CHL1   54      -2.121 -50.480   6.034  1.00  0.00      MEMB
ATOM   4302 H22B CHL1   54      -0.553 -49.718   6.530  1.00  0.00      MEMB
ATOM   4303  C23 CHL1   54      -0.419 -51.559   5.367  1.00  0.00      MEMB
ATOM   4304 H23A CHL1   54       0.696 -51.413   5.325  1.00  0.00      MEMB
ATOM   4305 H23B CHL1   54      -0.585 -52.644   5.650  1.00  0.00      MEMB
ATOM   4306  C24 CHL1   54      -0.881 -51.018   4.091  1.00  0.00      MEMB
ATOM   4307 H24A CHL1   54      -1.914 -51.140   3.817  1.00  0.00      MEMB
ATOM   4308 H24B CHL1   54      -0.788 -49.969   3.981  1.00  0.00      MEMB
ATOM   4309  C25 CHL1   54      -0.130 -51.464   2.977  1.00  0.00      MEMB
ATOM   4310  H25 CHL1   54       0.954 -51.314   2.983  1.00  0.00      MEMB
ATOM   4311  C26 CHL1   54       0.214 -52.934   3.271  1.00  0.00      MEMB
ATOM   4312 H26A CHL1   54       0.417 -53.660   2.422  1.00  0.00      MEMB
ATOM   4313 H26B CHL1   54       0.436 -53.565   4.086  1.00  0.00      MEMB
ATOM   4314 H26C CHL1   54      -0.796 -52.967   3.550  1.00  0.00      MEMB
ATOM   4315  C27 CHL1   54      -0.927 -50.739   1.722  1.00  0.00      MEMB
ATOM   4316 H27A CHL1   54      -0.635 -51.002   0.720  1.00  0.00      MEMB
ATOM   4317 H27B CHL1   54      -1.935 -50.996   1.299  1.00  0.00      MEMB
ATOM   4318 H27C CHL1   54      -0.375 -49.897   1.417  1.00  0.00      MEMB
ATOM   4319  C3  CHL1   55     -26.598 -55.324  17.347  1.00  0.00      MEMB
ATOM   4320  H3  CHL1   55     -25.672 -55.941  17.290  1.00  0.00      MEMB
ATOM   4321  O3  CHL1   55     -26.926 -55.066  18.711  1.00  0.00      MEMB
ATOM   4322  H3' CHL1   55     -26.088 -54.863  19.133  1.00  0.00      MEMB
ATOM   4323  C4  CHL1   55     -26.347 -53.983  16.662  1.00  0.00      MEMB
ATOM   4324  H4A CHL1   55     -27.276 -53.398  16.824  1.00  0.00      MEMB
ATOM   4325  H4B CHL1   55     -25.512 -53.398  17.106  1.00  0.00      MEMB
ATOM   4326  C5  CHL1   55     -26.144 -54.213  15.190  1.00  0.00      MEMB
ATOM   4327  C6  CHL1   55     -24.992 -53.982  14.558  1.00  0.00      MEMB
ATOM   4328  H6  CHL1   55     -24.102 -53.695  15.129  1.00  0.00      MEMB
ATOM   4329  C7  CHL1   55     -24.865 -54.049  13.069  1.00  0.00      MEMB
ATOM   4330  H7A CHL1   55     -24.203 -53.224  12.772  1.00  0.00      MEMB
ATOM   4331  H7B CHL1   55     -24.403 -55.010  12.759  1.00  0.00      MEMB
ATOM   4332  C8  CHL1   55     -26.249 -53.948  12.368  1.00  0.00      MEMB
ATOM   4333  H8  CHL1   55     -26.664 -52.936  12.600  1.00  0.00      MEMB
ATOM   4334  C14 CHL1   55     -26.151 -54.231  10.870  1.00  0.00      MEMB
ATOM   4335  H14 CHL1   55     -25.541 -55.163  10.724  1.00  0.00      MEMB
ATOM   4336  C15 CHL1   55     -25.360 -53.310  10.060  1.00  0.00      MEMB
ATOM   4337 H15A CHL1   55     -25.730 -52.270  10.287  1.00  0.00      MEMB
ATOM   4338 H15B CHL1   55     -24.286 -53.457  10.356  1.00  0.00      MEMB
ATOM   4339  C16 CHL1   55     -25.668 -53.608   8.589  1.00  0.00      MEMB
ATOM   4340 H16A CHL1   55     -25.807 -52.671   8.004  1.00  0.00      MEMB
ATOM   4341 H16B CHL1   55     -24.873 -54.199   8.099  1.00  0.00      MEMB
ATOM   4342  C17 CHL1   55     -26.961 -54.474   8.630  1.00  0.00      MEMB
ATOM   4343  H17 CHL1   55     -26.658 -55.544   8.590  1.00  0.00      MEMB
ATOM   4344  C13 CHL1   55     -27.451 -54.336  10.085  1.00  0.00      MEMB
ATOM   4345  C18 CHL1   55     -28.282 -53.037  10.193  1.00  0.00      MEMB
ATOM   4346 H18A CHL1   55     -27.826 -52.233   9.581  1.00  0.00      MEMB
ATOM   4347 H18B CHL1   55     -29.311 -53.235   9.829  1.00  0.00      MEMB
ATOM   4348 H18C CHL1   55     -28.343 -52.691  11.242  1.00  0.00      MEMB
ATOM   4349  C12 CHL1   55     -28.124 -55.563  10.676  1.00  0.00      MEMB
ATOM   4350 H12A CHL1   55     -29.073 -55.852  10.190  1.00  0.00      MEMB
ATOM   4351 H12B CHL1   55     -27.377 -56.382  10.582  1.00  0.00      MEMB
ATOM   4352  C11 CHL1   55     -28.403 -55.341  12.158  1.00  0.00      MEMB
ATOM   4353 H11A CHL1   55     -29.079 -54.466  12.212  1.00  0.00      MEMB
ATOM   4354 H11B CHL1   55     -28.963 -56.211  12.556  1.00  0.00      MEMB
ATOM   4355  C9  CHL1   55     -27.118 -55.032  12.977  1.00  0.00      MEMB
ATOM   4356  H9  CHL1   55     -26.453 -55.928  12.910  1.00  0.00      MEMB
ATOM   4357  C10 CHL1   55     -27.353 -54.816  14.482  1.00  0.00      MEMB
ATOM   4358  C19 CHL1   55     -28.652 -53.980  14.641  1.00  0.00      MEMB
ATOM   4359 H19A CHL1   55     -28.564 -53.096  13.980  1.00  0.00      MEMB
ATOM   4360 H19B CHL1   55     -29.505 -54.626  14.341  1.00  0.00      MEMB
ATOM   4361 H19C CHL1   55     -28.898 -53.644  15.666  1.00  0.00      MEMB
ATOM   4362  C1  CHL1   55     -27.554 -56.211  15.127  1.00  0.00      MEMB
ATOM   4363  H1A CHL1   55     -28.444 -56.604  14.603  1.00  0.00      MEMB
ATOM   4364  H1B CHL1   55     -26.759 -56.936  14.844  1.00  0.00      MEMB
ATOM   4365  C2  CHL1   55     -27.761 -56.079  16.655  1.00  0.00      MEMB
ATOM   4366  H2A CHL1   55     -27.952 -57.031  17.183  1.00  0.00      MEMB
ATOM   4367  H2B CHL1   55     -28.684 -55.477  16.787  1.00  0.00      MEMB
ATOM   4368  C20 CHL1   55     -27.932 -54.189   7.452  1.00  0.00      MEMB
ATOM   4369  H20 CHL1   55     -28.185 -53.108   7.491  1.00  0.00      MEMB
ATOM   4370  C21 CHL1   55     -29.252 -54.987   7.584  1.00  0.00      MEMB
ATOM   4371 H21A CHL1   55     -29.887 -54.857   6.687  1.00  0.00      MEMB
ATOM   4372 H21B CHL1   55     -29.865 -54.681   8.458  1.00  0.00      MEMB
ATOM   4373 H21C CHL1   55     -29.022 -56.064   7.665  1.00  0.00      MEMB
ATOM   4374  C22 CHL1   55     -27.289 -54.409   6.042  1.00  0.00      MEMB
ATOM   4375 H22A CHL1   55     -26.296 -53.924   6.063  1.00  0.00      MEMB
ATOM   4376 H22B CHL1   55     -27.169 -55.489   5.796  1.00  0.00      MEMB
ATOM   4377  C23 CHL1   55     -27.981 -53.732   4.847  1.00  0.00      MEMB
ATOM   4378 H23A CHL1   55     -29.051 -54.017   4.850  1.00  0.00      MEMB
ATOM   4379 H23B CHL1   55     -27.880 -52.623   4.905  1.00  0.00      MEMB
ATOM   4380  C24 CHL1   55     -27.446 -54.239   3.509  1.00  0.00      MEMB
ATOM   4381 H24A CHL1   55     -26.503 -53.716   3.232  1.00  0.00      MEMB
ATOM   4382 H24B CHL1   55     -27.300 -55.336   3.546  1.00  0.00      MEMB
ATOM   4383  C25 CHL1   55     -28.507 -54.202   2.447  1.00  0.00      MEMB
ATOM   4384  H25 CHL1   55     -29.451 -54.660   2.722  1.00  0.00      MEMB
ATOM   4385  C26 CHL1   55     -28.940 -52.922   2.181  1.00  0.00      MEMB
ATOM   4386 H26A CHL1   55     -28.163 -52.315   1.964  1.00  0.00      MEMB
ATOM   4387 H26B CHL1   55     -29.419 -53.006   1.164  1.00  0.00      MEMB
ATOM   4388 H26C CHL1   55     -29.262 -52.123   2.871  1.00  0.00      MEMB
ATOM   4389  C27 CHL1   55     -28.123 -54.858   1.152  1.00  0.00      MEMB
ATOM   4390 H27A CHL1   55     -28.752 -54.744   0.261  1.00  0.00      MEMB
ATOM   4391 H27B CHL1   55     -27.261 -54.478   0.818  1.00  0.00      MEMB
ATOM   4392 H27C CHL1   55     -27.505 -55.724   1.244  1.00  0.00      MEMB
ATOM   4393  C3  CHL1   56      23.898 -49.571  17.307  1.00  0.00      MEMB
ATOM   4394  H3  CHL1   56      23.884 -50.669  17.133  1.00  0.00      MEMB
ATOM   4395  O3  CHL1   56      23.843 -49.390  18.707  1.00  0.00      MEMB
ATOM   4396  H3' CHL1   56      23.889 -48.446  18.865  1.00  0.00      MEMB
ATOM   4397  C4  CHL1   56      25.202 -48.989  16.733  1.00  0.00      MEMB
ATOM   4398  H4A CHL1   56      25.278 -47.913  16.995  1.00  0.00      MEMB
ATOM   4399  H4B CHL1   56      26.039 -49.464  17.289  1.00  0.00      MEMB
ATOM   4400  C5  CHL1   56      25.271 -49.195  15.219  1.00  0.00      MEMB
ATOM   4401  C6  CHL1   56      26.271 -49.843  14.583  1.00  0.00      MEMB
ATOM   4402  H6  CHL1   56      27.107 -50.249  15.162  1.00  0.00      MEMB
ATOM   4403  C7  CHL1   56      26.363 -50.008  13.081  1.00  0.00      MEMB
ATOM   4404  H7A CHL1   56      27.377 -49.837  12.654  1.00  0.00      MEMB
ATOM   4405  H7B CHL1   56      26.088 -51.045  12.794  1.00  0.00      MEMB
ATOM   4406  C8  CHL1   56      25.430 -49.045  12.325  1.00  0.00      MEMB
ATOM   4407  H8  CHL1   56      25.858 -48.038  12.335  1.00  0.00      MEMB
ATOM   4408  C14 CHL1   56      25.325 -49.472  10.881  1.00  0.00      MEMB
ATOM   4409  H14 CHL1   56      24.831 -50.462  10.892  1.00  0.00      MEMB
ATOM   4410  C15 CHL1   56      26.613 -49.706  10.115  1.00  0.00      MEMB
ATOM   4411 H15A CHL1   56      27.118 -48.850  10.449  1.00  0.00      MEMB
ATOM   4412 H15B CHL1   56      27.167 -50.596  10.439  1.00  0.00      MEMB
ATOM   4413  C16 CHL1   56      26.313 -49.423   8.648  1.00  0.00      MEMB
ATOM   4414 H16A CHL1   56      26.850 -48.500   8.322  1.00  0.00      MEMB
ATOM   4415 H16B CHL1   56      26.576 -50.282   8.012  1.00  0.00      MEMB
ATOM   4416  C17 CHL1   56      24.797 -49.085   8.611  1.00  0.00      MEMB
ATOM   4417  H17 CHL1   56      24.276 -50.065   8.590  1.00  0.00      MEMB
ATOM   4418  C13 CHL1   56      24.487 -48.550  10.022  1.00  0.00      MEMB
ATOM   4419  C18 CHL1   56      24.956 -47.106  10.043  1.00  0.00      MEMB
ATOM   4420 H18A CHL1   56      24.999 -46.724  11.087  1.00  0.00      MEMB
ATOM   4421 H18B CHL1   56      25.925 -47.078   9.502  1.00  0.00      MEMB
ATOM   4422 H18C CHL1   56      24.352 -46.374   9.500  1.00  0.00      MEMB
ATOM   4423  C12 CHL1   56      23.074 -48.672  10.567  1.00  0.00      MEMB
ATOM   4424 H12A CHL1   56      22.427 -47.953  10.054  1.00  0.00      MEMB
ATOM   4425 H12B CHL1   56      22.703 -49.686  10.318  1.00  0.00      MEMB
ATOM   4426  C11 CHL1   56      22.957 -48.376  12.078  1.00  0.00      MEMB
ATOM   4427 H11A CHL1   56      22.920 -47.276  12.246  1.00  0.00      MEMB
ATOM   4428 H11B CHL1   56      21.988 -48.823  12.386  1.00  0.00      MEMB
ATOM   4429  C9  CHL1   56      24.048 -49.044  12.958  1.00  0.00      MEMB
ATOM   4430  H9  CHL1   56      23.785 -50.131  12.939  1.00  0.00      MEMB
ATOM   4431  C10 CHL1   56      24.043 -48.641  14.463  1.00  0.00      MEMB
ATOM   4432  C19 CHL1   56      24.158 -47.114  14.617  1.00  0.00      MEMB
ATOM   4433 H19A CHL1   56      25.067 -46.716  14.117  1.00  0.00      MEMB
ATOM   4434 H19B CHL1   56      23.249 -46.638  14.205  1.00  0.00      MEMB
ATOM   4435 H19C CHL1   56      24.224 -46.843  15.689  1.00  0.00      MEMB
ATOM   4436  C1  CHL1   56      22.722 -49.148  15.133  1.00  0.00      MEMB
ATOM   4437  H1A CHL1   56      21.802 -48.701  14.693  1.00  0.00      MEMB
ATOM   4438  H1B CHL1   56      22.706 -50.239  14.908  1.00  0.00      MEMB
ATOM   4439  C2  CHL1   56      22.654 -48.960  16.661  1.00  0.00      MEMB
ATOM   4440  H2A CHL1   56      21.749 -49.480  17.047  1.00  0.00      MEMB
ATOM   4441  H2B CHL1   56      22.578 -47.885  16.932  1.00  0.00      MEMB
ATOM   4442  C20 CHL1   56      24.363 -48.249   7.376  1.00  0.00      MEMB
ATOM   4443  H20 CHL1   56      24.798 -47.224   7.413  1.00  0.00      MEMB
ATOM   4444  C21 CHL1   56      22.862 -48.028   7.458  1.00  0.00      MEMB
ATOM   4445 H21A CHL1   56      22.662 -47.267   8.241  1.00  0.00      MEMB
ATOM   4446 H21B CHL1   56      22.401 -49.017   7.681  1.00  0.00      MEMB
ATOM   4447 H21C CHL1   56      22.493 -47.607   6.503  1.00  0.00      MEMB
ATOM   4448  C22 CHL1   56      24.681 -48.912   5.999  1.00  0.00      MEMB
ATOM   4449 H22A CHL1   56      25.745 -49.213   5.985  1.00  0.00      MEMB
ATOM   4450 H22B CHL1   56      24.056 -49.825   5.871  1.00  0.00      MEMB
ATOM   4451  C23 CHL1   56      24.612 -48.028   4.729  1.00  0.00      MEMB
ATOM   4452 H23A CHL1   56      23.589 -47.808   4.376  1.00  0.00      MEMB
ATOM   4453 H23B CHL1   56      25.075 -47.059   4.974  1.00  0.00      MEMB
ATOM   4454  C24 CHL1   56      25.435 -48.601   3.575  1.00  0.00      MEMB
ATOM   4455 H24A CHL1   56      25.390 -47.953   2.668  1.00  0.00      MEMB
ATOM   4456 H24B CHL1   56      26.500 -48.643   3.906  1.00  0.00      MEMB
ATOM   4457  C25 CHL1   56      24.918 -49.959   3.152  1.00  0.00      MEMB
ATOM   4458  H25 CHL1   56      24.814 -50.665   3.991  1.00  0.00      MEMB
ATOM   4459  C26 CHL1   56      23.620 -49.896   2.487  1.00  0.00      MEMB
ATOM   4460 H26A CHL1   56      22.796 -49.492   3.101  1.00  0.00      MEMB
ATOM   4461 H26B CHL1   56      23.888 -49.151   1.705  1.00  0.00      MEMB
ATOM   4462 H26C CHL1   56      23.381 -50.895   2.034  1.00  0.00      MEMB
ATOM   4463  C27 CHL1   56      25.809 -50.459   2.095  1.00  0.00      MEMB
ATOM   4464 H27A CHL1   56      26.775 -50.348   2.533  1.00  0.00      MEMB
ATOM   4465 H27B CHL1   56      25.498 -51.479   1.920  1.00  0.00      MEMB
ATOM   4466 H27C CHL1   56      25.841 -49.912   1.146  1.00  0.00      MEMB
ATOM   4467  C3  CHL1   57      58.957  43.121  17.299  1.00  0.00      MEMB
ATOM   4468  H3  CHL1   57      60.017  43.040  16.980  1.00  0.00      MEMB
ATOM   4469  O3  CHL1   57      58.811  43.231  18.713  1.00  0.00      MEMB
ATOM   4470  H3' CHL1   57      59.514  43.809  19.023  1.00  0.00      MEMB
ATOM   4471  C4  CHL1   57      58.370  44.358  16.621  1.00  0.00      MEMB
ATOM   4472  H4A CHL1   57      57.382  44.440  17.146  1.00  0.00      MEMB
ATOM   4473  H4B CHL1   57      58.934  45.262  16.924  1.00  0.00      MEMB
ATOM   4474  C5  CHL1   57      58.388  44.176  15.104  1.00  0.00      MEMB
ATOM   4475  C6  CHL1   57      58.850  45.061  14.224  1.00  0.00      MEMB
ATOM   4476  H6  CHL1   57      59.366  45.944  14.596  1.00  0.00      MEMB
ATOM   4477  C7  CHL1   57      58.773  44.929  12.734  1.00  0.00      MEMB
ATOM   4478  H7A CHL1   57      58.560  45.902  12.260  1.00  0.00      MEMB
ATOM   4479  H7B CHL1   57      59.721  44.496  12.358  1.00  0.00      MEMB
ATOM   4480  C8  CHL1   57      57.772  43.947  12.197  1.00  0.00      MEMB
ATOM   4481  H8  CHL1   57      56.757  44.406  12.160  1.00  0.00      MEMB
ATOM   4482  C14 CHL1   57      58.051  43.636  10.753  1.00  0.00      MEMB
ATOM   4483  H14 CHL1   57      59.015  43.084  10.777  1.00  0.00      MEMB
ATOM   4484  C15 CHL1   57      58.334  44.797   9.819  1.00  0.00      MEMB
ATOM   4485 H15A CHL1   57      57.654  45.656  10.025  1.00  0.00      MEMB
ATOM   4486 H15B CHL1   57      59.402  45.097   9.881  1.00  0.00      MEMB
ATOM   4487  C16 CHL1   57      58.124  44.127   8.466  1.00  0.00      MEMB
ATOM   4488 H16A CHL1   57      57.308  44.684   7.965  1.00  0.00      MEMB
ATOM   4489 H16B CHL1   57      59.047  44.119   7.858  1.00  0.00      MEMB
ATOM   4490  C17 CHL1   57      57.704  42.636   8.696  1.00  0.00      MEMB
ATOM   4491  H17 CHL1   57      58.640  42.049   8.813  1.00  0.00      MEMB
ATOM   4492  C13 CHL1   57      57.094  42.681  10.042  1.00  0.00      MEMB
ATOM   4493  C18 CHL1   57      55.690  43.281   9.892  1.00  0.00      MEMB
ATOM   4494 H18A CHL1   57      55.285  43.659  10.863  1.00  0.00      MEMB
ATOM   4495 H18B CHL1   57      55.694  44.146   9.201  1.00  0.00      MEMB
ATOM   4496 H18C CHL1   57      54.971  42.536   9.507  1.00  0.00      MEMB
ATOM   4497  C12 CHL1   57      57.167  41.368  10.776  1.00  0.00      MEMB
ATOM   4498 H12A CHL1   57      56.287  40.695  10.561  1.00  0.00      MEMB
ATOM   4499 H12B CHL1   57      58.121  40.845  10.839  1.00  0.00      MEMB
ATOM   4500  C11 CHL1   57      57.173  41.682  12.204  1.00  0.00      MEMB
ATOM   4501 H11A CHL1   57      56.229  42.219  11.899  1.00  0.00      MEMB
ATOM   4502 H11B CHL1   57      57.151  40.662  12.642  1.00  0.00      MEMB
ATOM   4503  C9  CHL1   57      57.943  42.674  12.999  1.00  0.00      MEMB
ATOM   4504  H9  CHL1   57      58.921  42.188  12.874  1.00  0.00      MEMB
ATOM   4505  C10 CHL1   57      57.874  42.824  14.595  1.00  0.00      MEMB
ATOM   4506  C19 CHL1   57      56.725  42.773  15.246  1.00  0.00      MEMB
ATOM   4507 H19A CHL1   57      56.223  42.768  16.333  1.00  0.00      MEMB
ATOM   4508 H19B CHL1   57      56.335  43.809  14.619  1.00  0.00      MEMB
ATOM   4509 H19C CHL1   57      56.085  41.824  15.207  1.00  0.00      MEMB
ATOM   4510  C1  CHL1   57      58.267  41.618  15.339  1.00  0.00      MEMB
ATOM   4511  H1A CHL1   57      57.626  40.729  15.114  1.00  0.00      MEMB
ATOM   4512  H1B CHL1   57      59.242  41.524  14.912  1.00  0.00      MEMB
ATOM   4513  C2  CHL1   57      58.274  41.820  16.862  1.00  0.00      MEMB
ATOM   4514  H2A CHL1   57      58.865  40.978  17.225  1.00  0.00      MEMB
ATOM   4515  H2B CHL1   57      57.257  41.727  17.312  1.00  0.00      MEMB
ATOM   4516  C20 CHL1   57      56.922  42.075   7.498  1.00  0.00      MEMB
ATOM   4517  H20 CHL1   57      56.126  42.829   7.303  1.00  0.00      MEMB
ATOM   4518  C21 CHL1   57      56.310  40.648   7.579  1.00  0.00      MEMB
ATOM   4519 H21A CHL1   57      57.087  39.878   7.378  1.00  0.00      MEMB
ATOM   4520 H21B CHL1   57      55.585  40.495   6.743  1.00  0.00      MEMB
ATOM   4521 H21C CHL1   57      55.811  40.465   8.548  1.00  0.00      MEMB
ATOM   4522  C22 CHL1   57      57.849  42.050   6.279  1.00  0.00      MEMB
ATOM   4523 H22A CHL1   57      58.371  43.022   6.209  1.00  0.00      MEMB
ATOM   4524 H22B CHL1   57      58.623  41.258   6.409  1.00  0.00      MEMB
ATOM   4525  C23 CHL1   57      57.132  41.845   4.944  1.00  0.00      MEMB
ATOM   4526 H23A CHL1   57      56.761  40.801   4.859  1.00  0.00      MEMB
ATOM   4527 H23B CHL1   57      56.291  42.565   4.850  1.00  0.00      MEMB
ATOM   4528  C24 CHL1   57      58.103  42.064   3.792  1.00  0.00      MEMB
ATOM   4529 H24A CHL1   57      58.585  43.060   3.935  1.00  0.00      MEMB
ATOM   4530 H24B CHL1   57      58.898  41.303   3.900  1.00  0.00      MEMB
ATOM   4531  C25 CHL1   57      57.472  41.956   2.392  1.00  0.00      MEMB
ATOM   4532  H25 CHL1   57      56.721  42.789   2.333  1.00  0.00      MEMB
ATOM   4533  C26 CHL1   57      58.576  42.060   1.321  1.00  0.00      MEMB
ATOM   4534 H26A CHL1   57      58.196  42.451   0.355  1.00  0.00      MEMB
ATOM   4535 H26B CHL1   57      59.449  42.642   1.663  1.00  0.00      MEMB
ATOM   4536 H26C CHL1   57      59.026  41.065   1.133  1.00  0.00      MEMB
ATOM   4537  C27 CHL1   57      56.722  40.635   2.119  1.00  0.00      MEMB
ATOM   4538 H27A CHL1   57      55.928  40.436   2.872  1.00  0.00      MEMB
ATOM   4539 H27B CHL1   57      56.218  40.740   1.129  1.00  0.00      MEMB
ATOM   4540 H27C CHL1   57      57.409  39.772   2.085  1.00  0.00      MEMB
ATOM   4541  C3  CHL1   58       3.494 -47.397  17.386  1.00  0.00      MEMB
ATOM   4542  H3  CHL1   58       2.724 -46.621  17.615  1.00  0.00      MEMB
ATOM   4543  O3  CHL1   58       3.683 -48.143  18.567  1.00  0.00      MEMB
ATOM   4544  H3' CHL1   58       4.178 -47.537  19.143  1.00  0.00      MEMB
ATOM   4545  C4  CHL1   58       3.061 -48.342  16.257  1.00  0.00      MEMB
ATOM   4546  H4A CHL1   58       3.807 -49.150  16.187  1.00  0.00      MEMB
ATOM   4547  H4B CHL1   58       2.083 -48.810  16.488  1.00  0.00      MEMB
ATOM   4548  C5  CHL1   58       3.032 -47.720  14.901  1.00  0.00      MEMB
ATOM   4549  C6  CHL1   58       1.909 -47.734  14.186  1.00  0.00      MEMB
ATOM   4550  H6  CHL1   58       1.051 -48.247  14.645  1.00  0.00      MEMB
ATOM   4551  C7  CHL1   58       1.819 -47.213  12.777  1.00  0.00      MEMB
ATOM   4552  H7A CHL1   58       1.347 -47.974  12.128  1.00  0.00      MEMB
ATOM   4553  H7B CHL1   58       1.196 -46.288  12.750  1.00  0.00      MEMB
ATOM   4554  C8  CHL1   58       3.232 -46.984  12.163  1.00  0.00      MEMB
ATOM   4555  H8  CHL1   58       3.680 -47.975  11.931  1.00  0.00      MEMB
ATOM   4556  C14 CHL1   58       3.198 -46.169  10.875  1.00  0.00      MEMB
ATOM   4557  H14 CHL1   58       2.860 -45.151  11.205  1.00  0.00      MEMB
ATOM   4558  C15 CHL1   58       2.171 -46.535   9.786  1.00  0.00      MEMB
ATOM   4559 H15A CHL1   58       1.966 -47.626   9.822  1.00  0.00      MEMB
ATOM   4560 H15B CHL1   58       1.238 -45.950   9.962  1.00  0.00      MEMB
ATOM   4561  C16 CHL1   58       2.822 -46.053   8.482  1.00  0.00      MEMB
ATOM   4562 H16A CHL1   58       3.187 -46.898   7.875  1.00  0.00      MEMB
ATOM   4563 H16B CHL1   58       2.150 -45.441   7.848  1.00  0.00      MEMB
ATOM   4564  C17 CHL1   58       4.105 -45.285   8.880  1.00  0.00      MEMB
ATOM   4565  H17 CHL1   58       3.696 -44.337   9.142  1.00  0.00      MEMB
ATOM   4566  C13 CHL1   58       4.566 -45.988  10.174  1.00  0.00      MEMB
ATOM   4567  C18 CHL1   58       5.258 -47.295   9.745  1.00  0.00      MEMB
ATOM   4568 H18A CHL1   58       4.635 -47.853   9.020  1.00  0.00      MEMB
ATOM   4569 H18B CHL1   58       6.241 -47.076   9.270  1.00  0.00      MEMB
ATOM   4570 H18C CHL1   58       5.464 -47.913  10.636  1.00  0.00      MEMB
ATOM   4571  C12 CHL1   58       5.466 -45.252  11.163  1.00  0.00      MEMB
ATOM   4572 H12A CHL1   58       6.494 -45.078  10.830  1.00  0.00      MEMB
ATOM   4573 H12B CHL1   58       5.067 -44.278  11.158  1.00  0.00      MEMB
ATOM   4574  C11 CHL1   58       5.496 -45.897  12.558  1.00  0.00      MEMB
ATOM   4575 H11A CHL1   58       6.117 -46.790  12.370  1.00  0.00      MEMB
ATOM   4576 H11B CHL1   58       6.001 -45.290  13.335  1.00  0.00      MEMB
ATOM   4577  C9  CHL1   58       4.142 -46.302  13.174  1.00  0.00      MEMB
ATOM   4578  H9  CHL1   58       3.595 -45.373  13.477  1.00  0.00      MEMB
ATOM   4579  C10 CHL1   58       4.348 -47.102  14.478  1.00  0.00      MEMB
ATOM   4580  C19 CHL1   58       5.450 -48.183  14.280  1.00  0.00      MEMB
ATOM   4581 H19A CHL1   58       5.315 -48.744  13.329  1.00  0.00      MEMB
ATOM   4582 H19B CHL1   58       6.438 -47.677  14.314  1.00  0.00      MEMB
ATOM   4583 H19C CHL1   58       5.469 -48.921  15.097  1.00  0.00      MEMB
ATOM   4584  C1  CHL1   58       4.790 -46.119  15.600  1.00  0.00      MEMB
ATOM   4585  H1A CHL1   58       5.788 -45.722  15.315  1.00  0.00      MEMB
ATOM   4586  H1B CHL1   58       4.073 -45.274  15.604  1.00  0.00      MEMB
ATOM   4587  C2  CHL1   58       4.807 -46.683  17.037  1.00  0.00      MEMB
ATOM   4588  H2A CHL1   58       4.918 -45.862  17.780  1.00  0.00      MEMB
ATOM   4589  H2B CHL1   58       5.683 -47.359  17.139  1.00  0.00      MEMB
ATOM   4590  C20 CHL1   58       5.013 -45.047   7.664  1.00  0.00      MEMB
ATOM   4591  H20 CHL1   58       5.244 -46.066   7.319  1.00  0.00      MEMB
ATOM   4592  C21 CHL1   58       6.363 -44.361   8.004  1.00  0.00      MEMB
ATOM   4593 H21A CHL1   58       6.218 -43.346   8.399  1.00  0.00      MEMB
ATOM   4594 H21B CHL1   58       7.011 -44.253   7.114  1.00  0.00      MEMB
ATOM   4595 H21C CHL1   58       6.938 -44.974   8.728  1.00  0.00      MEMB
ATOM   4596  C22 CHL1   58       4.281 -44.439   6.413  1.00  0.00      MEMB
ATOM   4597 H22A CHL1   58       4.960 -44.361   5.557  1.00  0.00      MEMB
ATOM   4598 H22B CHL1   58       3.398 -45.015   6.101  1.00  0.00      MEMB
ATOM   4599  C23 CHL1   58       3.608 -43.139   6.626  1.00  0.00      MEMB
ATOM   4600 H23A CHL1   58       3.108 -43.368   7.583  1.00  0.00      MEMB
ATOM   4601 H23B CHL1   58       4.405 -42.357   6.524  1.00  0.00      MEMB
ATOM   4602  C24 CHL1   58       2.483 -42.650   5.788  1.00  0.00      MEMB
ATOM   4603 H24A CHL1   58       3.024 -42.461   4.886  1.00  0.00      MEMB
ATOM   4604 H24B CHL1   58       1.749 -43.418   5.640  1.00  0.00      MEMB
ATOM   4605  C25 CHL1   58       1.721 -41.434   6.232  1.00  0.00      MEMB
ATOM   4606  H25 CHL1   58       1.468 -41.353   7.318  1.00  0.00      MEMB
ATOM   4607  C26 CHL1   58       2.124 -40.198   5.608  1.00  0.00      MEMB
ATOM   4608 H26A CHL1   58       1.896 -39.636   4.747  1.00  0.00      MEMB
ATOM   4609 H26B CHL1   58       2.043 -38.997   6.049  1.00  0.00      MEMB
ATOM   4610 H26C CHL1   58       3.495 -40.747   5.566  1.00  0.00      MEMB
ATOM   4611  C27 CHL1   58       0.641 -41.310   5.661  1.00  0.00      MEMB
ATOM   4612 H27A CHL1   58      -0.238 -41.795   5.951  1.00  0.00      MEMB
ATOM   4613 H27B CHL1   58       0.514 -40.295   6.327  1.00  0.00      MEMB
ATOM   4614 H27C CHL1   58       0.778 -41.305   4.551  1.00  0.00      MEMB
ATOM   4615  C3  CHL1   59      13.730  42.828  17.395  1.00  0.00      MEMB
ATOM   4616  H3  CHL1   59      12.664  42.604  17.153  1.00  0.00      MEMB
ATOM   4617  O3  CHL1   59      13.834  43.387  18.692  1.00  0.00      MEMB
ATOM   4618  H3' CHL1   59      13.610  44.309  18.534  1.00  0.00      MEMB
ATOM   4619  C4  CHL1   59      14.516  41.522  17.368  1.00  0.00      MEMB
ATOM   4620  H4A CHL1   59      15.525  41.785  17.746  1.00  0.00      MEMB
ATOM   4621  H4B CHL1   59      14.087  40.835  18.134  1.00  0.00      MEMB
ATOM   4622  C5  CHL1   59      14.610  40.925  15.974  1.00  0.00      MEMB
ATOM   4623  C6  CHL1   59      14.278  39.648  15.702  1.00  0.00      MEMB
ATOM   4624  H6  CHL1   59      13.878  39.000  16.490  1.00  0.00      MEMB
ATOM   4625  C7  CHL1   59      14.526  38.950  14.394  1.00  0.00      MEMB
ATOM   4626  H7A CHL1   59      14.986  37.959  14.600  1.00  0.00      MEMB
ATOM   4627  H7B CHL1   59      13.568  38.714  13.894  1.00  0.00      MEMB
ATOM   4628  C8  CHL1   59      15.329  39.840  13.399  1.00  0.00      MEMB
ATOM   4629  H8  CHL1   59      16.404  39.806  13.659  1.00  0.00      MEMB
ATOM   4630  C14 CHL1   59      15.202  39.323  11.981  1.00  0.00      MEMB
ATOM   4631  H14 CHL1   59      14.112  39.350  11.725  1.00  0.00      MEMB
ATOM   4632  C15 CHL1   59      15.662  37.874  11.769  1.00  0.00      MEMB
ATOM   4633 H15A CHL1   59      16.567  37.641  12.360  1.00  0.00      MEMB
ATOM   4634 H15B CHL1   59      14.839  37.182  12.044  1.00  0.00      MEMB
ATOM   4635  C16 CHL1   59      15.974  37.790  10.272  1.00  0.00      MEMB
ATOM   4636 H16A CHL1   59      17.016  37.596  10.043  1.00  0.00      MEMB
ATOM   4637 H16B CHL1   59      15.456  36.916   9.853  1.00  0.00      MEMB
ATOM   4638  C17 CHL1   59      15.730  39.221   9.682  1.00  0.00      MEMB
ATOM   4639  H17 CHL1   59      14.651  39.246   9.425  1.00  0.00      MEMB
ATOM   4640  C13 CHL1   59      15.871  40.169  10.901  1.00  0.00      MEMB
ATOM   4641  C18 CHL1   59      17.369  40.362  11.209  1.00  0.00      MEMB
ATOM   4642 H18A CHL1   59      17.640  40.851  12.158  1.00  0.00      MEMB
ATOM   4643 H18B CHL1   59      17.773  39.371  11.338  1.00  0.00      MEMB
ATOM   4644 H18C CHL1   59      17.878  40.887  10.379  1.00  0.00      MEMB
ATOM   4645  C12 CHL1   59      15.125  41.499  10.881  1.00  0.00      MEMB
ATOM   4646 H12A CHL1   59      15.482  42.243  10.146  1.00  0.00      MEMB
ATOM   4647 H12B CHL1   59      14.063  41.281  10.634  1.00  0.00      MEMB
ATOM   4648  C11 CHL1   59      15.263  42.159  12.264  1.00  0.00      MEMB
ATOM   4649 H11A CHL1   59      16.314  42.486  12.405  1.00  0.00      MEMB
ATOM   4650 H11B CHL1   59      14.582  43.030  12.216  1.00  0.00      MEMB
ATOM   4651  C9  CHL1   59      14.835  41.285  13.476  1.00  0.00      MEMB
ATOM   4652  H9  CHL1   59      13.725  41.220  13.338  1.00  0.00      MEMB
ATOM   4653  C10 CHL1   59      15.100  41.906  14.892  1.00  0.00      MEMB
ATOM   4654  C19 CHL1   59      16.631  42.052  15.163  1.00  0.00      MEMB
ATOM   4655 H19A CHL1   59      17.142  41.068  15.109  1.00  0.00      MEMB
ATOM   4656 H19B CHL1   59      17.080  42.710  14.405  1.00  0.00      MEMB
ATOM   4657 H19C CHL1   59      16.891  42.516  16.139  1.00  0.00      MEMB
ATOM   4658  C1  CHL1   59      14.394  43.299  15.017  1.00  0.00      MEMB
ATOM   4659  H1A CHL1   59      14.978  44.050  14.434  1.00  0.00      MEMB
ATOM   4660  H1B CHL1   59      13.339  43.241  14.658  1.00  0.00      MEMB
ATOM   4661  C2  CHL1   59      14.327  43.856  16.439  1.00  0.00      MEMB
ATOM   4662  H2A CHL1   59      13.750  44.807  16.467  1.00  0.00      MEMB
ATOM   4663  H2B CHL1   59      15.369  44.094  16.743  1.00  0.00      MEMB
ATOM   4664  C20 CHL1   59      16.626  39.558   8.456  1.00  0.00      MEMB
ATOM   4665  H20 CHL1   59      17.688  39.535   8.795  1.00  0.00      MEMB
ATOM   4666  C21 CHL1   59      16.429  40.995   7.922  1.00  0.00      MEMB
ATOM   4667 H21A CHL1   59      15.420  41.153   7.505  1.00  0.00      MEMB
ATOM   4668 H21B CHL1   59      17.157  41.248   7.126  1.00  0.00      MEMB
ATOM   4669 H21C CHL1   59      16.628  41.720   8.726  1.00  0.00      MEMB
ATOM   4670  C22 CHL1   59      16.631  38.529   7.300  1.00  0.00      MEMB
ATOM   4671 H22A CHL1   59      17.330  38.902   6.518  1.00  0.00      MEMB
ATOM   4672 H22B CHL1   59      17.085  37.601   7.687  1.00  0.00      MEMB
ATOM   4673  C23 CHL1   59      15.269  38.165   6.718  1.00  0.00      MEMB
ATOM   4674 H23A CHL1   59      14.786  37.468   7.440  1.00  0.00      MEMB
ATOM   4675 H23B CHL1   59      14.671  39.098   6.668  1.00  0.00      MEMB
ATOM   4676  C24 CHL1   59      15.343  37.544   5.312  1.00  0.00      MEMB
ATOM   4677 H24A CHL1   59      15.980  38.198   4.670  1.00  0.00      MEMB
ATOM   4678 H24B CHL1   59      15.821  36.543   5.347  1.00  0.00      MEMB
ATOM   4679  C25 CHL1   59      13.978  37.405   4.626  1.00  0.00      MEMB
ATOM   4680  H25 CHL1   59      13.204  37.071   5.359  1.00  0.00      MEMB
ATOM   4681  C26 CHL1   59      13.500  38.748   4.089  1.00  0.00      MEMB
ATOM   4682 H26A CHL1   59      12.851  38.514   3.221  1.00  0.00      MEMB
ATOM   4683 H26B CHL1   59      12.910  39.281   4.862  1.00  0.00      MEMB
ATOM   4684 H26C CHL1   59      14.344  39.397   3.768  1.00  0.00      MEMB
ATOM   4685  C27 CHL1   59      14.034  36.408   3.461  1.00  0.00      MEMB
ATOM   4686 H27A CHL1   59      14.352  35.401   3.811  1.00  0.00      MEMB
ATOM   4687 H27B CHL1   59      13.041  36.345   2.988  1.00  0.00      MEMB
ATOM   4688 H27C CHL1   59      14.700  36.780   2.659  1.00  0.00      MEMB
ATOM   4689  C3  CHL1   60      -9.878  -1.505  17.329  1.00  0.00      MEMB
ATOM   4690  H3  CHL1   60      -9.003  -2.120  16.994  1.00  0.00      MEMB
ATOM   4691  O3  CHL1   60      -9.978  -1.544  18.734  1.00  0.00      MEMB
ATOM   4692  H3' CHL1   60      -9.054  -1.515  18.973  1.00  0.00      MEMB
ATOM   4693  C4  CHL1   60      -9.678  -0.058  16.909  1.00  0.00      MEMB
ATOM   4694  H4A CHL1   60     -10.503   0.563  17.325  1.00  0.00      MEMB
ATOM   4695  H4B CHL1   60      -8.749   0.335  17.388  1.00  0.00      MEMB
ATOM   4696  C5  CHL1   60      -9.670   0.010  15.399  1.00  0.00      MEMB
ATOM   4697  C6  CHL1   60      -8.595   0.332  14.747  1.00  0.00      MEMB
ATOM   4698  H6  CHL1   60      -7.791   0.461  15.420  1.00  0.00      MEMB
ATOM   4699  C7  CHL1   60      -8.405   0.728  13.346  1.00  0.00      MEMB
ATOM   4700  H7A CHL1   60      -8.010   1.760  13.102  1.00  0.00      MEMB
ATOM   4701  H7B CHL1   60      -7.669   0.006  13.046  1.00  0.00      MEMB
ATOM   4702  C8  CHL1   60      -9.711   0.546  12.663  1.00  0.00      MEMB
ATOM   4703  H8  CHL1   60     -10.235   1.494  12.984  1.00  0.00      MEMB
ATOM   4704  C14 CHL1   60      -9.360   0.310  11.190  1.00  0.00      MEMB
ATOM   4705  H14 CHL1   60      -8.964  -0.702  11.098  1.00  0.00      MEMB
ATOM   4706  C15 CHL1   60      -8.350   1.215  10.425  1.00  0.00      MEMB
ATOM   4707 H15A CHL1   60      -8.548   2.308  10.572  1.00  0.00      MEMB
ATOM   4708 H15B CHL1   60      -7.313   1.023  10.698  1.00  0.00      MEMB
ATOM   4709  C16 CHL1   60      -8.462   0.735   8.951  1.00  0.00      MEMB
ATOM   4710 H16A CHL1   60      -8.380   1.719   8.415  1.00  0.00      MEMB
ATOM   4711 H16B CHL1   60      -7.656   0.250   8.449  1.00  0.00      MEMB
ATOM   4712  C17 CHL1   60      -9.863  -0.105   8.886  1.00  0.00      MEMB
ATOM   4713  H17 CHL1   60      -9.609  -1.150   8.837  1.00  0.00      MEMB
ATOM   4714  C13 CHL1   60     -10.504   0.059  10.340  1.00  0.00      MEMB
ATOM   4715  C18 CHL1   60     -11.100   1.230  10.835  1.00  0.00      MEMB
ATOM   4716 H18A CHL1   60     -11.406   1.508  11.748  1.00  0.00      MEMB
ATOM   4717 H18B CHL1   60     -10.804   2.242  10.586  1.00  0.00      MEMB
ATOM   4718 H18C CHL1   60     -12.172   1.043  10.612  1.00  0.00      MEMB
ATOM   4719  C12 CHL1   60     -11.492  -0.988  10.823  1.00  0.00      MEMB
ATOM   4720 H12A CHL1   60     -12.421  -0.965  10.226  1.00  0.00      MEMB
ATOM   4721 H12B CHL1   60     -10.891  -1.859  10.597  1.00  0.00      MEMB
ATOM   4722  C11 CHL1   60     -11.859  -0.887  12.319  1.00  0.00      MEMB
ATOM   4723 H11A CHL1   60     -12.573  -0.059  12.482  1.00  0.00      MEMB
ATOM   4724 H11B CHL1   60     -12.414  -1.794  12.638  1.00  0.00      MEMB
ATOM   4725  C9  CHL1   60     -10.585  -0.624  13.167  1.00  0.00      MEMB
ATOM   4726  H9  CHL1   60     -10.003  -1.564  13.020  1.00  0.00      MEMB
ATOM   4727  C10 CHL1   60     -10.843  -0.493  14.665  1.00  0.00      MEMB
ATOM   4728  C19 CHL1   60     -12.028   0.446  14.952  1.00  0.00      MEMB
ATOM   4729 H19A CHL1   60     -12.238   0.415  16.039  1.00  0.00      MEMB
ATOM   4730 H19B CHL1   60     -11.842   1.498  14.652  1.00  0.00      MEMB
ATOM   4731 H19C CHL1   60     -12.949   0.118  14.442  1.00  0.00      MEMB
ATOM   4732  C1  CHL1   60     -11.028  -1.930  15.202  1.00  0.00      MEMB
ATOM   4733  H1A CHL1   60     -11.995  -2.278  14.830  1.00  0.00      MEMB
ATOM   4734  H1B CHL1   60     -10.244  -2.646  14.843  1.00  0.00      MEMB
ATOM   4735  C2  CHL1   60     -11.119  -2.103  16.709  1.00  0.00      MEMB
ATOM   4736  H2A CHL1   60     -11.184  -3.196  16.896  1.00  0.00      MEMB
ATOM   4737  H2B CHL1   60     -12.060  -1.679  17.114  1.00  0.00      MEMB
ATOM   4738  C20 CHL1   60     -10.662  -0.108   7.540  1.00  0.00      MEMB
ATOM   4739  H20 CHL1   60     -11.096   0.810   7.209  1.00  0.00      MEMB
ATOM   4740  C21 CHL1   60     -11.899  -0.724   7.419  1.00  0.00      MEMB
ATOM   4741 H21A CHL1   60     -11.841  -1.695   7.840  1.00  0.00      MEMB
ATOM   4742 H21B CHL1   60     -12.608  -0.441   6.576  1.00  0.00      MEMB
ATOM   4743 H21C CHL1   60     -12.538  -0.655   8.169  1.00  0.00      MEMB
ATOM   4744  C22 CHL1   60      -9.937  -0.512   6.358  1.00  0.00      MEMB
ATOM   4745 H22A CHL1   60      -8.916  -0.191   6.308  1.00  0.00      MEMB
ATOM   4746 H22B CHL1   60     -10.172  -1.495   6.140  1.00  0.00      MEMB
ATOM   4747  C23 CHL1   60     -10.477  -0.092   5.071  1.00  0.00      MEMB
ATOM   4748 H23A CHL1   60     -11.544   0.340   5.362  1.00  0.00      MEMB
ATOM   4749 H23B CHL1   60      -9.780   0.712   4.947  1.00  0.00      MEMB
ATOM   4750  C24 CHL1   60      -9.550   0.393   3.770  1.00  0.00      MEMB
ATOM   4751 H24A CHL1   60      -8.407   0.645   3.990  1.00  0.00      MEMB
ATOM   4752 H24B CHL1   60      -9.822  -0.582   3.494  1.00  0.00      MEMB
ATOM   4753  C25 CHL1   60     -10.108   1.355   2.554  1.00  0.00      MEMB
ATOM   4754  H25 CHL1   60      -9.739   2.341   2.894  1.00  0.00      MEMB
ATOM   4755  C26 CHL1   60      -9.248   1.193   1.450  1.00  0.00      MEMB
ATOM   4756 H26A CHL1   60      -9.192   0.103   1.467  1.00  0.00      MEMB
ATOM   4757 H26B CHL1   60      -9.724   1.646   0.560  1.00  0.00      MEMB
ATOM   4758 H26C CHL1   60      -8.318   1.687   1.807  1.00  0.00      MEMB
ATOM   4759  C27 CHL1   60     -11.655   1.453   2.077  1.00  0.00      MEMB
ATOM   4760 H27A CHL1   60     -12.223   0.526   2.247  1.00  0.00      MEMB
ATOM   4761 H27B CHL1   60     -12.391   2.164   2.492  1.00  0.00      MEMB
ATOM   4762 H27C CHL1   60     -11.793   2.071   1.189  1.00  0.00      MEMB
ATOM   4763  C3  CHL1   61     -54.819 -54.232  17.303  1.00  0.00      MEMB
ATOM   4764  H3  CHL1   61     -54.045 -53.535  17.049  1.00  0.00      MEMB
ATOM   4765  O3  CHL1   61     -55.065 -54.178  18.686  1.00  0.00      MEMB
ATOM   4766  H3' CHL1   61     -54.954 -55.081  19.020  1.00  0.00      MEMB
ATOM   4767  C4  CHL1   61     -55.959 -53.596  16.581  1.00  0.00      MEMB
ATOM   4768  H4A CHL1   61     -56.825 -54.183  16.888  1.00  0.00      MEMB
ATOM   4769  H4B CHL1   61     -56.046 -52.551  16.987  1.00  0.00      MEMB
ATOM   4770  C5  CHL1   61     -55.755 -53.645  15.094  1.00  0.00      MEMB
ATOM   4771  C6  CHL1   61     -55.861 -52.544  14.389  1.00  0.00      MEMB
ATOM   4772  H6  CHL1   61     -56.136 -51.647  14.947  1.00  0.00      MEMB
ATOM   4773  C7  CHL1   61     -55.501 -52.509  12.921  1.00  0.00      MEMB
ATOM   4774  H7A CHL1   61     -56.249 -52.335  12.140  1.00  0.00      MEMB
ATOM   4775  H7B CHL1   61     -54.790 -51.700  12.735  1.00  0.00      MEMB
ATOM   4776  C8  CHL1   61     -55.484 -53.823  12.217  1.00  0.00      MEMB
ATOM   4777  H8  CHL1   61     -56.550 -54.188  12.157  1.00  0.00      MEMB
ATOM   4778  C14 CHL1   61     -54.966 -53.642  10.797  1.00  0.00      MEMB
ATOM   4779  H14 CHL1   61     -53.909 -53.261  10.853  1.00  0.00      MEMB
ATOM   4780  C15 CHL1   61     -55.717 -52.680   9.854  1.00  0.00      MEMB
ATOM   4781 H15A CHL1   61     -56.802 -52.904   9.999  1.00  0.00      MEMB
ATOM   4782 H15B CHL1   61     -55.495 -51.614  10.061  1.00  0.00      MEMB
ATOM   4783  C16 CHL1   61     -55.264 -53.111   8.459  1.00  0.00      MEMB
ATOM   4784 H16A CHL1   61     -56.152 -53.320   7.834  1.00  0.00      MEMB
ATOM   4785 H16B CHL1   61     -54.672 -52.353   7.916  1.00  0.00      MEMB
ATOM   4786  C17 CHL1   61     -54.420 -54.400   8.685  1.00  0.00      MEMB
ATOM   4787  H17 CHL1   61     -53.385 -54.065   8.939  1.00  0.00      MEMB
ATOM   4788  C13 CHL1   61     -54.917 -54.945  10.039  1.00  0.00      MEMB
ATOM   4789  C18 CHL1   61     -56.301 -55.636   9.907  1.00  0.00      MEMB
ATOM   4790 H18A CHL1   61     -57.017 -55.021   9.326  1.00  0.00      MEMB
ATOM   4791 H18B CHL1   61     -56.159 -56.617   9.414  1.00  0.00      MEMB
ATOM   4792 H18C CHL1   61     -56.772 -55.875  10.881  1.00  0.00      MEMB
ATOM   4793  C12 CHL1   61     -53.936 -55.799  10.804  1.00  0.00      MEMB
ATOM   4794 H12A CHL1   61     -53.825 -56.785  10.322  1.00  0.00      MEMB
ATOM   4795 H12B CHL1   61     -52.991 -55.234  10.740  1.00  0.00      MEMB
ATOM   4796  C11 CHL1   61     -54.306 -55.980  12.284  1.00  0.00      MEMB
ATOM   4797 H11A CHL1   61     -55.237 -56.556  12.305  1.00  0.00      MEMB
ATOM   4798 H11B CHL1   61     -53.512 -56.546  12.804  1.00  0.00      MEMB
ATOM   4799  C9  CHL1   61     -54.644 -54.708  13.064  1.00  0.00      MEMB
ATOM   4800  H9  CHL1   61     -53.711 -54.104  13.192  1.00  0.00      MEMB
ATOM   4801  C10 CHL1   61     -55.253 -54.961  14.490  1.00  0.00      MEMB
ATOM   4802  C19 CHL1   61     -56.511 -55.830  14.443  1.00  0.00      MEMB
ATOM   4803 H19A CHL1   61     -56.214 -56.888  14.293  1.00  0.00      MEMB
ATOM   4804 H19B CHL1   61     -57.057 -55.785  15.410  1.00  0.00      MEMB
ATOM   4805 H19C CHL1   61     -57.182 -55.481  13.641  1.00  0.00      MEMB
ATOM   4806  C1  CHL1   61     -54.302 -55.807  15.382  1.00  0.00      MEMB
ATOM   4807  H1A CHL1   61     -54.142 -56.843  15.099  1.00  0.00      MEMB
ATOM   4808  H1B CHL1   61     -53.306 -55.685  15.070  1.00  0.00      MEMB
ATOM   4809  C2  CHL1   61     -54.453 -55.656  16.890  1.00  0.00      MEMB
ATOM   4810  H2A CHL1   61     -53.527 -55.987  17.426  1.00  0.00      MEMB
ATOM   4811  H2B CHL1   61     -55.295 -56.322  17.137  1.00  0.00      MEMB
ATOM   4812  C20 CHL1   61     -54.404 -55.328   7.456  1.00  0.00      MEMB
ATOM   4813  H20 CHL1   61     -55.431 -55.719   7.357  1.00  0.00      MEMB
ATOM   4814  C21 CHL1   61     -53.502 -56.556   7.633  1.00  0.00      MEMB
ATOM   4815 H21A CHL1   61     -52.539 -56.239   8.053  1.00  0.00      MEMB
ATOM   4816 H21B CHL1   61     -53.382 -57.089   6.658  1.00  0.00      MEMB
ATOM   4817 H21C CHL1   61     -53.947 -57.251   8.358  1.00  0.00      MEMB
ATOM   4818  C22 CHL1   61     -54.071 -54.698   6.088  1.00  0.00      MEMB
ATOM   4819 H22A CHL1   61     -54.220 -53.598   6.058  1.00  0.00      MEMB
ATOM   4820 H22B CHL1   61     -52.999 -54.941   5.902  1.00  0.00      MEMB
ATOM   4821  C23 CHL1   61     -54.798 -55.353   4.926  1.00  0.00      MEMB
ATOM   4822 H23A CHL1   61     -54.598 -56.441   5.057  1.00  0.00      MEMB
ATOM   4823 H23B CHL1   61     -55.882 -55.135   4.982  1.00  0.00      MEMB
ATOM   4824  C24 CHL1   61     -54.330 -54.928   3.542  1.00  0.00      MEMB
ATOM   4825 H24A CHL1   61     -54.673 -53.914   3.252  1.00  0.00      MEMB
ATOM   4826 H24B CHL1   61     -53.218 -54.960   3.506  1.00  0.00      MEMB
ATOM   4827  C25 CHL1   61     -54.884 -55.810   2.436  1.00  0.00      MEMB
ATOM   4828  H25 CHL1   61     -54.793 -56.871   2.782  1.00  0.00      MEMB
ATOM   4829  C26 CHL1   61     -56.382 -55.693   2.262  1.00  0.00      MEMB
ATOM   4830 H26A CHL1   61     -56.757 -56.432   1.526  1.00  0.00      MEMB
ATOM   4831 H26B CHL1   61     -56.919 -55.857   3.216  1.00  0.00      MEMB
ATOM   4832 H26C CHL1   61     -56.604 -54.676   1.917  1.00  0.00      MEMB
ATOM   4833  C27 CHL1   61     -54.103 -55.379   1.156  1.00  0.00      MEMB
ATOM   4834 H27A CHL1   61     -52.993 -55.282   1.308  1.00  0.00      MEMB
ATOM   4835 H27B CHL1   61     -54.214 -56.015   0.270  1.00  0.00      MEMB
ATOM   4836 H27C CHL1   61     -54.568 -54.526   0.695  1.00  0.00      MEMB
ATOM   4837  C3  CHL1   62      26.899   8.611  17.401  1.00  0.00      MEMB
ATOM   4838  H3  CHL1   62      25.791   8.734  17.498  1.00  0.00      MEMB
ATOM   4839  O3  CHL1   62      27.476   8.517  18.660  1.00  0.00      MEMB
ATOM   4840  H3' CHL1   62      26.885   7.873  19.085  1.00  0.00      MEMB
ATOM   4841  C4  CHL1   62      27.123   7.299  16.689  1.00  0.00      MEMB
ATOM   4842  H4A CHL1   62      28.164   7.001  16.698  1.00  0.00      MEMB
ATOM   4843  H4B CHL1   62      26.495   6.489  17.146  1.00  0.00      MEMB
ATOM   4844  C5  CHL1   62      26.956   7.454  15.249  1.00  0.00      MEMB
ATOM   4845  C6  CHL1   62      26.159   6.752  14.627  1.00  0.00      MEMB
ATOM   4846  H6  CHL1   62      25.626   6.124  15.371  1.00  0.00      MEMB
ATOM   4847  C7  CHL1   62      25.964   6.823  13.104  1.00  0.00      MEMB
ATOM   4848  H7A CHL1   62      26.053   5.966  12.400  1.00  0.00      MEMB
ATOM   4849  H7B CHL1   62      25.004   7.289  12.926  1.00  0.00      MEMB
ATOM   4850  C8  CHL1   62      26.866   7.419  12.183  1.00  0.00      MEMB
ATOM   4851  H8  CHL1   62      27.715   6.737  12.097  1.00  0.00      MEMB
ATOM   4852  C14 CHL1   62      26.283   7.624  10.745  1.00  0.00      MEMB
ATOM   4853  H14 CHL1   62      25.239   8.010  10.656  1.00  0.00      MEMB
ATOM   4854  C15 CHL1   62      25.948   6.479   9.860  1.00  0.00      MEMB
ATOM   4855 H15A CHL1   62      26.528   5.595   9.990  1.00  0.00      MEMB
ATOM   4856 H15B CHL1   62      25.017   6.158  10.075  1.00  0.00      MEMB
ATOM   4857  C16 CHL1   62      25.869   7.088   8.505  1.00  0.00      MEMB
ATOM   4858 H16A CHL1   62      26.386   6.406   7.878  1.00  0.00      MEMB
ATOM   4859 H16B CHL1   62      24.923   6.992   8.049  1.00  0.00      MEMB
ATOM   4860  C17 CHL1   62      26.415   8.539   8.582  1.00  0.00      MEMB
ATOM   4861  H17 CHL1   62      25.561   9.221   8.698  1.00  0.00      MEMB
ATOM   4862  C13 CHL1   62      27.146   8.538   9.919  1.00  0.00      MEMB
ATOM   4863  C18 CHL1   62      28.431   7.788   9.752  1.00  0.00      MEMB
ATOM   4864 H18A CHL1   62      28.179   6.771   9.449  1.00  0.00      MEMB
ATOM   4865 H18B CHL1   62      29.099   8.197   8.978  1.00  0.00      MEMB
ATOM   4866 H18C CHL1   62      28.977   7.681  10.694  1.00  0.00      MEMB
ATOM   4867  C12 CHL1   62      27.392   9.856  10.625  1.00  0.00      MEMB
ATOM   4868 H12A CHL1   62      28.123  10.484  10.159  1.00  0.00      MEMB
ATOM   4869 H12B CHL1   62      26.494  10.513  10.506  1.00  0.00      MEMB
ATOM   4870  C11 CHL1   62      27.862   9.623  12.101  1.00  0.00      MEMB
ATOM   4871 H11A CHL1   62      28.895   9.338  12.099  1.00  0.00      MEMB
ATOM   4872 H11B CHL1   62      27.905  10.599  12.544  1.00  0.00      MEMB
ATOM   4873  C9  CHL1   62      27.157   8.588  13.025  1.00  0.00      MEMB
ATOM   4874  H9  CHL1   62      26.126   8.822  13.450  1.00  0.00      MEMB
ATOM   4875  C10 CHL1   62      27.622   8.481  14.491  1.00  0.00      MEMB
ATOM   4876  C19 CHL1   62      29.050   8.449  14.496  1.00  0.00      MEMB
ATOM   4877 H19A CHL1   62      29.372   8.267  15.517  1.00  0.00      MEMB
ATOM   4878 H19B CHL1   62      29.390   7.767  13.796  1.00  0.00      MEMB
ATOM   4879 H19C CHL1   62      29.497   9.343  14.077  1.00  0.00      MEMB
ATOM   4880  C1  CHL1   62      27.363   9.694  15.302  1.00  0.00      MEMB
ATOM   4881  H1A CHL1   62      27.913  10.523  14.767  1.00  0.00      MEMB
ATOM   4882  H1B CHL1   62      26.252   9.732  15.204  1.00  0.00      MEMB
ATOM   4883  C2  CHL1   62      27.586   9.792  16.758  1.00  0.00      MEMB
ATOM   4884  H2A CHL1   62      27.151  10.733  17.161  1.00  0.00      MEMB
ATOM   4885  H2B CHL1   62      28.661   9.928  16.854  1.00  0.00      MEMB
ATOM   4886  C20 CHL1   62      27.146   8.953   7.294  1.00  0.00      MEMB
ATOM   4887  H20 CHL1   62      27.919   8.219   7.214  1.00  0.00      MEMB
ATOM   4888  C21 CHL1   62      27.967  10.215   7.257  1.00  0.00      MEMB
ATOM   4889 H21A CHL1   62      28.671  10.251   8.112  1.00  0.00      MEMB
ATOM   4890 H21B CHL1   62      27.431  11.143   7.130  1.00  0.00      MEMB
ATOM   4891 H21C CHL1   62      28.438  10.321   6.281  1.00  0.00      MEMB
ATOM   4892  C22 CHL1   62      26.307   8.828   6.032  1.00  0.00      MEMB
ATOM   4893 H22A CHL1   62      25.920   7.855   6.272  1.00  0.00      MEMB
ATOM   4894 H22B CHL1   62      25.522   9.573   5.951  1.00  0.00      MEMB
ATOM   4895  C23 CHL1   62      26.975   8.719   4.685  1.00  0.00      MEMB
ATOM   4896 H23A CHL1   62      27.507   9.582   4.307  1.00  0.00      MEMB
ATOM   4897 H23B CHL1   62      27.782   8.078   4.828  1.00  0.00      MEMB
ATOM   4898  C24 CHL1   62      26.094   8.178   3.623  1.00  0.00      MEMB
ATOM   4899 H24A CHL1   62      25.188   7.705   3.828  1.00  0.00      MEMB
ATOM   4900 H24B CHL1   62      25.413   8.879   3.377  1.00  0.00      MEMB
ATOM   4901  C25 CHL1   62      26.684   7.364   2.560  1.00  0.00      MEMB
ATOM   4902  H25 CHL1   62      26.846   6.543   2.932  1.00  0.00      MEMB
ATOM   4903  C26 CHL1   62      25.488   6.519   1.823  1.00  0.00      MEMB
ATOM   4904 H26A CHL1   62      25.798   5.971   0.942  1.00  0.00      MEMB
ATOM   4905 H26B CHL1   62      24.481   6.674   2.100  1.00  0.00      MEMB
ATOM   4906 H26C CHL1   62      24.641   7.079   1.318  1.00  0.00      MEMB
ATOM   4907  C27 CHL1   62      27.942   8.121   1.868  1.00  0.00      MEMB
ATOM   4908 H27A CHL1   62      27.788   9.174   1.515  1.00  0.00      MEMB
ATOM   4909 H27B CHL1   62      28.893   8.226   2.266  1.00  0.00      MEMB
ATOM   4910 H27C CHL1   62      28.065   7.702   0.924  1.00  0.00      MEMB
ATOM   4911  C3  CHL1   63      16.355 -51.607  17.319  1.00  0.00      MEMB
ATOM   4912  H3  CHL1   63      17.277 -51.018  17.079  1.00  0.00      MEMB
ATOM   4913  O3  CHL1   63      16.118 -51.584  18.720  1.00  0.00      MEMB
ATOM   4914  H3' CHL1   63      16.775 -52.164  19.126  1.00  0.00      MEMB
ATOM   4915  C4  CHL1   63      15.159 -50.931  16.646  1.00  0.00      MEMB
ATOM   4916  H4A CHL1   63      14.198 -51.374  16.974  1.00  0.00      MEMB
ATOM   4917  H4B CHL1   63      15.105 -49.900  17.072  1.00  0.00      MEMB
ATOM   4918  C5  CHL1   63      15.335 -51.007  15.143  1.00  0.00      MEMB
ATOM   4919  C6  CHL1   63      15.344 -49.892  14.422  1.00  0.00      MEMB
ATOM   4920  H6  CHL1   63      15.164 -48.921  14.926  1.00  0.00      MEMB
ATOM   4921  C7  CHL1   63      15.591 -49.968  12.942  1.00  0.00      MEMB
ATOM   4922  H7A CHL1   63      14.969 -49.280  12.321  1.00  0.00      MEMB
ATOM   4923  H7B CHL1   63      16.678 -49.738  12.832  1.00  0.00      MEMB
ATOM   4924  C8  CHL1   63      15.298 -51.265  12.222  1.00  0.00      MEMB
ATOM   4925  H8  CHL1   63      14.205 -51.432  12.214  1.00  0.00      MEMB
ATOM   4926  C14 CHL1   63      15.811 -51.218  10.773  1.00  0.00      MEMB
ATOM   4927  H14 CHL1   63      16.921 -51.104  10.872  1.00  0.00      MEMB
ATOM   4928  C15 CHL1   63      15.384 -50.110   9.789  1.00  0.00      MEMB
ATOM   4929 H15A CHL1   63      14.335 -49.787   9.933  1.00  0.00      MEMB
ATOM   4930 H15B CHL1   63      16.002 -49.232   9.751  1.00  0.00      MEMB
ATOM   4931  C16 CHL1   63      15.626 -50.699   8.398  1.00  0.00      MEMB
ATOM   4932 H16A CHL1   63      14.610 -50.664   7.955  1.00  0.00      MEMB
ATOM   4933 H16B CHL1   63      16.305 -50.085   7.767  1.00  0.00      MEMB
ATOM   4934  C17 CHL1   63      16.089 -52.181   8.592  1.00  0.00      MEMB
ATOM   4935  H17 CHL1   63      17.188 -52.232   8.762  1.00  0.00      MEMB
ATOM   4936  C13 CHL1   63      15.527 -52.504  10.003  1.00  0.00      MEMB
ATOM   4937  C18 CHL1   63      14.013 -52.723   9.830  1.00  0.00      MEMB
ATOM   4938 H18A CHL1   63      13.904 -53.572   9.128  1.00  0.00      MEMB
ATOM   4939 H18B CHL1   63      13.492 -52.964  10.774  1.00  0.00      MEMB
ATOM   4940 H18C CHL1   63      13.517 -51.827   9.421  1.00  0.00      MEMB
ATOM   4941  C12 CHL1   63      16.151 -53.674  10.769  1.00  0.00      MEMB
ATOM   4942 H12A CHL1   63      15.859 -54.610  10.262  1.00  0.00      MEMB
ATOM   4943 H12B CHL1   63      17.252 -53.586  10.749  1.00  0.00      MEMB
ATOM   4944  C11 CHL1   63      15.726 -53.719  12.252  1.00  0.00      MEMB
ATOM   4945 H11A CHL1   63      14.639 -53.943  12.286  1.00  0.00      MEMB
ATOM   4946 H11B CHL1   63      16.231 -54.557  12.769  1.00  0.00      MEMB
ATOM   4947  C9  CHL1   63      15.953 -52.385  13.008  1.00  0.00      MEMB
ATOM   4948  H9  CHL1   63      17.035 -52.114  12.985  1.00  0.00      MEMB
ATOM   4949  C10 CHL1   63      15.596 -52.417  14.533  1.00  0.00      MEMB
ATOM   4950  C19 CHL1   63      14.269 -53.209  14.715  1.00  0.00      MEMB
ATOM   4951 H19A CHL1   63      13.893 -53.256  15.762  1.00  0.00      MEMB
ATOM   4952 H19B CHL1   63      13.457 -52.816  14.074  1.00  0.00      MEMB
ATOM   4953 H19C CHL1   63      14.434 -54.247  14.384  1.00  0.00      MEMB
ATOM   4954  C1  CHL1   63      16.763 -53.121  15.317  1.00  0.00      MEMB
ATOM   4955  H1A CHL1   63      16.944 -54.175  15.017  1.00  0.00      MEMB
ATOM   4956  H1B CHL1   63      17.749 -52.652  15.124  1.00  0.00      MEMB
ATOM   4957  C2  CHL1   63      16.557 -53.055  16.835  1.00  0.00      MEMB
ATOM   4958  H2A CHL1   63      17.462 -53.482  17.315  1.00  0.00      MEMB
ATOM   4959  H2B CHL1   63      15.670 -53.673  17.092  1.00  0.00      MEMB
ATOM   4960  C20 CHL1   63      15.732 -53.052   7.337  1.00  0.00      MEMB
ATOM   4961  H20 CHL1   63      14.623 -53.083   7.315  1.00  0.00      MEMB
ATOM   4962  C21 CHL1   63      16.122 -54.542   7.428  1.00  0.00      MEMB
ATOM   4963 H21A CHL1   63      15.336 -54.972   8.043  1.00  0.00      MEMB
ATOM   4964 H21B CHL1   63      17.068 -54.748   7.952  1.00  0.00      MEMB
ATOM   4965 H21C CHL1   63      16.102 -55.085   6.456  1.00  0.00      MEMB
ATOM   4966  C22 CHL1   63      16.186 -52.432   5.973  1.00  0.00      MEMB
ATOM   4967 H22A CHL1   63      15.981 -51.344   5.998  1.00  0.00      MEMB
ATOM   4968 H22B CHL1   63      17.287 -52.552   5.918  1.00  0.00      MEMB
ATOM   4969  C23 CHL1   63      15.432 -52.900   4.689  1.00  0.00      MEMB
ATOM   4970 H23A CHL1   63      15.441 -54.000   4.576  1.00  0.00      MEMB
ATOM   4971 H23B CHL1   63      14.359 -52.633   4.845  1.00  0.00      MEMB
ATOM   4972  C24 CHL1   63      15.951 -52.315   3.338  1.00  0.00      MEMB
ATOM   4973 H24A CHL1   63      15.776 -51.216   3.286  1.00  0.00      MEMB
ATOM   4974 H24B CHL1   63      17.041 -52.507   3.207  1.00  0.00      MEMB
ATOM   4975  C25 CHL1   63      15.239 -52.895   2.097  1.00  0.00      MEMB
ATOM   4976  H25 CHL1   63      15.656 -52.426   1.175  1.00  0.00      MEMB
ATOM   4977  C26 CHL1   63      15.377 -54.375   1.986  1.00  0.00      MEMB
ATOM   4978 H26A CHL1   63      14.879 -54.710   1.059  1.00  0.00      MEMB
ATOM   4979 H26B CHL1   63      16.409 -54.739   1.988  1.00  0.00      MEMB
ATOM   4980 H26C CHL1   63      14.868 -54.812   2.851  1.00  0.00      MEMB
ATOM   4981  C27 CHL1   63      13.758 -52.603   2.153  1.00  0.00      MEMB
ATOM   4982 H27A CHL1   63      13.284 -52.747   1.160  1.00  0.00      MEMB
ATOM   4983 H27B CHL1   63      13.196 -53.130   2.942  1.00  0.00      MEMB
ATOM   4984 H27C CHL1   63      13.754 -51.582   2.494  1.00  0.00      MEMB
ATOM   4985  C3  CHL1   64       0.456 -34.572  17.303  1.00  0.00      MEMB
ATOM   4986  H3  CHL1   64      -0.479 -34.951  17.340  1.00  0.00      MEMB
ATOM   4987  O3  CHL1   64       0.749 -34.455  18.681  1.00  0.00      MEMB
ATOM   4988  H3' CHL1   64       0.449 -35.283  19.075  1.00  0.00      MEMB
ATOM   4989  C4  CHL1   64       1.081 -35.755  16.570  1.00  0.00      MEMB
ATOM   4990  H4A CHL1   64       2.114 -35.492  16.757  1.00  0.00      MEMB
ATOM   4991  H4B CHL1   64       0.851 -36.725  17.073  1.00  0.00      MEMB
ATOM   4992  C5  CHL1   64       0.806 -35.800  15.077  1.00  0.00      MEMB
ATOM   4993  C6  CHL1   64       0.319 -36.855  14.425  1.00  0.00      MEMB
ATOM   4994  H6  CHL1   64       0.154 -37.798  14.940  1.00  0.00      MEMB
ATOM   4995  C7  CHL1   64       0.028 -36.898  12.967  1.00  0.00      MEMB
ATOM   4996  H7A CHL1   64       0.231 -37.904  12.603  1.00  0.00      MEMB
ATOM   4997  H7B CHL1   64      -1.034 -36.721  12.723  1.00  0.00      MEMB
ATOM   4998  C8  CHL1   64       0.814 -35.836  12.203  1.00  0.00      MEMB
ATOM   4999  H8  CHL1   64       1.899 -36.046  12.207  1.00  0.00      MEMB
ATOM   5000  C14 CHL1   64       0.315 -35.812  10.795  1.00  0.00      MEMB
ATOM   5001  H14 CHL1   64      -0.760 -35.548  10.936  1.00  0.00      MEMB
ATOM   5002  C15 CHL1   64       0.384 -37.116   9.978  1.00  0.00      MEMB
ATOM   5003 H15A CHL1   64       1.398 -37.538  10.125  1.00  0.00      MEMB
ATOM   5004 H15B CHL1   64      -0.355 -37.895  10.259  1.00  0.00      MEMB
ATOM   5005  C16 CHL1   64       0.279 -36.613   8.545  1.00  0.00      MEMB
ATOM   5006 H16A CHL1   64       1.048 -37.084   7.898  1.00  0.00      MEMB
ATOM   5007 H16B CHL1   64      -0.743 -36.741   8.156  1.00  0.00      MEMB
ATOM   5008  C17 CHL1   64       0.603 -35.093   8.586  1.00  0.00      MEMB
ATOM   5009  H17 CHL1   64      -0.203 -34.494   8.584  1.00  0.00      MEMB
ATOM   5010  C13 CHL1   64       0.968 -34.709   9.969  1.00  0.00      MEMB
ATOM   5011  C18 CHL1   64       2.470 -34.763   9.844  1.00  0.00      MEMB
ATOM   5012 H18A CHL1   64       2.730 -35.763   9.447  1.00  0.00      MEMB
ATOM   5013 H18B CHL1   64       2.828 -33.993   9.129  1.00  0.00      MEMB
ATOM   5014 H18C CHL1   64       2.948 -34.552  10.808  1.00  0.00      MEMB
ATOM   5015  C12 CHL1   64       0.460 -33.389  10.552  1.00  0.00      MEMB
ATOM   5016 H12A CHL1   64       0.779 -32.523   9.952  1.00  0.00      MEMB
ATOM   5017 H12B CHL1   64      -0.650 -33.405  10.573  1.00  0.00      MEMB
ATOM   5018  C11 CHL1   64       0.979 -33.272  11.990  1.00  0.00      MEMB
ATOM   5019 H11A CHL1   64       2.080 -33.192  11.942  1.00  0.00      MEMB
ATOM   5020 H11B CHL1   64       0.566 -32.339  12.416  1.00  0.00      MEMB
ATOM   5021  C9  CHL1   64       0.577 -34.490  12.868  1.00  0.00      MEMB
ATOM   5022  H9  CHL1   64      -0.533 -34.390  12.916  1.00  0.00      MEMB
ATOM   5023  C10 CHL1   64       1.078 -34.486  14.336  1.00  0.00      MEMB
ATOM   5024  C19 CHL1   64       2.614 -34.366  14.375  1.00  0.00      MEMB
ATOM   5025 H19A CHL1   64       2.967 -34.422  15.422  1.00  0.00      MEMB
ATOM   5026 H19B CHL1   64       3.125 -35.173  13.814  1.00  0.00      MEMB
ATOM   5027 H19C CHL1   64       2.924 -33.386  13.963  1.00  0.00      MEMB
ATOM   5028  C1  CHL1   64       0.478 -33.240  15.048  1.00  0.00      MEMB
ATOM   5029  H1A CHL1   64       0.873 -32.363  14.551  1.00  0.00      MEMB
ATOM   5030  H1B CHL1   64      -0.564 -33.004  14.767  1.00  0.00      MEMB
ATOM   5031  C2  CHL1   64       0.563 -33.221  16.595  1.00  0.00      MEMB
ATOM   5032  H2A CHL1   64      -0.187 -32.519  17.022  1.00  0.00      MEMB
ATOM   5033  H2B CHL1   64       1.557 -32.856  16.881  1.00  0.00      MEMB
ATOM   5034  C20 CHL1   64       1.120 -34.481   7.308  1.00  0.00      MEMB
ATOM   5035  H20 CHL1   64       2.117 -34.853   7.188  1.00  0.00      MEMB
ATOM   5036  C21 CHL1   64       0.965 -32.904   7.148  1.00  0.00      MEMB
ATOM   5037 H21A CHL1   64       1.375 -32.323   7.979  1.00  0.00      MEMB
ATOM   5038 H21B CHL1   64      -0.058 -32.524   7.069  1.00  0.00      MEMB
ATOM   5039 H21C CHL1   64       1.337 -32.541   6.165  1.00  0.00      MEMB
ATOM   5040  C22 CHL1   64       0.493 -35.253   6.206  1.00  0.00      MEMB
ATOM   5041 H22A CHL1   64       0.554 -36.315   6.047  1.00  0.00      MEMB
ATOM   5042 H22B CHL1   64      -0.552 -35.212   6.560  1.00  0.00      MEMB
ATOM   5043  C23 CHL1   64       0.980 -34.770   4.843  1.00  0.00      MEMB
ATOM   5044 H23A CHL1   64       0.498 -33.853   5.058  1.00  0.00      MEMB
ATOM   5045 H23B CHL1   64       1.893 -34.276   4.667  1.00  0.00      MEMB
ATOM   5046  C24 CHL1   64       0.614 -35.612   3.592  1.00  0.00      MEMB
ATOM   5047 H24A CHL1   64       0.890 -36.631   3.798  1.00  0.00      MEMB
ATOM   5048 H24B CHL1   64      -0.306 -35.924   3.974  1.00  0.00      MEMB
ATOM   5049  C25 CHL1   64       0.562 -35.110   2.047  1.00  0.00      MEMB
ATOM   5050  H25 CHL1   64      -0.265 -34.346   1.607  1.00  0.00      MEMB
ATOM   5051  C26 CHL1   64       1.681 -34.394   1.620  1.00  0.00      MEMB
ATOM   5052 H26A CHL1   64       2.404 -35.213   1.658  1.00  0.00      MEMB
ATOM   5053 H26B CHL1   64       1.456 -33.999   0.607  1.00  0.00      MEMB
ATOM   5054 H26C CHL1   64       1.753 -33.594   2.371  1.00  0.00      MEMB
ATOM   5055  C27 CHL1   64       0.285 -36.090   1.094  1.00  0.00      MEMB
ATOM   5056 H27A CHL1   64       0.750 -36.991   0.825  1.00  0.00      MEMB
ATOM   5057 H27B CHL1   64      -0.439 -36.819   1.369  1.00  0.00      MEMB
ATOM   5058 H27C CHL1   64      -0.161 -35.392   0.330  1.00  0.00      MEMB
ATOM   5059  C3  CHL1   65      30.825 -26.653  17.296  1.00  0.00      MEMB
ATOM   5060  H3  CHL1   65      31.858 -26.256  17.189  1.00  0.00      MEMB
ATOM   5061  O3  CHL1   65      30.578 -26.870  18.654  1.00  0.00      MEMB
ATOM   5062  H3' CHL1   65      31.221 -27.523  18.930  1.00  0.00      MEMB
ATOM   5063  C4  CHL1   65      29.776 -25.662  16.797  1.00  0.00      MEMB
ATOM   5064  H4A CHL1   65      28.773 -26.075  17.032  1.00  0.00      MEMB
ATOM   5065  H4B CHL1   65      29.869 -24.699  17.355  1.00  0.00      MEMB
ATOM   5066  C5  CHL1   65      29.918 -25.477  15.307  1.00  0.00      MEMB
ATOM   5067  C6  CHL1   65      30.142 -24.299  14.786  1.00  0.00      MEMB
ATOM   5068  H6  CHL1   65      30.134 -23.419  15.444  1.00  0.00      MEMB
ATOM   5069  C7  CHL1   65      30.228 -24.095  13.308  1.00  0.00      MEMB
ATOM   5070  H7A CHL1   65      29.349 -23.562  13.035  1.00  0.00      MEMB
ATOM   5071  H7B CHL1   65      31.170 -23.561  13.066  1.00  0.00      MEMB
ATOM   5072  C8  CHL1   65      29.847 -25.207  12.346  1.00  0.00      MEMB
ATOM   5073  H8  CHL1   65      28.732 -25.238  12.266  1.00  0.00      MEMB
ATOM   5074  C14 CHL1   65      30.427 -25.049  10.951  1.00  0.00      MEMB
ATOM   5075  H14 CHL1   65      31.515 -24.885  11.101  1.00  0.00      MEMB
ATOM   5076  C15 CHL1   65      30.116 -23.923  10.141  1.00  0.00      MEMB
ATOM   5077 H15A CHL1   65      29.020 -23.782  10.411  1.00  0.00      MEMB
ATOM   5078 H15B CHL1   65      30.928 -23.186  10.502  1.00  0.00      MEMB
ATOM   5079  C16 CHL1   65      30.257 -24.032   8.673  1.00  0.00      MEMB
ATOM   5080 H16A CHL1   65      29.289 -23.849   8.134  1.00  0.00      MEMB
ATOM   5081 H16B CHL1   65      31.033 -23.312   8.294  1.00  0.00      MEMB
ATOM   5082  C17 CHL1   65      30.603 -25.470   8.641  1.00  0.00      MEMB
ATOM   5083  H17 CHL1   65      31.675 -25.445   8.779  1.00  0.00      MEMB
ATOM   5084  C13 CHL1   65      30.106 -26.099   9.961  1.00  0.00      MEMB
ATOM   5085  C18 CHL1   65      28.582 -26.307   9.812  1.00  0.00      MEMB
ATOM   5086 H18A CHL1   65      28.044 -25.387   9.508  1.00  0.00      MEMB
ATOM   5087 H18B CHL1   65      28.450 -27.093   9.048  1.00  0.00      MEMB
ATOM   5088 H18C CHL1   65      28.132 -26.694  10.743  1.00  0.00      MEMB
ATOM   5089  C12 CHL1   65      30.828 -27.311  10.509  1.00  0.00      MEMB
ATOM   5090 H12A CHL1   65      30.598 -28.204   9.902  1.00  0.00      MEMB
ATOM   5091 H12B CHL1   65      31.927 -27.126  10.507  1.00  0.00      MEMB
ATOM   5092  C11 CHL1   65      30.309 -27.613  11.932  1.00  0.00      MEMB
ATOM   5093 H11A CHL1   65      29.271 -27.939  11.760  1.00  0.00      MEMB
ATOM   5094 H11B CHL1   65      30.837 -28.484  12.341  1.00  0.00      MEMB
ATOM   5095  C9  CHL1   65      30.422 -26.444  12.946  1.00  0.00      MEMB
ATOM   5096  H9  CHL1   65      31.519 -26.228  13.041  1.00  0.00      MEMB
ATOM   5097  C10 CHL1   65      29.934 -26.720  14.409  1.00  0.00      MEMB
ATOM   5098  C19 CHL1   65      28.523 -27.327  14.288  1.00  0.00      MEMB
ATOM   5099 H19A CHL1   65      28.004 -27.383  15.268  1.00  0.00      MEMB
ATOM   5100 H19B CHL1   65      27.937 -26.736  13.549  1.00  0.00      MEMB
ATOM   5101 H19C CHL1   65      28.624 -28.362  13.898  1.00  0.00      MEMB
ATOM   5102  C1  CHL1   65      30.895 -27.742  15.053  1.00  0.00      MEMB
ATOM   5103  H1A CHL1   65      30.819 -28.693  14.485  1.00  0.00      MEMB
ATOM   5104  H1B CHL1   65      31.940 -27.385  14.877  1.00  0.00      MEMB
ATOM   5105  C2  CHL1   65      30.734 -27.988  16.567  1.00  0.00      MEMB
ATOM   5106  H2A CHL1   65      31.516 -28.674  16.957  1.00  0.00      MEMB
ATOM   5107  H2B CHL1   65      29.766 -28.460  16.828  1.00  0.00      MEMB
ATOM   5108  C20 CHL1   65      30.312 -26.091   7.299  1.00  0.00      MEMB
ATOM   5109  H20 CHL1   65      29.244 -26.358   7.197  1.00  0.00      MEMB
ATOM   5110  C21 CHL1   65      31.130 -27.380   7.188  1.00  0.00      MEMB
ATOM   5111 H21A CHL1   65      32.094 -27.293   7.729  1.00  0.00      MEMB
ATOM   5112 H21B CHL1   65      31.255 -27.647   6.122  1.00  0.00      MEMB
ATOM   5113 H21C CHL1   65      30.612 -28.225   7.670  1.00  0.00      MEMB
ATOM   5114  C22 CHL1   65      30.596 -25.089   6.151  1.00  0.00      MEMB
ATOM   5115 H22A CHL1   65      29.839 -24.276   6.225  1.00  0.00      MEMB
ATOM   5116 H22B CHL1   65      31.632 -24.697   6.231  1.00  0.00      MEMB
ATOM   5117  C23 CHL1   65      30.452 -25.614   4.728  1.00  0.00      MEMB
ATOM   5118 H23A CHL1   65      31.181 -26.419   4.554  1.00  0.00      MEMB
ATOM   5119 H23B CHL1   65      29.403 -25.949   4.585  1.00  0.00      MEMB
ATOM   5120  C24 CHL1   65      30.841 -24.591   3.681  1.00  0.00      MEMB
ATOM   5121 H24A CHL1   65      29.999 -23.872   3.706  1.00  0.00      MEMB
ATOM   5122 H24B CHL1   65      31.813 -24.122   3.964  1.00  0.00      MEMB
ATOM   5123  C25 CHL1   65      31.128 -25.156   2.264  1.00  0.00      MEMB
ATOM   5124  H25 CHL1   65      31.856 -25.904   2.448  1.00  0.00      MEMB
ATOM   5125  C26 CHL1   65      29.869 -25.722   1.617  1.00  0.00      MEMB
ATOM   5126 H26A CHL1   65      29.314 -24.859   1.209  1.00  0.00      MEMB
ATOM   5127 H26B CHL1   65      30.064 -26.421   0.796  1.00  0.00      MEMB
ATOM   5128 H26C CHL1   65      29.209 -26.249   2.318  1.00  0.00      MEMB
ATOM   5129  C27 CHL1   65      31.807 -24.254   1.220  1.00  0.00      MEMB
ATOM   5130 H27A CHL1   65      30.937 -23.619   0.919  1.00  0.00      MEMB
ATOM   5131 H27B CHL1   65      32.653 -23.589   1.538  1.00  0.00      MEMB
ATOM   5132 H27C CHL1   65      32.212 -24.705   0.338  1.00  0.00      MEMB
ATOM   5133  C3  CHL1   66     -16.807 -46.081  17.383  1.00  0.00      MEMB
ATOM   5134  H3  CHL1   66     -16.368 -47.105  17.284  1.00  0.00      MEMB
ATOM   5135  O3  CHL1   66     -17.098 -45.878  18.739  1.00  0.00      MEMB
ATOM   5136  H3' CHL1   66     -16.202 -45.785  19.104  1.00  0.00      MEMB
ATOM   5137  C4  CHL1   66     -15.807 -44.989  17.015  1.00  0.00      MEMB
ATOM   5138  H4A CHL1   66     -16.284 -44.007  17.241  1.00  0.00      MEMB
ATOM   5139  H4B CHL1   66     -14.920 -45.051  17.679  1.00  0.00      MEMB
ATOM   5140  C5  CHL1   66     -15.437 -45.130  15.562  1.00  0.00      MEMB
ATOM   5141  C6  CHL1   66     -14.185 -45.389  15.145  1.00  0.00      MEMB
ATOM   5142  H6  CHL1   66     -13.361 -45.464  15.869  1.00  0.00      MEMB
ATOM   5143  C7  CHL1   66     -13.776 -45.499  13.703  1.00  0.00      MEMB
ATOM   5144  H7A CHL1   66     -12.751 -45.097  13.569  1.00  0.00      MEMB
ATOM   5145  H7B CHL1   66     -13.743 -46.563  13.404  1.00  0.00      MEMB
ATOM   5146  C8  CHL1   66     -14.823 -44.911  12.729  1.00  0.00      MEMB
ATOM   5147  H8  CHL1   66     -14.787 -43.806  12.808  1.00  0.00      MEMB
ATOM   5148  C14 CHL1   66     -14.571 -45.373  11.275  1.00  0.00      MEMB
ATOM   5149  H14 CHL1   66     -14.582 -46.488  11.314  1.00  0.00      MEMB
ATOM   5150  C15 CHL1   66     -13.286 -45.036  10.556  1.00  0.00      MEMB
ATOM   5151 H15A CHL1   66     -13.089 -44.004  10.722  1.00  0.00      MEMB
ATOM   5152 H15B CHL1   66     -12.508 -45.490  11.117  1.00  0.00      MEMB
ATOM   5153  C16 CHL1   66     -13.544 -45.349   9.066  1.00  0.00      MEMB
ATOM   5154 H16A CHL1   66     -13.162 -44.538   8.409  1.00  0.00      MEMB
ATOM   5155 H16B CHL1   66     -13.182 -46.324   8.685  1.00  0.00      MEMB
ATOM   5156  C17 CHL1   66     -15.064 -45.553   8.948  1.00  0.00      MEMB
ATOM   5157  H17 CHL1   66     -15.232 -46.654   9.031  1.00  0.00      MEMB
ATOM   5158  C13 CHL1   66     -15.614 -44.963  10.261  1.00  0.00      MEMB
ATOM   5159  C18 CHL1   66     -15.656 -43.432  10.097  1.00  0.00      MEMB
ATOM   5160 H18A CHL1   66     -14.848 -43.108   9.424  1.00  0.00      MEMB
ATOM   5161 H18B CHL1   66     -16.642 -43.166   9.678  1.00  0.00      MEMB
ATOM   5162 H18C CHL1   66     -15.585 -42.850  11.031  1.00  0.00      MEMB
ATOM   5163  C12 CHL1   66     -16.949 -45.497  10.744  1.00  0.00      MEMB
ATOM   5164 H12A CHL1   66     -17.771 -45.087  10.134  1.00  0.00      MEMB
ATOM   5165 H12B CHL1   66     -16.966 -46.607  10.728  1.00  0.00      MEMB
ATOM   5166  C11 CHL1   66     -17.275 -45.000  12.141  1.00  0.00      MEMB
ATOM   5167 H11A CHL1   66     -17.354 -43.897  12.082  1.00  0.00      MEMB
ATOM   5168 H11B CHL1   66     -18.240 -45.451  12.448  1.00  0.00      MEMB
ATOM   5169  C9  CHL1   66     -16.222 -45.387  13.169  1.00  0.00      MEMB
ATOM   5170  H9  CHL1   66     -16.229 -46.502  13.088  1.00  0.00      MEMB
ATOM   5171  C10 CHL1   66     -16.639 -45.032  14.625  1.00  0.00      MEMB
ATOM   5172  C19 CHL1   66     -17.280 -43.609  14.640  1.00  0.00      MEMB
ATOM   5173 H19A CHL1   66     -18.252 -43.608  14.109  1.00  0.00      MEMB
ATOM   5174 H19B CHL1   66     -17.490 -43.185  15.641  1.00  0.00      MEMB
ATOM   5175 H19C CHL1   66     -16.615 -42.902  14.117  1.00  0.00      MEMB
ATOM   5176  C1  CHL1   66     -17.712 -46.051  15.087  1.00  0.00      MEMB
ATOM   5177  H1A CHL1   66     -18.626 -45.826  14.498  1.00  0.00      MEMB
ATOM   5178  H1B CHL1   66     -17.316 -47.078  14.904  1.00  0.00      MEMB
ATOM   5179  C2  CHL1   66     -18.087 -45.970  16.561  1.00  0.00      MEMB
ATOM   5180  H2A CHL1   66     -18.787 -46.794  16.822  1.00  0.00      MEMB
ATOM   5181  H2B CHL1   66     -18.623 -45.006  16.725  1.00  0.00      MEMB
ATOM   5182  C20 CHL1   66     -15.641 -45.128   7.589  1.00  0.00      MEMB
ATOM   5183  H20 CHL1   66     -15.747 -44.022   7.549  1.00  0.00      MEMB
ATOM   5184  C21 CHL1   66     -17.018 -45.785   7.370  1.00  0.00      MEMB
ATOM   5185 H21A CHL1   66     -17.616 -45.295   6.569  1.00  0.00      MEMB
ATOM   5186 H21B CHL1   66     -17.615 -45.785   8.283  1.00  0.00      MEMB
ATOM   5187 H21C CHL1   66     -16.870 -46.851   7.104  1.00  0.00      MEMB
ATOM   5188  C22 CHL1   66     -14.756 -45.572   6.412  1.00  0.00      MEMB
ATOM   5189 H22A CHL1   66     -13.737 -45.145   6.484  1.00  0.00      MEMB
ATOM   5190 H22B CHL1   66     -14.659 -46.684   6.420  1.00  0.00      MEMB
ATOM   5191  C23 CHL1   66     -15.306 -45.094   5.085  1.00  0.00      MEMB
[truncated: 15,137,232 more chars]
