# Supplementary material for: Planar aggregation of the influenza viral fusion peptide alters membrane structure and hydration, promoting poration
Source: Nat Commun. 2022 Dec 5;13:7336. doi: 10.1038/s41467-022-34576-z (PMC9722698; doi:10.1038/s41467-022-34576-z)
Supplement: Supplementary file 3 — Supplementary Data 1 [file 41467_2022_34576_MOESM3_ESM.zip › PDBs/chol_6FP_initial.pdb]

REMARK  GENERATED BY CHARMM-GUI (HTTP://WWW.CHARMM-GUI.ORG) V3.2.2 ON MAR, 23. 2021. J
REMARK  INPUT GENERATION                                                              
REMARK   DATE:     3/23/21     20:15:26      CREATED BY USER: apache                  
ATOM      1  N   GLY     1     -25.813 -45.385  14.759  1.00  0.00      PROA
ATOM      2  HT1 GLY     1     -25.808 -46.410  14.910  1.00  0.00      PROA
ATOM      3  HT2 GLY     1     -26.723 -44.891  14.759  1.00  0.00      PROA
ATOM      4  HT3 GLY     1     -25.203 -44.939  15.507  1.00  0.00      PROA
ATOM      5  CA  GLY     1     -25.357 -45.172  13.386  1.00  0.00      PROA
ATOM      6  HA1 GLY     1     -24.857 -46.009  12.981  1.00  0.00      PROA
ATOM      7  HA2 GLY     1     -24.778 -44.392  13.710  1.00  0.00      PROA
ATOM      8  C   GLY     1     -25.944 -44.401  12.375  1.00  0.00      PROA
ATOM      9  O   GLY     1     -26.772 -43.617  12.778  1.00  0.00      PROA
ATOM     10  N   LEU     2     -25.383 -44.415  11.121  1.00  0.00      PROA
ATOM     11  HN  LEU     2     -24.431 -44.717  10.963  1.00  0.00      PROA
ATOM     12  CA  LEU     2     -25.903 -43.493  10.122  1.00  0.00      PROA
ATOM     13  HA  LEU     2     -25.973 -42.499  10.518  1.00  0.00      PROA
ATOM     14  CB  LEU     2     -25.060 -43.462   8.860  1.00  0.00      PROA
ATOM     15  HB1 LEU     2     -24.837 -44.483   8.828  1.00  0.00      PROA
ATOM     16  HB2 LEU     2     -24.192 -43.064   9.072  1.00  0.00      PROA
ATOM     17  CG  LEU     2     -25.361 -42.680   7.560  1.00  0.00      PROA
ATOM     18  HG  LEU     2     -26.310 -43.130   7.222  1.00  0.00      PROA
ATOM     19  CD1 LEU     2     -25.443 -41.225   7.794  1.00  0.00      PROA
ATOM     20 HD11 LEU     2     -24.436 -40.846   8.076  1.00  0.00      PROA
ATOM     21 HD12 LEU     2     -26.183 -41.040   8.577  1.00  0.00      PROA
ATOM     22 HD13 LEU     2     -25.725 -40.772   6.818  1.00  0.00      PROA
ATOM     23  CD2 LEU     2     -24.395 -42.501   6.354  1.00  0.00      PROA
ATOM     24 HD21 LEU     2     -24.626 -43.250   5.703  1.00  0.00      PROA
ATOM     25 HD22 LEU     2     -23.399 -42.944   6.393  1.00  0.00      PROA
ATOM     26 HD23 LEU     2     -24.916 -42.337   5.393  1.00  0.00      PROA
ATOM     27  C   LEU     2     -27.262 -43.876   9.715  1.00  0.00      PROA
ATOM     28  O   LEU     2     -28.038 -42.990   9.404  1.00  0.00      PROA
ATOM     29  N   PHE     3     -27.605 -45.180   9.760  1.00  0.00      PROA
ATOM     30  HN  PHE     3     -26.943 -45.903   9.939  1.00  0.00      PROA
ATOM     31  CA  PHE     3     -28.955 -45.629   9.575  1.00  0.00      PROA
ATOM     32  HA  PHE     3     -29.286 -45.310   8.593  1.00  0.00      PROA
ATOM     33  CB  PHE     3     -28.945 -47.173   9.666  1.00  0.00      PROA
ATOM     34  HB1 PHE     3     -29.965 -47.568   9.478  1.00  0.00      PROA
ATOM     35  HB2 PHE     3     -28.630 -47.474  10.691  1.00  0.00      PROA
ATOM     36  CG  PHE     3     -28.026 -47.832   8.649  1.00  0.00      PROA
ATOM     37  CD1 PHE     3     -26.903 -48.531   9.063  1.00  0.00      PROA
ATOM     38  HD1 PHE     3     -26.532 -48.332  10.080  1.00  0.00      PROA
ATOM     39  CE1 PHE     3     -26.292 -49.457   8.138  1.00  0.00      PROA
ATOM     40  HE1 PHE     3     -25.372 -50.016   8.281  1.00  0.00      PROA
ATOM     41  CZ  PHE     3     -26.568 -49.467   6.791  1.00  0.00      PROA
ATOM     42  HZ  PHE     3     -25.826 -49.907   6.123  1.00  0.00      PROA
ATOM     43  CD2 PHE     3     -28.386 -47.980   7.294  1.00  0.00      PROA
ATOM     44  HD2 PHE     3     -29.366 -47.718   7.006  1.00  0.00      PROA
ATOM     45  CE2 PHE     3     -27.612 -48.693   6.352  1.00  0.00      PROA
ATOM     46  HE2 PHE     3     -27.885 -48.814   5.323  1.00  0.00      PROA
ATOM     47  C   PHE     3     -29.899 -45.066  10.660  1.00  0.00      PROA
ATOM     48  O   PHE     3     -30.975 -44.538  10.387  1.00  0.00      PROA
ATOM     49  N   GLY     4     -29.477 -45.143  11.947  1.00  0.00      PROA
ATOM     50  HN  GLY     4     -28.669 -45.684  12.154  1.00  0.00      PROA
ATOM     51  CA  GLY     4     -30.193 -44.593  13.098  1.00  0.00      PROA
ATOM     52  HA1 GLY     4     -29.643 -44.923  13.964  1.00  0.00      PROA
ATOM     53  HA2 GLY     4     -31.195 -44.989  13.076  1.00  0.00      PROA
ATOM     54  C   GLY     4     -30.329 -43.082  13.170  1.00  0.00      PROA
ATOM     55  O   GLY     4     -31.382 -42.541  13.489  1.00  0.00      PROA
ATOM     56  N   ALA     5     -29.272 -42.336  12.849  1.00  0.00      PROA
ATOM     57  HN  ALA     5     -28.366 -42.766  12.784  1.00  0.00      PROA
ATOM     58  CA  ALA     5     -29.351 -40.906  12.624  1.00  0.00      PROA
ATOM     59  HA  ALA     5     -29.584 -40.419  13.559  1.00  0.00      PROA
ATOM     60  CB  ALA     5     -27.952 -40.492  12.143  1.00  0.00      PROA
ATOM     61  HB1 ALA     5     -27.678 -41.048  11.222  1.00  0.00      PROA
ATOM     62  HB2 ALA     5     -27.200 -40.723  12.930  1.00  0.00      PROA
ATOM     63  HB3 ALA     5     -27.914 -39.410  11.933  1.00  0.00      PROA
ATOM     64  C   ALA     5     -30.428 -40.395  11.639  1.00  0.00      PROA
ATOM     65  O   ALA     5     -31.263 -39.563  11.999  1.00  0.00      PROA
ATOM     66  N   ILE     6     -30.493 -40.900  10.385  1.00  0.00      PROA
ATOM     67  HN  ILE     6     -29.789 -41.542  10.077  1.00  0.00      PROA
ATOM     68  CA  ILE     6     -31.524 -40.524   9.398  1.00  0.00      PROA
ATOM     69  HA  ILE     6     -31.513 -39.447   9.305  1.00  0.00      PROA
ATOM     70  CB  ILE     6     -31.258 -41.132   8.012  1.00  0.00      PROA
ATOM     71  HB  ILE     6     -31.250 -42.245   8.105  1.00  0.00      PROA
ATOM     72  CG2 ILE     6     -32.323 -40.734   6.952  1.00  0.00      PROA
ATOM     73 HG21 ILE     6     -32.328 -39.634   6.800  1.00  0.00      PROA
ATOM     74 HG22 ILE     6     -33.339 -41.060   7.246  1.00  0.00      PROA
ATOM     75 HG23 ILE     6     -32.093 -41.208   5.970  1.00  0.00      PROA
ATOM     76  CG1 ILE     6     -29.867 -40.652   7.548  1.00  0.00      PROA
ATOM     77 HG11 ILE     6     -29.108 -40.910   8.318  1.00  0.00      PROA
ATOM     78 HG12 ILE     6     -29.902 -39.543   7.454  1.00  0.00      PROA
ATOM     79  CD  ILE     6     -29.419 -41.254   6.216  1.00  0.00      PROA
ATOM     80  HD1 ILE     6     -30.031 -40.851   5.381  1.00  0.00      PROA
ATOM     81  HD2 ILE     6     -29.530 -42.360   6.236  1.00  0.00      PROA
ATOM     82  HD3 ILE     6     -28.355 -41.000   6.020  1.00  0.00      PROA
ATOM     83  C   ILE     6     -32.938 -40.809   9.856  1.00  0.00      PROA
ATOM     84  O   ILE     6     -33.808 -39.952   9.720  1.00  0.00      PROA
ATOM     85  N   ALA     7     -33.175 -41.982  10.480  1.00  0.00      PROA
ATOM     86  HN  ALA     7     -32.496 -42.715  10.445  1.00  0.00      PROA
ATOM     87  CA  ALA     7     -34.379 -42.311  11.202  1.00  0.00      PROA
ATOM     88  HA  ALA     7     -35.213 -42.225  10.534  1.00  0.00      PROA
ATOM     89  CB  ALA     7     -34.280 -43.739  11.722  1.00  0.00      PROA
ATOM     90  HB1 ALA     7     -33.573 -43.884  12.562  1.00  0.00      PROA
ATOM     91  HB2 ALA     7     -34.090 -44.488  10.928  1.00  0.00      PROA
ATOM     92  HB3 ALA     7     -35.279 -43.893  12.117  1.00  0.00      PROA
ATOM     93  C   ALA     7     -34.774 -41.443  12.377  1.00  0.00      PROA
ATOM     94  O   ALA     7     -35.935 -41.073  12.509  1.00  0.00      PROA
ATOM     95  N   GLY     8     -33.814 -41.084  13.236  1.00  0.00      PROA
ATOM     96  HN  GLY     8     -32.917 -41.519  13.156  1.00  0.00      PROA
ATOM     97  CA  GLY     8     -33.966 -40.171  14.347  1.00  0.00      PROA
ATOM     98  HA1 GLY     8     -33.012 -40.161  14.842  1.00  0.00      PROA
ATOM     99  HA2 GLY     8     -34.761 -40.541  14.979  1.00  0.00      PROA
ATOM    100  C   GLY     8     -34.285 -38.745  13.977  1.00  0.00      PROA
ATOM    101  O   GLY     8     -34.905 -38.020  14.744  1.00  0.00      PROA
ATOM    102  N   PHE     9     -33.872 -38.264  12.795  1.00  0.00      PROA
ATOM    103  HN  PHE     9     -33.245 -38.808  12.233  1.00  0.00      PROA
ATOM    104  CA  PHE     9     -34.260 -36.955  12.275  1.00  0.00      PROA
ATOM    105  HA  PHE     9     -33.988 -36.215  13.013  1.00  0.00      PROA
ATOM    106  CB  PHE     9     -33.504 -36.746  10.935  1.00  0.00      PROA
ATOM    107  HB1 PHE     9     -33.912 -37.436  10.162  1.00  0.00      PROA
ATOM    108  HB2 PHE     9     -32.427 -36.988  11.067  1.00  0.00      PROA
ATOM    109  CG  PHE     9     -33.611 -35.334  10.418  1.00  0.00      PROA
ATOM    110  CD1 PHE     9     -33.067 -34.248  11.133  1.00  0.00      PROA
ATOM    111  HD1 PHE     9     -32.568 -34.426  12.075  1.00  0.00      PROA
ATOM    112  CE1 PHE     9     -33.158 -32.941  10.625  1.00  0.00      PROA
ATOM    113  HE1 PHE     9     -32.750 -32.108  11.179  1.00  0.00      PROA
ATOM    114  CZ  PHE     9     -33.796 -32.716   9.396  1.00  0.00      PROA
ATOM    115  HZ  PHE     9     -33.838 -31.734   8.946  1.00  0.00      PROA
ATOM    116  CD2 PHE     9     -34.255 -35.085   9.193  1.00  0.00      PROA
ATOM    117  HD2 PHE     9     -34.663 -35.894   8.603  1.00  0.00      PROA
ATOM    118  CE2 PHE     9     -34.386 -33.782   8.714  1.00  0.00      PROA
ATOM    119  HE2 PHE     9     -34.955 -33.594   7.817  1.00  0.00      PROA
ATOM    120  C   PHE     9     -35.774 -36.801  12.089  1.00  0.00      PROA
ATOM    121  O   PHE     9     -36.384 -35.787  12.426  1.00  0.00      PROA
ATOM    122  N   ILE    10     -36.401 -37.882  11.601  1.00  0.00      PROA
ATOM    123  HN  ILE    10     -35.846 -38.612  11.220  1.00  0.00      PROA
ATOM    124  CA  ILE    10     -37.823 -38.144  11.541  1.00  0.00      PROA
ATOM    125  HA  ILE    10     -38.293 -37.349  10.983  1.00  0.00      PROA
ATOM    126  CB  ILE    10     -38.124 -39.491  10.852  1.00  0.00      PROA
ATOM    127  HB  ILE    10     -37.915 -40.356  11.522  1.00  0.00      PROA
ATOM    128  CG2 ILE    10     -39.629 -39.474  10.546  1.00  0.00      PROA
ATOM    129 HG21 ILE    10     -39.879 -38.520  10.034  1.00  0.00      PROA
ATOM    130 HG22 ILE    10     -40.210 -39.529  11.492  1.00  0.00      PROA
ATOM    131 HG23 ILE    10     -39.917 -40.321   9.893  1.00  0.00      PROA
ATOM    132  CG1 ILE    10     -37.268 -39.696   9.569  1.00  0.00      PROA
ATOM    133 HG11 ILE    10     -36.214 -39.430   9.787  1.00  0.00      PROA
ATOM    134 HG12 ILE    10     -37.638 -38.997   8.788  1.00  0.00      PROA
ATOM    135  CD  ILE    10     -37.260 -41.130   9.007  1.00  0.00      PROA
ATOM    136  HD1 ILE    10     -38.241 -41.391   8.563  1.00  0.00      PROA
ATOM    137  HD2 ILE    10     -37.042 -41.866   9.808  1.00  0.00      PROA
ATOM    138  HD3 ILE    10     -36.484 -41.234   8.214  1.00  0.00      PROA
ATOM    139  C   ILE    10     -38.469 -38.099  12.910  1.00  0.00      PROA
ATOM    140  O   ILE    10     -39.533 -37.512  13.081  1.00  0.00      PROA
ATOM    141  N   GLU    11     -37.851 -38.686  13.945  1.00  0.00      PROA
ATOM    142  HN  GLU    11     -36.977 -39.166  13.855  1.00  0.00      PROA
ATOM    143  CA  GLU    11     -38.510 -38.717  15.233  1.00  0.00      PROA
ATOM    144  HA  GLU    11     -39.576 -38.790  15.098  1.00  0.00      PROA
ATOM    145  CB  GLU    11     -38.071 -39.994  15.955  1.00  0.00      PROA
ATOM    146  HB1 GLU    11     -38.361 -40.011  17.036  1.00  0.00      PROA
ATOM    147  HB2 GLU    11     -36.958 -40.118  15.930  1.00  0.00      PROA
ATOM    148  CG  GLU    11     -38.724 -41.196  15.247  1.00  0.00      PROA
ATOM    149  HG1 GLU    11     -38.401 -41.363  14.203  1.00  0.00      PROA
ATOM    150  HG2 GLU    11     -39.834 -41.188  15.325  1.00  0.00      PROA
ATOM    151  CD  GLU    11     -38.359 -42.362  16.041  1.00  0.00      PROA
ATOM    152  OE1 GLU    11     -37.267 -42.298  16.669  1.00  0.00      PROA
ATOM    153  OE2 GLU    11     -39.277 -43.223  16.116  1.00  0.00      PROA
ATOM    154  C   GLU    11     -38.406 -37.448  16.043  1.00  0.00      PROA
ATOM    155  O   GLU    11     -39.351 -37.066  16.736  1.00  0.00      PROA
ATOM    156  N   GLY    12     -37.246 -36.758  15.966  1.00  0.00      PROA
ATOM    157  HN  GLY    12     -36.603 -36.957  15.226  1.00  0.00      PROA
ATOM    158  CA  GLY    12     -36.850 -35.786  16.980  1.00  0.00      PROA
ATOM    159  HA1 GLY    12     -36.209 -36.318  17.674  1.00  0.00      PROA
ATOM    160  HA2 GLY    12     -37.726 -35.399  17.482  1.00  0.00      PROA
ATOM    161  C   GLY    12     -36.032 -34.633  16.441  1.00  0.00      PROA
ATOM    162  O   GLY    12     -35.396 -33.917  17.215  1.00  0.00      PROA
ATOM    163  N   GLY    13     -36.030 -34.427  15.104  1.00  0.00      PROA
ATOM    164  HN  GLY    13     -36.595 -35.015  14.531  1.00  0.00      PROA
ATOM    165  CA  GLY    13     -35.232 -33.463  14.338  1.00  0.00      PROA
ATOM    166  HA1 GLY    13     -35.595 -32.478  14.573  1.00  0.00      PROA
ATOM    167  HA2 GLY    13     -35.372 -33.716  13.297  1.00  0.00      PROA
ATOM    168  C   GLY    13     -33.746 -33.518  14.577  1.00  0.00      PROA
ATOM    169  O   GLY    13     -33.187 -34.602  14.730  1.00  0.00      PROA
ATOM    170  N   TRP    14     -33.015 -32.369  14.617  1.00  0.00      PROA
ATOM    171  HN  TRP    14     -33.431 -31.479  14.443  1.00  0.00      PROA
ATOM    172  CA  TRP    14     -31.564 -32.401  14.859  1.00  0.00      PROA
ATOM    173  HA  TRP    14     -31.137 -33.048  14.108  1.00  0.00      PROA
ATOM    174  CB  TRP    14     -30.906 -30.981  14.709  1.00  0.00      PROA
ATOM    175  HB1 TRP    14     -31.363 -30.268  15.429  1.00  0.00      PROA
ATOM    176  HB2 TRP    14     -31.104 -30.586  13.686  1.00  0.00      PROA
ATOM    177  CG  TRP    14     -29.427 -30.928  14.904  1.00  0.00      PROA
ATOM    178  CD1 TRP    14     -28.776 -30.399  15.993  1.00  0.00      PROA
ATOM    179  HD1 TRP    14     -29.270 -30.125  16.926  1.00  0.00      PROA
ATOM    180  NE1 TRP    14     -27.421 -30.404  15.749  1.00  0.00      PROA
ATOM    181  HE1 TRP    14     -26.749 -29.903  16.258  1.00  0.00      PROA
ATOM    182  CE2 TRP    14     -27.177 -31.119  14.582  1.00  0.00      PROA
ATOM    183  CD2 TRP    14     -28.424 -31.456  14.012  1.00  0.00      PROA
ATOM    184  CE3 TRP    14     -28.464 -32.176  12.800  1.00  0.00      PROA
ATOM    185  HE3 TRP    14     -29.376 -32.418  12.280  1.00  0.00      PROA
ATOM    186  CZ3 TRP    14     -27.270 -32.670  12.270  1.00  0.00      PROA
ATOM    187  HZ3 TRP    14     -27.292 -33.254  11.358  1.00  0.00      PROA
ATOM    188  CZ2 TRP    14     -25.996 -31.624  14.040  1.00  0.00      PROA
ATOM    189  HZ2 TRP    14     -25.039 -31.459  14.500  1.00  0.00      PROA
ATOM    190  CH2 TRP    14     -26.058 -32.436  12.901  1.00  0.00      PROA
ATOM    191  HH2 TRP    14     -25.159 -32.894  12.504  1.00  0.00      PROA
ATOM    192  C   TRP    14     -31.189 -33.153  16.150  1.00  0.00      PROA
ATOM    193  O   TRP    14     -30.263 -33.957  16.188  1.00  0.00      PROA
ATOM    194  N   THR    15     -32.001 -32.987  17.213  1.00  0.00      PROA
ATOM    195  HN  THR    15     -32.727 -32.303  17.185  1.00  0.00      PROA
ATOM    196  CA  THR    15     -31.888 -33.707  18.484  1.00  0.00      PROA
ATOM    197  HA  THR    15     -30.919 -33.483  18.902  1.00  0.00      PROA
ATOM    198  CB  THR    15     -33.006 -33.310  19.459  1.00  0.00      PROA
ATOM    199  HB  THR    15     -33.924 -33.913  19.269  1.00  0.00      PROA
ATOM    200  OG1 THR    15     -33.346 -31.926  19.334  1.00  0.00      PROA
ATOM    201  HG1 THR    15     -34.224 -31.833  19.704  1.00  0.00      PROA
ATOM    202  CG2 THR    15     -32.651 -33.618  20.914  1.00  0.02      PROA
ATOM    203 HG21 THR    15     -31.718 -33.107  21.225  1.00  0.02      PROA
ATOM    204 HG22 THR    15     -32.509 -34.716  21.036  1.00  0.01      PROA
ATOM    205 HG23 THR    15     -33.485 -33.299  21.577  1.00  0.03      PROA
ATOM    206  C   THR    15     -31.931 -35.218  18.348  1.00  0.00      PROA
ATOM    207  O   THR    15     -31.139 -35.915  18.967  1.00  0.00      PROA
ATOM    208  N   GLY    16     -32.828 -35.760  17.504  1.00  0.00      PROA
ATOM    209  HN  GLY    16     -33.409 -35.154  16.961  1.00  0.00      PROA
ATOM    210  CA  GLY    16     -33.031 -37.194  17.334  1.00  0.00      PROA
ATOM    211  HA1 GLY    16     -33.983 -37.306  16.843  1.00  0.00      PROA
ATOM    212  HA2 GLY    16     -33.000 -37.656  18.304  1.00  0.00      PROA
ATOM    213  C   GLY    16     -32.006 -37.888  16.490  1.00  0.00      PROA
ATOM    214  O   GLY    16     -31.593 -39.011  16.765  1.00  0.00      PROA
ATOM    215  N   MET    17     -31.563 -37.186  15.434  1.00  0.00      PROA
ATOM    216  HN  MET    17     -31.977 -36.299  15.271  1.00  0.00      PROA
ATOM    217  CA  MET    17     -30.501 -37.543  14.526  1.00  0.00      PROA
ATOM    218  HA  MET    17     -30.777 -38.487  14.072  1.00  0.00      PROA
ATOM    219  CB  MET    17     -30.337 -36.455  13.420  1.00  0.00      PROA
ATOM    220  HB1 MET    17     -30.154 -35.466  13.903  1.00  0.00      PROA
ATOM    221  HB2 MET    17     -31.275 -36.364  12.834  1.00  0.00      PROA
ATOM    222  CG  MET    17     -29.165 -36.752  12.455  1.00  0.00      PROA
ATOM    223  HG1 MET    17     -29.150 -37.854  12.325  1.00  0.00      PROA
ATOM    224  HG2 MET    17     -28.215 -36.479  12.969  1.00  0.00      PROA
ATOM    225  SD  MET    17     -29.264 -35.931  10.820  1.00  0.00      PROA
ATOM    226  CE  MET    17     -28.482 -37.233   9.822  1.00  0.00      PROA
ATOM    227  HE1 MET    17     -29.064 -38.177   9.884  1.00  0.00      PROA
ATOM    228  HE2 MET    17     -27.450 -37.433  10.179  1.00  0.00      PROA
ATOM    229  HE3 MET    17     -28.430 -36.942   8.747  1.00  0.00      PROA
ATOM    230  C   MET    17     -29.144 -37.715  15.205  1.00  0.00      PROA
ATOM    231  O   MET    17     -28.443 -38.690  14.963  1.00  0.00      PROA
ATOM    232  N   ILE    18     -28.748 -36.776  16.092  1.00  0.00      PROA
ATOM    233  HN  ILE    18     -29.308 -35.967  16.244  1.00  0.00      PROA
ATOM    234  CA  ILE    18     -27.513 -36.758  16.854  1.00  0.00      PROA
ATOM    235  HA  ILE    18     -26.723 -37.264  16.326  1.00  0.00      PROA
ATOM    236  CB  ILE    18     -27.097 -35.291  17.072  1.00  0.00      PROA
ATOM    237  HB  ILE    18     -27.968 -34.723  17.480  1.00  0.00      PROA
ATOM    238  CG2 ILE    18     -25.929 -35.201  18.075  1.00  0.00      PROA
ATOM    239 HG21 ILE    18     -25.053 -35.764  17.690  1.00  0.00      PROA
ATOM    240 HG22 ILE    18     -26.218 -35.620  19.060  1.00  0.00      PROA
ATOM    241 HG23 ILE    18     -25.630 -34.139  18.213  1.00  0.00      PROA
ATOM    242  CG1 ILE    18     -26.691 -34.612  15.725  1.00  0.00      PROA
ATOM    243 HG11 ILE    18     -26.208 -33.629  15.937  1.00  0.00      PROA
ATOM    244 HG12 ILE    18     -27.592 -34.396  15.104  1.00  0.00      PROA
ATOM    245  CD  ILE    18     -25.721 -35.470  14.906  1.00  0.00      PROA
ATOM    246  HD1 ILE    18     -26.248 -36.364  14.507  1.00  0.00      PROA
ATOM    247  HD2 ILE    18     -24.888 -35.818  15.553  1.00  0.00      PROA
ATOM    248  HD3 ILE    18     -25.298 -34.904  14.052  1.00  0.00      PROA
ATOM    249  C   ILE    18     -27.605 -37.668  18.058  1.00  0.00      PROA
ATOM    250  O   ILE    18     -26.613 -38.259  18.477  1.00  0.00      PROA
ATOM    251  N   ASP    19     -28.808 -37.962  18.569  1.00  0.00      PROA
ATOM    252  HN  ASP    19     -29.610 -37.377  18.430  1.00  0.00      PROA
ATOM    253  CA  ASP    19     -28.970 -39.169  19.364  1.00  0.00      PROA
ATOM    254  HA  ASP    19     -28.156 -39.199  20.069  1.00  0.00      PROA
ATOM    255  CB  ASP    19     -30.338 -39.210  20.087  1.00  0.00      PROA
ATOM    256  HB1 ASP    19     -30.693 -40.260  20.149  1.00  0.00      PROA
ATOM    257  HB2 ASP    19     -31.070 -38.612  19.515  1.00  0.00      PROA
ATOM    258  CG  ASP    19     -30.281 -38.667  21.513  1.00  0.03      PROA
ATOM    259  OD1 ASP    19     -29.301 -37.961  21.856  1.00  0.04      PROA
ATOM    260  OD2 ASP    19     -31.204 -38.988  22.307  1.00  0.05      PROA
ATOM    261  C   ASP    19     -28.768 -40.478  18.617  1.00  0.00      PROA
ATOM    262  O   ASP    19     -28.156 -41.414  19.125  1.00  0.00      PROA
ATOM    263  N   GLY    20     -29.248 -40.583  17.369  1.00  0.00      PROA
ATOM    264  HN  GLY    20     -29.728 -39.820  16.941  1.00  0.00      PROA
ATOM    265  CA  GLY    20     -29.194 -41.809  16.618  1.00  0.00      PROA
ATOM    266  HA1 GLY    20     -29.880 -41.722  15.800  1.00  0.00      PROA
ATOM    267  HA2 GLY    20     -29.398 -42.638  17.276  1.00  0.00      PROA
ATOM    268  C   GLY    20     -27.881 -42.087  16.027  1.00  0.00      PROA
ATOM    269  O   GLY    20     -27.613 -43.243  15.702  1.00  0.00      PROA
ATOM    270  N   TRP    21     -27.022 -41.058  15.891  1.00  0.00      PROA
ATOM    271  HN  TRP    21     -27.258 -40.131  16.178  1.00  0.00      PROA
ATOM    272  CA  TRP    21     -25.678 -41.196  15.460  1.00  0.00      PROA
ATOM    273  HA  TRP    21     -25.649 -41.670  14.478  1.00  0.00      PROA
ATOM    274  CB  TRP    21     -25.098 -39.770  15.420  1.00  0.00      PROA
ATOM    275  HB1 TRP    21     -25.310 -39.251  16.376  1.00  0.00      PROA
ATOM    276  HB2 TRP    21     -25.617 -39.190  14.614  1.00  0.00      PROA
ATOM    277  CG  TRP    21     -23.628 -39.743  15.204  1.00  0.00      PROA
ATOM    278  CD1 TRP    21     -22.606 -39.478  16.062  1.00  0.00      PROA
ATOM    279  HD1 TRP    21     -22.743 -39.226  17.088  1.00  0.00      PROA
ATOM    280  NE1 TRP    21     -21.401 -39.574  15.425  1.00  0.00      PROA
ATOM    281  HE1 TRP    21     -20.539 -39.210  15.662  1.00  0.00      PROA
ATOM    282  CE2 TRP    21     -21.591 -39.835  14.162  1.00  0.00      PROA
ATOM    283  CD2 TRP    21     -23.023 -39.889  13.955  1.00  0.00      PROA
ATOM    284  CE3 TRP    21     -23.548 -40.008  12.720  1.00  0.00      PROA
ATOM    285  HE3 TRP    21     -24.568 -40.417  12.512  1.00  0.00      PROA
ATOM    286  CZ3 TRP    21     -22.609 -39.571  11.745  1.00  0.00      PROA
ATOM    287  HZ3 TRP    21     -23.132 -39.735  10.776  1.00  0.00      PROA
ATOM    288  CZ2 TRP    21     -20.642 -40.072  13.188  1.00  0.00      PROA
ATOM    289  HZ2 TRP    21     -19.611 -40.418  13.314  1.00  0.00      PROA
ATOM    290  CH2 TRP    21     -21.145 -39.886  11.930  1.00  0.00      PROA
ATOM    291  HH2 TRP    21     -20.486 -40.504  11.226  1.00  0.00      PROA
ATOM    292  C   TRP    21     -25.002 -42.106  16.457  1.00  0.00      PROA
ATOM    293  O   TRP    21     -24.544 -43.145  16.153  1.00  0.00      PROA
ATOM    294  N   TYR    22     -25.064 -41.903  17.748  1.00  0.00      PROA
ATOM    295  HN  TYR    22     -25.505 -41.079  18.043  1.00  0.00      PROA
ATOM    296  CA  TYR    22     -24.588 -42.836  18.768  1.00  0.00      PROA
ATOM    297  HA  TYR    22     -23.573 -43.118  18.544  1.00  0.00      PROA
ATOM    298  CB  TYR    22     -24.644 -42.139  20.137  1.00  0.00      PROA
ATOM    299  HB1 TYR    22     -24.058 -42.719  20.886  1.00  0.00      PROA
ATOM    300  HB2 TYR    22     -25.697 -42.056  20.494  1.00  0.00      PROA
ATOM    301  CG  TYR    22     -24.043 -40.765  20.037  1.00  0.00      PROA
ATOM    302  CD1 TYR    22     -22.684 -40.607  19.711  1.00  0.00      PROA
ATOM    303  HD1 TYR    22     -22.094 -41.481  19.484  1.00  0.00      PROA
ATOM    304  CE1 TYR    22     -22.115 -39.327  19.671  1.00  0.00      PROA
ATOM    305  HE1 TYR    22     -21.091 -39.182  19.386  1.00  0.00      PROA
ATOM    306  CZ  TYR    22     -22.884 -38.220  20.040  1.00  0.00      PROA
ATOM    307  OH  TYR    22     -22.394 -36.913  19.987  1.00  0.00      PROA
ATOM    308  HH  TYR    22     -23.129 -36.367  20.281  1.00  0.00      PROA
ATOM    309  CD2 TYR    22     -24.803 -39.625  20.339  1.00  0.00      PROA
ATOM    310  HD2 TYR    22     -25.870 -39.694  20.473  1.00  0.00      PROA
ATOM    311  CE2 TYR    22     -24.198 -38.375  20.461  1.00  0.01      PROA
ATOM    312  HE2 TYR    22     -24.760 -37.544  20.867  1.00  0.00      PROA
ATOM    313  C   TYR    22     -25.314 -44.163  18.859  1.00  0.00      PROA
ATOM    314  O   TYR    22     -24.707 -45.232  18.862  1.00  0.00      PROA
ATOM    315  N   GLY    23     -26.646 -44.112  18.829  1.00  0.00      PROA
ATOM    316  HN  GLY    23     -27.120 -43.241  18.739  1.00  0.00      PROA
ATOM    317  CA  GLY    23     -27.493 -45.259  19.033  1.00  0.00      PROA
ATOM    318  HA1 GLY    23     -27.148 -46.059  18.405  1.00  0.00      PROA
ATOM    319  HA2 GLY    23     -28.479 -44.908  18.787  1.00  0.00      PROA
ATOM    320  C   GLY    23     -27.572 -45.775  20.474  1.00  0.00      PROA
ATOM    321  OT1 GLY    23     -26.747 -46.626  20.911  1.00  0.01      PROA
ATOM    322  OT2 GLY    23     -28.576 -45.409  21.140  1.00  0.02      PROA
ATOM    323  N   GLY     1      60.151  15.607  13.923  1.00  0.00      PROB
ATOM    324  HT1 GLY     1      60.928  15.196  14.484  1.00  0.00      PROB
ATOM    325  HT2 GLY     1      59.256  15.496  14.452  1.00  0.00      PROB
ATOM    326  HT3 GLY     1      60.349  16.643  13.826  1.00  0.00      PROB
ATOM    327  CA  GLY     1      60.071  14.957  12.595  1.00  0.00      PROB
ATOM    328  HA1 GLY     1      60.293  13.920  12.723  1.00  0.00      PROB
ATOM    329  HA2 GLY     1      60.759  15.456  11.978  1.00  0.00      PROB
ATOM    330  C   GLY     1      58.888  15.110  11.767  1.00  0.00      PROB
ATOM    331  O   GLY     1      57.858  15.592  12.194  1.00  0.00      PROB
ATOM    332  N   LEU     2      58.988  14.708  10.510  1.00  0.00      PROB
ATOM    333  HN  LEU     2      59.814  14.300  10.119  1.00  0.00      PROB
ATOM    334  CA  LEU     2      57.861  14.974   9.643  1.00  0.00      PROB
ATOM    335  HA  LEU     2      57.571  15.991   9.664  1.00  0.00      PROB
ATOM    336  CB  LEU     2      58.249  14.797   8.252  1.00  0.00      PROB
ATOM    337  HB1 LEU     2      58.592  13.753   8.380  1.00  0.00      PROB
ATOM    338  HB2 LEU     2      59.081  15.451   7.979  1.00  0.00      PROB
ATOM    339  CG  LEU     2      57.201  14.886   7.108  1.00  0.00      PROB
ATOM    340  HG  LEU     2      56.532  14.014   7.206  1.00  0.00      PROB
ATOM    341  CD1 LEU     2      56.623  16.231   6.893  1.00  0.00      PROB
ATOM    342 HD11 LEU     2      57.405  17.005   6.700  1.00  0.00      PROB
ATOM    343 HD12 LEU     2      56.052  16.440   7.795  1.00  0.00      PROB
ATOM    344 HD13 LEU     2      55.963  16.183   5.990  1.00  0.00      PROB
ATOM    345  CD2 LEU     2      57.534  14.770   5.689  1.00  0.00      PROB
ATOM    346 HD21 LEU     2      57.465  13.653   5.571  1.00  0.00      PROB
ATOM    347 HD22 LEU     2      58.546  15.226   5.454  1.00  0.00      PROB
ATOM    348 HD23 LEU     2      56.930  14.508   4.836  1.00  0.00      PROB
ATOM    349  C   LEU     2      56.677  14.105   9.838  1.00  0.00      PROB
ATOM    350  O   LEU     2      55.539  14.522   9.724  1.00  0.00      PROB
ATOM    351  N   PHE     3      56.920  12.858  10.180  1.00  0.00      PROB
ATOM    352  HN  PHE     3      57.827  12.442  10.180  1.00  0.00      PROB
ATOM    353  CA  PHE     3      55.823  11.983  10.332  1.00  0.00      PROB
ATOM    354  HA  PHE     3      54.990  12.227   9.712  1.00  0.00      PROB
ATOM    355  CB  PHE     3      56.173  10.641   9.891  1.00  0.00      PROB
ATOM    356  HB1 PHE     3      55.193  10.193   9.827  1.00  0.00      PROB
ATOM    357  HB2 PHE     3      56.885  10.174  10.632  1.00  0.00      PROB
ATOM    358  CG  PHE     3      56.601  10.517   8.479  1.00  0.00      PROB
ATOM    359  CD1 PHE     3      57.804  10.935   8.182  1.00  0.00      PROB
ATOM    360  HD1 PHE     3      58.059  11.120   9.198  1.00  0.00      PROB
ATOM    361  CE1 PHE     3      58.514  10.333   7.090  1.00  0.00      PROB
ATOM    362  HE1 PHE     3      59.570  10.127   6.866  1.00  0.00      PROB
ATOM    363  CZ  PHE     3      57.766  10.088   6.072  1.00  0.00      PROB
ATOM    364  HZ  PHE     3      58.371  10.241   5.290  1.00  0.00      PROB
ATOM    365  CD2 PHE     3      55.869  10.112   7.421  1.00  0.00      PROB
ATOM    366  HD2 PHE     3      54.864  10.098   7.656  1.00  0.00      PROB
ATOM    367  CE2 PHE     3      56.411  10.019   6.155  1.00  0.00      PROB
ATOM    368  HE2 PHE     3      55.815   9.886   5.301  1.00  0.00      PROB
ATOM    369  C   PHE     3      55.308  11.979  11.729  1.00  0.00      PROB
ATOM    370  O   PHE     3      54.151  11.632  11.924  1.00  0.00      PROB
ATOM    371  N   GLY     4      56.147  12.506  12.670  1.00  0.00      PROB
ATOM    372  HN  GLY     4      57.116  12.525  12.490  1.00  0.00      PROB
ATOM    373  CA  GLY     4      55.817  13.068  13.970  1.00  0.00      PROB
ATOM    374  HA1 GLY     4      56.694  13.282  14.559  1.00  0.00      PROB
ATOM    375  HA2 GLY     4      55.191  12.455  14.471  1.00  0.00      PROB
ATOM    376  C   GLY     4      54.844  14.133  13.962  1.00  0.00      PROB
ATOM    377  O   GLY     4      53.855  14.110  14.690  1.00  0.00      PROB
ATOM    378  N   ALA     5      55.085  15.083  13.088  1.00  0.00      PROB
ATOM    379  HN  ALA     5      55.930  15.099  12.561  1.00  0.00      PROB
ATOM    380  CA  ALA     5      54.164  16.116  12.800  1.00  0.00      PROB
ATOM    381  HA  ALA     5      53.899  16.582  13.745  1.00  0.00      PROB
ATOM    382  CB  ALA     5      54.913  17.093  11.888  1.00  0.00      PROB
ATOM    383  HB1 ALA     5      55.216  16.588  10.949  1.00  0.00      PROB
ATOM    384  HB2 ALA     5      55.836  17.455  12.387  1.00  0.00      PROB
ATOM    385  HB3 ALA     5      54.279  17.965  11.641  1.00  0.00      PROB
ATOM    386  C   ALA     5      52.857  15.627  12.180  1.00  0.00      PROB
ATOM    387  O   ALA     5      51.804  16.112  12.556  1.00  0.00      PROB
ATOM    388  N   ILE     6      52.847  14.656  11.233  1.00  0.00      PROB
ATOM    389  HN  ILE     6      53.704  14.276  10.887  1.00  0.00      PROB
ATOM    390  CA  ILE     6      51.630  14.075  10.657  1.00  0.00      PROB
ATOM    391  HA  ILE     6      51.012  14.866  10.242  1.00  0.00      PROB
ATOM    392  CB  ILE     6      51.996  13.107   9.529  1.00  0.00      PROB
ATOM    393  HB  ILE     6      52.747  12.386   9.926  1.00  0.00      PROB
ATOM    394  CG2 ILE     6      50.749  12.344   9.035  1.00  0.00      PROB
ATOM    395 HG21 ILE     6      49.934  13.060   8.791  1.00  0.00      PROB
ATOM    396 HG22 ILE     6      50.380  11.634   9.803  1.00  0.00      PROB
ATOM    397 HG23 ILE     6      50.994  11.775   8.113  1.00  0.00      PROB
ATOM    398  CG1 ILE     6      52.620  13.874   8.340  1.00  0.00      PROB
ATOM    399 HG11 ILE     6      53.194  14.748   8.714  1.00  0.00      PROB
ATOM    400 HG12 ILE     6      51.787  14.240   7.701  1.00  0.00      PROB
ATOM    401  CD  ILE     6      53.565  13.075   7.444  1.00  0.00      PROB
ATOM    402  HD1 ILE     6      53.106  12.112   7.140  1.00  0.00      PROB
ATOM    403  HD2 ILE     6      54.520  12.878   7.965  1.00  0.00      PROB
ATOM    404  HD3 ILE     6      53.790  13.672   6.531  1.00  0.00      PROB
ATOM    405  C   ILE     6      50.813  13.362  11.726  1.00  0.00      PROB
ATOM    406  O   ILE     6      49.590  13.481  11.831  1.00  0.00      PROB
ATOM    407  N   ALA     7      51.520  12.613  12.592  1.00  0.00      PROB
ATOM    408  HN  ALA     7      52.514  12.511  12.487  1.00  0.00      PROB
ATOM    409  CA  ALA     7      50.926  11.941  13.714  1.00  0.00      PROB
ATOM    410  HA  ALA     7      50.211  11.227  13.331  1.00  0.00      PROB
ATOM    411  CB  ALA     7      51.969  11.219  14.491  1.00  0.00      PROB
ATOM    412  HB1 ALA     7      52.840  11.832  14.825  1.00  0.00      PROB
ATOM    413  HB2 ALA     7      52.287  10.487  13.746  1.00  0.00      PROB
ATOM    414  HB3 ALA     7      51.615  10.601  15.338  1.00  0.00      PROB
ATOM    415  C   ALA     7      50.295  12.860  14.695  1.00  0.00      PROB
ATOM    416  O   ALA     7      49.206  12.616  15.193  1.00  0.00      PROB
ATOM    417  N   GLY     8      50.986  13.970  14.976  1.00  0.00      PROB
ATOM    418  HN  GLY     8      51.950  14.032  14.710  1.00  0.00      PROB
ATOM    419  CA  GLY     8      50.467  15.075  15.750  1.00  0.00      PROB
ATOM    420  HA1 GLY     8      51.300  15.734  15.914  1.00  0.00      PROB
ATOM    421  HA2 GLY     8      50.068  14.672  16.665  1.00  0.00      PROB
ATOM    422  C   GLY     8      49.385  15.921  15.133  1.00  0.00      PROB
ATOM    423  O   GLY     8      48.535  16.432  15.845  1.00  0.00      PROB
ATOM    424  N   PHE     9      49.402  16.151  13.806  1.00  0.00      PROB
ATOM    425  HN  PHE     9      50.145  15.804  13.233  1.00  0.00      PROB
ATOM    426  CA  PHE     9      48.402  16.884  13.082  1.00  0.00      PROB
ATOM    427  HA  PHE     9      48.195  17.807  13.618  1.00  0.00      PROB
ATOM    428  CB  PHE     9      48.848  17.179  11.628  1.00  0.00      PROB
ATOM    429  HB1 PHE     9      48.964  16.238  11.050  1.00  0.00      PROB
ATOM    430  HB2 PHE     9      49.800  17.738  11.607  1.00  0.00      PROB
ATOM    431  CG  PHE     9      47.899  18.040  10.883  1.00  0.00      PROB
ATOM    432  CD1 PHE     9      47.016  18.938  11.511  1.00  0.00      PROB
ATOM    433  HD1 PHE     9      47.009  19.052  12.580  1.00  0.00      PROB
ATOM    434  CE1 PHE     9      46.129  19.690  10.748  1.00  0.00      PROB
ATOM    435  HE1 PHE     9      45.342  20.259  11.218  1.00  0.00      PROB
ATOM    436  CZ  PHE     9      46.300  19.726   9.365  1.00  0.00      PROB
ATOM    437  HZ  PHE     9      45.608  20.289   8.774  1.00  0.00      PROB
ATOM    438  CD2 PHE     9      48.000  18.012   9.494  1.00  0.00      PROB
ATOM    439  HD2 PHE     9      48.610  17.249   9.021  1.00  0.00      PROB
ATOM    440  CE2 PHE     9      47.317  18.974   8.737  1.00  0.00      PROB
ATOM    441  HE2 PHE     9      47.277  18.850   7.662  1.00  0.00      PROB
ATOM    442  C   PHE     9      47.135  16.117  13.057  1.00  0.00      PROB
ATOM    443  O   PHE     9      46.126  16.725  13.288  1.00  0.00      PROB
ATOM    444  N   ILE    10      47.156  14.793  12.801  1.00  0.00      PROB
ATOM    445  HN  ILE    10      48.004  14.304  12.654  1.00  0.00      PROB
ATOM    446  CA  ILE    10      45.984  13.979  12.804  1.00  0.00      PROB
ATOM    447  HA  ILE    10      45.224  14.477  12.225  1.00  0.00      PROB
ATOM    448  CB  ILE    10      46.165  12.616  12.181  1.00  0.00      PROB
ATOM    449  HB  ILE    10      47.093  12.188  12.618  1.00  0.00      PROB
ATOM    450  CG2 ILE    10      44.991  11.659  12.470  1.00  0.00      PROB
ATOM    451 HG21 ILE    10      44.045  12.053  12.036  1.00  0.00      PROB
ATOM    452 HG22 ILE    10      44.856  11.486  13.554  1.00  0.00      PROB
ATOM    453 HG23 ILE    10      45.209  10.678  11.996  1.00  0.00      PROB
ATOM    454  CG1 ILE    10      46.365  12.737  10.659  1.00  0.00      PROB
ATOM    455 HG11 ILE    10      46.992  13.630  10.444  1.00  0.00      PROB
ATOM    456 HG12 ILE    10      45.376  12.883  10.168  1.00  0.00      PROB
ATOM    457  CD  ILE    10      47.049  11.492  10.090  1.00  0.00      PROB
ATOM    458  HD1 ILE    10      46.438  10.584  10.280  1.00  0.00      PROB
ATOM    459  HD2 ILE    10      48.040  11.343  10.574  1.00  0.00      PROB
ATOM    460  HD3 ILE    10      47.192  11.589   8.995  1.00  0.00      PROB
ATOM    461  C   ILE    10      45.501  13.909  14.192  1.00  0.00      PROB
ATOM    462  O   ILE    10      44.447  14.275  14.440  1.00  0.00      PROB
ATOM    463  N   GLU    11      46.164  13.603  15.260  1.00  0.00      PROB
ATOM    464  HN  GLU    11      47.134  13.542  15.208  1.00  0.00      PROB
ATOM    465  CA  GLU    11      45.478  13.430  16.539  1.00  0.00      PROB
ATOM    466  HA  GLU    11      44.513  12.925  16.442  1.00  0.00      PROB
ATOM    467  CB  GLU    11      46.384  12.566  17.414  1.00  0.00      PROB
ATOM    468  HB1 GLU    11      46.011  12.495  18.463  1.00  0.00      PROB
ATOM    469  HB2 GLU    11      47.410  13.003  17.451  1.00  0.00      PROB
ATOM    470  CG  GLU    11      46.468  11.160  16.813  1.00  0.00      PROB
ATOM    471  HG1 GLU    11      47.298  11.080  16.086  1.00  0.00      PROB
ATOM    472  HG2 GLU    11      45.509  10.862  16.348  1.00  0.00      PROB
ATOM    473  CD  GLU    11      46.704  10.205  17.914  1.00  0.00      PROB
ATOM    474  OE1 GLU    11      46.052   9.137  17.929  1.00  0.00      PROB
ATOM    475  OE2 GLU    11      47.569  10.567  18.765  1.00  0.00      PROB
ATOM    476  C   GLU    11      45.233  14.736  17.229  1.00  0.00      PROB
ATOM    477  O   GLU    11      44.287  14.864  17.978  1.00  0.00      PROB
ATOM    478  N   GLY    12      46.112  15.725  17.008  1.00  0.00      PROB
ATOM    479  HN  GLY    12      46.880  15.540  16.398  1.00  0.00      PROB
ATOM    480  CA  GLY    12      46.212  16.922  17.825  1.00  0.00      PROB
ATOM    481  HA1 GLY    12      47.251  16.957  18.100  1.00  0.00      PROB
ATOM    482  HA2 GLY    12      45.552  16.816  18.667  1.00  0.00      PROB
ATOM    483  C   GLY    12      45.937  18.275  17.219  1.00  0.00      PROB
ATOM    484  O   GLY    12      46.028  19.285  17.917  1.00  0.00      PROB
ATOM    485  N   GLY    13      45.611  18.358  15.913  1.00  0.00      PROB
ATOM    486  HN  GLY    13      45.367  17.513  15.443  1.00  0.00      PROB
ATOM    487  CA  GLY    13      45.613  19.574  15.097  1.00  0.00      PROB
ATOM    488  HA1 GLY    13      44.784  20.190  15.400  1.00  0.00      PROB
ATOM    489  HA2 GLY    13      45.516  19.266  14.066  1.00  0.00      PROB
ATOM    490  C   GLY    13      46.845  20.442  15.151  1.00  0.00      PROB
ATOM    491  O   GLY    13      47.968  20.015  15.390  1.00  0.00      PROB
ATOM    492  N   TRP    14      46.651  21.734  14.842  1.00  0.00      PROB
ATOM    493  HN  TRP    14      45.726  22.091  14.787  1.00  0.00      PROB
ATOM    494  CA  TRP    14      47.706  22.656  14.460  1.00  0.00      PROB
ATOM    495  HA  TRP    14      48.194  22.220  13.597  1.00  0.00      PROB
ATOM    496  CB  TRP    14      47.056  24.026  14.066  1.00  0.00      PROB
ATOM    497  HB1 TRP    14      46.097  24.094  14.615  1.00  0.00      PROB
ATOM    498  HB2 TRP    14      46.861  23.953  12.974  1.00  0.00      PROB
ATOM    499  CG  TRP    14      47.785  25.319  14.293  1.00  0.00      PROB
ATOM    500  CD1 TRP    14      47.525  26.352  15.174  1.00  0.00      PROB
ATOM    501  HD1 TRP    14      46.657  26.446  15.819  1.00  0.00      PROB
ATOM    502  NE1 TRP    14      48.530  27.283  15.094  1.00  0.00      PROB
ATOM    503  HE1 TRP    14      48.614  28.111  15.608  1.00  0.00      PROB
ATOM    504  CE2 TRP    14      49.421  26.888  14.137  1.00  0.00      PROB
ATOM    505  CD2 TRP    14      48.989  25.657  13.595  1.00  0.00      PROB
ATOM    506  CE3 TRP    14      49.742  25.024  12.590  1.00  0.00      PROB
ATOM    507  HE3 TRP    14      49.470  24.061  12.182  1.00  0.00      PROB
ATOM    508  CZ3 TRP    14      50.859  25.697  12.085  1.00  0.00      PROB
ATOM    509  HZ3 TRP    14      51.452  25.270  11.283  1.00  0.00      PROB
ATOM    510  CZ2 TRP    14      50.564  27.498  13.692  1.00  0.00      PROB
ATOM    511  HZ2 TRP    14      50.932  28.400  14.146  1.00  0.00      PROB
ATOM    512  CH2 TRP    14      51.235  26.926  12.614  1.00  0.00      PROB
ATOM    513  HH2 TRP    14      52.054  27.469  12.174  1.00  0.00      PROB
ATOM    514  C   TRP    14      48.861  22.873  15.399  1.00  0.00      PROB
ATOM    515  O   TRP    14      50.005  22.735  14.987  1.00  0.00      PROB
ATOM    516  N   THR    15      48.636  23.152  16.694  1.00  0.00      PROB
ATOM    517  HN  THR    15      47.731  23.235  17.097  1.00  0.00      PROB
ATOM    518  CA  THR    15      49.745  23.341  17.613  1.00  0.00      PROB
ATOM    519  HA  THR    15      50.498  23.949  17.123  1.00  0.00      PROB
ATOM    520  CB  THR    15      49.364  24.016  18.915  1.00  0.00      PROB
ATOM    521  HB  THR    15      50.222  24.022  19.615  1.00  0.00      PROB
ATOM    522  OG1 THR    15      48.270  23.382  19.559  1.00  0.00      PROB
ATOM    523  HG1 THR    15      48.627  22.592  19.988  1.00  0.00      PROB
ATOM    524  CG2 THR    15      49.020  25.479  18.642  1.00  0.00      PROB
ATOM    525 HG21 THR    15      48.178  25.625  17.951  1.00  0.00      PROB
ATOM    526 HG22 THR    15      49.909  26.055  18.313  1.00  0.00      PROB
ATOM    527 HG23 THR    15      48.649  25.918  19.549  1.00  0.00      PROB
ATOM    528  C   THR    15      50.346  22.004  17.983  1.00  0.00      PROB
ATOM    529  O   THR    15      51.482  21.930  18.418  1.00  0.00      PROB
ATOM    530  N   GLY    16      49.567  20.918  17.778  1.00  0.00      PROB
ATOM    531  HN  GLY    16      48.660  21.034  17.386  1.00  0.00      PROB
ATOM    532  CA  GLY    16      49.944  19.545  18.054  1.00  0.00      PROB
ATOM    533  HA1 GLY    16      49.057  18.927  18.025  1.00  0.00      PROB
ATOM    534  HA2 GLY    16      50.461  19.498  19.000  1.00  0.00      PROB
ATOM    535  C   GLY    16      50.886  19.051  17.018  1.00  0.00      PROB
ATOM    536  O   GLY    16      51.793  18.286  17.323  1.00  0.00      PROB
ATOM    537  N   MET    17      50.732  19.540  15.767  1.00  0.00      PROB
ATOM    538  HN  MET    17      49.933  20.112  15.562  1.00  0.00      PROB
ATOM    539  CA  MET    17      51.612  19.311  14.648  1.00  0.00      PROB
ATOM    540  HA  MET    17      51.682  18.249  14.486  1.00  0.00      PROB
ATOM    541  CB  MET    17      51.047  20.035  13.392  1.00  0.00      PROB
ATOM    542  HB1 MET    17      51.014  21.129  13.577  1.00  0.00      PROB
ATOM    543  HB2 MET    17      49.997  19.700  13.234  1.00  0.00      PROB
ATOM    544  CG  MET    17      51.893  19.742  12.132  1.00  0.00      PROB
ATOM    545  HG1 MET    17      51.731  18.669  11.898  1.00  0.00      PROB
ATOM    546  HG2 MET    17      52.959  19.862  12.401  1.00  0.00      PROB
ATOM    547  SD  MET    17      51.618  20.720  10.622  1.00  0.00      PROB
ATOM    548  CE  MET    17      52.266  22.299  11.247  1.00  0.00      PROB
ATOM    549  HE1 MET    17      53.365  22.265  11.416  1.00  0.00      PROB
ATOM    550  HE2 MET    17      51.785  22.563  12.211  1.00  0.00      PROB
ATOM    551  HE3 MET    17      52.066  23.123  10.529  1.00  0.00      PROB
ATOM    552  C   MET    17      53.027  19.792  14.883  1.00  0.00      PROB
ATOM    553  O   MET    17      54.004  19.118  14.542  1.00  0.00      PROB
ATOM    554  N   ILE    18      53.134  21.001  15.469  1.00  0.00      PROB
ATOM    555  HN  ILE    18      52.291  21.466  15.726  1.00  0.00      PROB
ATOM    556  CA  ILE    18      54.364  21.690  15.808  1.00  0.00      PROB
ATOM    557  HA  ILE    18      55.032  21.578  14.975  1.00  0.00      PROB
ATOM    558  CB  ILE    18      54.162  23.206  16.037  1.00  0.00      PROB
ATOM    559  HB  ILE    18      53.437  23.353  16.870  1.00  0.00      PROB
ATOM    560  CG2 ILE    18      55.486  23.870  16.444  1.00  0.00      PROB
ATOM    561 HG21 ILE    18      56.301  23.586  15.741  1.00  0.00      PROB
ATOM    562 HG22 ILE    18      55.771  23.540  17.462  1.00  0.00      PROB
ATOM    563 HG23 ILE    18      55.385  24.975  16.430  1.00  0.00      PROB
ATOM    564  CG1 ILE    18      53.599  23.939  14.781  1.00  0.00      PROB
ATOM    565 HG11 ILE    18      53.396  25.010  15.021  1.00  0.00      PROB
ATOM    566 HG12 ILE    18      52.626  23.494  14.475  1.00  0.00      PROB
ATOM    567  CD  ILE    18      54.564  23.892  13.593  1.00  0.00      PROB
ATOM    568  HD1 ILE    18      54.762  22.837  13.310  1.00  0.00      PROB
ATOM    569  HD2 ILE    18      55.530  24.373  13.856  1.00  0.00      PROB
ATOM    570  HD3 ILE    18      54.142  24.417  12.709  1.00  0.00      PROB
ATOM    571  C   ILE    18      55.171  20.956  16.848  1.00  0.00      PROB
ATOM    572  O   ILE    18      56.392  20.864  16.712  1.00  0.00      PROB
ATOM    573  N   ASP    19      54.544  20.347  17.870  1.00  0.00      PROB
ATOM    574  HN  ASP    19      53.558  20.434  18.026  1.00  0.00      PROB
ATOM    575  CA  ASP    19      55.278  19.534  18.819  1.00  0.00      PROB
ATOM    576  HA  ASP    19      56.104  20.121  19.201  1.00  0.00      PROB
ATOM    577  CB  ASP    19      54.347  19.135  19.988  1.00  0.00      PROB
ATOM    578  HB1 ASP    19      54.797  18.313  20.547  1.00  0.00      PROB
ATOM    579  HB2 ASP    19      53.398  18.731  19.592  1.00  0.00      PROB
ATOM    580  CG  ASP    19      54.026  20.234  21.017  1.00  0.02      PROB
ATOM    581  OD1 ASP    19      54.437  21.412  20.865  1.00  0.01      PROB
ATOM    582  OD2 ASP    19      53.441  19.852  22.066  1.00  0.04      PROB
ATOM    583  C   ASP    19      55.929  18.297  18.163  1.00  0.00      PROB
ATOM    584  O   ASP    19      57.087  17.969  18.412  1.00  0.00      PROB
ATOM    585  N   GLY    20      55.194  17.621  17.247  1.00  0.00      PROB
ATOM    586  HN  GLY    20      54.266  17.945  17.076  1.00  0.00      PROB
ATOM    587  CA  GLY    20      55.643  16.491  16.438  1.00  0.00      PROB
ATOM    588  HA1 GLY    20      54.812  16.238  15.793  1.00  0.00      PROB
ATOM    589  HA2 GLY    20      55.896  15.677  17.097  1.00  0.00      PROB
ATOM    590  C   GLY    20      56.827  16.801  15.545  1.00  0.00      PROB
ATOM    591  O   GLY    20      57.769  16.011  15.406  1.00  0.00      PROB
ATOM    592  N   TRP    21      56.765  17.987  14.898  1.00  0.00      PROB
ATOM    593  HN  TRP    21      55.962  18.565  15.042  1.00  0.00      PROB
ATOM    594  CA  TRP    21      57.755  18.534  13.993  1.00  0.00      PROB
ATOM    595  HA  TRP    21      57.929  17.794  13.229  1.00  0.00      PROB
ATOM    596  CB  TRP    21      57.244  19.872  13.364  1.00  0.00      PROB
ATOM    597  HB1 TRP    21      56.944  20.560  14.183  1.00  0.00      PROB
ATOM    598  HB2 TRP    21      56.345  19.654  12.753  1.00  0.00      PROB
ATOM    599  CG  TRP    21      58.205  20.602  12.482  1.00  0.00      PROB
ATOM    600  CD1 TRP    21      58.778  21.835  12.655  1.00  0.00      PROB
ATOM    601  HD1 TRP    21      58.569  22.501  13.476  1.00  0.00      PROB
ATOM    602  NE1 TRP    21      59.681  22.068  11.656  1.00  0.00      PROB
ATOM    603  HE1 TRP    21      60.246  22.850  11.526  1.00  0.00      PROB
ATOM    604  CE2 TRP    21      59.759  20.986  10.864  1.00  0.00      PROB
ATOM    605  CD2 TRP    21      58.858  20.019  11.358  1.00  0.00      PROB
ATOM    606  CE3 TRP    21      58.778  18.780  10.739  1.00  0.00      PROB
ATOM    607  HE3 TRP    21      58.042  18.045  11.026  1.00  0.00      PROB
ATOM    608  CZ3 TRP    21      59.733  18.499   9.766  1.00  0.00      PROB
ATOM    609  HZ3 TRP    21      59.750  17.537   9.290  1.00  0.00      PROB
ATOM    610  CZ2 TRP    21      60.595  20.732   9.812  1.00  0.00      PROB
ATOM    611  HZ2 TRP    21      61.171  21.494   9.336  1.00  0.00      PROB
ATOM    612  CH2 TRP    21      60.681  19.435   9.365  1.00  0.00      PROB
ATOM    613  HH2 TRP    21      61.496  19.169   8.704  1.00  0.00      PROB
ATOM    614  C   TRP    21      59.084  18.764  14.654  1.00  0.00      PROB
ATOM    615  O   TRP    21      60.129  18.306  14.189  1.00  0.00      PROB
ATOM    616  N   TYR    22      59.073  19.408  15.830  1.00  0.00      PROB
ATOM    617  HN  TYR    22      58.243  19.846  16.172  1.00  0.00      PROB
ATOM    618  CA  TYR    22      60.233  19.449  16.680  1.00  0.00      PROB
ATOM    619  HA  TYR    22      61.080  19.779  16.083  1.00  0.00      PROB
ATOM    620  CB  TYR    22      60.090  20.334  17.932  1.00  0.00      PROB
ATOM    621  HB1 TYR    22      60.997  20.260  18.573  1.00  0.00      PROB
ATOM    622  HB2 TYR    22      59.208  19.955  18.507  1.00  0.00      PROB
ATOM    623  CG  TYR    22      59.839  21.767  17.524  1.00  0.00      PROB
ATOM    624  CD1 TYR    22      60.418  22.366  16.379  1.00  0.00      PROB
ATOM    625  HD1 TYR    22      61.210  21.877  15.839  1.00  0.00      PROB
ATOM    626  CE1 TYR    22      59.954  23.595  15.887  1.00  0.00      PROB
ATOM    627  HE1 TYR    22      60.398  24.031  15.008  1.00  0.00      PROB
ATOM    628  CZ  TYR    22      58.913  24.255  16.530  1.00  0.00      PROB
ATOM    629  OH  TYR    22      58.522  25.545  16.088  1.00  0.00      PROB
ATOM    630  HH  TYR    22      57.888  25.936  16.691  1.00  0.00      PROB
ATOM    631  CD2 TYR    22      58.879  22.494  18.230  1.00  0.00      PROB
ATOM    632  HD2 TYR    22      58.479  22.134  19.172  1.00  0.00      PROB
ATOM    633  CE2 TYR    22      58.354  23.643  17.660  1.00  0.00      PROB
ATOM    634  HE2 TYR    22      57.506  24.067  18.159  1.00  0.00      PROB
ATOM    635  C   TYR    22      60.568  18.088  17.138  1.00  0.00      PROB
ATOM    636  O   TYR    22      61.705  17.783  17.069  1.00  0.00      PROB
ATOM    637  N   GLY    23      59.631  17.235  17.526  1.00  0.00      PROB
ATOM    638  HN  GLY    23      58.707  17.567  17.677  1.00  0.00      PROB
ATOM    639  CA  GLY    23      59.872  15.841  17.855  1.00  0.00      PROB
ATOM    640  HA1 GLY    23      60.362  15.357  17.031  1.00  0.00      PROB
ATOM    641  HA2 GLY    23      58.948  15.398  18.156  1.00  0.00      PROB
ATOM    642  C   GLY    23      60.724  15.654  19.068  1.00  0.00      PROB
ATOM    643  OT1 GLY    23      61.755  14.974  18.947  1.00  0.00      PROB
ATOM    644  OT2 GLY    23      60.386  16.272  20.106  1.00  0.00      PROB
ATOM    645  N   GLY     1     -46.910  12.085  15.100  1.00  0.00      PROC
ATOM    646  HT1 GLY     1     -46.150  12.206  15.819  1.00  0.00      PROC
ATOM    647  HT2 GLY     1     -47.305  11.143  15.249  1.00  0.00      PROC
ATOM    648  HT3 GLY     1     -47.656  12.786  15.354  1.00  0.00      PROC
ATOM    649  CA  GLY     1     -46.421  12.296  13.721  1.00  0.00      PROC
ATOM    650  HA1 GLY     1     -45.816  11.434  13.499  1.00  0.00      PROC
ATOM    651  HA2 GLY     1     -45.862  13.218  13.720  1.00  0.00      PROC
ATOM    652  C   GLY     1     -47.447  12.340  12.625  1.00  0.00      PROC
ATOM    653  O   GLY     1     -48.633  12.572  12.809  1.00  0.00      PROC
ATOM    654  N   LEU     2     -46.999  12.007  11.418  1.00  0.00      PROC
ATOM    655  HN  LEU     2     -46.031  11.823  11.265  1.00  0.00      PROC
ATOM    656  CA  LEU     2     -47.831  11.922  10.233  1.00  0.00      PROC
ATOM    657  HA  LEU     2     -48.147  12.924   9.992  1.00  0.00      PROC
ATOM    658  CB  LEU     2     -46.891  11.339   9.155  1.00  0.00      PROC
ATOM    659  HB1 LEU     2     -46.592  10.307   9.468  1.00  0.00      PROC
ATOM    660  HB2 LEU     2     -45.957  11.948   9.129  1.00  0.00      PROC
ATOM    661  CG  LEU     2     -47.440  11.246   7.718  1.00  0.00      PROC
ATOM    662  HG  LEU     2     -48.304  10.539   7.712  1.00  0.00      PROC
ATOM    663  CD1 LEU     2     -47.912  12.570   7.108  1.00  0.00      PROC
ATOM    664 HD11 LEU     2     -47.067  13.285   7.035  1.00  0.00      PROC
ATOM    665 HD12 LEU     2     -48.725  13.018   7.712  1.00  0.00      PROC
ATOM    666 HD13 LEU     2     -48.294  12.389   6.076  1.00  0.00      PROC
ATOM    667  CD2 LEU     2     -46.324  10.716   6.822  1.00  0.00      PROC
ATOM    668 HD21 LEU     2     -45.988   9.717   7.170  1.00  0.00      PROC
ATOM    669 HD22 LEU     2     -45.459  11.417   6.863  1.00  0.00      PROC
ATOM    670 HD23 LEU     2     -46.662  10.639   5.769  1.00  0.00      PROC
ATOM    671  C   LEU     2     -49.155  11.139  10.290  1.00  0.00      PROC
ATOM    672  O   LEU     2     -50.216  11.683   9.983  1.00  0.00      PROC
ATOM    673  N   PHE     3     -49.151   9.858  10.721  1.00  0.00      PROC
ATOM    674  HN  PHE     3     -48.314   9.421  11.019  1.00  0.00      PROC
ATOM    675  CA  PHE     3     -50.375   9.064  10.808  1.00  0.00      PROC
ATOM    676  HA  PHE     3     -50.887   9.131   9.851  1.00  0.00      PROC
ATOM    677  CB  PHE     3     -50.113   7.573  11.105  1.00  0.00      PROC
ATOM    678  HB1 PHE     3     -51.049   7.002  11.118  1.00  0.00      PROC
ATOM    679  HB2 PHE     3     -49.548   7.478  12.054  1.00  0.00      PROC
ATOM    680  CG  PHE     3     -49.319   6.977  10.024  1.00  0.00      PROC
ATOM    681  CD1 PHE     3     -49.734   7.052   8.691  1.00  0.00      PROC
ATOM    682  HD1 PHE     3     -50.721   7.409   8.461  1.00  0.00      PROC
ATOM    683  CE1 PHE     3     -48.853   6.686   7.664  1.00  0.00      PROC
ATOM    684  HE1 PHE     3     -49.138   6.763   6.639  1.00  0.00      PROC
ATOM    685  CZ  PHE     3     -47.556   6.276   7.957  1.00  0.00      PROC
ATOM    686  HZ  PHE     3     -46.879   5.859   7.222  1.00  0.00      PROC
ATOM    687  CD2 PHE     3     -48.065   6.473  10.321  1.00  0.00      PROC
ATOM    688  HD2 PHE     3     -47.862   6.183  11.350  1.00  0.00      PROC
ATOM    689  CE2 PHE     3     -47.129   6.383   9.266  1.00  0.00      PROC
ATOM    690  HE2 PHE     3     -46.109   6.042   9.413  1.00  0.00      PROC
ATOM    691  C   PHE     3     -51.327   9.591  11.867  1.00  0.00      PROC
ATOM    692  O   PHE     3     -52.526   9.704  11.640  1.00  0.00      PROC
ATOM    693  N   GLY     4     -50.783   9.981  13.045  1.00  0.00      PROC
ATOM    694  HN  GLY     4     -49.818   9.838  13.200  1.00  0.00      PROC
ATOM    695  CA  GLY     4     -51.505  10.631  14.129  1.00  0.00      PROC
ATOM    696  HA1 GLY     4     -50.807  10.759  14.943  1.00  0.00      PROC
ATOM    697  HA2 GLY     4     -52.328   9.993  14.421  1.00  0.00      PROC
ATOM    698  C   GLY     4     -52.083  11.990  13.775  1.00  0.00      PROC
ATOM    699  O   GLY     4     -53.121  12.366  14.297  1.00  0.00      PROC
ATOM    700  N   ALA     5     -51.468  12.800  12.888  1.00  0.00      PROC
ATOM    701  HN  ALA     5     -50.584  12.582  12.471  1.00  0.00      PROC
ATOM    702  CA  ALA     5     -52.100  14.038  12.480  1.00  0.00      PROC
ATOM    703  HA  ALA     5     -52.419  14.558  13.373  1.00  0.00      PROC
ATOM    704  CB  ALA     5     -51.110  14.929  11.702  1.00  0.00      PROC
ATOM    705  HB1 ALA     5     -50.873  14.494  10.710  1.00  0.00      PROC
ATOM    706  HB2 ALA     5     -50.167  15.035  12.276  1.00  0.00      PROC
ATOM    707  HB3 ALA     5     -51.543  15.942  11.555  1.00  0.00      PROC
ATOM    708  C   ALA     5     -53.394  13.863  11.705  1.00  0.00      PROC
ATOM    709  O   ALA     5     -54.387  14.499  12.054  1.00  0.00      PROC
ATOM    710  N   ILE     6     -53.430  12.963  10.683  1.00  0.00      PROC
ATOM    711  HN  ILE     6     -52.606  12.439  10.468  1.00  0.00      PROC
ATOM    712  CA  ILE     6     -54.576  12.733   9.799  1.00  0.00      PROC
ATOM    713  HA  ILE     6     -55.085  13.674   9.668  1.00  0.00      PROC
ATOM    714  CB  ILE     6     -54.153  12.254   8.413  1.00  0.00      PROC
ATOM    715  HB  ILE     6     -53.298  12.867   8.077  1.00  0.00      PROC
ATOM    716  CG2 ILE     6     -53.505  10.868   8.381  1.00  0.00      PROC
ATOM    717 HG21 ILE     6     -54.173  10.218   8.785  1.00  0.00      PROC
ATOM    718 HG22 ILE     6     -52.823  10.582   9.184  1.00  0.00      PROC
ATOM    719 HG23 ILE     6     -53.253  10.479   7.373  1.00  0.00      PROC
ATOM    720  CG1 ILE     6     -55.308  12.516   7.413  1.00  0.00      PROC
ATOM    721 HG11 ILE     6     -55.755  13.504   7.668  1.00  0.00      PROC
ATOM    722 HG12 ILE     6     -56.108  11.747   7.490  1.00  0.00      PROC
ATOM    723  CD  ILE     6     -54.822  12.601   5.976  1.00  0.00      PROC
ATOM    724  HD1 ILE     6     -54.376  11.630   5.720  1.00  0.00      PROC
ATOM    725  HD2 ILE     6     -54.031  13.368   5.856  1.00  0.00      PROC
ATOM    726  HD3 ILE     6     -55.664  12.825   5.285  1.00  0.00      PROC
ATOM    727  C   ILE     6     -55.631  11.854  10.406  1.00  0.00      PROC
ATOM    728  O   ILE     6     -56.835  12.003  10.199  1.00  0.00      PROC
ATOM    729  N   ALA     7     -55.213  10.995  11.327  1.00  0.00      PROC
ATOM    730  HN  ALA     7     -54.287  10.615  11.334  1.00  0.00      PROC
ATOM    731  CA  ALA     7     -56.088  10.530  12.334  1.00  0.00      PROC
ATOM    732  HA  ALA     7     -56.967  10.216  11.839  1.00  0.00      PROC
ATOM    733  CB  ALA     7     -55.195   9.548  13.120  1.00  0.00      PROC
ATOM    734  HB1 ALA     7     -54.302   9.955  13.546  1.00  0.00      PROC
ATOM    735  HB2 ALA     7     -54.870   8.669  12.506  1.00  0.00      PROC
ATOM    736  HB3 ALA     7     -55.715   9.185  14.005  1.00  0.00      PROC
ATOM    737  C   ALA     7     -56.742  11.529  13.216  1.00  0.00      PROC
ATOM    738  O   ALA     7     -57.958  11.532  13.430  1.00  0.00      PROC
ATOM    739  N   GLY     8     -55.932  12.481  13.645  1.00  0.00      PROC
ATOM    740  HN  GLY     8     -55.005  12.551  13.275  1.00  0.00      PROC
ATOM    741  CA  GLY     8     -56.318  13.397  14.678  1.00  0.00      PROC
ATOM    742  HA1 GLY     8     -55.422  13.880  15.031  1.00  0.00      PROC
ATOM    743  HA2 GLY     8     -56.788  12.820  15.469  1.00  0.00      PROC
ATOM    744  C   GLY     8     -57.288  14.433  14.154  1.00  0.00      PROC
ATOM    745  O   GLY     8     -58.047  14.984  14.942  1.00  0.00      PROC
ATOM    746  N   PHE     9     -57.301  14.676  12.805  1.00  0.00      PROC
ATOM    747  HN  PHE     9     -56.619  14.243  12.222  1.00  0.00      PROC
ATOM    748  CA  PHE     9     -58.195  15.524  12.031  1.00  0.00      PROC
ATOM    749  HA  PHE     9     -58.154  16.518  12.441  1.00  0.00      PROC
ATOM    750  CB  PHE     9     -57.713  15.564  10.533  1.00  0.00      PROC
ATOM    751  HB1 PHE     9     -57.659  14.545  10.090  1.00  0.00      PROC
ATOM    752  HB2 PHE     9     -56.704  16.026  10.456  1.00  0.00      PROC
ATOM    753  CG  PHE     9     -58.628  16.397   9.693  1.00  0.00      PROC
ATOM    754  CD1 PHE     9     -58.758  17.760  10.002  1.00  0.00      PROC
ATOM    755  HD1 PHE     9     -58.189  18.166  10.832  1.00  0.00      PROC
ATOM    756  CE1 PHE     9     -59.660  18.557   9.285  1.00  0.00      PROC
ATOM    757  HE1 PHE     9     -59.758  19.609   9.513  1.00  0.00      PROC
ATOM    758  CZ  PHE     9     -60.413  17.992   8.241  1.00  0.00      PROC
ATOM    759  HZ  PHE     9     -61.186  18.567   7.751  1.00  0.00      PROC
ATOM    760  CD2 PHE     9     -59.365  15.848   8.630  1.00  0.00      PROC
ATOM    761  HD2 PHE     9     -59.330  14.787   8.430  1.00  0.00      PROC
ATOM    762  CE2 PHE     9     -60.191  16.663   7.850  1.00  0.00      PROC
ATOM    763  HE2 PHE     9     -60.634  16.265   6.946  1.00  0.00      PROC
ATOM    764  C   PHE     9     -59.653  15.112  12.181  1.00  0.00      PROC
ATOM    765  O   PHE     9     -60.560  15.933  12.313  1.00  0.00      PROC
ATOM    766  N   ILE    10     -59.901  13.794  12.190  1.00  0.00      PROC
ATOM    767  HN  ILE    10     -59.160  13.133  12.209  1.00  0.00      PROC
ATOM    768  CA  ILE    10     -61.234  13.258  12.223  1.00  0.00      PROC
ATOM    769  HA  ILE    10     -61.897  13.966  11.742  1.00  0.00      PROC
ATOM    770  CB  ILE    10     -61.300  11.899  11.505  1.00  0.00      PROC
ATOM    771  HB  ILE    10     -60.892  11.130  12.199  1.00  0.00      PROC
ATOM    772  CG2 ILE    10     -62.707  11.506  11.202  1.00  0.00      PROC
ATOM    773 HG21 ILE    10     -63.283  12.372  10.853  1.00  0.00      PROC
ATOM    774 HG22 ILE    10     -63.144  11.153  12.091  1.00  0.00      PROC
ATOM    775 HG23 ILE    10     -62.775  10.621  10.551  1.00  0.00      PROC
ATOM    776  CG1 ILE    10     -60.634  11.779  10.114  1.00  0.00      PROC
ATOM    777 HG11 ILE    10     -60.688  10.695   9.834  1.00  0.00      PROC
ATOM    778 HG12 ILE    10     -59.577  12.062  10.193  1.00  0.00      PROC
ATOM    779  CD  ILE    10     -61.283  12.588   8.976  1.00  0.00      PROC
ATOM    780  HD1 ILE    10     -61.472  13.640   9.267  1.00  0.00      PROC
ATOM    781  HD2 ILE    10     -62.239  12.147   8.711  1.00  0.00      PROC
ATOM    782  HD3 ILE    10     -60.699  12.555   8.038  1.00  0.00      PROC
ATOM    783  C   ILE    10     -61.667  13.188  13.682  1.00  0.00      PROC
ATOM    784  O   ILE    10     -62.803  13.521  13.979  1.00  0.00      PROC
ATOM    785  N   GLU    11     -60.749  12.885  14.647  1.00  0.00      PROC
ATOM    786  HN  GLU    11     -59.820  12.592  14.409  1.00  0.00      PROC
ATOM    787  CA  GLU    11     -60.989  13.014  16.085  1.00  0.00      PROC
ATOM    788  HA  GLU    11     -61.819  12.371  16.341  1.00  0.00      PROC
ATOM    789  CB  GLU    11     -59.782  12.586  16.922  1.00  0.00      PROC
ATOM    790  HB1 GLU    11     -59.990  12.685  18.022  1.00  0.00      PROC
ATOM    791  HB2 GLU    11     -58.884  13.197  16.688  1.00  0.00      PROC
ATOM    792  CG  GLU    11     -59.446  11.147  16.631  1.00  0.00      PROC
ATOM    793  HG1 GLU    11     -59.050  11.018  15.613  1.00  0.00      PROC
ATOM    794  HG2 GLU    11     -60.380  10.534  16.735  1.00  0.00      PROC
ATOM    795  CD  GLU    11     -58.406  10.661  17.617  1.00  0.00      PROC
ATOM    796  OE1 GLU    11     -57.428  11.309  18.052  1.00  0.00      PROC
ATOM    797  OE2 GLU    11     -58.670   9.540  17.996  1.00  0.00      PROC
ATOM    798  C   GLU    11     -61.259  14.402  16.614  1.00  0.00      PROC
ATOM    799  O   GLU    11     -62.028  14.589  17.544  1.00  0.00      PROC
ATOM    800  N   GLY    12     -60.565  15.436  16.111  1.00  0.00      PROC
ATOM    801  HN  GLY    12     -59.996  15.363  15.291  1.00  0.00      PROC
ATOM    802  CA  GLY    12     -60.603  16.684  16.849  1.00  0.00      PROC
ATOM    803  HA1 GLY    12     -59.912  16.609  17.682  1.00  0.00      PROC
ATOM    804  HA2 GLY    12     -61.604  16.898  17.196  1.00  0.00      PROC
ATOM    805  C   GLY    12     -60.158  17.791  15.959  1.00  0.00      PROC
ATOM    806  O   GLY    12     -59.668  18.820  16.412  1.00  0.00      PROC
ATOM    807  N   GLY    13     -60.374  17.661  14.638  1.00  0.00      PROC
ATOM    808  HN  GLY    13     -60.778  16.809  14.297  1.00  0.00      PROC
ATOM    809  CA  GLY    13     -60.006  18.683  13.656  1.00  0.00      PROC
ATOM    810  HA1 GLY    13     -60.684  19.511  13.805  1.00  0.00      PROC
ATOM    811  HA2 GLY    13     -60.167  18.255  12.675  1.00  0.00      PROC
ATOM    812  C   GLY    13     -58.548  19.180  13.748  1.00  0.00      PROC
ATOM    813  O   GLY    13     -57.601  18.408  13.851  1.00  0.00      PROC
ATOM    814  N   TRP    14     -58.330  20.514  13.678  1.00  0.00      PROC
ATOM    815  HN  TRP    14     -59.111  21.119  13.711  1.00  0.00      PROC
ATOM    816  CA  TRP    14     -57.052  21.227  13.658  1.00  0.00      PROC
ATOM    817  HA  TRP    14     -56.400  20.801  12.906  1.00  0.00      PROC
ATOM    818  CB  TRP    14     -57.359  22.726  13.336  1.00  0.00      PROC
ATOM    819  HB1 TRP    14     -58.011  23.158  14.130  1.00  0.00      PROC
ATOM    820  HB2 TRP    14     -57.930  22.783  12.383  1.00  0.00      PROC
ATOM    821  CG  TRP    14     -56.144  23.580  13.227  1.00  0.00      PROC
ATOM    822  CD1 TRP    14     -55.773  24.514  14.156  1.00  0.00      PROC
ATOM    823  HD1 TRP    14     -56.371  24.775  15.023  1.00  0.00      PROC
ATOM    824  NE1 TRP    14     -54.485  24.919  13.904  1.00  0.00      PROC
ATOM    825  HE1 TRP    14     -54.148  25.807  14.186  1.00  0.00      PROC
ATOM    826  CE2 TRP    14     -54.009  24.216  12.760  1.00  0.00      PROC
ATOM    827  CD2 TRP    14     -55.058  23.419  12.299  1.00  0.00      PROC
ATOM    828  CE3 TRP    14     -54.828  22.589  11.200  1.00  0.00      PROC
ATOM    829  HE3 TRP    14     -55.516  21.808  10.967  1.00  0.00      PROC
ATOM    830  CZ3 TRP    14     -53.710  22.808  10.380  1.00  0.00      PROC
ATOM    831  HZ3 TRP    14     -53.466  22.173   9.547  1.00  0.00      PROC
ATOM    832  CZ2 TRP    14     -52.843  24.331  11.952  1.00  0.00      PROC
ATOM    833  HZ2 TRP    14     -52.049  25.019  12.098  1.00  0.00      PROC
ATOM    834  CH2 TRP    14     -52.797  23.779  10.676  1.00  0.00      PROC
ATOM    835  HH2 TRP    14     -52.147  24.204   9.906  1.00  0.00      PROC
ATOM    836  C   TRP    14     -56.222  21.075  14.911  1.00  0.00      PROC
ATOM    837  O   TRP    14     -55.006  20.873  14.877  1.00  0.00      PROC
ATOM    838  N   THR    15     -56.881  21.148  16.077  1.00  0.00      PROC
ATOM    839  HN  THR    15     -57.871  21.280  16.129  1.00  0.00      PROC
ATOM    840  CA  THR    15     -56.160  20.923  17.314  1.00  0.00      PROC
ATOM    841  HA  THR    15     -55.256  21.506  17.253  1.00  0.00      PROC
ATOM    842  CB  THR    15     -56.893  21.324  18.568  1.00  0.00      PROC
ATOM    843  HB  THR    15     -56.325  20.972  19.451  1.00  0.00      PROC
ATOM    844  OG1 THR    15     -58.229  20.856  18.602  1.00  0.00      PROC
ATOM    845  HG1 THR    15     -58.229  19.910  18.775  1.00  0.00      PROC
ATOM    846  CG2 THR    15     -56.969  22.846  18.658  1.00  0.00      PROC
ATOM    847 HG21 THR    15     -57.523  23.254  17.789  1.00  0.00      PROC
ATOM    848 HG22 THR    15     -55.944  23.270  18.681  1.00  0.00      PROC
ATOM    849 HG23 THR    15     -57.511  23.124  19.587  1.00  0.00      PROC
ATOM    850  C   THR    15     -55.672  19.512  17.468  1.00  0.00      PROC
ATOM    851  O   THR    15     -54.567  19.266  17.945  1.00  0.00      PROC
ATOM    852  N   GLY    16     -56.504  18.563  17.015  1.00  0.00      PROC
ATOM    853  HN  GLY    16     -57.409  18.839  16.692  1.00  0.00      PROC
ATOM    854  CA  GLY    16     -56.146  17.163  16.871  1.00  0.00      PROC
ATOM    855  HA1 GLY    16     -57.006  16.650  16.470  1.00  0.00      PROC
ATOM    856  HA2 GLY    16     -55.868  16.775  17.843  1.00  0.00      PROC
ATOM    857  C   GLY    16     -54.995  16.968  15.909  1.00  0.00      PROC
ATOM    858  O   GLY    16     -54.042  16.260  16.193  1.00  0.00      PROC
ATOM    859  N   MET    17     -55.021  17.615  14.728  1.00  0.00      PROC
ATOM    860  HN  MET    17     -55.811  18.182  14.503  1.00  0.00      PROC
ATOM    861  CA  MET    17     -53.941  17.590  13.739  1.00  0.00      PROC
ATOM    862  HA  MET    17     -53.677  16.538  13.650  1.00  0.00      PROC
ATOM    863  CB  MET    17     -54.422  18.081  12.334  1.00  0.00      PROC
ATOM    864  HB1 MET    17     -55.090  18.953  12.509  1.00  0.00      PROC
ATOM    865  HB2 MET    17     -55.005  17.266  11.860  1.00  0.00      PROC
ATOM    866  CG  MET    17     -53.334  18.545  11.331  1.00  0.00      PROC
ATOM    867  HG1 MET    17     -52.521  17.795  11.349  1.00  0.00      PROC
ATOM    868  HG2 MET    17     -52.923  19.508  11.713  1.00  0.00      PROC
ATOM    869  SD  MET    17     -53.850  18.797   9.591  1.00  0.00      PROC
ATOM    870  CE  MET    17     -53.925  17.084   8.973  1.00  0.00      PROC
ATOM    871  HE1 MET    17     -54.675  16.483   9.529  1.00  0.00      PROC
ATOM    872  HE2 MET    17     -52.942  16.573   9.065  1.00  0.00      PROC
ATOM    873  HE3 MET    17     -54.215  17.067   7.896  1.00  0.00      PROC
ATOM    874  C   MET    17     -52.596  18.229  14.090  1.00  0.00      PROC
ATOM    875  O   MET    17     -51.552  17.673  13.764  1.00  0.00      PROC
ATOM    876  N   ILE    18     -52.526  19.409  14.739  1.00  0.00      PROC
ATOM    877  HN  ILE    18     -53.322  20.022  14.774  1.00  0.00      PROC
ATOM    878  CA  ILE    18     -51.297  19.910  15.357  1.00  0.00      PROC
ATOM    879  HA  ILE    18     -50.495  19.931  14.634  1.00  0.00      PROC
ATOM    880  CB  ILE    18     -51.593  21.328  15.855  1.00  0.00      PROC
ATOM    881  HB  ILE    18     -52.564  21.316  16.405  1.00  0.00      PROC
ATOM    882  CG2 ILE    18     -50.498  21.844  16.807  1.00  0.00      PROC
ATOM    883 HG21 ILE    18     -49.516  21.866  16.296  1.00  0.00      PROC
ATOM    884 HG22 ILE    18     -50.422  21.212  17.713  1.00  0.00      PROC
ATOM    885 HG23 ILE    18     -50.744  22.884  17.129  1.00  0.00      PROC
ATOM    886  CG1 ILE    18     -51.855  22.297  14.678  1.00  0.00      PROC
ATOM    887 HG11 ILE    18     -52.152  23.290  15.091  1.00  0.00      PROC
ATOM    888 HG12 ILE    18     -52.711  21.923  14.071  1.00  0.00      PROC
ATOM    889  CD  ILE    18     -50.651  22.474  13.763  1.00  0.00      PROC
ATOM    890  HD1 ILE    18     -50.353  21.511  13.310  1.00  0.00      PROC
ATOM    891  HD2 ILE    18     -49.799  22.873  14.340  1.00  0.00      PROC
ATOM    892  HD3 ILE    18     -50.891  23.183  12.947  1.00  0.00      PROC
ATOM    893  C   ILE    18     -50.757  18.989  16.454  1.00  0.00      PROC
ATOM    894  O   ILE    18     -49.589  18.585  16.460  1.00  0.00      PROC
ATOM    895  N   ASP    19     -51.635  18.548  17.365  1.00  0.00      PROC
ATOM    896  HN  ASP    19     -52.580  18.881  17.359  1.00  0.00      PROC
ATOM    897  CA  ASP    19     -51.266  17.602  18.411  1.00  0.00      PROC
ATOM    898  HA  ASP    19     -50.447  18.023  18.968  1.00  0.00      PROC
ATOM    899  CB  ASP    19     -52.516  17.458  19.312  1.00  0.00      PROC
ATOM    900  HB1 ASP    19     -53.334  17.024  18.701  1.00  0.00      PROC
ATOM    901  HB2 ASP    19     -52.806  18.466  19.667  1.00  0.00      PROC
ATOM    902  CG  ASP    19     -52.422  16.585  20.559  1.00  0.01      PROC
ATOM    903  OD1 ASP    19     -53.519  16.194  21.039  1.00  0.02      PROC
ATOM    904  OD2 ASP    19     -51.313  16.410  21.109  1.00  0.02      PROC
ATOM    905  C   ASP    19     -50.736  16.276  17.867  1.00  0.00      PROC
ATOM    906  O   ASP    19     -49.651  15.807  18.210  1.00  0.00      PROC
ATOM    907  N   GLY    20     -51.436  15.749  16.847  1.00  0.00      PROC
ATOM    908  HN  GLY    20     -52.282  16.206  16.554  1.00  0.00      PROC
ATOM    909  CA  GLY    20     -51.080  14.535  16.155  1.00  0.00      PROC
ATOM    910  HA1 GLY    20     -51.820  14.380  15.388  1.00  0.00      PROC
ATOM    911  HA2 GLY    20     -51.070  13.741  16.886  1.00  0.00      PROC
ATOM    912  C   GLY    20     -49.726  14.591  15.513  1.00  0.00      PROC
ATOM    913  O   GLY    20     -48.956  13.644  15.622  1.00  0.00      PROC
ATOM    914  N   TRP    21     -49.384  15.705  14.834  1.00  0.00      PROC
ATOM    915  HN  TRP    21     -50.025  16.470  14.747  1.00  0.00      PROC
ATOM    916  CA  TRP    21     -48.097  15.954  14.226  1.00  0.00      PROC
ATOM    917  HA  TRP    21     -47.859  15.141  13.558  1.00  0.00      PROC
ATOM    918  CB  TRP    21     -48.242  17.260  13.433  1.00  0.00      PROC
ATOM    919  HB1 TRP    21     -48.402  18.094  14.152  1.00  0.00      PROC
ATOM    920  HB2 TRP    21     -49.155  17.183  12.802  1.00  0.00      PROC
ATOM    921  CG  TRP    21     -47.084  17.595  12.565  1.00  0.00      PROC
ATOM    922  CD1 TRP    21     -46.224  18.631  12.770  1.00  0.00      PROC
ATOM    923  HD1 TRP    21     -46.213  19.267  13.647  1.00  0.00      PROC
ATOM    924  NE1 TRP    21     -45.389  18.724  11.702  1.00  0.00      PROC
ATOM    925  HE1 TRP    21     -44.591  19.291  11.691  1.00  0.00      PROC
ATOM    926  CE2 TRP    21     -45.562  17.665  10.888  1.00  0.00      PROC
ATOM    927  CD2 TRP    21     -46.636  16.906  11.395  1.00  0.00      PROC
ATOM    928  CE3 TRP    21     -47.023  15.722  10.757  1.00  0.00      PROC
ATOM    929  HE3 TRP    21     -47.805  15.099  11.135  1.00  0.00      PROC
ATOM    930  CZ3 TRP    21     -46.403  15.371   9.575  1.00  0.00      PROC
ATOM    931  HZ3 TRP    21     -46.687  14.495   8.998  1.00  0.00      PROC
ATOM    932  CZ2 TRP    21     -44.929  17.325   9.731  1.00  0.00      PROC
ATOM    933  HZ2 TRP    21     -44.104  17.903   9.329  1.00  0.00      PROC
ATOM    934  CH2 TRP    21     -45.479  16.238   9.056  1.00  0.00      PROC
ATOM    935  HH2 TRP    21     -45.126  15.951   8.098  1.00  0.00      PROC
ATOM    936  C   TRP    21     -46.923  16.082  15.174  1.00  0.00      PROC
ATOM    937  O   TRP    21     -45.879  15.448  14.993  1.00  0.00      PROC
ATOM    938  N   TYR    22     -47.065  16.879  16.244  1.00  0.00      PROC
ATOM    939  HN  TYR    22     -47.919  17.357  16.465  1.00  0.00      PROC
ATOM    940  CA  TYR    22     -45.950  17.104  17.124  1.00  0.00      PROC
ATOM    941  HA  TYR    22     -45.058  17.243  16.531  1.00  0.00      PROC
ATOM    942  CB  TYR    22     -46.181  18.348  17.968  1.00  0.00      PROC
ATOM    943  HB1 TYR    22     -45.497  18.398  18.850  1.00  0.00      PROC
ATOM    944  HB2 TYR    22     -47.233  18.416  18.312  1.00  0.00      PROC
ATOM    945  CG  TYR    22     -45.904  19.489  17.087  1.00  0.00      PROC
ATOM    946  CD1 TYR    22     -44.583  19.750  16.700  1.00  0.00      PROC
ATOM    947  HD1 TYR    22     -43.889  18.987  16.655  1.00  0.00      PROC
ATOM    948  CE1 TYR    22     -44.154  20.927  16.167  1.00  0.00      PROC
ATOM    949  HE1 TYR    22     -43.126  21.204  15.956  1.00  0.00      PROC
ATOM    950  CZ  TYR    22     -45.108  21.690  15.758  1.00  0.00      PROC
ATOM    951  OH  TYR    22     -44.429  22.680  15.093  1.00  0.00      PROC
ATOM    952  HH  TYR    22     -45.134  23.373  15.093  1.00  0.00      PROC
ATOM    953  CD2 TYR    22     -46.904  20.340  16.636  1.00  0.00      PROC
ATOM    954  HD2 TYR    22     -47.933  20.250  16.948  1.00  0.00      PROC
ATOM    955  CE2 TYR    22     -46.424  21.567  16.296  1.00  0.00      PROC
ATOM    956  HE2 TYR    22     -47.126  22.295  16.142  1.00  0.00      PROC
ATOM    957  C   TYR    22     -45.617  15.964  18.043  1.00  0.00      PROC
ATOM    958  O   TYR    22     -44.540  15.990  18.640  1.00  0.00      PROC
ATOM    959  N   GLY    23     -46.529  14.978  18.198  1.00  0.00      PROC
ATOM    960  HN  GLY    23     -47.402  14.982  17.717  1.00  0.00      PROC
ATOM    961  CA  GLY    23     -46.387  13.905  19.156  1.00  0.00      PROC
ATOM    962  HA1 GLY    23     -47.343  13.605  19.535  1.00  0.00      PROC
ATOM    963  HA2 GLY    23     -45.756  14.269  19.967  1.00  0.00      PROC
ATOM    964  C   GLY    23     -45.735  12.656  18.573  1.00  0.00      PROC
ATOM    965  OT1 GLY    23     -46.203  11.889  17.685  1.00  0.00      PROC
ATOM    966  OT2 GLY    23     -44.673  12.436  19.151  1.00  0.00      PROC
ATOM    967  N   GLY     1      35.984 -35.722  13.334  1.00  0.00      PROD
ATOM    968  HT1 GLY     1      36.681 -35.871  14.093  1.00  0.00      PROD
ATOM    969  HT2 GLY     1      35.390 -36.580  13.281  1.00  0.00      PROD
ATOM    970  HT3 GLY     1      35.412 -34.890  13.626  1.00  0.00      PROD
ATOM    971  CA  GLY     1      36.704 -35.432  12.038  1.00  0.00      PROD
ATOM    972  HA1 GLY     1      37.740 -35.743  12.006  1.00  0.00      PROD
ATOM    973  HA2 GLY     1      36.623 -34.376  11.862  1.00  0.00      PROD
ATOM    974  C   GLY     1      36.228 -36.208  10.938  1.00  0.00      PROD
ATOM    975  O   GLY     1      35.472 -37.154  11.099  1.00  0.00      PROD
ATOM    976  N   LEU     2      36.703 -35.810   9.778  1.00  0.00      PROD
ATOM    977  HN  LEU     2      37.419 -35.103   9.737  1.00  0.00      PROD
ATOM    978  CA  LEU     2      36.094 -36.215   8.509  1.00  0.00      PROD
ATOM    979  HA  LEU     2      35.131 -35.851   8.373  1.00  0.00      PROD
ATOM    980  CB  LEU     2      36.664 -35.414   7.373  1.00  0.00      PROD
ATOM    981  HB1 LEU     2      37.402 -35.953   7.825  1.00  0.00      PROD
ATOM    982  HB2 LEU     2      36.980 -34.400   7.601  1.00  0.00      PROD
ATOM    983  CG  LEU     2      36.766 -35.698   5.836  1.00  0.00      PROD
ATOM    984  HG  LEU     2      36.857 -36.800   5.537  1.00  0.00      PROD
ATOM    985  CD1 LEU     2      35.462 -35.366   5.497  1.00  0.00      PROD
ATOM    986 HD11 LEU     2      35.438 -34.291   5.754  1.00  0.00      PROD
ATOM    987 HD12 LEU     2      34.824 -35.990   6.152  1.00  0.00      PROD
ATOM    988 HD13 LEU     2      35.363 -35.583   4.426  1.00  0.00      PROD
ATOM    989  CD2 LEU     2      37.689 -34.770   4.903  1.00  0.00      PROD
ATOM    990 HD21 LEU     2      38.778 -34.773   5.175  1.00  0.00      PROD
ATOM    991 HD22 LEU     2      37.928 -33.755   5.035  1.00  0.00      PROD
ATOM    992 HD23 LEU     2      37.715 -35.234   3.880  1.00  0.00      PROD
ATOM    993  C   LEU     2      36.015 -37.650   8.223  1.00  0.00      PROD
ATOM    994  O   LEU     2      34.988 -38.137   7.816  1.00  0.00      PROD
ATOM    995  N   PHE     3      37.038 -38.419   8.448  1.00  0.00      PROD
ATOM    996  HN  PHE     3      37.978 -38.136   8.701  1.00  0.00      PROD
ATOM    997  CA  PHE     3      36.645 -39.729   7.962  1.00  0.00      PROD
ATOM    998  HA  PHE     3      36.562 -39.825   6.896  1.00  0.00      PROD
ATOM    999  CB  PHE     3      37.504 -40.680   7.368  1.00  0.00      PROD
ATOM   1000  HB1 PHE     3      37.773 -41.785   7.577  1.00  0.00      PROD
ATOM   1001  HB2 PHE     3      37.802 -41.117   8.666  1.00  0.00      PROD
ATOM   1002  CG  PHE     3      38.849 -39.456   6.210  1.00  0.00      PROD
ATOM   1003  CD1 PHE     3      39.080 -39.985   5.171  1.00  0.00      PROD
ATOM   1004  HD1 PHE     3      38.463 -40.850   5.120  1.00  0.00      PROD
ATOM   1005  CE1 PHE     3      40.298 -39.599   4.667  1.00  0.00      PROD
ATOM   1006  HE1 PHE     3      39.973 -40.009   3.864  1.00  0.00      PROD
ATOM   1007  CZ  PHE     3      41.560 -38.471   5.329  1.00  0.00      PROD
ATOM   1008  HZ  PHE     3      42.472 -38.088   5.046  1.00  0.00      PROD
ATOM   1009  CD2 PHE     3      40.307 -38.527   6.717  1.00  0.00      PROD
ATOM   1010  HD2 PHE     3      40.484 -39.340   6.666  1.00  0.00      PROD
ATOM   1011  CE2 PHE     3      41.461 -37.889   6.503  1.00  0.00      PROD
ATOM   1012  HE2 PHE     3      42.295 -37.814   7.260  1.00  0.00      PROD
ATOM   1013  C   PHE     3      35.866 -40.488   8.943  1.00  0.00      PROD
ATOM   1014  O   PHE     3      35.388 -41.519   8.581  1.00  0.00      PROD
ATOM   1015  N   GLY     4      36.058 -40.045  10.196  1.00  0.00      PROD
ATOM   1016  HN  GLY     4      36.581 -39.205  10.314  1.00  0.00      PROD
ATOM   1017  CA  GLY     4      35.399 -40.558  11.351  1.00  0.00      PROD
ATOM   1018  HA1 GLY     4      35.780 -40.033  12.210  1.00  0.00      PROD
ATOM   1019  HA2 GLY     4      35.560 -41.624  11.403  1.00  0.00      PROD
ATOM   1020  C   GLY     4      33.933 -40.271  11.196  1.00  0.00      PROD
ATOM   1021  O   GLY     4      33.095 -41.009  11.674  1.00  0.00      PROD
ATOM   1022  N   ALA     5      33.557 -39.211  10.459  1.00  0.00      PROD
ATOM   1023  HN  ALA     5      34.233 -38.564  10.121  1.00  0.00      PROD
ATOM   1024  CA  ALA     5      32.187 -38.947  10.081  1.00  0.00      PROD
ATOM   1025  HA  ALA     5      31.622 -38.760  10.981  1.00  0.00      PROD
ATOM   1026  CB  ALA     5      32.132 -37.717   9.159  1.00  0.00      PROD
ATOM   1027  HB1 ALA     5      32.706 -37.901   8.225  1.00  0.00      PROD
ATOM   1028  HB2 ALA     5      32.559 -36.827   9.658  1.00  0.00      PROD
ATOM   1029  HB3 ALA     5      31.083 -37.494   8.868  1.00  0.00      PROD
ATOM   1030  C   ALA     5      31.536 -40.087   9.308  1.00  0.00      PROD
ATOM   1031  O   ALA     5      30.389 -40.459   9.553  1.00  0.00      PROD
ATOM   1032  N   ILE     6      32.278 -40.664   8.342  1.00  0.00      PROD
ATOM   1033  HN  ILE     6      33.202 -40.350   8.140  1.00  0.00      PROD
ATOM   1034  CA  ILE     6      31.884 -41.777   7.524  1.00  0.00      PROD
ATOM   1035  HA  ILE     6      30.871 -41.627   7.212  1.00  0.00      PROD
ATOM   1036  CB  ILE     6      32.801 -41.876   6.334  1.00  0.00      PROD
ATOM   1037  HB  ILE     6      33.849 -42.000   6.677  1.00  0.00      PROD
ATOM   1038  CG2 ILE     6      32.394 -43.097   5.472  1.00  0.00      PROD
ATOM   1039 HG21 ILE     6      31.346 -43.000   5.123  1.00  0.00      PROD
ATOM   1040 HG22 ILE     6      32.466 -44.046   6.047  1.00  0.00      PROD
ATOM   1041 HG23 ILE     6      33.053 -43.198   4.585  1.00  0.00      PROD
ATOM   1042  CG1 ILE     6      32.763 -40.506   5.614  1.00  0.00      PROD
ATOM   1043 HG11 ILE     6      33.160 -39.703   6.282  1.00  0.00      PROD
ATOM   1044 HG12 ILE     6      31.711 -40.250   5.360  1.00  0.00      PROD
ATOM   1045  CD  ILE     6      33.601 -40.479   4.346  1.00  0.00      PROD
ATOM   1046  HD1 ILE     6      33.120 -41.109   3.571  1.00  0.00      PROD
ATOM   1047  HD2 ILE     6      34.618 -40.872   4.561  1.00  0.00      PROD
ATOM   1048  HD3 ILE     6      33.679 -39.437   3.966  1.00  0.00      PROD
ATOM   1049  C   ILE     6      31.818 -43.020   8.299  1.00  0.00      PROD
ATOM   1050  O   ILE     6      30.911 -43.836   8.194  1.00  0.00      PROD
ATOM   1051  N   ALA     7      32.734 -43.216   9.181  1.00  0.00      PROD
ATOM   1052  HN  ALA     7      33.683 -42.875   9.146  1.00  0.00      PROD
ATOM   1053  CA  ALA     7      32.504 -44.289  10.035  1.00  0.00      PROD
ATOM   1054  HA  ALA     7      32.587 -45.237   9.492  1.00  0.00      PROD
ATOM   1055  CB  ALA     7      33.439 -43.879  11.060  1.00  0.00      PROD
ATOM   1056  HB1 ALA     7      33.886 -42.981  11.368  1.00  0.00      PROD
ATOM   1057  HB2 ALA     7      34.349 -43.984  10.696  1.00  0.00      PROD
ATOM   1058  HB3 ALA     7      33.508 -44.510  11.883  1.00  0.00      PROD
ATOM   1059  C   ALA     7      31.454 -44.347  11.041  1.00  0.00      PROD
ATOM   1060  O   ALA     7      30.918 -45.397  11.369  1.00  0.00      PROD
ATOM   1061  N   GLY     8      31.309 -43.157  11.643  1.00  0.00      PROD
ATOM   1062  HN  GLY     8      32.007 -42.454  11.432  1.00  0.00      PROD
ATOM   1063  CA  GLY     8      30.273 -42.783  12.534  1.00  0.00      PROD
ATOM   1064  HA1 GLY     8      30.378 -41.721  12.671  1.00  0.00      PROD
ATOM   1065  HA2 GLY     8      30.370 -43.348  13.446  1.00  0.00      PROD
ATOM   1066  C   GLY     8      28.950 -43.102  11.906  1.00  0.00      PROD
ATOM   1067  O   GLY     8      28.073 -43.668  12.545  1.00  0.00      PROD
ATOM   1068  N   PHE     9      28.778 -42.836  10.599  1.00  0.00      PROD
ATOM   1069  HN  PHE     9      29.442 -42.318  10.057  1.00  0.00      PROD
ATOM   1070  CA  PHE     9      27.637 -43.305   9.853  1.00  0.00      PROD
ATOM   1071  HA  PHE     9      26.770 -43.094  10.447  1.00  0.00      PROD
ATOM   1072  CB  PHE     9      27.559 -42.521   8.515  1.00  0.00      PROD
ATOM   1073  HB1 PHE     9      28.502 -42.647   7.947  1.00  0.00      PROD
ATOM   1074  HB2 PHE     9      27.462 -41.446   8.774  1.00  0.00      PROD
ATOM   1075  CG  PHE     9      26.396 -42.902   7.632  1.00  0.00      PROD
ATOM   1076  CD1 PHE     9      26.406 -43.987   6.734  1.00  0.00      PROD
ATOM   1077  HD1 PHE     9      27.297 -44.582   6.633  1.00  0.00      PROD
ATOM   1078  CE1 PHE     9      25.276 -44.275   5.944  1.00  0.00      PROD
ATOM   1079  HE1 PHE     9      25.280 -45.075   5.217  1.00  0.00      PROD
ATOM   1080  CZ  PHE     9      24.107 -43.528   6.115  1.00  0.00      PROD
ATOM   1081  HZ  PHE     9      23.223 -43.760   5.540  1.00  0.00      PROD
ATOM   1082  CD2 PHE     9      25.271 -42.072   7.654  1.00  0.00      PROD
ATOM   1083  HD2 PHE     9      25.344 -41.135   8.183  1.00  0.00      PROD
ATOM   1084  CE2 PHE     9      24.093 -42.451   7.003  1.00  0.00      PROD
ATOM   1085  HE2 PHE     9      23.168 -41.927   7.174  1.00  0.00      PROD
ATOM   1086  C   PHE     9      27.454 -44.796   9.763  1.00  0.00      PROD
ATOM   1087  O   PHE     9      26.327 -45.276   9.870  1.00  0.00      PROD
ATOM   1088  N   ILE    10      28.535 -45.579   9.634  1.00  0.00      PROD
ATOM   1089  HN  ILE    10      29.457 -45.198   9.629  1.00  0.00      PROD
ATOM   1090  CA  ILE    10      28.414 -47.022   9.605  1.00  0.00      PROD
ATOM   1091  HA  ILE    10      27.631 -47.251   8.893  1.00  0.00      PROD
ATOM   1092  CB  ILE    10      29.676 -47.754   9.157  1.00  0.00      PROD
ATOM   1093  HB  ILE    10      30.507 -47.585   9.877  1.00  0.00      PROD
ATOM   1094  CG2 ILE    10      29.388 -49.258   9.081  1.00  0.00      PROD
ATOM   1095 HG21 ILE    10      28.453 -49.450   8.517  1.00  0.00      PROD
ATOM   1096 HG22 ILE    10      29.242 -49.636  10.102  1.00  0.00      PROD
ATOM   1097 HG23 ILE    10      30.229 -49.800   8.607  1.00  0.00      PROD
ATOM   1098  CG1 ILE    10      30.103 -47.209   7.786  1.00  0.00      PROD
ATOM   1099 HG11 ILE    10      30.354 -46.142   7.945  1.00  0.00      PROD
ATOM   1100 HG12 ILE    10      29.218 -47.274   7.114  1.00  0.00      PROD
ATOM   1101  CD  ILE    10      31.300 -47.910   7.132  1.00  0.00      PROD
ATOM   1102  HD1 ILE    10      31.021 -48.924   6.773  1.00  0.00      PROD
ATOM   1103  HD2 ILE    10      32.145 -48.011   7.847  1.00  0.00      PROD
ATOM   1104  HD3 ILE    10      31.643 -47.320   6.254  1.00  0.00      PROD
ATOM   1105  C   ILE    10      27.880 -47.565  10.892  1.00  0.00      PROD
ATOM   1106  O   ILE    10      27.082 -48.479  10.876  1.00  0.00      PROD
ATOM   1107  N   GLU    11      28.222 -47.007  12.055  1.00  0.00      PROD
ATOM   1108  HN  GLU    11      28.753 -46.171  12.144  1.00  0.00      PROD
ATOM   1109  CA  GLU    11      27.799 -47.666  13.254  1.00  0.00      PROD
ATOM   1110  HA  GLU    11      27.689 -48.732  13.068  1.00  0.00      PROD
ATOM   1111  CB  GLU    11      28.871 -47.507  14.333  1.00  0.00      PROD
ATOM   1112  HB1 GLU    11      28.449 -47.809  15.322  1.00  0.00      PROD
ATOM   1113  HB2 GLU    11      29.161 -46.429  14.401  1.00  0.00      PROD
ATOM   1114  CG  GLU    11      30.134 -48.371  14.085  1.00  0.00      PROD
ATOM   1115  HG1 GLU    11      30.737 -47.896  13.295  1.00  0.00      PROD
ATOM   1116  HG2 GLU    11      29.884 -49.404  13.833  1.00  0.00      PROD
ATOM   1117  CD  GLU    11      30.892 -48.421  15.389  1.00  0.00      PROD
ATOM   1118  OE1 GLU    11      31.094 -49.475  16.046  1.00  0.00      PROD
ATOM   1119  OE2 GLU    11      31.048 -47.283  15.828  1.00  0.00      PROD
ATOM   1120  C   GLU    11      26.519 -47.052  13.816  1.00  0.00      PROD
ATOM   1121  O   GLU    11      25.793 -47.684  14.576  1.00  0.00      PROD
ATOM   1122  N   GLY    12      26.212 -45.767  13.527  1.00  0.00      PROD
ATOM   1123  HN  GLY    12      26.770 -45.235  12.890  1.00  0.00      PROD
ATOM   1124  CA  GLY    12      25.119 -45.075  14.198  1.00  0.00      PROD
ATOM   1125  HA1 GLY    12      25.535 -44.360  14.886  1.00  0.00      PROD
ATOM   1126  HA2 GLY    12      24.476 -45.787  14.704  1.00  0.00      PROD
ATOM   1127  C   GLY    12      24.217 -44.334  13.277  1.00  0.00      PROD
ATOM   1128  O   GLY    12      23.312 -43.649  13.741  1.00  0.00      PROD
ATOM   1129  N   GLY    13      24.446 -44.368  11.946  1.00  0.00      PROD
ATOM   1130  HN  GLY    13      25.265 -44.801  11.554  1.00  0.00      PROD
ATOM   1131  CA  GLY    13      23.534 -43.720  11.003  1.00  0.00      PROD
ATOM   1132  HA1 GLY    13      22.531 -43.765  11.412  1.00  0.00      PROD
ATOM   1133  HA2 GLY    13      23.597 -44.238  10.056  1.00  0.00      PROD
ATOM   1134  C   GLY    13      23.939 -42.267  10.835  1.00  0.00      PROD
ATOM   1135  O   GLY    13      25.034 -41.884  11.232  1.00  0.00      PROD
ATOM   1136  N   TRP    14      23.051 -41.390  10.288  1.00  0.00      PROD
ATOM   1137  HN  TRP    14      22.258 -41.746   9.809  1.00  0.00      PROD
ATOM   1138  CA  TRP    14      23.169 -39.921  10.314  1.00  0.00      PROD
ATOM   1139  HA  TRP    14      24.026 -39.659   9.705  1.00  0.00      PROD
ATOM   1140  CB  TRP    14      21.893 -39.247   9.666  1.00  0.00      PROD
ATOM   1141  HB1 TRP    14      21.000 -39.749  10.087  1.00  0.00      PROD
ATOM   1142  HB2 TRP    14      21.921 -39.441   8.570  1.00  0.00      PROD
ATOM   1143  CG  TRP    14      21.688 -37.770   9.850  1.00  0.00      PROD
ATOM   1144  CD1 TRP    14      21.021 -37.119  10.870  1.00  0.00      PROD
ATOM   1145  HD1 TRP    14      20.384 -37.569  11.626  1.00  0.00      PROD
ATOM   1146  NE1 TRP    14      21.283 -35.774  10.789  1.00  0.00      PROD
ATOM   1147  HE1 TRP    14      20.988 -35.091  11.424  1.00  0.00      PROD
ATOM   1148  CE2 TRP    14      22.039 -35.527   9.675  1.00  0.00      PROD
ATOM   1149  CD2 TRP    14      22.259 -36.750   9.009  1.00  0.00      PROD
ATOM   1150  CE3 TRP    14      22.921 -36.751   7.768  1.00  0.00      PROD
ATOM   1151  HE3 TRP    14      23.119 -37.653   7.215  1.00  0.00      PROD
ATOM   1152  CZ3 TRP    14      23.292 -35.525   7.207  1.00  0.00      PROD
ATOM   1153  HZ3 TRP    14      23.694 -35.500   6.200  1.00  0.00      PROD
ATOM   1154  CZ2 TRP    14      22.591 -34.353   9.206  1.00  0.00      PROD
ATOM   1155  HZ2 TRP    14      22.562 -33.458   9.800  1.00  0.00      PROD
ATOM   1156  CH2 TRP    14      23.185 -34.351   7.943  1.00  0.00      PROD
ATOM   1157  HH2 TRP    14      23.566 -33.425   7.535  1.00  0.00      PROD
ATOM   1158  C   TRP    14      23.516 -39.302  11.685  1.00  0.00      PROD
ATOM   1159  O   TRP    14      24.427 -38.487  11.772  1.00  0.00      PROD
ATOM   1160  N   THR    15      22.874 -39.686  12.810  1.00  0.00      PROD
ATOM   1161  HN  THR    15      22.088 -40.306  12.804  1.00  0.00      PROD
ATOM   1162  CA  THR    15      23.294 -39.268  14.160  1.00  0.00      PROD
ATOM   1163  HA  THR    15      23.332 -38.187  14.175  1.00  0.00      PROD
ATOM   1164  CB  THR    15      22.299 -39.682  15.234  1.00  0.00      PROD
ATOM   1165  HB  THR    15      22.682 -39.494  16.263  1.00  0.00      PROD
ATOM   1166  OG1 THR    15      22.037 -41.069  15.100  1.00  0.00      PROD
ATOM   1167  HG1 THR    15      22.757 -41.541  15.538  1.00  0.00      PROD
ATOM   1168  CG2 THR    15      20.984 -38.871  15.040  1.00  0.00      PROD
ATOM   1169 HG21 THR    15      20.555 -39.015  14.027  1.00  0.00      PROD
ATOM   1170 HG22 THR    15      21.189 -37.786  15.173  1.00  0.00      PROD
ATOM   1171 HG23 THR    15      20.207 -39.168  15.778  1.00  0.00      PROD
ATOM   1172  C   THR    15      24.715 -39.709  14.535  1.00  0.00      PROD
ATOM   1173  O   THR    15      25.490 -38.928  15.075  1.00  0.00      PROD
ATOM   1174  N   GLY    16      25.151 -40.941  14.188  1.00  0.00      PROD
ATOM   1175  HN  GLY    16      24.529 -41.644  13.839  1.00  0.00      PROD
ATOM   1176  CA  GLY    16      26.566 -41.294  14.291  1.00  0.00      PROD
ATOM   1177  HA1 GLY    16      26.661 -42.319  13.982  1.00  0.00      PROD
ATOM   1178  HA2 GLY    16      26.862 -41.155  15.324  1.00  0.00      PROD
ATOM   1179  C   GLY    16      27.542 -40.481  13.451  1.00  0.00      PROD
ATOM   1180  O   GLY    16      28.679 -40.286  13.878  1.00  0.00      PROD
ATOM   1181  N   MET    17      27.157 -40.001  12.231  1.00  0.00      PROD
ATOM   1182  HN  MET    17      26.300 -40.323  11.819  1.00  0.00      PROD
ATOM   1183  CA  MET    17      27.922 -39.032  11.429  1.00  0.00      PROD
ATOM   1184  HA  MET    17      28.908 -39.426  11.254  1.00  0.00      PROD
ATOM   1185  CB  MET    17      27.200 -38.756  10.069  1.00  0.00      PROD
ATOM   1186  HB1 MET    17      26.281 -38.170  10.262  1.00  0.00      PROD
ATOM   1187  HB2 MET    17      26.893 -39.748   9.682  1.00  0.00      PROD
ATOM   1188  CG  MET    17      27.983 -38.064   8.919  1.00  0.00      PROD
ATOM   1189  HG1 MET    17      27.515 -38.396   7.962  1.00  0.00      PROD
ATOM   1190  HG2 MET    17      29.021 -38.441   8.928  1.00  0.00      PROD
ATOM   1191  SD  MET    17      28.052 -36.250   8.897  1.00  0.00      PROD
ATOM   1192  CE  MET    17      26.322 -36.014   8.418  1.00  0.00      PROD
ATOM   1193  HE1 MET    17      25.627 -36.422   9.182  1.00  0.00      PROD
ATOM   1194  HE2 MET    17      26.091 -36.492   7.444  1.00  0.00      PROD
ATOM   1195  HE3 MET    17      26.097 -34.937   8.312  1.00  0.00      PROD
ATOM   1196  C   MET    17      28.142 -37.726  12.160  1.00  0.00      PROD
ATOM   1197  O   MET    17      29.271 -37.262  12.258  1.00  0.00      PROD
ATOM   1198  N   ILE    18      27.098 -37.139  12.774  1.00  0.00      PROD
ATOM   1199  HN  ILE    18      26.165 -37.491  12.669  1.00  0.00      PROD
ATOM   1200  CA  ILE    18      27.207 -35.952  13.594  1.00  0.00      PROD
ATOM   1201  HA  ILE    18      27.578 -35.142  12.972  1.00  0.00      PROD
ATOM   1202  CB  ILE    18      25.757 -35.685  14.060  1.00  0.00      PROD
ATOM   1203  HB  ILE    18      25.331 -36.636  14.423  1.00  0.00      PROD
ATOM   1204  CG2 ILE    18      25.724 -34.860  15.348  1.00  0.00      PROD
ATOM   1205 HG21 ILE    18      26.508 -34.121  15.279  1.00  0.00      PROD
ATOM   1206 HG22 ILE    18      26.170 -35.272  16.246  1.00  0.00      PROD
ATOM   1207 HG23 ILE    18      24.745 -34.328  15.431  1.00  0.00      PROD
ATOM   1208  CG1 ILE    18      24.616 -35.407  13.000  1.00  0.00      PROD
ATOM   1209 HG11 ILE    18      23.686 -35.119  13.508  1.00  0.00      PROD
ATOM   1210 HG12 ILE    18      24.585 -36.251  12.293  1.00  0.00      PROD
ATOM   1211  CD  ILE    18      24.695 -34.408  11.969  1.00  0.00      PROD
ATOM   1212  HD1 ILE    18      25.666 -34.708  11.452  1.00  0.00      PROD
ATOM   1213  HD2 ILE    18      24.570 -33.395  12.434  1.00  0.00      PROD
ATOM   1214  HD3 ILE    18      24.022 -34.051  11.206  1.00  0.00      PROD
ATOM   1215  C   ILE    18      28.229 -36.085  14.787  1.00  0.00      PROD
ATOM   1216  O   ILE    18      29.101 -35.229  14.982  1.00  0.00      PROD
ATOM   1217  N   ASP    19      28.202 -37.190  15.573  1.00  0.00      PROD
ATOM   1218  HN  ASP    19      27.464 -37.852  15.471  1.00  0.00      PROD
ATOM   1219  CA  ASP    19      29.161 -37.529  16.619  1.00  0.00      PROD
ATOM   1220  HA  ASP    19      29.173 -36.716  17.340  1.00  0.00      PROD
ATOM   1221  CB  ASP    19      28.709 -38.846  17.337  1.00  0.00      PROD
ATOM   1222  HB1 ASP    19      29.453 -39.099  18.113  1.00  0.00      PROD
ATOM   1223  HB2 ASP    19      28.662 -39.677  16.607  1.00  0.00      PROD
ATOM   1224  CG  ASP    19      27.346 -38.831  18.034  1.00  0.00      PROD
ATOM   1225  OD1 ASP    19      26.725 -37.748  18.154  1.00  0.00      PROD
ATOM   1226  OD2 ASP    19      26.922 -39.925  18.486  1.00  0.00      PROD
ATOM   1227  C   ASP    19      30.605 -37.728  16.064  1.00  0.00      PROD
ATOM   1228  O   ASP    19      31.566 -37.119  16.536  1.00  0.00      PROD
ATOM   1229  N   GLY    20      30.754 -38.520  14.951  1.00  0.00      PROD
ATOM   1230  HN  GLY    20      29.946 -39.001  14.621  1.00  0.00      PROD
ATOM   1231  CA  GLY    20      31.947 -38.767  14.141  1.00  0.00      PROD
ATOM   1232  HA1 GLY    20      31.626 -39.318  13.261  1.00  0.00      PROD
ATOM   1233  HA2 GLY    20      32.680 -39.325  14.706  1.00  0.00      PROD
ATOM   1234  C   GLY    20      32.552 -37.472  13.686  1.00  0.00      PROD
ATOM   1235  O   GLY    20      33.760 -37.237  13.770  1.00  0.00      PROD
ATOM   1236  N   TRP    21      31.713 -36.559  13.181  1.00  0.00      PROD
ATOM   1237  HN  TRP    21      30.722 -36.759  13.110  1.00  0.00      PROD
ATOM   1238  CA  TRP    21      32.198 -35.267  12.756  1.00  0.00      PROD
ATOM   1239  HA  TRP    21      33.080 -35.470  12.165  1.00  0.00      PROD
ATOM   1240  CB  TRP    21      31.171 -34.616  11.790  1.00  0.00      PROD
ATOM   1241  HB1 TRP    21      30.195 -34.516  12.315  1.00  0.00      PROD
ATOM   1242  HB2 TRP    21      30.998 -35.280  10.910  1.00  0.00      PROD
ATOM   1243  CG  TRP    21      31.567 -33.274  11.287  1.00  0.00      PROD
ATOM   1244  CD1 TRP    21      31.019 -32.110  11.737  1.00  0.00      PROD
ATOM   1245  HD1 TRP    21      30.220 -32.076  12.466  1.00  0.00      PROD
ATOM   1246  NE1 TRP    21      31.626 -31.048  11.124  1.00  0.00      PROD
ATOM   1247  HE1 TRP    21      31.471 -30.107  11.324  1.00  0.00      PROD
ATOM   1248  CE2 TRP    21      32.579 -31.511  10.257  1.00  0.00      PROD
ATOM   1249  CD2 TRP    21      32.603 -32.927  10.358  1.00  0.00      PROD
ATOM   1250  CE3 TRP    21      33.545 -33.667   9.639  1.00  0.00      PROD
ATOM   1251  HE3 TRP    21      33.593 -34.749   9.692  1.00  0.00      PROD
ATOM   1252  CZ3 TRP    21      34.425 -32.956   8.822  1.00  0.00      PROD
ATOM   1253  HZ3 TRP    21      35.175 -33.485   8.270  1.00  0.00      PROD
ATOM   1254  CZ2 TRP    21      33.461 -30.826   9.440  1.00  0.00      PROD
ATOM   1255  HZ2 TRP    21      33.477 -29.757   9.404  1.00  0.00      PROD
ATOM   1256  CH2 TRP    21      34.369 -31.571   8.691  1.00  0.00      PROD
ATOM   1257  HH2 TRP    21      35.038 -31.070   8.000  1.00  0.00      PROD
ATOM   1258  C   TRP    21      32.757 -34.364  13.891  1.00  0.00      PROD
ATOM   1259  O   TRP    21      33.912 -33.928  13.811  1.00  0.00      PROD
ATOM   1260  N   TYR    22      32.015 -34.197  15.020  1.00  0.00      PROD
ATOM   1261  HN  TYR    22      31.107 -34.606  15.074  1.00  0.00      PROD
ATOM   1262  CA  TYR    22      32.430 -33.493  16.240  1.00  0.00      PROD
ATOM   1263  HA  TYR    22      32.696 -32.482  15.955  1.00  0.00      PROD
ATOM   1264  CB  TYR    22      31.269 -33.483  17.284  1.00  0.00      PROD
ATOM   1265  HB1 TYR    22      31.623 -33.185  18.300  1.00  0.00      PROD
ATOM   1266  HB2 TYR    22      30.813 -34.495  17.370  1.00  0.00      PROD
ATOM   1267  CG  TYR    22      30.214 -32.554  16.776  1.00  0.00      PROD
ATOM   1268  CD1 TYR    22      30.560 -31.343  16.118  1.00  0.00      PROD
ATOM   1269  HD1 TYR    22      31.471 -30.874  16.517  1.00  0.00      PROD
ATOM   1270  CE1 TYR    22      29.558 -30.542  15.469  1.00  0.00      PROD
ATOM   1271  HE1 TYR    22      29.739 -29.451  15.408  1.00  0.00      PROD
ATOM   1272  CZ  TYR    22      28.219 -30.809  15.876  1.00  0.00      PROD
ATOM   1273  OH  TYR    22      27.271 -29.673  15.969  1.00  0.00      PROD
ATOM   1274  HH  TYR    22      26.363 -29.906  16.349  1.00  0.00      PROD
ATOM   1275  CD2 TYR    22      28.878 -32.934  16.830  1.00  0.00      PROD
ATOM   1276  HD2 TYR    22      28.495 -33.921  17.046  1.00  0.00      PROD
ATOM   1277  CE2 TYR    22      27.947 -31.996  16.595  1.00  0.00      PROD
ATOM   1278  HE2 TYR    22      26.978 -32.168  17.097  1.00  0.00      PROD
ATOM   1279  C   TYR    22      33.685 -33.997  16.933  1.00  0.00      PROD
ATOM   1280  O   TYR    22      34.612 -33.211  17.143  1.00  0.00      PROD
ATOM   1281  N   GLY    23      33.784 -35.312  17.202  1.00  0.00      PROD
ATOM   1282  HN  GLY    23      32.969 -35.906  17.201  1.00  0.00      PROD
ATOM   1283  CA  GLY    23      34.997 -35.929  17.727  1.00  0.00      PROD
ATOM   1284  HA1 GLY    23      35.843 -35.264  17.618  1.00  0.00      PROD
ATOM   1285  HA2 GLY    23      35.153 -36.870  17.216  1.00  0.00      PROD
ATOM   1286  C   GLY    23      34.812 -36.204  19.225  1.00  0.00      PROD
ATOM   1287  OT1 GLY    23      35.531 -35.580  20.062  1.00  0.00      PROD
ATOM   1288  OT2 GLY    23      33.936 -37.041  19.560  1.00  0.00      PROD
ATOM   1289  N   GLY     1       6.429  44.627  17.839  1.00  0.00      PROE
ATOM   1290  HT1 GLY     1       6.359  45.418  18.521  1.00  0.00      PROE
ATOM   1291  HT2 GLY     1       6.930  43.838  18.298  1.00  0.00      PROE
ATOM   1292  HT3 GLY     1       5.437  44.320  17.634  1.00  0.00      PROE
ATOM   1293  CA  GLY     1       7.114  45.056  16.559  1.00  0.00      PROE
ATOM   1294  HA1 GLY     1       8.131  44.684  16.600  1.00  0.00      PROE
ATOM   1295  HA2 GLY     1       7.086  46.136  16.516  1.00  0.00      PROE
ATOM   1296  C   GLY     1       6.507  44.516  15.276  1.00  0.00      PROE
ATOM   1297  O   GLY     1       5.419  43.954  15.262  1.00  0.00      PROE
ATOM   1298  N   LEU     2       7.251  44.601  14.153  1.00  0.00      PROE
ATOM   1299  HN  LEU     2       8.140  45.043  14.190  1.00  0.00      PROE
ATOM   1300  CA  LEU     2       6.879  44.144  12.805  1.00  0.00      PROE
ATOM   1301  HA  LEU     2       6.033  44.737  12.485  1.00  0.00      PROE
ATOM   1302  CB  LEU     2       8.104  44.366  11.840  1.00  0.00      PROE
ATOM   1303  HB1 LEU     2       9.008  44.102  12.431  1.00  0.00      PROE
ATOM   1304  HB2 LEU     2       8.120  45.452  11.614  1.00  0.00      PROE
ATOM   1305  CG  LEU     2       8.259  43.646  10.453  1.00  0.00      PROE
ATOM   1306  HG  LEU     2       8.295  42.539  10.596  1.00  0.00      PROE
ATOM   1307  CD1 LEU     2       7.114  44.027   9.497  1.00  0.00      PROE
ATOM   1308 HD11 LEU     2       7.087  45.127   9.337  1.00  0.00      PROE
ATOM   1309 HD12 LEU     2       6.136  43.717   9.916  1.00  0.00      PROE
ATOM   1310 HD13 LEU     2       7.236  43.550   8.499  1.00  0.00      PROE
ATOM   1311  CD2 LEU     2       9.601  43.991   9.756  1.00  0.00      PROE
ATOM   1312 HD21 LEU     2      10.474  43.709  10.383  1.00  0.00      PROE
ATOM   1313 HD22 LEU     2       9.651  45.078   9.541  1.00  0.00      PROE
ATOM   1314 HD23 LEU     2       9.685  43.438   8.791  1.00  0.00      PROE
ATOM   1315  C   LEU     2       6.474  42.685  12.724  1.00  0.00      PROE
ATOM   1316  O   LEU     2       5.471  42.318  12.121  1.00  0.00      PROE
ATOM   1317  N   PHE     3       7.241  41.807  13.388  1.00  0.00      PROE
ATOM   1318  HN  PHE     3       7.992  42.118  13.948  1.00  0.00      PROE
ATOM   1319  CA  PHE     3       7.078  40.374  13.301  1.00  0.00      PROE
ATOM   1320  HA  PHE     3       6.844  40.107  12.280  1.00  0.00      PROE
ATOM   1321  CB  PHE     3       8.394  39.675  13.729  1.00  0.00      PROE
ATOM   1322  HB1 PHE     3       8.302  38.574  13.610  1.00  0.00      PROE
ATOM   1323  HB2 PHE     3       8.604  39.906  14.798  1.00  0.00      PROE
ATOM   1324  CG  PHE     3       9.572  40.167  12.924  1.00  0.00      PROE
ATOM   1325  CD1 PHE     3       9.592  40.182  11.518  1.00  0.00      PROE
ATOM   1326  HD1 PHE     3       8.769  39.782  10.952  1.00  0.00      PROE
ATOM   1327  CE1 PHE     3      10.699  40.688  10.823  1.00  0.00      PROE
ATOM   1328  HE1 PHE     3      10.682  40.734   9.748  1.00  0.00      PROE
ATOM   1329  CZ  PHE     3      11.805  41.169  11.522  1.00  0.00      PROE
ATOM   1330  HZ  PHE     3      12.734  41.366  10.998  1.00  0.00      PROE
ATOM   1331  CD2 PHE     3      10.634  40.779  13.598  1.00  0.00      PROE
ATOM   1332  HD2 PHE     3      10.630  40.859  14.669  1.00  0.00      PROE
ATOM   1333  CE2 PHE     3      11.700  41.342  12.912  1.00  0.00      PROE
ATOM   1334  HE2 PHE     3      12.495  41.762  13.510  1.00  0.00      PROE
ATOM   1335  C   PHE     3       5.937  39.905  14.195  1.00  0.00      PROE
ATOM   1336  O   PHE     3       5.223  38.954  13.880  1.00  0.00      PROE
ATOM   1337  N   GLY     4       5.706  40.636  15.316  1.00  0.00      PROE
ATOM   1338  HN  GLY     4       6.260  41.437  15.504  1.00  0.00      PROE
ATOM   1339  CA  GLY     4       4.679  40.312  16.288  1.00  0.00      PROE
ATOM   1340  HA1 GLY     4       4.903  40.849  17.199  1.00  0.00      PROE
ATOM   1341  HA2 GLY     4       4.693  39.242  16.448  1.00  0.00      PROE
ATOM   1342  C   GLY     4       3.293  40.684  15.807  1.00  0.00      PROE
ATOM   1343  O   GLY     4       2.324  40.034  16.176  1.00  0.00      PROE
ATOM   1344  N   ALA     5       3.175  41.728  14.956  1.00  0.00      PROE
ATOM   1345  HN  ALA     5       3.965  42.302  14.760  1.00  0.00      PROE
ATOM   1346  CA  ALA     5       2.020  42.106  14.160  1.00  0.00      PROE
ATOM   1347  HA  ALA     5       1.157  42.242  14.797  1.00  0.00      PROE
ATOM   1348  CB  ALA     5       2.396  43.429  13.495  1.00  0.00      PROE
ATOM   1349  HB1 ALA     5       3.191  43.279  12.737  1.00  0.00      PROE
ATOM   1350  HB2 ALA     5       2.788  44.107  14.278  1.00  0.00      PROE
ATOM   1351  HB3 ALA     5       1.512  43.900  13.023  1.00  0.00      PROE
ATOM   1352  C   ALA     5       1.576  41.122  13.100  1.00  0.00      PROE
ATOM   1353  O   ALA     5       0.382  40.863  12.947  1.00  0.00      PROE
ATOM   1354  N   ILE     6       2.526  40.520  12.349  1.00  0.00      PROE
ATOM   1355  HN  ILE     6       3.492  40.746  12.434  1.00  0.00      PROE
ATOM   1356  CA  ILE     6       2.204  39.451  11.430  1.00  0.00      PROE
ATOM   1357  HA  ILE     6       1.444  39.846  10.762  1.00  0.00      PROE
ATOM   1358  CB  ILE     6       3.408  38.972  10.607  1.00  0.00      PROE
ATOM   1359  HB  ILE     6       4.228  38.717  11.318  1.00  0.00      PROE
ATOM   1360  CG2 ILE     6       3.014  37.709   9.798  1.00  0.00      PROE
ATOM   1361 HG21 ILE     6       2.078  37.893   9.224  1.00  0.00      PROE
ATOM   1362 HG22 ILE     6       2.846  36.835  10.463  1.00  0.00      PROE
ATOM   1363 HG23 ILE     6       3.816  37.448   9.079  1.00  0.00      PROE
ATOM   1364  CG1 ILE     6       3.967  40.056   9.652  1.00  0.00      PROE
ATOM   1365 HG11 ILE     6       3.788  41.058  10.098  1.00  0.00      PROE
ATOM   1366 HG12 ILE     6       3.393  39.997   8.701  1.00  0.00      PROE
ATOM   1367  CD  ILE     6       5.472  39.917   9.346  1.00  0.00      PROE
ATOM   1368  HD1 ILE     6       5.700  38.939   8.872  1.00  0.00      PROE
ATOM   1369  HD2 ILE     6       6.077  40.003  10.273  1.00  0.00      PROE
ATOM   1370  HD3 ILE     6       5.800  40.720   8.648  1.00  0.00      PROE
ATOM   1371  C   ILE     6       1.625  38.248  12.175  1.00  0.00      PROE
ATOM   1372  O   ILE     6       0.618  37.682  11.745  1.00  0.00      PROE
ATOM   1373  N   ALA     7       2.237  37.836  13.326  1.00  0.00      PROE
ATOM   1374  HN  ALA     7       3.106  38.230  13.636  1.00  0.00      PROE
ATOM   1375  CA  ALA     7       1.701  36.800  14.185  1.00  0.00      PROE
ATOM   1376  HA  ALA     7       1.534  35.916  13.581  1.00  0.00      PROE
ATOM   1377  CB  ALA     7       2.701  36.485  15.319  1.00  0.00      PROE
ATOM   1378  HB1 ALA     7       2.888  37.393  15.933  1.00  0.00      PROE
ATOM   1379  HB2 ALA     7       3.676  36.153  14.900  1.00  0.00      PROE
ATOM   1380  HB3 ALA     7       2.310  35.686  15.988  1.00  0.00      PROE
ATOM   1381  C   ALA     7       0.358  37.185  14.787  1.00  0.00      PROE
ATOM   1382  O   ALA     7      -0.575  36.394  14.851  1.00  0.00      PROE
ATOM   1383  N   GLY     8       0.214  38.435  15.237  1.00  0.00      PROE
ATOM   1384  HN  GLY     8       0.986  39.069  15.176  1.00  0.00      PROE
ATOM   1385  CA  GLY     8      -0.979  38.941  15.880  1.00  0.00      PROE
ATOM   1386  HA1 GLY     8      -0.742  39.913  16.277  1.00  0.00      PROE
ATOM   1387  HA2 GLY     8      -1.244  38.258  16.673  1.00  0.00      PROE
ATOM   1388  C   GLY     8      -2.172  39.108  14.973  1.00  0.00      PROE
ATOM   1389  O   GLY     8      -3.276  39.011  15.433  1.00  0.00      PROE
ATOM   1390  N   PHE     9      -2.016  39.422  13.681  1.00  0.00      PROE
ATOM   1391  HN  PHE     9      -1.092  39.658  13.396  1.00  0.00      PROE
ATOM   1392  CA  PHE     9      -3.018  39.483  12.611  1.00  0.00      PROE
ATOM   1393  HA  PHE     9      -3.818  40.158  12.866  1.00  0.00      PROE
ATOM   1394  CB  PHE     9      -2.221  39.937  11.358  1.00  0.00      PROE
ATOM   1395  HB1 PHE     9      -1.391  39.219  11.171  1.00  0.00      PROE
ATOM   1396  HB2 PHE     9      -1.759  40.921  11.565  1.00  0.00      PROE
ATOM   1397  CG  PHE     9      -2.998  40.059  10.080  1.00  0.00      PROE
ATOM   1398  CD1 PHE     9      -4.250  40.696  10.045  1.00  0.00      PROE
ATOM   1399  HD1 PHE     9      -4.708  41.048  10.958  1.00  0.00      PROE
ATOM   1400  CE1 PHE     9      -4.909  40.872   8.827  1.00  0.00      PROE
ATOM   1401  HE1 PHE     9      -5.849  41.406   8.791  1.00  0.00      PROE
ATOM   1402  CZ  PHE     9      -4.339  40.362   7.652  1.00  0.00      PROE
ATOM   1403  HZ  PHE     9      -4.875  40.467   6.727  1.00  0.00      PROE
ATOM   1404  CD2 PHE     9      -2.436  39.558   8.891  1.00  0.00      PROE
ATOM   1405  HD2 PHE     9      -1.481  39.050   8.932  1.00  0.00      PROE
ATOM   1406  CE2 PHE     9      -3.101  39.707   7.671  1.00  0.00      PROE
ATOM   1407  HE2 PHE     9      -2.660  39.334   6.753  1.00  0.00      PROE
ATOM   1408  C   PHE     9      -3.696  38.187  12.286  1.00  0.00      PROE
ATOM   1409  O   PHE     9      -4.915  38.052  12.194  1.00  0.00      PROE
ATOM   1410  N   ILE    10      -2.870  37.169  12.125  1.00  0.00      PROE
ATOM   1411  HN  ILE    10      -1.905  37.334  11.916  1.00  0.00      PROE
ATOM   1412  CA  ILE    10      -3.357  35.823  12.171  1.00  0.00      PROE
ATOM   1413  HA  ILE    10      -4.246  35.778  11.556  1.00  0.00      PROE
ATOM   1414  CB  ILE    10      -2.381  34.839  11.615  1.00  0.00      PROE
ATOM   1415  HB  ILE    10      -1.433  34.915  12.194  1.00  0.00      PROE
ATOM   1416  CG2 ILE    10      -2.876  33.367  11.690  1.00  0.00      PROE
ATOM   1417 HG21 ILE    10      -3.825  33.235  11.129  1.00  0.00      PROE
ATOM   1418 HG22 ILE    10      -3.056  33.060  12.741  1.00  0.00      PROE
ATOM   1419 HG23 ILE    10      -2.119  32.681  11.259  1.00  0.00      PROE
ATOM   1420  CG1 ILE    10      -2.082  35.301  10.189  1.00  0.00      PROE
ATOM   1421 HG11 ILE    10      -2.029  36.396  10.075  1.00  0.00      PROE
ATOM   1422 HG12 ILE    10      -2.872  34.919   9.495  1.00  0.00      PROE
ATOM   1423  CD  ILE    10      -0.720  34.843   9.819  1.00  0.00      PROE
ATOM   1424  HD1 ILE    10      -0.721  33.755  10.071  1.00  0.00      PROE
ATOM   1425  HD2 ILE    10       0.167  35.135  10.381  1.00  0.00      PROE
ATOM   1426  HD3 ILE    10      -0.547  35.073   8.730  1.00  0.00      PROE
ATOM   1427  C   ILE    10      -3.874  35.402  13.492  1.00  0.00      PROE
ATOM   1428  O   ILE    10      -4.858  34.712  13.442  1.00  0.00      PROE
ATOM   1429  N   GLU    11      -3.273  35.755  14.652  1.00  0.00      PROE
ATOM   1430  HN  GLU    11      -2.364  36.147  14.674  1.00  0.00      PROE
ATOM   1431  CA  GLU    11      -3.791  35.517  15.966  1.00  0.00      PROE
ATOM   1432  HA  GLU    11      -3.861  34.420  16.021  1.00  0.00      PROE
ATOM   1433  CB  GLU    11      -2.858  35.693  17.108  1.00  0.00      PROE
ATOM   1434  HB1 GLU    11      -3.426  35.655  18.078  1.00  0.00      PROE
ATOM   1435  HB2 GLU    11      -2.439  36.687  16.987  1.00  0.00      PROE
ATOM   1436  CG  GLU    11      -1.799  34.642  17.159  1.00  0.00      PROE
ATOM   1437  HG1 GLU    11      -0.829  35.099  17.424  1.00  0.00      PROE
ATOM   1438  HG2 GLU    11      -1.666  34.174  16.147  1.00  0.00      PROE
ATOM   1439  CD  GLU    11      -2.347  33.659  18.212  1.00  0.00      PROE
ATOM   1440  OE1 GLU    11      -1.827  33.551  19.348  1.00  0.00      PROE
ATOM   1441  OE2 GLU    11      -3.061  32.744  17.728  1.00  0.00      PROE
ATOM   1442  C   GLU    11      -4.968  36.422  16.509  1.00  0.00      PROE
ATOM   1443  O   GLU    11      -5.793  36.030  17.284  1.00  0.00      PROE
ATOM   1444  N   GLY    12      -5.183  37.666  16.246  1.00  0.00      PROE
ATOM   1445  HN  GLY    12      -4.659  38.011  15.482  1.00  0.00      PROE
ATOM   1446  CA  GLY    12      -6.366  38.391  16.749  1.00  0.00      PROE
ATOM   1447  HA1 GLY    12      -5.959  38.981  17.518  1.00  0.00      PROE
ATOM   1448  HA2 GLY    12      -7.173  37.736  17.114  1.00  0.00      PROE
ATOM   1449  C   GLY    12      -7.058  39.301  15.771  1.00  0.00      PROE
ATOM   1450  O   GLY    12      -8.000  39.997  16.131  1.00  0.00      PROE
ATOM   1451  N   GLY    13      -6.549  39.447  14.539  1.00  0.00      PROE
ATOM   1452  HN  GLY    13      -5.989  38.703  14.172  1.00  0.00      PROE
ATOM   1453  CA  GLY    13      -7.153  40.316  13.528  1.00  0.00      PROE
ATOM   1454  HA1 GLY    13      -8.220  40.399  13.688  1.00  0.00      PROE
ATOM   1455  HA2 GLY    13      -6.919  39.890  12.562  1.00  0.00      PROE
ATOM   1456  C   GLY    13      -6.491  41.635  13.586  1.00  0.00      PROE
ATOM   1457  O   GLY    13      -5.330  41.709  13.962  1.00  0.00      PROE
ATOM   1458  N   TRP    14      -7.136  42.763  13.213  1.00  0.00      PROE
ATOM   1459  HN  TRP    14      -8.070  42.760  12.874  1.00  0.00      PROE
ATOM   1460  CA  TRP    14      -6.479  44.064  13.316  1.00  0.00      PROE
ATOM   1461  HA  TRP    14      -5.575  43.993  12.719  1.00  0.00      PROE
ATOM   1462  CB  TRP    14      -7.366  45.217  12.719  1.00  0.00      PROE
ATOM   1463  HB1 TRP    14      -8.415  45.016  13.035  1.00  0.00      PROE
ATOM   1464  HB2 TRP    14      -7.335  45.152  11.609  1.00  0.00      PROE
ATOM   1465  CG  TRP    14      -7.051  46.642  13.101  1.00  0.00      PROE
ATOM   1466  CD1 TRP    14      -7.573  47.275  14.201  1.00  0.00      PROE
ATOM   1467  HD1 TRP    14      -8.220  46.807  14.926  1.00  0.00      PROE
ATOM   1468  NE1 TRP    14      -7.128  48.569  14.259  1.00  0.00      PROE
ATOM   1469  HE1 TRP    14      -7.373  49.237  14.925  1.00  0.00      PROE
ATOM   1470  CE2 TRP    14      -6.297  48.816  13.204  1.00  0.00      PROE
ATOM   1471  CD2 TRP    14      -6.218  47.623  12.443  1.00  0.00      PROE
ATOM   1472  CE3 TRP    14      -5.407  47.605  11.309  1.00  0.00      PROE
ATOM   1473  HE3 TRP    14      -5.241  46.694  10.759  1.00  0.00      PROE
ATOM   1474  CZ3 TRP    14      -4.823  48.802  10.878  1.00  0.00      PROE
ATOM   1475  HZ3 TRP    14      -4.242  48.794   9.966  1.00  0.00      PROE
ATOM   1476  CZ2 TRP    14      -5.645  49.987  12.820  1.00  0.00      PROE
ATOM   1477  HZ2 TRP    14      -5.683  50.884  13.420  1.00  0.00      PROE
ATOM   1478  CH2 TRP    14      -4.969  49.988  11.595  1.00  0.00      PROE
ATOM   1479  HH2 TRP    14      -4.551  50.912  11.204  1.00  0.00      PROE
ATOM   1480  C   TRP    14      -6.050  44.364  14.764  1.00  0.00      PROE
ATOM   1481  O   TRP    14      -4.983  44.901  15.039  1.00  0.00      PROE
ATOM   1482  N   THR    15      -6.884  43.996  15.750  1.00  0.00      PROE
ATOM   1483  HN  THR    15      -7.743  43.520  15.563  1.00  0.00      PROE
ATOM   1484  CA  THR    15      -6.560  44.231  17.153  1.00  0.00      PROE
ATOM   1485  HA  THR    15      -6.304  45.279  17.249  1.00  0.00      PROE
ATOM   1486  CB  THR    15      -7.737  43.960  18.066  1.00  0.00      PROE
ATOM   1487  HB  THR    15      -7.439  44.106  19.127  1.00  0.00      PROE
ATOM   1488  OG1 THR    15      -8.318  42.670  17.918  1.00  0.00      PROE
ATOM   1489  HG1 THR    15      -7.928  42.107  18.596  1.00  0.00      PROE
ATOM   1490  CG2 THR    15      -8.820  44.955  17.663  1.00  0.00      PROE
ATOM   1491 HG21 THR    15      -9.248  44.712  16.668  1.00  0.00      PROE
ATOM   1492 HG22 THR    15      -8.437  45.993  17.668  1.00  0.00      PROE
ATOM   1493 HG23 THR    15      -9.644  44.833  18.365  1.00  0.00      PROE
ATOM   1494  C   THR    15      -5.338  43.519  17.691  1.00  0.00      PROE
ATOM   1495  O   THR    15      -4.466  44.144  18.291  1.00  0.00      PROE
ATOM   1496  N   GLY    16      -5.206  42.203  17.396  1.00  0.00      PROE
ATOM   1497  HN  GLY    16      -5.950  41.703  16.960  1.00  0.00      PROE
ATOM   1498  CA  GLY    16      -3.989  41.463  17.691  1.00  0.00      PROE
ATOM   1499  HA1 GLY    16      -4.150  40.437  17.408  1.00  0.00      PROE
ATOM   1500  HA2 GLY    16      -3.748  41.574  18.738  1.00  0.00      PROE
ATOM   1501  C   GLY    16      -2.825  41.953  16.889  1.00  0.00      PROE
ATOM   1502  O   GLY    16      -1.676  41.905  17.333  1.00  0.00      PROE
ATOM   1503  N   MET    17      -3.091  42.418  15.651  1.00  0.00      PROE
ATOM   1504  HN  MET    17      -4.016  42.382  15.263  1.00  0.00      PROE
ATOM   1505  CA  MET    17      -2.062  43.012  14.838  1.00  0.00      PROE
ATOM   1506  HA  MET    17      -1.222  42.329  14.836  1.00  0.00      PROE
ATOM   1507  CB  MET    17      -2.531  43.177  13.383  1.00  0.00      PROE
ATOM   1508  HB1 MET    17      -3.532  43.655  13.400  1.00  0.00      PROE
ATOM   1509  HB2 MET    17      -2.639  42.167  12.945  1.00  0.00      PROE
ATOM   1510  CG  MET    17      -1.598  44.033  12.519  1.00  0.00      PROE
ATOM   1511  HG1 MET    17      -0.559  43.823  12.842  1.00  0.00      PROE
ATOM   1512  HG2 MET    17      -1.828  45.100  12.723  1.00  0.00      PROE
ATOM   1513  SD  MET    17      -1.703  43.748  10.739  1.00  0.00      PROE
ATOM   1514  CE  MET    17      -3.339  44.508  10.601  1.00  0.00      PROE
ATOM   1515  HE1 MET    17      -3.368  45.503  11.098  1.00  0.00      PROE
ATOM   1516  HE2 MET    17      -4.110  43.865  11.073  1.00  0.00      PROE
ATOM   1517  HE3 MET    17      -3.600  44.647   9.531  1.00  0.00      PROE
ATOM   1518  C   MET    17      -1.494  44.299  15.392  1.00  0.00      PROE
ATOM   1519  O   MET    17      -0.306  44.351  15.668  1.00  0.00      PROE
ATOM   1520  N   ILE    18      -2.308  45.337  15.679  1.00  0.00      PROE
ATOM   1521  HN  ILE    18      -3.244  45.377  15.304  1.00  0.00      PROE
ATOM   1522  CA  ILE    18      -1.871  46.499  16.451  1.00  0.00      PROE
ATOM   1523  HA  ILE    18      -1.036  46.941  15.918  1.00  0.00      PROE
ATOM   1524  CB  ILE    18      -3.023  47.528  16.549  1.00  0.00      PROE
ATOM   1525  HB  ILE    18      -3.902  47.015  17.012  1.00  0.00      PROE
ATOM   1526  CG2 ILE    18      -2.603  48.707  17.468  1.00  0.00      PROE
ATOM   1527 HG21 ILE    18      -1.621  49.122  17.161  1.00  0.00      PROE
ATOM   1528 HG22 ILE    18      -2.517  48.381  18.529  1.00  0.00      PROE
ATOM   1529 HG23 ILE    18      -3.351  49.527  17.429  1.00  0.00      PROE
ATOM   1530  CG1 ILE    18      -3.562  48.007  15.164  1.00  0.00      PROE
ATOM   1531 HG11 ILE    18      -4.437  48.679  15.333  1.00  0.00      PROE
ATOM   1532 HG12 ILE    18      -3.947  47.142  14.579  1.00  0.00      PROE
ATOM   1533  CD  ILE    18      -2.532  48.745  14.322  1.00  0.00      PROE
ATOM   1534  HD1 ILE    18      -1.653  48.101  14.111  1.00  0.00      PROE
ATOM   1535  HD2 ILE    18      -2.190  49.647  14.867  1.00  0.00      PROE
ATOM   1536  HD3 ILE    18      -2.949  49.085  13.348  1.00  0.00      PROE
ATOM   1537  C   ILE    18      -1.255  46.200  17.848  1.00  0.00      PROE
ATOM   1538  O   ILE    18      -0.171  46.717  18.127  1.00  0.00      PROE
ATOM   1539  N   ASP    19      -1.815  45.329  18.727  1.00  0.00      PROE
ATOM   1540  HN  ASP    19      -2.718  44.917  18.585  1.00  0.00      PROE
ATOM   1541  CA  ASP    19      -1.176  44.931  19.985  1.00  0.00      PROE
ATOM   1542  HA  ASP    19      -1.138  45.792  20.650  1.00  0.00      PROE
ATOM   1543  CB  ASP    19      -2.060  43.867  20.695  1.00  0.01      PROE
ATOM   1544  HB1 ASP    19      -1.544  43.391  21.538  1.00  0.03      PROE
ATOM   1545  HB2 ASP    19      -2.275  43.059  19.976  1.00  0.00      PROE
ATOM   1546  CG  ASP    19      -3.394  44.393  21.221  1.00  0.03      PROE
ATOM   1547  OD1 ASP    19      -3.482  45.593  21.575  1.00  0.03      PROE
ATOM   1548  OD2 ASP    19      -4.293  43.529  21.415  1.00  0.03      PROE
ATOM   1549  C   ASP    19       0.265  44.349  19.730  1.00  0.00      PROE
ATOM   1550  O   ASP    19       1.212  44.635  20.456  1.00  0.00      PROE
ATOM   1551  N   GLY    20       0.467  43.520  18.671  1.00  0.00      PROE
ATOM   1552  HN  GLY    20      -0.332  43.211  18.162  1.00  0.00      PROE
ATOM   1553  CA  GLY    20       1.738  43.008  18.158  1.00  0.00      PROE
ATOM   1554  HA1 GLY    20       1.484  42.285  17.399  1.00  0.00      PROE
ATOM   1555  HA2 GLY    20       2.296  42.572  18.972  1.00  0.00      PROE
ATOM   1556  C   GLY    20       2.654  43.982  17.469  1.00  0.00      PROE
ATOM   1557  O   GLY    20       3.873  43.896  17.620  1.00  0.00      PROE
ATOM   1558  N   TRP    21       2.123  44.915  16.659  1.00  0.00      PROE
ATOM   1559  HN  TRP    21       1.140  44.885  16.438  1.00  0.00      PROE
ATOM   1560  CA  TRP    21       2.909  45.978  16.058  1.00  0.00      PROE
ATOM   1561  HA  TRP    21       3.738  45.503  15.562  1.00  0.00      PROE
ATOM   1562  CB  TRP    21       2.111  46.810  15.011  1.00  0.00      PROE
ATOM   1563  HB1 TRP    21       1.149  47.105  15.485  1.00  0.00      PROE
ATOM   1564  HB2 TRP    21       1.870  46.158  14.144  1.00  0.00      PROE
ATOM   1565  CG  TRP    21       2.788  48.044  14.486  1.00  0.00      PROE
ATOM   1566  CD1 TRP    21       2.598  49.302  14.961  1.00  0.00      PROE
ATOM   1567  HD1 TRP    21       1.979  49.543  15.813  1.00  0.00      PROE
ATOM   1568  NE1 TRP    21       3.280  50.200  14.185  1.00  0.00      PROE
ATOM   1569  HE1 TRP    21       3.185  51.176  14.206  1.00  0.00      PROE
ATOM   1570  CE2 TRP    21       4.045  49.550  13.291  1.00  0.00      PROE
ATOM   1571  CD2 TRP    21       3.847  48.168  13.522  1.00  0.00      PROE
ATOM   1572  CE3 TRP    21       4.719  47.257  12.936  1.00  0.00      PROE
ATOM   1573  HE3 TRP    21       4.728  46.227  13.255  1.00  0.00      PROE
ATOM   1574  CZ3 TRP    21       5.587  47.712  11.941  1.00  0.00      PROE
ATOM   1575  HZ3 TRP    21       6.202  46.996  11.404  1.00  0.00      PROE
ATOM   1576  CZ2 TRP    21       4.966  50.028  12.376  1.00  0.00      PROE
ATOM   1577  HZ2 TRP    21       5.149  51.088  12.243  1.00  0.00      PROE
ATOM   1578  CH2 TRP    21       5.656  49.071  11.625  1.00  0.00      PROE
ATOM   1579  HH2 TRP    21       6.260  49.391  10.791  1.00  0.00      PROE
ATOM   1580  C   TRP    21       3.485  46.874  17.133  1.00  0.00      PROE
ATOM   1581  O   TRP    21       4.681  47.169  17.167  1.00  0.00      PROE
ATOM   1582  N   TYR    22       2.629  47.233  18.108  1.00  0.00      PROE
ATOM   1583  HN  TYR    22       1.655  47.009  18.015  1.00  0.00      PROE
ATOM   1584  CA  TYR    22       3.057  47.814  19.369  1.00  0.00      PROE
ATOM   1585  HA  TYR    22       3.582  48.719  19.131  1.00  0.00      PROE
ATOM   1586  CB  TYR    22       1.871  48.116  20.305  1.00  0.00      PROE
ATOM   1587  HB1 TYR    22       2.248  48.344  21.322  1.00  0.02      PROE
ATOM   1588  HB2 TYR    22       1.208  47.237  20.379  1.00  0.00      PROE
ATOM   1589  CG  TYR    22       1.058  49.305  19.924  1.00  0.00      PROE
ATOM   1590  CD1 TYR    22       1.632  50.429  19.337  1.00  0.00      PROE
ATOM   1591  HD1 TYR    22       2.645  50.429  18.950  1.00  0.00      PROE
ATOM   1592  CE1 TYR    22       0.922  51.620  19.426  1.00  0.00      PROE
ATOM   1593  HE1 TYR    22       1.428  52.465  18.996  1.00  0.00      PROE
ATOM   1594  CZ  TYR    22      -0.455  51.647  19.835  1.00  0.00      PROE
ATOM   1595  OH  TYR    22      -1.299  52.768  19.978  1.00  0.00      PROE
ATOM   1596  HH  TYR    22      -2.209  52.690  20.229  1.00  0.00      PROE
ATOM   1597  CD2 TYR    22      -0.260  49.395  20.403  1.00  0.00      PROE
ATOM   1598  HD2 TYR    22      -0.722  48.576  20.860  1.00  0.00      PROE
ATOM   1599  CE2 TYR    22      -1.014  50.552  20.367  1.00  0.00      PROE
ATOM   1600  HE2 TYR    22      -1.975  50.656  20.855  1.00  0.00      PROE
ATOM   1601  C   TYR    22       4.073  46.995  20.145  1.00  0.00      PROE
ATOM   1602  O   TYR    22       5.254  47.344  20.193  1.00  0.00      PROE
ATOM   1603  N   GLY    23       3.614  45.843  20.663  1.00  0.01      PROE
ATOM   1604  HN  GLY    23       2.626  45.678  20.655  1.00  0.00      PROE
ATOM   1605  CA  GLY    23       4.352  44.749  21.267  1.00  0.03      PROE
ATOM   1606  HA1 GLY    23       5.386  44.831  20.989  1.00  0.01      PROE
ATOM   1607  HA2 GLY    23       3.893  43.839  20.909  1.00  0.00      PROE
ATOM   1608  C   GLY    23       4.317  44.696  22.798  1.00  0.05      PROE
ATOM   1609  OT1 GLY    23       3.343  45.160  23.446  1.00  0.05      PROE
ATOM   1610  OT2 GLY    23       5.322  44.160  23.348  1.00  0.05      PROE
ATOM   1611  N   GLY     1       6.384  -0.863  15.337  1.00  0.00      PROF
ATOM   1612  HT1 GLY     1       6.829  -1.376  16.126  1.00  0.00      PROF
ATOM   1613  HT2 GLY     1       5.467  -0.446  15.675  1.00  0.00      PROF
ATOM   1614  HT3 GLY     1       7.007  -0.064  15.075  1.00  0.00      PROF
ATOM   1615  CA  GLY     1       6.149  -1.780  14.179  1.00  0.00      PROF
ATOM   1616  HA1 GLY     1       5.472  -2.564  14.485  1.00  0.00      PROF
ATOM   1617  HA2 GLY     1       7.104  -2.172  13.859  1.00  0.00      PROF
ATOM   1618  C   GLY     1       5.559  -1.069  13.014  1.00  0.00      PROF
ATOM   1619  O   GLY     1       4.553  -0.384  13.124  1.00  0.00      PROF
ATOM   1620  N   LEU     2       6.220  -1.208  11.863  1.00  0.00      PROF
ATOM   1621  HN  LEU     2       7.130  -1.612  11.879  1.00  0.00      PROF
ATOM   1622  CA  LEU     2       5.849  -0.545  10.617  1.00  0.00      PROF
ATOM   1623  HA  LEU     2       5.962   0.523  10.740  1.00  0.00      PROF
ATOM   1624  CB  LEU     2       6.693  -1.031   9.450  1.00  0.00      PROF
ATOM   1625  HB1 LEU     2       6.617  -2.110   9.234  1.00  0.00      PROF
ATOM   1626  HB2 LEU     2       7.616  -0.910   9.888  1.00  0.00      PROF
ATOM   1627  CG  LEU     2       6.750  -0.196   8.164  1.00  0.00      PROF
ATOM   1628  HG  LEU     2       5.754  -0.315   7.703  1.00  0.00      PROF
ATOM   1629  CD1 LEU     2       6.840   1.324   8.359  1.00  0.00      PROF
ATOM   1630 HD11 LEU     2       7.692   1.768   8.766  1.00  0.00      PROF
ATOM   1631 HD12 LEU     2       6.137   1.712   9.108  1.00  0.00      PROF
ATOM   1632 HD13 LEU     2       6.895   1.871   7.412  1.00  0.00      PROF
ATOM   1633  CD2 LEU     2       7.726  -0.804   7.139  1.00  0.00      PROF
ATOM   1634 HD21 LEU     2       7.432  -1.848   6.921  1.00  0.00      PROF
ATOM   1635 HD22 LEU     2       8.747  -0.910   7.493  1.00  0.00      PROF
ATOM   1636 HD23 LEU     2       7.738  -0.209   6.206  1.00  0.00      PROF
ATOM   1637  C   LEU     2       4.505  -0.877  10.123  1.00  0.00      PROF
ATOM   1638  O   LEU     2       3.713   0.017   9.876  1.00  0.00      PROF
ATOM   1639  N   PHE     3       4.208  -2.195  10.058  1.00  0.00      PROF
ATOM   1640  HN  PHE     3       4.918  -2.873  10.224  1.00  0.00      PROF
ATOM   1641  CA  PHE     3       2.896  -2.695   9.698  1.00  0.00      PROF
ATOM   1642  HA  PHE     3       2.450  -1.984   9.021  1.00  0.00      PROF
ATOM   1643  CB  PHE     3       2.958  -4.112   9.002  1.00  0.00      PROF
ATOM   1644  HB1 PHE     3       2.045  -4.240   8.374  1.00  0.00      PROF
ATOM   1645  HB2 PHE     3       2.988  -4.930   9.745  1.00  0.00      PROF
ATOM   1646  CG  PHE     3       4.144  -4.305   8.077  1.00  0.00      PROF
ATOM   1647  CD1 PHE     3       5.370  -4.860   8.515  1.00  0.00      PROF
ATOM   1648  HD1 PHE     3       5.518  -5.097   9.557  1.00  0.00      PROF
ATOM   1649  CE1 PHE     3       6.400  -5.115   7.598  1.00  0.00      PROF
ATOM   1650  HE1 PHE     3       7.264  -5.703   7.882  1.00  0.00      PROF
ATOM   1651  CZ  PHE     3       6.304  -4.559   6.317  1.00  0.00      PROF
ATOM   1652  HZ  PHE     3       7.166  -4.572   5.679  1.00  0.00      PROF
ATOM   1653  CD2 PHE     3       3.999  -3.988   6.717  1.00  0.00      PROF
ATOM   1654  HD2 PHE     3       3.027  -3.720   6.327  1.00  0.00      PROF
ATOM   1655  CE2 PHE     3       5.121  -3.936   5.895  1.00  0.00      PROF
ATOM   1656  HE2 PHE     3       5.045  -3.478   4.912  1.00  0.00      PROF
ATOM   1657  C   PHE     3       1.994  -2.671  10.947  1.00  0.00      PROF
ATOM   1658  O   PHE     3       0.769  -2.641  10.860  1.00  0.00      PROF
ATOM   1659  N   GLY     4       2.598  -2.607  12.159  1.00  0.00      PROF
ATOM   1660  HN  GLY     4       3.571  -2.756  12.195  1.00  0.00      PROF
ATOM   1661  CA  GLY     4       1.956  -2.318  13.438  1.00  0.00      PROF
ATOM   1662  HA1 GLY     4       2.725  -2.351  14.196  1.00  0.00      PROF
ATOM   1663  HA2 GLY     4       1.221  -3.093  13.624  1.00  0.00      PROF
ATOM   1664  C   GLY     4       1.261  -0.954  13.534  1.00  0.00      PROF
ATOM   1665  O   GLY     4       0.249  -0.861  14.210  1.00  0.00      PROF
ATOM   1666  N   ALA     5       1.747   0.148  12.892  1.00  0.00      PROF
ATOM   1667  HN  ALA     5       2.648   0.130  12.462  1.00  0.00      PROF
ATOM   1668  CA  ALA     5       1.036   1.429  12.767  1.00  0.00      PROF
ATOM   1669  HA  ALA     5       0.807   1.792  13.757  1.00  0.00      PROF
ATOM   1670  CB  ALA     5       1.924   2.453  12.032  1.00  0.00      PROF
ATOM   1671  HB1 ALA     5       2.043   2.180  10.960  1.00  0.00      PROF
ATOM   1672  HB2 ALA     5       2.932   2.485  12.490  1.00  0.00      PROF
ATOM   1673  HB3 ALA     5       1.468   3.468  12.091  1.00  0.00      PROF
ATOM   1674  C   ALA     5      -0.279   1.343  12.000  1.00  0.00      PROF
ATOM   1675  O   ALA     5      -1.319   1.903  12.353  1.00  0.00      PROF
ATOM   1676  N   ILE     6      -0.230   0.577  10.899  1.00  0.00      PROF
ATOM   1677  HN  ILE     6       0.643   0.196  10.609  1.00  0.00      PROF
ATOM   1678  CA  ILE     6      -1.365   0.201  10.090  1.00  0.00      PROF
ATOM   1679  HA  ILE     6      -1.895   1.105   9.845  1.00  0.00      PROF
ATOM   1680  CB  ILE     6      -0.882  -0.518   8.826  1.00  0.00      PROF
ATOM   1681  HB  ILE     6      -0.246  -1.387   9.104  1.00  0.00      PROF
ATOM   1682  CG2 ILE     6      -2.059  -1.034   7.981  1.00  0.00      PROF
ATOM   1683 HG21 ILE     6      -2.721  -0.195   7.680  1.00  0.00      PROF
ATOM   1684 HG22 ILE     6      -2.656  -1.778   8.547  1.00  0.00      PROF
ATOM   1685 HG23 ILE     6      -1.679  -1.525   7.059  1.00  0.00      PROF
ATOM   1686  CG1 ILE     6       0.036   0.404   8.006  1.00  0.00      PROF
ATOM   1687 HG11 ILE     6       0.778   0.868   8.691  1.00  0.00      PROF
ATOM   1688 HG12 ILE     6      -0.589   1.204   7.555  1.00  0.00      PROF
ATOM   1689  CD  ILE     6       0.816  -0.318   6.906  1.00  0.00      PROF
ATOM   1690  HD1 ILE     6       0.136  -0.626   6.084  1.00  0.00      PROF
ATOM   1691  HD2 ILE     6       1.321  -1.223   7.305  1.00  0.00      PROF
ATOM   1692  HD3 ILE     6       1.584   0.369   6.488  1.00  0.00      PROF
ATOM   1693  C   ILE     6      -2.365  -0.621  10.862  1.00  0.00      PROF
ATOM   1694  O   ILE     6      -3.554  -0.300  10.893  1.00  0.00      PROF
ATOM   1695  N   ALA     7      -1.868  -1.637  11.594  1.00  0.00      PROF
ATOM   1696  HN  ALA     7      -0.905  -1.911  11.473  1.00  0.00      PROF
ATOM   1697  CA  ALA     7      -2.675  -2.457  12.475  1.00  0.00      PROF
ATOM   1698  HA  ALA     7      -3.542  -2.796  11.933  1.00  0.00      PROF
ATOM   1699  CB  ALA     7      -1.828  -3.627  12.975  1.00  0.00      PROF
ATOM   1700  HB1 ALA     7      -1.016  -3.266  13.643  1.00  0.00      PROF
ATOM   1701  HB2 ALA     7      -1.374  -4.153  12.110  1.00  0.00      PROF
ATOM   1702  HB3 ALA     7      -2.471  -4.334  13.544  1.00  0.00      PROF
ATOM   1703  C   ALA     7      -3.231  -1.777  13.701  1.00  0.00      PROF
ATOM   1704  O   ALA     7      -4.257  -2.184  14.237  1.00  0.00      PROF
ATOM   1705  N   GLY     8      -2.559  -0.709  14.141  1.00  0.00      PROF
ATOM   1706  HN  GLY     8      -1.669  -0.524  13.727  1.00  0.00      PROF
ATOM   1707  CA  GLY     8      -2.979   0.169  15.213  1.00  0.00      PROF
ATOM   1708  HA1 GLY     8      -2.144   0.804  15.435  1.00  0.00      PROF
ATOM   1709  HA2 GLY     8      -3.310  -0.426  16.044  1.00  0.00      PROF
ATOM   1710  C   GLY     8      -4.082   1.093  14.852  1.00  0.00      PROF
ATOM   1711  O   GLY     8      -4.935   1.426  15.676  1.00  0.00      PROF
ATOM   1712  N   PHE     9      -4.098   1.542  13.579  1.00  0.00      PROF
ATOM   1713  HN  PHE     9      -3.341   1.344  12.951  1.00  0.00      PROF
ATOM   1714  CA  PHE     9      -5.145   2.406  13.081  1.00  0.00      PROF
ATOM   1715  HA  PHE     9      -5.126   3.279  13.718  1.00  0.00      PROF
ATOM   1716  CB  PHE     9      -4.887   2.815  11.598  1.00  0.00      PROF
ATOM   1717  HB1 PHE     9      -5.103   1.960  10.916  1.00  0.00      PROF
ATOM   1718  HB2 PHE     9      -3.821   3.099  11.427  1.00  0.00      PROF
ATOM   1719  CG  PHE     9      -5.755   4.006  11.222  1.00  0.00      PROF
ATOM   1720  CD1 PHE     9      -5.764   5.215  11.963  1.00  0.00      PROF
ATOM   1721  HD1 PHE     9      -5.148   5.312  12.839  1.00  0.00      PROF
ATOM   1722  CE1 PHE     9      -6.548   6.315  11.575  1.00  0.00      PROF
ATOM   1723  HE1 PHE     9      -6.547   7.227  12.163  1.00  0.00      PROF
ATOM   1724  CZ  PHE     9      -7.312   6.219  10.407  1.00  0.00      PROF
ATOM   1725  HZ  PHE     9      -7.932   7.039  10.072  1.00  0.00      PROF
ATOM   1726  CD2 PHE     9      -6.537   3.936  10.063  1.00  0.00      PROF
ATOM   1727  HD2 PHE     9      -6.553   3.029   9.472  1.00  0.00      PROF
ATOM   1728  CE2 PHE     9      -7.283   5.042   9.649  1.00  0.00      PROF
ATOM   1729  HE2 PHE     9      -7.840   4.986   8.732  1.00  0.00      PROF
ATOM   1730  C   PHE     9      -6.519   1.732  13.267  1.00  0.00      PROF
ATOM   1731  O   PHE     9      -7.484   2.342  13.722  1.00  0.00      PROF
ATOM   1732  N   ILE    10      -6.606   0.413  13.022  1.00  0.00      PROF
ATOM   1733  HN  ILE    10      -5.866  -0.056  12.540  1.00  0.00      PROF
ATOM   1734  CA  ILE    10      -7.748  -0.417  13.380  1.00  0.00      PROF
ATOM   1735  HA  ILE    10      -8.622   0.030  12.932  1.00  0.00      PROF
ATOM   1736  CB  ILE    10      -7.503  -1.818  12.821  1.00  0.00      PROF
ATOM   1737  HB  ILE    10      -6.795  -2.363  13.489  1.00  0.00      PROF
ATOM   1738  CG2 ILE    10      -8.858  -2.559  12.773  1.00  0.00      PROF
ATOM   1739 HG21 ILE    10      -9.588  -2.014  12.138  1.00  0.00      PROF
ATOM   1740 HG22 ILE    10      -9.294  -2.652  13.791  1.00  0.00      PROF
ATOM   1741 HG23 ILE    10      -8.729  -3.580  12.365  1.00  0.00      PROF
ATOM   1742  CG1 ILE    10      -6.748  -1.761  11.462  1.00  0.00      PROF
ATOM   1743 HG11 ILE    10      -5.676  -1.530  11.673  1.00  0.00      PROF
ATOM   1744 HG12 ILE    10      -7.178  -0.948  10.841  1.00  0.00      PROF
ATOM   1745  CD  ILE    10      -6.776  -3.053  10.643  1.00  0.00      PROF
ATOM   1746  HD1 ILE    10      -7.791  -3.224  10.228  1.00  0.00      PROF
ATOM   1747  HD2 ILE    10      -6.489  -3.922  11.272  1.00  0.00      PROF
ATOM   1748  HD3 ILE    10      -6.061  -2.972   9.793  1.00  0.00      PROF
ATOM   1749  C   ILE    10      -8.153  -0.506  14.859  1.00  0.00      PROF
ATOM   1750  O   ILE    10      -9.342  -0.497  15.181  1.00  0.00      PROF
ATOM   1751  N   GLU    11      -7.191  -0.608  15.796  1.00  0.00      PROF
ATOM   1752  HN  GLU    11      -6.229  -0.646  15.545  1.00  0.00      PROF
ATOM   1753  CA  GLU    11      -7.476  -0.752  17.209  1.00  0.00      PROF
ATOM   1754  HA  GLU    11      -8.375  -1.343  17.339  1.00  0.00      PROF
ATOM   1755  CB  GLU    11      -6.284  -1.450  17.905  1.00  0.00      PROF
ATOM   1756  HB1 GLU    11      -6.441  -1.422  19.006  1.00  0.00      PROF
ATOM   1757  HB2 GLU    11      -5.359  -0.878  17.676  1.00  0.00      PROF
ATOM   1758  CG  GLU    11      -6.075  -2.931  17.491  1.00  0.00      PROF
ATOM   1759  HG1 GLU    11      -5.653  -2.966  16.467  1.00  0.00      PROF
ATOM   1760  HG2 GLU    11      -7.044  -3.468  17.517  1.00  0.00      PROF
ATOM   1761  CD  GLU    11      -5.098  -3.694  18.379  1.00  0.00      PROF
ATOM   1762  OE1 GLU    11      -5.287  -4.928  18.535  1.00  0.00      PROF
ATOM   1763  OE2 GLU    11      -4.150  -3.056  18.900  1.00  0.00      PROF
ATOM   1764  C   GLU    11      -7.715   0.537  17.980  1.00  0.00      PROF
ATOM   1765  O   GLU    11      -8.274   0.503  19.076  1.00  0.00      PROF
ATOM   1766  N   GLY    12      -7.312   1.733  17.506  1.00  0.00      PROF
ATOM   1767  HN  GLY    12      -6.800   1.865  16.656  1.00  0.00      PROF
ATOM   1768  CA  GLY    12      -7.486   2.858  18.408  1.00  0.00      PROF
ATOM   1769  HA1 GLY    12      -6.780   2.761  19.224  1.00  0.00      PROF
ATOM   1770  HA2 GLY    12      -8.510   2.828  18.753  1.00  0.00      PROF
ATOM   1771  C   GLY    12      -7.299   4.198  17.764  1.00  0.00      PROF
ATOM   1772  O   GLY    12      -6.755   5.116  18.373  1.00  0.00      PROF
ATOM   1773  N   GLY    13      -7.723   4.355  16.491  1.00  0.00      PROF
ATOM   1774  HN  GLY    13      -8.253   3.619  16.072  1.00  0.00      PROF
ATOM   1775  CA  GLY    13      -7.497   5.530  15.649  1.00  0.00      PROF
ATOM   1776  HA1 GLY    13      -8.145   6.315  16.010  1.00  0.00      PROF
ATOM   1777  HA2 GLY    13      -7.756   5.230  14.642  1.00  0.00      PROF
ATOM   1778  C   GLY    13      -6.065   6.049  15.588  1.00  0.00      PROF
ATOM   1779  O   GLY    13      -5.115   5.287  15.458  1.00  0.00      PROF
ATOM   1780  N   TRP    14      -5.883   7.387  15.613  1.00  0.00      PROF
ATOM   1781  HN  TRP    14      -6.657   7.985  15.788  1.00  0.00      PROF
ATOM   1782  CA  TRP    14      -4.616   8.091  15.442  1.00  0.00      PROF
ATOM   1783  HA  TRP    14      -4.117   7.741  14.549  1.00  0.00      PROF
ATOM   1784  CB  TRP    14      -4.954   9.593  15.328  1.00  0.00      PROF
ATOM   1785  HB1 TRP    14      -5.321   9.959  16.310  1.00  0.00      PROF
ATOM   1786  HB2 TRP    14      -5.748   9.707  14.571  1.00  0.00      PROF
ATOM   1787  CG  TRP    14      -3.888  10.494  14.882  1.00  0.00      PROF
ATOM   1788  CD1 TRP    14      -3.461  11.592  15.582  1.00  0.00      PROF
ATOM   1789  HD1 TRP    14      -3.833  12.053  16.502  1.00  0.00      PROF
ATOM   1790  NE1 TRP    14      -2.380  12.017  14.970  1.00  0.00      PROF
ATOM   1791  HE1 TRP    14      -1.982  12.895  15.167  1.00  0.00      PROF
ATOM   1792  CE2 TRP    14      -2.162  11.315  13.792  1.00  0.00      PROF
ATOM   1793  CD2 TRP    14      -3.124  10.395  13.658  1.00  0.00      PROF
ATOM   1794  CE3 TRP    14      -3.077   9.581  12.497  1.00  0.00      PROF
ATOM   1795  HE3 TRP    14      -3.688   8.743  12.403  1.00  0.00      PROF
ATOM   1796  CZ3 TRP    14      -2.167   9.856  11.432  1.00  0.00      PROF
ATOM   1797  HZ3 TRP    14      -2.045   9.236  10.574  1.00  0.00      PROF
ATOM   1798  CZ2 TRP    14      -1.260  11.423  12.752  1.00  0.00      PROF
ATOM   1799  HZ2 TRP    14      -1.010  12.250  12.382  1.00  0.00      PROF
ATOM   1800  CH2 TRP    14      -1.345  10.914  11.487  1.00  0.00      PROF
ATOM   1801  HH2 TRP    14      -0.689  11.326  10.697  1.00  0.00      PROF
ATOM   1802  C   TRP    14      -3.632   7.800  16.543  1.00  0.00      PROF
ATOM   1803  O   TRP    14      -2.450   7.570  16.303  1.00  0.00      PROF
ATOM   1804  N   THR    15      -4.134   7.734  17.785  1.00  0.00      PROF
ATOM   1805  HN  THR    15      -5.067   8.032  17.985  1.00  0.00      PROF
ATOM   1806  CA  THR    15      -3.402   7.305  18.956  1.00  0.00      PROF
ATOM   1807  HA  THR    15      -2.565   7.960  19.123  1.00  0.00      PROF
ATOM   1808  CB  THR    15      -4.367   7.325  20.130  1.00  0.00      PROF
ATOM   1809  HB  THR    15      -5.226   6.636  19.943  1.00  0.00      PROF
ATOM   1810  OG1 THR    15      -4.889   8.627  20.283  1.00  0.00      PROF
ATOM   1811  HG1 THR    15      -5.351   8.632  21.124  1.00  0.00      PROF
ATOM   1812  CG2 THR    15      -3.665   7.007  21.440  1.00  0.03      PROF
ATOM   1813 HG21 THR    15      -2.855   7.743  21.633  1.00  0.03      PROF
ATOM   1814 HG22 THR    15      -3.240   5.982  21.417  1.00  0.02      PROF
ATOM   1815 HG23 THR    15      -4.399   7.062  22.276  1.00  0.05      PROF
ATOM   1816  C   THR    15      -2.806   5.931  18.854  1.00  0.00      PROF
ATOM   1817  O   THR    15      -1.619   5.745  19.120  1.00  0.00      PROF
ATOM   1818  N   GLY    16      -3.609   4.948  18.405  1.00  0.00      PROF
ATOM   1819  HN  GLY    16      -4.533   5.155  18.070  1.00  0.00      PROF
ATOM   1820  CA  GLY    16      -3.215   3.543  18.402  1.00  0.00      PROF
ATOM   1821  HA1 GLY    16      -4.081   2.933  18.201  1.00  0.00      PROF
ATOM   1822  HA2 GLY    16      -2.720   3.297  19.326  1.00  0.00      PROF
ATOM   1823  C   GLY    16      -2.253   3.301  17.313  1.00  0.00      PROF
ATOM   1824  O   GLY    16      -1.368   2.453  17.385  1.00  0.00      PROF
ATOM   1825  N   MET    17      -2.422   4.096  16.256  1.00  0.00      PROF
ATOM   1826  HN  MET    17      -3.208   4.716  16.257  1.00  0.00      PROF
ATOM   1827  CA  MET    17      -1.549   4.176  15.122  1.00  0.00      PROF
ATOM   1828  HA  MET    17      -1.349   3.162  14.824  1.00  0.00      PROF
ATOM   1829  CB  MET    17      -2.293   4.948  13.998  1.00  0.00      PROF
ATOM   1830  HB1 MET    17      -2.836   5.817  14.439  1.00  0.00      PROF
ATOM   1831  HB2 MET    17      -3.057   4.274  13.556  1.00  0.00      PROF
ATOM   1832  CG  MET    17      -1.373   5.475  12.892  1.00  0.00      PROF
ATOM   1833  HG1 MET    17      -0.773   4.614  12.530  1.00  0.00      PROF
ATOM   1834  HG2 MET    17      -0.703   6.239  13.339  1.00  0.00      PROF
ATOM   1835  SD  MET    17      -2.180   6.224  11.468  1.00  0.00      PROF
ATOM   1836  CE  MET    17      -0.594   6.531  10.634  1.00  0.00      PROF
ATOM   1837  HE1 MET    17      -0.043   5.584  10.442  1.00  0.00      PROF
ATOM   1838  HE2 MET    17       0.061   7.192  11.243  1.00  0.00      PROF
ATOM   1839  HE3 MET    17      -0.778   7.021   9.656  1.00  0.00      PROF
ATOM   1840  C   MET    17      -0.147   4.683  15.350  1.00  0.00      PROF
ATOM   1841  O   MET    17       0.841   4.108  14.875  1.00  0.00      PROF
ATOM   1842  N   ILE    18      -0.013   5.776  16.114  1.00  0.00      PROF
ATOM   1843  HN  ILE    18      -0.785   6.313  16.463  1.00  0.00      PROF
ATOM   1844  CA  ILE    18       1.280   6.297  16.373  1.00  0.00      PROF
ATOM   1845  HA  ILE    18       1.887   6.239  15.480  1.00  0.00      PROF
ATOM   1846  CB  ILE    18       1.096   7.726  16.751  1.00  0.00      PROF
ATOM   1847  HB  ILE    18       0.469   7.913  17.647  1.00  0.00      PROF
ATOM   1848  CG2 ILE    18       2.450   8.015  17.122  1.00  0.00      PROF
ATOM   1849 HG21 ILE    18       3.223   7.943  16.307  1.00  0.00      PROF
ATOM   1850 HG22 ILE    18       2.881   7.742  18.097  1.00  0.00      PROF
ATOM   1851 HG23 ILE    18       2.299   9.020  17.415  1.00  0.00      PROF
ATOM   1852  CG1 ILE    18       0.597   8.677  15.630  1.00  0.00      PROF
ATOM   1853 HG11 ILE    18      -0.257   8.182  15.151  1.00  0.00      PROF
ATOM   1854 HG12 ILE    18       1.323   8.732  14.820  1.00  0.00      PROF
ATOM   1855  CD  ILE    18       0.069  10.064  16.035  1.00  0.00      PROF
ATOM   1856  HD1 ILE    18       0.697  10.804  16.442  1.00  0.00      PROF
ATOM   1857  HD2 ILE    18      -0.674  10.018  16.837  1.00  0.00      PROF
ATOM   1858  HD3 ILE    18      -0.219  10.664  15.162  1.00  0.00      PROF
ATOM   1859  C   ILE    18       2.037   5.470  17.424  1.00  0.00      PROF
ATOM   1860  O   ILE    18       3.261   5.299  17.392  1.00  0.00      PROF
ATOM   1861  N   ASP    19       1.271   4.877  18.343  1.00  0.00      PROF
ATOM   1862  HN  ASP    19       0.285   4.996  18.316  1.00  0.00      PROF
ATOM   1863  CA  ASP    19       1.720   3.953  19.354  1.00  0.00      PROF
ATOM   1864  HA  ASP    19       2.566   4.381  19.875  1.00  0.00      PROF
ATOM   1865  CB  ASP    19       0.504   3.747  20.299  1.00  0.00      PROF
ATOM   1866  HB1 ASP    19      -0.375   3.411  19.717  1.00  0.00      PROF
ATOM   1867  HB2 ASP    19       0.257   4.717  20.781  1.00  0.00      PROF
ATOM   1868  CG  ASP    19       0.727   2.748  21.414  1.00  0.03      PROF
ATOM   1869  OD1 ASP    19       1.851   2.701  21.967  1.00  0.04      PROF
ATOM   1870  OD2 ASP    19      -0.288   2.153  21.867  1.00  0.04      PROF
ATOM   1871  C   ASP    19       2.264   2.698  18.703  1.00  0.00      PROF
ATOM   1872  O   ASP    19       3.307   2.182  19.095  1.00  0.00      PROF
ATOM   1873  N   GLY    20       1.586   2.263  17.608  1.00  0.00      PROF
ATOM   1874  HN  GLY    20       0.720   2.708  17.388  1.00  0.00      PROF
ATOM   1875  CA  GLY    20       1.984   1.194  16.715  1.00  0.00      PROF
ATOM   1876  HA1 GLY    20       1.281   1.207  15.897  1.00  0.00      PROF
ATOM   1877  HA2 GLY    20       1.964   0.281  17.280  1.00  0.00      PROF
ATOM   1878  C   GLY    20       3.343   1.349  16.104  1.00  0.00      PROF
ATOM   1879  O   GLY    20       4.214   0.483  16.234  1.00  0.00      PROF
ATOM   1880  N   TRP    21       3.555   2.475  15.398  1.00  0.00      PROF
ATOM   1881  HN  TRP    21       2.785   3.070  15.157  1.00  0.00      PROF
ATOM   1882  CA  TRP    21       4.854   2.908  14.937  1.00  0.00      PROF
ATOM   1883  HA  TRP    21       5.201   2.172  14.230  1.00  0.00      PROF
ATOM   1884  CB  TRP    21       4.669   4.269  14.238  1.00  0.00      PROF
ATOM   1885  HB1 TRP    21       4.164   4.967  14.944  1.00  0.00      PROF
ATOM   1886  HB2 TRP    21       4.013   4.150  13.355  1.00  0.00      PROF
ATOM   1887  CG  TRP    21       5.919   4.896  13.775  1.00  0.00      PROF
ATOM   1888  CD1 TRP    21       6.397   6.054  14.241  1.00  0.00      PROF
ATOM   1889  HD1 TRP    21       5.890   6.660  14.969  1.00  0.00      PROF
ATOM   1890  NE1 TRP    21       7.474   6.394  13.510  1.00  0.00      PROF
ATOM   1891  HE1 TRP    21       7.975   7.236  13.563  1.00  0.00      PROF
ATOM   1892  CE2 TRP    21       7.819   5.425  12.706  1.00  0.00      PROF
ATOM   1893  CD2 TRP    21       6.910   4.385  12.894  1.00  0.00      PROF
ATOM   1894  CE3 TRP    21       7.130   3.171  12.273  1.00  0.00      PROF
ATOM   1895  HE3 TRP    21       6.517   2.306  12.424  1.00  0.00      PROF
ATOM   1896  CZ3 TRP    21       8.220   3.100  11.432  1.00  0.00      PROF
ATOM   1897  HZ3 TRP    21       8.390   2.241  10.844  1.00  0.00      PROF
ATOM   1898  CZ2 TRP    21       8.844   5.361  11.840  1.00  0.00      PROF
ATOM   1899  HZ2 TRP    21       9.431   6.240  11.673  1.00  0.00      PROF
ATOM   1900  CH2 TRP    21       9.085   4.144  11.255  1.00  0.00      PROF
ATOM   1901  HH2 TRP    21       9.934   3.982  10.649  1.00  0.00      PROF
ATOM   1902  C   TRP    21       5.979   2.970  15.972  1.00  0.00      PROF
ATOM   1903  O   TRP    21       6.978   2.260  15.832  1.00  0.00      PROF
ATOM   1904  N   TYR    22       5.825   3.751  17.059  1.00  0.00      PROF
ATOM   1905  HN  TYR    22       5.001   4.312  17.173  1.00  0.00      PROF
ATOM   1906  CA  TYR    22       6.830   3.851  18.112  1.00  0.00      PROF
ATOM   1907  HA  TYR    22       7.727   4.301  17.701  1.00  0.00      PROF
ATOM   1908  CB  TYR    22       6.313   4.702  19.289  1.00  0.00      PROF
ATOM   1909  HB1 TYR    22       7.011   4.676  20.147  1.00  0.00      PROF
ATOM   1910  HB2 TYR    22       5.305   4.349  19.586  1.00  0.00      PROF
ATOM   1911  CG  TYR    22       6.121   6.095  19.001  1.00  0.00      PROF
ATOM   1912  CD1 TYR    22       6.503   6.664  17.805  1.00  0.00      PROF
ATOM   1913  HD1 TYR    22       6.969   6.160  16.982  1.00  0.00      PROF
ATOM   1914  CE1 TYR    22       6.335   7.987  17.685  1.00  0.00      PROF
ATOM   1915  HE1 TYR    22       6.719   8.347  16.811  1.00  0.00      PROF
ATOM   1916  CZ  TYR    22       5.766   8.741  18.694  1.00  0.00      PROF
ATOM   1917  OH  TYR    22       6.032  10.125  18.921  1.00  0.00      PROF
ATOM   1918  HH  TYR    22       5.166  10.582  19.028  1.00  0.00      PROF
ATOM   1919  CD2 TYR    22       5.388   6.841  19.931  1.00  0.00      PROF
ATOM   1920  HD2 TYR    22       5.095   6.416  20.869  1.00  0.00      PROF
ATOM   1921  CE2 TYR    22       4.914   8.100  19.582  1.00  0.00      PROF
ATOM   1922  HE2 TYR    22       4.434   8.681  20.355  1.00  0.00      PROF
ATOM   1923  C   TYR    22       7.238   2.527  18.752  1.00  0.00      PROF
ATOM   1924  O   TYR    22       8.433   2.238  18.795  1.00  0.00      PROF
ATOM   1925  N   GLY    23       6.243   1.709  19.179  1.00  0.00      PROF
ATOM   1926  HN  GLY    23       5.298   2.048  19.183  1.00  0.00      PROF
ATOM   1927  CA  GLY    23       6.353   0.401  19.816  1.00  0.00      PROF
ATOM   1928  HA1 GLY    23       6.942  -0.264  19.218  1.00  0.00      PROF
ATOM   1929  HA2 GLY    23       5.350   0.058  19.877  1.00  0.00      PROF
ATOM   1930  C   GLY    23       6.904   0.426  21.250  1.00  0.03      PROF
ATOM   1931  OT1 GLY    23       6.392   1.257  22.036  1.00  0.04      PROF
ATOM   1932  OT2 GLY    23       7.819  -0.381  21.580  1.00  0.03      PROF
ATOM   1933  C3  CHL1    1     -23.439 -64.969  17.290  1.00  0.00      MEMB
ATOM   1934  H3  CHL1    1     -24.235 -64.201  17.143  1.00  0.00      MEMB
ATOM   1935  O3  CHL1    1     -23.309 -65.217  18.687  1.00  0.00      MEMB
ATOM   1936  H3' CHL1    1     -23.549 -64.390  19.131  1.00  0.00      MEMB
ATOM   1937  C4  CHL1    1     -23.884 -66.254  16.554  1.00  0.00      MEMB
ATOM   1938  H4A CHL1    1     -23.337 -67.148  16.903  1.00  0.00      MEMB
ATOM   1939  H4B CHL1    1     -24.935 -66.368  16.917  1.00  0.00      MEMB
ATOM   1940  C5  CHL1    1     -23.728 -66.264  15.040  1.00  0.00      MEMB
ATOM   1941  C6  CHL1    1     -24.701 -66.742  14.249  1.00  0.00      MEMB
ATOM   1942  H6  CHL1    1     -25.566 -67.178  14.760  1.00  0.00      MEMB
ATOM   1943  C7  CHL1    1     -24.623 -66.847  12.735  1.00  0.00      MEMB
ATOM   1944  H7A CHL1    1     -24.935 -67.842  12.335  1.00  0.00      MEMB
ATOM   1945  H7B CHL1    1     -25.316 -66.116  12.265  1.00  0.00      MEMB
ATOM   1946  C8  CHL1    1     -23.183 -66.571  12.204  1.00  0.00      MEMB
ATOM   1947  H8  CHL1    1     -22.573 -67.484  12.401  1.00  0.00      MEMB
ATOM   1948  C14 CHL1    1     -23.215 -66.259  10.701  1.00  0.00      MEMB
ATOM   1949  H14 CHL1    1     -23.829 -65.328  10.601  1.00  0.00      MEMB
ATOM   1950  C15 CHL1    1     -23.930 -67.230   9.728  1.00  0.00      MEMB
ATOM   1951 H15A CHL1    1     -23.677 -68.295   9.908  1.00  0.00      MEMB
ATOM   1952 H15B CHL1    1     -25.027 -67.080   9.768  1.00  0.00      MEMB
ATOM   1953  C16 CHL1    1     -23.391 -66.851   8.346  1.00  0.00      MEMB
ATOM   1954 H16A CHL1    1     -22.953 -67.754   7.866  1.00  0.00      MEMB
ATOM   1955 H16B CHL1    1     -24.175 -66.448   7.674  1.00  0.00      MEMB
ATOM   1956  C17 CHL1    1     -22.289 -65.783   8.585  1.00  0.00      MEMB
ATOM   1957  H17 CHL1    1     -22.819 -64.804   8.487  1.00  0.00      MEMB
ATOM   1958  C13 CHL1    1     -21.859 -65.936  10.069  1.00  0.00      MEMB
ATOM   1959  C18 CHL1    1     -20.939 -67.170  10.260  1.00  0.00      MEMB
ATOM   1960 H18A CHL1    1     -20.138 -67.265   9.498  1.00  0.00      MEMB
ATOM   1961 H18B CHL1    1     -20.461 -67.144  11.253  1.00  0.00      MEMB
ATOM   1962 H18C CHL1    1     -21.531 -68.097  10.312  1.00  0.00      MEMB
ATOM   1963  C12 CHL1    1     -21.273 -64.700  10.789  1.00  0.00      MEMB
ATOM   1964 H12A CHL1    1     -20.243 -64.493  10.426  1.00  0.00      MEMB
ATOM   1965 H12B CHL1    1     -21.927 -63.817  10.605  1.00  0.00      MEMB
ATOM   1966  C11 CHL1    1     -21.193 -64.927  12.315  1.00  0.00      MEMB
ATOM   1967 H11A CHL1    1     -20.393 -65.654  12.543  1.00  0.00      MEMB
ATOM   1968 H11B CHL1    1     -20.885 -63.979  12.792  1.00  0.00      MEMB
ATOM   1969  C9  CHL1    1     -22.523 -65.407  12.964  1.00  0.00      MEMB
ATOM   1970  H9  CHL1    1     -23.205 -64.525  12.847  1.00  0.00      MEMB
ATOM   1971  C10 CHL1    1     -22.417 -65.678  14.494  1.00  0.00      MEMB
ATOM   1972  C19 CHL1    1     -21.243 -66.660  14.809  1.00  0.00      MEMB
ATOM   1973 H19A CHL1    1     -20.294 -66.088  14.717  1.00  0.00      MEMB
ATOM   1974 H19B CHL1    1     -21.316 -67.103  15.828  1.00  0.00      MEMB
ATOM   1975 H19C CHL1    1     -21.181 -67.523  14.121  1.00  0.00      MEMB
ATOM   1976  C1  CHL1    1     -22.132 -64.334  15.214  1.00  0.00      MEMB
ATOM   1977  H1A CHL1    1     -21.138 -63.983  14.856  1.00  0.00      MEMB
ATOM   1978  H1B CHL1    1     -22.910 -63.599  14.906  1.00  0.00      MEMB
ATOM   1979  C2  CHL1    1     -22.110 -64.449  16.748  1.00  0.00      MEMB
ATOM   1980  H2A CHL1    1     -21.897 -63.465  17.216  1.00  0.00      MEMB
ATOM   1981  H2B CHL1    1     -21.316 -65.165  17.049  1.00  0.00      MEMB
ATOM   1982  C20 CHL1    1     -21.279 -65.846   7.442  1.00  0.00      MEMB
ATOM   1983  H20 CHL1    1     -20.921 -66.895   7.338  1.00  0.00      MEMB
ATOM   1984  C21 CHL1    1     -20.005 -65.029   7.746  1.00  0.00      MEMB
ATOM   1985 H21A CHL1    1     -20.235 -63.954   7.864  1.00  0.00      MEMB
ATOM   1986 H21B CHL1    1     -19.252 -65.183   6.940  1.00  0.00      MEMB
ATOM   1987 H21C CHL1    1     -19.557 -65.392   8.695  1.00  0.00      MEMB
ATOM   1988  C22 CHL1    1     -22.017 -65.464   6.121  1.00  0.00      MEMB
ATOM   1989 H22A CHL1    1     -22.672 -66.283   5.757  1.00  0.00      MEMB
ATOM   1990 H22B CHL1    1     -22.681 -64.605   6.339  1.00  0.00      MEMB
ATOM   1991  C23 CHL1    1     -21.116 -65.103   4.947  1.00  0.00      MEMB
ATOM   1992 H23A CHL1    1     -20.672 -64.109   5.159  1.00  0.00      MEMB
ATOM   1993 H23B CHL1    1     -20.339 -65.885   4.864  1.00  0.00      MEMB
ATOM   1994  C24 CHL1    1     -21.825 -64.968   3.622  1.00  0.00      MEMB
ATOM   1995 H24A CHL1    1     -22.832 -64.558   3.725  1.00  0.00      MEMB
ATOM   1996 H24B CHL1    1     -21.276 -64.314   2.903  1.00  0.00      MEMB
ATOM   1997  C25 CHL1    1     -22.285 -66.211   2.983  1.00  0.00      MEMB
ATOM   1998  H25 CHL1    1     -22.899 -66.882   3.629  1.00  0.00      MEMB
ATOM   1999  C26 CHL1    1     -23.181 -65.624   2.013  1.00  0.00      MEMB
ATOM   2000 H26A CHL1    1     -22.695 -65.145   1.151  1.00  0.00      MEMB
ATOM   2001 H26B CHL1    1     -23.508 -66.558   1.664  1.00  0.00      MEMB
ATOM   2002 H26C CHL1    1     -24.092 -65.047   2.324  1.00  0.00      MEMB
ATOM   2003  C27 CHL1    1     -21.156 -66.950   2.304  1.00  0.00      MEMB
ATOM   2004 H27A CHL1    1     -20.478 -66.174   1.884  1.00  0.00      MEMB
ATOM   2005 H27B CHL1    1     -20.644 -67.527   3.090  1.00  0.00      MEMB
ATOM   2006 H27C CHL1    1     -21.467 -67.658   1.509  1.00  0.00      MEMB
ATOM   2007  C3  CHL1    2      44.054  58.850  17.304  1.00  0.00      MEMB
ATOM   2008  H3  CHL1    2      43.864  57.759  17.152  1.00  0.00      MEMB
ATOM   2009  O3  CHL1    2      44.313  59.010  18.686  1.00  0.00      MEMB
ATOM   2010  H3' CHL1    2      44.891  58.269  18.883  1.00  0.00      MEMB
ATOM   2011  C4  CHL1    2      45.290  59.296  16.529  1.00  0.00      MEMB
ATOM   2012  H4A CHL1    2      45.585  60.332  16.784  1.00  0.00      MEMB
ATOM   2013  H4B CHL1    2      46.141  58.671  16.869  1.00  0.00      MEMB
ATOM   2014  C5  CHL1    2      45.059  59.148  15.048  1.00  0.00      MEMB
ATOM   2015  C6  CHL1    2      45.866  58.320  14.385  1.00  0.00      MEMB
ATOM   2016  H6  CHL1    2      46.694  57.830  14.914  1.00  0.00      MEMB
ATOM   2017  C7  CHL1    2      45.772  58.086  12.924  1.00  0.00      MEMB
ATOM   2018  H7A CHL1    2      46.795  58.001  12.509  1.00  0.00      MEMB
ATOM   2019  H7B CHL1    2      45.216  57.149  12.710  1.00  0.00      MEMB
ATOM   2020  C8  CHL1    2      45.011  59.227  12.229  1.00  0.00      MEMB
ATOM   2021  H8  CHL1    2      45.686  60.113  12.250  1.00  0.00      MEMB
ATOM   2022  C14 CHL1    2      44.702  58.802  10.814  1.00  0.00      MEMB
ATOM   2023  H14 CHL1    2      44.013  57.920  10.886  1.00  0.00      MEMB
ATOM   2024  C15 CHL1    2      45.891  58.273  10.006  1.00  0.00      MEMB
ATOM   2025 H15A CHL1    2      46.813  58.879  10.167  1.00  0.00      MEMB
ATOM   2026 H15B CHL1    2      46.073  57.236  10.351  1.00  0.00      MEMB
ATOM   2027  C16 CHL1    2      45.400  58.400   8.558  1.00  0.00      MEMB
ATOM   2028 H16A CHL1    2      46.171  58.997   8.011  1.00  0.00      MEMB
ATOM   2029 H16B CHL1    2      45.256  57.434   8.049  1.00  0.00      MEMB
ATOM   2030  C17 CHL1    2      43.995  59.101   8.581  1.00  0.00      MEMB
ATOM   2031  H17 CHL1    2      43.205  58.310   8.649  1.00  0.00      MEMB
ATOM   2032  C13 CHL1    2      43.979  59.830   9.954  1.00  0.00      MEMB
ATOM   2033  C18 CHL1    2      44.893  61.072   9.837  1.00  0.00      MEMB
ATOM   2034 H18A CHL1    2      45.864  60.788   9.403  1.00  0.00      MEMB
ATOM   2035 H18B CHL1    2      44.390  61.771   9.148  1.00  0.00      MEMB
ATOM   2036 H18C CHL1    2      45.125  61.611  10.778  1.00  0.00      MEMB
ATOM   2037  C12 CHL1    2      42.623  60.190  10.609  1.00  0.00      MEMB
ATOM   2038 H12A CHL1    2      42.133  61.048  10.103  1.00  0.00      MEMB
ATOM   2039 H12B CHL1    2      41.888  59.361  10.540  1.00  0.00      MEMB
ATOM   2040  C11 CHL1    2      42.889  60.592  12.085  1.00  0.00      MEMB
ATOM   2041 H11A CHL1    2      43.522  61.508  12.074  1.00  0.00      MEMB
ATOM   2042 H11B CHL1    2      41.934  60.817  12.594  1.00  0.00      MEMB
ATOM   2043  C9  CHL1    2      43.679  59.539  12.917  1.00  0.00      MEMB
ATOM   2044  H9  CHL1    2      43.099  58.586  12.842  1.00  0.00      MEMB
ATOM   2045  C10 CHL1    2      43.849  59.894  14.435  1.00  0.00      MEMB
ATOM   2046  C19 CHL1    2      44.115  61.426  14.554  1.00  0.00      MEMB
ATOM   2047 H19A CHL1    2      43.181  62.017  14.414  1.00  0.00      MEMB
ATOM   2048 H19B CHL1    2      44.575  61.715  15.519  1.00  0.00      MEMB
ATOM   2049 H19C CHL1    2      44.837  61.726  13.769  1.00  0.00      MEMB
ATOM   2050  C1  CHL1    2      42.619  59.450  15.301  1.00  0.00      MEMB
ATOM   2051  H1A CHL1    2      41.697  60.029  15.082  1.00  0.00      MEMB
ATOM   2052  H1B CHL1    2      42.406  58.379  15.091  1.00  0.00      MEMB
ATOM   2053  C2  CHL1    2      42.823  59.626  16.822  1.00  0.00      MEMB
ATOM   2054  H2A CHL1    2      41.931  59.274  17.375  1.00  0.00      MEMB
ATOM   2055  H2B CHL1    2      42.917  60.725  16.962  1.00  0.00      MEMB
ATOM   2056  C20 CHL1    2      43.785  59.900   7.271  1.00  0.00      MEMB
ATOM   2057  H20 CHL1    2      44.427  60.804   7.369  1.00  0.00      MEMB
ATOM   2058  C21 CHL1    2      42.312  60.357   7.086  1.00  0.00      MEMB
ATOM   2059 H21A CHL1    2      41.657  59.476   6.938  1.00  0.00      MEMB
ATOM   2060 H21B CHL1    2      42.203  61.017   6.196  1.00  0.00      MEMB
ATOM   2061 H21C CHL1    2      41.936  60.938   7.947  1.00  0.00      MEMB
ATOM   2062  C22 CHL1    2      44.304  59.163   5.983  1.00  0.00      MEMB
ATOM   2063 H22A CHL1    2      45.416  59.118   6.032  1.00  0.00      MEMB
ATOM   2064 H22B CHL1    2      43.987  58.103   5.944  1.00  0.00      MEMB
ATOM   2065  C23 CHL1    2      43.898  59.845   4.650  1.00  0.00      MEMB
ATOM   2066 H23A CHL1    2      42.811  59.751   4.443  1.00  0.00      MEMB
ATOM   2067 H23B CHL1    2      44.186  60.916   4.742  1.00  0.00      MEMB
ATOM   2068  C24 CHL1    2      44.565  59.218   3.440  1.00  0.00      MEMB
ATOM   2069 H24A CHL1    2      45.657  59.329   3.606  1.00  0.00      MEMB
ATOM   2070 H24B CHL1    2      44.357  58.128   3.408  1.00  0.00      MEMB
ATOM   2071  C25 CHL1    2      44.218  59.736   2.051  1.00  0.00      MEMB
ATOM   2072  H25 CHL1    2      44.444  60.830   1.907  1.00  0.00      MEMB
ATOM   2073  C26 CHL1    2      45.234  58.960   1.248  1.00  0.00      MEMB
ATOM   2074 H26A CHL1    2      46.293  59.190   1.412  1.00  0.00      MEMB
ATOM   2075 H26B CHL1    2      45.021  57.940   0.878  1.00  0.00      MEMB
ATOM   2076 H26C CHL1    2      45.219  59.592   0.460  1.00  0.00      MEMB
ATOM   2077  C27 CHL1    2      42.763  59.544   1.566  1.00  0.00      MEMB
ATOM   2078 H27A CHL1    2      42.061  59.768   2.388  1.00  0.00      MEMB
ATOM   2079 H27B CHL1    2      42.527  60.286   0.767  1.00  0.00      MEMB
ATOM   2080 H27C CHL1    2      42.549  58.506   1.230  1.00  0.00      MEMB
ATOM   2081  C3  CHL1    3      74.994 -63.143  17.368  1.00  0.00      MEMB
ATOM   2082  H3  CHL1    3      74.642 -64.167  17.070  1.00  0.00      MEMB
ATOM   2083  O3  CHL1    3      75.501 -63.095  18.687  1.00  0.00      MEMB
ATOM   2084  H3' CHL1    3      75.968 -63.947  18.823  1.00  0.00      MEMB
ATOM   2085  C4  CHL1    3      76.149 -62.740  16.476  1.00  0.00      MEMB
ATOM   2086  H4A CHL1    3      76.557 -61.771  16.794  1.00  0.00      MEMB
ATOM   2087  H4B CHL1    3      76.985 -63.496  16.568  1.00  0.00      MEMB
ATOM   2088  C5  CHL1    3      75.641 -62.529  15.089  1.00  0.00      MEMB
ATOM   2089  C6  CHL1    3      76.249 -63.157  14.149  1.00  0.00      MEMB
ATOM   2090  H6  CHL1    3      76.989 -63.855  14.591  1.00  0.00      MEMB
ATOM   2091  C7  CHL1    3      75.784 -63.324  12.687  1.00  0.00      MEMB
ATOM   2092  H7A CHL1    3      76.653 -63.526  12.027  1.00  0.00      MEMB
ATOM   2093  H7B CHL1    3      75.093 -64.214  12.425  1.00  0.00      MEMB
ATOM   2094  C8  CHL1    3      75.002 -62.149  12.377  1.00  0.00      MEMB
ATOM   2095  H8  CHL1    3      75.777 -61.361  12.401  1.00  0.00      MEMB
ATOM   2096  C14 CHL1    3      74.442 -62.372  11.019  1.00  0.00      MEMB
ATOM   2097  H14 CHL1    3      73.686 -63.199  11.069  1.00  0.00      MEMB
ATOM   2098  C15 CHL1    3      75.404 -62.805   9.907  1.00  0.00      MEMB
ATOM   2099 H15A CHL1    3      76.339 -62.218   9.992  1.00  0.00      MEMB
ATOM   2100 H15B CHL1    3      75.638 -63.893   9.898  1.00  0.00      MEMB
ATOM   2101  C16 CHL1    3      74.618 -62.434   8.673  1.00  0.00      MEMB
ATOM   2102 H16A CHL1    3      75.211 -61.806   7.978  1.00  0.00      MEMB
ATOM   2103 H16B CHL1    3      74.260 -63.357   8.183  1.00  0.00      MEMB
ATOM   2104  C17 CHL1    3      73.386 -61.647   9.127  1.00  0.00      MEMB
ATOM   2105  H17 CHL1    3      72.569 -62.395   9.260  1.00  0.00      MEMB
ATOM   2106  C13 CHL1    3      73.696 -61.164  10.557  1.00  0.00      MEMB
ATOM   2107  C18 CHL1    3      74.619 -59.934  10.497  1.00  0.00      MEMB
ATOM   2108 H18A CHL1    3      75.159 -59.595  11.399  1.00  0.00      MEMB
ATOM   2109 H18B CHL1    3      75.274 -59.948   9.609  1.00  0.00      MEMB
ATOM   2110 H18C CHL1    3      73.903 -59.150  10.402  1.00  0.00      MEMB
ATOM   2111  C12 CHL1    3      72.525 -61.030  11.541  1.00  0.00      MEMB
ATOM   2112 H12A CHL1    3      71.865 -60.193  11.433  1.00  0.00      MEMB
ATOM   2113 H12B CHL1    3      71.917 -61.950  11.496  1.00  0.00      MEMB
ATOM   2114  C11 CHL1    3      73.010 -60.747  12.939  1.00  0.00      MEMB
ATOM   2115 H11A CHL1    3      73.520 -59.763  12.861  1.00  0.00      MEMB
ATOM   2116 H11B CHL1    3      72.116 -60.608  13.577  1.00  0.00      MEMB
ATOM   2117  C9  CHL1    3      73.903 -61.889  13.411  1.00  0.00      MEMB
ATOM   2118  H9  CHL1    3      73.233 -62.783  13.456  1.00  0.00      MEMB
ATOM   2119  C10 CHL1    3      74.421 -61.721  14.836  1.00  0.00      MEMB
ATOM   2120  C19 CHL1    3      74.883 -60.270  14.987  1.00  0.00      MEMB
ATOM   2121 H19A CHL1    3      73.959 -59.683  14.944  1.00  0.00      MEMB
ATOM   2122 H19B CHL1    3      75.341 -60.070  15.972  1.00  0.00      MEMB
ATOM   2123 H19C CHL1    3      75.556 -59.932  14.163  1.00  0.00      MEMB
ATOM   2124  C1  CHL1    3      73.300 -62.099  15.836  1.00  0.00      MEMB
ATOM   2125  H1A CHL1    3      72.460 -61.382  15.727  1.00  0.00      MEMB
ATOM   2126  H1B CHL1    3      72.910 -63.103  15.550  1.00  0.00      MEMB
ATOM   2127  C2  CHL1    3      73.811 -62.167  17.278  1.00  0.00      MEMB
ATOM   2128  H2A CHL1    3      73.011 -62.503  17.969  1.00  0.00      MEMB
ATOM   2129  H2B CHL1    3      74.120 -61.152  17.612  1.00  0.00      MEMB
ATOM   2130  C20 CHL1    3      73.012 -60.751   7.968  1.00  0.00      MEMB
ATOM   2131  H20 CHL1    3      73.728 -59.907   7.767  1.00  0.00      MEMB
ATOM   2132  C21 CHL1    3      71.789 -60.213   8.323  1.00  0.00      MEMB
ATOM   2133 H21A CHL1    3      72.225 -59.413   8.983  1.00  0.00      MEMB
ATOM   2134 H21B CHL1    3      70.917 -60.683   8.781  1.00  0.00      MEMB
ATOM   2135 H21C CHL1    3      71.227 -59.756   7.495  1.00  0.00      MEMB
ATOM   2136  C22 CHL1    3      72.630 -61.420   6.676  1.00  0.00      MEMB
ATOM   2137 H22A CHL1    3      73.553 -61.906   6.338  1.00  0.00      MEMB
ATOM   2138 H22B CHL1    3      71.806 -62.148   6.845  1.00  0.00      MEMB
ATOM   2139  C23 CHL1    3      72.158 -60.529   5.518  1.00  0.00      MEMB
ATOM   2140 H23A CHL1    3      71.168 -60.037   5.686  1.00  0.00      MEMB
ATOM   2141 H23B CHL1    3      72.940 -59.760   5.347  1.00  0.00      MEMB
ATOM   2142  C24 CHL1    3      72.062 -61.479   4.337  1.00  0.00      MEMB
ATOM   2143 H24A CHL1    3      72.977 -62.104   4.418  1.00  0.00      MEMB
ATOM   2144 H24B CHL1    3      71.165 -62.136   4.454  1.00  0.00      MEMB
ATOM   2145  C25 CHL1    3      72.121 -60.836   2.952  1.00  0.00      MEMB
ATOM   2146  H25 CHL1    3      73.032 -60.202   2.872  1.00  0.00      MEMB
ATOM   2147  C26 CHL1    3      72.183 -61.920   1.865  1.00  0.00      MEMB
ATOM   2148 H26A CHL1    3      73.180 -62.408   1.880  1.00  0.00      MEMB
ATOM   2149 H26B CHL1    3      71.393 -62.661   2.103  1.00  0.00      MEMB
ATOM   2150 H26C CHL1    3      71.978 -61.540   0.841  1.00  0.00      MEMB
ATOM   2151  C27 CHL1    3      70.897 -59.975   2.726  1.00  0.00      MEMB
ATOM   2152 H27A CHL1    3      70.027 -60.659   2.662  1.00  0.00      MEMB
ATOM   2153 H27B CHL1    3      70.746 -59.230   3.540  1.00  0.00      MEMB
ATOM   2154 H27C CHL1    3      71.020 -59.464   1.751  1.00  0.00      MEMB
ATOM   2155  C3  CHL1    4     -65.391 -19.463  17.342  1.00  0.00      MEMB
ATOM   2156  H3  CHL1    4     -65.753 -20.517  17.335  1.00  0.00      MEMB
ATOM   2157  O3  CHL1    4     -65.465 -18.929  18.642  1.00  0.00      MEMB
ATOM   2158  H3' CHL1    4     -65.234 -19.599  19.309  1.00  0.00      MEMB
ATOM   2159  C4  CHL1    4     -63.947 -19.400  16.787  1.00  0.00      MEMB
ATOM   2160  H4A CHL1    4     -63.554 -18.372  16.908  1.00  0.00      MEMB
ATOM   2161  H4B CHL1    4     -63.280 -20.047  17.410  1.00  0.00      MEMB
ATOM   2162  C5  CHL1    4     -63.916 -19.747  15.308  1.00  0.00      MEMB
ATOM   2163  C6  CHL1    4     -63.132 -20.715  14.802  1.00  0.00      MEMB
ATOM   2164  H6  CHL1    4     -62.428 -21.262  15.446  1.00  0.00      MEMB
ATOM   2165  C7  CHL1    4     -63.056 -21.048  13.341  1.00  0.00      MEMB
ATOM   2166  H7A CHL1    4     -62.023 -21.334  13.078  1.00  0.00      MEMB
ATOM   2167  H7B CHL1    4     -63.650 -21.931  13.130  1.00  0.00      MEMB
ATOM   2168  C8  CHL1    4     -63.680 -20.009  12.382  1.00  0.00      MEMB
ATOM   2169  H8  CHL1    4     -62.937 -19.195  12.300  1.00  0.00      MEMB
ATOM   2170  C14 CHL1    4     -63.972 -20.609  10.997  1.00  0.00      MEMB
ATOM   2171  H14 CHL1    4     -64.728 -21.426  11.124  1.00  0.00      MEMB
ATOM   2172  C15 CHL1    4     -62.843 -21.283  10.230  1.00  0.00      MEMB
ATOM   2173 H15A CHL1    4     -61.830 -20.894  10.384  1.00  0.00      MEMB
ATOM   2174 H15B CHL1    4     -62.779 -22.289  10.528  1.00  0.00      MEMB
ATOM   2175  C16 CHL1    4     -63.299 -21.300   8.775  1.00  0.00      MEMB
ATOM   2176 H16A CHL1    4     -62.434 -21.139   8.124  1.00  0.00      MEMB
ATOM   2177 H16B CHL1    4     -63.694 -22.256   8.433  1.00  0.00      MEMB
ATOM   2178  C17 CHL1    4     -64.560 -20.424   8.671  1.00  0.00      MEMB
ATOM   2179  H17 CHL1    4     -65.433 -21.128   8.632  1.00  0.00      MEMB
ATOM   2180  C13 CHL1    4     -64.564 -19.621  10.004  1.00  0.00      MEMB
ATOM   2181  C18 CHL1    4     -63.536 -18.445   9.889  1.00  0.00      MEMB
ATOM   2182 H18A CHL1    4     -63.441 -17.870  10.833  1.00  0.00      MEMB
ATOM   2183 H18B CHL1    4     -62.518 -18.782   9.604  1.00  0.00      MEMB
ATOM   2184 H18C CHL1    4     -63.870 -17.719   9.135  1.00  0.00      MEMB
ATOM   2185  C12 CHL1    4     -65.937 -19.174  10.563  1.00  0.00      MEMB
ATOM   2186 H12A CHL1    4     -66.408 -18.390   9.935  1.00  0.00      MEMB
ATOM   2187 H12B CHL1    4     -66.650 -20.022  10.668  1.00  0.00      MEMB
ATOM   2188  C11 CHL1    4     -65.773 -18.564  11.961  1.00  0.00      MEMB
ATOM   2189 H11A CHL1    4     -65.272 -17.593  11.795  1.00  0.00      MEMB
ATOM   2190 H11B CHL1    4     -66.776 -18.364  12.368  1.00  0.00      MEMB
ATOM   2191  C9  CHL1    4     -64.994 -19.461  12.961  1.00  0.00      MEMB
ATOM   2192  H9  CHL1    4     -65.656 -20.342  13.034  1.00  0.00      MEMB
ATOM   2193  C10 CHL1    4     -64.896 -18.930  14.425  1.00  0.00      MEMB
ATOM   2194  C19 CHL1    4     -64.443 -17.463  14.374  1.00  0.00      MEMB
ATOM   2195 H19A CHL1    4     -64.344 -17.018  15.382  1.00  0.00      MEMB
ATOM   2196 H19B CHL1    4     -63.464 -17.437  13.870  1.00  0.00      MEMB
ATOM   2197 H19C CHL1    4     -65.161 -16.812  13.832  1.00  0.00      MEMB
ATOM   2198  C1  CHL1    4     -66.304 -18.923  15.047  1.00  0.00      MEMB
ATOM   2199  H1A CHL1    4     -66.902 -18.139  14.552  1.00  0.00      MEMB
ATOM   2200  H1B CHL1    4     -66.785 -19.887  14.816  1.00  0.00      MEMB
ATOM   2201  C2  CHL1    4     -66.367 -18.610  16.539  1.00  0.00      MEMB
ATOM   2202  H2A CHL1    4     -67.388 -18.849  16.897  1.00  0.00      MEMB
ATOM   2203  H2B CHL1    4     -66.236 -17.516  16.721  1.00  0.00      MEMB
ATOM   2204  C20 CHL1    4     -64.599 -19.673   7.348  1.00  0.00      MEMB
ATOM   2205  H20 CHL1    4     -63.680 -19.057   7.337  1.00  0.00      MEMB
ATOM   2206  C21 CHL1    4     -65.784 -18.677   7.307  1.00  0.00      MEMB
ATOM   2207 H21A CHL1    4     -66.759 -19.175   7.435  1.00  0.00      MEMB
ATOM   2208 H21B CHL1    4     -65.832 -18.132   6.349  1.00  0.00      MEMB
ATOM   2209 H21C CHL1    4     -65.701 -17.891   8.085  1.00  0.00      MEMB
ATOM   2210  C22 CHL1    4     -64.530 -20.602   6.097  1.00  0.00      MEMB
ATOM   2211 H22A CHL1    4     -63.630 -21.246   6.126  1.00  0.00      MEMB
ATOM   2212 H22B CHL1    4     -65.379 -21.318   6.081  1.00  0.00      MEMB
ATOM   2213  C23 CHL1    4     -64.476 -19.790   4.800  1.00  0.00      MEMB
ATOM   2214 H23A CHL1    4     -65.317 -19.096   4.675  1.00  0.00      MEMB
ATOM   2215 H23B CHL1    4     -63.520 -19.228   4.700  1.00  0.00      MEMB
ATOM   2216  C24 CHL1    4     -64.483 -20.603   3.577  1.00  0.00      MEMB
ATOM   2217 H24A CHL1    4     -63.456 -21.063   3.620  1.00  0.00      MEMB
ATOM   2218 H24B CHL1    4     -65.305 -21.360   3.517  1.00  0.00      MEMB
ATOM   2219  C25 CHL1    4     -64.604 -19.806   2.368  1.00  0.00      MEMB
ATOM   2220  H25 CHL1    4     -63.920 -18.946   2.365  1.00  0.00      MEMB
ATOM   2221  C26 CHL1    4     -63.938 -20.518   1.360  1.00  0.00      MEMB
ATOM   2222 H26A CHL1    4     -64.612 -21.141   0.674  1.00  0.00      MEMB
ATOM   2223 H26B CHL1    4     -64.172 -20.383   0.582  1.00  0.00      MEMB
ATOM   2224 H26C CHL1    4     -62.934 -20.876   1.159  1.00  0.00      MEMB
ATOM   2225  C27 CHL1    4     -66.069 -19.503   2.026  1.00  0.00      MEMB
ATOM   2226 H27A CHL1    4     -66.245 -19.085   1.036  1.00  0.00      MEMB
ATOM   2227 H27B CHL1    4     -66.742 -20.375   1.986  1.00  0.00      MEMB
ATOM   2228 H27C CHL1    4     -66.328 -18.717   2.753  1.00  0.00      MEMB
ATOM   2229  C3  CHL1    5     -47.408 -51.387  17.440  1.00  0.00      MEMB
ATOM   2230  H3  CHL1    5     -46.621 -52.124  17.735  1.00  0.00      MEMB
ATOM   2231  O3  CHL1    5     -48.026 -50.920  18.616  1.00  0.00      MEMB
ATOM   2232  H3' CHL1    5     -47.303 -50.560  19.148  1.00  0.00      MEMB
ATOM   2233  C4  CHL1    5     -46.754 -50.188  16.733  1.00  0.00      MEMB
ATOM   2234  H4A CHL1    5     -47.460 -49.342  16.790  1.00  0.00      MEMB
ATOM   2235  H4B CHL1    5     -45.850 -49.883  17.310  1.00  0.00      MEMB
ATOM   2236  C5  CHL1    5     -46.410 -50.389  15.287  1.00  0.00      MEMB
ATOM   2237  C6  CHL1    5     -45.204 -50.013  14.861  1.00  0.00      MEMB
ATOM   2238  H6  CHL1    5     -44.550 -49.452  15.556  1.00  0.00      MEMB
ATOM   2239  C7  CHL1    5     -44.818 -50.109  13.424  1.00  0.00      MEMB
ATOM   2240  H7A CHL1    5     -44.277 -49.188  13.134  1.00  0.00      MEMB
ATOM   2241  H7B CHL1    5     -44.112 -50.944  13.269  1.00  0.00      MEMB
ATOM   2242  C8  CHL1    5     -46.051 -50.307  12.484  1.00  0.00      MEMB
ATOM   2243  H8  CHL1    5     -46.629 -49.383  12.473  1.00  0.00      MEMB
ATOM   2244  C14 CHL1    5     -45.572 -50.662  11.114  1.00  0.00      MEMB
ATOM   2245  H14 CHL1    5     -44.899 -51.513  11.265  1.00  0.00      MEMB
ATOM   2246  C15 CHL1    5     -44.545 -49.753  10.480  1.00  0.00      MEMB
ATOM   2247 H15A CHL1    5     -44.751 -48.689  10.648  1.00  0.00      MEMB
ATOM   2248 H15B CHL1    5     -43.561 -50.044  10.895  1.00  0.00      MEMB
ATOM   2249  C16 CHL1    5     -44.694 -50.110   9.016  1.00  0.00      MEMB
ATOM   2250 H16A CHL1    5     -44.935 -49.244   8.405  1.00  0.00      MEMB
ATOM   2251 H16B CHL1    5     -43.746 -50.222   8.578  1.00  0.00      MEMB
ATOM   2252  C17 CHL1    5     -45.734 -51.261   8.863  1.00  0.00      MEMB
ATOM   2253  H17 CHL1    5     -45.320 -52.279   9.086  1.00  0.00      MEMB
ATOM   2254  C13 CHL1    5     -46.634 -50.993  10.061  1.00  0.00      MEMB
ATOM   2255  C18 CHL1    5     -47.429 -49.722   9.733  1.00  0.00      MEMB
ATOM   2256 H18A CHL1    5     -48.019 -49.421  10.616  1.00  0.00      MEMB
ATOM   2257 H18B CHL1    5     -46.792 -48.874   9.417  1.00  0.00      MEMB
ATOM   2258 H18C CHL1    5     -48.109 -49.921   8.885  1.00  0.00      MEMB
ATOM   2259  C12 CHL1    5     -47.565 -52.128  10.531  1.00  0.00      MEMB
ATOM   2260 H12A CHL1    5     -48.407 -52.337   9.860  1.00  0.00      MEMB
ATOM   2261 H12B CHL1    5     -47.084 -53.090  10.425  1.00  0.00      MEMB
ATOM   2262  C11 CHL1    5     -48.108 -51.900  11.955  1.00  0.00      MEMB
ATOM   2263 H11A CHL1    5     -48.948 -51.231  11.881  1.00  0.00      MEMB
ATOM   2264 H11B CHL1    5     -48.494 -52.874  12.344  1.00  0.00      MEMB
ATOM   2265  C9  CHL1    5     -47.102 -51.286  12.971  1.00  0.00      MEMB
ATOM   2266  H9  CHL1    5     -46.588 -52.147  12.936  1.00  0.00      MEMB
ATOM   2267  C10 CHL1    5     -47.529 -51.029  14.427  1.00  0.00      MEMB
ATOM   2268  C19 CHL1    5     -48.701 -50.042  14.267  1.00  0.00      MEMB
ATOM   2269 H19A CHL1    5     -49.014 -49.627  15.239  1.00  0.00      MEMB
ATOM   2270 H19B CHL1    5     -48.419 -49.184  13.629  1.00  0.00      MEMB
ATOM   2271 H19C CHL1    5     -49.574 -50.534  13.797  1.00  0.00      MEMB
ATOM   2272  C1  CHL1    5     -47.972 -52.305  15.195  1.00  0.00      MEMB
ATOM   2273  H1A CHL1    5     -48.643 -52.944  14.578  1.00  0.00      MEMB
ATOM   2274  H1B CHL1    5     -47.069 -52.850  15.538  1.00  0.00      MEMB
ATOM   2275  C2  CHL1    5     -48.489 -52.082  16.597  1.00  0.00      MEMB
ATOM   2276  H2A CHL1    5     -48.736 -53.042  17.109  1.00  0.00      MEMB
ATOM   2277  H2B CHL1    5     -49.406 -51.494  16.444  1.00  0.00      MEMB
ATOM   2278  C20 CHL1    5     -46.324 -51.317   7.447  1.00  0.00      MEMB
ATOM   2279  H20 CHL1    5     -46.805 -50.362   7.161  1.00  0.00      MEMB
ATOM   2280  C21 CHL1    5     -47.358 -52.431   7.402  1.00  0.00      MEMB
ATOM   2281 H21A CHL1    5     -48.316 -52.037   7.791  1.00  0.00      MEMB
ATOM   2282 H21B CHL1    5     -47.043 -53.284   8.043  1.00  0.00      MEMB
ATOM   2283 H21C CHL1    5     -47.529 -52.743   6.357  1.00  0.00      MEMB
ATOM   2284  C22 CHL1    5     -45.252 -51.499   6.381  1.00  0.00      MEMB
ATOM   2285 H22A CHL1    5     -44.583 -50.592   6.467  1.00  0.00      MEMB
ATOM   2286 H22B CHL1    5     -44.736 -52.469   6.549  1.00  0.00      MEMB
ATOM   2287  C23 CHL1    5     -45.583 -51.669   4.940  1.00  0.00      MEMB
ATOM   2288 H23A CHL1    5     -44.642 -51.936   4.419  1.00  0.00      MEMB
ATOM   2289 H23B CHL1    5     -46.330 -52.458   4.747  1.00  0.00      MEMB
ATOM   2290  C24 CHL1    5     -46.027 -50.391   4.408  1.00  0.00      MEMB
ATOM   2291 H24A CHL1    5     -46.929 -49.995   4.950  1.00  0.00      MEMB
ATOM   2292 H24B CHL1    5     -45.240 -49.611   4.461  1.00  0.00      MEMB
ATOM   2293  C25 CHL1    5     -46.292 -50.583   2.995  1.00  0.00      MEMB
ATOM   2294  H25 CHL1    5     -46.937 -51.485   2.721  1.00  0.00      MEMB
ATOM   2295  C26 CHL1    5     -46.894 -49.225   2.903  1.00  0.00      MEMB
ATOM   2296 H26A CHL1    5     -47.171 -49.661   2.029  1.00  0.00      MEMB
ATOM   2297 H26B CHL1    5     -47.912 -48.949   3.103  1.00  0.00      MEMB
ATOM   2298 H26C CHL1    5     -46.362 -48.333   2.609  1.00  0.00      MEMB
ATOM   2299  C27 CHL1    5     -45.195 -50.575   2.009  1.00  0.00      MEMB
ATOM   2300 H27A CHL1    5     -45.424 -51.048   1.034  1.00  0.00      MEMB
ATOM   2301 H27B CHL1    5     -44.760 -49.577   1.977  1.00  0.00      MEMB
ATOM   2302 H27C CHL1    5     -44.448 -51.184   2.297  1.00  0.00      MEMB
ATOM   2303  C3  CHL1    6      55.469  48.213  17.321  1.00  0.00      MEMB
ATOM   2304  H3  CHL1    6      56.539  48.342  17.052  1.00  0.00      MEMB
ATOM   2305  O3  CHL1    6      55.342  48.445  18.712  1.00  0.00      MEMB
ATOM   2306  H3' CHL1    6      56.018  47.884  19.084  1.00  0.00      MEMB
ATOM   2307  C4  CHL1    6      54.607  49.178  16.483  1.00  0.00      MEMB
ATOM   2308  H4A CHL1    6      53.576  49.093  16.885  1.00  0.00      MEMB
ATOM   2309  H4B CHL1    6      54.872  50.242  16.684  1.00  0.00      MEMB
ATOM   2310  C5  CHL1    6      54.671  48.841  14.994  1.00  0.00      MEMB
ATOM   2311  C6  CHL1    6      55.020  49.765  14.091  1.00  0.00      MEMB
ATOM   2312  H6  CHL1    6      55.315  50.764  14.437  1.00  0.00      MEMB
ATOM   2313  C7  CHL1    6      55.040  49.536  12.608  1.00  0.00      MEMB
ATOM   2314  H7A CHL1    6      54.361  50.276  12.141  1.00  0.00      MEMB
ATOM   2315  H7B CHL1    6      56.049  49.723  12.197  1.00  0.00      MEMB
ATOM   2316  C8  CHL1    6      54.549  48.146  12.160  1.00  0.00      MEMB
ATOM   2317  H8  CHL1    6      53.444  48.150  12.195  1.00  0.00      MEMB
ATOM   2318  C14 CHL1    6      54.990  47.826  10.734  1.00  0.00      MEMB
ATOM   2319  H14 CHL1    6      56.092  47.610  10.765  1.00  0.00      MEMB
ATOM   2320  C15 CHL1    6      54.852  48.885   9.651  1.00  0.00      MEMB
ATOM   2321 H15A CHL1    6      53.899  49.448   9.758  1.00  0.00      MEMB
ATOM   2322 H15B CHL1    6      55.718  49.576   9.706  1.00  0.00      MEMB
ATOM   2323  C16 CHL1    6      54.873  48.029   8.373  1.00  0.00      MEMB
ATOM   2324 H16A CHL1    6      53.887  48.151   7.873  1.00  0.00      MEMB
ATOM   2325 H16B CHL1    6      55.719  48.318   7.726  1.00  0.00      MEMB
ATOM   2326  C17 CHL1    6      54.975  46.524   8.755  1.00  0.00      MEMB
ATOM   2327  H17 CHL1    6      56.060  46.261   8.851  1.00  0.00      MEMB
ATOM   2328  C13 CHL1    6      54.360  46.592  10.159  1.00  0.00      MEMB
ATOM   2329  C18 CHL1    6      52.803  46.652  10.134  1.00  0.00      MEMB
ATOM   2330 H18A CHL1    6      52.303  45.866   9.535  1.00  0.00      MEMB
ATOM   2331 H18B CHL1    6      52.394  46.584  11.166  1.00  0.00      MEMB
ATOM   2332 H18C CHL1    6      52.490  47.607   9.695  1.00  0.00      MEMB
ATOM   2333  C12 CHL1    6      54.824  45.566  11.075  1.00  0.00      MEMB
ATOM   2334 H12A CHL1    6      54.160  44.794  10.616  1.00  0.00      MEMB
ATOM   2335 H12B CHL1    6      55.899  45.269  10.947  1.00  0.00      MEMB
ATOM   2336  C11 CHL1    6      54.557  45.725  12.625  1.00  0.00      MEMB
ATOM   2337 H11A CHL1    6      53.539  45.397  12.899  1.00  0.00      MEMB
ATOM   2338 H11B CHL1    6      55.162  45.069  13.286  1.00  0.00      MEMB
ATOM   2339  C9  CHL1    6      54.969  47.078  13.147  1.00  0.00      MEMB
ATOM   2340  H9  CHL1    6      56.087  47.042  13.140  1.00  0.00      MEMB
ATOM   2341  C10 CHL1    6      54.500  47.356  14.605  1.00  0.00      MEMB
ATOM   2342  C19 CHL1    6      52.994  47.023  14.745  1.00  0.00      MEMB
ATOM   2343 H19A CHL1    6      52.539  47.502  15.627  1.00  0.00      MEMB
ATOM   2344 H19B CHL1    6      52.396  47.395  13.889  1.00  0.00      MEMB
ATOM   2345 H19C CHL1    6      52.863  45.926  14.873  1.00  0.00      MEMB
ATOM   2346  C1  CHL1    6      55.322  46.453  15.583  1.00  0.00      MEMB
ATOM   2347  H1A CHL1    6      55.102  45.383  15.403  1.00  0.00      MEMB
ATOM   2348  H1B CHL1    6      56.413  46.576  15.417  1.00  0.00      MEMB
ATOM   2349  C2  CHL1    6      55.085  46.759  17.060  1.00  0.00      MEMB
ATOM   2350  H2A CHL1    6      55.729  46.089  17.673  1.00  0.00      MEMB
ATOM   2351  H2B CHL1    6      54.013  46.590  17.306  1.00  0.00      MEMB
ATOM   2352  C20 CHL1    6      54.428  45.631   7.617  1.00  0.00      MEMB
ATOM   2353  H20 CHL1    6      53.353  45.873   7.482  1.00  0.00      MEMB
ATOM   2354  C21 CHL1    6      54.473  44.129   7.820  1.00  0.00      MEMB
ATOM   2355 H21A CHL1    6      53.761  43.570   7.182  1.00  0.00      MEMB
ATOM   2356 H21B CHL1    6      54.020  44.087   8.777  1.00  0.00      MEMB
ATOM   2357 H21C CHL1    6      55.487  43.674   7.768  1.00  0.00      MEMB
ATOM   2358  C22 CHL1    6      55.265  45.863   6.378  1.00  0.00      MEMB
ATOM   2359 H22A CHL1    6      55.384  46.943   6.182  1.00  0.00      MEMB
ATOM   2360 H22B CHL1    6      56.298  45.476   6.587  1.00  0.00      MEMB
ATOM   2361  C23 CHL1    6      54.690  45.268   5.113  1.00  0.00      MEMB
ATOM   2362 H23A CHL1    6      54.508  44.170   5.166  1.00  0.00      MEMB
ATOM   2363 H23B CHL1    6      53.717  45.703   4.804  1.00  0.00      MEMB
ATOM   2364  C24 CHL1    6      55.647  45.703   4.048  1.00  0.00      MEMB
ATOM   2365 H24A CHL1    6      55.462  46.701   3.637  1.00  0.00      MEMB
ATOM   2366 H24B CHL1    6      56.732  45.599   4.322  1.00  0.00      MEMB
ATOM   2367  C25 CHL1    6      55.429  44.938   2.876  1.00  0.00      MEMB
ATOM   2368  H25 CHL1    6      54.373  44.551   2.781  1.00  0.00      MEMB
ATOM   2369  C26 CHL1    6      56.131  45.599   1.774  1.00  0.00      MEMB
ATOM   2370 H26A CHL1    6      55.430  46.068   1.128  1.00  0.00      MEMB
ATOM   2371 H26B CHL1    6      57.218  45.435   1.712  1.00  0.00      MEMB
ATOM   2372 H26C CHL1    6      56.190  45.131   0.851  1.00  0.00      MEMB
ATOM   2373  C27 CHL1    6      56.271  43.906   3.187  1.00  0.00      MEMB
ATOM   2374 H27A CHL1    6      56.502  43.328   2.271  1.00  0.00      MEMB
ATOM   2375 H27B CHL1    6      57.307  44.013   3.476  1.00  0.00      MEMB
ATOM   2376 H27C CHL1    6      55.699  43.222   3.872  1.00  0.00      MEMB
ATOM   2377  C3  CHL1    7      -9.126 -22.775  17.295  1.00  0.00      MEMB
ATOM   2378  H3  CHL1    7      -9.399 -21.701  17.119  1.00  0.00      MEMB
ATOM   2379  O3  CHL1    7      -9.027 -23.038  18.690  1.00  0.00      MEMB
ATOM   2380  H3' CHL1    7      -9.032 -22.197  19.155  1.00  0.00      MEMB
ATOM   2381  C4  CHL1    7     -10.237 -23.696  16.764  1.00  0.00      MEMB
ATOM   2382  H4A CHL1    7      -9.977 -24.769  16.903  1.00  0.00      MEMB
ATOM   2383  H4B CHL1    7     -11.150 -23.507  17.376  1.00  0.00      MEMB
ATOM   2384  C5  CHL1    7     -10.418 -23.361  15.300  1.00  0.00      MEMB
ATOM   2385  C6  CHL1    7     -11.560 -22.800  14.837  1.00  0.00      MEMB
ATOM   2386  H6  CHL1    7     -12.432 -22.658  15.486  1.00  0.00      MEMB
ATOM   2387  C7  CHL1    7     -11.809 -22.387  13.420  1.00  0.00      MEMB
ATOM   2388  H7A CHL1    7     -12.873 -22.553  13.123  1.00  0.00      MEMB
ATOM   2389  H7B CHL1    7     -11.625 -21.295  13.328  1.00  0.00      MEMB
ATOM   2390  C8  CHL1    7     -10.834 -23.159  12.493  1.00  0.00      MEMB
ATOM   2391  H8  CHL1    7     -11.181 -24.204  12.506  1.00  0.00      MEMB
ATOM   2392  C14 CHL1    7     -10.877 -22.572  11.085  1.00  0.00      MEMB
ATOM   2393  H14 CHL1    7     -10.483 -21.534  11.133  1.00  0.00      MEMB
ATOM   2394  C15 CHL1    7     -12.257 -22.373  10.517  1.00  0.00      MEMB
ATOM   2395 H15A CHL1    7     -12.951 -23.148  10.748  1.00  0.00      MEMB
ATOM   2396 H15B CHL1    7     -12.839 -21.630  11.062  1.00  0.00      MEMB
ATOM   2397  C16 CHL1    7     -11.991 -22.113   9.039  1.00  0.00      MEMB
ATOM   2398 H16A CHL1    7     -12.711 -22.596   8.368  1.00  0.00      MEMB
ATOM   2399 H16B CHL1    7     -12.127 -21.021   8.989  1.00  0.00      MEMB
ATOM   2400  C17 CHL1    7     -10.496 -22.489   8.708  1.00  0.00      MEMB
ATOM   2401  H17 CHL1    7      -9.897 -21.582   8.676  1.00  0.00      MEMB
ATOM   2402  C13 CHL1    7      -9.957 -23.092   9.986  1.00  0.00      MEMB
ATOM   2403  C18 CHL1    7     -10.111 -24.416   9.709  1.00  0.00      MEMB
ATOM   2404 H18A CHL1    7      -9.897 -24.804  10.730  1.00  0.00      MEMB
ATOM   2405 H18B CHL1    7     -11.067 -24.628   9.275  1.00  0.00      MEMB
ATOM   2406 H18C CHL1    7      -9.751 -25.119   8.948  1.00  0.00      MEMB
ATOM   2407  C12 CHL1    7      -8.532 -23.082  10.519  1.00  0.00      MEMB
ATOM   2408 H12A CHL1    7      -7.876 -23.667   9.839  1.00  0.00      MEMB
ATOM   2409 H12B CHL1    7      -8.291 -22.022  10.572  1.00  0.00      MEMB
ATOM   2410  C11 CHL1    7      -8.372 -23.667  11.961  1.00  0.00      MEMB
ATOM   2411 H11A CHL1    7      -8.483 -24.770  11.954  1.00  0.00      MEMB
ATOM   2412 H11B CHL1    7      -7.333 -23.525  12.278  1.00  0.00      MEMB
ATOM   2413  C9  CHL1    7      -9.387 -23.101  12.992  1.00  0.00      MEMB
ATOM   2414  H9  CHL1    7      -9.202 -22.005  13.014  1.00  0.00      MEMB
ATOM   2415  C10 CHL1    7      -9.156 -23.632  14.433  1.00  0.00      MEMB
ATOM   2416  C19 CHL1    7      -8.951 -25.190  14.367  1.00  0.00      MEMB
ATOM   2417 H19A CHL1    7      -8.924 -25.685  15.353  1.00  0.00      MEMB
ATOM   2418 H19B CHL1    7      -9.767 -25.667  13.783  1.00  0.00      MEMB
ATOM   2419 H19C CHL1    7      -7.996 -25.450  13.874  1.00  0.00      MEMB
ATOM   2420  C1  CHL1    7      -7.902 -22.880  15.041  1.00  0.00      MEMB
ATOM   2421  H1A CHL1    7      -6.940 -23.127  14.531  1.00  0.00      MEMB
ATOM   2422  H1B CHL1    7      -8.038 -21.794  14.830  1.00  0.00      MEMB
ATOM   2423  C2  CHL1    7      -7.785 -23.058  16.575  1.00  0.00      MEMB
ATOM   2424  H2A CHL1    7      -6.976 -22.430  17.009  1.00  0.00      MEMB
ATOM   2425  H2B CHL1    7      -7.537 -24.121  16.768  1.00  0.00      MEMB
ATOM   2426  C20 CHL1    7     -10.324 -23.209   7.341  1.00  0.00      MEMB
ATOM   2427  H20 CHL1    7     -10.963 -24.098   7.370  1.00  0.00      MEMB
ATOM   2428  C21 CHL1    7      -8.857 -23.616   7.075  1.00  0.00      MEMB
ATOM   2429 H21A CHL1    7      -8.304 -22.672   6.929  1.00  0.00      MEMB
ATOM   2430 H21B CHL1    7      -8.765 -24.271   6.194  1.00  0.00      MEMB
ATOM   2431 H21C CHL1    7      -8.400 -24.200   7.896  1.00  0.00      MEMB
ATOM   2432  C22 CHL1    7     -10.886 -22.327   6.202  1.00  0.00      MEMB
ATOM   2433 H22A CHL1    7     -12.000 -22.392   6.240  1.00  0.00      MEMB
ATOM   2434 H22B CHL1    7     -10.509 -21.324   6.397  1.00  0.00      MEMB
ATOM   2435  C23 CHL1    7     -10.598 -22.642   4.743  1.00  0.00      MEMB
ATOM   2436 H23A CHL1    7      -9.543 -22.882   4.510  1.00  0.00      MEMB
ATOM   2437 H23B CHL1    7     -11.258 -23.497   4.758  1.00  0.00      MEMB
ATOM   2438  C24 CHL1    7     -11.154 -21.735   3.660  1.00  0.00      MEMB
ATOM   2439 H24A CHL1    7     -12.063 -21.271   4.099  1.00  0.00      MEMB
ATOM   2440 H24B CHL1    7     -10.325 -21.030   3.448  1.00  0.00      MEMB
ATOM   2441  C25 CHL1    7     -11.605 -22.383   2.335  1.00  0.00      MEMB
ATOM   2442  H25 CHL1    7     -12.538 -22.975   2.506  1.00  0.00      MEMB
ATOM   2443  C26 CHL1    7     -11.926 -21.410   1.327  1.00  0.00      MEMB
ATOM   2444 H26A CHL1    7     -12.231 -21.790   0.373  1.00  0.00      MEMB
ATOM   2445 H26B CHL1    7     -12.777 -21.136   1.837  1.00  0.00      MEMB
ATOM   2446 H26C CHL1    7     -11.257 -20.596   1.214  1.00  0.00      MEMB
ATOM   2447  C27 CHL1    7     -10.637 -23.204   1.630  1.00  0.00      MEMB
ATOM   2448 H27A CHL1    7     -11.000 -23.754   0.724  1.00  0.00      MEMB
ATOM   2449 H27B CHL1    7      -9.859 -22.462   1.370  1.00  0.00      MEMB
ATOM   2450 H27C CHL1    7     -10.134 -23.983   2.233  1.00  0.00      MEMB
ATOM   2451  C3  CHL1    8      18.932  -1.958  17.300  1.00  0.00      MEMB
ATOM   2452  H3  CHL1    8      18.309  -1.174  16.808  1.00  0.00      MEMB
ATOM   2453  O3  CHL1    8      18.974  -1.691  18.696  1.00  0.00      MEMB
ATOM   2454  H3' CHL1    8      19.396  -2.449  19.097  1.00  0.00      MEMB
ATOM   2455  C4  CHL1    8      18.379  -3.367  17.009  1.00  0.00      MEMB
ATOM   2456  H4A CHL1    8      19.033  -4.148  17.461  1.00  0.00      MEMB
ATOM   2457  H4B CHL1    8      17.390  -3.470  17.523  1.00  0.00      MEMB
ATOM   2458  C5  CHL1    8      18.334  -3.560  15.493  1.00  0.00      MEMB
ATOM   2459  C6  CHL1    8      17.160  -3.732  14.857  1.00  0.00      MEMB
ATOM   2460  H6  CHL1    8      16.231  -3.707  15.437  1.00  0.00      MEMB
ATOM   2461  C7  CHL1    8      16.990  -3.951  13.379  1.00  0.00      MEMB
ATOM   2462  H7A CHL1    8      16.259  -4.769  13.158  1.00  0.00      MEMB
ATOM   2463  H7B CHL1    8      16.580  -3.027  12.940  1.00  0.00      MEMB
ATOM   2464  C8  CHL1    8      18.348  -4.258  12.700  1.00  0.00      MEMB
ATOM   2465  H8  CHL1    8      18.587  -5.287  13.037  1.00  0.00      MEMB
ATOM   2466  C14 CHL1    8      18.232  -4.231  11.172  1.00  0.00      MEMB
ATOM   2467  H14 CHL1    8      17.988  -3.179  10.880  1.00  0.00      MEMB
ATOM   2468  C15 CHL1    8      17.137  -5.116  10.514  1.00  0.00      MEMB
ATOM   2469 H15A CHL1    8      17.120  -6.112  11.009  1.00  0.00      MEMB
ATOM   2470 H15B CHL1    8      16.110  -4.694  10.582  1.00  0.00      MEMB
ATOM   2471  C16 CHL1    8      17.600  -5.187   9.041  1.00  0.00      MEMB
ATOM   2472 H16A CHL1    8      17.501  -6.208   8.616  1.00  0.00      MEMB
ATOM   2473 H16B CHL1    8      16.977  -4.525   8.411  1.00  0.00      MEMB
ATOM   2474  C17 CHL1    8      19.044  -4.561   8.968  1.00  0.00      MEMB
ATOM   2475  H17 CHL1    8      18.903  -3.492   8.678  1.00  0.00      MEMB
ATOM   2476  C13 CHL1    8      19.544  -4.515  10.427  1.00  0.00      MEMB
ATOM   2477  C18 CHL1    8      20.024  -5.936  10.785  1.00  0.00      MEMB
ATOM   2478 H18A CHL1    8      21.034  -6.160  10.378  1.00  0.00      MEMB
ATOM   2479 H18B CHL1    8      20.124  -6.015  11.878  1.00  0.00      MEMB
ATOM   2480 H18C CHL1    8      19.259  -6.671  10.458  1.00  0.00      MEMB
ATOM   2481  C12 CHL1    8      20.564  -3.422  10.842  1.00  0.00      MEMB
ATOM   2482 H12A CHL1    8      21.541  -3.571  10.337  1.00  0.00      MEMB
ATOM   2483 H12B CHL1    8      20.167  -2.411  10.581  1.00  0.00      MEMB
ATOM   2484  C11 CHL1    8      20.792  -3.444  12.367  1.00  0.00      MEMB
ATOM   2485 H11A CHL1    8      21.280  -4.406  12.632  1.00  0.00      MEMB
ATOM   2486 H11B CHL1    8      21.483  -2.609  12.618  1.00  0.00      MEMB
ATOM   2487  C9  CHL1    8      19.473  -3.316  13.189  1.00  0.00      MEMB
ATOM   2488  H9  CHL1    8      19.116  -2.281  12.960  1.00  0.00      MEMB
ATOM   2489  C10 CHL1    8      19.688  -3.392  14.733  1.00  0.00      MEMB
ATOM   2490  C19 CHL1    8      20.670  -4.560  15.093  1.00  0.00      MEMB
ATOM   2491 H19A CHL1    8      20.708  -4.686  16.191  1.00  0.00      MEMB
ATOM   2492 H19B CHL1    8      20.372  -5.533  14.642  1.00  0.00      MEMB
ATOM   2493 H19C CHL1    8      21.719  -4.362  14.770  1.00  0.00      MEMB
ATOM   2494  C1  CHL1    8      20.301  -2.031  15.190  1.00  0.00      MEMB
ATOM   2495  H1A CHL1    8      21.335  -1.937  14.805  1.00  0.00      MEMB
ATOM   2496  H1B CHL1    8      19.721  -1.190  14.733  1.00  0.00      MEMB
ATOM   2497  C2  CHL1    8      20.334  -1.828  16.717  1.00  0.00      MEMB
ATOM   2498  H2A CHL1    8      20.699  -0.797  16.910  1.00  0.00      MEMB
ATOM   2499  H2B CHL1    8      20.998  -2.556  17.234  1.00  0.00      MEMB
ATOM   2500  C20 CHL1    8      19.915  -5.198   7.865  1.00  0.00      MEMB
ATOM   2501  H20 CHL1    8      19.953  -6.290   8.053  1.00  0.00      MEMB
ATOM   2502  C21 CHL1    8      21.361  -4.667   7.839  1.00  0.00      MEMB
ATOM   2503 H21A CHL1    8      21.396  -3.563   7.826  1.00  0.00      MEMB
ATOM   2504 H21B CHL1    8      21.857  -5.007   6.919  1.00  0.00      MEMB
ATOM   2505 H21C CHL1    8      21.992  -5.073   8.650  1.00  0.00      MEMB
ATOM   2506  C22 CHL1    8      19.302  -4.988   6.456  1.00  0.00      MEMB
ATOM   2507 H22A CHL1    8      18.316  -5.481   6.455  1.00  0.00      MEMB
ATOM   2508 H22B CHL1    8      19.214  -3.897   6.286  1.00  0.00      MEMB
ATOM   2509  C23 CHL1    8      20.078  -5.579   5.277  1.00  0.00      MEMB
ATOM   2510 H23A CHL1    8      20.980  -4.984   5.064  1.00  0.00      MEMB
ATOM   2511 H23B CHL1    8      20.321  -6.630   5.560  1.00  0.00      MEMB
ATOM   2512  C24 CHL1    8      19.309  -5.587   3.978  1.00  0.00      MEMB
ATOM   2513 H24A CHL1    8      18.415  -6.108   4.281  1.00  0.00      MEMB
ATOM   2514 H24B CHL1    8      18.910  -4.629   3.605  1.00  0.00      MEMB
ATOM   2515  C25 CHL1    8      20.007  -6.299   2.820  1.00  0.00      MEMB
ATOM   2516  H25 CHL1    8      20.205  -7.381   3.089  1.00  0.00      MEMB
ATOM   2517  C26 CHL1    8      19.046  -6.145   1.660  1.00  0.00      MEMB
ATOM   2518 H26A CHL1    8      18.769  -5.222   1.211  1.00  0.00      MEMB
ATOM   2519 H26B CHL1    8      19.359  -6.710   0.862  1.00  0.00      MEMB
ATOM   2520 H26C CHL1    8      18.047  -6.488   1.870  1.00  0.00      MEMB
ATOM   2521  C27 CHL1    8      21.288  -5.670   2.390  1.00  0.00      MEMB
ATOM   2522 H27A CHL1    8      21.069  -4.618   2.188  1.00  0.00      MEMB
ATOM   2523 H27B CHL1    8      21.976  -5.625   3.199  1.00  0.00      MEMB
ATOM   2524 H27C CHL1    8      21.813  -6.175   1.561  1.00  0.00      MEMB
ATOM   2525  C3  CHL1    9     -16.383  19.402  17.398  1.00  0.00      MEMB
ATOM   2526  H3  CHL1    9     -15.867  20.379  17.520  1.00  0.00      MEMB
ATOM   2527  O3  CHL1    9     -16.115  18.646  18.570  1.00  0.00      MEMB
ATOM   2528  H3' CHL1    9     -16.698  18.959  19.284  1.00  0.00      MEMB
ATOM   2529  C4  CHL1    9     -17.910  19.570  17.185  1.00  0.00      MEMB
ATOM   2530  H4A CHL1    9     -18.310  18.532  17.180  1.00  0.00      MEMB
ATOM   2531  H4B CHL1    9     -18.332  20.099  18.075  1.00  0.00      MEMB
ATOM   2532  C5  CHL1    9     -18.288  20.236  15.867  1.00  0.00      MEMB
ATOM   2533  C6  CHL1    9     -19.006  21.373  15.838  1.00  0.00      MEMB
ATOM   2534  H6  CHL1    9     -19.350  21.820  16.784  1.00  0.00      MEMB
ATOM   2535  C7  CHL1    9     -19.351  22.141  14.592  1.00  0.00      MEMB
ATOM   2536  H7A CHL1    9     -20.439  22.369  14.556  1.00  0.00      MEMB
ATOM   2537  H7B CHL1    9     -18.814  23.116  14.623  1.00  0.00      MEMB
ATOM   2538  C8  CHL1    9     -19.005  21.372  13.294  1.00  0.00      MEMB
ATOM   2539  H8  CHL1    9     -19.816  20.632  13.116  1.00  0.00      MEMB
ATOM   2540  C14 CHL1    9     -18.930  22.329  12.138  1.00  0.00      MEMB
ATOM   2541  H14 CHL1    9     -18.162  23.117  12.368  1.00  0.00      MEMB
ATOM   2542  C15 CHL1    9     -20.200  23.054  11.825  1.00  0.00      MEMB
ATOM   2543 H15A CHL1    9     -21.141  22.544  12.003  1.00  0.00      MEMB
ATOM   2544 H15B CHL1    9     -20.368  23.871  12.483  1.00  0.00      MEMB
ATOM   2545  C16 CHL1    9     -20.011  23.265  10.347  1.00  0.00      MEMB
ATOM   2546 H16A CHL1    9     -20.965  23.207   9.838  1.00  0.00      MEMB
ATOM   2547 H16B CHL1    9     -20.091  24.138   9.845  1.00  0.00      MEMB
ATOM   2548  C17 CHL1    9     -18.628  22.814   9.879  1.00  0.00      MEMB
ATOM   2549  H17 CHL1    9     -17.795  23.541  10.038  1.00  0.00      MEMB
ATOM   2550  C13 CHL1    9     -18.561  21.683  10.807  1.00  0.00      MEMB
ATOM   2551  C18 CHL1    9     -19.684  20.705  10.370  1.00  0.00      MEMB
ATOM   2552 H18A CHL1    9     -20.705  21.132  10.231  1.00  0.00      MEMB
ATOM   2553 H18B CHL1    9     -19.372  20.190   9.437  1.00  0.00      MEMB
ATOM   2554 H18C CHL1    9     -19.856  19.934  11.126  1.00  0.00      MEMB
ATOM   2555  C12 CHL1    9     -17.180  21.109  10.904  1.00  0.00      MEMB
ATOM   2556 H12A CHL1    9     -16.899  20.592   9.972  1.00  0.00      MEMB
ATOM   2557 H12B CHL1    9     -16.481  21.970  11.039  1.00  0.00      MEMB
ATOM   2558  C11 CHL1    9     -17.095  20.121  12.066  1.00  0.00      MEMB
ATOM   2559 H11A CHL1    9     -17.590  19.169  11.784  1.00  0.00      MEMB
ATOM   2560 H11B CHL1    9     -16.013  19.934  12.212  1.00  0.00      MEMB
ATOM   2561  C9  CHL1    9     -17.673  20.647  13.414  1.00  0.00      MEMB
ATOM   2562  H9  CHL1    9     -16.967  21.466  13.685  1.00  0.00      MEMB
ATOM   2563  C10 CHL1    9     -17.626  19.637  14.599  1.00  0.00      MEMB
ATOM   2564  C19 CHL1    9     -18.300  18.315  14.193  1.00  0.00      MEMB
ATOM   2565 H19A CHL1    9     -19.367  18.433  13.932  1.00  0.00      MEMB
ATOM   2566 H19B CHL1    9     -17.770  17.883  13.323  1.00  0.00      MEMB
ATOM   2567 H19C CHL1    9     -18.181  17.570  15.008  1.00  0.00      MEMB
ATOM   2568  C1  CHL1    9     -16.135  19.290  14.857  1.00  0.00      MEMB
ATOM   2569  H1A CHL1    9     -15.770  18.615  14.043  1.00  0.00      MEMB
ATOM   2570  H1B CHL1    9     -15.613  20.267  14.797  1.00  0.00      MEMB
ATOM   2571  C2  CHL1    9     -15.777  18.647  16.207  1.00  0.00      MEMB
ATOM   2572  H2A CHL1    9     -14.672  18.617  16.279  1.00  0.00      MEMB
ATOM   2573  H2B CHL1    9     -16.095  17.585  16.259  1.00  0.00      MEMB
ATOM   2574  C20 CHL1    9     -18.676  22.637   8.396  1.00  0.00      MEMB
ATOM   2575  H20 CHL1    9     -19.727  22.233   8.274  1.00  0.00      MEMB
ATOM   2576  C21 CHL1    9     -17.595  21.951   7.655  1.00  0.00      MEMB
ATOM   2577 H21A CHL1    9     -17.501  20.988   8.120  1.00  0.00      MEMB
ATOM   2578 H21B CHL1    9     -16.733  22.658   7.693  1.00  0.00      MEMB
ATOM   2579 H21C CHL1    9     -17.752  21.784   6.573  1.00  0.00      MEMB
ATOM   2580  C22 CHL1    9     -18.426  23.963   7.677  1.00  0.00      MEMB
ATOM   2581 H22A CHL1    9     -19.410  24.025   8.163  1.00  0.00      MEMB
ATOM   2582 H22B CHL1    9     -18.148  24.944   7.955  1.00  0.00      MEMB
ATOM   2583  C23 CHL1    9     -18.329  24.158   6.026  1.00  0.00      MEMB
ATOM   2584 H23A CHL1    9     -18.803  24.976   5.461  1.00  0.00      MEMB
ATOM   2585 H23B CHL1    9     -17.769  23.591   5.384  1.00  0.00      MEMB
ATOM   2586  C24 CHL1    9     -19.101  23.199   5.155  1.00  0.00      MEMB
ATOM   2587 H24A CHL1    9     -19.057  22.166   5.175  1.00  0.00      MEMB
ATOM   2588 H24B CHL1    9     -19.597  23.270   6.327  1.00  0.00      MEMB
ATOM   2589  C25 CHL1    9     -20.161  23.427   3.278  1.00  0.00      MEMB
ATOM   2590  H25 CHL1    9     -20.463  24.497   3.282  1.00  0.00      MEMB
ATOM   2591  C26 CHL1    9     -19.250  22.881   2.784  1.00  0.00      MEMB
ATOM   2592 H26A CHL1    9     -19.093  21.891   3.255  1.00  0.00      MEMB
ATOM   2593 H26B CHL1    9     -19.760  22.969   1.820  1.00  0.00      MEMB
ATOM   2594 H26C CHL1    9     -18.841  23.743   3.365  1.00  0.00      MEMB
ATOM   2595  C27 CHL1    9     -21.769  22.453   2.428  1.00  0.00      MEMB
ATOM   2596 H27A CHL1    9     -22.729  22.955   2.850  1.00  0.00      MEMB
ATOM   2597 H27B CHL1    9     -21.691  22.853   1.594  1.00  0.00      MEMB
ATOM   2598 H27C CHL1    9     -22.031  21.327   2.819  1.00  0.00      MEMB
ATOM   2599  C3  CHL1   10     -31.179  71.299  17.365  1.00  0.00      MEMB
ATOM   2600  H3  CHL1   10     -32.295  71.279  17.421  1.00  0.00      MEMB
ATOM   2601  O3  CHL1   10     -30.650  71.429  18.670  1.00  0.00      MEMB
ATOM   2602  H3' CHL1   10     -30.663  70.540  19.031  1.00  0.00      MEMB
ATOM   2603  C4  CHL1   10     -30.661  69.987  16.780  1.00  0.00      MEMB
ATOM   2604  H4A CHL1   10     -29.557  69.946  16.872  1.00  0.00      MEMB
ATOM   2605  H4B CHL1   10     -31.087  69.187  17.437  1.00  0.00      MEMB
ATOM   2606  C5  CHL1   10     -31.018  69.896  15.308  1.00  0.00      MEMB
ATOM   2607  C6  CHL1   10     -31.738  68.879  14.848  1.00  0.00      MEMB
ATOM   2608  H6  CHL1   10     -32.018  68.085  15.552  1.00  0.00      MEMB
ATOM   2609  C7  CHL1   10     -32.080  68.713  13.397  1.00  0.00      MEMB
ATOM   2610  H7A CHL1   10     -31.859  67.687  13.077  1.00  0.00      MEMB
ATOM   2611  H7B CHL1   10     -33.160  68.920  13.268  1.00  0.00      MEMB
ATOM   2612  C8  CHL1   10     -31.259  69.599  12.426  1.00  0.00      MEMB
ATOM   2613  H8  CHL1   10     -30.271  69.096  12.360  1.00  0.00      MEMB
ATOM   2614  C14 CHL1   10     -31.879  69.662  11.034  1.00  0.00      MEMB
ATOM   2615  H14 CHL1   10     -32.886  70.140  11.114  1.00  0.00      MEMB
ATOM   2616  C15 CHL1   10     -32.206  68.340  10.348  1.00  0.00      MEMB
ATOM   2617 H15A CHL1   10     -31.353  67.662  10.444  1.00  0.00      MEMB
ATOM   2618 H15B CHL1   10     -33.089  67.833  10.774  1.00  0.00      MEMB
ATOM   2619  C16 CHL1   10     -32.414  68.754   8.895  1.00  0.00      MEMB
ATOM   2620 H16A CHL1   10     -31.838  68.045   8.267  1.00  0.00      MEMB
ATOM   2621 H16B CHL1   10     -33.477  68.700   8.588  1.00  0.00      MEMB
ATOM   2622  C17 CHL1   10     -31.942  70.243   8.757  1.00  0.00      MEMB
ATOM   2623  H17 CHL1   10     -32.859  70.886   8.841  1.00  0.00      MEMB
ATOM   2624  C13 CHL1   10     -31.109  70.520  10.027  1.00  0.00      MEMB
ATOM   2625  C18 CHL1   10     -29.652  69.993   9.897  1.00  0.00      MEMB
ATOM   2626 H18A CHL1   10     -29.206  69.815  10.887  1.00  0.00      MEMB
ATOM   2627 H18B CHL1   10     -29.603  69.012   9.396  1.00  0.00      MEMB
ATOM   2628 H18C CHL1   10     -28.982  70.741   9.425  1.00  0.00      MEMB
ATOM   2629  C12 CHL1   10     -31.152  71.956  10.572  1.00  0.00      MEMB
ATOM   2630 H12A CHL1   10     -30.624  72.664   9.905  1.00  0.00      MEMB
ATOM   2631 H12B CHL1   10     -32.229  72.235  10.649  1.00  0.00      MEMB
ATOM   2632  C11 CHL1   10     -30.483  72.020  11.956  1.00  0.00      MEMB
ATOM   2633 H11A CHL1   10     -29.407  71.792  11.806  1.00  0.00      MEMB
ATOM   2634 H11B CHL1   10     -30.515  73.068  12.317  1.00  0.00      MEMB
ATOM   2635  C9  CHL1   10     -31.122  71.015  12.973  1.00  0.00      MEMB
ATOM   2636  H9  CHL1   10     -32.187  71.331  13.108  1.00  0.00      MEMB
ATOM   2637  C10 CHL1   10     -30.532  71.050  14.400  1.00  0.00      MEMB
ATOM   2638  C19 CHL1   10     -28.983  70.967  14.293  1.00  0.00      MEMB
ATOM   2639 H19A CHL1   10     -28.516  71.775  13.694  1.00  0.00      MEMB
ATOM   2640 H19B CHL1   10     -28.491  70.979  15.281  1.00  0.00      MEMB
ATOM   2641 H19C CHL1   10     -28.699  70.001  13.837  1.00  0.00      MEMB
ATOM   2642  C1  CHL1   10     -31.033  72.351  15.059  1.00  0.00      MEMB
ATOM   2643  H1A CHL1   10     -30.609  73.217  14.515  1.00  0.00      MEMB
ATOM   2644  H1B CHL1   10     -32.144  72.396  14.967  1.00  0.00      MEMB
ATOM   2645  C2  CHL1   10     -30.677  72.477  16.538  1.00  0.00      MEMB
ATOM   2646  H2A CHL1   10     -31.120  73.418  16.914  1.00  0.00      MEMB
ATOM   2647  H2B CHL1   10     -29.569  72.523  16.634  1.00  0.00      MEMB
ATOM   2648  C20 CHL1   10     -31.378  70.549   7.371  1.00  0.00      MEMB
ATOM   2649  H20 CHL1   10     -30.505  69.895   7.157  1.00  0.00      MEMB
ATOM   2650  C21 CHL1   10     -30.981  72.038   7.247  1.00  0.00      MEMB
ATOM   2651 H21A CHL1   10     -30.172  72.306   7.958  1.00  0.00      MEMB
ATOM   2652 H21B CHL1   10     -31.834  72.735   7.388  1.00  0.00      MEMB
ATOM   2653 H21C CHL1   10     -30.641  72.206   6.208  1.00  0.00      MEMB
ATOM   2654  C22 CHL1   10     -32.432  70.214   6.296  1.00  0.00      MEMB
ATOM   2655 H22A CHL1   10     -32.903  69.231   6.511  1.00  0.00      MEMB
ATOM   2656 H22B CHL1   10     -33.178  71.041   6.338  1.00  0.00      MEMB
ATOM   2657  C23 CHL1   10     -31.914  70.007   4.874  1.00  0.00      MEMB
ATOM   2658 H23A CHL1   10     -31.449  70.956   4.535  1.00  0.00      MEMB
ATOM   2659 H23B CHL1   10     -31.144  69.199   4.879  1.00  0.00      MEMB
ATOM   2660  C24 CHL1   10     -33.071  69.634   3.932  1.00  0.00      MEMB
ATOM   2661 H24A CHL1   10     -33.687  68.801   4.323  1.00  0.00      MEMB
ATOM   2662 H24B CHL1   10     -33.736  70.516   3.872  1.00  0.00      MEMB
ATOM   2663  C25 CHL1   10     -32.618  69.288   2.524  1.00  0.00      MEMB
ATOM   2664  H25 CHL1   10     -31.729  68.649   2.641  1.00  0.00      MEMB
ATOM   2665  C26 CHL1   10     -33.699  68.515   1.769  1.00  0.00      MEMB
ATOM   2666 H26A CHL1   10     -33.910  67.545   2.266  1.00  0.00      MEMB
ATOM   2667 H26B CHL1   10     -34.614  69.105   1.625  1.00  0.00      MEMB
ATOM   2668 H26C CHL1   10     -33.395  68.375   0.747  1.00  0.00      MEMB
ATOM   2669  C27 CHL1   10     -32.279  70.578   1.791  1.00  0.00      MEMB
ATOM   2670 H27A CHL1   10     -31.809  70.450   0.839  1.00  0.00      MEMB
ATOM   2671 H27B CHL1   10     -33.234  71.093   1.589  1.00  0.00      MEMB
ATOM   2672 H27C CHL1   10     -31.549  71.218   2.304  1.00  0.00      MEMB
ATOM   2673  C3  CHL1   11      61.544  43.184  17.531  1.00  0.00      MEMB
ATOM   2674  H3  CHL1   11      62.519  42.852  17.966  1.00  0.00      MEMB
ATOM   2675  O3  CHL1   11      60.501  42.959  18.468  1.00  0.00      MEMB
ATOM   2676  H3' CHL1   11      60.845  42.279  19.083  1.00  0.00      MEMB
ATOM   2677  C4  CHL1   11      61.616  44.697  17.204  1.00  0.00      MEMB
ATOM   2678  H4A CHL1   11      60.574  45.076  17.107  1.00  0.00      MEMB
ATOM   2679  H4B CHL1   11      62.048  45.118  18.140  1.00  0.00      MEMB
ATOM   2680  C5  CHL1   11      62.414  45.089  15.967  1.00  0.00      MEMB
ATOM   2681  C6  CHL1   11      63.355  46.059  15.964  1.00  0.00      MEMB
ATOM   2682  H6  CHL1   11      63.488  46.677  16.858  1.00  0.00      MEMB
ATOM   2683  C7  CHL1   11      64.132  46.503  14.742  1.00  0.00      MEMB
ATOM   2684  H7A CHL1   11      64.320  47.579  14.641  1.00  0.00      MEMB
ATOM   2685  H7B CHL1   11      65.173  46.206  14.812  1.00  0.00      MEMB
ATOM   2686  C8  CHL1   11      63.443  45.982  13.468  1.00  0.00      MEMB
ATOM   2687  H8  CHL1   11      62.485  46.450  13.378  1.00  0.00      MEMB
ATOM   2688  C14 CHL1   11      64.257  46.232  12.239  1.00  0.00      MEMB
ATOM   2689  H14 CHL1   11      65.233  45.826  12.421  1.00  0.00      MEMB
ATOM   2690  C15 CHL1   11      64.748  47.571  11.993  1.00  0.00      MEMB
ATOM   2691 H15A CHL1   11      63.729  47.793  12.275  1.00  0.00      MEMB
ATOM   2692 H15B CHL1   11      65.351  48.191  12.574  1.00  0.00      MEMB
ATOM   2693  C16 CHL1   11      64.994  47.672  10.570  1.00  0.00      MEMB
ATOM   2694 H16A CHL1   11      64.088  48.219  10.583  1.00  0.00      MEMB
ATOM   2695 H16B CHL1   11      65.902  48.163  10.144  1.00  0.00      MEMB
ATOM   2696  C17 CHL1   11      64.184  46.679   9.819  1.00  0.00      MEMB
ATOM   2697  H17 CHL1   11      64.931  46.213   9.577  1.00  0.00      MEMB
ATOM   2698  C13 CHL1   11      63.564  45.799  10.951  1.00  0.00      MEMB
ATOM   2699  C18 CHL1   11      62.204  46.233  10.886  1.00  0.00      MEMB
ATOM   2700 H18A CHL1   11      62.370  47.308  11.102  1.00  0.00      MEMB
ATOM   2701 H18B CHL1   11      61.804  45.954   9.880  1.00  0.00      MEMB
ATOM   2702 H18C CHL1   11      61.399  45.989  11.546  1.00  0.00      MEMB
ATOM   2703  C12 CHL1   11      63.473  44.319  11.012  1.00  0.00      MEMB
ATOM   2704 H12A CHL1   11      63.104  43.919  10.061  1.00  0.00      MEMB
ATOM   2705 H12B CHL1   11      64.436  43.879  11.283  1.00  0.00      MEMB
ATOM   2706  C11 CHL1   11      62.700  43.843  12.232  1.00  0.00      MEMB
ATOM   2707 H11A CHL1   11      61.630  43.916  11.993  1.00  0.00      MEMB
ATOM   2708 H11B CHL1   11      62.964  42.772  12.334  1.00  0.00      MEMB
ATOM   2709  C9  CHL1   11      63.088  44.523  13.577  1.00  0.00      MEMB
ATOM   2710  H9  CHL1   11      64.079  44.132  13.876  1.00  0.00      MEMB
ATOM   2711  C10 CHL1   11      62.097  44.212  14.731  1.00  0.00      MEMB
ATOM   2712  C19 CHL1   11      60.650  44.603  14.275  1.00  0.00      MEMB
ATOM   2713 H19A CHL1   11      59.918  44.526  15.100  1.00  0.00      MEMB
ATOM   2714 H19B CHL1   11      60.659  45.651  13.914  1.00  0.00      MEMB
ATOM   2715 H19C CHL1   11      60.219  43.968  13.477  1.00  0.00      MEMB
ATOM   2716  C1  CHL1   11      62.173  42.701  15.149  1.00  0.00      MEMB
ATOM   2717  H1A CHL1   11      61.919  42.007  14.317  1.00  0.00      MEMB
ATOM   2718  H1B CHL1   11      63.162  42.417  15.579  1.00  0.00      MEMB
ATOM   2719  C2  CHL1   11      61.251  42.339  16.307  1.00  0.00      MEMB
ATOM   2720  H2A CHL1   11      61.383  41.260  16.554  1.00  0.00      MEMB
ATOM   2721  H2B CHL1   11      60.219  42.491  15.971  1.00  0.00      MEMB
ATOM   2722  C20 CHL1   11      64.005  46.818   8.276  1.00  0.00      MEMB
ATOM   2723  H20 CHL1   11      63.156  47.355   8.366  1.00  0.00      MEMB
ATOM   2724  C21 CHL1   11      63.622  45.540   7.574  1.00  0.00      MEMB
ATOM   2725 H21A CHL1   11      63.099  44.869   8.264  1.00  0.00      MEMB
ATOM   2726 H21B CHL1   11      64.559  45.077   7.267  1.00  0.00      MEMB
ATOM   2727 H21C CHL1   11      62.987  45.748   6.689  1.00  0.00      MEMB
ATOM   2728  C22 CHL1   11      65.066  47.667   7.459  1.00  0.00      MEMB
ATOM   2729 H22A CHL1   11      65.564  48.474   8.002  1.00  0.00      MEMB
ATOM   2730 H22B CHL1   11      65.919  47.094   7.177  1.00  0.00      MEMB
ATOM   2731  C23 CHL1   11      64.739  48.062   6.042  1.00  0.00      MEMB
ATOM   2732 H23A CHL1   11      64.251  47.223   5.535  1.00  0.00      MEMB
ATOM   2733 H23B CHL1   11      63.966  48.770   6.152  1.00  0.00      MEMB
ATOM   2734  C24 CHL1   11      65.976  48.588   5.283  1.00  0.00      MEMB
ATOM   2735 H24A CHL1   11      66.507  49.362   5.872  1.00  0.00      MEMB
ATOM   2736 H24B CHL1   11      66.697  47.771   5.089  1.00  0.00      MEMB
ATOM   2737  C25 CHL1   11      65.736  49.047   3.859  1.00  0.00      MEMB
ATOM   2738  H25 CHL1   11      64.941  49.826   3.804  1.00  0.00      MEMB
ATOM   2739  C26 CHL1   11      66.855  49.892   3.304  1.00  0.00      MEMB
ATOM   2740 H26A CHL1   11      66.559  50.301   2.319  1.00  0.00      MEMB
ATOM   2741 H26B CHL1   11      67.052  50.772   3.952  1.00  0.00      MEMB
ATOM   2742 H26C CHL1   11      67.737  49.248   3.186  1.00  0.00      MEMB
ATOM   2743  C27 CHL1   11      65.423  47.806   2.963  1.00  0.00      MEMB
ATOM   2744 H27A CHL1   11      65.221  48.220   1.934  1.00  0.00      MEMB
ATOM   2745 H27B CHL1   11      66.090  46.971   2.899  1.00  0.00      MEMB
ATOM   2746 H27C CHL1   11      64.449  47.352   3.316  1.00  0.00      MEMB
ATOM   2747  C3  CHL1   12      -5.523 -15.740  17.303  1.00  0.00      MEMB
ATOM   2748  H3  CHL1   12      -4.457 -15.481  17.127  1.00  0.00      MEMB
ATOM   2749  O3  CHL1   12      -5.727 -15.673  18.713  1.00  0.00      MEMB
ATOM   2750  H3' CHL1   12      -5.319 -14.853  19.013  1.00  0.00      MEMB
ATOM   2751  C4  CHL1   12      -6.460 -14.794  16.526  1.00  0.00      MEMB
ATOM   2752  H4A CHL1   12      -7.464 -15.175  16.824  1.00  0.00      MEMB
ATOM   2753  H4B CHL1   12      -6.311 -13.739  16.857  1.00  0.00      MEMB
ATOM   2754  C5  CHL1   12      -6.305 -14.889  15.017  1.00  0.00      MEMB
ATOM   2755  C6  CHL1   12      -6.029 -13.808  14.264  1.00  0.00      MEMB
ATOM   2756  H6  CHL1   12      -5.983 -12.817  14.722  1.00  0.00      MEMB
ATOM   2757  C7  CHL1   12      -5.779 -13.820  12.787  1.00  0.00      MEMB
ATOM   2758  H7A CHL1   12      -6.231 -12.958  12.248  1.00  0.00      MEMB
ATOM   2759  H7B CHL1   12      -4.684 -13.699  12.648  1.00  0.00      MEMB
ATOM   2760  C8  CHL1   12      -6.232 -15.139  12.120  1.00  0.00      MEMB
ATOM   2761  H8  CHL1   12      -7.338 -15.132  11.994  1.00  0.00      MEMB
ATOM   2762  C14 CHL1   12      -5.534 -15.235  10.777  1.00  0.00      MEMB
ATOM   2763  H14 CHL1   12      -4.423 -15.300  10.939  1.00  0.00      MEMB
ATOM   2764  C15 CHL1   12      -5.725 -14.015   9.866  1.00  0.00      MEMB
ATOM   2765 H15A CHL1   12      -6.777 -13.687  10.000  1.00  0.00      MEMB
ATOM   2766 H15B CHL1   12      -5.065 -13.170  10.141  1.00  0.00      MEMB
ATOM   2767  C16 CHL1   12      -5.453 -14.563   8.463  1.00  0.00      MEMB
ATOM   2768 H16A CHL1   12      -6.341 -14.400   7.821  1.00  0.00      MEMB
ATOM   2769 H16B CHL1   12      -4.558 -14.087   8.011  1.00  0.00      MEMB
ATOM   2770  C17 CHL1   12      -5.239 -16.098   8.610  1.00  0.00      MEMB
ATOM   2771  H17 CHL1   12      -4.139 -16.184   8.798  1.00  0.00      MEMB
ATOM   2772  C13 CHL1   12      -5.929 -16.455   9.955  1.00  0.00      MEMB
ATOM   2773  C18 CHL1   12      -7.436 -16.507   9.713  1.00  0.00      MEMB
ATOM   2774 H18A CHL1   12      -7.804 -15.543   9.341  1.00  0.00      MEMB
ATOM   2775 H18B CHL1   12      -7.627 -17.293   8.952  1.00  0.00      MEMB
ATOM   2776 H18C CHL1   12      -7.974 -16.717  10.661  1.00  0.00      MEMB
ATOM   2777  C12 CHL1   12      -5.555 -17.718  10.743  1.00  0.00      MEMB
ATOM   2778 H12A CHL1   12      -6.011 -18.606  10.260  1.00  0.00      MEMB
ATOM   2779 H12B CHL1   12      -4.457 -17.793  10.670  1.00  0.00      MEMB
ATOM   2780  C11 CHL1   12      -6.106 -17.693  12.201  1.00  0.00      MEMB
ATOM   2781 H11A CHL1   12      -7.205 -17.879  12.160  1.00  0.00      MEMB
ATOM   2782 H11B CHL1   12      -5.659 -18.523  12.783  1.00  0.00      MEMB
ATOM   2783  C9  CHL1   12      -5.852 -16.353  12.954  1.00  0.00      MEMB
ATOM   2784  H9  CHL1   12      -4.745 -16.242  12.999  1.00  0.00      MEMB
ATOM   2785  C10 CHL1   12      -6.373 -16.307  14.423  1.00  0.00      MEMB
ATOM   2786  C19 CHL1   12      -7.846 -16.797  14.465  1.00  0.00      MEMB
ATOM   2787 H19A CHL1   12      -7.874 -17.875  14.192  1.00  0.00      MEMB
ATOM   2788 H19B CHL1   12      -8.258 -16.691  15.486  1.00  0.00      MEMB
ATOM   2789 H19C CHL1   12      -8.521 -16.227  13.799  1.00  0.00      MEMB
ATOM   2790  C1  CHL1   12      -5.531 -17.278  15.293  1.00  0.00      MEMB
ATOM   2791  H1A CHL1   12      -5.775 -18.304  14.941  1.00  0.00      MEMB
ATOM   2792  H1B CHL1   12      -4.451 -17.093  15.104  1.00  0.00      MEMB
ATOM   2793  C2  CHL1   12      -5.797 -17.169  16.805  1.00  0.00      MEMB
ATOM   2794  H2A CHL1   12      -5.101 -17.838  17.341  1.00  0.00      MEMB
ATOM   2795  H2B CHL1   12      -6.844 -17.493  17.019  1.00  0.00      MEMB
ATOM   2796  C20 CHL1   12      -5.504 -16.861   7.297  1.00  0.00      MEMB
ATOM   2797  H20 CHL1   12      -6.522 -16.806   6.854  1.00  0.00      MEMB
ATOM   2798  C21 CHL1   12      -5.201 -18.365   7.539  1.00  0.00      MEMB
ATOM   2799 H21A CHL1   12      -4.150 -18.502   7.865  1.00  0.00      MEMB
ATOM   2800 H21B CHL1   12      -5.338 -18.962   6.612  1.00  0.00      MEMB
ATOM   2801 H21C CHL1   12      -5.823 -18.817   8.316  1.00  0.00      MEMB
ATOM   2802  C22 CHL1   12      -4.647 -16.234   6.168  1.00  0.00      MEMB
ATOM   2803 H22A CHL1   12      -3.655 -15.942   6.549  1.00  0.00      MEMB
ATOM   2804 H22B CHL1   12      -4.584 -17.017   5.411  1.00  0.00      MEMB
ATOM   2805  C23 CHL1   12      -5.274 -15.223   5.227  1.00  0.00      MEMB
ATOM   2806 H23A CHL1   12      -6.225 -15.692   4.899  1.00  0.00      MEMB
ATOM   2807 H23B CHL1   12      -5.482 -14.291   5.777  1.00  0.00      MEMB
ATOM   2808  C24 CHL1   12      -4.452 -14.894   3.961  1.00  0.00      MEMB
ATOM   2809 H24A CHL1   12      -4.972 -13.999   3.556  1.00  0.00      MEMB
ATOM   2810 H24B CHL1   12      -3.402 -14.621   4.206  1.00  0.00      MEMB
ATOM   2811  C25 CHL1   12      -4.466 -15.937   2.819  1.00  0.00      MEMB
ATOM   2812  H25 CHL1   12      -4.486 -16.971   3.245  1.00  0.00      MEMB
ATOM   2813  C26 CHL1   12      -5.698 -15.764   1.966  1.00  0.00      MEMB
ATOM   2814 H26A CHL1   12      -5.595 -16.424   1.078  1.00  0.00      MEMB
ATOM   2815 H26B CHL1   12      -6.596 -16.020   2.569  1.00  0.00      MEMB
ATOM   2816 H26C CHL1   12      -5.735 -14.702   1.636  1.00  0.00      MEMB
ATOM   2817  C27 CHL1   12      -3.225 -15.854   1.916  1.00  0.00      MEMB
ATOM   2818 H27A CHL1   12      -3.278 -16.664   1.150  1.00  0.00      MEMB
ATOM   2819 H27B CHL1   12      -3.113 -14.911   1.365  1.00  0.00      MEMB
ATOM   2820 H27C CHL1   12      -2.331 -16.012   2.561  1.00  0.00      MEMB
ATOM   2821  C3  CHL1   13      39.727  43.858  17.363  1.00  0.00      MEMB
ATOM   2822  H3  CHL1   13      40.563  43.117  17.400  1.00  0.00      MEMB
ATOM   2823  O3  CHL1   13      39.318  44.190  18.685  1.00  0.00      MEMB
ATOM   2824  H3' CHL1   13      38.981  43.360  19.030  1.00  0.00      MEMB
ATOM   2825  C4  CHL1   13      40.120  45.106  16.653  1.00  0.00      MEMB
ATOM   2826  H4A CHL1   13      39.252  45.779  16.735  1.00  0.00      MEMB
ATOM   2827  H4B CHL1   13      40.997  45.581  17.172  1.00  0.00      MEMB
ATOM   2828  C5  CHL1   13      40.305  44.857  15.168  1.00  0.00      MEMB
ATOM   2829  C6  CHL1   13      41.346  45.279  14.607  1.00  0.00      MEMB
ATOM   2830  H6  CHL1   13      41.873  45.780  15.406  1.00  0.00      MEMB
ATOM   2831  C7  CHL1   13      41.743  45.181  13.161  1.00  0.00      MEMB
ATOM   2832  H7A CHL1   13      42.462  45.954  12.852  1.00  0.00      MEMB
ATOM   2833  H7B CHL1   13      42.119  44.205  12.806  1.00  0.00      MEMB
ATOM   2834  C8  CHL1   13      40.668  44.753  12.241  1.00  0.00      MEMB
ATOM   2835  H8  CHL1   13      40.274  45.771  12.153  1.00  0.00      MEMB
ATOM   2836  C14 CHL1   13      41.132  44.211  10.916  1.00  0.00      MEMB
ATOM   2837  H14 CHL1   13      41.834  43.313  11.076  1.00  0.00      MEMB
ATOM   2838  C15 CHL1   13      41.429  45.497  10.233  1.00  0.00      MEMB
ATOM   2839 H15A CHL1   13      42.209  46.219  10.500  1.00  0.00      MEMB
ATOM   2840 H15B CHL1   13      42.413  45.326  10.741  1.00  0.00      MEMB
ATOM   2841  C16 CHL1   13      41.106  44.919   8.120  1.00  0.00      MEMB
ATOM   2842 H16A CHL1   13      40.969  45.994   7.401  1.00  0.00      MEMB
ATOM   2843 H16B CHL1   13      42.091  43.708   7.715  1.00  0.00      MEMB
ATOM   2844  C17 CHL1   13      40.719  43.499   8.461  1.00  0.00      MEMB
ATOM   2845  H17 CHL1   13      41.436  42.700   8.838  1.00  0.00      MEMB
ATOM   2846  C13 CHL1   13      40.147  43.756   9.874  1.00  0.00      MEMB
ATOM   2847  C18 CHL1   13      39.346  45.054   9.636  1.00  0.00      MEMB
ATOM   2848 H18A CHL1   13      38.671  44.863   8.818  1.00  0.00      MEMB
ATOM   2849 H18B CHL1   13      38.917  45.390  10.581  1.00  0.00      MEMB
ATOM   2850 H18C CHL1   13      39.789  45.993   9.233  1.00  0.00      MEMB
ATOM   2851  C12 CHL1   13      39.428  42.640  10.576  1.00  0.00      MEMB
ATOM   2852 H12A CHL1   13      38.617  42.339   9.900  1.00  0.00      MEMB
ATOM   2853 H12B CHL1   13      40.163  41.809  10.676  1.00  0.00      MEMB
ATOM   2854  C11 CHL1   13      38.870  43.098  11.952  1.00  0.00      MEMB
ATOM   2855 H11A CHL1   13      38.068  43.828  11.747  1.00  0.00      MEMB
ATOM   2856 H11B CHL1   13      38.413  42.271  12.514  1.00  0.00      MEMB
ATOM   2857  C9  CHL1   13      39.884  43.707  12.928  1.00  0.00      MEMB
ATOM   2858  H9  CHL1   13      40.595  42.860  13.154  1.00  0.00      MEMB
ATOM   2859  C10 CHL1   13      39.307  44.233  14.280  1.00  0.00      MEMB
ATOM   2860  C19 CHL1   13      38.260  45.330  13.992  1.00  0.00      MEMB
ATOM   2861 H19A CHL1   13      37.370  44.896  13.486  1.00  0.00      MEMB
ATOM   2862 H19B CHL1   13      37.958  45.889  14.896  1.00  0.00      MEMB
ATOM   2863 H19C CHL1   13      38.696  46.110  13.347  1.00  0.00      MEMB
ATOM   2864  C1  CHL1   13      38.704  43.113  15.100  1.00  0.00      MEMB
ATOM   2865  H1A CHL1   13      37.706  42.946  14.652  1.00  0.00      MEMB
ATOM   2866  H1B CHL1   13      39.312  42.202  14.946  1.00  0.00      MEMB
ATOM   2867  C2  CHL1   13      38.497  43.410  16.594  1.00  0.00      MEMB
ATOM   2868  H2A CHL1   13      38.209  42.462  17.042  1.00  0.00      MEMB
ATOM   2869  H2B CHL1   13      37.716  44.216  16.657  1.00  0.00      MEMB
ATOM   2870  C20 CHL1   13      40.456  42.492   7.444  1.00  0.00      MEMB
ATOM   2871  H20 CHL1   13      39.878  43.375   7.559  1.00  0.00      MEMB
ATOM   2872  C21 CHL1   13      39.213  41.826   7.424  1.00  0.00      MEMB
ATOM   2873 H21A CHL1   13      38.381  42.560   7.612  1.00  0.00      MEMB
ATOM   2874 H21B CHL1   13      39.513  41.180   8.255  1.00  0.00      MEMB
ATOM   2875 H21C CHL1   13      39.273  41.499   6.372  1.00  0.00      MEMB
ATOM   2876  C22 CHL1   13      41.408  42.160   6.201  1.00  0.00      MEMB
ATOM   2877 H22A CHL1   13      42.491  42.285   6.133  1.00  0.00      MEMB
ATOM   2878 H22B CHL1   13      42.016  41.506   6.786  1.00  0.00      MEMB
ATOM   2879  C23 CHL1   13      41.087  42.444   4.663  1.00  0.00      MEMB
ATOM   2880 H23A CHL1   13      40.037  42.239   4.524  1.00  0.00      MEMB
ATOM   2881 H23B CHL1   13      41.095  43.477   4.133  1.00  0.00      MEMB
ATOM   2882  C24 CHL1   13      42.050  42.044   3.691  1.00  0.00      MEMB
ATOM   2883 H24A CHL1   13      42.959  42.708   3.672  1.00  0.00      MEMB
ATOM   2884 H24B CHL1   13      42.250  41.080   4.169  1.00  0.00      MEMB
ATOM   2885  C25 CHL1   13      41.157  41.900   2.470  1.00  0.00      MEMB
ATOM   2886  H25 CHL1   13      40.555  40.998   2.628  1.00  0.00      MEMB
ATOM   2887  C26 CHL1   13      40.317  43.003   1.933  1.00  0.00      MEMB
ATOM   2888 H26A CHL1   13      39.684  42.701   1.110  1.00  0.00      MEMB
ATOM   2889 H26B CHL1   13      39.753  43.569   2.704  1.00  0.00      MEMB
ATOM   2890 H26C CHL1   13      40.976  43.565   1.250  1.00  0.00      MEMB
ATOM   2891  C27 CHL1   13      41.946  41.692   1.340  1.00  0.00      MEMB
ATOM   2892 H27A CHL1   13      42.638  42.564   1.159  1.00  0.00      MEMB
ATOM   2893 H27B CHL1   13      42.324  40.681   1.496  1.00  0.00      MEMB
ATOM   2894 H27C CHL1   13      41.618  41.600   0.371  1.00  0.00      MEMB
ATOM   2895  C3  CHL1   14      66.670  38.095  17.269  1.00  0.00      MEMB
ATOM   2896  H3  CHL1   14      65.873  38.825  17.005  1.00  0.00      MEMB
ATOM   2897  O3  CHL1   14      66.974  38.100  18.665  1.00  0.00      MEMB
ATOM   2898  H3' CHL1   14      67.360  37.229  18.857  1.00  0.00      MEMB
ATOM   2899  C4  CHL1   14      66.208  36.737  16.863  1.00  0.00      MEMB
ATOM   2900  H4A CHL1   14      66.848  36.021  17.310  1.00  0.00      MEMB
ATOM   2901  H4B CHL1   14      65.440  36.706  17.494  1.00  0.00      MEMB
ATOM   2902  C5  CHL1   14      65.779  36.274  15.522  1.00  0.00      MEMB
ATOM   2903  C6  CHL1   14      64.608  35.782  15.089  1.00  0.00      MEMB
ATOM   2904  H6  CHL1   14      63.720  35.572  15.717  1.00  0.00      MEMB
ATOM   2905  C7  CHL1   14      64.326  35.605  13.699  1.00  0.00      MEMB
ATOM   2906  H7A CHL1   14      63.591  34.865  13.788  1.00  0.00      MEMB
ATOM   2907  H7B CHL1   14      63.848  36.501  13.308  1.00  0.00      MEMB
ATOM   2908  C8  CHL1   14      65.547  35.296  12.881  1.00  0.00      MEMB
ATOM   2909  H8  CHL1   14      65.886  34.300  13.178  1.00  0.00      MEMB
ATOM   2910  C14 CHL1   14      65.330  35.313  11.386  1.00  0.00      MEMB
ATOM   2911  H14 CHL1   14      65.089  36.354  11.212  1.00  0.00      MEMB
ATOM   2912  C15 CHL1   14      64.369  34.439  10.691  1.00  0.00      MEMB
ATOM   2913 H15A CHL1   14      64.707  33.494  11.189  1.00  0.00      MEMB
ATOM   2914 H15B CHL1   14      63.289  34.597  10.656  1.00  0.00      MEMB
ATOM   2915  C16 CHL1   14      64.659  34.226   9.330  1.00  0.00      MEMB
ATOM   2916 H16A CHL1   14      65.008  33.236   9.531  1.00  0.00      MEMB
ATOM   2917 H16B CHL1   14      63.788  34.216   8.641  1.00  0.00      MEMB
ATOM   2918  C17 CHL1   14      65.936  34.894   9.155  1.00  0.00      MEMB
ATOM   2919  H17 CHL1   14      65.638  35.860   8.926  1.00  0.00      MEMB
ATOM   2920  C13 CHL1   14      66.530  35.044  10.552  1.00  0.00      MEMB
ATOM   2921  C18 CHL1   14      67.214  33.724  10.932  1.00  0.00      MEMB
ATOM   2922 H18A CHL1   14      68.103  33.603  10.291  1.00  0.00      MEMB
ATOM   2923 H18B CHL1   14      67.502  33.778  11.994  1.00  0.00      MEMB
ATOM   2924 H18C CHL1   14      66.585  32.821  10.795  1.00  0.00      MEMB
ATOM   2925  C12 CHL1   14      67.367  36.291  10.767  1.00  0.00      MEMB
ATOM   2926 H12A CHL1   14      68.284  36.234  10.179  1.00  0.00      MEMB
ATOM   2927 H12B CHL1   14      66.774  37.151  10.379  1.00  0.00      MEMB
ATOM   2928  C11 CHL1   14      67.747  36.472  12.244  1.00  0.00      MEMB
ATOM   2929 H11A CHL1   14      68.481  35.682  12.489  1.00  0.00      MEMB
ATOM   2930 H11B CHL1   14      68.267  37.436  12.416  1.00  0.00      MEMB
ATOM   2931  C9  CHL1   14      66.547  36.411  13.206  1.00  0.00      MEMB
ATOM   2932  H9  CHL1   14      65.983  37.360  13.014  1.00  0.00      MEMB
ATOM   2933  C10 CHL1   14      66.948  36.485  14.681  1.00  0.00      MEMB
ATOM   2934  C19 CHL1   14      67.814  35.260  15.018  1.00  0.00      MEMB
ATOM   2935 H19A CHL1   14      67.270  34.319  14.798  1.00  0.00      MEMB
ATOM   2936 H19B CHL1   14      68.694  35.321  14.366  1.00  0.00      MEMB
ATOM   2937 H19C CHL1   14      68.169  35.221  16.066  1.00  0.00      MEMB
ATOM   2938  C1  CHL1   14      67.710  37.808  15.014  1.00  0.00      MEMB
ATOM   2939  H1A CHL1   14      68.724  37.709  14.581  1.00  0.00      MEMB
ATOM   2940  H1B CHL1   14      67.164  38.654  14.547  1.00  0.00      MEMB
ATOM   2941  C2  CHL1   14      67.937  38.207  16.489  1.00  0.00      MEMB
ATOM   2942  H2A CHL1   14      68.324  39.239  16.560  1.00  0.00      MEMB
ATOM   2943  H2B CHL1   14      68.674  37.518  16.952  1.00  0.00      MEMB
ATOM   2944  C20 CHL1   14      66.781  34.388   8.051  1.00  0.00      MEMB
ATOM   2945  H20 CHL1   14      67.394  33.537   8.384  1.00  0.00      MEMB
ATOM   2946  C21 CHL1   14      67.647  35.445   7.443  1.00  0.00      MEMB
ATOM   2947 H21A CHL1   14      68.303  35.849   8.198  1.00  0.00      MEMB
ATOM   2948 H21B CHL1   14      67.051  36.235   6.941  1.00  0.00      MEMB
ATOM   2949 H21C CHL1   14      68.309  34.955   6.705  1.00  0.00      MEMB
ATOM   2950  C22 CHL1   14      66.089  33.888   6.904  1.00  0.00      MEMB
ATOM   2951 H22A CHL1   14      65.536  33.122   7.169  1.00  0.00      MEMB
ATOM   2952 H22B CHL1   14      65.410  34.389   6.338  1.00  0.00      MEMB
ATOM   2953  C23 CHL1   14      66.949  33.401   5.923  1.00  0.00      MEMB
ATOM   2954 H23A CHL1   14      67.288  34.256   5.295  1.00  0.00      MEMB
ATOM   2955 H23B CHL1   14      67.704  32.712   6.301  1.00  0.00      MEMB
ATOM   2956  C24 CHL1   14      66.122  32.806   5.035  1.00  0.00      MEMB
ATOM   2957 H24A CHL1   14      65.485  31.973   5.306  1.00  0.00      MEMB
ATOM   2958 H24B CHL1   14      65.598  33.426   4.407  1.00  0.00      MEMB
ATOM   2959  C25 CHL1   14      67.117  32.510   4.053  1.00  0.00      MEMB
ATOM   2960  H25 CHL1   14      66.814  31.371   4.627  1.00  0.00      MEMB
ATOM   2961  C26 CHL1   14      66.697  31.219   1.939  1.00  0.00      MEMB
ATOM   2962 H26A CHL1   14      65.882  30.978   2.043  1.00  0.00      MEMB
ATOM   2963 H26B CHL1   14      66.936  30.727   1.198  1.00  0.00      MEMB
ATOM   2964 H26C CHL1   14      66.411  30.143   2.680  1.00  0.00      MEMB
ATOM   2965  C27 CHL1   14      67.802  33.241   3.328  1.00  0.00      MEMB
ATOM   2966 H27A CHL1   14      68.042  32.733   2.342  1.00  0.00      MEMB
ATOM   2967 H27B CHL1   14      67.174  33.543   2.519  1.00  0.00      MEMB
ATOM   2968 H27C CHL1   14      68.778  32.944   3.766  1.00  0.00      MEMB
ATOM   2969  C3  CHL1   15      27.997  75.686  17.285  1.00  0.00      MEMB
ATOM   2970  H3  CHL1   15      28.320  76.745  17.171  1.00  0.00      MEMB
ATOM   2971  O3  CHL1   15      27.796  75.474  18.659  1.00  0.00      MEMB
ATOM   2972  H3' CHL1   15      28.669  75.717  19.045  1.00  0.00      MEMB
ATOM   2973  C4  CHL1   15      26.649  75.406  16.606  1.00  0.00      MEMB
ATOM   2974  H4A CHL1   15      26.159  74.513  17.037  1.00  0.00      MEMB
ATOM   2975  H4B CHL1   15      25.979  76.267  16.829  1.00  0.00      MEMB
ATOM   2976  C5  CHL1   15      26.638  75.137  15.138  1.00  0.00      MEMB
ATOM   2977  C6  CHL1   15      25.654  75.646  14.408  1.00  0.00      MEMB
ATOM   2978  H6  CHL1   15      24.864  76.229  14.909  1.00  0.00      MEMB
ATOM   2979  C7  CHL1   15      25.473  75.455  12.952  1.00  0.00      MEMB
ATOM   2980  H7A CHL1   15      24.449  75.139  12.804  1.00  0.00      MEMB
ATOM   2981  H7B CHL1   15      25.478  76.397  12.420  1.00  0.00      MEMB
ATOM   2982  C8  CHL1   15      26.478  74.470  12.340  1.00  0.00      MEMB
ATOM   2983  H8  CHL1   15      26.004  73.474  12.404  1.00  0.00      MEMB
ATOM   2984  C14 CHL1   15      26.756  74.768  10.884  1.00  0.00      MEMB
ATOM   2985  H14 CHL1   15      27.339  75.713  10.882  1.00  0.00      MEMB
ATOM   2986  C15 CHL1   15      25.582  75.006   9.935  1.00  0.00      MEMB
ATOM   2987 H15A CHL1   15      24.838  74.209  10.047  1.00  0.00      MEMB
ATOM   2988 H15B CHL1   15      25.085  75.986  10.084  1.00  0.00      MEMB
ATOM   2989  C16 CHL1   15      26.291  74.913   8.590  1.00  0.00      MEMB
ATOM   2990 H16A CHL1   15      25.702  74.451   7.796  1.00  0.00      MEMB
ATOM   2991 H16B CHL1   15      26.570  75.856   8.220  1.00  0.00      MEMB
ATOM   2992  C17 CHL1   15      27.740  74.407   8.801  1.00  0.00      MEMB
ATOM   2993  H17 CHL1   15      28.383  75.327   8.844  1.00  0.00      MEMB
ATOM   2994  C13 CHL1   15      27.692  73.798  10.178  1.00  0.00      MEMB
ATOM   2995  C18 CHL1   15      27.077  72.405  10.042  1.00  0.00      MEMB
ATOM   2996 H18A CHL1   15      27.801  71.835   9.434  1.00  0.00      MEMB
ATOM   2997 H18B CHL1   15      26.945  71.902  11.022  1.00  0.00      MEMB
ATOM   2998 H18C CHL1   15      26.109  72.434   9.501  1.00  0.00      MEMB
ATOM   2999  C12 CHL1   15      29.019  73.790  10.916  1.00  0.00      MEMB
ATOM   3000 H12A CHL1   15      29.755  73.098  10.469  1.00  0.00      MEMB
ATOM   3001 H12B CHL1   15      29.387  74.831  10.778  1.00  0.00      MEMB
ATOM   3002  C11 CHL1   15      28.775  73.444  12.389  1.00  0.00      MEMB
ATOM   3003 H11A CHL1   15      28.286  72.445  12.450  1.00  0.00      MEMB
ATOM   3004 H11B CHL1   15      29.721  73.386  12.951  1.00  0.00      MEMB
ATOM   3005  C9  CHL1   15      27.834  74.460  13.065  1.00  0.00      MEMB
ATOM   3006  H9  CHL1   15      28.291  75.466  12.909  1.00  0.00      MEMB
ATOM   3007  C10 CHL1   15      27.792  74.314  14.593  1.00  0.00      MEMB
ATOM   3008  C19 CHL1   15      27.556  72.817  14.918  1.00  0.00      MEMB
ATOM   3009 H19A CHL1   15      26.756  72.417  14.261  1.00  0.00      MEMB
ATOM   3010 H19B CHL1   15      28.484  72.214  14.804  1.00  0.00      MEMB
ATOM   3011 H19C CHL1   15      27.207  72.659  15.948  1.00  0.00      MEMB
ATOM   3012  C1  CHL1   15      29.108  74.884  15.216  1.00  0.00      MEMB
ATOM   3013  H1A CHL1   15      30.013  74.373  14.822  1.00  0.00      MEMB
ATOM   3014  H1B CHL1   15      29.166  75.964  14.950  1.00  0.00      MEMB
ATOM   3015  C2  CHL1   15      29.153  74.832  16.747  1.00  0.00      MEMB
ATOM   3016  H2A CHL1   15      30.127  75.236  17.128  1.00  0.00      MEMB
ATOM   3017  H2B CHL1   15      29.072  73.769  17.040  1.00  0.00      MEMB
ATOM   3018  C20 CHL1   15      28.242  73.617   7.616  1.00  0.00      MEMB
ATOM   3019  H20 CHL1   15      27.538  72.769   7.436  1.00  0.00      MEMB
ATOM   3020  C21 CHL1   15      29.667  73.014   7.762  1.00  0.00      MEMB
ATOM   3021 H21A CHL1   15      29.894  72.386   6.876  1.00  0.00      MEMB
ATOM   3022 H21B CHL1   15      29.759  72.350   8.639  1.00  0.00      MEMB
ATOM   3023 H21C CHL1   15      30.463  73.778   7.838  1.00  0.00      MEMB
ATOM   3024  C22 CHL1   15      28.148  74.518   6.397  1.00  0.00      MEMB
ATOM   3025 H22A CHL1   15      27.120  74.942   6.303  1.00  0.00      MEMB
ATOM   3026 H22B CHL1   15      28.817  75.410   6.465  1.00  0.00      MEMB
ATOM   3027  C23 CHL1   15      28.371  73.671   5.160  1.00  0.00      MEMB
ATOM   3028 H23A CHL1   15      29.439  73.405   5.003  1.00  0.00      MEMB
ATOM   3029 H23B CHL1   15      27.766  72.765   5.154  1.00  0.00      MEMB
ATOM   3030  C24 CHL1   15      27.918  74.475   4.027  1.00  0.00      MEMB
ATOM   3031 H24A CHL1   15      26.866  74.845   3.989  1.00  0.00      MEMB
ATOM   3032 H24B CHL1   15      28.647  75.277   4.343  1.00  0.00      MEMB
ATOM   3033  C25 CHL1   15      28.256  74.036   2.606  1.00  0.00      MEMB
ATOM   3034  H25 CHL1   15      29.352  73.903   2.516  1.00  0.00      MEMB
ATOM   3035  C26 CHL1   15      27.533  72.879   2.512  1.00  0.00      MEMB
ATOM   3036 H26A CHL1   15      26.451  73.005   2.217  1.00  0.00      MEMB
ATOM   3037 H26B CHL1   15      28.144  72.713   1.569  1.00  0.00      MEMB
ATOM   3038 H26C CHL1   15      27.654  72.039   3.201  1.00  0.00      MEMB
ATOM   3039  C27 CHL1   15      27.682  74.697   1.278  1.00  0.00      MEMB
ATOM   3040 H27A CHL1   15      26.575  74.796   1.300  1.00  0.00      MEMB
ATOM   3041 H27B CHL1   15      27.979  75.686   1.052  1.00  0.00      MEMB
ATOM   3042 H27C CHL1   15      28.144  74.340   0.353  1.00  0.00      MEMB
ATOM   3043  C3  CHL1   16     -70.906 -35.191  17.294  1.00  0.00      MEMB
ATOM   3044  H3  CHL1   16     -70.128 -35.977  17.191  1.00  0.00      MEMB
ATOM   3045  O3  CHL1   16     -71.216 -35.051  18.654  1.00  0.00      MEMB
ATOM   3046  H3' CHL1   16     -71.531 -35.920  18.908  1.00  0.00      MEMB
ATOM   3047  C4  CHL1   16     -70.406 -33.841  16.780  1.00  0.00      MEMB
ATOM   3048  H4A CHL1   16     -71.200 -33.088  17.017  1.00  0.00      MEMB
ATOM   3049  H4B CHL1   16     -69.506 -33.530  17.359  1.00  0.00      MEMB
ATOM   3050  C5  CHL1   16     -70.122 -33.929  15.289  1.00  0.00      MEMB
ATOM   3051  C6  CHL1   16     -68.946 -33.530  14.777  1.00  0.00      MEMB
ATOM   3052  H6  CHL1   16     -68.143 -33.173  15.440  1.00  0.00      MEMB
ATOM   3053  C7  CHL1   16     -68.654 -33.478  13.303  1.00  0.00      MEMB
ATOM   3054  H7A CHL1   16     -68.241 -32.479  13.023  1.00  0.00      MEMB
ATOM   3055  H7B CHL1   16     -67.898 -34.258  13.086  1.00  0.00      MEMB
ATOM   3056  C8  CHL1   16     -69.876 -33.708  12.374  1.00  0.00      MEMB
ATOM   3057  H8  CHL1   16     -70.383 -32.747  12.264  1.00  0.00      MEMB
ATOM   3058  C14 CHL1   16     -69.462 -34.082  10.969  1.00  0.00      MEMB
ATOM   3059  H14 CHL1   16     -68.963 -35.061  11.086  1.00  0.00      MEMB
ATOM   3060  C15 CHL1   16     -68.439 -33.181  10.255  1.00  0.00      MEMB
ATOM   3061 H15A CHL1   16     -68.675 -32.126  10.496  1.00  0.00      MEMB
ATOM   3062 H15B CHL1   16     -67.446 -33.425  10.681  1.00  0.00      MEMB
ATOM   3063  C16 CHL1   16     -68.619 -33.520   8.758  1.00  0.00      MEMB
ATOM   3064 H16A CHL1   16     -68.913 -32.631   8.153  1.00  0.00      MEMB
ATOM   3065 H16B CHL1   16     -67.724 -34.007   8.316  1.00  0.00      MEMB
ATOM   3066  C17 CHL1   16     -69.804 -34.532   8.692  1.00  0.00      MEMB
ATOM   3067  H17 CHL1   16     -69.376 -35.540   8.769  1.00  0.00      MEMB
ATOM   3068  C13 CHL1   16     -70.592 -34.306   9.999  1.00  0.00      MEMB
ATOM   3069  C18 CHL1   16     -71.365 -33.005   9.864  1.00  0.00      MEMB
ATOM   3070 H18A CHL1   16     -70.816 -32.112   9.526  1.00  0.00      MEMB
ATOM   3071 H18B CHL1   16     -71.966 -33.321   9.017  1.00  0.00      MEMB
ATOM   3072 H18C CHL1   16     -72.023 -32.748  10.724  1.00  0.00      MEMB
ATOM   3073  C12 CHL1   16     -71.487 -35.454  10.511  1.00  0.00      MEMB
ATOM   3074 H12A CHL1   16     -72.404 -35.595   9.898  1.00  0.00      MEMB
ATOM   3075 H12B CHL1   16     -70.900 -36.397  10.511  1.00  0.00      MEMB
ATOM   3076  C11 CHL1   16     -71.977 -35.121  11.928  1.00  0.00      MEMB
ATOM   3077 H11A CHL1   16     -72.701 -34.292  11.765  1.00  0.00      MEMB
ATOM   3078 H11B CHL1   16     -72.574 -35.954  12.338  1.00  0.00      MEMB
ATOM   3079  C9  CHL1   16     -70.816 -34.792  12.927  1.00  0.00      MEMB
ATOM   3080  H9  CHL1   16     -70.203 -35.698  13.017  1.00  0.00      MEMB
ATOM   3081  C10 CHL1   16     -71.237 -34.603  14.402  1.00  0.00      MEMB
ATOM   3082  C19 CHL1   16     -72.437 -33.823  14.248  1.00  0.00      MEMB
ATOM   3083 H19A CHL1   16     -72.547 -33.438  15.244  1.00  0.00      MEMB
ATOM   3084 H19B CHL1   16     -71.942 -33.140  13.593  1.00  0.00      MEMB
ATOM   3085 H19C CHL1   16     -73.432 -34.026  13.830  1.00  0.00      MEMB
ATOM   3086  C1  CHL1   16     -71.866 -35.813  15.063  1.00  0.00      MEMB
ATOM   3087  H1A CHL1   16     -72.793 -36.058  14.498  1.00  0.00      MEMB
ATOM   3088  H1B CHL1   16     -71.144 -36.610  14.886  1.00  0.00      MEMB
ATOM   3089  C2  CHL1   16     -72.164 -35.664  16.571  1.00  0.00      MEMB
ATOM   3090  H2A CHL1   16     -72.485 -36.650  16.964  1.00  0.00      MEMB
ATOM   3091  H2B CHL1   16     -72.984 -34.947  16.813  1.00  0.00      MEMB
ATOM   3092  C20 CHL1   16     -70.463 -34.647   7.323  1.00  0.00      MEMB
ATOM   3093  H20 CHL1   16     -71.105 -33.865   7.219  1.00  0.00      MEMB
ATOM   3094  C21 CHL1   16     -71.437 -35.816   7.198  1.00  0.00      MEMB
ATOM   3095 H21A CHL1   16     -70.991 -36.664   7.731  1.00  0.00      MEMB
ATOM   3096 H21B CHL1   16     -71.645 -35.999   6.125  1.00  0.00      MEMB
ATOM   3097 H21C CHL1   16     -72.422 -35.617   7.672  1.00  0.00      MEMB
ATOM   3098  C22 CHL1   16     -69.515 -34.381   6.136  1.00  0.00      MEMB
ATOM   3099 H22A CHL1   16     -69.121 -33.340   6.232  1.00  0.00      MEMB
ATOM   3100 H22B CHL1   16     -68.743 -35.156   6.222  1.00  0.00      MEMB
ATOM   3101  C23 CHL1   16     -70.039 -34.465   4.702  1.00  0.00      MEMB
ATOM   3102 H23A CHL1   16     -70.526 -35.439   4.547  1.00  0.00      MEMB
ATOM   3103 H23B CHL1   16     -70.831 -33.731   4.537  1.00  0.00      MEMB
ATOM   3104  C24 CHL1   16     -68.922 -34.364   3.643  1.00  0.00      MEMB
ATOM   3105 H24A CHL1   16     -68.509 -33.335   3.557  1.00  0.00      MEMB
ATOM   3106 H24B CHL1   16     -68.089 -35.057   3.908  1.00  0.00      MEMB
ATOM   3107  C25 CHL1   16     -69.374 -34.905   2.274  1.00  0.00      MEMB
ATOM   3108  H25 CHL1   16     -69.797 -35.922   2.470  1.00  0.00      MEMB
ATOM   3109  C26 CHL1   16     -70.420 -33.976   1.608  1.00  0.00      MEMB
ATOM   3110 H26A CHL1   16     -69.871 -33.097   1.209  1.00  0.00      MEMB
ATOM   3111 H26B CHL1   16     -70.977 -34.432   0.763  1.00  0.00      MEMB
ATOM   3112 H26C CHL1   16     -71.170 -33.569   2.311  1.00  0.00      MEMB
ATOM   3113  C27 CHL1   16     -68.166 -35.026   1.322  1.00  0.00      MEMB
ATOM   3114 H27A CHL1   16     -67.929 -33.993   1.008  1.00  0.00      MEMB
ATOM   3115 H27B CHL1   16     -67.211 -35.432   1.724  1.00  0.00      MEMB
ATOM   3116 H27C CHL1   16     -68.470 -35.620   0.435  1.00  0.00      MEMB
ATOM   3117  C3  CHL1   17      11.795  49.178  17.343  1.00  0.00      MEMB
ATOM   3118  H3  CHL1   17      12.861  49.499  17.248  1.00  0.00      MEMB
ATOM   3119  O3  CHL1   17      11.524  48.934  18.700  1.00  0.00      MEMB
ATOM   3120  H3' CHL1   17      12.133  48.195  18.914  1.00  0.00      MEMB
ATOM   3121  C4  CHL1   17      10.883  50.290  16.825  1.00  0.00      MEMB
ATOM   3122  H4A CHL1   17       9.825  50.120  17.125  1.00  0.00      MEMB
ATOM   3123  H4B CHL1   17      11.231  51.209  17.347  1.00  0.00      MEMB
ATOM   3124  C5  CHL1   17      11.058  50.404  15.331  1.00  0.00      MEMB
ATOM   3125  C6  CHL1   17      11.398  51.559  14.761  1.00  0.00      MEMB
ATOM   3126  H6  CHL1   17      11.261  52.500  15.335  1.00  0.00      MEMB
ATOM   3127  C7  CHL1   17      11.354  51.638  13.263  1.00  0.00      MEMB
ATOM   3128  H7A CHL1   17      10.609  52.295  12.993  1.00  0.00      MEMB
ATOM   3129  H7B CHL1   17      12.191  52.167  12.809  1.00  0.00      MEMB
ATOM   3130  C8  CHL1   17      10.619  50.578  12.456  1.00  0.00      MEMB
ATOM   3131  H8  CHL1   17       9.510  50.585  12.620  1.00  0.00      MEMB
ATOM   3132  C14 CHL1   17      10.877  50.796  10.957  1.00  0.00      MEMB
ATOM   3133  H14 CHL1   17      11.989  50.751  10.929  1.00  0.00      MEMB
ATOM   3134  C15 CHL1   17      10.609  52.074  10.208  1.00  0.00      MEMB
ATOM   3135 H15A CHL1   17       9.583  52.438  10.466  1.00  0.00      MEMB
ATOM   3136 H15B CHL1   17      11.473  52.772  10.405  1.00  0.00      MEMB
ATOM   3137  C16 CHL1   17      10.581  51.847   8.766  1.00  0.00      MEMB
ATOM   3138 H16A CHL1   17       9.560  52.161   8.441  1.00  0.00      MEMB
ATOM   3139 H16B CHL1   17      11.383  52.473   8.331  1.00  0.00      MEMB
ATOM   3140  C17 CHL1   17      10.822  50.351   8.645  1.00  0.00      MEMB
ATOM   3141  H17 CHL1   17      11.922  50.209   8.616  1.00  0.00      MEMB
ATOM   3142  C13 CHL1   17      10.375  49.755  10.019  1.00  0.00      MEMB
ATOM   3143  C18 CHL1   17       8.841  49.627  10.023  1.00  0.00      MEMB
ATOM   3144 H18A CHL1   17       8.333  50.552   9.656  1.00  0.00      MEMB
ATOM   3145 H18B CHL1   17       8.572  48.798   9.340  1.00  0.00      MEMB
ATOM   3146 H18C CHL1   17       8.494  49.327  11.033  1.00  0.00      MEMB
ATOM   3147  C12 CHL1   17      11.137  48.533  10.534  1.00  0.00      MEMB
ATOM   3148 H12A CHL1   17      10.905  47.656   9.925  1.00  0.00      MEMB
ATOM   3149 H12B CHL1   17      12.209  48.790  10.400  1.00  0.00      MEMB
ATOM   3150  C11 CHL1   17      10.935  48.177  12.029  1.00  0.00      MEMB
ATOM   3151 H11A CHL1   17       9.876  47.892  12.135  1.00  0.00      MEMB
ATOM   3152 H11B CHL1   17      11.567  47.299  12.266  1.00  0.00      MEMB
ATOM   3153  C9  CHL1   17      11.233  49.321  13.006  1.00  0.00      MEMB
ATOM   3154  H9  CHL1   17      12.346  49.475  13.012  1.00  0.00      MEMB
ATOM   3155  C10 CHL1   17      10.881  49.099  14.510  1.00  0.00      MEMB
ATOM   3156  C19 CHL1   17       9.415  48.595  14.649  1.00  0.00      MEMB
ATOM   3157 H19A CHL1   17       8.682  49.199  14.086  1.00  0.00      MEMB
ATOM   3158 H19B CHL1   17       9.313  47.549  14.308  1.00  0.00      MEMB
ATOM   3159 H19C CHL1   17       9.103  48.628  15.712  1.00  0.00      MEMB
ATOM   3160  C1  CHL1   17      11.823  48.030  15.120  1.00  0.00      MEMB
ATOM   3161  H1A CHL1   17      11.659  47.031  14.664  1.00  0.00      MEMB
ATOM   3162  H1B CHL1   17      12.889  48.319  14.968  1.00  0.00      MEMB
ATOM   3163  C2  CHL1   17      11.598  47.857  16.618  1.00  0.00      MEMB
ATOM   3164  H2A CHL1   17      12.354  47.137  16.996  1.00  0.00      MEMB
ATOM   3165  H2B CHL1   17      10.571  47.468  16.808  1.00  0.00      MEMB
ATOM   3166  C20 CHL1   17      10.238  49.920   7.307  1.00  0.00      MEMB
ATOM   3167  H20 CHL1   17       9.129  50.013   7.389  1.00  0.00      MEMB
ATOM   3168  C21 CHL1   17      10.621  48.458   7.019  1.00  0.00      MEMB
ATOM   3169 H21A CHL1   17      10.467  47.827   7.914  1.00  0.00      MEMB
ATOM   3170 H21B CHL1   17      11.690  48.395   6.728  1.00  0.00      MEMB
ATOM   3171 H21C CHL1   17      10.006  48.063   6.181  1.00  0.00      MEMB
ATOM   3172  C22 CHL1   17      10.674  50.862   6.127  1.00  0.00      MEMB
ATOM   3173 H22A CHL1   17      10.269  51.888   6.273  1.00  0.00      MEMB
ATOM   3174 H22B CHL1   17      11.776  50.956   6.034  1.00  0.00      MEMB
ATOM   3175  C23 CHL1   17      10.175  50.352   4.777  1.00  0.00      MEMB
ATOM   3176 H23A CHL1   17      10.751  49.432   4.493  1.00  0.00      MEMB
ATOM   3177 H23B CHL1   17       9.120  50.036   4.926  1.00  0.00      MEMB
ATOM   3178  C24 CHL1   17      10.350  51.314   3.587  1.00  0.00      MEMB
ATOM   3179 H24A CHL1   17      11.400  51.638   3.444  1.00  0.00      MEMB
ATOM   3180 H24B CHL1   17      10.065  50.672   2.727  1.00  0.00      MEMB
ATOM   3181  C25 CHL1   17       9.555  52.622   3.462  1.00  0.00      MEMB
ATOM   3182  H25 CHL1   17       9.738  53.350   4.258  1.00  0.00      MEMB
ATOM   3183  C26 CHL1   17       9.735  53.226   2.081  1.00  0.00      MEMB
ATOM   3184 H26A CHL1   17      10.721  53.692   2.254  1.00  0.00      MEMB
ATOM   3185 H26B CHL1   17       9.810  52.653   1.159  1.00  0.00      MEMB
ATOM   3186 H26C CHL1   17       8.920  53.918   1.787  1.00  0.00      MEMB
ATOM   3187  C27 CHL1   17       8.151  52.502   3.638  1.00  0.00      MEMB
ATOM   3188 H27A CHL1   17       8.068  51.667   2.971  1.00  0.00      MEMB
ATOM   3189 H27B CHL1   17       7.641  52.072   4.493  1.00  0.00      MEMB
ATOM   3190 H27C CHL1   17       7.564  53.355   3.227  1.00  0.00      MEMB
ATOM   3191  C3  CHL1   18     -13.790  27.037  17.306  1.00  0.00      MEMB
ATOM   3192  H3  CHL1   18     -12.872  26.639  16.815  1.00  0.00      MEMB
ATOM   3193  O3  CHL1   18     -13.677  26.852  18.710  1.00  0.00      MEMB
ATOM   3194  H3' CHL1   18     -13.855  27.723  19.074  1.00  0.00      MEMB
ATOM   3195  C4  CHL1   18     -13.840  28.526  16.968  1.00  0.00      MEMB
ATOM   3196  H4A CHL1   18     -14.700  28.961  17.520  1.00  0.00      MEMB
ATOM   3197  H4B CHL1   18     -12.909  28.971  17.382  1.00  0.00      MEMB
ATOM   3198  C5  CHL1   18     -13.943  28.805  15.481  1.00  0.00      MEMB
ATOM   3199  C6  CHL1   18     -13.158  29.710  14.871  1.00  0.00      MEMB
ATOM   3200  H6  CHL1   18     -12.456  30.293  15.502  1.00  0.00      MEMB
ATOM   3201  C7  CHL1   18     -13.326  30.104  13.413  1.00  0.00      MEMB
ATOM   3202  H7A CHL1   18     -13.293  31.209  13.323  1.00  0.00      MEMB
ATOM   3203  H7B CHL1   18     -12.485  29.765  12.775  1.00  0.00      MEMB
ATOM   3204  C8  CHL1   18     -14.568  29.484  12.701  1.00  0.00      MEMB
ATOM   3205  H8  CHL1   18     -15.461  30.097  12.947  1.00  0.00      MEMB
ATOM   3206  C14 CHL1   18     -14.389  29.496  11.186  1.00  0.00      MEMB
ATOM   3207  H14 CHL1   18     -13.583  28.783  10.875  1.00  0.00      MEMB
ATOM   3208  C15 CHL1   18     -14.034  30.838  10.551  1.00  0.00      MEMB
ATOM   3209 H15A CHL1   18     -14.598  31.666  11.037  1.00  0.00      MEMB
ATOM   3210 H15B CHL1   18     -12.964  31.016  10.690  1.00  0.00      MEMB
ATOM   3211  C16 CHL1   18     -14.476  30.662   9.091  1.00  0.00      MEMB
ATOM   3212 H16A CHL1   18     -15.217  31.465   8.899  1.00  0.00      MEMB
ATOM   3213 H16B CHL1   18     -13.674  30.707   8.331  1.00  0.00      MEMB
ATOM   3214  C17 CHL1   18     -15.219  29.293   8.992  1.00  0.00      MEMB
ATOM   3215  H17 CHL1   18     -14.466  28.517   8.736  1.00  0.00      MEMB
ATOM   3216  C13 CHL1   18     -15.598  29.018  10.441  1.00  0.00      MEMB
ATOM   3217  C18 CHL1   18     -16.707  30.038  10.756  1.00  0.00      MEMB
ATOM   3218 H18A CHL1   18     -17.545  29.874  10.104  1.00  0.00      MEMB
ATOM   3219 H18B CHL1   18     -17.097  29.930  11.781  1.00  0.00      MEMB
ATOM   3220 H18C CHL1   18     -16.667  31.069  10.453  1.00  0.00      MEMB
ATOM   3221  C12 CHL1   18     -15.739  27.518  10.836  1.00  0.00      MEMB
ATOM   3222 H12A CHL1   18     -16.501  27.021  10.261  1.00  0.00      MEMB
ATOM   3223 H12B CHL1   18     -14.861  26.972  10.457  1.00  0.00      MEMB
ATOM   3224  C11 CHL1   18     -15.841  27.257  12.354  1.00  0.00      MEMB
ATOM   3225 H11A CHL1   18     -16.804  27.577  12.709  1.00  0.00      MEMB
ATOM   3226 H11B CHL1   18     -15.795  26.171  12.584  1.00  0.00      MEMB
ATOM   3227  C9  CHL1   18     -14.782  28.034  13.178  1.00  0.00      MEMB
ATOM   3228  H9  CHL1   18     -13.841  27.506  12.900  1.00  0.00      MEMB
ATOM   3229  C10 CHL1   18     -14.963  27.932  14.735  1.00  0.00      MEMB
ATOM   3230  C19 CHL1   18     -16.298  28.535  15.114  1.00  0.00      MEMB
ATOM   3231 H19A CHL1   18     -16.294  29.468  14.580  1.00  0.00      MEMB
ATOM   3232 H19B CHL1   18     -17.133  27.873  14.823  1.00  0.00      MEMB
ATOM   3233 H19C CHL1   18     -16.501  28.880  16.137  1.00  0.00      MEMB
ATOM   3234  C1  CHL1   18     -15.007  26.461  15.222  1.00  0.00      MEMB
ATOM   3235  H1A CHL1   18     -15.886  25.952  14.774  1.00  0.00      MEMB
ATOM   3236  H1B CHL1   18     -14.100  25.954  14.842  1.00  0.00      MEMB
ATOM   3237  C2  CHL1   18     -15.007  26.293  16.758  1.00  0.00      MEMB
ATOM   3238  H2A CHL1   18     -14.844  25.231  17.043  1.00  0.00      MEMB
ATOM   3239  H2B CHL1   18     -15.967  26.599  17.229  1.00  0.00      MEMB
ATOM   3240  C20 CHL1   18     -16.289  29.301   7.875  1.00  0.00      MEMB
ATOM   3241  H20 CHL1   18     -17.098  30.028   8.132  1.00  0.00      MEMB
ATOM   3242  C21 CHL1   18     -16.979  27.946   7.637  1.00  0.00      MEMB
ATOM   3243 H21A CHL1   18     -17.666  27.708   8.412  1.00  0.00      MEMB
ATOM   3244 H21B CHL1   18     -16.306  27.081   7.653  1.00  0.00      MEMB
ATOM   3245 H21C CHL1   18     -17.630  27.955   6.742  1.00  0.00      MEMB
ATOM   3246  C22 CHL1   18     -15.656  29.715   6.534  1.00  0.00      MEMB
ATOM   3247 H22A CHL1   18     -15.143  30.697   6.642  1.00  0.00      MEMB
ATOM   3248 H22B CHL1   18     -14.916  28.931   6.253  1.00  0.00      MEMB
ATOM   3249  C23 CHL1   18     -16.674  29.899   5.402  1.00  0.00      MEMB
ATOM   3250 H23A CHL1   18     -17.149  28.937   5.122  1.00  0.00      MEMB
ATOM   3251 H23B CHL1   18     -17.464  30.564   5.820  1.00  0.00      MEMB
ATOM   3252  C24 CHL1   18     -16.018  30.547   4.171  1.00  0.00      MEMB
ATOM   3253 H24A CHL1   18     -15.405  31.390   4.554  1.00  0.00      MEMB
ATOM   3254 H24B CHL1   18     -15.370  29.825   3.629  1.00  0.00      MEMB
ATOM   3255  C25 CHL1   18     -16.994  31.125   3.139  1.00  0.00      MEMB
ATOM   3256  H25 CHL1   18     -17.847  31.527   3.728  1.00  0.00      MEMB
ATOM   3257  C26 CHL1   18     -16.366  32.235   2.261  1.00  0.00      MEMB
ATOM   3258 H26A CHL1   18     -15.562  31.851   1.593  1.00  0.00      MEMB
ATOM   3259 H26B CHL1   18     -17.153  32.686   1.619  1.00  0.00      MEMB
ATOM   3260 H26C CHL1   18     -15.933  33.046   2.877  1.00  0.00      MEMB
ATOM   3261  C27 CHL1   18     -17.537  30.033   2.229  1.00  0.00      MEMB
ATOM   3262 H27A CHL1   18     -17.977  29.201   2.817  1.00  0.00      MEMB
ATOM   3263 H27B CHL1   18     -18.312  30.474   1.562  1.00  0.00      MEMB
ATOM   3264 H27C CHL1   18     -16.673  29.646   1.646  1.00  0.00      MEMB
ATOM   3265  C3  CHL1   19     -63.883 -53.772  17.282  1.00  0.00      MEMB
ATOM   3266  H3  CHL1   19     -64.293 -52.761  17.063  1.00  0.00      MEMB
ATOM   3267  O3  CHL1   19     -63.789 -53.962  18.688  1.00  0.00      MEMB
ATOM   3268  H3' CHL1   19     -63.147 -53.307  19.021  1.00  0.00      MEMB
ATOM   3269  C4  CHL1   19     -64.850 -54.827  16.745  1.00  0.00      MEMB
ATOM   3270  H4A CHL1   19     -64.475 -55.818  17.073  1.00  0.00      MEMB
ATOM   3271  H4B CHL1   19     -65.815 -54.677  17.275  1.00  0.00      MEMB
ATOM   3272  C5  CHL1   19     -65.015 -54.751  15.241  1.00  0.00      MEMB
ATOM   3273  C6  CHL1   19     -66.226 -54.546  14.698  1.00  0.00      MEMB
ATOM   3274  H6  CHL1   19     -67.119 -54.497  15.336  1.00  0.00      MEMB
ATOM   3275  C7  CHL1   19     -66.479 -54.417  13.229  1.00  0.00      MEMB
ATOM   3276  H7A CHL1   19     -67.329 -55.060  12.919  1.00  0.00      MEMB
ATOM   3277  H7B CHL1   19     -66.700 -53.357  12.981  1.00  0.00      MEMB
ATOM   3278  C8  CHL1   19     -65.289 -54.839  12.354  1.00  0.00      MEMB
ATOM   3279  H8  CHL1   19     -65.342 -55.948  12.321  1.00  0.00      MEMB
ATOM   3280  C14 CHL1   19     -65.464 -54.268  10.946  1.00  0.00      MEMB
ATOM   3281  H14 CHL1   19     -65.490 -53.150  11.056  1.00  0.00      MEMB
ATOM   3282  C15 CHL1   19     -66.757 -54.580  10.180  1.00  0.00      MEMB
ATOM   3283 H15A CHL1   19     -66.878 -55.681  10.182  1.00  0.00      MEMB
ATOM   3284 H15B CHL1   19     -67.682 -54.071  10.523  1.00  0.00      MEMB
ATOM   3285  C16 CHL1   19     -66.430 -54.110   8.765  1.00  0.00      MEMB
ATOM   3286 H16A CHL1   19     -66.814 -54.818   7.998  1.00  0.00      MEMB
ATOM   3287 H16B CHL1   19     -66.913 -53.118   8.642  1.00  0.00      MEMB
ATOM   3288  C17 CHL1   19     -64.878 -53.978   8.659  1.00  0.00      MEMB
ATOM   3289  H17 CHL1   19     -64.640 -52.896   8.787  1.00  0.00      MEMB
ATOM   3290  C13 CHL1   19     -64.341 -54.641   9.959  1.00  0.00      MEMB
ATOM   3291  C18 CHL1   19     -64.300 -56.173   9.698  1.00  0.00      MEMB
ATOM   3292 H18A CHL1   19     -65.254 -56.522   9.250  1.00  0.00      MEMB
ATOM   3293 H18B CHL1   19     -63.491 -56.458   8.997  1.00  0.00      MEMB
ATOM   3294 H18C CHL1   19     -64.118 -56.732  10.631  1.00  0.00      MEMB
ATOM   3295  C12 CHL1   19     -63.030 -54.082  10.556  1.00  0.00      MEMB
ATOM   3296 H12A CHL1   19     -62.163 -54.261   9.888  1.00  0.00      MEMB
ATOM   3297 H12B CHL1   19     -63.180 -52.985  10.642  1.00  0.00      MEMB
ATOM   3298  C11 CHL1   19     -62.757 -54.517  12.017  1.00  0.00      MEMB
ATOM   3299 H11A CHL1   19     -62.463 -55.585  12.053  1.00  0.00      MEMB
ATOM   3300 H11B CHL1   19     -61.922 -53.876  12.387  1.00  0.00      MEMB
ATOM   3301  C9  CHL1   19     -63.974 -54.330  12.964  1.00  0.00      MEMB
ATOM   3302  H9  CHL1   19     -64.144 -53.226  13.042  1.00  0.00      MEMB
ATOM   3303  C10 CHL1   19     -63.702 -54.802  14.420  1.00  0.00      MEMB
ATOM   3304  C19 CHL1   19     -63.204 -56.275  14.417  1.00  0.00      MEMB
ATOM   3305 H19A CHL1   19     -62.109 -56.421  14.313  1.00  0.00      MEMB
ATOM   3306 H19B CHL1   19     -63.511 -56.753  15.364  1.00  0.00      MEMB
ATOM   3307 H19C CHL1   19     -63.679 -56.829  13.585  1.00  0.00      MEMB
ATOM   3308  C1  CHL1   19     -62.662 -53.835  15.062  1.00  0.00      MEMB
ATOM   3309  H1A CHL1   19     -61.661 -53.930  14.587  1.00  0.00      MEMB
ATOM   3310  H1B CHL1   19     -63.064 -52.831  14.804  1.00  0.00      MEMB
ATOM   3311  C2  CHL1   19     -62.518 -53.922  16.594  1.00  0.00      MEMB
ATOM   3312  H2A CHL1   19     -61.820 -53.139  16.959  1.00  0.00      MEMB
ATOM   3313  H2B CHL1   19     -62.098 -54.915  16.857  1.00  0.00      MEMB
ATOM   3314  C20 CHL1   19     -64.404 -54.414   7.243  1.00  0.00      MEMB
ATOM   3315  H20 CHL1   19     -64.651 -55.488   7.071  1.00  0.00      MEMB
ATOM   3316  C21 CHL1   19     -62.872 -54.350   7.114  1.00  0.00      MEMB
ATOM   3317 H21A CHL1   19     -62.525 -53.328   7.339  1.00  0.00      MEMB
ATOM   3318 H21B CHL1   19     -62.542 -54.583   6.079  1.00  0.00      MEMB
ATOM   3319 H21C CHL1   19     -62.411 -55.076   7.819  1.00  0.00      MEMB
ATOM   3320  C22 CHL1   19     -65.109 -53.570   6.124  1.00  0.00      MEMB
ATOM   3321 H22A CHL1   19     -66.173 -53.401   6.394  1.00  0.00      MEMB
ATOM   3322 H22B CHL1   19     -64.607 -52.583   6.036  1.00  0.00      MEMB
ATOM   3323  C23 CHL1   19     -65.094 -54.170   4.705  1.00  0.00      MEMB
ATOM   3324 H23A CHL1   19     -65.228 -53.356   3.950  1.00  0.00      MEMB
ATOM   3325 H23B CHL1   19     -64.091 -54.608   4.568  1.00  0.00      MEMB
ATOM   3326  C24 CHL1   19     -66.094 -55.317   4.528  1.00  0.00      MEMB
ATOM   3327 H24A CHL1   19     -65.869 -56.094   5.293  1.00  0.00      MEMB
ATOM   3328 H24B CHL1   19     -67.124 -54.933   4.703  1.00  0.00      MEMB
ATOM   3329  C25 CHL1   19     -66.022 -56.106   3.202  1.00  0.00      MEMB
ATOM   3330  H25 CHL1   19     -66.638 -57.013   3.400  1.00  0.00      MEMB
ATOM   3331  C26 CHL1   19     -66.653 -55.349   2.025  1.00  0.00      MEMB
ATOM   3332 H26A CHL1   19     -67.722 -55.086   2.186  1.00  0.00      MEMB
ATOM   3333 H26B CHL1   19     -66.036 -54.445   1.848  1.00  0.00      MEMB
ATOM   3334 H26C CHL1   19     -66.603 -55.956   1.101  1.00  0.00      MEMB
ATOM   3335  C27 CHL1   19     -64.592 -56.559   2.809  1.00  0.00      MEMB
ATOM   3336 H27A CHL1   19     -64.643 -57.218   1.916  1.00  0.00      MEMB
ATOM   3337 H27B CHL1   19     -63.970 -55.677   2.554  1.00  0.00      MEMB
ATOM   3338 H27C CHL1   19     -64.047 -57.109   3.601  1.00  0.00      MEMB
ATOM   3339  C3  CHL1   20      51.915  61.065  17.365  1.00  0.00      MEMB
ATOM   3340  H3  CHL1   20      50.901  61.525  17.419  1.00  0.00      MEMB
ATOM   3341  O3  CHL1   20      52.401  60.866  18.694  1.00  0.00      MEMB
ATOM   3342  H3' CHL1   20      51.820  60.211  19.111  1.00  0.00      MEMB
ATOM   3343  C4  CHL1   20      51.812  59.733  16.590  1.00  0.00      MEMB
ATOM   3344  H4A CHL1   20      52.774  59.192  16.659  1.00  0.00      MEMB
ATOM   3345  H4B CHL1   20      51.078  59.079  17.097  1.00  0.00      MEMB
ATOM   3346  C5  CHL1   20      51.497  59.936  15.122  1.00  0.00      MEMB
ATOM   3347  C6  CHL1   20      50.383  59.466  14.550  1.00  0.00      MEMB
ATOM   3348  H6  CHL1   20      49.659  58.914  15.167  1.00  0.00      MEMB
ATOM   3349  C7  CHL1   20      50.121  59.567  13.068  1.00  0.00      MEMB
ATOM   3350  H7A CHL1   20      49.700  58.614  12.692  1.00  0.00      MEMB
ATOM   3351  H7B CHL1   20      49.410  60.401  12.874  1.00  0.00      MEMB
ATOM   3352  C8  CHL1   20      51.399  59.810  12.218  1.00  0.00      MEMB
ATOM   3353  H8  CHL1   20      51.966  58.858  12.254  1.00  0.00      MEMB
ATOM   3354  C14 CHL1   20      51.093  60.147  10.746  1.00  0.00      MEMB
ATOM   3355  H14 CHL1   20      50.508  61.095  10.807  1.00  0.00      MEMB
ATOM   3356  C15 CHL1   20      50.243  59.156   9.931  1.00  0.00      MEMB
ATOM   3357 H15A CHL1   20      50.711  58.155  10.043  1.00  0.00      MEMB
ATOM   3358 H15B CHL1   20      49.216  59.126  10.342  1.00  0.00      MEMB
ATOM   3359  C16 CHL1   20      50.375  59.650   8.470  1.00  0.00      MEMB
ATOM   3360 H16A CHL1   20      50.544  58.826   7.740  1.00  0.00      MEMB
ATOM   3361 H16B CHL1   20      49.471  60.209   8.146  1.00  0.00      MEMB
ATOM   3362  C17 CHL1   20      51.568  60.679   8.469  1.00  0.00      MEMB
ATOM   3363  H17 CHL1   20      51.069  61.672   8.485  1.00  0.00      MEMB
ATOM   3364  C13 CHL1   20      52.281  60.485   9.844  1.00  0.00      MEMB
ATOM   3365  C18 CHL1   20      53.222  59.249   9.772  1.00  0.00      MEMB
ATOM   3366 H18A CHL1   20      52.733  58.363   9.307  1.00  0.00      MEMB
ATOM   3367 H18B CHL1   20      54.146  59.497   9.222  1.00  0.00      MEMB
ATOM   3368 H18C CHL1   20      53.551  58.959  10.785  1.00  0.00      MEMB
ATOM   3369  C12 CHL1   20      52.935  61.723  10.508  1.00  0.00      MEMB
ATOM   3370 H12A CHL1   20      53.824  62.081   9.950  1.00  0.00      MEMB
ATOM   3371 H12B CHL1   20      52.171  62.531  10.604  1.00  0.00      MEMB
ATOM   3372  C11 CHL1   20      53.335  61.452  11.970  1.00  0.00      MEMB
ATOM   3373 H11A CHL1   20      54.165  60.720  11.955  1.00  0.00      MEMB
ATOM   3374 H11B CHL1   20      53.683  62.392  12.448  1.00  0.00      MEMB
ATOM   3375  C9  CHL1   20      52.163  60.968  12.853  1.00  0.00      MEMB
ATOM   3376  H9  CHL1   20      51.420  61.809  12.846  1.00  0.00      MEMB
ATOM   3377  C10 CHL1   20      52.549  60.745  14.346  1.00  0.00      MEMB
ATOM   3378  C19 CHL1   20      53.956  60.072  14.406  1.00  0.00      MEMB
ATOM   3379 H19A CHL1   20      53.977  59.101  13.880  1.00  0.00      MEMB
ATOM   3380 H19B CHL1   20      54.784  60.684  13.990  1.00  0.00      MEMB
ATOM   3381 H19C CHL1   20      54.228  59.923  15.465  1.00  0.00      MEMB
ATOM   3382  C1  CHL1   20      52.605  62.096  15.118  1.00  0.00      MEMB
ATOM   3383  H1A CHL1   20      53.439  62.668  14.665  1.00  0.00      MEMB
ATOM   3384  H1B CHL1   20      51.660  62.677  15.030  1.00  0.00      MEMB
ATOM   3385  C2  CHL1   20      52.901  61.978  16.627  1.00  0.00      MEMB
ATOM   3386  H2A CHL1   20      52.944  62.996  17.065  1.00  0.00      MEMB
ATOM   3387  H2B CHL1   20      53.896  61.493  16.744  1.00  0.00      MEMB
ATOM   3388  C20 CHL1   20      52.358  60.695   7.145  1.00  0.00      MEMB
ATOM   3389  H20 CHL1   20      52.597  59.626   6.951  1.00  0.00      MEMB
ATOM   3390  C21 CHL1   20      53.740  61.410   7.163  1.00  0.00      MEMB
ATOM   3391 H21A CHL1   20      54.145  61.331   6.135  1.00  0.00      MEMB
ATOM   3392 H21B CHL1   20      54.439  60.829   7.787  1.00  0.00      MEMB
ATOM   3393 H21C CHL1   20      53.804  62.474   7.472  1.00  0.00      MEMB
ATOM   3394  C22 CHL1   20      51.467  61.176   5.960  1.00  0.00      MEMB
ATOM   3395 H22A CHL1   20      50.554  60.539   5.922  1.00  0.00      MEMB
ATOM   3396 H22B CHL1   20      51.157  62.231   6.133  1.00  0.00      MEMB
ATOM   3397  C23 CHL1   20      52.120  61.132   4.569  1.00  0.00      MEMB
ATOM   3398 H23A CHL1   20      52.905  61.922   4.527  1.00  0.00      MEMB
ATOM   3399 H23B CHL1   20      52.587  60.161   4.354  1.00  0.00      MEMB
ATOM   3400  C24 CHL1   20      51.110  61.287   3.453  1.00  0.00      MEMB
ATOM   3401 H24A CHL1   20      50.322  60.521   3.395  1.00  0.00      MEMB
ATOM   3402 H24B CHL1   20      50.495  62.107   3.823  1.00  0.00      MEMB
ATOM   3403  C25 CHL1   20      51.766  61.285   2.055  1.00  0.00      MEMB
ATOM   3404  H25 CHL1   20      52.611  62.032   1.994  1.00  0.00      MEMB
ATOM   3405  C26 CHL1   20      52.132  59.939   1.574  1.00  0.00      MEMB
ATOM   3406 H26A CHL1   20      52.401  59.915   0.495  1.00  0.00      MEMB
ATOM   3407 H26B CHL1   20      52.978  59.618   2.176  1.00  0.00      MEMB
ATOM   3408 H26C CHL1   20      51.214  59.325   1.728  1.00  0.00      MEMB
ATOM   3409  C27 CHL1   20      50.742  61.551   1.045  1.00  0.00      MEMB
ATOM   3410 H27A CHL1   20      49.684  61.266   1.204  1.00  0.00      MEMB
ATOM   3411 H27B CHL1   20      50.892  62.512   1.416  1.00  0.00      MEMB
ATOM   3412 H27C CHL1   20      51.037  61.790   0.044  1.00  0.00      MEMB
ATOM   3413  C3  CHL1   21     -35.333 -72.241  17.365  1.00  0.00      MEMB
ATOM   3414  H3  CHL1   21     -36.094 -71.422  17.291  1.00  0.00      MEMB
ATOM   3415  O3  CHL1   21     -34.727 -72.233  18.649  1.00  0.00      MEMB
ATOM   3416  H3' CHL1   21     -34.189 -71.441  18.653  1.00  0.00      MEMB
ATOM   3417  C4  CHL1   21     -36.104 -73.562  17.177  1.00  0.00      MEMB
ATOM   3418  H4A CHL1   21     -35.390 -74.416  17.236  1.00  0.00      MEMB
ATOM   3419  H4B CHL1   21     -36.796 -73.689  18.034  1.00  0.00      MEMB
ATOM   3420  C5  CHL1   21     -36.828 -73.450  15.845  1.00  0.00      MEMB
ATOM   3421  C6  CHL1   21     -38.175 -73.455  15.684  1.00  0.00      MEMB
ATOM   3422  H6  CHL1   21     -38.829 -73.727  16.544  1.00  0.00      MEMB
ATOM   3423  C7  CHL1   21     -38.831 -73.456  14.309  1.00  0.00      MEMB
ATOM   3424  H7A CHL1   21     -39.704 -74.121  14.080  1.00  0.00      MEMB
ATOM   3425  H7B CHL1   21     -39.320 -72.496  14.204  1.00  0.00      MEMB
ATOM   3426  C8  CHL1   21     -37.860 -73.680  13.132  1.00  0.00      MEMB
ATOM   3427  H8  CHL1   21     -37.456 -74.632  12.970  1.00  0.00      MEMB
ATOM   3428  C14 CHL1   21     -38.567 -73.363  11.864  1.00  0.00      MEMB
ATOM   3429  H14 CHL1   21     -38.858 -72.316  12.038  1.00  0.00      MEMB
ATOM   3430  C15 CHL1   21     -39.923 -74.008  11.578  1.00  0.00      MEMB
ATOM   3431 H15A CHL1   21     -39.767 -75.070  11.717  1.00  0.00      MEMB
ATOM   3432 H15B CHL1   21     -40.719 -73.707  12.288  1.00  0.00      MEMB
ATOM   3433  C16 CHL1   21     -40.156 -73.686  10.104  1.00  0.00      MEMB
ATOM   3434 H16A CHL1   21     -40.346 -74.657   9.599  1.00  0.00      MEMB
ATOM   3435 H16B CHL1   21     -41.052 -73.045   9.998  1.00  0.00      MEMB
ATOM   3436  C17 CHL1   21     -38.843 -72.916   9.644  1.00  0.00      MEMB
ATOM   3437  H17 CHL1   21     -38.999 -71.866   9.974  1.00  0.00      MEMB
ATOM   3438  C13 CHL1   21     -37.728 -73.328  10.600  1.00  0.00      MEMB
ATOM   3439  C18 CHL1   21     -37.277 -74.612  10.059  1.00  0.00      MEMB
ATOM   3440 H18A CHL1   21     -36.378 -75.115  10.415  1.00  0.00      MEMB
ATOM   3441 H18B CHL1   21     -38.136 -75.262  10.369  1.00  0.00      MEMB
ATOM   3442 H18C CHL1   21     -37.091 -74.650   8.978  1.00  0.00      MEMB
ATOM   3443  C12 CHL1   21     -36.529 -72.455  10.862  1.00  0.00      MEMB
ATOM   3444 H12A CHL1   21     -35.791 -72.401  10.051  1.00  0.00      MEMB
ATOM   3445 H12B CHL1   21     -36.959 -71.478  11.031  1.00  0.00      MEMB
ATOM   3446  C11 CHL1   21     -35.729 -72.844  12.096  1.00  0.00      MEMB
ATOM   3447 H11A CHL1   21     -35.111 -73.725  11.830  1.00  0.00      MEMB
ATOM   3448 H11B CHL1   21     -35.034 -71.998  12.240  1.00  0.00      MEMB
ATOM   3449  C9  CHL1   21     -36.598 -72.956  13.362  1.00  0.00      MEMB
ATOM   3450  H9  CHL1   21     -37.058 -71.964  13.545  1.00  0.00      MEMB
ATOM   3451  C10 CHL1   21     -35.848 -73.310  14.667  1.00  0.00      MEMB
ATOM   3452  C19 CHL1   21     -34.796 -74.441  14.498  1.00  0.00      MEMB
ATOM   3453 H19A CHL1   21     -35.042 -75.316  13.969  1.00  0.00      MEMB
ATOM   3454 H19B CHL1   21     -34.034 -74.145  13.767  1.00  0.00      MEMB
ATOM   3455 H19C CHL1   21     -34.340 -74.776  15.448  1.00  0.00      MEMB
ATOM   3456  C1  CHL1   21     -34.940 -72.109  14.909  1.00  0.00      MEMB
ATOM   3457  H1A CHL1   21     -34.169 -72.129  14.116  1.00  0.00      MEMB
ATOM   3458  H1B CHL1   21     -35.541 -71.213  14.709  1.00  0.00      MEMB
ATOM   3459  C2  CHL1   21     -34.260 -72.064  16.275  1.00  0.00      MEMB
ATOM   3460  H2A CHL1   21     -33.671 -71.126  16.275  1.00  0.00      MEMB
ATOM   3461  H2B CHL1   21     -33.507 -72.872  16.412  1.00  0.00      MEMB
ATOM   3462  C20 CHL1   21     -38.542 -72.830   8.129  1.00  0.00      MEMB
ATOM   3463  H20 CHL1   21     -38.470 -73.834   7.642  1.00  0.00      MEMB
ATOM   3464  C21 CHL1   21     -37.176 -72.139   7.858  1.00  0.00      MEMB
ATOM   3465 H21A CHL1   21     -36.345 -72.766   8.235  1.00  0.00      MEMB
ATOM   3466 H21B CHL1   21     -37.126 -71.153   8.363  1.00  0.00      MEMB
ATOM   3467 H21C CHL1   21     -36.972 -71.995   6.780  1.00  0.00      MEMB
ATOM   3468  C22 CHL1   21     -39.673 -72.038   7.469  1.00  0.00      MEMB
ATOM   3469 H22A CHL1   21     -40.648 -72.372   7.895  1.00  0.00      MEMB
ATOM   3470 H22B CHL1   21     -39.510 -70.964   7.703  1.00  0.00      MEMB
ATOM   3471  C23 CHL1   21     -39.728 -72.167   5.962  1.00  0.00      MEMB
ATOM   3472 H23A CHL1   21     -38.757 -71.873   5.511  1.00  0.00      MEMB
ATOM   3473 H23B CHL1   21     -39.928 -73.228   5.696  1.00  0.00      MEMB
ATOM   3474  C24 CHL1   21     -40.773 -71.237   5.380  1.00  0.00      MEMB
ATOM   3475 H24A CHL1   21     -41.786 -71.481   5.745  1.00  0.00      MEMB
ATOM   3476 H24B CHL1   21     -40.524 -70.163   5.580  1.00  0.00      MEMB
ATOM   3477  C25 CHL1   21     -40.737 -71.388   3.916  1.00  0.00      MEMB
ATOM   3478  H25 CHL1   21     -40.754 -72.428   3.557  1.00  0.00      MEMB
ATOM   3479  C26 CHL1   21     -41.851 -70.754   3.267  1.00  0.00      MEMB
ATOM   3480 H26A CHL1   21     -41.750 -70.724   2.175  1.00  0.00      MEMB
ATOM   3481 H26B CHL1   21     -42.816 -71.153   3.517  1.00  0.00      MEMB
ATOM   3482 H26C CHL1   21     -41.782 -69.733   3.647  1.00  0.00      MEMB
ATOM   3483  C27 CHL1   21     -39.549 -70.680   3.415  1.00  0.00      MEMB
ATOM   3484 H27A CHL1   21     -39.856 -70.822   2.391  1.00  0.00      MEMB
ATOM   3485 H27B CHL1   21     -39.382 -69.601   3.286  1.00  0.00      MEMB
ATOM   3486 H27C CHL1   21     -38.607 -71.229   3.610  1.00  0.00      MEMB
ATOM   3487  C3  CHL1   22      11.768 -57.251  17.410  1.00  0.00      MEMB
ATOM   3488  H3  CHL1   22      10.679 -57.100  17.201  1.00  0.00      MEMB
ATOM   3489  O3  CHL1   22      12.026 -57.355  18.777  1.00  0.00      MEMB
ATOM   3490  H3' CHL1   22      11.460 -58.095  19.034  1.00  0.00      MEMB
ATOM   3491  C4  CHL1   22      12.178 -58.545  16.764  1.00  0.00      MEMB
ATOM   3492  H4A CHL1   22      13.241 -58.760  16.934  1.00  0.00      MEMB
ATOM   3493  H4B CHL1   22      11.533 -59.346  17.200  1.00  0.00      MEMB
ATOM   3494  C5  CHL1   22      11.974 -58.282  15.318  1.00  0.00      MEMB
ATOM   3495  C6  CHL1   22      10.914 -58.622  14.770  1.00  0.00      MEMB
ATOM   3496  H6  CHL1   22      10.300 -59.271  15.417  1.00  0.00      MEMB
ATOM   3497  C7  CHL1   22      10.748 -58.714  13.303  1.00  0.00      MEMB
ATOM   3498  H7A CHL1   22      10.237 -59.660  12.962  1.00  0.00      MEMB
ATOM   3499  H7B CHL1   22       9.876 -58.610  12.817  1.00  0.00      MEMB
ATOM   3500  C8  CHL1   22      11.939 -58.259  12.552  1.00  0.00      MEMB
ATOM   3501  H8  CHL1   22      12.828 -58.908  12.487  1.00  0.00      MEMB
ATOM   3502  C14 CHL1   22      11.523 -57.902  11.261  1.00  0.00      MEMB
ATOM   3503  H14 CHL1   22      10.672 -57.217  11.255  1.00  0.00      MEMB
ATOM   3504  C15 CHL1   22      10.851 -58.869  10.823  1.00  0.00      MEMB
ATOM   3505 H15A CHL1   22      11.507 -59.617  11.008  1.00  0.00      MEMB
ATOM   3506 H15B CHL1   22       9.909 -59.427  11.212  1.00  0.00      MEMB
ATOM   3507  C16 CHL1   22      11.209 -58.570   9.411  1.00  0.00      MEMB
ATOM   3508 H16A CHL1   22      11.762 -59.609   9.334  1.00  0.00      MEMB
ATOM   3509 H16B CHL1   22      10.299 -58.363   8.754  1.00  0.00      MEMB
ATOM   3510  C17 CHL1   22      11.792 -57.363   8.971  1.00  0.00      MEMB
ATOM   3511  H17 CHL1   22      10.899 -56.685   9.046  1.00  0.00      MEMB
ATOM   3512  C13 CHL1   22      12.582 -57.609  10.183  1.00  0.00      MEMB
ATOM   3513  C18 CHL1   22      13.731 -58.731  10.085  1.00  0.00      MEMB
ATOM   3514 H18A CHL1   22      14.622 -58.355   9.595  1.00  0.00      MEMB
ATOM   3515 H18B CHL1   22      14.002 -59.176  11.045  1.00  0.00      MEMB
ATOM   3516 H18C CHL1   22      13.512 -59.670   9.557  1.00  0.00      MEMB
ATOM   3517  C12 CHL1   22      12.923 -56.367  10.717  1.00  0.00      MEMB
ATOM   3518 H12A CHL1   22      13.738 -55.937  10.133  1.00  0.00      MEMB
ATOM   3519 H12B CHL1   22      12.018 -55.698  10.756  1.00  0.00      MEMB
ATOM   3520  C11 CHL1   22      13.395 -56.730  12.083  1.00  0.00      MEMB
ATOM   3521 H11A CHL1   22      14.296 -57.334  12.081  1.00  0.00      MEMB
ATOM   3522 H11B CHL1   22      13.700 -55.813  12.225  1.00  0.00      MEMB
ATOM   3523  C9  CHL1   22      12.378 -57.112  13.120  1.00  0.00      MEMB
ATOM   3524  H9  CHL1   22      11.444 -56.496  13.138  1.00  0.00      MEMB
ATOM   3525  C10 CHL1   22      12.832 -57.469  14.530  1.00  0.00      MEMB
ATOM   3526  C19 CHL1   22      14.266 -58.025  14.612  1.00  0.00      MEMB
ATOM   3527 H19A CHL1   22      14.256 -59.088  14.292  1.00  0.00      MEMB
ATOM   3528 H19B CHL1   22      14.993 -57.485  13.988  1.00  0.00      MEMB
ATOM   3529 H19C CHL1   22      14.648 -57.990  15.650  1.00  0.00      MEMB
ATOM   3530  C1  CHL1   22      12.387 -56.312  15.383  1.00  0.00      MEMB
ATOM   3531  H1A CHL1   22      13.329 -55.965  15.263  1.00  0.00      MEMB
ATOM   3532  H1B CHL1   22      11.600 -55.670  14.939  1.00  0.00      MEMB
ATOM   3533  C2  CHL1   22      12.597 -56.164  16.860  1.00  0.00      MEMB
ATOM   3534  H2A CHL1   22      12.333 -55.126  17.142  1.00  0.00      MEMB
ATOM   3535  H2B CHL1   22      13.676 -56.347  17.135  1.00  0.00      MEMB
ATOM   3536  C20 CHL1   22      12.320 -57.058   7.537  1.00  0.00      MEMB
ATOM   3537  H20 CHL1   22      13.121 -57.715   7.223  1.00  0.00      MEMB
ATOM   3538  C21 CHL1   22      13.400 -56.093   7.531  1.00  0.00      MEMB
ATOM   3539 H21A CHL1   22      14.244 -56.530   8.137  1.00  0.00      MEMB
ATOM   3540 H21B CHL1   22      12.899 -55.266   8.011  1.00  0.00      MEMB
ATOM   3541 H21C CHL1   22      13.686 -55.976   6.462  1.00  0.00      MEMB
ATOM   3542  C22 CHL1   22      11.336 -57.056   6.333  1.00  0.00      MEMB
ATOM   3543 H22A CHL1   22      10.858 -58.004   6.449  1.00  0.00      MEMB
ATOM   3544 H22B CHL1   22      10.465 -56.458   6.518  1.00  0.00      MEMB
ATOM   3545  C23 CHL1   22      11.909 -56.882   4.891  1.00  0.00      MEMB
ATOM   3546 H23A CHL1   22      12.235 -55.842   4.829  1.00  0.00      MEMB
ATOM   3547 H23B CHL1   22      12.822 -57.542   4.797  1.00  0.00      MEMB
ATOM   3548  C24 CHL1   22      10.869 -57.122   3.719  1.00  0.00      MEMB
ATOM   3549 H24A CHL1   22      10.045 -57.801   3.973  1.00  0.00      MEMB
ATOM   3550 H24B CHL1   22      10.078 -56.385   3.723  1.00  0.00      MEMB
ATOM   3551  C25 CHL1   22      11.456 -57.748   2.382  1.00  0.00      MEMB
ATOM   3552  H25 CHL1   22      12.142 -56.965   2.039  1.00  0.00      MEMB
ATOM   3553  C26 CHL1   22      12.311 -59.048   2.303  1.00  0.00      MEMB
ATOM   3554 H26A CHL1   22      11.752 -59.893   1.854  1.00  0.00      MEMB
ATOM   3555 H26B CHL1   22      13.214 -59.036   1.721  1.00  0.00      MEMB
ATOM   3556 H26C CHL1   22      12.714 -59.311   3.253  1.00  0.00      MEMB
ATOM   3557  C27 CHL1   22      10.354 -57.975   1.366  1.00  0.00      MEMB
ATOM   3558 H27A CHL1   22      10.857 -58.304   0.440  1.00  0.00      MEMB
ATOM   3559 H27B CHL1   22       9.615 -58.775   1.568  1.00  0.00      MEMB
ATOM   3560 H27C CHL1   22       9.844 -57.004   1.289  1.00  0.00      MEMB
ATOM   3561  C3  CHL1   23     -12.178 -44.093  17.405  1.00  0.00      MEMB
ATOM   3562  H3  CHL1   23     -13.212 -43.661  17.370  1.00  0.00      MEMB
ATOM   3563  O3  CHL1   23     -11.894 -44.468  18.728  1.00  0.00      MEMB
ATOM   3564  H3' CHL1   23     -12.224 -43.729  19.235  1.00  0.00      MEMB
ATOM   3565  C4  CHL1   23     -12.106 -45.325  16.628  1.00  0.00      MEMB
ATOM   3566  H4A CHL1   23     -11.086 -45.792  16.574  1.00  0.00      MEMB
ATOM   3567  H4B CHL1   23     -12.899 -45.957  17.079  1.00  0.00      MEMB
ATOM   3568  C5  CHL1   23     -12.593 -44.822  15.334  1.00  0.00      MEMB
ATOM   3569  C6  CHL1   23     -13.783 -45.271  14.951  1.00  0.00      MEMB
ATOM   3570  H6  CHL1   23     -14.265 -46.199  15.435  1.00  0.00      MEMB
ATOM   3571  C7  CHL1   23     -13.830 -45.157  13.533  1.00  0.00      MEMB
ATOM   3572  H7A CHL1   23     -13.892 -46.400  13.897  1.00  0.00      MEMB
ATOM   3573  H7B CHL1   23     -14.712 -44.796  12.992  1.00  0.00      MEMB
ATOM   3574  C8  CHL1   23     -12.648 -44.660  12.232  1.00  0.00      MEMB
ATOM   3575  H8  CHL1   23     -11.780 -45.245  11.710  1.00  0.00      MEMB
ATOM   3576  C14 CHL1   23     -13.063 -44.365  10.727  1.00  0.00      MEMB
ATOM   3577  H14 CHL1   23     -13.965 -43.798  10.959  1.00  0.00      MEMB
ATOM   3578  C15 CHL1   23     -13.464 -45.366   9.681  1.00  0.00      MEMB
ATOM   3579 H15A CHL1   23     -12.820 -46.215   9.728  1.00  0.00      MEMB
ATOM   3580 H15B CHL1   23     -14.495 -45.510   9.894  1.00  0.00      MEMB
ATOM   3581  C16 CHL1   23     -13.535 -44.966   8.321  1.00  0.00      MEMB
ATOM   3582 H16A CHL1   23     -12.881 -45.683   7.776  1.00  0.00      MEMB
ATOM   3583 H16B CHL1   23     -14.595 -45.016   7.990  1.00  0.00      MEMB
ATOM   3584  C17 CHL1   23     -12.866 -43.665   8.494  1.00  0.00      MEMB
ATOM   3585  H17 CHL1   23     -13.680 -42.935   8.677  1.00  0.00      MEMB
ATOM   3586  C13 CHL1   23     -12.105 -43.759   9.858  1.00  0.00      MEMB
ATOM   3587  C18 CHL1   23     -10.752 -44.521   9.663  1.00  0.00      MEMB
ATOM   3588 H18A CHL1   23     -10.097 -43.892   9.053  1.00  0.00      MEMB
ATOM   3589 H18B CHL1   23     -10.191 -44.753  10.590  1.00  0.00      MEMB
ATOM   3590 H18C CHL1   23     -10.935 -45.463   9.115  1.00  0.00      MEMB
ATOM   3591  C12 CHL1   23     -12.083 -42.626  10.764  1.00  0.00      MEMB
ATOM   3592 H12A CHL1   23     -11.267 -42.314  10.184  1.00  0.00      MEMB
ATOM   3593 H12B CHL1   23     -12.927 -41.911  10.670  1.00  0.00      MEMB
ATOM   3594  C11 CHL1   23     -11.474 -42.843  12.133  1.00  0.00      MEMB
ATOM   3595 H11A CHL1   23     -10.418 -43.096  12.033  1.00  0.00      MEMB
ATOM   3596 H11B CHL1   23     -11.498 -41.862  12.506  1.00  0.00      MEMB
ATOM   3597  C9  CHL1   23     -12.182 -43.622  13.039  1.00  0.00      MEMB
ATOM   3598  H9  CHL1   23     -13.124 -43.051  13.172  1.00  0.00      MEMB
ATOM   3599  C10 CHL1   23     -11.539 -44.030  14.419  1.00  0.00      MEMB
ATOM   3600  C19 CHL1   23     -10.007 -44.495  14.130  1.00  0.00      MEMB
ATOM   3601 H19A CHL1   23      -9.472 -43.813  13.447  1.00  0.00      MEMB
ATOM   3602 H19B CHL1   23      -9.414 -44.598  15.055  1.00  0.00      MEMB
ATOM   3603 H19C CHL1   23      -9.801 -45.424  13.577  1.00  0.00      MEMB
ATOM   3604  C1  CHL1   23     -11.465 -42.850  15.352  1.00  0.00      MEMB
ATOM   3605  H1A CHL1   23     -10.492 -42.424  15.114  1.00  0.00      MEMB
ATOM   3606  H1B CHL1   23     -12.332 -42.170  15.191  1.00  0.00      MEMB
ATOM   3607  C2  CHL1   23     -11.173 -43.131  16.826  1.00  0.00      MEMB
ATOM   3608  H2A CHL1   23     -11.233 -42.190  17.396  1.00  0.00      MEMB
ATOM   3609  H2B CHL1   23     -10.157 -43.602  16.861  1.00  0.00      MEMB
ATOM   3610  C20 CHL1   23     -12.118 -43.576   7.158  1.00  0.00      MEMB
ATOM   3611  H20 CHL1   23     -11.324 -44.333   7.185  1.00  0.00      MEMB
ATOM   3612  C21 CHL1   23     -11.328 -42.437   7.090  1.00  0.00      MEMB
ATOM   3613 H21A CHL1   23     -10.610 -42.515   7.913  1.00  0.00      MEMB
ATOM   3614 H21B CHL1   23     -12.267 -41.917   7.384  1.00  0.00      MEMB
ATOM   3615 H21C CHL1   23     -11.064 -41.680   6.338  1.00  0.00      MEMB
ATOM   3616  C22 CHL1   23     -13.007 -43.448   5.935  1.00  0.00      MEMB
ATOM   3617 H22A CHL1   23     -13.710 -44.284   6.002  1.00  0.00      MEMB
ATOM   3618 H22B CHL1   23     -13.575 -42.481   5.898  1.00  0.00      MEMB
ATOM   3619  C23 CHL1   23     -12.300 -43.585   4.593  1.00  0.00      MEMB
ATOM   3620 H23A CHL1   23     -11.508 -42.824   4.408  1.00  0.00      MEMB
ATOM   3621 H23B CHL1   23     -11.787 -44.569   4.607  1.00  0.00      MEMB
ATOM   3622  C24 CHL1   23     -13.383 -43.454   3.499  1.00  0.00      MEMB
ATOM   3623 H24A CHL1   23     -14.185 -44.210   3.668  1.00  0.00      MEMB
ATOM   3624 H24B CHL1   23     -13.863 -42.463   3.670  1.00  0.00      MEMB
ATOM   3625  C25 CHL1   23     -12.815 -43.603   2.064  1.00  0.00      MEMB
ATOM   3626  H25 CHL1   23     -11.962 -42.901   1.936  1.00  0.00      MEMB
ATOM   3627  C26 CHL1   23     -12.263 -45.018   1.847  1.00  0.00      MEMB
ATOM   3628 H26A CHL1   23     -11.307 -45.144   2.389  1.00  0.00      MEMB
ATOM   3629 H26B CHL1   23     -12.971 -45.825   2.122  1.00  0.00      MEMB
ATOM   3630 H26C CHL1   23     -12.053 -45.134   0.771  1.00  0.00      MEMB
ATOM   3631  C27 CHL1   23     -13.737 -43.290   0.874  1.00  0.00      MEMB
ATOM   3632 H27A CHL1   23     -14.573 -43.968   0.918  1.00  0.00      MEMB
ATOM   3633 H27B CHL1   23     -14.079 -42.249   0.778  1.00  0.00      MEMB
ATOM   3634 H27C CHL1   23     -13.197 -43.477  -0.076  1.00  0.00      MEMB
ATOM   3635  C3  CHL1   24     -42.862  63.701  17.340  1.00  0.00      MEMB
ATOM   3636  H3  CHL1   24     -42.765  64.686  16.817  1.00  0.00      MEMB
ATOM   3637  O3  CHL1   24     -42.575  63.914  18.720  1.00  0.00      MEMB
ATOM   3638  H3' CHL1   24     -42.601  63.042  19.149  1.00  0.00      MEMB
ATOM   3639  C4  CHL1   24     -44.290  63.166  17.166  1.00  0.00      MEMB
ATOM   3640  H4A CHL1   24     -44.341  62.181  17.659  1.00  0.00      MEMB
ATOM   3641  H4B CHL1   24     -45.013  63.844  17.669  1.00  0.00      MEMB
ATOM   3642  C5  CHL1   24     -44.648  62.920  15.727  1.00  0.00      MEMB
ATOM   3643  C6  CHL1   24     -45.718  63.512  15.189  1.00  0.00      MEMB
ATOM   3644  H6  CHL1   24     -46.408  64.095  15.815  1.00  0.00      MEMB
ATOM   3645  C7  CHL1   24     -46.140  63.276  13.782  1.00  0.00      MEMB
ATOM   3646  H7A CHL1   24     -47.204  63.000  13.815  1.00  0.00      MEMB
ATOM   3647  H7B CHL1   24     -45.996  64.222  13.215  1.00  0.00      MEMB
ATOM   3648  C8  CHL1   24     -45.378  62.115  13.086  1.00  0.00      MEMB
ATOM   3649  H8  CHL1   24     -45.790  61.165  13.472  1.00  0.00      MEMB
ATOM   3650  C14 CHL1   24     -45.527  62.163  11.585  1.00  0.00      MEMB
ATOM   3651  H14 CHL1   24     -45.044  63.123  11.268  1.00  0.00      MEMB
ATOM   3652  C15 CHL1   24     -46.960  62.100  11.050  1.00  0.00      MEMB
ATOM   3653 H15A CHL1   24     -47.511  61.335  11.623  1.00  0.00      MEMB
ATOM   3654 H15B CHL1   24     -47.482  63.058  11.172  1.00  0.00      MEMB
ATOM   3655  C16 CHL1   24     -46.804  61.676   9.585  1.00  0.00      MEMB
ATOM   3656 H16A CHL1   24     -47.360  60.746   9.326  1.00  0.00      MEMB
ATOM   3657 H16B CHL1   24     -47.144  62.528   8.972  1.00  0.00      MEMB
ATOM   3658  C17 CHL1   24     -45.299  61.387   9.391  1.00  0.00      MEMB
ATOM   3659  H17 CHL1   24     -44.822  62.352   9.092  1.00  0.00      MEMB
ATOM   3660  C13 CHL1   24     -44.797  61.070  10.821  1.00  0.00      MEMB
ATOM   3661  C18 CHL1   24     -45.317  59.690  11.303  1.00  0.00      MEMB
ATOM   3662 H18A CHL1   24     -44.912  58.844  10.722  1.00  0.00      MEMB
ATOM   3663 H18B CHL1   24     -45.169  59.518  12.387  1.00  0.00      MEMB
ATOM   3664 H18C CHL1   24     -46.392  59.667  11.177  1.00  0.00      MEMB
ATOM   3665  C12 CHL1   24     -43.307  61.286  11.049  1.00  0.00      MEMB
ATOM   3666 H12A CHL1   24     -42.697  60.463  10.641  1.00  0.00      MEMB
ATOM   3667 H12B CHL1   24     -43.050  62.205  10.485  1.00  0.00      MEMB
ATOM   3668  C11 CHL1   24     -42.951  61.351  12.539  1.00  0.00      MEMB
ATOM   3669 H11A CHL1   24     -42.885  60.289  12.848  1.00  0.00      MEMB
ATOM   3670 H11B CHL1   24     -41.938  61.773  12.671  1.00  0.00      MEMB
ATOM   3671  C9  CHL1   24     -43.907  62.192  13.435  1.00  0.00      MEMB
ATOM   3672  H9  CHL1   24     -43.648  63.261  13.218  1.00  0.00      MEMB
ATOM   3673  C10 CHL1   24     -43.683  61.998  14.947  1.00  0.00      MEMB
ATOM   3674  C19 CHL1   24     -43.899  60.480  15.320  1.00  0.00      MEMB
ATOM   3675 H19A CHL1   24     -43.091  59.836  14.902  1.00  0.00      MEMB
ATOM   3676 H19B CHL1   24     -43.880  60.311  16.410  1.00  0.00      MEMB
ATOM   3677 H19C CHL1   24     -44.891  60.087  15.005  1.00  0.00      MEMB
ATOM   3678  C1  CHL1   24     -42.228  62.455  15.246  1.00  0.00      MEMB
ATOM   3679  H1A CHL1   24     -41.555  61.698  14.797  1.00  0.00      MEMB
ATOM   3680  H1B CHL1   24     -42.031  63.422  14.728  1.00  0.00      MEMB
ATOM   3681  C2  CHL1   24     -41.885  62.689  16.730  1.00  0.00      MEMB
ATOM   3682  H2A CHL1   24     -40.878  63.141  16.846  1.00  0.00      MEMB
ATOM   3683  H2B CHL1   24     -41.876  61.704  17.250  1.00  0.00      MEMB
ATOM   3684  C20 CHL1   24     -45.045  60.387   8.269  1.00  0.00      MEMB
ATOM   3685  H20 CHL1   24     -45.325  59.389   8.663  1.00  0.00      MEMB
ATOM   3686  C21 CHL1   24     -43.535  60.388   7.948  1.00  0.00      MEMB
ATOM   3687 H21A CHL1   24     -42.983  59.937   8.799  1.00  0.00      MEMB
ATOM   3688 H21B CHL1   24     -43.197  61.425   7.727  1.00  0.00      MEMB
ATOM   3689 H21C CHL1   24     -43.278  59.749   7.086  1.00  0.00      MEMB
ATOM   3690  C22 CHL1   24     -45.972  60.566   7.023  1.00  0.00      MEMB
ATOM   3691 H22A CHL1   24     -46.990  60.222   7.311  1.00  0.00      MEMB
ATOM   3692 H22B CHL1   24     -46.126  61.617   6.720  1.00  0.00      MEMB
ATOM   3693  C23 CHL1   24     -45.529  59.688   5.842  1.00  0.00      MEMB
ATOM   3694 H23A CHL1   24     -44.594  60.074   5.380  1.00  0.00      MEMB
ATOM   3695 H23B CHL1   24     -45.366  58.669   6.271  1.00  0.00      MEMB
ATOM   3696  C24 CHL1   24     -46.529  59.589   4.691  1.00  0.00      MEMB
ATOM   3697 H24A CHL1   24     -47.530  59.431   5.143  1.00  0.00      MEMB
ATOM   3698 H24B CHL1   24     -46.573  60.541   4.115  1.00  0.00      MEMB
ATOM   3699  C25 CHL1   24     -46.199  58.442   3.707  1.00  0.00      MEMB
ATOM   3700  H25 CHL1   24     -46.376  57.456   4.201  1.00  0.00      MEMB
ATOM   3701  C26 CHL1   24     -47.102  58.503   2.486  1.00  0.00      MEMB
ATOM   3702 H26A CHL1   24     -46.864  59.396   1.865  1.00  0.00      MEMB
ATOM   3703 H26B CHL1   24     -46.973  57.569   1.895  1.00  0.00      MEMB
ATOM   3704 H26C CHL1   24     -48.146  58.569   2.826  1.00  0.00      MEMB
ATOM   3705  C27 CHL1   24     -44.776  58.472   3.159  1.00  0.00      MEMB
ATOM   3706 H27A CHL1   24     -44.704  57.702   2.362  1.00  0.00      MEMB
ATOM   3707 H27B CHL1   24     -44.599  59.472   2.700  1.00  0.00      MEMB
ATOM   3708 H27C CHL1   24     -44.026  58.232   3.941  1.00  0.00      MEMB
ATOM   3709  C3  CHL1   25     -64.869  68.116  17.383  1.00  0.00      MEMB
ATOM   3710  H3  CHL1   25     -63.952  67.481  17.475  1.00  0.00      MEMB
ATOM   3711  O3  CHL1   25     -65.551  68.089  18.629  1.00  0.00      MEMB
ATOM   3712  H3' CHL1   25     -64.856  68.090  19.297  1.00  0.00      MEMB
ATOM   3713  C4  CHL1   25     -64.450  69.527  16.983  1.00  0.00      MEMB
ATOM   3714  H4A CHL1   25     -65.276  70.258  17.004  1.00  0.00      MEMB
ATOM   3715  H4B CHL1   25     -63.725  69.879  17.757  1.00  0.00      MEMB
ATOM   3716  C5  CHL1   25     -63.928  69.389  15.554  1.00  0.00      MEMB
ATOM   3717  C6  CHL1   25     -62.773  69.676  15.205  1.00  0.00      MEMB
ATOM   3718  H6  CHL1   25     -62.429  70.071  16.111  1.00  0.00      MEMB
ATOM   3719  C7  CHL1   25     -62.018  69.536  13.850  1.00  0.00      MEMB
ATOM   3720  H7A CHL1   25     -61.155  70.123  13.562  1.00  0.00      MEMB
ATOM   3721  H7B CHL1   25     -61.199  68.797  13.761  1.00  0.00      MEMB
ATOM   3722  C8  CHL1   25     -62.920  69.600  12.733  1.00  0.00      MEMB
ATOM   3723  H8  CHL1   25     -63.389  70.605  12.663  1.00  0.00      MEMB
ATOM   3724  C14 CHL1   25     -62.120  69.151  11.576  1.00  0.00      MEMB
ATOM   3725  H14 CHL1   25     -61.614  68.196  11.854  1.00  0.00      MEMB
ATOM   3726  C15 CHL1   25     -60.941  69.905  11.276  1.00  0.00      MEMB
ATOM   3727 H15A CHL1   25     -61.255  70.987  11.459  1.00  0.00      MEMB
ATOM   3728 H15B CHL1   25     -60.082  69.874  11.954  1.00  0.00      MEMB
ATOM   3729  C16 CHL1   25     -60.596  69.233   9.891  1.00  0.00      MEMB
ATOM   3730 H16A CHL1   25     -60.974  69.860   9.080  1.00  0.00      MEMB
ATOM   3731 H16B CHL1   25     -59.534  68.990   9.695  1.00  0.00      MEMB
ATOM   3732  C17 CHL1   25     -61.714  68.379   9.412  1.00  0.00      MEMB
ATOM   3733  H17 CHL1   25     -61.288  67.437   9.776  1.00  0.00      MEMB
ATOM   3734  C13 CHL1   25     -62.843  68.889  10.291  1.00  0.00      MEMB
ATOM   3735  C18 CHL1   25     -63.502  70.222   9.805  1.00  0.00      MEMB
ATOM   3736 H18A CHL1   25     -64.216  70.580  10.571  1.00  0.00      MEMB
ATOM   3737 H18B CHL1   25     -62.742  71.013   9.672  1.00  0.00      MEMB
ATOM   3738 H18C CHL1   25     -64.044  70.137   8.843  1.00  0.00      MEMB
ATOM   3739  C12 CHL1   25     -63.778  67.764  10.624  1.00  0.00      MEMB
ATOM   3740 H12A CHL1   25     -64.363  67.509   9.727  1.00  0.00      MEMB
ATOM   3741 H12B CHL1   25     -63.151  66.861  10.827  1.00  0.00      MEMB
ATOM   3742  C11 CHL1   25     -64.606  68.076  11.888  1.00  0.00      MEMB
ATOM   3743 H11A CHL1   25     -65.358  68.866  11.700  1.00  0.00      MEMB
ATOM   3744 H11B CHL1   25     -65.094  67.141  12.182  1.00  0.00      MEMB
ATOM   3745  C9  CHL1   25     -63.812  68.515  13.117  1.00  0.00      MEMB
ATOM   3746  H9  CHL1   25     -63.111  67.678  13.418  1.00  0.00      MEMB
ATOM   3747  C10 CHL1   25     -64.615  68.796  14.423  1.00  0.00      MEMB
ATOM   3748  C19 CHL1   25     -65.634  69.918  14.248  1.00  0.00      MEMB
ATOM   3749 H19A CHL1   25     -65.174  70.942  14.217  1.00  0.00      MEMB
ATOM   3750 H19B CHL1   25     -66.185  69.769  13.318  1.00  0.00      MEMB
ATOM   3751 H19C CHL1   25     -66.355  69.876  15.089  1.00  0.00      MEMB
ATOM   3752  C1  CHL1   25     -65.056  67.439  14.956  1.00  0.00      MEMB
ATOM   3753  H1A CHL1   25     -65.629  66.971  14.142  1.00  0.00      MEMB
ATOM   3754  H1B CHL1   25     -64.124  66.824  15.057  1.00  0.00      MEMB
ATOM   3755  C2  CHL1   25     -65.782  67.509  16.313  1.00  0.00      MEMB
ATOM   3756  H2A CHL1   25     -66.098  66.521  16.689  1.00  0.00      MEMB
ATOM   3757  H2B CHL1   25     -66.690  68.148  16.248  1.00  0.00      MEMB
ATOM   3758  C20 CHL1   25     -62.039  68.176   7.919  1.00  0.00      MEMB
ATOM   3759  H20 CHL1   25     -63.130  68.069   7.852  1.00  0.00      MEMB
ATOM   3760  C21 CHL1   25     -61.236  66.974   7.411  1.00  0.00      MEMB
ATOM   3761 H21A CHL1   25     -61.339  66.805   6.316  1.00  0.00      MEMB
ATOM   3762 H21B CHL1   25     -61.563  66.085   7.977  1.00  0.00      MEMB
ATOM   3763 H21C CHL1   25     -60.160  67.129   7.623  1.00  0.00      MEMB
ATOM   3764  C22 CHL1   25     -61.902  69.296   6.961  1.00  0.00      MEMB
ATOM   3765 H22A CHL1   25     -62.361  70.213   7.374  1.00  0.00      MEMB
ATOM   3766 H22B CHL1   25     -60.805  69.445   6.842  1.00  0.00      MEMB
ATOM   3767  C23 CHL1   25     -62.622  69.102   5.622  1.00  0.00      MEMB
ATOM   3768 H23A CHL1   25     -62.111  68.277   5.099  1.00  0.00      MEMB
ATOM   3769 H23B CHL1   25     -63.705  69.059   5.760  1.00  0.00      MEMB
ATOM   3770  C24 CHL1   25     -62.552  70.192   4.626  1.00  0.00      MEMB
ATOM   3771 H24A CHL1   25     -62.951  71.129   5.087  1.00  0.00      MEMB
ATOM   3772 H24B CHL1   25     -61.430  70.106   4.542  1.00  0.00      MEMB
ATOM   3773  C25 CHL1   25     -63.298  70.069   3.332  1.00  0.00      MEMB
ATOM   3774  H25 CHL1   25     -64.367  70.031   3.489  1.00  0.00      MEMB
ATOM   3775  C26 CHL1   25     -63.468  71.317   2.745  1.00  0.00      MEMB
ATOM   3776 H26A CHL1   25     -62.397  71.210   2.432  1.00  0.00      MEMB
ATOM   3777 H26B CHL1   25     -64.007  71.657   1.846  1.00  0.00      MEMB
ATOM   3778 H26C CHL1   25     -63.586  72.130   3.455  1.00  0.00      MEMB
ATOM   3779  C27 CHL1   25     -62.600  69.227   2.284  1.00  0.00      MEMB
ATOM   3780 H27A CHL1   25     -63.315  69.265   1.440  1.00  0.00      MEMB
ATOM   3781 H27B CHL1   25     -61.605  69.532   1.860  1.00  0.00      MEMB
ATOM   3782 H27C CHL1   25     -62.475  68.283   2.807  1.00  0.00      MEMB
ATOM   3783  C3  CHL1   26      27.942  54.720  17.257  1.00  0.00      MEMB
ATOM   3784  H3  CHL1   26      27.089  55.427  17.166  1.00  0.00      MEMB
ATOM   3785  O3  CHL1   26      28.216  54.629  18.648  1.00  0.00      MEMB
ATOM   3786  H3' CHL1   26      28.802  55.394  18.848  1.00  0.00      MEMB
ATOM   3787  C4  CHL1   26      27.618  53.369  16.580  1.00  0.00      MEMB
ATOM   3788  H4A CHL1   26      28.540  52.746  16.617  1.00  0.00      MEMB
ATOM   3789  H4B CHL1   26      26.833  52.811  17.129  1.00  0.00      MEMB
ATOM   3790  C5  CHL1   26      27.176  53.615  15.146  1.00  0.00      MEMB
ATOM   3791  C6  CHL1   26      25.924  53.323  14.765  1.00  0.00      MEMB
ATOM   3792  H6  CHL1   26      25.289  52.767  15.478  1.00  0.00      MEMB
ATOM   3793  C7  CHL1   26      25.422  53.462  13.341  1.00  0.00      MEMB
ATOM   3794  H7A CHL1   26      24.877  52.569  12.936  1.00  0.00      MEMB
ATOM   3795  H7B CHL1   26      24.617  54.181  13.345  1.00  0.00      MEMB
ATOM   3796  C8  CHL1   26      26.592  53.709  12.313  1.00  0.00      MEMB
ATOM   3797  H8  CHL1   26      27.295  52.865  12.120  1.00  0.00      MEMB
ATOM   3798  C14 CHL1   26      25.976  54.031  10.972  1.00  0.00      MEMB
ATOM   3799  H14 CHL1   26      25.269  54.859  11.223  1.00  0.00      MEMB
ATOM   3800  C15 CHL1   26      25.064  53.031  10.305  1.00  0.00      MEMB
ATOM   3801 H15A CHL1   26      25.533  52.140  10.063  1.00  0.00      MEMB
ATOM   3802 H15B CHL1   26      24.197  52.684  10.862  1.00  0.00      MEMB
ATOM   3803  C16 CHL1   26      24.946  53.434   8.849  1.00  0.00      MEMB
ATOM   3804 H16A CHL1   26      25.087  52.548   8.183  1.00  0.00      MEMB
ATOM   3805 H16B CHL1   26      23.929  53.744   8.668  1.00  0.00      MEMB
ATOM   3806  C17 CHL1   26      25.956  54.601   8.648  1.00  0.00      MEMB
ATOM   3807  H17 CHL1   26      25.379  55.539   8.787  1.00  0.00      MEMB
ATOM   3808  C13 CHL1   26      26.921  54.478   9.867  1.00  0.00      MEMB
ATOM   3809  C18 CHL1   26      27.977  53.455   9.377  1.00  0.00      MEMB
ATOM   3810 H18A CHL1   26      27.513  52.639   8.788  1.00  0.00      MEMB
ATOM   3811 H18B CHL1   26      28.655  54.012   8.689  1.00  0.00      MEMB
ATOM   3812 H18C CHL1   26      28.579  52.988  10.172  1.00  0.00      MEMB
ATOM   3813  C12 CHL1   26      27.588  55.712  10.473  1.00  0.00      MEMB
ATOM   3814 H12A CHL1   26      28.238  56.190   9.728  1.00  0.00      MEMB
ATOM   3815 H12B CHL1   26      26.797  56.414  10.812  1.00  0.00      MEMB
ATOM   3816  C11 CHL1   26      28.387  55.404  11.759  1.00  0.00      MEMB
ATOM   3817 H11A CHL1   26      29.268  54.794  11.483  1.00  0.00      MEMB
ATOM   3818 H11B CHL1   26      28.747  56.389  12.116  1.00  0.00      MEMB
ATOM   3819  C9  CHL1   26      27.488  54.789  12.871  1.00  0.00      MEMB
ATOM   3820  H9  CHL1   26      26.765  55.596  13.137  1.00  0.00      MEMB
ATOM   3821  C10 CHL1   26      28.176  54.327  14.208  1.00  0.00      MEMB
ATOM   3822  C19 CHL1   26      29.384  53.407  13.861  1.00  0.00      MEMB
ATOM   3823 H19A CHL1   26      29.160  52.508  13.252  1.00  0.00      MEMB
ATOM   3824 H19B CHL1   26      30.172  53.999  13.348  1.00  0.00      MEMB
ATOM   3825 H19C CHL1   26      29.821  53.048  14.807  1.00  0.00      MEMB
ATOM   3826  C1  CHL1   26      28.697  55.552  15.029  1.00  0.00      MEMB
ATOM   3827  H1A CHL1   26      29.524  56.021  14.469  1.00  0.00      MEMB
ATOM   3828  H1B CHL1   26      27.894  56.315  15.121  1.00  0.00      MEMB
ATOM   3829  C2  CHL1   26      29.121  55.325  16.502  1.00  0.00      MEMB
ATOM   3830  H2A CHL1   26      29.348  56.324  16.924  1.00  0.00      MEMB
ATOM   3831  H2B CHL1   26      30.029  54.699  16.639  1.00  0.00      MEMB
ATOM   3832  C20 CHL1   26      26.516  54.605   7.207  1.00  0.00      MEMB
ATOM   3833  H20 CHL1   26      27.116  53.677   7.050  1.00  0.00      MEMB
ATOM   3834  C21 CHL1   26      27.443  55.818   6.954  1.00  0.00      MEMB
ATOM   3835 H21A CHL1   26      28.167  55.851   7.778  1.00  0.00      MEMB
ATOM   3836 H21B CHL1   26      26.917  56.790   6.972  1.00  0.00      MEMB
ATOM   3837 H21C CHL1   26      28.014  55.738   6.000  1.00  0.00      MEMB
ATOM   3838  C22 CHL1   26      25.404  54.511   6.154  1.00  0.00      MEMB
ATOM   3839 H22A CHL1   26      24.766  53.620   6.356  1.00  0.00      MEMB
ATOM   3840 H22B CHL1   26      24.759  55.418   6.204  1.00  0.00      MEMB
ATOM   3841  C23 CHL1   26      25.946  54.331   4.750  1.00  0.00      MEMB
ATOM   3842 H23A CHL1   26      26.425  55.272   4.405  1.00  0.00      MEMB
ATOM   3843 H23B CHL1   26      26.745  53.563   4.651  1.00  0.00      MEMB
ATOM   3844  C24 CHL1   26      24.792  53.962   3.865  1.00  0.00      MEMB
ATOM   3845 H24A CHL1   26      24.290  53.009   4.146  1.00  0.00      MEMB
ATOM   3846 H24B CHL1   26      24.049  54.789   3.828  1.00  0.00      MEMB
ATOM   3847  C25 CHL1   26      25.315  53.929   2.500  1.00  0.00      MEMB
ATOM   3848  H25 CHL1   26      26.191  53.218   2.361  1.00  0.00      MEMB
ATOM   3849  C26 CHL1   26      24.468  53.406   1.620  1.00  0.00      MEMB
ATOM   3850 H26A CHL1   26      23.469  53.874   1.415  1.00  0.00      MEMB
ATOM   3851 H26B CHL1   26      24.904  52.993   0.654  1.00  0.00      MEMB
ATOM   3852 H26C CHL1   26      24.282  52.552   2.306  1.00  0.00      MEMB
ATOM   3853  C27 CHL1   26      25.189  55.285   1.947  1.00  0.00      MEMB
ATOM   3854 H27A CHL1   26      26.187  55.610   2.308  1.00  0.00      MEMB
ATOM   3855 H27B CHL1   26      25.019  55.223   0.821  1.00  0.00      MEMB
ATOM   3856 H27C CHL1   26      24.397  55.989   2.080  1.00  0.00      MEMB
ATOM   3857  C3  CHL1   27      33.853  49.504  17.366  1.00  0.00      MEMB
ATOM   3858  H3  CHL1   27      33.584  50.526  17.012  1.00  0.00      MEMB
ATOM   3859  O3  CHL1   27      33.718  49.317  18.744  1.00  0.00      MEMB
ATOM   3860  H3' CHL1   27      33.797  48.380  18.880  1.00  0.00      MEMB
ATOM   3861  C4  CHL1   27      33.169  48.429  16.573  1.00  0.00      MEMB
ATOM   3862  H4A CHL1   27      33.384  47.397  16.908  1.00  0.00      MEMB
ATOM   3863  H4B CHL1   27      32.118  48.650  16.858  1.00  0.00      MEMB
ATOM   3864  C5  CHL1   27      33.404  48.656  15.087  1.00  0.00      MEMB
ATOM   3865  C6  CHL1   27      32.355  48.863  14.325  1.00  0.00      MEMB
ATOM   3866  H6  CHL1   27      31.384  48.718  14.789  1.00  0.00      MEMB
ATOM   3867  C7  CHL1   27      32.405  49.184  12.867  1.00  0.00      MEMB
ATOM   3868  H7A CHL1   27      31.813  48.417  12.340  1.00  0.00      MEMB
ATOM   3869  H7B CHL1   27      32.007  50.190  12.601  1.00  0.00      MEMB
ATOM   3870  C8  CHL1   27      33.794  49.099  12.252  1.00  0.00      MEMB
ATOM   3871  H8  CHL1   27      34.105  48.092  12.129  1.00  0.00      MEMB
ATOM   3872  C14 CHL1   27      33.841  49.758  10.901  1.00  0.00      MEMB
ATOM   3873  H14 CHL1   27      33.792  50.839  11.171  1.00  0.00      MEMB
ATOM   3874  C15 CHL1   27      32.716  49.523   9.890  1.00  0.00      MEMB
ATOM   3875 H15A CHL1   27      32.436  48.495   9.904  1.00  0.00      MEMB
ATOM   3876 H15B CHL1   27      31.769  50.022  10.113  1.00  0.00      MEMB
ATOM   3877  C16 CHL1   27      33.290  49.806   8.500  1.00  0.00      MEMB
ATOM   3878 H16A CHL1   27      33.230  48.927   7.822  1.00  0.00      MEMB
ATOM   3879 H16B CHL1   27      32.717  50.627   8.026  1.00  0.00      MEMB
ATOM   3880  C17 CHL1   27      34.777  50.146   8.748  1.00  0.00      MEMB
ATOM   3881  H17 CHL1   27      34.802  51.254   8.869  1.00  0.00      MEMB
ATOM   3882  C13 CHL1   27      35.123  49.548  10.131  1.00  0.00      MEMB
ATOM   3883  C18 CHL1   27      35.598  48.095   9.971  1.00  0.00      MEMB
ATOM   3884 H18A CHL1   27      35.063  47.736   9.105  1.00  0.00      MEMB
ATOM   3885 H18B CHL1   27      36.673  48.068   9.762  1.00  0.00      MEMB
ATOM   3886 H18C CHL1   27      35.473  47.387  10.811  1.00  0.00      MEMB
ATOM   3887  C12 CHL1   27      36.115  50.221  10.954  1.00  0.00      MEMB
ATOM   3888 H12A CHL1   27      37.094  50.185  10.527  1.00  0.00      MEMB
ATOM   3889 H12B CHL1   27      35.906  51.272  10.965  1.00  0.00      MEMB
ATOM   3890  C11 CHL1   27      36.162  49.477  12.272  1.00  0.00      MEMB
ATOM   3891 H11A CHL1   27      36.618  48.501  12.275  1.00  0.00      MEMB
ATOM   3892 H11B CHL1   27      37.098  49.839  12.498  1.00  0.00      MEMB
ATOM   3893  C9  CHL1   27      34.880  49.585  13.126  1.00  0.00      MEMB
ATOM   3894  H9  CHL1   27      34.709  50.644  13.275  1.00  0.00      MEMB
ATOM   3895  C10 CHL1   27      34.770  48.900  14.517  1.00  0.00      MEMB
ATOM   3896  C19 CHL1   27      35.535  47.550  14.420  1.00  0.00      MEMB
ATOM   3897 H19A CHL1   27      36.581  47.656  14.063  1.00  0.00      MEMB
ATOM   3898 H19B CHL1   27      35.542  47.009  15.382  1.00  0.00      MEMB
ATOM   3899 H19C CHL1   27      35.009  46.948  13.653  1.00  0.00      MEMB
ATOM   3900  C1  CHL1   27      35.272  49.872  15.521  1.00  0.00      MEMB
ATOM   3901  H1A CHL1   27      36.172  49.732  14.858  1.00  0.00      MEMB
ATOM   3902  H1B CHL1   27      35.269  50.971  15.480  1.00  0.00      MEMB
ATOM   3903  C2  CHL1   27      35.221  49.509  17.083  1.00  0.00      MEMB
ATOM   3904  H2A CHL1   27      35.631  50.339  17.760  1.00  0.00      MEMB
ATOM   3905  H2B CHL1   27      35.784  48.599  17.428  1.00  0.00      MEMB
ATOM   3906  C20 CHL1   27      35.698  49.844   7.573  1.00  0.00      MEMB
ATOM   3907  H20 CHL1   27      36.016  48.762   7.535  1.00  0.00      MEMB
ATOM   3908  C21 CHL1   27      36.877  50.793   7.839  1.00  0.00      MEMB
ATOM   3909 H21A CHL1   27      37.519  50.938   6.973  1.00  0.00      MEMB
ATOM   3910 H21B CHL1   27      37.533  50.455   8.644  1.00  0.00      MEMB
ATOM   3911 H21C CHL1   27      36.744  51.848   7.777  1.00  0.00      MEMB
ATOM   3912  C22 CHL1   27      35.103  50.147   6.171  1.00  0.00      MEMB
ATOM   3913 H22A CHL1   27      35.863  49.900   5.404  1.00  0.00      MEMB
ATOM   3914 H22B CHL1   27      34.240  49.501   5.909  1.00  0.00      MEMB
ATOM   3915  C23 CHL1   27      34.627  51.588   5.959  1.00  0.00      MEMB
ATOM   3916 H23A CHL1   27      33.850  51.808   6.721  1.00  0.00      MEMB
ATOM   3917 H23B CHL1   27      35.453  52.312   6.116  1.00  0.00      MEMB
ATOM   3918  C24 CHL1   27      33.982  51.736   4.572  1.00  0.00      MEMB
ATOM   3919 H24A CHL1   27      34.669  51.367   3.770  1.00  0.00      MEMB
ATOM   3920 H24B CHL1   27      33.062  51.115   4.579  1.00  0.00      MEMB
ATOM   3921  C25 CHL1   27      33.558  53.163   4.232  1.00  0.00      MEMB
ATOM   3922  H25 CHL1   27      32.993  53.596   5.089  1.00  0.00      MEMB
ATOM   3923  C26 CHL1   27      34.857  53.961   4.002  1.00  0.00      MEMB
ATOM   3924 H26A CHL1   27      35.614  53.995   4.802  1.00  0.00      MEMB
ATOM   3925 H26B CHL1   27      35.390  53.467   3.163  1.00  0.00      MEMB
ATOM   3926 H26C CHL1   27      34.617  55.009   3.761  1.00  0.00      MEMB
ATOM   3927  C27 CHL1   27      32.610  53.174   2.993  1.00  0.00      MEMB
ATOM   3928 H27A CHL1   27      33.164  52.853   2.086  1.00  0.00      MEMB
ATOM   3929 H27B CHL1   27      31.763  52.481   3.008  1.00  0.00      MEMB
ATOM   3930 H27C CHL1   27      32.234  54.203   2.789  1.00  0.00      MEMB
ATOM   3931  C3  CHL1   28      70.099 -57.262  17.333  1.00  0.00      MEMB
ATOM   3932  H3  CHL1   28      69.022 -57.021  17.203  1.00  0.00      MEMB
ATOM   3933  O3  CHL1   28      70.269 -57.532  18.707  1.00  0.00      MEMB
ATOM   3934  H3' CHL1   28      70.075 -56.706  19.164  1.00  0.00      MEMB
ATOM   3935  C4  CHL1   28      70.465 -58.505  16.511  1.00  0.00      MEMB
ATOM   3936  H4A CHL1   28      71.502 -58.815  16.785  1.00  0.00      MEMB
ATOM   3937  H4B CHL1   28      69.778 -59.306  16.843  1.00  0.00      MEMB
ATOM   3938  C5  CHL1   28      70.327 -58.277  15.023  1.00  0.00      MEMB
ATOM   3939  C6  CHL1   28      69.580 -59.069  14.225  1.00  0.00      MEMB
ATOM   3940  H6  CHL1   28      69.043 -59.922  14.666  1.00  0.00      MEMB
ATOM   3941  C7  CHL1   28      69.463 -58.864  12.734  1.00  0.00      MEMB
ATOM   3942  H7A CHL1   28      69.468 -59.806  12.145  1.00  0.00      MEMB
ATOM   3943  H7B CHL1   28      68.489 -58.368  12.525  1.00  0.00      MEMB
ATOM   3944  C8  CHL1   28      70.587 -57.926  12.210  1.00  0.00      MEMB
ATOM   3945  H8  CHL1   28      71.573 -58.429  12.242  1.00  0.00      MEMB
ATOM   3946  C14 CHL1   28      70.309 -57.516  10.789  1.00  0.00      MEMB
ATOM   3947  H14 CHL1   28      69.288 -57.088  10.745  1.00  0.00      MEMB
ATOM   3948  C15 CHL1   28      70.197 -58.578   9.761  1.00  0.00      MEMB
ATOM   3949 H15A CHL1   28      70.888 -59.284  10.230  1.00  0.00      MEMB
ATOM   3950 H15B CHL1   28      69.378 -59.301   9.643  1.00  0.00      MEMB
ATOM   3951  C16 CHL1   28      70.584 -57.824   8.434  1.00  0.00      MEMB
ATOM   3952 H16A CHL1   28      71.586 -58.006   7.930  1.00  0.00      MEMB
ATOM   3953 H16B CHL1   28      69.859 -58.050   7.642  1.00  0.00      MEMB
ATOM   3954  C17 CHL1   28      70.901 -56.426   8.773  1.00  0.00      MEMB
ATOM   3955  H17 CHL1   28      69.892 -55.993   8.709  1.00  0.00      MEMB
ATOM   3956  C13 CHL1   28      71.342 -56.522  10.232  1.00  0.00      MEMB
ATOM   3957  C18 CHL1   28      72.801 -57.031  10.307  1.00  0.00      MEMB
ATOM   3958 H18A CHL1   28      72.982 -57.858   9.625  1.00  0.00      MEMB
ATOM   3959 H18B CHL1   28      73.552 -56.304   9.984  1.00  0.00      MEMB
ATOM   3960 H18C CHL1   28      73.086 -57.343  11.326  1.00  0.00      MEMB
ATOM   3961  C12 CHL1   28      71.166 -55.247  11.023  1.00  0.00      MEMB
ATOM   3962 H12A CHL1   28      71.786 -54.419  10.646  1.00  0.00      MEMB
ATOM   3963 H12B CHL1   28      70.103 -54.998  10.840  1.00  0.00      MEMB
ATOM   3964  C11 CHL1   28      71.398 -55.456  12.522  1.00  0.00      MEMB
ATOM   3965 H11A CHL1   28      72.477 -55.550  12.736  1.00  0.00      MEMB
ATOM   3966 H11B CHL1   28      71.062 -54.548  13.070  1.00  0.00      MEMB
ATOM   3967  C9  CHL1   28      70.635 -56.681  13.092  1.00  0.00      MEMB
ATOM   3968  H9  CHL1   28      69.564 -56.354  13.125  1.00  0.00      MEMB
ATOM   3969  C10 CHL1   28      71.044 -57.006  14.537  1.00  0.00      MEMB
ATOM   3970  C19 CHL1   28      72.534 -57.374  14.623  1.00  0.00      MEMB
ATOM   3971 H19A CHL1   28      72.710 -58.290  14.044  1.00  0.00      MEMB
ATOM   3972 H19B CHL1   28      73.197 -56.580  14.243  1.00  0.00      MEMB
ATOM   3973 H19C CHL1   28      72.811 -57.603  15.670  1.00  0.00      MEMB
ATOM   3974  C1  CHL1   28      70.773 -55.763  15.435  1.00  0.00      MEMB
ATOM   3975  H1A CHL1   28      71.414 -54.906  15.128  1.00  0.00      MEMB
ATOM   3976  H1B CHL1   28      69.726 -55.450  15.243  1.00  0.00      MEMB
ATOM   3977  C2  CHL1   28      70.938 -56.047  16.940  1.00  0.00      MEMB
ATOM   3978  H2A CHL1   28      70.527 -55.212  17.542  1.00  0.00      MEMB
ATOM   3979  H2B CHL1   28      72.014 -56.179  17.205  1.00  0.00      MEMB
ATOM   3980  C20 CHL1   28      71.877 -55.884   7.739  1.00  0.00      MEMB
ATOM   3981  H20 CHL1   28      72.831 -56.468   7.798  1.00  0.00      MEMB
ATOM   3982  C21 CHL1   28      72.129 -54.455   8.035  1.00  0.00      MEMB
ATOM   3983 H21A CHL1   28      71.163 -53.898   8.109  1.00  0.00      MEMB
ATOM   3984 H21B CHL1   28      72.743 -54.097   7.182  1.00  0.00      MEMB
ATOM   3985 H21C CHL1   28      72.718 -54.225   8.920  1.00  0.00      MEMB
ATOM   3986  C22 CHL1   28      71.427 -56.082   6.273  1.00  0.00      MEMB
ATOM   3987 H22A CHL1   28      72.291 -55.801   5.622  1.00  0.00      MEMB
ATOM   3988 H22B CHL1   28      71.198 -57.139   6.065  1.00  0.00      MEMB
ATOM   3989  C23 CHL1   28      70.191 -55.309   5.875  1.00  0.00      MEMB
ATOM   3990 H23A CHL1   28      69.393 -55.172   6.616  1.00  0.00      MEMB
ATOM   3991 H23B CHL1   28      70.590 -54.331   5.798  1.00  0.00      MEMB
ATOM   3992  C24 CHL1   28      69.570 -55.796   4.584  1.00  0.00      MEMB
ATOM   3993 H24A CHL1   28      69.303 -56.834   4.607  1.00  0.00      MEMB
ATOM   3994 H24B CHL1   28      68.666 -55.149   4.477  1.00  0.00      MEMB
ATOM   3995  C25 CHL1   28      70.479 -55.663   3.439  1.00  0.00      MEMB
ATOM   3996  H25 CHL1   28      71.575 -55.758   3.489  1.00  0.00      MEMB
ATOM   3997  C26 CHL1   28      70.167 -56.273   2.117  1.00  0.00      MEMB
ATOM   3998 H26A CHL1   28      69.651 -57.227   2.234  1.00  0.00      MEMB
ATOM   3999 H26B CHL1   28      69.505 -55.516   1.664  1.00  0.00      MEMB
ATOM   4000 H26C CHL1   28      70.895 -56.311   1.296  1.00  0.00      MEMB
ATOM   4001  C27 CHL1   28      70.286 -54.275   3.459  1.00  0.00      MEMB
ATOM   4002 H27A CHL1   28      69.441 -53.575   3.252  1.00  0.00      MEMB
ATOM   4003 H27B CHL1   28      71.152 -53.715   3.746  1.00  0.00      MEMB
ATOM   4004 H27C CHL1   28      70.585 -54.392   2.555  1.00  0.00      MEMB
ATOM   4005  C3  CHL1   29      -1.879  -9.151  17.354  1.00  0.00      MEMB
ATOM   4006  H3  CHL1   29      -2.330 -10.161  17.476  1.00  0.00      MEMB
ATOM   4007  O3  CHL1   29      -1.670  -8.590  18.637  1.00  0.00      MEMB
ATOM   4008  H3' CHL1   29      -2.376  -8.882  19.236  1.00  0.00      MEMB
ATOM   4009  C4  CHL1   29      -0.511  -9.216  16.641  1.00  0.00      MEMB
ATOM   4010  H4A CHL1   29      -0.055  -8.208  16.727  1.00  0.00      MEMB
ATOM   4011  H4B CHL1   29       0.130  -9.910  17.221  1.00  0.00      MEMB
ATOM   4012  C5  CHL1   29      -0.504  -9.552  15.165  1.00  0.00      MEMB
ATOM   4013  C6  CHL1   29       0.212 -10.563  14.660  1.00  0.00      MEMB
ATOM   4014  H6  CHL1   29       0.842 -11.181  15.323  1.00  0.00      MEMB
ATOM   4015  C7  CHL1   29       0.294 -10.835  13.186  1.00  0.00      MEMB
ATOM   4016  H7A CHL1   29       1.358 -11.005  12.914  1.00  0.00      MEMB
ATOM   4017  H7B CHL1   29      -0.230 -11.783  13.009  1.00  0.00      MEMB
ATOM   4018  C8  CHL1   29      -0.298  -9.733  12.239  1.00  0.00      MEMB
ATOM   4019  H8  CHL1   29       0.512  -8.974  12.163  1.00  0.00      MEMB
ATOM   4020  C14 CHL1   29      -0.681 -10.266  10.850  1.00  0.00      MEMB
ATOM   4021  H14 CHL1   29      -1.572 -10.926  11.034  1.00  0.00      MEMB
ATOM   4022  C15 CHL1   29       0.362 -11.040  10.079  1.00  0.00      MEMB
ATOM   4023 H15A CHL1   29       1.358 -10.583  10.103  1.00  0.00      MEMB
ATOM   4024 H15B CHL1   29       0.501 -11.930  10.648  1.00  0.00      MEMB
ATOM   4025  C16 CHL1   29      -0.150 -11.050   8.633  1.00  0.00      MEMB
ATOM   4026 H16A CHL1   29       0.675 -10.873   7.908  1.00  0.00      MEMB
ATOM   4027 H16B CHL1   29      -0.781 -11.896   8.403  1.00  0.00      MEMB
ATOM   4028  C17 CHL1   29      -1.325 -10.068   8.535  1.00  0.00      MEMB
ATOM   4029  H17 CHL1   29      -2.270 -10.646   8.730  1.00  0.00      MEMB
ATOM   4030  C13 CHL1   29      -1.138  -9.257   9.816  1.00  0.00      MEMB
ATOM   4031  C18 CHL1   29       0.003  -8.273   9.546  1.00  0.00      MEMB
ATOM   4032 H18A CHL1   29      -0.344  -7.454   8.891  1.00  0.00      MEMB
ATOM   4033 H18B CHL1   29       0.374  -7.870  10.506  1.00  0.00      MEMB
ATOM   4034 H18C CHL1   29       0.831  -8.771   9.005  1.00  0.00      MEMB
ATOM   4035  C12 CHL1   29      -2.405  -8.649  10.361  1.00  0.00      MEMB
ATOM   4036 H12A CHL1   29      -2.683  -7.813   9.702  1.00  0.00      MEMB
ATOM   4037 H12B CHL1   29      -3.192  -9.436  10.337  1.00  0.00      MEMB
ATOM   4038  C11 CHL1   29      -2.231  -8.087  11.778  1.00  0.00      MEMB
ATOM   4039 H11A CHL1   29      -1.668  -7.141  11.621  1.00  0.00      MEMB
ATOM   4040 H11B CHL1   29      -3.248  -7.835  12.142  1.00  0.00      MEMB
ATOM   4041  C9  CHL1   29      -1.571  -9.087  12.805  1.00  0.00      MEMB
ATOM   4042  H9  CHL1   29      -2.356  -9.876  12.838  1.00  0.00      MEMB
ATOM   4043  C10 CHL1   29      -1.408  -8.647  14.303  1.00  0.00      MEMB
ATOM   4044  C19 CHL1   29      -0.838  -7.215  14.217  1.00  0.00      MEMB
ATOM   4045 H19A CHL1   29      -1.534  -6.632  13.587  1.00  0.00      MEMB
ATOM   4046 H19B CHL1   29      -0.742  -6.715  15.200  1.00  0.00      MEMB
ATOM   4047 H19C CHL1   29       0.155  -7.204  13.716  1.00  0.00      MEMB
ATOM   4048  C1  CHL1   29      -2.785  -8.709  15.049  1.00  0.00      MEMB
ATOM   4049  H1A CHL1   29      -3.514  -8.070  14.522  1.00  0.00      MEMB
ATOM   4050  H1B CHL1   29      -3.133  -9.765  14.992  1.00  0.00      MEMB
ATOM   4051  C2  CHL1   29      -2.830  -8.288  16.538  1.00  0.00      MEMB
ATOM   4052  H2A CHL1   29      -3.863  -8.414  16.944  1.00  0.00      MEMB
ATOM   4053  H2B CHL1   29      -2.535  -7.214  16.608  1.00  0.00      MEMB
ATOM   4054  C20 CHL1   29      -1.436  -9.383   7.146  1.00  0.00      MEMB
ATOM   4055  H20 CHL1   29      -0.472  -8.864   6.961  1.00  0.00      MEMB
ATOM   4056  C21 CHL1   29      -2.570  -8.345   7.171  1.00  0.00      MEMB
ATOM   4057 H21A CHL1   29      -2.818  -7.883   6.195  1.00  0.00      MEMB
ATOM   4058 H21B CHL1   29      -2.254  -7.501   7.813  1.00  0.00      MEMB
ATOM   4059 H21C CHL1   29      -3.481  -8.825   7.587  1.00  0.00      MEMB
ATOM   4060  C22 CHL1   29      -1.581 -10.345   5.937  1.00  0.00      MEMB
ATOM   4061 H22A CHL1   29      -0.587 -10.839   5.807  1.00  0.00      MEMB
ATOM   4062 H22B CHL1   29      -2.362 -11.103   6.151  1.00  0.00      MEMB
ATOM   4063  C23 CHL1   29      -1.895  -9.716   4.563  1.00  0.00      MEMB
ATOM   4064 H23A CHL1   29      -2.973  -9.436   4.468  1.00  0.00      MEMB
ATOM   4065 H23B CHL1   29      -1.283  -8.797   4.433  1.00  0.00      MEMB
ATOM   4066  C24 CHL1   29      -1.423 -10.692   3.467  1.00  0.00      MEMB
ATOM   4067 H24A CHL1   29      -0.309 -10.627   3.437  1.00  0.00      MEMB
ATOM   4068 H24B CHL1   29      -1.772 -11.705   3.700  1.00  0.00      MEMB
ATOM   4069  C25 CHL1   29      -1.864 -10.353   2.086  1.00  0.00      MEMB
ATOM   4070  H25 CHL1   29      -2.990 -10.307   2.025  1.00  0.00      MEMB
ATOM   4071  C26 CHL1   29      -1.250  -9.026   1.841  1.00  0.00      MEMB
ATOM   4072 H26A CHL1   29      -0.228  -8.978   1.409  1.00  0.00      MEMB
ATOM   4073 H26B CHL1   29      -1.939  -9.148   1.040  1.00  0.00      MEMB
ATOM   4074 H26C CHL1   29      -1.604  -8.083   2.275  1.00  0.00      MEMB
ATOM   4075  C27 CHL1   29      -1.376 -11.219   0.893  1.00  0.00      MEMB
ATOM   4076 H27A CHL1   29      -1.795 -10.819  -0.068  1.00  0.00      MEMB
ATOM   4077 H27B CHL1   29      -0.267 -11.176   0.808  1.00  0.00      MEMB
ATOM   4078 H27C CHL1   29      -1.735 -12.250   1.005  1.00  0.00      MEMB
ATOM   4079  C3  CHL1   30      68.975   3.873  17.379  1.00  0.00      MEMB
ATOM   4080  H3  CHL1   30      68.810   2.774  17.389  1.00  0.00      MEMB
ATOM   4081  O3  CHL1   30      69.100   4.370  18.695  1.00  0.00      MEMB
ATOM   4082  H3' CHL1   30      69.810   3.825  19.051  1.00  0.00      MEMB
ATOM   4083  C4  CHL1   30      70.265   4.069  16.765  1.00  0.00      MEMB
ATOM   4084  H4A CHL1   30      70.599   5.099  16.976  1.00  0.00      MEMB
ATOM   4085  H4B CHL1   30      70.887   3.387  17.381  1.00  0.00      MEMB
ATOM   4086  C5  CHL1   30      70.238   3.821  15.275  1.00  0.00      MEMB
ATOM   4087  C6  CHL1   30      70.759   2.774  14.655  1.00  0.00      MEMB
ATOM   4088  H6  CHL1   30      71.317   2.111  15.338  1.00  0.00      MEMB
ATOM   4089  C7  CHL1   30      71.212   2.795  13.180  1.00  0.00      MEMB
ATOM   4090  H7A CHL1   30      72.296   2.852  12.868  1.00  0.00      MEMB
ATOM   4091  H7B CHL1   30      71.020   1.816  12.774  1.00  0.00      MEMB
ATOM   4092  C8  CHL1   30      70.872   4.095  12.493  1.00  0.00      MEMB
ATOM   4093  H8  CHL1   30      71.666   4.877  12.660  1.00  0.00      MEMB
ATOM   4094  C14 CHL1   30      70.703   3.716  11.061  1.00  0.00      MEMB
ATOM   4095  H14 CHL1   30      69.913   2.946  11.082  1.00  0.00      MEMB
ATOM   4096  C15 CHL1   30      71.933   3.142  10.318  1.00  0.00      MEMB
ATOM   4097 H15A CHL1   30      72.826   3.722  10.655  1.00  0.00      MEMB
ATOM   4098 H15B CHL1   30      72.134   2.083  10.513  1.00  0.00      MEMB
ATOM   4099  C16 CHL1   30      71.596   3.365   8.842  1.00  0.00      MEMB
ATOM   4100 H16A CHL1   30      72.470   3.871   8.362  1.00  0.00      MEMB
ATOM   4101 H16B CHL1   30      71.387   2.412   8.330  1.00  0.00      MEMB
ATOM   4102  C17 CHL1   30      70.237   4.169   8.840  1.00  0.00      MEMB
ATOM   4103  H17 CHL1   30      69.395   3.494   8.745  1.00  0.00      MEMB
ATOM   4104  C13 CHL1   30      70.138   4.800  10.230  1.00  0.00      MEMB
ATOM   4105  C18 CHL1   30      71.132   5.814  10.453  1.00  0.00      MEMB
ATOM   4106 H18A CHL1   30      71.457   6.241  11.386  1.00  0.00      MEMB
ATOM   4107 H18B CHL1   30      72.050   5.449  10.122  1.00  0.00      MEMB
ATOM   4108 H18C CHL1   30      70.872   6.676   9.954  1.00  0.00      MEMB
ATOM   4109  C12 CHL1   30      68.811   5.286  10.730  1.00  0.00      MEMB
ATOM   4110 H12A CHL1   30      68.374   6.160  10.210  1.00  0.00      MEMB
ATOM   4111 H12B CHL1   30      68.163   4.404  10.625  1.00  0.00      MEMB
ATOM   4112  C11 CHL1   30      68.926   5.647  12.194  1.00  0.00      MEMB
ATOM   4113 H11A CHL1   30      69.490   6.566  12.333  1.00  0.00      MEMB
ATOM   4114 H11B CHL1   30      67.926   5.852  12.581  1.00  0.00      MEMB
ATOM   4115  C9  CHL1   30      69.538   4.538  13.024  1.00  0.00      MEMB
ATOM   4116  H9  CHL1   30      68.881   3.646  12.897  1.00  0.00      MEMB
ATOM   4117  C10 CHL1   30      69.491   4.826  14.510  1.00  0.00      MEMB
ATOM   4118  C19 CHL1   30      69.902   6.244  14.744  1.00  0.00      MEMB
ATOM   4119 H19A CHL1   30      69.975   6.451  15.823  1.00  0.00      MEMB
ATOM   4120 H19B CHL1   30      70.894   6.415  14.253  1.00  0.00      MEMB
ATOM   4121 H19C CHL1   30      69.149   6.971  14.390  1.00  0.00      MEMB
ATOM   4122  C1  CHL1   30      68.085   4.578  15.069  1.00  0.00      MEMB
ATOM   4123  H1A CHL1   30      67.365   5.279  14.608  1.00  0.00      MEMB
ATOM   4124  H1B CHL1   30      67.773   3.554  14.776  1.00  0.00      MEMB
ATOM   4125  C2  CHL1   30      67.972   4.686  16.601  1.00  0.00      MEMB
ATOM   4126  H2A CHL1   30      66.987   4.319  16.909  1.00  0.00      MEMB
ATOM   4127  H2B CHL1   30      68.116   5.750  16.881  1.00  0.00      MEMB
ATOM   4128  C20 CHL1   30      70.043   5.001   7.624  1.00  0.00      MEMB
ATOM   4129  H20 CHL1   30      70.913   5.439   7.937  1.00  0.00      MEMB
ATOM   4130  C21 CHL1   30      68.984   6.081   7.586  1.00  0.00      MEMB
ATOM   4131 H21A CHL1   30      69.210   6.813   8.378  1.00  0.00      MEMB
ATOM   4132 H21B CHL1   30      68.048   5.546   7.753  1.00  0.00      MEMB
ATOM   4133 H21C CHL1   30      68.995   6.639   6.622  1.00  0.00      MEMB
ATOM   4134  C22 CHL1   30      70.282   4.358   6.282  1.00  0.00      MEMB
ATOM   4135 H22A CHL1   30      71.251   3.800   6.261  1.00  0.00      MEMB
ATOM   4136 H22B CHL1   30      69.379   3.804   6.056  1.00  0.00      MEMB
ATOM   4137  C23 CHL1   30      70.348   5.169   5.051  1.00  0.00      MEMB
ATOM   4138 H23A CHL1   30      69.637   5.939   4.751  1.00  0.00      MEMB
ATOM   4139 H23B CHL1   30      71.178   5.738   5.146  1.00  0.00      MEMB
ATOM   4140  C24 CHL1   30      70.777   4.351   3.961  1.00  0.00      MEMB
ATOM   4141 H24A CHL1   30      71.788   3.853   4.206  1.00  0.00      MEMB
ATOM   4142 H24B CHL1   30      70.107   3.543   3.731  1.00  0.00      MEMB
ATOM   4143  C25 CHL1   30      70.715   5.497   2.837  1.00  0.00      MEMB
ATOM   4144  H25 CHL1   30      71.674   6.034   2.862  1.00  0.00      MEMB
ATOM   4145  C26 CHL1   30      71.521   5.408   1.944  1.00  0.00      MEMB
ATOM   4146 H26A CHL1   30      71.580   5.576   0.672  1.00  0.00      MEMB
ATOM   4147 H26B CHL1   30      72.011   4.393   2.406  1.00  0.00      MEMB
ATOM   4148 H26C CHL1   30      71.678   4.318   2.265  1.00  0.00      MEMB
ATOM   4149  C27 CHL1   30      69.698   5.735   1.815  1.00  0.00      MEMB
ATOM   4150 H27A CHL1   30      70.002   6.188   0.811  1.00  0.00      MEMB
ATOM   4151 H27B CHL1   30      69.194   4.779   1.623  1.00  0.00      MEMB
ATOM   4152 H27C CHL1   30      69.282   6.454   2.498  1.00  0.00      MEMB
ATOM   4153  C3  CHL1   31      50.225 -34.397  17.324  1.00  0.00      MEMB
ATOM   4154  H3  CHL1   31      50.906 -33.523  17.412  1.00  0.00      MEMB
ATOM   4155  O3  CHL1   31      49.691 -34.678  18.608  1.00  0.00      MEMB
ATOM   4156  H3' CHL1   31      50.385 -34.493  19.236  1.00  0.00      MEMB
ATOM   4157  C4  CHL1   31      49.055 -34.049  16.406  1.00  0.00      MEMB
ATOM   4158  H4A CHL1   31      48.292 -34.853  16.476  1.00  0.00      MEMB
ATOM   4159  H4B CHL1   31      48.587 -33.130  16.838  1.00  0.00      MEMB
ATOM   4160  C5  CHL1   31      49.508 -33.874  14.971  1.00  0.00      MEMB
ATOM   4161  C6  CHL1   31      49.308 -32.702  14.359  1.00  0.00      MEMB
ATOM   4162  H6  CHL1   31      48.775 -31.911  14.901  1.00  0.00      MEMB
ATOM   4163  C7  CHL1   31      49.625 -32.431  12.923  1.00  0.00      MEMB
ATOM   4164  H7A CHL1   31      48.817 -31.772  12.535  1.00  0.00      MEMB
ATOM   4165  H7B CHL1   31      50.583 -31.869  12.836  1.00  0.00      MEMB
ATOM   4166  C8  CHL1   31      49.729 -33.784  12.144  1.00  0.00      MEMB
ATOM   4167  H8  CHL1   31      48.715 -34.250  12.196  1.00  0.00      MEMB
ATOM   4168  C14 CHL1   31      50.131 -33.572  10.679  1.00  0.00      MEMB
ATOM   4169  H14 CHL1   31      51.189 -33.222  10.651  1.00  0.00      MEMB
ATOM   4170  C15 CHL1   31      49.435 -32.455   9.879  1.00  0.00      MEMB
ATOM   4171 H15A CHL1   31      48.349 -32.480  10.108  1.00  0.00      MEMB
ATOM   4172 H15B CHL1   31      49.864 -31.466  10.163  1.00  0.00      MEMB
ATOM   4173  C16 CHL1   31      49.743 -32.832   8.418  1.00  0.00      MEMB
ATOM   4174 H16A CHL1   31      48.803 -32.843   7.831  1.00  0.00      MEMB
ATOM   4175 H16B CHL1   31      50.441 -32.124   7.944  1.00  0.00      MEMB
ATOM   4176  C17 CHL1   31      50.441 -34.234   8.417  1.00  0.00      MEMB
ATOM   4177  H17 CHL1   31      51.543 -34.080   8.462  1.00  0.00      MEMB
ATOM   4178  C13 CHL1   31      50.156 -34.835   9.816  1.00  0.00      MEMB
ATOM   4179  C18 CHL1   31      48.738 -35.456   9.806  1.00  0.00      MEMB
ATOM   4180 H18A CHL1   31      47.955 -34.672   9.717  1.00  0.00      MEMB
ATOM   4181 H18B CHL1   31      48.663 -36.144   8.945  1.00  0.00      MEMB
ATOM   4182 H18C CHL1   31      48.529 -36.040  10.725  1.00  0.00      MEMB
ATOM   4183  C12 CHL1   31      51.276 -35.748  10.402  1.00  0.00      MEMB
ATOM   4184 H12A CHL1   31      51.377 -36.658   9.779  1.00  0.00      MEMB
ATOM   4185 H12B CHL1   31      52.280 -35.278  10.308  1.00  0.00      MEMB
ATOM   4186  C11 CHL1   31      51.037 -36.036  11.920  1.00  0.00      MEMB
ATOM   4187 H11A CHL1   31      50.204 -36.760  11.969  1.00  0.00      MEMB
ATOM   4188 H11B CHL1   31      51.905 -36.588  12.333  1.00  0.00      MEMB
ATOM   4189  C9  CHL1   31      50.700 -34.778  12.838  1.00  0.00      MEMB
ATOM   4190  H9  CHL1   31      51.654 -34.210  12.946  1.00  0.00      MEMB
ATOM   4191  C10 CHL1   31      50.223 -35.083  14.319  1.00  0.00      MEMB
ATOM   4192  C19 CHL1   31      49.209 -36.254  14.257  1.00  0.00      MEMB
ATOM   4193 H19A CHL1   31      49.790 -37.106  13.889  1.00  0.00      MEMB
ATOM   4194 H19B CHL1   31      48.843 -36.578  15.254  1.00  0.00      MEMB
ATOM   4195 H19C CHL1   31      48.372 -36.122  13.536  1.00  0.00      MEMB
ATOM   4196  C1  CHL1   31      51.415 -35.477  15.279  1.00  0.00      MEMB
ATOM   4197  H1A CHL1   31      51.903 -36.419  14.945  1.00  0.00      MEMB
ATOM   4198  H1B CHL1   31      52.212 -34.715  15.142  1.00  0.00      MEMB
ATOM   4199  C2  CHL1   31      51.006 -35.611  16.786  1.00  0.00      MEMB
ATOM   4200  H2A CHL1   31      51.897 -35.790  17.427  1.00  0.00      MEMB
ATOM   4201  H2B CHL1   31      50.309 -36.470  16.925  1.00  0.00      MEMB
ATOM   4202  C20 CHL1   31      50.233 -35.010   7.089  1.00  0.00      MEMB
ATOM   4203  H20 CHL1   31      49.157 -35.273   7.012  1.00  0.00      MEMB
ATOM   4204  C21 CHL1   31      51.090 -36.310   7.091  1.00  0.00      MEMB
ATOM   4205 H21A CHL1   31      50.777 -37.007   7.897  1.00  0.00      MEMB
ATOM   4206 H21B CHL1   31      52.166 -36.076   7.223  1.00  0.00      MEMB
ATOM   4207 H21C CHL1   31      51.036 -36.850   6.125  1.00  0.00      MEMB
ATOM   4208  C22 CHL1   31      50.604 -34.122   5.853  1.00  0.00      MEMB
ATOM   4209 H22A CHL1   31      51.384 -33.416   6.210  1.00  0.00      MEMB
ATOM   4210 H22B CHL1   31      51.063 -34.713   5.024  1.00  0.00      MEMB
ATOM   4211  C23 CHL1   31      49.481 -33.288   5.212  1.00  0.00      MEMB
ATOM   4212 H23A CHL1   31      48.563 -33.887   5.011  1.00  0.00      MEMB
ATOM   4213 H23B CHL1   31      49.148 -32.454   5.863  1.00  0.00      MEMB
ATOM   4214  C24 CHL1   31      49.923 -32.720   3.860  1.00  0.00      MEMB
ATOM   4215 H24A CHL1   31      50.675 -31.908   3.961  1.00  0.00      MEMB
ATOM   4216 H24B CHL1   31      50.402 -33.499   3.242  1.00  0.00      MEMB
ATOM   4217  C25 CHL1   31      48.675 -32.273   3.106  1.00  0.00      MEMB
ATOM   4218  H25 CHL1   31      47.877 -33.001   3.301  1.00  0.00      MEMB
ATOM   4219  C26 CHL1   31      48.142 -31.056   3.704  1.00  0.00      MEMB
ATOM   4220 H26A CHL1   31      47.694 -31.230   4.696  1.00  0.00      MEMB
ATOM   4221 H26B CHL1   31      49.110 -30.562   3.857  1.00  0.00      MEMB
ATOM   4222 H26C CHL1   31      47.527 -30.412   3.046  1.00  0.00      MEMB
ATOM   4223  C27 CHL1   31      48.928 -31.963   1.646  1.00  0.00      MEMB
ATOM   4224 H27A CHL1   31      49.635 -31.110   1.592  1.00  0.00      MEMB
ATOM   4225 H27B CHL1   31      49.362 -32.862   1.170  1.00  0.00      MEMB
ATOM   4226 H27C CHL1   31      47.968 -31.675   1.158  1.00  0.00      MEMB
ATOM   4227  C3  CHL1   32     -21.962 -17.504  17.366  1.00  0.00      MEMB
ATOM   4228  H3  CHL1   32     -22.756 -18.280  17.436  1.00  0.00      MEMB
ATOM   4229  O3  CHL1   32     -21.518 -17.202  18.670  1.00  0.00      MEMB
ATOM   4230  H3' CHL1   32     -21.313 -18.089  18.966  1.00  0.00      MEMB
ATOM   4231  C4  CHL1   32     -20.722 -18.078  16.660  1.00  0.00      MEMB
ATOM   4232  H4A CHL1   32     -19.942 -17.302  16.846  1.00  0.00      MEMB
ATOM   4233  H4B CHL1   32     -20.377 -19.006  17.168  1.00  0.00      MEMB
ATOM   4234  C5  CHL1   32     -20.948 -18.374  15.198  1.00  0.00      MEMB
ATOM   4235  C6  CHL1   32     -20.737 -19.599  14.690  1.00  0.00      MEMB
ATOM   4236  H6  CHL1   32     -20.305 -20.380  15.332  1.00  0.00      MEMB
ATOM   4237  C7  CHL1   32     -20.997 -19.946  13.248  1.00  0.00      MEMB
ATOM   4238  H7A CHL1   32     -20.260 -20.612  12.802  1.00  0.00      MEMB
ATOM   4239  H7B CHL1   32     -21.870 -20.610  13.150  1.00  0.00      MEMB
ATOM   4240  C8  CHL1   32     -21.076 -18.648  12.389  1.00  0.00      MEMB
ATOM   4241  H8  CHL1   32     -20.097 -18.141  12.327  1.00  0.00      MEMB
ATOM   4242  C14 CHL1   32     -21.516 -18.980  10.994  1.00  0.00      MEMB
ATOM   4243  H14 CHL1   32     -22.287 -19.633  11.293  1.00  0.00      MEMB
ATOM   4244  C15 CHL1   32     -20.853 -20.021  10.144  1.00  0.00      MEMB
ATOM   4245 H15A CHL1   32     -19.935 -19.474  10.235  1.00  0.00      MEMB
ATOM   4246 H15B CHL1   32     -20.763 -21.064  10.513  1.00  0.00      MEMB
ATOM   4247  C16 CHL1   32     -21.307 -19.879   8.720  1.00  0.00      MEMB
ATOM   4248 H16A CHL1   32     -20.448 -19.921   8.026  1.00  0.00      MEMB
ATOM   4249 H16B CHL1   32     -21.986 -20.732   8.515  1.00  0.00      MEMB
ATOM   4250  C17 CHL1   32     -22.018 -18.505   8.678  1.00  0.00      MEMB
ATOM   4251  H17 CHL1   32     -23.031 -18.791   8.706  1.00  0.00      MEMB
ATOM   4252  C13 CHL1   32     -21.811 -17.812  10.061  1.00  0.00      MEMB
ATOM   4253  C18 CHL1   32     -20.545 -16.932   9.964  1.00  0.00      MEMB
ATOM   4254 H18A CHL1   32     -19.685 -17.552   9.665  1.00  0.00      MEMB
ATOM   4255 H18B CHL1   32     -20.701 -16.157   9.196  1.00  0.00      MEMB
ATOM   4256 H18C CHL1   32     -20.247 -16.435  10.910  1.00  0.00      MEMB
ATOM   4257  C12 CHL1   32     -22.990 -17.031  10.655  1.00  0.00      MEMB
ATOM   4258 H12A CHL1   32     -23.247 -16.171  10.018  1.00  0.00      MEMB
ATOM   4259 H12B CHL1   32     -23.879 -17.649  10.634  1.00  0.00      MEMB
ATOM   4260  C11 CHL1   32     -22.699 -16.620  12.112  1.00  0.00      MEMB
ATOM   4261 H11A CHL1   32     -21.941 -15.828  12.030  1.00  0.00      MEMB
ATOM   4262 H11B CHL1   32     -23.609 -16.206  12.603  1.00  0.00      MEMB
ATOM   4263  C9  CHL1   32     -22.091 -17.717  13.037  1.00  0.00      MEMB
ATOM   4264  H9  CHL1   32     -22.935 -18.341  13.317  1.00  0.00      MEMB
ATOM   4265  C10 CHL1   32     -21.617 -17.233  14.409  1.00  0.00      MEMB
ATOM   4266  C19 CHL1   32     -20.591 -16.095  14.200  1.00  0.00      MEMB
ATOM   4267 H19A CHL1   32     -21.054 -15.241  13.670  1.00  0.00      MEMB
ATOM   4268 H19B CHL1   32     -20.255 -15.726  15.185  1.00  0.00      MEMB
ATOM   4269 H19C CHL1   32     -19.698 -16.401  13.620  1.00  0.00      MEMB
ATOM   4270  C1  CHL1   32     -22.855 -16.707  15.202  1.00  0.00      MEMB
ATOM   4271  H1A CHL1   32     -23.304 -15.835  14.684  1.00  0.00      MEMB
ATOM   4272  H1B CHL1   32     -23.636 -17.507  15.271  1.00  0.00      MEMB
ATOM   4273  C2  CHL1   32     -22.532 -16.276  16.637  1.00  0.00      MEMB
ATOM   4274  H2A CHL1   32     -23.448 -15.838  17.097  1.00  0.00      MEMB
ATOM   4275  H2B CHL1   32     -21.773 -15.469  16.658  1.00  0.00      MEMB
ATOM   4276  C20 CHL1   32     -21.936 -17.753   7.338  1.00  0.00      MEMB
ATOM   4277  H20 CHL1   32     -20.996 -17.171   7.341  1.00  0.00      MEMB
ATOM   4278  C21 CHL1   32     -23.109 -16.767   7.232  1.00  0.00      MEMB
ATOM   4279 H21A CHL1   32     -22.942 -15.959   7.975  1.00  0.00      MEMB
ATOM   4280 H21B CHL1   32     -24.066 -17.293   7.439  1.00  0.00      MEMB
ATOM   4281 H21C CHL1   32     -23.149 -16.348   6.204  1.00  0.00      MEMB
ATOM   4282  C22 CHL1   32     -21.942 -18.703   6.113  1.00  0.00      MEMB
ATOM   4283 H22A CHL1   32     -21.185 -19.487   6.265  1.00  0.00      MEMB
ATOM   4284 H22B CHL1   32     -22.920 -19.222   6.021  1.00  0.00      MEMB
ATOM   4285  C23 CHL1   32     -21.602 -18.078   4.774  1.00  0.00      MEMB
ATOM   4286 H23A CHL1   32     -22.282 -17.249   4.507  1.00  0.00      MEMB
ATOM   4287 H23B CHL1   32     -20.554 -17.678   4.717  1.00  0.00      MEMB
ATOM   4288  C24 CHL1   32     -21.795 -19.084   3.668  1.00  0.00      MEMB
ATOM   4289 H24A CHL1   32     -21.685 -18.341   2.855  1.00  0.00      MEMB
ATOM   4290 H24B CHL1   32     -20.999 -19.870   3.664  1.00  0.00      MEMB
ATOM   4291  C25 CHL1   32     -23.153 -19.688   3.253  1.00  0.00      MEMB
ATOM   4292  H25 CHL1   32     -23.445 -20.336   4.099  1.00  0.00      MEMB
ATOM   4293  C26 CHL1   32     -24.128 -18.578   2.918  1.00  0.00      MEMB
ATOM   4294 H26A CHL1   32     -24.131 -17.879   3.771  1.00  0.00      MEMB
ATOM   4295 H26B CHL1   32     -23.869 -18.060   1.960  1.00  0.00      MEMB
ATOM   4296 H26C CHL1   32     -25.131 -19.008   2.773  1.00  0.00      MEMB
ATOM   4297  C27 CHL1   32     -23.127 -20.556   1.988  1.00  0.00      MEMB
ATOM   4298 H27A CHL1   32     -23.073 -19.918   1.072  1.00  0.00      MEMB
ATOM   4299 H27B CHL1   32     -22.229 -21.180   2.080  1.00  0.00      MEMB
ATOM   4300 H27C CHL1   32     -23.970 -21.237   1.865  1.00  0.00      MEMB
ATOM   4301  C3  CHL1   33      54.737  -0.911  17.388  1.00  0.00      MEMB
ATOM   4302  H3  CHL1   33      53.705  -0.498  17.492  1.00  0.00      MEMB
ATOM   4303  O3  CHL1   33      55.360  -0.978  18.650  1.00  0.00      MEMB
ATOM   4304  H3' CHL1   33      55.601  -0.076  18.866  1.00  0.00      MEMB
ATOM   4305  C4  CHL1   33      54.625  -2.304  16.852  1.00  0.00      MEMB
ATOM   4306  H4A CHL1   33      55.635  -2.755  16.767  1.00  0.00      MEMB
ATOM   4307  H4B CHL1   33      54.051  -2.938  17.566  1.00  0.00      MEMB
ATOM   4308  C5  CHL1   33      54.069  -2.262  15.479  1.00  0.00      MEMB
ATOM   4309  C6  CHL1   33      53.224  -3.210  15.199  1.00  0.00      MEMB
ATOM   4310  H6  CHL1   33      52.672  -3.765  15.986  1.00  0.00      MEMB
ATOM   4311  C7  CHL1   33      53.061  -3.592  13.783  1.00  0.00      MEMB
ATOM   4312  H7A CHL1   33      52.308  -4.326  13.416  1.00  0.00      MEMB
ATOM   4313  H7B CHL1   33      52.239  -3.143  14.117  1.00  0.00      MEMB
ATOM   4314  C8  CHL1   33      53.707  -2.625  12.686  1.00  0.00      MEMB
ATOM   4315  H8  CHL1   33      54.394  -3.366  12.308  1.00  0.00      MEMB
ATOM   4316  C14 CHL1   33      53.063  -2.367  11.391  1.00  0.00      MEMB
ATOM   4317  H14 CHL1   33      52.635  -1.225  11.830  1.00  0.00      MEMB
ATOM   4318  C15 CHL1   33      52.188  -3.748  10.724  1.00  0.00      MEMB
ATOM   4319 H15A CHL1   33      52.549  -4.720  10.949  1.00  0.00      MEMB
ATOM   4320 H15B CHL1   33      51.068  -3.928  11.021  1.00  0.00      MEMB
ATOM   4321  C16 CHL1   33      51.930  -3.419   9.122  1.00  0.00      MEMB
ATOM   4322 H16A CHL1   33      52.207  -4.055   8.293  1.00  0.00      MEMB
ATOM   4323 H16B CHL1   33      50.801  -3.246   8.981  1.00  0.00      MEMB
ATOM   4324  C17 CHL1   33      52.863  -2.154   8.890  1.00  0.00      MEMB
ATOM   4325  H17 CHL1   33      52.418  -1.330   9.084  1.00  0.00      MEMB
ATOM   4326  C13 CHL1   33      53.649  -1.708  10.166  1.00  0.00      MEMB
ATOM   4327  C18 CHL1   33      54.781  -2.549   9.872  1.00  0.00      MEMB
ATOM   4328 H18A CHL1   33      55.325  -2.043   9.072  1.00  0.00      MEMB
ATOM   4329 H18B CHL1   33      55.318  -2.628  10.808  1.00  0.00      MEMB
ATOM   4330 H18C CHL1   33      54.378  -3.541   9.563  1.00  0.00      MEMB
ATOM   4331  C12 CHL1   33      53.791  -0.177  10.588  1.00  0.00      MEMB
ATOM   4332 H12A CHL1   33      54.234   0.455   9.832  1.00  0.00      MEMB
ATOM   4333 H12B CHL1   33      52.820   0.396  10.738  1.00  0.00      MEMB
ATOM   4334  C11 CHL1   33      54.534  -0.194  11.995  1.00  0.00      MEMB
ATOM   4335 H11A CHL1   33      55.529  -0.521  11.759  1.00  0.00      MEMB
ATOM   4336 H11B CHL1   33      54.467   0.812  12.404  1.00  0.00      MEMB
ATOM   4337  C9  CHL1   33      54.001  -1.172  13.183  1.00  0.00      MEMB
ATOM   4338  H9  CHL1   33      53.099  -0.566  13.557  1.00  0.00      MEMB
ATOM   4339  C10 CHL1   33      54.707  -1.320  14.450  1.00  0.00      MEMB
ATOM   4340  C19 CHL1   33      55.986  -1.993  13.998  1.00  0.00      MEMB
ATOM   4341 H19A CHL1   33      56.612  -1.321  13.414  1.00  0.00      MEMB
ATOM   4342 H19B CHL1   33      56.532  -2.358  14.872  1.00  0.00      MEMB
ATOM   4343 H19C CHL1   33      55.834  -2.843  13.321  1.00  0.00      MEMB
ATOM   4344  C1  CHL1   33      54.874   0.057  15.112  1.00  0.00      MEMB
ATOM   4345  H1A CHL1   33      55.405   0.716  14.395  1.00  0.00      MEMB
ATOM   4346  H1B CHL1   33      53.901   0.533  15.380  1.00  0.00      MEMB
ATOM   4347  C2  CHL1   33      55.585  -0.049  16.456  1.00  0.00      MEMB
ATOM   4348  H2A CHL1   33      55.711   0.939  16.933  1.00  0.00      MEMB
ATOM   4349  H2B CHL1   33      56.590  -0.493  16.287  1.00  0.00      MEMB
ATOM   4350  C20 CHL1   33      53.201  -1.669   7.491  1.00  0.00      MEMB
ATOM   4351  H20 CHL1   33      53.870  -2.493   7.279  1.00  0.00      MEMB
ATOM   4352  C21 CHL1   33      53.975  -0.346   7.390  1.00  0.00      MEMB
ATOM   4353 H21A CHL1   33      54.852  -0.373   8.061  1.00  0.00      MEMB
ATOM   4354 H21B CHL1   33      53.382   0.569   7.611  1.00  0.00      MEMB
ATOM   4355 H21C CHL1   33      54.321  -0.279   6.342  1.00  0.00      MEMB
ATOM   4356  C22 CHL1   33      52.084  -1.694   6.471  1.00  0.00      MEMB
ATOM   4357 H22A CHL1   33      52.518  -1.977   5.493  1.00  0.00      MEMB
ATOM   4358 H22B CHL1   33      51.459  -2.533   6.785  1.00  0.00      MEMB
ATOM   4359  C23 CHL1   33      51.405  -0.350   6.175  1.00  0.00      MEMB
ATOM   4360 H23A CHL1   33      51.489   0.360   6.929  1.00  0.00      MEMB
ATOM   4361 H23B CHL1   33      51.971   0.174   5.388  1.00  0.00      MEMB
ATOM   4362  C24 CHL1   33      49.967  -0.302   5.804  1.00  0.00      MEMB
ATOM   4363 H24A CHL1   33      50.459  -0.817   5.117  1.00  0.00      MEMB
ATOM   4364 H24B CHL1   33      49.168  -0.972   6.256  1.00  0.00      MEMB
ATOM   4365  C25 CHL1   33      49.540   0.977   5.131  1.00  0.00      MEMB
ATOM   4366  H25 CHL1   33      49.326   1.687   5.988  1.00  0.00      MEMB
ATOM   4367  C26 CHL1   33      50.034   1.621   3.935  1.00  0.00      MEMB
ATOM   4368 H26A CHL1   33      50.992   1.935   4.177  1.00  0.00      MEMB
ATOM   4369 H26B CHL1   33      50.063   0.910   3.100  1.00  0.00      MEMB
ATOM   4370 H26C CHL1   33      49.366   2.471   3.599  1.00  0.00      MEMB
ATOM   4371  C27 CHL1   33      48.467   0.771   4.233  1.00  0.00      MEMB
ATOM   4372 H27A CHL1   33      47.890   1.638   3.992  1.00  0.00      MEMB
ATOM   4373 H27B CHL1   33      47.885  -0.097   3.833  1.00  0.00      MEMB
ATOM   4374 H27C CHL1   33      48.270   0.731   5.168  1.00  0.00      MEMB
ATOM   4375  C3  CHL1   34     -42.403  29.496  17.453  1.00  0.00      MEMB
ATOM   4376  H3  CHL1   34     -41.331  29.362  17.731  1.00  0.00      MEMB
ATOM   4377  O3  CHL1   34     -43.057  30.094  18.571  1.00  0.00      MEMB
ATOM   4378  H3' CHL1   34     -43.834  30.576  18.207  1.00  0.00      MEMB
ATOM   4379  C4  CHL1   34     -42.601  30.377  16.212  1.00  0.00      MEMB
ATOM   4380  H4A CHL1   34     -43.692  30.529  16.103  1.00  0.00      MEMB
ATOM   4381  H4B CHL1   34     -42.234  31.411  16.360  1.00  0.00      MEMB
ATOM   4382  C5  CHL1   34     -41.973  29.717  14.999  1.00  0.00      MEMB
ATOM   4383  C6  CHL1   34     -40.894  30.274  14.431  1.00  0.00      MEMB
ATOM   4384  H6  CHL1   34     -40.512  31.224  14.829  1.00  0.00      MEMB
ATOM   4385  C7  CHL1   34     -40.178  29.711  13.243  1.00  0.00      MEMB
ATOM   4386  H7A CHL1   34     -39.834  30.518  12.566  1.00  0.00      MEMB
ATOM   4387  H7B CHL1   34     -39.258  29.189  13.585  1.00  0.00      MEMB
ATOM   4388  C8  CHL1   34     -41.106  28.758  12.447  1.00  0.00      MEMB
ATOM   4389  H8  CHL1   34     -41.890  29.356  11.938  1.00  0.00      MEMB
ATOM   4390  C14 CHL1   34     -40.309  28.009  11.397  1.00  0.00      MEMB
ATOM   4391  H14 CHL1   34     -39.626  27.331  11.965  1.00  0.00      MEMB
ATOM   4392  C15 CHL1   34     -39.388  28.824  10.475  1.00  0.00      MEMB
ATOM   4393 H15A CHL1   34     -39.977  29.666  10.058  1.00  0.00      MEMB
ATOM   4394 H15B CHL1   34     -38.502  29.251  10.986  1.00  0.00      MEMB
ATOM   4395  C16 CHL1   34     -39.072  27.813   9.368  1.00  0.00      MEMB
ATOM   4396 H16A CHL1   34     -39.006  28.290   8.373  1.00  0.00      MEMB
ATOM   4397 H16B CHL1   34     -38.164  27.245   9.552  1.00  0.00      MEMB
ATOM   4398  C17 CHL1   34     -40.084  26.642   9.492  1.00  0.00      MEMB
ATOM   4399  H17 CHL1   34     -39.534  25.839  10.045  1.00  0.00      MEMB
ATOM   4400  C13 CHL1   34     -41.170  27.142  10.468  1.00  0.00      MEMB
ATOM   4401  C18 CHL1   34     -42.186  28.042   9.715  1.00  0.00      MEMB
ATOM   4402 H18A CHL1   34     -42.934  28.457  10.422  1.00  0.00      MEMB
ATOM   4403 H18B CHL1   34     -41.633  28.862   9.219  1.00  0.00      MEMB
ATOM   4404 H18C CHL1   34     -42.758  27.506   8.936  1.00  0.00      MEMB
ATOM   4405  C12 CHL1   34     -41.888  26.080  11.327  1.00  0.00      MEMB
ATOM   4406 H12A CHL1   34     -42.646  25.504  10.756  1.00  0.00      MEMB
ATOM   4407 H12B CHL1   34     -41.137  25.352  11.682  1.00  0.00      MEMB
ATOM   4408  C11 CHL1   34     -42.607  26.698  12.546  1.00  0.00      MEMB
ATOM   4409 H11A CHL1   34     -43.528  27.161  12.142  1.00  0.00      MEMB
ATOM   4410 H11B CHL1   34     -42.893  25.902  13.263  1.00  0.00      MEMB
ATOM   4411  C9  CHL1   34     -41.802  27.739  13.357  1.00  0.00      MEMB
ATOM   4412  H9  CHL1   34     -40.945  27.159  13.782  1.00  0.00      MEMB
ATOM   4413  C10 CHL1   34     -42.589  28.365  14.567  1.00  0.00      MEMB
ATOM   4414  C19 CHL1   34     -44.105  28.554  14.274  1.00  0.00      MEMB
ATOM   4415 H19A CHL1   34     -44.252  29.261  13.440  1.00  0.00      MEMB
ATOM   4416 H19B CHL1   34     -44.646  27.621  14.024  1.00  0.00      MEMB
ATOM   4417 H19C CHL1   34     -44.608  28.958  15.177  1.00  0.00      MEMB
ATOM   4418  C1  CHL1   34     -42.446  27.467  15.826  1.00  0.00      MEMB
ATOM   4419  H1A CHL1   34     -42.905  26.472  15.635  1.00  0.00      MEMB
ATOM   4420  H1B CHL1   34     -41.350  27.308  15.893  1.00  0.00      MEMB
ATOM   4421  C2  CHL1   34     -42.995  28.104  17.143  1.00  0.00      MEMB
ATOM   4422  H2A CHL1   34     -42.774  27.445  18.009  1.00  0.00      MEMB
ATOM   4423  H2B CHL1   34     -44.093  28.253  17.039  1.00  0.00      MEMB
ATOM   4424  C20 CHL1   34     -40.489  26.107   8.114  1.00  0.00      MEMB
ATOM   4425  H20 CHL1   34     -40.868  27.005   7.578  1.00  0.00      MEMB
ATOM   4426  C21 CHL1   34     -41.609  25.062   8.213  1.00  0.00      MEMB
ATOM   4427 H21A CHL1   34     -41.411  24.376   9.061  1.00  0.00      MEMB
ATOM   4428 H21B CHL1   34     -41.676  24.485   7.268  1.00  0.00      MEMB
ATOM   4429 H21C CHL1   34     -42.593  25.544   8.366  1.00  0.00      MEMB
ATOM   4430  C22 CHL1   34     -39.332  25.551   7.243  1.00  0.00      MEMB
ATOM   4431 H22A CHL1   34     -38.393  25.986   7.635  1.00  0.00      MEMB
ATOM   4432 H22B CHL1   34     -39.256  24.439   7.298  1.00  0.00      MEMB
ATOM   4433  C23 CHL1   34     -39.439  25.982   5.778  1.00  0.00      MEMB
ATOM   4434 H23A CHL1   34     -40.120  25.325   5.198  1.00  0.00      MEMB
ATOM   4435 H23B CHL1   34     -39.803  27.033   5.719  1.00  0.00      MEMB
ATOM   4436  C24 CHL1   34     -38.135  25.888   5.056  1.00  0.00      MEMB
ATOM   4437 H24A CHL1   34     -37.340  26.480   5.558  1.00  0.00      MEMB
ATOM   4438 H24B CHL1   34     -37.808  24.824   4.948  1.00  0.00      MEMB
ATOM   4439  C25 CHL1   34     -38.300  26.333   3.647  1.00  0.00      MEMB
ATOM   4440  H25 CHL1   34     -38.953  25.728   3.011  1.00  0.00      MEMB
ATOM   4441  C26 CHL1   34     -38.421  27.872   3.427  1.00  0.00      MEMB
ATOM   4442 H26A CHL1   34     -38.301  28.271   2.387  1.00  0.00      MEMB
ATOM   4443 H26B CHL1   34     -39.417  28.105   3.813  1.00  0.00      MEMB
ATOM   4444 H26C CHL1   34     -37.651  28.423   3.998  1.00  0.00      MEMB
ATOM   4445  C27 CHL1   34     -37.081  25.934   3.137  1.00  0.00      MEMB
ATOM   4446 H27A CHL1   34     -37.278  26.312   2.144  1.00  0.00      MEMB
ATOM   4447 H27B CHL1   34     -36.473  26.682   3.661  1.00  0.00      MEMB
ATOM   4448 H27C CHL1   34     -36.490  24.996   3.036  1.00  0.00      MEMB
ATOM   4449  C3  CHL1   35      -0.997 -36.610  17.328  1.00  0.00      MEMB
ATOM   4450  H3  CHL1   35      -2.073 -36.317  17.204  1.00  0.00      MEMB
ATOM   4451  O3  CHL1   35      -0.602 -36.569  18.704  1.00  0.00      MEMB
ATOM   4452  H3' CHL1   35      -0.641 -37.466  19.046  1.00  0.00      MEMB
ATOM   4453  C4  CHL1   35      -0.790 -37.990  16.725  1.00  0.00      MEMB
ATOM   4454  H4A CHL1   35       0.243 -38.336  16.814  1.00  0.00      MEMB
ATOM   4455  H4B CHL1   35      -1.412 -38.713  17.308  1.00  0.00      MEMB
ATOM   4456  C5  CHL1   35      -1.054 -37.925  15.245  1.00  0.00      MEMB
ATOM   4457  C6  CHL1   35      -1.849 -38.747  14.689  1.00  0.00      MEMB
ATOM   4458  H6  CHL1   35      -2.139 -39.548  15.352  1.00  0.00      MEMB
ATOM   4459  C7  CHL1   35      -2.155 -38.714  13.225  1.00  0.00      MEMB
ATOM   4460  H7A CHL1   35      -2.037 -39.563  12.678  1.00  0.00      MEMB
ATOM   4461  H7B CHL1   35      -3.183 -38.344  13.064  1.00  0.00      MEMB
ATOM   4462  C8  CHL1   35      -1.223 -38.121  12.312  1.00  0.00      MEMB
ATOM   4463  H8  CHL1   35      -0.276 -38.706  12.351  1.00  0.00      MEMB
ATOM   4464  C14 CHL1   35      -1.861 -38.112  10.918  1.00  0.00      MEMB
ATOM   4465  H14 CHL1   35      -2.846 -37.579  10.994  1.00  0.00      MEMB
ATOM   4466  C15 CHL1   35      -2.220 -39.404  10.164  1.00  0.00      MEMB
ATOM   4467 H15A CHL1   35      -1.364 -40.094  10.234  1.00  0.00      MEMB
ATOM   4468 H15B CHL1   35      -3.139 -39.900  10.533  1.00  0.00      MEMB
ATOM   4469  C16 CHL1   35      -2.435 -38.893   8.746  1.00  0.00      MEMB
ATOM   4470 H16A CHL1   35      -1.936 -39.503   7.981  1.00  0.00      MEMB
ATOM   4471 H16B CHL1   35      -3.516 -38.862   8.520  1.00  0.00      MEMB
ATOM   4472  C17 CHL1   35      -1.861 -37.458   8.699  1.00  0.00      MEMB
ATOM   4473  H17 CHL1   35      -2.712 -36.743   8.828  1.00  0.00      MEMB
ATOM   4474  C13 CHL1   35      -1.036 -37.329   9.960  1.00  0.00      MEMB
ATOM   4475  C18 CHL1   35       0.341 -37.994   9.713  1.00  0.00      MEMB
ATOM   4476 H18A CHL1   35       0.886 -37.505   8.893  1.00  0.00      MEMB
ATOM   4477 H18B CHL1   35       1.019 -37.969  10.584  1.00  0.00      MEMB
ATOM   4478 H18C CHL1   35       0.181 -39.032   9.379  1.00  0.00      MEMB
ATOM   4479  C12 CHL1   35      -0.944 -35.972  10.581  1.00  0.00      MEMB
ATOM   4480 H12A CHL1   35      -0.288 -35.385   9.973  1.00  0.00      MEMB
ATOM   4481 H12B CHL1   35      -1.908 -35.431  10.664  1.00  0.00      MEMB
ATOM   4482  C11 CHL1   35      -0.307 -36.091  11.948  1.00  0.00      MEMB
ATOM   4483 H11A CHL1   35       0.758 -36.374  11.902  1.00  0.00      MEMB
ATOM   4484 H11B CHL1   35      -0.386 -35.123  12.327  1.00  0.00      MEMB
ATOM   4485  C9  CHL1   35      -1.066 -36.823  12.954  1.00  0.00      MEMB
ATOM   4486  H9  CHL1   35      -2.073 -36.334  13.057  1.00  0.00      MEMB
ATOM   4487  C10 CHL1   35      -0.438 -36.889  14.377  1.00  0.00      MEMB
ATOM   4488  C19 CHL1   35       1.053 -37.236  14.299  1.00  0.00      MEMB
ATOM   4489 H19A CHL1   35       1.572 -37.422  15.251  1.00  0.00      MEMB
ATOM   4490 H19B CHL1   35       1.319 -37.989  13.542  1.00  0.00      MEMB
ATOM   4491 H19C CHL1   35       1.549 -36.353  14.000  1.00  0.00      MEMB
ATOM   4492  C1  CHL1   35      -0.639 -35.567  15.092  1.00  0.00      MEMB
ATOM   4493  H1A CHL1   35      -0.123 -34.814  14.492  1.00  0.00      MEMB
ATOM   4494  H1B CHL1   35      -1.725 -35.323  15.029  1.00  0.00      MEMB
ATOM   4495  C2  CHL1   35      -0.168 -35.603  16.549  1.00  0.00      MEMB
ATOM   4496  H2A CHL1   35      -0.316 -34.692  17.118  1.00  0.00      MEMB
ATOM   4497  H2B CHL1   35       0.906 -35.850  16.608  1.00  0.00      MEMB
ATOM   4498  C20 CHL1   35      -1.169 -37.197   7.376  1.00  0.00      MEMB
ATOM   4499  H20 CHL1   35      -0.316 -37.868   7.204  1.00  0.00      MEMB
ATOM   4500  C21 CHL1   35      -0.563 -35.881   7.444  1.00  0.00      MEMB
ATOM   4501 H21A CHL1   35      -1.267 -35.078   7.754  1.00  0.00      MEMB
ATOM   4502 H21B CHL1   35      -0.031 -35.582   6.607  1.00  0.00      MEMB
ATOM   4503 H21C CHL1   35       0.380 -35.907   8.030  1.00  0.00      MEMB
ATOM   4504  C22 CHL1   35      -2.114 -37.327   6.195  1.00  0.00      MEMB
ATOM   4505 H22A CHL1   35      -2.549 -38.334   6.281  1.00  0.00      MEMB
ATOM   4506 H22B CHL1   35      -2.857 -36.579   6.451  1.00  0.00      MEMB
ATOM   4507  C23 CHL1   35      -1.500 -37.129   4.805  1.00  0.00      MEMB
ATOM   4508 H23A CHL1   35      -1.234 -36.074   4.601  1.00  0.00      MEMB
ATOM   4509 H23B CHL1   35      -0.592 -37.750   4.715  1.00  0.00      MEMB
ATOM   4510  C24 CHL1   35      -2.382 -37.436   3.625  1.00  0.00      MEMB
ATOM   4511 H24A CHL1   35      -2.646 -38.517   3.557  1.00  0.00      MEMB
ATOM   4512 H24B CHL1   35      -3.318 -36.851   3.752  1.00  0.00      MEMB
ATOM   4513  C25 CHL1   35      -1.699 -36.868   2.375  1.00  0.00      MEMB
ATOM   4514  H25 CHL1   35      -1.691 -35.766   2.331  1.00  0.00      MEMB
ATOM   4515  C26 CHL1   35      -0.393 -37.456   1.895  1.00  0.00      MEMB
ATOM   4516 H26A CHL1   35      -0.099 -37.014   0.917  1.00  0.00      MEMB
ATOM   4517 H26B CHL1   35       0.362 -37.185   2.627  1.00  0.00      MEMB
ATOM   4518 H26C CHL1   35      -0.471 -38.557   1.744  1.00  0.00      MEMB
ATOM   4519  C27 CHL1   35      -2.420 -37.225   1.285  1.00  0.00      MEMB
ATOM   4520 H27A CHL1   35      -3.392 -37.139   1.290  1.00  0.00      MEMB
ATOM   4521 H27B CHL1   35      -2.339 -36.565   0.425  1.00  0.00      MEMB
ATOM   4522 H27C CHL1   35      -2.521 -38.316   1.243  1.00  0.00      MEMB
ATOM   4523  C3  CHL1   36     -66.805 -61.464  17.333  1.00  0.00      MEMB
ATOM   4524  H3  CHL1   36     -65.694 -61.518  17.236  1.00  0.00      MEMB
ATOM   4525  O3  CHL1   36     -67.067 -61.121  18.676  1.00  0.00      MEMB
ATOM   4526  H3' CHL1   36     -68.019 -61.026  18.748  1.00  0.00      MEMB
ATOM   4527  C4  CHL1   36     -67.255 -60.310  16.443  1.00  0.00      MEMB
ATOM   4528  H4A CHL1   36     -68.353 -60.140  16.532  1.00  0.00      MEMB
ATOM   4529  H4B CHL1   36     -66.709 -59.421  16.835  1.00  0.00      MEMB
ATOM   4530  C5  CHL1   36     -66.851 -60.608  15.020  1.00  0.00      MEMB
ATOM   4531  C6  CHL1   36     -66.062 -59.783  14.308  1.00  0.00      MEMB
ATOM   4532  H6  CHL1   36     -65.681 -58.845  14.740  1.00  0.00      MEMB
ATOM   4533  C7  CHL1   36     -65.719 -60.022  12.866  1.00  0.00      MEMB
ATOM   4534  H7A CHL1   36     -65.794 -59.077  12.289  1.00  0.00      MEMB
ATOM   4535  H7B CHL1   36     -64.663 -60.348  12.898  1.00  0.00      MEMB
ATOM   4536  C8  CHL1   36     -66.595 -61.128  12.180  1.00  0.00      MEMB
ATOM   4537  H8  CHL1   36     -67.615 -60.705  12.053  1.00  0.00      MEMB
ATOM   4538  C14 CHL1   36     -66.097 -61.575  10.792  1.00  0.00      MEMB
ATOM   4539  H14 CHL1   36     -65.018 -61.846  10.930  1.00  0.00      MEMB
ATOM   4540  C15 CHL1   36     -66.128 -60.529   9.633  1.00  0.00      MEMB
ATOM   4541 H15A CHL1   36     -67.045 -59.920   9.774  1.00  0.00      MEMB
ATOM   4542 H15B CHL1   36     -65.249 -59.854   9.595  1.00  0.00      MEMB
ATOM   4543  C16 CHL1   36     -66.270 -61.340   8.330  1.00  0.00      MEMB
ATOM   4544 H16A CHL1   36     -67.227 -61.072   7.820  1.00  0.00      MEMB
ATOM   4545 H16B CHL1   36     -65.495 -61.154   7.562  1.00  0.00      MEMB
ATOM   4546  C17 CHL1   36     -66.347 -62.824   8.774  1.00  0.00      MEMB
ATOM   4547  H17 CHL1   36     -65.345 -63.287   8.872  1.00  0.00      MEMB
ATOM   4548  C13 CHL1   36     -66.864 -62.811  10.237  1.00  0.00      MEMB
ATOM   4549  C18 CHL1   36     -68.394 -62.513  10.161  1.00  0.00      MEMB
ATOM   4550 H18A CHL1   36     -68.577 -61.579   9.592  1.00  0.00      MEMB
ATOM   4551 H18B CHL1   36     -68.979 -63.348   9.711  1.00  0.00      MEMB
ATOM   4552 H18C CHL1   36     -68.805 -62.348  11.170  1.00  0.00      MEMB
ATOM   4553  C12 CHL1   36     -66.572 -64.034  11.160  1.00  0.00      MEMB
ATOM   4554 H12A CHL1   36     -67.080 -64.956  10.824  1.00  0.00      MEMB
ATOM   4555 H12B CHL1   36     -65.507 -64.345  11.178  1.00  0.00      MEMB
ATOM   4556  C11 CHL1   36     -67.011 -63.721  12.604  1.00  0.00      MEMB
ATOM   4557 H11A CHL1   36     -68.102 -63.858  12.715  1.00  0.00      MEMB
ATOM   4558 H11B CHL1   36     -66.559 -64.491  13.265  1.00  0.00      MEMB
ATOM   4559  C9  CHL1   36     -66.617 -62.313  13.155  1.00  0.00      MEMB
ATOM   4560  H9  CHL1   36     -65.529 -62.421  13.400  1.00  0.00      MEMB
ATOM   4561  C10 CHL1   36     -67.346 -61.966  14.482  1.00  0.00      MEMB
ATOM   4562  C19 CHL1   36     -68.868 -61.761  14.229  1.00  0.00      MEMB
ATOM   4563 H19A CHL1   36     -69.336 -62.655  13.783  1.00  0.00      MEMB
ATOM   4564 H19B CHL1   36     -69.407 -61.562  15.179  1.00  0.00      MEMB
ATOM   4565 H19C CHL1   36     -69.043 -60.923  13.523  1.00  0.00      MEMB
ATOM   4566  C1  CHL1   36     -67.094 -63.137  15.490  1.00  0.00      MEMB
ATOM   4567  H1A CHL1   36     -67.635 -64.054  15.166  1.00  0.00      MEMB
ATOM   4568  H1B CHL1   36     -66.011 -63.385  15.449  1.00  0.00      MEMB
ATOM   4569  C2  CHL1   36     -67.455 -62.804  16.945  1.00  0.00      MEMB
ATOM   4570  H2A CHL1   36     -67.095 -63.604  17.635  1.00  0.00      MEMB
ATOM   4571  H2B CHL1   36     -68.565 -62.770  17.007  1.00  0.00      MEMB
ATOM   4572  C20 CHL1   36     -67.034 -63.617   7.705  1.00  0.00      MEMB
ATOM   4573  H20 CHL1   36     -68.120 -63.358   7.618  1.00  0.00      MEMB
ATOM   4574  C21 CHL1   36     -66.914 -65.034   8.104  1.00  0.00      MEMB
ATOM   4575 H21A CHL1   36     -66.088 -65.648   8.415  1.00  0.00      MEMB
ATOM   4576 H21B CHL1   36     -67.383 -65.473   7.197  1.00  0.00      MEMB
ATOM   4577 H21C CHL1   36     -67.475 -65.203   9.026  1.00  0.00      MEMB
ATOM   4578  C22 CHL1   36     -66.490 -63.516   6.263  1.00  0.00      MEMB
ATOM   4579 H22A CHL1   36     -67.195 -63.993   5.549  1.00  0.00      MEMB
ATOM   4580 H22B CHL1   36     -66.480 -62.465   5.957  1.00  0.00      MEMB
ATOM   4581  C23 CHL1   36     -65.117 -64.148   6.101  1.00  0.00      MEMB
ATOM   4582 H23A CHL1   36     -64.416 -63.670   6.816  1.00  0.00      MEMB
ATOM   4583 H23B CHL1   36     -65.160 -65.244   6.305  1.00  0.00      MEMB
ATOM   4584  C24 CHL1   36     -64.569 -63.976   4.711  1.00  0.00      MEMB
ATOM   4585 H24A CHL1   36     -65.261 -64.391   3.954  1.00  0.00      MEMB
ATOM   4586 H24B CHL1   36     -64.332 -62.919   4.441  1.00  0.00      MEMB
ATOM   4587  C25 CHL1   36     -63.276 -64.670   4.573  1.00  0.00      MEMB
ATOM   4588  H25 CHL1   36     -63.333 -65.783   4.786  1.00  0.00      MEMB
ATOM   4589  C26 CHL1   36     -62.944 -64.431   3.192  1.00  0.00      MEMB
ATOM   4590 H26A CHL1   36     -63.474 -65.005   2.412  1.00  0.00      MEMB
ATOM   4591 H26B CHL1   36     -62.624 -63.431   2.874  1.00  0.00      MEMB
ATOM   4592 H26C CHL1   36     -62.008 -64.889   3.402  1.00  0.00      MEMB
ATOM   4593  C27 CHL1   36     -62.189 -63.936   5.357  1.00  0.00      MEMB
ATOM   4594 H27A CHL1   36     -62.034 -62.880   5.199  1.00  0.00      MEMB
ATOM   4595 H27B CHL1   36     -62.561 -64.096   6.347  1.00  0.00      MEMB
ATOM   4596 H27C CHL1   36     -61.134 -64.221   5.281  1.00  0.00      MEMB
ATOM   4597  C3  CHL1   37     -50.248  76.700  17.426  1.00  0.00      MEMB
ATOM   4598  H3  CHL1   37     -49.956  75.671  17.713  1.00  0.00      MEMB
ATOM   4599  O3  CHL1   37     -50.439  77.413  18.626  1.00  0.00      MEMB
ATOM   4600  H3' CHL1   37     -49.601  77.273  19.096  1.00  0.00      MEMB
ATOM   4601  C4  CHL1   37     -49.159  77.366  16.657  1.00  0.00      MEMB
ATOM   4602  H4A CHL1   37     -49.253  78.487  16.707  1.00  0.00      MEMB
ATOM   4603  H4B CHL1   37     -48.353  77.009  17.312  1.00  0.00      MEMB
ATOM   4604  C5  CHL1   37     -48.994  76.854  15.236  1.00  0.00      MEMB
ATOM   4605  C6  CHL1   37     -47.989  76.344  14.596  1.00  0.00      MEMB
ATOM   4606  H6  CHL1   37     -47.132  76.203  14.959  1.00  0.00      MEMB
ATOM   4607  C7  CHL1   37     -47.515  75.813  13.353  1.00  0.00      MEMB
ATOM   4608  H7A CHL1   37     -46.480  76.195  13.123  1.00  0.00      MEMB
ATOM   4609  H7B CHL1   37     -47.524  74.714  13.475  1.00  0.00      MEMB
ATOM   4610  C8  CHL1   37     -48.558  76.159  12.460  1.00  0.00      MEMB
ATOM   4611  H8  CHL1   37     -48.389  77.207  12.155  1.00  0.00      MEMB
ATOM   4612  C14 CHL1   37     -48.393  75.178  11.395  1.00  0.00      MEMB
ATOM   4613  H14 CHL1   37     -48.599  74.157  11.846  1.00  0.00      MEMB
ATOM   4614  C15 CHL1   37     -47.014  75.016  10.667  1.00  0.00      MEMB
ATOM   4615 H15A CHL1   37     -46.588  76.024  10.553  1.00  0.00      MEMB
ATOM   4616 H15B CHL1   37     -46.383  74.297  11.205  1.00  0.00      MEMB
ATOM   4617  C16 CHL1   37     -47.283  74.429   9.307  1.00  0.00      MEMB
ATOM   4618 H16A CHL1   37     -46.951  74.898   8.415  1.00  0.00      MEMB
ATOM   4619 H16B CHL1   37     -47.047  73.327   9.194  1.00  0.00      MEMB
ATOM   4620  C17 CHL1   37     -48.746  74.690   9.285  1.00  0.00      MEMB
ATOM   4621  H17 CHL1   37     -48.690  73.760   9.872  1.00  0.00      MEMB
ATOM   4622  C13 CHL1   37     -49.405  75.522  10.378  1.00  0.00      MEMB
ATOM   4623  C18 CHL1   37     -49.301  76.901   9.770  1.00  0.00      MEMB
ATOM   4624 H18A CHL1   37     -48.425  76.976   9.112  1.00  0.00      MEMB
ATOM   4625 H18B CHL1   37     -50.183  77.085   9.138  1.00  0.00      MEMB
ATOM   4626 H18C CHL1   37     -49.325  77.668  10.523  1.00  0.00      MEMB
ATOM   4627  C12 CHL1   37     -50.849  75.354  10.991  1.00  0.00      MEMB
ATOM   4628 H12A CHL1   37     -51.696  75.491  10.312  1.00  0.00      MEMB
ATOM   4629 H12B CHL1   37     -51.045  74.365  11.314  1.00  0.00      MEMB
ATOM   4630  C11 CHL1   37     -51.064  76.158  12.195  1.00  0.00      MEMB
ATOM   4631 H11A CHL1   37     -51.132  77.177  11.787  1.00  0.00      MEMB
ATOM   4632 H11B CHL1   37     -52.009  75.861  12.680  1.00  0.00      MEMB
ATOM   4633  C9  CHL1   37     -49.920  75.970  13.140  1.00  0.00      MEMB
ATOM   4634  H9  CHL1   37     -49.924  74.926  13.553  1.00  0.00      MEMB
ATOM   4635  C10 CHL1   37     -50.121  76.811  14.390  1.00  0.00      MEMB
ATOM   4636  C19 CHL1   37     -50.208  78.250  14.016  1.00  0.00      MEMB
ATOM   4637 H19A CHL1   37     -51.087  78.336  13.344  1.00  0.00      MEMB
ATOM   4638 H19B CHL1   37     -50.398  78.806  14.962  1.00  0.00      MEMB
ATOM   4639 H19C CHL1   37     -49.342  78.736  13.526  1.00  0.00      MEMB
ATOM   4640  C1  CHL1   37     -51.304  76.228  15.170  1.00  0.00      MEMB
ATOM   4641  H1A CHL1   37     -52.218  76.427  14.580  1.00  0.00      MEMB
ATOM   4642  H1B CHL1   37     -51.167  75.135  15.308  1.00  0.00      MEMB
ATOM   4643  C2  CHL1   37     -51.495  76.663  16.611  1.00  0.00      MEMB
ATOM   4644  H2A CHL1   37     -52.223  76.034  17.120  1.00  0.00      MEMB
ATOM   4645  H2B CHL1   37     -51.924  77.615  16.677  1.00  0.00      MEMB
ATOM   4646  C20 CHL1   37     -49.299  74.809   7.883  1.00  0.00      MEMB
ATOM   4647  H20 CHL1   37     -49.192  75.767   7.449  1.00  0.00      MEMB
ATOM   4648  C21 CHL1   37     -50.825  75.277   8.112  1.00  0.00      MEMB
ATOM   4649 H21A CHL1   37     -51.753  75.424   7.513  1.00  0.00      MEMB
ATOM   4650 H21B CHL1   37     -51.614  75.885   8.469  1.00  0.00      MEMB
ATOM   4651 H21C CHL1   37     -50.747  74.289   8.066  1.00  0.00      MEMB
ATOM   4652  C22 CHL1   37     -48.655  73.577   6.836  1.00  0.00      MEMB
ATOM   4653 H22A CHL1   37     -47.647  73.987   6.643  1.00  0.00      MEMB
ATOM   4654 H22B CHL1   37     -48.667  72.523   7.158  1.00  0.00      MEMB
ATOM   4655  C23 CHL1   37     -49.047  73.225   5.319  1.00  0.00      MEMB
ATOM   4656 H23A CHL1   37     -50.025  72.826   4.936  1.00  0.00      MEMB
ATOM   4657 H23B CHL1   37     -48.947  74.306   5.257  1.00  0.00      MEMB
ATOM   4658  C24 CHL1   37     -48.350  72.565   4.185  1.00  0.00      MEMB
ATOM   4659 H24A CHL1   37     -47.548  73.299   4.031  1.00  0.00      MEMB
ATOM   4660 H24B CHL1   37     -48.129  71.623   4.690  1.00  0.00      MEMB
ATOM   4661  C25 CHL1   37     -49.230  72.291   2.901  1.00  0.00      MEMB
ATOM   4662  H25 CHL1   37     -49.744  73.099   2.371  1.00  0.00      MEMB
ATOM   4663  C26 CHL1   37     -48.306  72.045   1.757  1.00  0.00      MEMB
ATOM   4664 H26A CHL1   37     -47.738  71.161   2.058  1.00  0.00      MEMB
ATOM   4665 H26B CHL1   37     -48.944  71.871   0.870  1.00  0.00      MEMB
ATOM   4666 H26C CHL1   37     -47.628  72.915   1.572  1.00  0.00      MEMB
ATOM   4667  C27 CHL1   37     -50.293  71.221   3.155  1.00  0.00      MEMB
ATOM   4668 H27A CHL1   37     -50.888  70.947   2.270  1.00  0.00      MEMB
ATOM   4669 H27B CHL1   37     -49.627  70.397   3.462  1.00  0.00      MEMB
ATOM   4670 H27C CHL1   37     -51.034  71.493   3.951  1.00  0.00      MEMB
ATOM   4671  C3  CHL1   38      43.936 -70.864  17.309  1.00  0.00      MEMB
ATOM   4672  H3  CHL1   38      43.518 -71.864  17.154  1.00  0.00      MEMB
ATOM   4673  O3  CHL1   38      43.908 -70.530  18.677  1.00  0.00      MEMB
ATOM   4674  H3' CHL1   38      44.531 -71.162  19.071  1.00  0.00      MEMB
ATOM   4675  C4  CHL1   38      45.372 -70.806  16.830  1.00  0.00      MEMB
ATOM   4676  H4A CHL1   38      45.732 -69.762  16.954  1.00  0.00      MEMB
ATOM   4677  H4B CHL1   38      45.987 -71.439  17.505  1.00  0.00      MEMB
ATOM   4678  C5  CHL1   38      45.354 -71.207  15.364  1.00  0.00      MEMB
ATOM   4679  C6  CHL1   38      46.055 -72.238  14.871  1.00  0.00      MEMB
ATOM   4680  H6  CHL1   38      46.771 -72.734  15.528  1.00  0.00      MEMB
ATOM   4681  C7  CHL1   38      46.396 -72.273  13.409  1.00  0.00      MEMB
ATOM   4682  H7A CHL1   38      47.483 -72.254  13.100  1.00  0.00      MEMB
ATOM   4683  H7B CHL1   38      46.006 -73.256  13.142  1.00  0.00      MEMB
ATOM   4684  C8  CHL1   38      45.845 -71.155  12.523  1.00  0.00      MEMB
ATOM   4685  H8  CHL1   38      46.367 -70.245  12.428  1.00  0.00      MEMB
ATOM   4686  C14 CHL1   38      45.817 -71.616  11.141  1.00  0.00      MEMB
ATOM   4687  H14 CHL1   38      45.139 -72.333  11.586  1.00  0.00      MEMB
ATOM   4688  C15 CHL1   38      46.899 -72.368  10.480  1.00  0.00      MEMB
ATOM   4689 H15A CHL1   38      47.897 -71.883  10.541  1.00  0.00      MEMB
ATOM   4690 H15B CHL1   38      46.817 -73.381  10.872  1.00  0.00      MEMB
ATOM   4691  C16 CHL1   38      46.541 -72.488   9.060  1.00  0.00      MEMB
ATOM   4692 H16A CHL1   38      47.333 -72.003   8.647  1.00  0.00      MEMB
ATOM   4693 H16B CHL1   38      46.608 -73.494   8.629  1.00  0.00      MEMB
ATOM   4694  C17 CHL1   38      45.437 -71.491   8.775  1.00  0.00      MEMB
ATOM   4695  H17 CHL1   38      44.707 -72.147   8.716  1.00  0.00      MEMB
ATOM   4696  C13 CHL1   38      45.209 -70.776  10.087  1.00  0.00      MEMB
ATOM   4697  C18 CHL1   38      46.086 -69.586   9.896  1.00  0.00      MEMB
ATOM   4698 H18A CHL1   38      46.121 -69.025  10.832  1.00  0.00      MEMB
ATOM   4699 H18B CHL1   38      47.114 -69.846   9.575  1.00  0.00      MEMB
ATOM   4700 H18C CHL1   38      45.621 -68.929   9.150  1.00  0.00      MEMB
ATOM   4701  C12 CHL1   38      43.801 -70.450  10.551  1.00  0.00      MEMB
ATOM   4702 H12A CHL1   38      43.290 -69.848   9.793  1.00  0.00      MEMB
ATOM   4703 H12B CHL1   38      43.212 -71.341  10.754  1.00  0.00      MEMB
ATOM   4704  C11 CHL1   38      43.761 -69.844  11.955  1.00  0.00      MEMB
ATOM   4705 H11A CHL1   38      44.142 -68.821  11.868  1.00  0.00      MEMB
ATOM   4706 H11B CHL1   38      42.706 -69.746  12.255  1.00  0.00      MEMB
ATOM   4707  C9  CHL1   38      44.489 -70.735  13.001  1.00  0.00      MEMB
ATOM   4708  H9  CHL1   38      43.910 -71.642  13.098  1.00  0.00      MEMB
ATOM   4709  C10 CHL1   38      44.514 -70.283  14.455  1.00  0.00      MEMB
ATOM   4710  C19 CHL1   38      44.923 -68.837  14.414  1.00  0.00      MEMB
ATOM   4711 H19A CHL1   38      45.846 -68.823  13.880  1.00  0.00      MEMB
ATOM   4712 H19B CHL1   38      44.208 -68.205  13.863  1.00  0.00      MEMB
ATOM   4713 H19C CHL1   38      45.117 -68.389  15.396  1.00  0.00      MEMB
ATOM   4714  C1  CHL1   38      43.105 -70.277  15.025  1.00  0.00      MEMB
ATOM   4715  H1A CHL1   38      42.491 -69.533  14.488  1.00  0.00      MEMB
ATOM   4716  H1B CHL1   38      42.657 -71.262  14.831  1.00  0.00      MEMB
ATOM   4717  C2  CHL1   38      43.107 -69.885  16.503  1.00  0.00      MEMB
ATOM   4718  H2A CHL1   38      42.084 -69.773  16.883  1.00  0.00      MEMB
ATOM   4719  H2B CHL1   38      43.619 -68.914  16.647  1.00  0.00      MEMB
ATOM   4720  C20 CHL1   38      45.358 -70.770   7.402  1.00  0.00      MEMB
ATOM   4721  H20 CHL1   38      46.328 -70.282   7.336  1.00  0.00      MEMB
ATOM   4722  C21 CHL1   38      44.103 -69.963   7.208  1.00  0.00      MEMB
ATOM   4723 H21A CHL1   38      43.151 -70.517   7.363  1.00  0.00      MEMB
ATOM   4724 H21B CHL1   38      44.105 -69.607   6.166  1.00  0.00      MEMB
ATOM   4725 H21C CHL1   38      44.166 -69.101   7.864  1.00  0.00      MEMB
ATOM   4726  C22 CHL1   38      45.362 -71.594   6.157  1.00  0.00      MEMB
ATOM   4727 H22A CHL1   38      46.003 -72.378   6.620  1.00  0.00      MEMB
ATOM   4728 H22B CHL1   38      44.360 -71.918   5.803  1.00  0.00      MEMB
ATOM   4729  C23 CHL1   38      45.553 -71.125   4.741  1.00  0.00      MEMB
ATOM   4730 H23A CHL1   38      44.679 -70.517   4.491  1.00  0.00      MEMB
ATOM   4731 H23B CHL1   38      46.568 -70.748   4.903  1.00  0.00      MEMB
ATOM   4732  C24 CHL1   38      45.583 -72.130   3.597  1.00  0.00      MEMB
ATOM   4733 H24A CHL1   38      46.697 -72.198   3.609  1.00  0.00      MEMB
ATOM   4734 H24B CHL1   38      45.020 -73.032   3.833  1.00  0.00      MEMB
ATOM   4735  C25 CHL1   38      45.545 -71.868   2.154  1.00  0.00      MEMB
ATOM   4736  H25 CHL1   38      44.467 -71.700   2.079  1.00  0.00      MEMB
ATOM   4737  C26 CHL1   38      46.455 -70.692   1.963  1.00  0.00      MEMB
ATOM   4738 H26A CHL1   38      47.501 -71.012   1.901  1.00  0.00      MEMB
ATOM   4739 H26B CHL1   38      46.123 -70.248   1.024  1.00  0.00      MEMB
ATOM   4740 H26C CHL1   38      46.400 -69.983   2.813  1.00  0.00      MEMB
ATOM   4741  C27 CHL1   38      45.982 -73.026   1.221  1.00  0.00      MEMB
ATOM   4742 H27A CHL1   38      47.060 -73.261   1.296  1.00  0.00      MEMB
ATOM   4743 H27B CHL1   38      45.450 -73.960   1.473  1.00  0.00      MEMB
ATOM   4744 H27C CHL1   38      45.812 -72.773   0.168  1.00  0.00      MEMB
ATOM   4745  C3  CHL1   39     -59.733   6.035  17.358  1.00  0.00      MEMB
ATOM   4746  H3  CHL1   39     -60.649   6.521  16.958  1.00  0.00      MEMB
ATOM   4747  O3  CHL1   39     -59.876   5.731  18.734  1.00  0.00      MEMB
ATOM   4748  H3' CHL1   39     -60.594   5.100  18.709  1.00  0.00      MEMB
ATOM   4749  C4  CHL1   39     -59.449   4.792  16.630  1.00  0.00      MEMB
ATOM   4750  H4A CHL1   39     -58.534   4.490  17.219  1.00  0.00      MEMB
ATOM   4751  H4B CHL1   39     -60.134   3.950  16.801  1.00  0.00      MEMB
ATOM   4752  C5  CHL1   39     -59.281   5.147  15.144  1.00  0.00      MEMB
ATOM   4753  C6  CHL1   39     -59.954   4.492  14.186  1.00  0.00      MEMB
ATOM   4754  H6  CHL1   39     -60.576   3.641  14.494  1.00  0.00      MEMB
ATOM   4755  C7  CHL1   39     -59.764   4.724  12.701  1.00  0.00      MEMB
ATOM   4756  H7A CHL1   39     -59.687   3.794  12.087  1.00  0.00      MEMB
ATOM   4757  H7B CHL1   39     -60.656   5.287  12.378  1.00  0.00      MEMB
ATOM   4758  C8  CHL1   39     -58.491   5.529  12.344  1.00  0.00      MEMB
ATOM   4759  H8  CHL1   39     -57.633   4.859  12.444  1.00  0.00      MEMB
ATOM   4760  C14 CHL1   39     -58.517   6.121  10.934  1.00  0.00      MEMB
ATOM   4761  H14 CHL1   39     -59.374   6.833  10.928  1.00  0.00      MEMB
ATOM   4762  C15 CHL1   39     -58.705   5.228   9.721  1.00  0.00      MEMB
ATOM   4763 H15A CHL1   39     -58.096   4.362   9.947  1.00  0.00      MEMB
ATOM   4764 H15B CHL1   39     -59.682   4.809   9.521  1.00  0.00      MEMB
ATOM   4765  C16 CHL1   39     -58.329   6.131   8.547  1.00  0.00      MEMB
ATOM   4766 H16A CHL1   39     -57.827   5.704   7.736  1.00  0.00      MEMB
ATOM   4767 H16B CHL1   39     -59.200   6.403   7.953  1.00  0.00      MEMB
ATOM   4768  C17 CHL1   39     -57.558   7.317   9.103  1.00  0.00      MEMB
ATOM   4769  H17 CHL1   39     -58.303   8.141   9.155  1.00  0.00      MEMB
ATOM   4770  C13 CHL1   39     -57.278   6.900  10.537  1.00  0.00      MEMB
ATOM   4771  C18 CHL1   39     -56.006   6.050  10.496  1.00  0.00      MEMB
ATOM   4772 H18A CHL1   39     -55.854   5.582  11.454  1.00  0.00      MEMB
ATOM   4773 H18B CHL1   39     -56.087   5.215   9.798  1.00  0.00      MEMB
ATOM   4774 H18C CHL1   39     -55.110   6.652  10.254  1.00  0.00      MEMB
ATOM   4775  C12 CHL1   39     -57.154   8.000  11.503  1.00  0.00      MEMB
ATOM   4776 H12A CHL1   39     -56.189   8.441  11.210  1.00  0.00      MEMB
ATOM   4777 H12B CHL1   39     -57.937   8.757  11.367  1.00  0.00      MEMB
ATOM   4778  C11 CHL1   39     -57.157   7.529  12.933  1.00  0.00      MEMB
ATOM   4779 H11A CHL1   39     -56.171   7.200  13.047  1.00  0.00      MEMB
ATOM   4780 H11B CHL1   39     -57.211   8.245  13.751  1.00  0.00      MEMB
ATOM   4781  C9  CHL1   39     -58.263   6.631  13.340  1.00  0.00      MEMB
ATOM   4782  H9  CHL1   39     -59.070   7.376  13.285  1.00  0.00      MEMB
ATOM   4783  C10 CHL1   39     -58.227   6.206  14.803  1.00  0.00      MEMB
ATOM   4784  C19 CHL1   39     -56.862   5.801  15.033  1.00  0.00      MEMB
ATOM   4785 H19A CHL1   39     -56.393   5.163  14.271  1.00  0.00      MEMB
ATOM   4786 H19B CHL1   39     -56.250   6.649  14.916  1.00  0.00      MEMB
ATOM   4787 H19C CHL1   39     -56.654   5.464  16.073  1.00  0.00      MEMB
ATOM   4788  C1  CHL1   39     -58.249   7.371  15.785  1.00  0.00      MEMB
ATOM   4789  H1A CHL1   39     -57.299   7.978  15.809  1.00  0.00      MEMB
ATOM   4790  H1B CHL1   39     -59.054   7.976  15.353  1.00  0.00      MEMB
ATOM   4791  C2  CHL1   39     -58.487   6.861  17.205  1.00  0.00      MEMB
ATOM   4792  H2A CHL1   39     -58.734   7.578  17.915  1.00  0.00      MEMB
ATOM   4793  H2B CHL1   39     -57.583   6.457  17.692  1.00  0.00      MEMB
ATOM   4794  C20 CHL1   39     -56.421   7.797   8.221  1.00  0.00      MEMB
ATOM   4795  H20 CHL1   39     -55.541   7.112   8.130  1.00  0.00      MEMB
ATOM   4796  C21 CHL1   39     -55.948   9.012   8.881  1.00  0.00      MEMB
ATOM   4797 H21A CHL1   39     -55.633   9.626   8.013  1.00  0.00      MEMB
ATOM   4798 H21B CHL1   39     -55.103   8.817   9.594  1.00  0.00      MEMB
ATOM   4799 H21C CHL1   39     -56.665   9.632   9.431  1.00  0.00      MEMB
ATOM   4800  C22 CHL1   39     -56.836   8.281   6.813  1.00  0.00      MEMB
ATOM   4801 H22A CHL1   39     -57.584   7.584   6.438  1.00  0.00      MEMB
ATOM   4802 H22B CHL1   39     -57.479   9.167   6.855  1.00  0.00      MEMB
ATOM   4803  C23 CHL1   39     -55.621   8.567   5.884  1.00  0.00      MEMB
ATOM   4804 H23A CHL1   39     -55.219   9.596   6.002  1.00  0.00      MEMB
ATOM   4805 H23B CHL1   39     -54.790   7.864   6.146  1.00  0.00      MEMB
ATOM   4806  C24 CHL1   39     -55.980   8.543   4.410  1.00  0.00      MEMB
ATOM   4807 H24A CHL1   39     -56.395   7.536   4.205  1.00  0.00      MEMB
ATOM   4808 H24B CHL1   39     -56.860   9.128   4.153  1.00  0.00      MEMB
ATOM   4809  C25 CHL1   39     -54.764   8.905   3.496  1.00  0.00      MEMB
ATOM   4810  H25 CHL1   39     -53.798   8.430   3.850  1.00  0.00      MEMB
ATOM   4811  C26 CHL1   39     -55.056   8.363   2.174  1.00  0.00      MEMB
ATOM   4812 H26A CHL1   39     -55.345   7.391   2.548  1.00  0.00      MEMB
ATOM   4813 H26B CHL1   39     -55.974   8.614   1.662  1.00  0.00      MEMB
ATOM   4814 H26C CHL1   39     -54.233   8.284   1.447  1.00  0.00      MEMB
ATOM   4815  C27 CHL1   39     -54.633  10.327   3.194  1.00  0.00      MEMB
ATOM   4816 H27A CHL1   39     -55.568  10.655   2.702  1.00  0.00      MEMB
ATOM   4817 H27B CHL1   39     -54.549  10.817   4.141  1.00  0.00      MEMB
ATOM   4818 H27C CHL1   39     -53.757  10.483   2.538  1.00  0.00      MEMB
ATOM   4819  C3  CHL1   40      41.985  23.777  17.333  1.00  0.00      MEMB
ATOM   4820  H3  CHL1   40      42.868  24.457  17.316  1.00  0.00      MEMB
ATOM   4821  O3  CHL1   40      41.580  23.695  18.679  1.00  0.00      MEMB
ATOM   4822  H3' CHL1   40      41.597  24.606  19.024  1.00  0.00      MEMB
ATOM   4823  C4  CHL1   40      40.796  24.326  16.514  1.00  0.00      MEMB
ATOM   4824  H4A CHL1   40      39.892  23.710  16.735  1.00  0.00      MEMB
ATOM   4825  H4B CHL1   40      40.594  25.337  16.920  1.00  0.00      MEMB
ATOM   4826  C5  CHL1   40      41.024  24.363  15.010  1.00  0.00      MEMB
ATOM   4827  C6  CHL1   40      40.882  25.480  14.258  1.00  0.00      MEMB
ATOM   4828  H6  CHL1   40      40.521  26.415  14.724  1.00  0.00      MEMB
ATOM   4829  C7  CHL1   40      41.077  25.514  12.756  1.00  0.00      MEMB
ATOM   4830  H7A CHL1   40      40.225  26.036  12.272  1.00  0.00      MEMB
ATOM   4831  H7B CHL1   40      42.000  26.082  12.477  1.00  0.00      MEMB
ATOM   4832  C8  CHL1   40      41.209  24.111  12.100  1.00  0.00      MEMB
ATOM   4833  H8  CHL1   40      40.199  23.669  11.935  1.00  0.00      MEMB
ATOM   4834  C14 CHL1   40      41.917  24.226  10.761  1.00  0.00      MEMB
ATOM   4835  H14 CHL1   40      42.974  24.535  10.967  1.00  0.00      MEMB
ATOM   4836  C15 CHL1   40      41.407  25.286   9.787  1.00  0.00      MEMB
ATOM   4837 H15A CHL1   40      40.300  25.191   9.806  1.00  0.00      MEMB
ATOM   4838 H15B CHL1   40      41.711  26.310  10.095  1.00  0.00      MEMB
ATOM   4839  C16 CHL1   40      42.039  24.846   8.460  1.00  0.00      MEMB
ATOM   4840 H16A CHL1   40      41.268  24.853   7.661  1.00  0.00      MEMB
ATOM   4841 H16B CHL1   40      42.850  25.537   8.150  1.00  0.00      MEMB
ATOM   4842  C17 CHL1   40      42.629  23.396   8.660  1.00  0.00      MEMB
ATOM   4843  H17 CHL1   40      43.712  23.520   8.883  1.00  0.00      MEMB
ATOM   4844  C13 CHL1   40      42.003  22.913   9.990  1.00  0.00      MEMB
ATOM   4845  C18 CHL1   40      40.593  22.332   9.667  1.00  0.00      MEMB
ATOM   4846 H18A CHL1   40      39.979  23.055   9.091  1.00  0.00      MEMB
ATOM   4847 H18B CHL1   40      40.707  21.446   9.024  1.00  0.00      MEMB
ATOM   4848 H18C CHL1   40      40.024  21.976  10.546  1.00  0.00      MEMB
ATOM   4849  C12 CHL1   40      42.874  21.973  10.850  1.00  0.00      MEMB
ATOM   4850 H12A CHL1   40      42.863  20.957  10.412  1.00  0.00      MEMB
ATOM   4851 H12B CHL1   40      43.914  22.372  10.891  1.00  0.00      MEMB
ATOM   4852  C11 CHL1   40      42.369  21.839  12.298  1.00  0.00      MEMB
ATOM   4853 H11A CHL1   40      41.450  21.226  12.243  1.00  0.00      MEMB
ATOM   4854 H11B CHL1   40      43.098  21.269  12.909  1.00  0.00      MEMB
ATOM   4855  C9  CHL1   40      42.038  23.186  12.988  1.00  0.00      MEMB
ATOM   4856  H9  CHL1   40      43.011  23.729  13.102  1.00  0.00      MEMB
ATOM   4857  C10 CHL1   40      41.506  23.017  14.431  1.00  0.00      MEMB
ATOM   4858  C19 CHL1   40      40.351  21.961  14.486  1.00  0.00      MEMB
ATOM   4859 H19A CHL1   40      40.744  20.962  14.213  1.00  0.00      MEMB
ATOM   4860 H19B CHL1   40      39.966  21.899  15.525  1.00  0.00      MEMB
ATOM   4861 H19C CHL1   40      39.482  22.131  13.821  1.00  0.00      MEMB
ATOM   4862  C1  CHL1   40      42.693  22.485  15.306  1.00  0.00      MEMB
ATOM   4863  H1A CHL1   40      42.963  21.473  14.951  1.00  0.00      MEMB
ATOM   4864  H1B CHL1   40      43.583  23.132  15.132  1.00  0.00      MEMB
ATOM   4865  C2  CHL1   40      42.383  22.392  16.816  1.00  0.00      MEMB
ATOM   4866  H2A CHL1   40      43.246  21.996  17.392  1.00  0.00      MEMB
ATOM   4867  H2B CHL1   40      41.544  21.683  17.008  1.00  0.00      MEMB
ATOM   4868  C20 CHL1   40      42.474  22.533   7.372  1.00  0.00      MEMB
ATOM   4869  H20 CHL1   40      41.373  22.522   7.212  1.00  0.00      MEMB
ATOM   4870  C21 CHL1   40      42.944  21.046   7.473  1.00  0.00      MEMB
ATOM   4871 H21A CHL1   40      42.945  20.488   6.507  1.00  0.00      MEMB
ATOM   4872 H21B CHL1   40      42.236  20.521   8.139  1.00  0.00      MEMB
ATOM   4873 H21C CHL1   40      43.952  20.940   7.901  1.00  0.00      MEMB
ATOM   4874  C22 CHL1   40      43.026  23.240   6.107  1.00  0.00      MEMB
ATOM   4875 H22A CHL1   40      42.778  24.318   6.207  1.00  0.00      MEMB
ATOM   4876 H22B CHL1   40      44.123  23.119   6.054  1.00  0.00      MEMB
ATOM   4877  C23 CHL1   40      42.422  22.734   4.780  1.00  0.00      MEMB
ATOM   4878 H23A CHL1   40      43.135  22.055   4.270  1.00  0.00      MEMB
ATOM   4879 H23B CHL1   40      41.545  22.116   5.066  1.00  0.00      MEMB
ATOM   4880  C24 CHL1   40      42.072  23.871   3.790  1.00  0.00      MEMB
ATOM   4881 H24A CHL1   40      41.337  24.532   4.300  1.00  0.00      MEMB
ATOM   4882 H24B CHL1   40      42.987  24.463   3.556  1.00  0.00      MEMB
ATOM   4883  C25 CHL1   40      41.606  23.422   2.380  1.00  0.00      MEMB
ATOM   4884  H25 CHL1   40      42.395  22.726   1.998  1.00  0.00      MEMB
ATOM   4885  C26 CHL1   40      40.290  22.640   2.423  1.00  0.00      MEMB
ATOM   4886 H26A CHL1   40      40.028  22.254   1.415  1.00  0.00      MEMB
ATOM   4887 H26B CHL1   40      40.358  21.778   3.115  1.00  0.00      MEMB
ATOM   4888 H26C CHL1   40      39.489  23.306   2.803  1.00  0.00      MEMB
ATOM   4889  C27 CHL1   40      41.514  24.619   1.397  1.00  0.00      MEMB
ATOM   4890 H27A CHL1   40      40.620  25.255   1.582  1.00  0.00      MEMB
ATOM   4891 H27B CHL1   40      42.427  25.248   1.451  1.00  0.00      MEMB
ATOM   4892 H27C CHL1   40      41.449  24.274   0.347  1.00  0.00      MEMB
ATOM   4893  C3  CHL1   41      51.500  32.973  17.336  1.00  0.00      MEMB
ATOM   4894  H3  CHL1   41      50.992  33.964  17.282  1.00  0.00      MEMB
ATOM   4895  O3  CHL1   41      51.521  32.568  18.695  1.00  0.00      MEMB
ATOM   4896  H3' CHL1   41      51.891  33.339  19.160  1.00  0.00      MEMB
ATOM   4897  C4  CHL1   41      50.656  31.965  16.537  1.00  0.00      MEMB
ATOM   4898  H4A CHL1   41      51.067  30.949  16.704  1.00  0.00      MEMB
ATOM   4899  H4B CHL1   41      49.619  32.006  16.859  1.00  0.00      MEMB
ATOM   4900  C5  CHL1   41      50.585  32.229  15.113  1.00  0.00      MEMB
ATOM   4901  C6  CHL1   41      49.506  32.303  14.324  1.00  0.00      MEMB
ATOM   4902  H6  CHL1   41      48.572  32.240  14.814  1.00  0.00      MEMB
ATOM   4903  C7  CHL1   41      49.435  32.462  12.851  1.00  0.00      MEMB
ATOM   4904  H7A CHL1   41      48.714  31.780  12.356  1.00  0.00      MEMB
ATOM   4905  H7B CHL1   41      49.288  33.491  12.508  1.00  0.00      MEMB
ATOM   4906  C8  CHL1   41      50.747  31.981  12.459  1.00  0.00      MEMB
ATOM   4907  H8  CHL1   41      50.538  30.785  12.670  1.00  0.00      MEMB
ATOM   4908  C14 CHL1   41      51.149  32.502  11.020  1.00  0.00      MEMB
ATOM   4909  H14 CHL1   41      50.686  33.567  10.857  1.00  0.00      MEMB
ATOM   4910  C15 CHL1   41      50.909  31.323  10.788  1.00  0.00      MEMB
ATOM   4911 H15A CHL1   41      51.995  30.662  11.840  1.00  0.00      MEMB
ATOM   4912 H15B CHL1   41      49.858  31.784  10.711  1.00  0.00      MEMB
ATOM   4913  C16 CHL1   41      50.664  32.067   9.097  1.00  0.00      MEMB
ATOM   4914 H16A CHL1   41      50.400  31.612   8.138  1.00  0.00      MEMB
ATOM   4915 H16B CHL1   41      50.033  32.971   8.548  1.00  0.00      MEMB
ATOM   4916  C17 CHL1   41      52.089  32.643   8.953  1.00  0.00      MEMB
ATOM   4917  H17 CHL1   41      51.622  33.730   9.085  1.00  0.00      MEMB
ATOM   4918  C13 CHL1   41      52.393  32.210  10.221  1.00  0.00      MEMB
ATOM   4919  C18 CHL1   41      52.582  30.668   9.791  1.00  0.00      MEMB
ATOM   4920 H18A CHL1   41      51.810  30.286   9.059  1.00  0.00      MEMB
ATOM   4921 H18B CHL1   41      53.556  30.580   9.432  1.00  0.00      MEMB
ATOM   4922 H18C CHL1   41      52.690  29.972  10.553  1.00  0.00      MEMB
ATOM   4923  C12 CHL1   41      53.550  32.738  10.989  1.00  0.00      MEMB
ATOM   4924 H12A CHL1   41      54.522  32.360  10.665  1.00  0.00      MEMB
ATOM   4925 H12B CHL1   41      53.344  33.866  10.920  1.00  0.00      MEMB
ATOM   4926  C11 CHL1   41      53.743  32.391  12.472  1.00  0.00      MEMB
ATOM   4927 H11A CHL1   41      53.960  31.381  12.154  1.00  0.00      MEMB
ATOM   4928 H11B CHL1   41      54.370  33.157  12.904  1.00  0.00      MEMB
ATOM   4929  C9  CHL1   41      51.978  32.542  13.542  1.00  0.00      MEMB
ATOM   4930  H9  CHL1   41      51.563  33.741  13.675  1.00  0.00      MEMB
ATOM   4931  C10 CHL1   41      51.957  32.468  14.777  1.00  0.00      MEMB
ATOM   4932  C19 CHL1   41      52.322  31.923  13.682  1.00  0.00      MEMB
ATOM   4933 H19A CHL1   41      52.212  33.504  12.280  1.00  0.00      MEMB
ATOM   4934 H19B CHL1   41      52.772  31.234  14.670  1.00  0.00      MEMB
ATOM   4935 H19C CHL1   41      51.934  30.716  13.769  1.00  0.00      MEMB
ATOM   4936  C1  CHL1   41      52.891  33.470  15.359  1.00  0.00      MEMB
ATOM   4937  H1A CHL1   41      53.882  33.613  14.874  1.00  0.00      MEMB
ATOM   4938  H1B CHL1   41      52.330  34.410  15.215  1.00  0.00      MEMB
ATOM   4939  C2  CHL1   41      52.940  33.095  16.809  1.00  0.00      MEMB
ATOM   4940  H2A CHL1   41      53.472  33.881  17.370  1.00  0.00      MEMB
ATOM   4941  H2B CHL1   41      53.450  32.110  16.940  1.00  0.00      MEMB
ATOM   4942  C20 CHL1   41      53.786  32.245   7.991  1.00  0.00      MEMB
ATOM   4943  H20 CHL1   41      53.254  31.475   8.059  1.00  0.00      MEMB
ATOM   4944  C21 CHL1   41      55.233  32.706   7.527  1.00  0.00      MEMB
ATOM   4945 H21A CHL1   41      54.654  33.364   6.380  1.00  0.00      MEMB
ATOM   4946 H21B CHL1   41      55.805  31.860   7.966  1.00  0.00      MEMB
ATOM   4947 H21C CHL1   41      55.840  33.521   7.598  1.00  0.00      MEMB
ATOM   4948  C22 CHL1   41      52.759  33.626   5.409  1.00  0.00      MEMB
ATOM   4949 H22A CHL1   41      51.619  33.515   5.789  1.00  0.00      MEMB
ATOM   4950 H22B CHL1   41      52.269  34.544   5.496  1.00  0.00      MEMB
ATOM   4951  C23 CHL1   41      53.086  33.099   4.170  1.00  0.00      MEMB
ATOM   4952 H23A CHL1   41      52.345  33.606   3.689  1.00  0.00      MEMB
ATOM   4953 H23B CHL1   41      53.990  33.702   4.380  1.00  0.00      MEMB
ATOM   4954  C24 CHL1   41      52.877  31.538   3.738  1.00  0.00      MEMB
ATOM   4955 H24A CHL1   41      53.519  30.750   4.118  1.00  0.00      MEMB
ATOM   4956 H24B CHL1   41      52.379  30.732   4.279  1.00  0.00      MEMB
ATOM   4957  C25 CHL1   41      53.628  31.111   2.748  1.00  0.00      MEMB
ATOM   4958  H25 CHL1   41      54.624  31.487   2.870  1.00  0.00      MEMB
ATOM   4959  C26 CHL1   41      53.924  29.569   2.757  1.00  0.00      MEMB
ATOM   4960 H26A CHL1   41      53.014  29.105   3.184  1.00  0.00      MEMB
ATOM   4961 H26B CHL1   41      54.179  29.408   1.751  1.00  0.00      MEMB
ATOM   4962 H26C CHL1   41      54.798  29.424   3.465  1.00  0.00      MEMB
ATOM   4963  C27 CHL1   41      52.729  31.717   1.797  1.00  0.00      MEMB
ATOM   4964 H27A CHL1   41      52.454  32.777   2.028  1.00  0.00      MEMB
ATOM   4965 H27B CHL1   41      53.259  31.650   0.865  1.00  0.00      MEMB
ATOM   4966 H27C CHL1   41      51.837  31.074   1.870  1.00  0.00      MEMB
ATOM   4967  C3  CHL1   42      25.923  11.082  17.339  1.00  0.00      MEMB
ATOM   4968  H3  CHL1   42      26.515  11.698  16.618  1.00  0.00      MEMB
ATOM   4969  O3  CHL1   42      26.279  11.429  18.643  1.00  0.00      MEMB
ATOM   4970  H3' CHL1   42      27.241  11.290  18.673  1.00  0.00      MEMB
ATOM   4971  C4  CHL1   42      24.432  11.299  17.061  1.00  0.00      MEMB
ATOM   4972  H4A CHL1   42      23.835  10.664  17.747  1.00  0.00      MEMB
ATOM   4973  H4B CHL1   42      24.144  12.358  17.240  1.00  0.00      MEMB
ATOM   4974  C5  CHL1   42      24.185  10.912  15.625  1.00  0.00      MEMB
ATOM   4975  C6  CHL1   42      23.720  11.798  14.747  1.00  0.00      MEMB
ATOM   4976  H6  CHL1   42      23.537  12.823  15.096  1.00  0.00      MEMB
ATOM   4977  C7  CHL1   42      23.365  11.470  13.327  1.00  0.00      MEMB
ATOM   4978  H7A CHL1   42      22.336  11.853  13.161  1.00  0.00      MEMB
ATOM   4979  H7B CHL1   42      24.071  11.980  12.640  1.00  0.00      MEMB
ATOM   4980  C8  CHL1   42      23.439   9.958  12.985  1.00  0.00      MEMB
ATOM   4981  H8  CHL1   42      22.493   9.512  13.366  1.00  0.00      MEMB
ATOM   4982  C14 CHL1   42      23.609   9.722  11.473  1.00  0.00      MEMB
ATOM   4983  H14 CHL1   42      24.548  10.199  11.149  1.00  0.00      MEMB
ATOM   4984  C15 CHL1   42      22.542  10.265  10.505  1.00  0.00      MEMB
ATOM   4985 H15A CHL1   42      21.534  10.064  10.925  1.00  0.00      MEMB
ATOM   4986 H15B CHL1   42      22.714  11.336  10.368  1.00  0.00      MEMB
ATOM   4987  C16 CHL1   42      22.757   9.516   9.193  1.00  0.00      MEMB
ATOM   4988 H16A CHL1   42      21.793   9.035   8.874  1.00  0.00      MEMB
ATOM   4989 H16B CHL1   42      23.180  10.113   8.370  1.00  0.00      MEMB
ATOM   4990  C17 CHL1   42      23.826   8.480   9.522  1.00  0.00      MEMB
ATOM   4991  H17 CHL1   42      24.848   8.781   9.245  1.00  0.00      MEMB
ATOM   4992  C13 CHL1   42      23.779   8.328  11.049  1.00  0.00      MEMB
ATOM   4993  C18 CHL1   42      22.433   7.828  11.426  1.00  0.00      MEMB
ATOM   4994 H18A CHL1   42      22.730   6.923  11.091  1.00  0.00      MEMB
ATOM   4995 H18B CHL1   42      22.137   7.658  12.463  1.00  0.00      MEMB
ATOM   4996 H18C CHL1   42      21.603   7.987  10.783  1.00  0.00      MEMB
ATOM   4997  C12 CHL1   42      24.952   7.642  11.766  1.00  0.00      MEMB
ATOM   4998 H12A CHL1   42      25.093   6.556  11.574  1.00  0.00      MEMB
ATOM   4999 H12B CHL1   42      25.902   8.082  11.454  1.00  0.00      MEMB
ATOM   5000  C11 CHL1   42      24.835   7.898  13.250  1.00  0.00      MEMB
ATOM   5001 H11A CHL1   42      23.870   7.452  13.597  1.00  0.00      MEMB
ATOM   5002 H11B CHL1   42      25.769   7.454  13.684  1.00  0.00      MEMB
ATOM   5003  C9  CHL1   42      24.626   9.324  13.708  1.00  0.00      MEMB
ATOM   5004  H9  CHL1   42      25.540   9.831  13.331  1.00  0.00      MEMB
ATOM   5005  C10 CHL1   42      24.617   9.500  15.258  1.00  0.00      MEMB
ATOM   5006  C19 CHL1   42      23.610   8.571  15.984  1.00  0.00      MEMB
ATOM   5007 H19A CHL1   42      22.587   8.739  15.585  1.00  0.00      MEMB
ATOM   5008 H19B CHL1   42      23.921   7.520  15.888  1.00  0.00      MEMB
ATOM   5009 H19C CHL1   42      23.553   8.711  17.083  1.00  0.00      MEMB
ATOM   5010  C1  CHL1   42      26.068   9.259  15.756  1.00  0.00      MEMB
ATOM   5011  H1A CHL1   42      26.383   8.219  15.576  1.00  0.00      MEMB
ATOM   5012  H1B CHL1   42      26.761   9.939  15.206  1.00  0.00      MEMB
ATOM   5013  C2  CHL1   42      26.340   9.636  17.195  1.00  0.00      MEMB
ATOM   5014  H2A CHL1   42      27.444   9.564  17.330  1.00  0.00      MEMB
ATOM   5015  H2B CHL1   42      25.828   8.951  17.906  1.00  0.00      MEMB
ATOM   5016  C20 CHL1   42      23.577   7.394   8.617  1.00  0.00      MEMB
ATOM   5017  H20 CHL1   42      22.511   7.085   8.796  1.00  0.00      MEMB
ATOM   5018  C21 CHL1   42      24.455   6.342   9.056  1.00  0.00      MEMB
ATOM   5019 H21A CHL1   42      25.537   6.358   9.032  1.00  0.00      MEMB
ATOM   5020 H21B CHL1   42      24.263   5.431   8.493  1.00  0.00      MEMB
ATOM   5021 H21C CHL1   42      24.137   6.054  10.057  1.00  0.00      MEMB
ATOM   5022  C22 CHL1   42      23.894   7.561   7.115  1.00  0.00      MEMB
ATOM   5023 H22A CHL1   42      24.622   8.359   7.031  1.00  0.00      MEMB
ATOM   5024 H22B CHL1   42      24.467   6.656   6.765  1.00  0.00      MEMB
ATOM   5025  C23 CHL1   42      22.655   7.801   6.205  1.00  0.00      MEMB
ATOM   5026 H23A CHL1   42      21.745   7.359   6.649  1.00  0.00      MEMB
ATOM   5027 H23B CHL1   42      22.433   8.857   6.261  1.00  0.00      MEMB
ATOM   5028  C24 CHL1   42      22.744   7.183   4.781  1.00  0.00      MEMB
ATOM   5029 H24A CHL1   42      23.599   7.535   4.205  1.00  0.00      MEMB
ATOM   5030 H24B CHL1   42      23.267   6.276   4.853  1.00  0.00      MEMB
ATOM   5031  C25 CHL1   42      21.372   7.094   4.017  1.00  0.00      MEMB
ATOM   5032  H25 CHL1   42      21.140   8.160   3.930  1.00  0.00      MEMB
ATOM   5033  C26 CHL1   42      21.369   6.767   2.623  1.00  0.00      MEMB
ATOM   5034 H26A CHL1   42      20.707   6.849   1.767  1.00  0.00      MEMB
ATOM   5035 H26B CHL1   42      22.385   7.214   2.499  1.00  0.00      MEMB
ATOM   5036 H26C CHL1   42      21.145   5.701   2.481  1.00  0.00      MEMB
ATOM   5037  C27 CHL1   42      20.256   6.244   4.506  1.00  0.00      MEMB
ATOM   5038 H27A CHL1   42      19.379   6.559   3.909  1.00  0.00      MEMB
ATOM   5039 H27B CHL1   42      20.327   5.128   4.439  1.00  0.00      MEMB
ATOM   5040 H27C CHL1   42      20.174   6.629   5.512  1.00  0.00      MEMB
ATOM   5041  C3  CHL1   43     -14.308  59.212  17.326  1.00  0.00      MEMB
ATOM   5042  H3  CHL1   43     -14.642  58.247  16.856  1.00  0.00      MEMB
ATOM   5043  O3  CHL1   43     -14.156  59.067  18.728  1.00  0.00      MEMB
ATOM   5044  H3' CHL1   43     -13.378  58.534  18.931  1.00  0.00      MEMB
ATOM   5045  C4  CHL1   43     -13.034  59.743  16.648  1.00  0.00      MEMB
ATOM   5046  H4A CHL1   43     -12.688  60.699  17.098  1.00  0.00      MEMB
ATOM   5047  H4B CHL1   43     -12.236  58.980  16.762  1.00  0.00      MEMB
ATOM   5048  C5  CHL1   43     -13.367  59.949  15.198  1.00  0.00      MEMB
ATOM   5049  C6  CHL1   43     -12.692  59.253  14.279  1.00  0.00      MEMB
ATOM   5050  H6  CHL1   43     -11.813  58.669  14.550  1.00  0.00      MEMB
ATOM   5051  C7  CHL1   43     -12.922  59.257  12.825  1.00  0.00      MEMB
ATOM   5052  H7A CHL1   43     -11.874  59.501  12.449  1.00  0.00      MEMB
ATOM   5053  H7B CHL1   43     -13.236  58.336  12.356  1.00  0.00      MEMB
ATOM   5054  C8  CHL1   43     -14.124  60.131  12.379  1.00  0.00      MEMB
ATOM   5055  H8  CHL1   43     -13.284  60.519  12.085  1.00  0.00      MEMB
ATOM   5056  C14 CHL1   43     -14.529  60.338  10.925  1.00  0.00      MEMB
ATOM   5057  H14 CHL1   43     -15.230  59.538  11.160  1.00  0.00      MEMB
ATOM   5058  C15 CHL1   43     -13.839  59.664   9.832  1.00  0.00      MEMB
ATOM   5059 H15A CHL1   43     -12.862  59.863   9.797  1.00  0.00      MEMB
ATOM   5060 H15B CHL1   43     -13.270  58.776  10.018  1.00  0.00      MEMB
ATOM   5061  C16 CHL1   43     -14.375  60.225   8.541  1.00  0.00      MEMB
ATOM   5062 H16A CHL1   43     -13.950  60.857   7.739  1.00  0.00      MEMB
ATOM   5063 H16B CHL1   43     -14.627  59.262   8.112  1.00  0.00      MEMB
ATOM   5064  C17 CHL1   43     -15.268  61.388   8.933  1.00  0.00      MEMB
ATOM   5065  H17 CHL1   43     -15.899  60.582   8.782  1.00  0.00      MEMB
ATOM   5066  C13 CHL1   43     -15.102  61.793  10.366  1.00  0.00      MEMB
ATOM   5067  C18 CHL1   43     -14.490  63.292  10.171  1.00  0.00      MEMB
ATOM   5068 H18A CHL1   43     -14.832  64.164   9.649  1.00  0.00      MEMB
ATOM   5069 H18B CHL1   43     -14.473  63.700  11.193  1.00  0.00      MEMB
ATOM   5070 H18C CHL1   43     -13.605  63.184   9.661  1.00  0.00      MEMB
ATOM   5071  C12 CHL1   43     -15.935  62.253  11.544  1.00  0.00      MEMB
ATOM   5072 H12A CHL1   43     -16.734  62.978  11.408  1.00  0.00      MEMB
ATOM   5073 H12B CHL1   43     -16.140  61.243  11.574  1.00  0.00      MEMB
ATOM   5074  C11 CHL1   43     -15.870  62.083  13.030  1.00  0.00      MEMB
ATOM   5075 H11A CHL1   43     -15.592  63.144  13.186  1.00  0.00      MEMB
ATOM   5076 H11B CHL1   43     -16.805  62.048  13.608  1.00  0.00      MEMB
ATOM   5077  C9  CHL1   43     -15.008  60.845  13.445  1.00  0.00      MEMB
ATOM   5078  H9  CHL1   43     -15.669  59.952  13.408  1.00  0.00      MEMB
ATOM   5079  C10 CHL1   43     -14.520  60.943  14.921  1.00  0.00      MEMB
ATOM   5080  C19 CHL1   43     -14.056  62.365  15.442  1.00  0.00      MEMB
ATOM   5081 H19A CHL1   43     -12.979  62.406  15.385  1.00  0.00      MEMB
ATOM   5082 H19B CHL1   43     -14.372  63.302  14.935  1.00  0.00      MEMB
ATOM   5083 H19C CHL1   43     -14.078  62.453  16.527  1.00  0.00      MEMB
ATOM   5084  C1  CHL1   43     -15.736  60.581  15.758  1.00  0.00      MEMB
ATOM   5085  H1A CHL1   43     -16.448  61.427  15.701  1.00  0.00      MEMB
ATOM   5086  H1B CHL1   43     -16.228  59.689  15.335  1.00  0.00      MEMB
ATOM   5087  C2  CHL1   43     -15.432  60.227  17.200  1.00  0.00      MEMB
ATOM   5088  H2A CHL1   43     -16.328  59.777  17.667  1.00  0.00      MEMB
ATOM   5089  H2B CHL1   43     -15.189  61.147  17.764  1.00  0.00      MEMB
ATOM   5090  C20 CHL1   43     -15.722  62.410   7.955  1.00  0.00      MEMB
ATOM   5091  H20 CHL1   43     -14.983  63.130   7.596  1.00  0.00      MEMB
ATOM   5092  C21 CHL1   43     -16.730  63.247   9.089  1.00  0.00      MEMB
ATOM   5093 H21A CHL1   43     -16.551  63.969   9.779  1.00  0.00      MEMB
ATOM   5094 H21B CHL1   43     -17.348  62.588   9.842  1.00  0.00      MEMB
ATOM   5095 H21C CHL1   43     -17.440  63.908   8.816  1.00  0.00      MEMB
ATOM   5096  C22 CHL1   43     -16.057  61.466   6.582  1.00  0.00      MEMB
ATOM   5097 H22A CHL1   43     -15.301  60.680   6.354  1.00  0.00      MEMB
ATOM   5098 H22B CHL1   43     -16.820  60.690   6.645  1.00  0.00      MEMB
ATOM   5099  C23 CHL1   43     -16.452  62.087   5.210  1.00  0.00      MEMB
ATOM   5100 H23A CHL1   43     -16.526  61.261   4.491  1.00  0.00      MEMB
ATOM   5101 H23B CHL1   43     -17.438  62.563   5.017  1.00  0.00      MEMB
ATOM   5102  C24 CHL1   43     -15.560  63.195   4.831  1.00  0.00      MEMB
ATOM   5103 H24A CHL1   43     -15.240  63.832   5.659  1.00  0.00      MEMB
ATOM   5104 H24B CHL1   43     -14.657  62.650   4.570  1.00  0.00      MEMB
ATOM   5105  C25 CHL1   43     -16.150  64.033   3.708  1.00  0.00      MEMB
ATOM   5106  H25 CHL1   43     -17.163  64.432   3.943  1.00  0.00      MEMB
ATOM   5107  C26 CHL1   43     -15.167  65.141   3.424  1.00  0.00      MEMB
ATOM   5108 H26A CHL1   43     -14.893  65.694   4.339  1.00  0.00      MEMB
ATOM   5109 H26B CHL1   43     -14.253  64.635   3.044  1.00  0.00      MEMB
ATOM   5110 H26C CHL1   43     -15.559  65.839   2.659  1.00  0.00      MEMB
ATOM   5111  C27 CHL1   43     -16.198  63.196   2.455  1.00  0.00      MEMB
ATOM   5112 H27A CHL1   43     -15.453  62.398   2.486  1.00  0.00      MEMB
ATOM   5113 H27B CHL1   43     -16.991  62.512   2.367  1.00  0.00      MEMB
ATOM   5114 H27C CHL1   43     -16.184  63.822   1.547  1.00  0.00      MEMB
ATOM   5115  C3  CHL1   44      14.973 -35.820  17.369  1.00  0.00      MEMB
ATOM   5116  H3  CHL1   44      15.825 -35.105  17.451  1.00  0.00      MEMB
ATOM   5117  O3  CHL1   44      14.646 -36.228  18.665  1.00  0.00      MEMB
ATOM   5118  H3' CHL1   44      14.881 -35.436  19.185  1.00  0.00      MEMB
ATOM   5119  C4  CHL1   44      13.761 -35.141  16.760  1.00  0.00      MEMB
ATOM   5120  H4A CHL1   44      12.898 -35.829  16.839  1.00  0.00      MEMB
ATOM   5121  H4B CHL1   44      13.509 -34.213  17.316  1.00  0.00      MEMB
ATOM   5122  C5  CHL1   44      14.022 -34.819  15.342  1.00  0.00      MEMB
ATOM   5123  C6  CHL1   44      13.914 -33.577  14.959  1.00  0.00      MEMB
ATOM   5124  H6  CHL1   44      13.643 -32.733  15.609  1.00  0.00      MEMB
ATOM   5125  C7  CHL1   44      14.074 -33.385  13.552  1.00  0.00      MEMB
ATOM   5126  H7A CHL1   44      13.271 -32.666  13.225  1.00  0.00      MEMB
ATOM   5127  H7B CHL1   44      15.181 -33.127  13.479  1.00  0.00      MEMB
ATOM   5128  C8  CHL1   44      14.023 -34.456  12.586  1.00  0.00      MEMB
ATOM   5129  H8  CHL1   44      12.992 -34.722  12.466  1.00  0.00      MEMB
ATOM   5130  C14 CHL1   44      14.277 -33.951  11.294  1.00  0.00      MEMB
ATOM   5131  H14 CHL1   44      15.371 -33.836  11.459  1.00  0.00      MEMB
ATOM   5132  C15 CHL1   44      13.327 -32.790  10.791  1.00  0.00      MEMB
ATOM   5133 H15A CHL1   44      12.284 -32.618  10.835  1.00  0.00      MEMB
ATOM   5134 H15B CHL1   44      13.657 -31.804  11.178  1.00  0.00      MEMB
ATOM   5135  C16 CHL1   44      13.531 -32.916   9.287  1.00  0.00      MEMB
ATOM   5136 H16A CHL1   44      12.708 -32.824   8.616  1.00  0.00      MEMB
ATOM   5137 H16B CHL1   44      13.848 -31.931   8.917  1.00  0.00      MEMB
ATOM   5138  C17 CHL1   44      14.447 -34.238   9.062  1.00  0.00      MEMB
ATOM   5139  H17 CHL1   44      15.505 -34.088   9.449  1.00  0.00      MEMB
ATOM   5140  C13 CHL1   44      14.353 -34.972  10.295  1.00  0.00      MEMB
ATOM   5141  C18 CHL1   44      12.979 -35.374  10.123  1.00  0.00      MEMB
ATOM   5142 H18A CHL1   44      12.477 -35.756  10.955  1.00  0.00      MEMB
ATOM   5143 H18B CHL1   44      12.301 -34.800   9.448  1.00  0.00      MEMB
ATOM   5144 H18C CHL1   44      13.263 -36.283   9.727  1.00  0.00      MEMB
ATOM   5145  C12 CHL1   44      15.604 -35.756  10.821  1.00  0.00      MEMB
ATOM   5146 H12A CHL1   44      16.049 -36.577  10.404  1.00  0.00      MEMB
ATOM   5147 H12B CHL1   44      16.545 -35.496  10.322  1.00  0.00      MEMB
ATOM   5148  C11 CHL1   44      15.355 -36.395  12.148  1.00  0.00      MEMB
ATOM   5149 H11A CHL1   44      14.426 -36.966  12.168  1.00  0.00      MEMB
ATOM   5150 H11B CHL1   44      16.162 -37.126  12.314  1.00  0.00      MEMB
ATOM   5151  C9  CHL1   44      15.021 -35.419  13.117  1.00  0.00      MEMB
ATOM   5152  H9  CHL1   44      16.051 -34.990  13.192  1.00  0.00      MEMB
ATOM   5153  C10 CHL1   44      14.455 -35.951  14.423  1.00  0.00      MEMB
ATOM   5154  C19 CHL1   44      13.130 -36.739  14.184  1.00  0.00      MEMB
ATOM   5155 H19A CHL1   44      12.270 -36.103  13.868  1.00  0.00      MEMB
ATOM   5156 H19B CHL1   44      13.179 -37.513  13.406  1.00  0.00      MEMB
ATOM   5157 H19C CHL1   44      12.862 -37.318  15.080  1.00  0.00      MEMB
ATOM   5158  C1  CHL1   44      15.550 -36.773  15.132  1.00  0.00      MEMB
ATOM   5159  H1A CHL1   44      15.513 -37.732  14.619  1.00  0.00      MEMB
ATOM   5160  H1B CHL1   44      16.531 -36.250  15.008  1.00  0.00      MEMB
ATOM   5161  C2  CHL1   44      15.320 -37.085  16.615  1.00  0.00      MEMB
ATOM   5162  H2A CHL1   44      16.209 -37.552  17.087  1.00  0.00      MEMB
ATOM   5163  H2B CHL1   44      14.479 -37.814  16.731  1.00  0.00      MEMB
ATOM   5164  C20 CHL1   44      14.252 -34.759   7.501  1.00  0.00      MEMB
ATOM   5165  H20 CHL1   44      13.187 -34.792   7.320  1.00  0.00      MEMB
ATOM   5166  C21 CHL1   44      15.289 -35.897   6.822  1.00  0.00      MEMB
ATOM   5167 H21A CHL1   44      15.166 -36.190   5.777  1.00  0.00      MEMB
ATOM   5168 H21B CHL1   44      14.465 -36.166   7.257  1.00  0.00      MEMB
ATOM   5169 H21C CHL1   44      16.230 -35.957   7.364  1.00  0.00      MEMB
ATOM   5170  C22 CHL1   44      14.175 -33.721   6.418  1.00  0.00      MEMB
ATOM   5171 H22A CHL1   44      14.252 -32.632   6.622  1.00  0.00      MEMB
ATOM   5172 H22B CHL1   44      15.122 -34.178   6.473  1.00  0.00      MEMB
ATOM   5173  C23 CHL1   44      13.630 -33.557   5.058  1.00  0.00      MEMB
ATOM   5174 H23A CHL1   44      13.374 -34.500   4.678  1.00  0.00      MEMB
ATOM   5175 H23B CHL1   44      12.828 -32.863   5.437  1.00  0.00      MEMB
ATOM   5176  C24 CHL1   44      14.466 -32.996   3.913  1.00  0.00      MEMB
ATOM   5177 H24A CHL1   44      14.728 -32.104   4.440  1.00  0.00      MEMB
ATOM   5178 H24B CHL1   44      15.502 -33.252   3.591  1.00  0.00      MEMB
ATOM   5179  C25 CHL1   44      13.814 -33.219   2.608  1.00  0.00      MEMB
ATOM   5180  H25 CHL1   44      12.760 -32.825   2.759  1.00  0.00      MEMB
ATOM   5181  C26 CHL1   44      14.586 -32.813   1.378  1.00  0.00      MEMB
ATOM   5182 H26A CHL1   44      15.435 -32.119   1.267  1.00  0.00      MEMB
ATOM   5183 H26B CHL1   44      14.066 -32.933   0.430  1.00  0.00      MEMB
ATOM   5184 H26C CHL1   44      13.905 -32.085   1.590  1.00  0.00      MEMB
ATOM   5185  C27 CHL1   44      13.917 -34.596   2.110  1.00  0.00      MEMB
ATOM   5186 H27A CHL1   44      13.661 -34.660   1.025  1.00  0.00      MEMB
ATOM   5187 H27B CHL1   44      14.984 -34.910   2.176  1.00  0.00      MEMB
ATOM   5188 H27C CHL1   44      13.238 -35.175   2.714  1.00  0.00      MEMB
ATOM   5189  C3  CHL1   45      10.844 -29.047  17.331  1.00  0.00      MEMB
ATOM   5190  H3  CHL1   45       9.753 -28.828  17.217  1.00  0.00      MEMB
ATOM   5191  O3  CHL1   45      11.161 -29.274  18.696  1.00  0.00      MEMB
[truncated: 13,762,782 more chars]
