# Supplementary material for: Planar aggregation of the influenza viral fusion peptide alters membrane structure and hydration, promoting poration
Source: Nat Commun. 2022 Dec 5;13:7336. doi: 10.1038/s41467-022-34576-z (PMC9722698; doi:10.1038/s41467-022-34576-z)
Supplement: Supplementary file 3 — Supplementary Data 1 [file 41467_2022_34576_MOESM3_ESM.zip › PDBs/popc_6FP_initial.pdb]

REMARK  GENERATED BY CHARMM-GUI (HTTP://WWW.CHARMM-GUI.ORG) V3.2.2 ON MAR, 23. 2021. J
REMARK  INPUT GENERATION                                                              
REMARK   DATE:     3/23/21     20:18:31      CREATED BY USER: apache                  
ATOM      1  N   GLY     1     -25.661 -45.366  14.756  1.00  0.00      PROA
ATOM      2  HT1 GLY     1     -25.757 -46.389  14.894  1.00  0.00      PROA
ATOM      3  HT2 GLY     1     -26.595 -44.902  14.676  1.00  0.00      PROA
ATOM      4  HT3 GLY     1     -25.155 -44.936  15.572  1.00  0.00      PROA
ATOM      5  CA  GLY     1     -24.870 -45.104  13.531  1.00  0.00      PROA
ATOM      6  HA1 GLY     1     -24.656 -46.073  13.124  1.00  0.00      PROA
ATOM      7  HA2 GLY     1     -23.999 -44.569  13.859  1.00  0.00      PROA
ATOM      8  C   GLY     1     -25.597 -44.276  12.505  1.00  0.00      PROA
ATOM      9  O   GLY     1     -26.591 -43.655  12.850  1.00  0.00      PROA
ATOM     10  N   LEU     2     -25.160 -44.252  11.227  1.00  0.00      PROA
ATOM     11  HN  LEU     2     -24.323 -44.712  10.942  1.00  0.00      PROA
ATOM     12  CA  LEU     2     -25.797 -43.518  10.129  1.00  0.00      PROA
ATOM     13  HA  LEU     2     -25.981 -42.517  10.479  1.00  0.00      PROA
ATOM     14  CB  LEU     2     -24.837 -43.510   8.899  1.00  0.00      PROA
ATOM     15  HB1 LEU     2     -24.608 -44.570   8.666  1.00  0.00      PROA
ATOM     16  HB2 LEU     2     -23.904 -43.009   9.243  1.00  0.00      PROA
ATOM     17  CG  LEU     2     -25.299 -42.825   7.574  1.00  0.00      PROA
ATOM     18  HG  LEU     2     -26.291 -43.211   7.260  1.00  0.00      PROA
ATOM     19  CD1 LEU     2     -25.390 -41.308   7.757  1.00  0.00      PROA
ATOM     20 HD11 LEU     2     -24.412 -40.891   8.076  1.00  0.00      PROA
ATOM     21 HD12 LEU     2     -26.146 -41.083   8.540  1.00  0.00      PROA
ATOM     22 HD13 LEU     2     -25.695 -40.822   6.806  1.00  0.00      PROA
ATOM     23  CD2 LEU     2     -24.490 -43.187   6.320  1.00  0.00      PROA
ATOM     24 HD21 LEU     2     -24.596 -44.276   6.122  1.00  0.00      PROA
ATOM     25 HD22 LEU     2     -23.424 -42.934   6.446  1.00  0.00      PROA
ATOM     26 HD23 LEU     2     -24.907 -42.638   5.440  1.00  0.00      PROA
ATOM     27  C   LEU     2     -27.209 -43.880   9.742  1.00  0.00      PROA
ATOM     28  O   LEU     2     -27.990 -42.993   9.416  1.00  0.00      PROA
ATOM     29  N   PHE     3     -27.589 -45.173   9.777  1.00  0.00      PROA
ATOM     30  HN  PHE     3     -26.952 -45.912   9.947  1.00  0.00      PROA
ATOM     31  CA  PHE     3     -28.947 -45.620   9.565  1.00  0.00      PROA
ATOM     32  HA  PHE     3     -29.278 -45.309   8.583  1.00  0.00      PROA
ATOM     33  CB  PHE     3     -28.946 -47.152   9.624  1.00  0.00      PROA
ATOM     34  HB1 PHE     3     -29.963 -47.569   9.480  1.00  0.00      PROA
ATOM     35  HB2 PHE     3     -28.540 -47.380  10.589  1.00  0.00      PROA
ATOM     36  CG  PHE     3     -28.019 -47.829   8.676  1.00  0.00      PROA
ATOM     37  CD1 PHE     3     -26.814 -48.338   9.136  1.00  0.00      PROA
ATOM     38  HD1 PHE     3     -26.454 -48.252  10.164  1.00  0.00      PROA
ATOM     39  CE1 PHE     3     -26.085 -48.985   8.216  1.00  0.00      PROA
ATOM     40  HE1 PHE     3     -25.165 -49.263   8.702  1.00  0.00      PROA
ATOM     41  CZ  PHE     3     -26.494 -49.258   6.852  1.00  0.00      PROA
ATOM     42  HZ  PHE     3     -25.948 -49.809   6.058  1.00  0.00      PROA
ATOM     43  CD2 PHE     3     -28.443 -48.108   7.352  1.00  0.00      PROA
ATOM     44  HD2 PHE     3     -29.429 -47.854   7.062  1.00  0.00      PROA
ATOM     45  CE2 PHE     3     -27.643 -48.740   6.407  1.00  0.00      PROA
ATOM     46  HE2 PHE     3     -27.870 -48.844   5.355  1.00  0.00      PROA
ATOM     47  C   PHE     3     -29.890 -45.064  10.651  1.00  0.00      PROA
ATOM     48  O   PHE     3     -30.959 -44.525  10.390  1.00  0.00      PROA
ATOM     49  N   GLY     4     -29.470 -45.118  11.931  1.00  0.00      PROA
ATOM     50  HN  GLY     4     -28.678 -45.673  12.153  1.00  0.00      PROA
ATOM     51  CA  GLY     4     -30.180 -44.527  13.075  1.00  0.00      PROA
ATOM     52  HA1 GLY     4     -29.634 -44.881  13.949  1.00  0.00      PROA
ATOM     53  HA2 GLY     4     -31.185 -44.950  13.066  1.00  0.00      PROA
ATOM     54  C   GLY     4     -30.318 -43.057  13.176  1.00  0.00      PROA
ATOM     55  O   GLY     4     -31.377 -42.522  13.482  1.00  0.00      PROA
ATOM     56  N   ALA     5     -29.256 -42.334  12.868  1.00  0.00      PROA
ATOM     57  HN  ALA     5     -28.356 -42.768  12.796  1.00  0.00      PROA
ATOM     58  CA  ALA     5     -29.346 -40.908  12.626  1.00  0.00      PROA
ATOM     59  HA  ALA     5     -29.589 -40.413  13.550  1.00  0.00      PROA
ATOM     60  CB  ALA     5     -27.951 -40.495  12.147  1.00  0.00      PROA
ATOM     61  HB1 ALA     5     -27.680 -41.050  11.225  1.00  0.00      PROA
ATOM     62  HB2 ALA     5     -27.199 -40.725  12.933  1.00  0.00      PROA
ATOM     63  HB3 ALA     5     -27.930 -39.412  11.933  1.00  0.00      PROA
ATOM     64  C   ALA     5     -30.426 -40.390  11.641  1.00  0.00      PROA
ATOM     65  O   ALA     5     -31.272 -39.565  12.000  1.00  0.00      PROA
ATOM     66  N   ILE     6     -30.482 -40.894  10.384  1.00  0.00      PROA
ATOM     67  HN  ILE     6     -29.780 -41.541  10.072  1.00  0.00      PROA
ATOM     68  CA  ILE     6     -31.523 -40.522   9.398  1.00  0.00      PROA
ATOM     69  HA  ILE     6     -31.528 -39.444   9.311  1.00  0.00      PROA
ATOM     70  CB  ILE     6     -31.259 -41.136   8.010  1.00  0.00      PROA
ATOM     71  HB  ILE     6     -31.256 -42.251   8.107  1.00  0.00      PROA
ATOM     72  CG2 ILE     6     -32.322 -40.736   6.945  1.00  0.00      PROA
ATOM     73 HG21 ILE     6     -32.326 -39.635   6.798  1.00  0.00      PROA
ATOM     74 HG22 ILE     6     -33.338 -41.058   7.248  1.00  0.00      PROA
ATOM     75 HG23 ILE     6     -32.087 -41.208   5.961  1.00  0.00      PROA
ATOM     76  CG1 ILE     6     -29.870 -40.653   7.548  1.00  0.00      PROA
ATOM     77 HG11 ILE     6     -29.116 -40.910   8.324  1.00  0.00      PROA
ATOM     78 HG12 ILE     6     -29.907 -39.543   7.451  1.00  0.00      PROA
ATOM     79  CD  ILE     6     -29.421 -41.252   6.217  1.00  0.00      PROA
ATOM     80  HD1 ILE     6     -30.035 -40.850   5.383  1.00  0.00      PROA
ATOM     81  HD2 ILE     6     -29.535 -42.358   6.239  1.00  0.00      PROA
ATOM     82  HD3 ILE     6     -28.357 -40.998   6.022  1.00  0.00      PROA
ATOM     83  C   ILE     6     -32.940 -40.806   9.848  1.00  0.00      PROA
ATOM     84  O   ILE     6     -33.804 -39.942   9.703  1.00  0.00      PROA
ATOM     85  N   ALA     7     -33.182 -41.982  10.473  1.00  0.00      PROA
ATOM     86  HN  ALA     7     -32.503 -42.715  10.438  1.00  0.00      PROA
ATOM     87  CA  ALA     7     -34.379 -42.324  11.197  1.00  0.00      PROA
ATOM     88  HA  ALA     7     -35.218 -42.212  10.550  1.00  0.00      PROA
ATOM     89  CB  ALA     7     -34.208 -43.791  11.611  1.00  0.00      PROA
ATOM     90  HB1 ALA     7     -33.596 -43.904  12.544  1.00  0.00      PROA
ATOM     91  HB2 ALA     7     -34.026 -44.520  10.862  1.00  0.00      PROA
ATOM     92  HB3 ALA     7     -35.175 -44.257  11.773  1.00  0.00      PROA
ATOM     93  C   ALA     7     -34.749 -41.410  12.358  1.00  0.00      PROA
ATOM     94  O   ALA     7     -35.872 -40.922  12.450  1.00  0.00      PROA
ATOM     95  N   GLY     8     -33.812 -41.090  13.240  1.00  0.00      PROA
ATOM     96  HN  GLY     8     -32.919 -41.524  13.162  1.00  0.00      PROA
ATOM     97  CA  GLY     8     -33.961 -40.167  14.338  1.00  0.00      PROA
ATOM     98  HA1 GLY     8     -33.012 -40.166  14.835  1.00  0.00      PROA
ATOM     99  HA2 GLY     8     -34.737 -40.525  14.979  1.00  0.00      PROA
ATOM    100  C   GLY     8     -34.289 -38.745  13.977  1.00  0.00      PROA
ATOM    101  O   GLY     8     -34.900 -38.018  14.747  1.00  0.00      PROA
ATOM    102  N   PHE     9     -33.873 -38.266  12.799  1.00  0.00      PROA
ATOM    103  HN  PHE     9     -33.242 -38.805  12.234  1.00  0.00      PROA
ATOM    104  CA  PHE     9     -34.263 -36.961  12.282  1.00  0.00      PROA
ATOM    105  HA  PHE     9     -33.999 -36.214  13.019  1.00  0.00      PROA
ATOM    106  CB  PHE     9     -33.507 -36.761  10.943  1.00  0.00      PROA
ATOM    107  HB1 PHE     9     -33.920 -37.435  10.159  1.00  0.00      PROA
ATOM    108  HB2 PHE     9     -32.426 -36.995  11.071  1.00  0.00      PROA
ATOM    109  CG  PHE     9     -33.583 -35.373  10.421  1.00  0.00      PROA
ATOM    110  CD1 PHE     9     -32.922 -34.323  11.096  1.00  0.00      PROA
ATOM    111  HD1 PHE     9     -32.552 -34.441  12.097  1.00  0.00      PROA
ATOM    112  CE1 PHE     9     -32.898 -33.051  10.540  1.00  0.00      PROA
ATOM    113  HE1 PHE     9     -32.700 -32.166  11.176  1.00  0.00      PROA
ATOM    114  CZ  PHE     9     -33.418 -32.881   9.234  1.00  0.00      PROA
ATOM    115  HZ  PHE     9     -33.627 -31.846   8.930  1.00  0.00      PROA
ATOM    116  CD2 PHE     9     -34.211 -35.137   9.187  1.00  0.00      PROA
ATOM    117  HD2 PHE     9     -34.670 -35.908   8.594  1.00  0.00      PROA
ATOM    118  CE2 PHE     9     -34.055 -33.929   8.548  1.00  0.00      PROA
ATOM    119  HE2 PHE     9     -34.820 -33.680   7.782  1.00  0.00      PROA
ATOM    120  C   PHE     9     -35.775 -36.811  12.088  1.00  0.00      PROA
ATOM    121  O   PHE     9     -36.387 -35.810  12.421  1.00  0.00      PROA
ATOM    122  N   ILE    10     -36.408 -37.880  11.599  1.00  0.00      PROA
ATOM    123  HN  ILE    10     -35.855 -38.603  11.210  1.00  0.00      PROA
ATOM    124  CA  ILE    10     -37.827 -38.148  11.540  1.00  0.00      PROA
ATOM    125  HA  ILE    10     -38.302 -37.353  10.988  1.00  0.00      PROA
ATOM    126  CB  ILE    10     -38.122 -39.500  10.852  1.00  0.00      PROA
ATOM    127  HB  ILE    10     -37.910 -40.368  11.520  1.00  0.00      PROA
ATOM    128  CG2 ILE    10     -39.622 -39.474  10.548  1.00  0.00      PROA
ATOM    129 HG21 ILE    10     -39.871 -38.517  10.039  1.00  0.00      PROA
ATOM    130 HG22 ILE    10     -40.199 -39.524  11.496  1.00  0.00      PROA
ATOM    131 HG23 ILE    10     -39.912 -40.316   9.893  1.00  0.00      PROA
ATOM    132  CG1 ILE    10     -37.265 -39.698   9.570  1.00  0.00      PROA
ATOM    133 HG11 ILE    10     -36.217 -39.416   9.804  1.00  0.00      PROA
ATOM    134 HG12 ILE    10     -37.642 -39.001   8.790  1.00  0.00      PROA
ATOM    135  CD  ILE    10     -37.254 -41.133   9.007  1.00  0.00      PROA
ATOM    136  HD1 ILE    10     -38.238 -41.393   8.564  1.00  0.00      PROA
ATOM    137  HD2 ILE    10     -37.036 -41.869   9.810  1.00  0.00      PROA
ATOM    138  HD3 ILE    10     -36.480 -41.236   8.210  1.00  0.00      PROA
ATOM    139  C   ILE    10     -38.466 -38.103  12.906  1.00  0.00      PROA
ATOM    140  O   ILE    10     -39.531 -37.510  13.079  1.00  0.00      PROA
ATOM    141  N   GLU    11     -37.841 -38.704  13.940  1.00  0.00      PROA
ATOM    142  HN  GLU    11     -36.956 -39.166  13.856  1.00  0.00      PROA
ATOM    143  CA  GLU    11     -38.483 -38.742  15.220  1.00  0.00      PROA
ATOM    144  HA  GLU    11     -39.559 -38.764  15.105  1.00  0.00      PROA
ATOM    145  CB  GLU    11     -38.046 -40.024  15.980  1.00  0.00      PROA
ATOM    146  HB1 GLU    11     -38.351 -40.019  17.052  1.00  0.00      PROA
ATOM    147  HB2 GLU    11     -36.941 -40.151  15.939  1.00  0.00      PROA
ATOM    148  CG  GLU    11     -38.688 -41.259  15.361  1.00  0.00      PROA
ATOM    149  HG1 GLU    11     -38.439 -41.377  14.264  1.00  0.00      PROA
ATOM    150  HG2 GLU    11     -39.721 -41.257  15.559  1.00  0.00      PROA
ATOM    151  CD  GLU    11     -38.540 -42.515  16.241  1.00  0.00      PROA
ATOM    152  OE1 GLU    11     -37.559 -42.508  16.975  1.00  0.00      PROA
ATOM    153  OE2 GLU    11     -39.095 -43.477  15.668  1.00  0.00      PROA
ATOM    154  C   GLU    11     -38.340 -37.498  16.003  1.00  0.00      PROA
ATOM    155  O   GLU    11     -39.237 -37.278  16.757  1.00  0.00      PROA
ATOM    156  N   GLY    12     -37.235 -36.756  15.949  1.00  0.00      PROA
ATOM    157  HN  GLY    12     -36.600 -36.931  15.208  1.00  0.00      PROA
ATOM    158  CA  GLY    12     -36.854 -35.800  16.981  1.00  0.00      PROA
ATOM    159  HA1 GLY    12     -36.210 -36.326  17.682  1.00  0.00      PROA
ATOM    160  HA2 GLY    12     -37.725 -35.418  17.485  1.00  0.00      PROA
ATOM    161  C   GLY    12     -36.046 -34.667  16.462  1.00  0.00      PROA
ATOM    162  O   GLY    12     -35.446 -34.037  17.320  1.00  0.00      PROA
ATOM    163  N   GLY    13     -36.034 -34.471  15.121  1.00  0.00      PROA
ATOM    164  HN  GLY    13     -36.594 -35.029  14.530  1.00  0.00      PROA
ATOM    165  CA  GLY    13     -35.167 -33.649  14.335  1.00  0.00      PROA
ATOM    166  HA1 GLY    13     -35.510 -32.682  14.305  1.00  0.00      PROA
ATOM    167  HA2 GLY    13     -35.270 -33.952  13.420  1.00  0.00      PROA
ATOM    168  C   GLY    13     -33.724 -33.647  14.518  1.00  0.00      PROA
ATOM    169  O   GLY    13     -33.153 -34.674  14.743  1.00  0.00      PROA
ATOM    170  N   TRP    14     -32.990 -32.557  14.449  1.00  0.00      PROA
ATOM    171  HN  TRP    14     -33.402 -31.611  14.426  1.00  0.00      PROA
ATOM    172  CA  TRP    14     -31.527 -32.494  14.826  1.00  0.00      PROA
ATOM    173  HA  TRP    14     -31.101 -33.110  14.104  1.00  0.00      PROA
ATOM    174  CB  TRP    14     -30.696 -31.123  14.637  1.00  0.00      PROA
ATOM    175  HB1 TRP    14     -30.908 -30.384  15.371  1.00  0.00      PROA
ATOM    176  HB2 TRP    14     -30.942 -30.666  13.717  1.00  0.00      PROA
ATOM    177  CG  TRP    14     -29.330 -30.970  14.910  1.00  0.00      PROA
ATOM    178  CD1 TRP    14     -28.749 -30.557  16.088  1.00  0.00      PROA
ATOM    179  HD1 TRP    14     -29.280 -30.150  16.957  1.00  0.00      PROA
ATOM    180  NE1 TRP    14     -27.379 -30.639  15.896  1.00  0.00      PROA
ATOM    181  HE1 TRP    14     -26.763 -29.941  16.261  1.00  0.00      PROA
ATOM    182  CE2 TRP    14     -27.150 -31.161  14.605  1.00  0.00      PROA
ATOM    183  CD2 TRP    14     -28.383 -31.462  14.004  1.00  0.00      PROA
ATOM    184  CE3 TRP    14     -28.456 -32.181  12.794  1.00  0.00      PROA
ATOM    185  HE3 TRP    14     -29.366 -32.417  12.268  1.00  0.00      PROA
ATOM    186  CZ3 TRP    14     -27.267 -32.677  12.269  1.00  0.00      PROA
ATOM    187  HZ3 TRP    14     -27.294 -33.250  11.355  1.00  0.00      PROA
ATOM    188  CZ2 TRP    14     -25.985 -31.635  14.032  1.00  0.00      PROA
ATOM    189  HZ2 TRP    14     -25.033 -31.456  14.495  1.00  0.00      PROA
ATOM    190  CH2 TRP    14     -26.056 -32.446  12.896  1.00  0.00      PROA
ATOM    191  HH2 TRP    14     -25.161 -32.904  12.501  1.00  0.00      PROA
ATOM    192  C   TRP    14     -31.191 -33.173  16.146  1.00  0.00      PROA
ATOM    193  O   TRP    14     -30.264 -33.965  16.204  1.00  0.00      PROA
ATOM    194  N   THR    15     -31.999 -32.995  17.204  1.00  0.00      PROA
ATOM    195  HN  THR    15     -32.731 -32.314  17.171  1.00  0.00      PROA
ATOM    196  CA  THR    15     -31.890 -33.709  18.481  1.00  0.00      PROA
ATOM    197  HA  THR    15     -30.920 -33.497  18.899  1.00  0.00      PROA
ATOM    198  CB  THR    15     -32.998 -33.313  19.463  1.00  0.00      PROA
ATOM    199  HB  THR    15     -33.910 -33.922  19.293  1.00  0.00      PROA
ATOM    200  OG1 THR    15     -33.331 -31.935  19.359  1.00  0.00      PROA
ATOM    201  HG1 THR    15     -34.234 -31.825  19.694  1.00  0.00      PROA
ATOM    202  CG2 THR    15     -32.653 -33.621  20.914  1.00  0.02      PROA
ATOM    203 HG21 THR    15     -31.725 -33.108  21.221  1.00  0.02      PROA
ATOM    204 HG22 THR    15     -32.514 -34.720  21.028  1.00  0.01      PROA
ATOM    205 HG23 THR    15     -33.493 -33.294  21.567  1.00  0.03      PROA
ATOM    206  C   THR    15     -31.935 -35.218  18.351  1.00  0.00      PROA
ATOM    207  O   THR    15     -31.141 -35.906  18.974  1.00  0.00      PROA
ATOM    208  N   GLY    16     -32.829 -35.760  17.505  1.00  0.00      PROA
ATOM    209  HN  GLY    16     -33.416 -35.157  16.965  1.00  0.00      PROA
ATOM    210  CA  GLY    16     -33.027 -37.191  17.323  1.00  0.00      PROA
ATOM    211  HA1 GLY    16     -33.982 -37.298  16.843  1.00  0.00      PROA
ATOM    212  HA2 GLY    16     -32.996 -37.647  18.290  1.00  0.00      PROA
ATOM    213  C   GLY    16     -32.009 -37.902  16.486  1.00  0.00      PROA
ATOM    214  O   GLY    16     -31.584 -39.013  16.787  1.00  0.00      PROA
ATOM    215  N   MET    17     -31.566 -37.206  15.433  1.00  0.00      PROA
ATOM    216  HN  MET    17     -31.966 -36.316  15.278  1.00  0.00      PROA
ATOM    217  CA  MET    17     -30.508 -37.547  14.524  1.00  0.00      PROA
ATOM    218  HA  MET    17     -30.789 -38.490  14.067  1.00  0.00      PROA
ATOM    219  CB  MET    17     -30.340 -36.451  13.421  1.00  0.00      PROA
ATOM    220  HB1 MET    17     -30.151 -35.463  13.908  1.00  0.00      PROA
ATOM    221  HB2 MET    17     -31.273 -36.358  12.826  1.00  0.00      PROA
ATOM    222  CG  MET    17     -29.163 -36.757  12.456  1.00  0.00      PROA
ATOM    223  HG1 MET    17     -29.144 -37.864  12.335  1.00  0.00      PROA
ATOM    224  HG2 MET    17     -28.218 -36.477  12.979  1.00  0.00      PROA
ATOM    225  SD  MET    17     -29.256 -35.932  10.808  1.00  0.00      PROA
ATOM    226  CE  MET    17     -28.481 -37.234   9.816  1.00  0.00      PROA
ATOM    227  HE1 MET    17     -29.064 -38.176   9.885  1.00  0.00      PROA
ATOM    228  HE2 MET    17     -27.453 -37.430  10.182  1.00  0.00      PROA
ATOM    229  HE3 MET    17     -28.431 -36.942   8.743  1.00  0.00      PROA
ATOM    230  C   MET    17     -29.149 -37.710  15.204  1.00  0.00      PROA
ATOM    231  O   MET    17     -28.450 -38.682  14.959  1.00  0.00      PROA
ATOM    232  N   ILE    18     -28.737 -36.780  16.091  1.00  0.00      PROA
ATOM    233  HN  ILE    18     -29.298 -35.979  16.249  1.00  0.00      PROA
ATOM    234  CA  ILE    18     -27.506 -36.758  16.862  1.00  0.00      PROA
ATOM    235  HA  ILE    18     -26.718 -37.272  16.349  1.00  0.00      PROA
ATOM    236  CB  ILE    18     -27.098 -35.285  17.071  1.00  0.00      PROA
ATOM    237  HB  ILE    18     -27.975 -34.719  17.475  1.00  0.00      PROA
ATOM    238  CG2 ILE    18     -25.930 -35.200  18.072  1.00  0.00      PROA
ATOM    239 HG21 ILE    18     -25.055 -35.764  17.685  1.00  0.00      PROA
ATOM    240 HG22 ILE    18     -26.220 -35.626  19.054  1.00  0.00      PROA
ATOM    241 HG23 ILE    18     -25.631 -34.138  18.211  1.00  0.00      PROA
ATOM    242  CG1 ILE    18     -26.691 -34.606  15.721  1.00  0.00      PROA
ATOM    243 HG11 ILE    18     -26.202 -33.623  15.931  1.00  0.00      PROA
ATOM    244 HG12 ILE    18     -27.592 -34.393  15.097  1.00  0.00      PROA
ATOM    245  CD  ILE    18     -25.722 -35.471  14.908  1.00  0.00      PROA
ATOM    246  HD1 ILE    18     -26.253 -36.365  14.514  1.00  0.00      PROA
ATOM    247  HD2 ILE    18     -24.894 -35.820  15.562  1.00  0.00      PROA
ATOM    248  HD3 ILE    18     -25.298 -34.906  14.054  1.00  0.00      PROA
ATOM    249  C   ILE    18     -27.602 -37.676  18.058  1.00  0.00      PROA
ATOM    250  O   ILE    18     -26.620 -38.276  18.488  1.00  0.00      PROA
ATOM    251  N   ASP    19     -28.807 -37.965  18.557  1.00  0.00      PROA
ATOM    252  HN  ASP    19     -29.609 -37.376  18.429  1.00  0.00      PROA
ATOM    253  CA  ASP    19     -28.968 -39.171  19.348  1.00  0.00      PROA
ATOM    254  HA  ASP    19     -28.149 -39.207  20.043  1.00  0.00      PROA
ATOM    255  CB  ASP    19     -30.330 -39.210  20.087  1.00  0.00      PROA
ATOM    256  HB1 ASP    19     -30.676 -40.264  20.131  1.00  0.00      PROA
ATOM    257  HB2 ASP    19     -31.060 -38.612  19.513  1.00  0.00      PROA
ATOM    258  CG  ASP    19     -30.282 -38.668  21.524  1.00  0.03      PROA
ATOM    259  OD1 ASP    19     -29.306 -37.950  21.849  1.00  0.04      PROA
ATOM    260  OD2 ASP    19     -31.191 -38.970  22.339  1.00  0.05      PROA
ATOM    261  C   ASP    19     -28.770 -40.485  18.615  1.00  0.00      PROA
ATOM    262  O   ASP    19     -28.162 -41.418  19.132  1.00  0.00      PROA
ATOM    263  N   GLY    20     -29.243 -40.593  17.370  1.00  0.00      PROA
ATOM    264  HN  GLY    20     -29.711 -39.838  16.925  1.00  0.00      PROA
ATOM    265  CA  GLY    20     -29.180 -41.802  16.619  1.00  0.00      PROA
ATOM    266  HA1 GLY    20     -29.868 -41.722  15.807  1.00  0.00      PROA
ATOM    267  HA2 GLY    20     -29.386 -42.628  17.274  1.00  0.00      PROA
ATOM    268  C   GLY    20     -27.873 -42.072  16.043  1.00  0.00      PROA
ATOM    269  O   GLY    20     -27.634 -43.233  15.725  1.00  0.00      PROA
ATOM    270  N   TRP    21     -26.996 -41.061  15.918  1.00  0.00      PROA
ATOM    271  HN  TRP    21     -27.241 -40.127  16.192  1.00  0.00      PROA
ATOM    272  CA  TRP    21     -25.658 -41.229  15.448  1.00  0.00      PROA
ATOM    273  HA  TRP    21     -25.654 -41.673  14.458  1.00  0.00      PROA
ATOM    274  CB  TRP    21     -25.115 -39.777  15.405  1.00  0.00      PROA
ATOM    275  HB1 TRP    21     -25.305 -39.252  16.370  1.00  0.00      PROA
ATOM    276  HB2 TRP    21     -25.631 -39.186  14.605  1.00  0.00      PROA
ATOM    277  CG  TRP    21     -23.695 -39.774  15.130  1.00  0.00      PROA
ATOM    278  CD1 TRP    21     -22.737 -39.486  16.013  1.00  0.00      PROA
ATOM    279  HD1 TRP    21     -22.746 -39.239  17.064  1.00  0.00      PROA
ATOM    280  NE1 TRP    21     -21.777 -39.508  15.330  1.00  0.00      PROA
ATOM    281  HE1 TRP    21     -20.843 -39.227  15.683  1.00  0.00      PROA
ATOM    282  CE2 TRP    21     -21.843 -40.065  14.042  1.00  0.00      PROA
ATOM    283  CD2 TRP    21     -23.135 -40.136  13.866  1.00  0.00      PROA
ATOM    284  CE3 TRP    21     -23.640 -40.444  12.604  1.00  0.00      PROA
ATOM    285  HE3 TRP    21     -24.668 -40.548  12.430  1.00  0.00      PROA
ATOM    286  CZ3 TRP    21     -22.779 -40.539  11.530  1.00  0.00      PROA
ATOM    287  HZ3 TRP    21     -23.055 -40.574  10.501  1.00  0.00      PROA
ATOM    288  CZ2 TRP    21     -21.033 -40.310  12.957  1.00  0.00      PROA
ATOM    289  HZ2 TRP    21     -20.085 -40.269  12.614  1.00  0.00      PROA
ATOM    290  CH2 TRP    21     -21.523 -40.524  11.803  1.00  0.00      PROA
ATOM    291  HH2 TRP    21     -20.916 -40.426  11.047  1.00  0.00      PROA
ATOM    292  C   TRP    21     -24.934 -42.225  16.380  1.00  0.00      PROA
ATOM    293  O   TRP    21     -24.409 -43.275  15.992  1.00  0.00      PROA
ATOM    294  N   TYR    22     -25.046 -41.971  17.696  1.00  0.00      PROA
ATOM    295  HN  TYR    22     -25.480 -41.129  18.000  1.00  0.00      PROA
ATOM    296  CA  TYR    22     -24.607 -42.840  18.770  1.00  0.00      PROA
ATOM    297  HA  TYR    22     -23.607 -43.102  18.576  1.00  0.00      PROA
ATOM    298  CB  TYR    22     -24.650 -42.136  20.135  1.00  0.00      PROA
ATOM    299  HB1 TYR    22     -24.052 -42.718  20.881  1.00  0.00      PROA
ATOM    300  HB2 TYR    22     -25.701 -42.060  20.498  1.00  0.00      PROA
ATOM    301  CG  TYR    22     -24.049 -40.762  20.025  1.00  0.00      PROA
ATOM    302  CD1 TYR    22     -22.689 -40.607  19.706  1.00  0.00      PROA
ATOM    303  HD1 TYR    22     -22.092 -41.477  19.492  1.00  0.00      PROA
ATOM    304  CE1 TYR    22     -22.121 -39.330  19.670  1.00  0.00      PROA
ATOM    305  HE1 TYR    22     -21.113 -39.183  19.396  1.00  0.00      PROA
ATOM    306  CZ  TYR    22     -22.891 -38.228  20.033  1.00  0.00      PROA
ATOM    307  OH  TYR    22     -22.408 -36.929  20.001  1.00  0.00      PROA
ATOM    308  HH  TYR    22     -23.146 -36.381  20.286  1.00  0.00      PROA
ATOM    309  CD2 TYR    22     -24.800 -39.616  20.325  1.00  0.00      PROA
ATOM    310  HD2 TYR    22     -25.862 -39.677  20.447  1.00  0.00      PROA
ATOM    311  CE2 TYR    22     -24.196 -38.372  20.465  1.00  0.01      PROA
ATOM    312  HE2 TYR    22     -24.748 -37.546  20.896  1.00  0.00      PROA
ATOM    313  C   TYR    22     -25.327 -44.154  18.869  1.00  0.00      PROA
ATOM    314  O   TYR    22     -24.725 -45.217  18.843  1.00  0.00      PROA
ATOM    315  N   GLY    23     -26.641 -44.118  18.840  1.00  0.00      PROA
ATOM    316  HN  GLY    23     -27.114 -43.263  18.725  1.00  0.00      PROA
ATOM    317  CA  GLY    23     -27.488 -45.255  19.039  1.00  0.00      PROA
ATOM    318  HA1 GLY    23     -27.147 -46.043  18.408  1.00  0.00      PROA
ATOM    319  HA2 GLY    23     -28.474 -44.904  18.791  1.00  0.00      PROA
ATOM    320  C   GLY    23     -27.566 -45.777  20.469  1.00  0.00      PROA
ATOM    321  OT1 GLY    23     -26.706 -46.573  20.939  1.00  0.01      PROA
ATOM    322  OT2 GLY    23     -28.574 -45.390  21.119  1.00  0.02      PROA
ATOM    323  N   GLY     1      60.188  15.606  13.909  1.00  0.00      PROB
ATOM    324  HT1 GLY     1      60.947  15.183  14.481  1.00  0.00      PROB
ATOM    325  HT2 GLY     1      59.275  15.489  14.413  1.00  0.00      PROB
ATOM    326  HT3 GLY     1      60.370  16.641  13.814  1.00  0.00      PROB
ATOM    327  CA  GLY     1      60.151  14.970  12.572  1.00  0.00      PROB
ATOM    328  HA1 GLY     1      60.295  13.921  12.749  1.00  0.00      PROB
ATOM    329  HA2 GLY     1      60.961  15.411  12.019  1.00  0.00      PROB
ATOM    330  C   GLY     1      58.915  15.116  11.735  1.00  0.00      PROB
ATOM    331  O   GLY     1      57.874  15.596  12.165  1.00  0.00      PROB
ATOM    332  N   LEU     2      59.019  14.704  10.468  1.00  0.00      PROB
ATOM    333  HN  LEU     2      59.847  14.269  10.121  1.00  0.00      PROB
ATOM    334  CA  LEU     2      57.940  14.898   9.520  1.00  0.00      PROB
ATOM    335  HA  LEU     2      57.609  15.921   9.610  1.00  0.00      PROB
ATOM    336  CB  LEU     2      58.462  14.625   8.098  1.00  0.00      PROB
ATOM    337  HB1 LEU     2      58.830  13.569   8.060  1.00  0.00      PROB
ATOM    338  HB2 LEU     2      59.323  15.296   7.898  1.00  0.00      PROB
ATOM    339  CG  LEU     2      57.440  14.782   6.942  1.00  0.00      PROB
ATOM    340  HG  LEU     2      56.658  14.009   7.100  1.00  0.00      PROB
ATOM    341  CD1 LEU     2      56.703  16.157   6.836  1.00  0.00      PROB
ATOM    342 HD11 LEU     2      57.409  17.001   6.684  1.00  0.00      PROB
ATOM    343 HD12 LEU     2      56.107  16.376   7.755  1.00  0.00      PROB
ATOM    344 HD13 LEU     2      55.998  16.148   5.971  1.00  0.00      PROB
ATOM    345  CD2 LEU     2      58.092  14.297   5.631  1.00  0.00      PROB
ATOM    346 HD21 LEU     2      58.519  13.274   5.774  1.00  0.00      PROB
ATOM    347 HD22 LEU     2      58.909  14.972   5.311  1.00  0.00      PROB
ATOM    348 HD23 LEU     2      57.325  14.233   4.830  1.00  0.00      PROB
ATOM    349  C   LEU     2      56.712  14.059   9.778  1.00  0.00      PROB
ATOM    350  O   LEU     2      55.574  14.515   9.711  1.00  0.00      PROB
ATOM    351  N   PHE     3      56.934  12.781  10.119  1.00  0.00      PROB
ATOM    352  HN  PHE     3      57.851  12.418  10.188  1.00  0.00      PROB
ATOM    353  CA  PHE     3      55.847  11.854  10.314  1.00  0.00      PROB
ATOM    354  HA  PHE     3      55.012  12.184   9.721  1.00  0.00      PROB
ATOM    355  CB  PHE     3      56.241  10.392   9.929  1.00  0.00      PROB
ATOM    356  HB1 PHE     3      55.318   9.770   9.930  1.00  0.00      PROB
ATOM    357  HB2 PHE     3      56.968   9.999  10.659  1.00  0.00      PROB
ATOM    358  CG  PHE     3      56.874  10.250   8.582  1.00  0.00      PROB
ATOM    359  CD1 PHE     3      58.282  10.278   8.421  1.00  0.00      PROB
ATOM    360  HD1 PHE     3      58.953  10.282   9.281  1.00  0.00      PROB
ATOM    361  CE1 PHE     3      58.807  10.350   7.124  1.00  0.00      PROB
ATOM    362  HE1 PHE     3      59.871  10.419   6.969  1.00  0.00      PROB
ATOM    363  CZ  PHE     3      57.941  10.276   6.004  1.00  0.00      PROB
ATOM    364  HZ  PHE     3      58.367  10.093   5.033  1.00  0.00      PROB
ATOM    365  CD2 PHE     3      56.027  10.089   7.473  1.00  0.00      PROB
ATOM    366  HD2 PHE     3      54.952  10.047   7.607  1.00  0.00      PROB
ATOM    367  CE2 PHE     3      56.566  10.026   6.192  1.00  0.00      PROB
ATOM    368  HE2 PHE     3      55.925   9.818   5.350  1.00  0.00      PROB
ATOM    369  C   PHE     3      55.313  11.890  11.738  1.00  0.00      PROB
ATOM    370  O   PHE     3      54.163  11.504  11.938  1.00  0.00      PROB
ATOM    371  N   GLY     4      56.132  12.415  12.716  1.00  0.00      PROB
ATOM    372  HN  GLY     4      57.096  12.521  12.528  1.00  0.00      PROB
ATOM    373  CA  GLY     4      55.771  12.895  14.051  1.00  0.00      PROB
ATOM    374  HA1 GLY     4      56.665  13.240  14.560  1.00  0.00      PROB
ATOM    375  HA2 GLY     4      55.300  12.099  14.607  1.00  0.00      PROB
ATOM    376  C   GLY     4      54.829  14.056  13.977  1.00  0.00      PROB
ATOM    377  O   GLY     4      53.841  14.090  14.696  1.00  0.00      PROB
ATOM    378  N   ALA     5      55.091  15.044  13.098  1.00  0.00      PROB
ATOM    379  HN  ALA     5      55.931  15.096  12.562  1.00  0.00      PROB
ATOM    380  CA  ALA     5      54.172  16.103  12.814  1.00  0.00      PROB
ATOM    381  HA  ALA     5      53.898  16.575  13.759  1.00  0.00      PROB
ATOM    382  CB  ALA     5      54.918  17.089  11.894  1.00  0.00      PROB
ATOM    383  HB1 ALA     5      55.217  16.582  10.953  1.00  0.00      PROB
ATOM    384  HB2 ALA     5      55.844  17.455  12.391  1.00  0.00      PROB
ATOM    385  HB3 ALA     5      54.280  17.959  11.642  1.00  0.00      PROB
ATOM    386  C   ALA     5      52.865  15.615  12.185  1.00  0.00      PROB
ATOM    387  O   ALA     5      51.816  16.108  12.557  1.00  0.00      PROB
ATOM    388  N   ILE     6      52.842  14.649  11.234  1.00  0.00      PROB
ATOM    389  HN  ILE     6      53.697  14.267  10.892  1.00  0.00      PROB
ATOM    390  CA  ILE     6      51.620  14.077  10.654  1.00  0.00      PROB
ATOM    391  HA  ILE     6      51.007  14.871  10.232  1.00  0.00      PROB
ATOM    392  CB  ILE     6      51.996  13.107   9.531  1.00  0.00      PROB
ATOM    393  HB  ILE     6      52.750  12.392   9.936  1.00  0.00      PROB
ATOM    394  CG2 ILE     6      50.750  12.347   9.034  1.00  0.00      PROB
ATOM    395 HG21 ILE     6      49.932  13.062   8.792  1.00  0.00      PROB
ATOM    396 HG22 ILE     6      50.383  11.640   9.805  1.00  0.00      PROB
ATOM    397 HG23 ILE     6      50.995  11.779   8.110  1.00  0.00      PROB
ATOM    398  CG1 ILE     6      52.623  13.868   8.341  1.00  0.00      PROB
ATOM    399 HG11 ILE     6      53.197  14.736   8.719  1.00  0.00      PROB
ATOM    400 HG12 ILE     6      51.793  14.224   7.697  1.00  0.00      PROB
ATOM    401  CD  ILE     6      53.567  13.078   7.445  1.00  0.00      PROB
ATOM    402  HD1 ILE     6      53.106  12.119   7.144  1.00  0.00      PROB
ATOM    403  HD2 ILE     6      54.517  12.880   7.977  1.00  0.00      PROB
ATOM    404  HD3 ILE     6      53.785  13.677   6.532  1.00  0.00      PROB
ATOM    405  C   ILE     6      50.805  13.361  11.732  1.00  0.00      PROB
ATOM    406  O   ILE     6      49.578  13.466  11.840  1.00  0.00      PROB
ATOM    407  N   ALA     7      51.530  12.613  12.596  1.00  0.00      PROB
ATOM    408  HN  ALA     7      52.523  12.519  12.489  1.00  0.00      PROB
ATOM    409  CA  ALA     7      50.980  11.894  13.713  1.00  0.00      PROB
ATOM    410  HA  ALA     7      50.230  11.221  13.324  1.00  0.00      PROB
ATOM    411  CB  ALA     7      52.087  11.127  14.458  1.00  0.00      PROB
ATOM    412  HB1 ALA     7      52.860  11.825  14.843  1.00  0.00      PROB
ATOM    413  HB2 ALA     7      52.580  10.404  13.773  1.00  0.00      PROB
ATOM    414  HB3 ALA     7      51.653  10.575  15.320  1.00  0.00      PROB
ATOM    415  C   ALA     7      50.324  12.830  14.700  1.00  0.00      PROB
ATOM    416  O   ALA     7      49.228  12.611  15.193  1.00  0.00      PROB
ATOM    417  N   GLY     8      50.992  13.955  14.977  1.00  0.00      PROB
ATOM    418  HN  GLY     8      51.952  14.034  14.713  1.00  0.00      PROB
ATOM    419  CA  GLY     8      50.465  15.069  15.737  1.00  0.00      PROB
ATOM    420  HA1 GLY     8      51.300  15.725  15.910  1.00  0.00      PROB
ATOM    421  HA2 GLY     8      50.072  14.671  16.655  1.00  0.00      PROB
ATOM    422  C   GLY     8      49.377  15.922  15.125  1.00  0.00      PROB
ATOM    423  O   GLY     8      48.540  16.437  15.853  1.00  0.00      PROB
ATOM    424  N   PHE     9      49.382  16.155  13.793  1.00  0.00      PROB
ATOM    425  HN  PHE     9      50.131  15.802  13.222  1.00  0.00      PROB
ATOM    426  CA  PHE     9      48.359  16.896  13.079  1.00  0.00      PROB
ATOM    427  HA  PHE     9      48.182  17.827  13.618  1.00  0.00      PROB
ATOM    428  CB  PHE     9      48.836  17.188  11.621  1.00  0.00      PROB
ATOM    429  HB1 PHE     9      48.956  16.245  11.039  1.00  0.00      PROB
ATOM    430  HB2 PHE     9      49.796  17.746  11.598  1.00  0.00      PROB
ATOM    431  CG  PHE     9      47.874  18.024  10.879  1.00  0.00      PROB
ATOM    432  CD1 PHE     9      47.006  18.929  11.515  1.00  0.00      PROB
ATOM    433  HD1 PHE     9      47.020  19.062  12.585  1.00  0.00      PROB
ATOM    434  CE1 PHE     9      46.113  19.665  10.748  1.00  0.00      PROB
ATOM    435  HE1 PHE     9      45.344  20.256  11.215  1.00  0.00      PROB
ATOM    436  CZ  PHE     9      46.223  19.636   9.360  1.00  0.00      PROB
ATOM    437  HZ  PHE     9      45.594  20.278   8.778  1.00  0.00      PROB
ATOM    438  CD2 PHE     9      47.928  17.934   9.486  1.00  0.00      PROB
ATOM    439  HD2 PHE     9      48.601  17.224   9.018  1.00  0.00      PROB
ATOM    440  CE2 PHE     9      47.142  18.793   8.726  1.00  0.00      PROB
ATOM    441  HE2 PHE     9      47.232  18.806   7.654  1.00  0.00      PROB
ATOM    442  C   PHE     9      47.041  16.130  13.070  1.00  0.00      PROB
ATOM    443  O   PHE     9      45.959  16.695  13.236  1.00  0.00      PROB
ATOM    444  N   ILE    10      47.103  14.796  12.841  1.00  0.00      PROB
ATOM    445  HN  ILE    10      47.970  14.316  12.671  1.00  0.00      PROB
ATOM    446  CA  ILE    10      45.892  14.003  12.829  1.00  0.00      PROB
ATOM    447  HA  ILE    10      45.152  14.524  12.243  1.00  0.00      PROB
ATOM    448  CB  ILE    10      46.144  12.629  12.189  1.00  0.00      PROB
ATOM    449  HB  ILE    10      47.082  12.203  12.616  1.00  0.00      PROB
ATOM    450  CG2 ILE    10      44.997  11.647  12.463  1.00  0.00      PROB
ATOM    451 HG21 ILE    10      44.065  12.041  12.039  1.00  0.00      PROB
ATOM    452 HG22 ILE    10      44.859  11.491  13.547  1.00  0.00      PROB
ATOM    453 HG23 ILE    10      45.205  10.672  11.975  1.00  0.00      PROB
ATOM    454  CG1 ILE    10      46.361  12.739  10.664  1.00  0.00      PROB
ATOM    455 HG11 ILE    10      46.990  13.632  10.450  1.00  0.00      PROB
ATOM    456 HG12 ILE    10      45.373  12.880  10.168  1.00  0.00      PROB
ATOM    457  CD  ILE    10      47.048  11.491  10.093  1.00  0.00      PROB
ATOM    458  HD1 ILE    10      46.432  10.584  10.283  1.00  0.00      PROB
ATOM    459  HD2 ILE    10      48.039  11.342  10.577  1.00  0.00      PROB
ATOM    460  HD3 ILE    10      47.188  11.590   8.996  1.00  0.00      PROB
ATOM    461  C   ILE    10      45.251  13.963  14.201  1.00  0.00      PROB
ATOM    462  O   ILE    10      44.067  14.249  14.364  1.00  0.00      PROB
ATOM    463  N   GLU    11      46.036  13.668  15.259  1.00  0.00      PROB
ATOM    464  HN  GLU    11      47.029  13.578  15.189  1.00  0.00      PROB
ATOM    465  CA  GLU    11      45.446  13.428  16.565  1.00  0.00      PROB
ATOM    466  HA  GLU    11      44.498  12.912  16.451  1.00  0.00      PROB
ATOM    467  CB  GLU    11      46.392  12.551  17.430  1.00  0.00      PROB
ATOM    468  HB1 GLU    11      46.023  12.488  18.477  1.00  0.00      PROB
ATOM    469  HB2 GLU    11      47.411  13.004  17.446  1.00  0.00      PROB
ATOM    470  CG  GLU    11      46.489  11.114  16.864  1.00  0.00      PROB
ATOM    471  HG1 GLU    11      47.295  11.081  16.100  1.00  0.00      PROB
ATOM    472  HG2 GLU    11      45.526  10.857  16.374  1.00  0.00      PROB
ATOM    473  CD  GLU    11      46.782  10.052  17.929  1.00  0.00      PROB
ATOM    474  OE1 GLU    11      46.108   8.987  17.920  1.00  0.00      PROB
ATOM    475  OE2 GLU    11      47.713  10.291  18.741  1.00  0.00      PROB
ATOM    476  C   GLU    11      45.175  14.753  17.233  1.00  0.00      PROB
ATOM    477  O   GLU    11      44.158  14.961  17.882  1.00  0.00      PROB
ATOM    478  N   GLY    12      46.117  15.699  17.046  1.00  0.00      PROB
ATOM    479  HN  GLY    12      46.868  15.530  16.416  1.00  0.00      PROB
ATOM    480  CA  GLY    12      46.224  16.917  17.819  1.00  0.00      PROB
ATOM    481  HA1 GLY    12      47.254  16.945  18.111  1.00  0.00      PROB
ATOM    482  HA2 GLY    12      45.557  16.805  18.646  1.00  0.00      PROB
ATOM    483  C   GLY    12      45.942  18.277  17.221  1.00  0.00      PROB
ATOM    484  O   GLY    12      46.016  19.281  17.936  1.00  0.00      PROB
ATOM    485  N   GLY    13      45.615  18.363  15.912  1.00  0.00      PROB
ATOM    486  HN  GLY    13      45.347  17.522  15.445  1.00  0.00      PROB
ATOM    487  CA  GLY    13      45.617  19.575  15.091  1.00  0.00      PROB
ATOM    488  HA1 GLY    13      44.785  20.193  15.385  1.00  0.00      PROB
ATOM    489  HA2 GLY    13      45.517  19.273  14.057  1.00  0.00      PROB
ATOM    490  C   GLY    13      46.851  20.437  15.155  1.00  0.00      PROB
ATOM    491  O   GLY    13      47.973  20.011  15.410  1.00  0.00      PROB
ATOM    492  N   TRP    14      46.652  21.724  14.835  1.00  0.00      PROB
ATOM    493  HN  TRP    14      45.729  22.088  14.786  1.00  0.00      PROB
ATOM    494  CA  TRP    14      47.702  22.649  14.461  1.00  0.00      PROB
ATOM    495  HA  TRP    14      48.201  22.214  13.610  1.00  0.00      PROB
ATOM    496  CB  TRP    14      47.066  24.021  14.069  1.00  0.00      PROB
ATOM    497  HB1 TRP    14      46.112  24.092  14.617  1.00  0.00      PROB
ATOM    498  HB2 TRP    14      46.879  23.951  12.977  1.00  0.00      PROB
ATOM    499  CG  TRP    14      47.786  25.318  14.298  1.00  0.00      PROB
ATOM    500  CD1 TRP    14      47.520  26.364  15.170  1.00  0.00      PROB
ATOM    501  HD1 TRP    14      46.657  26.459  15.810  1.00  0.00      PROB
ATOM    502  NE1 TRP    14      48.526  27.286  15.099  1.00  0.00      PROB
ATOM    503  HE1 TRP    14      48.620  28.113  15.616  1.00  0.00      PROB
ATOM    504  CE2 TRP    14      49.403  26.883  14.135  1.00  0.00      PROB
ATOM    505  CD2 TRP    14      48.983  25.650  13.596  1.00  0.00      PROB
ATOM    506  CE3 TRP    14      49.737  25.021  12.583  1.00  0.00      PROB
ATOM    507  HE3 TRP    14      49.472  24.058  12.179  1.00  0.00      PROB
ATOM    508  CZ3 TRP    14      50.854  25.692  12.078  1.00  0.00      PROB
ATOM    509  HZ3 TRP    14      51.458  25.267  11.282  1.00  0.00      PROB
ATOM    510  CZ2 TRP    14      50.500  27.508  13.657  1.00  0.00      PROB
ATOM    511  HZ2 TRP    14      50.893  28.383  14.151  1.00  0.00      PROB
ATOM    512  CH2 TRP    14      51.186  26.932  12.585  1.00  0.00      PROB
ATOM    513  HH2 TRP    14      52.023  27.467  12.180  1.00  0.00      PROB
ATOM    514  C   TRP    14      48.854  22.871  15.395  1.00  0.00      PROB
ATOM    515  O   TRP    14      49.995  22.735  14.980  1.00  0.00      PROB
ATOM    516  N   THR    15      48.643  23.160  16.689  1.00  0.00      PROB
ATOM    517  HN  THR    15      47.741  23.226  17.093  1.00  0.00      PROB
ATOM    518  CA  THR    15      49.745  23.349  17.615  1.00  0.00      PROB
ATOM    519  HA  THR    15      50.494  23.959  17.117  1.00  0.00      PROB
ATOM    520  CB  THR    15      49.354  24.022  18.923  1.00  0.00      PROB
ATOM    521  HB  THR    15      50.208  24.016  19.625  1.00  0.00      PROB
ATOM    522  OG1 THR    15      48.262  23.379  19.561  1.00  0.00      PROB
ATOM    523  HG1 THR    15      48.634  22.599  20.001  1.00  0.00      PROB
ATOM    524  CG2 THR    15      49.018  25.494  18.670  1.00  0.00      PROB
ATOM    525 HG21 THR    15      48.181  25.638  17.976  1.00  0.00      PROB
ATOM    526 HG22 THR    15      49.908  26.055  18.323  1.00  0.00      PROB
ATOM    527 HG23 THR    15      48.674  25.930  19.572  1.00  0.00      PROB
ATOM    528  C   THR    15      50.339  22.008  17.991  1.00  0.00      PROB
ATOM    529  O   THR    15      51.476  21.936  18.426  1.00  0.00      PROB
ATOM    530  N   GLY    16      49.568  20.919  17.773  1.00  0.00      PROB
ATOM    531  HN  GLY    16      48.663  21.034  17.378  1.00  0.00      PROB
ATOM    532  CA  GLY    16      49.944  19.545  18.046  1.00  0.00      PROB
ATOM    533  HA1 GLY    16      49.061  18.927  18.032  1.00  0.00      PROB
ATOM    534  HA2 GLY    16      50.457  19.495  18.993  1.00  0.00      PROB
ATOM    535  C   GLY    16      50.878  19.050  17.015  1.00  0.00      PROB
ATOM    536  O   GLY    16      51.786  18.301  17.351  1.00  0.00      PROB
ATOM    537  N   MET    17      50.728  19.540  15.764  1.00  0.00      PROB
ATOM    538  HN  MET    17      49.935  20.121  15.556  1.00  0.00      PROB
ATOM    539  CA  MET    17      51.613  19.318  14.651  1.00  0.00      PROB
ATOM    540  HA  MET    17      51.692  18.261  14.496  1.00  0.00      PROB
ATOM    541  CB  MET    17      51.041  20.040  13.397  1.00  0.00      PROB
ATOM    542  HB1 MET    17      51.013  21.136  13.581  1.00  0.00      PROB
ATOM    543  HB2 MET    17      49.992  19.700  13.238  1.00  0.00      PROB
ATOM    544  CG  MET    17      51.889  19.745  12.137  1.00  0.00      PROB
ATOM    545  HG1 MET    17      51.722  18.672  11.900  1.00  0.00      PROB
ATOM    546  HG2 MET    17      52.951  19.863  12.421  1.00  0.00      PROB
ATOM    547  SD  MET    17      51.635  20.716  10.614  1.00  0.00      PROB
ATOM    548  CE  MET    17      52.269  22.299  11.246  1.00  0.00      PROB
ATOM    549  HE1 MET    17      53.368  22.270  11.417  1.00  0.00      PROB
ATOM    550  HE2 MET    17      51.785  22.554  12.212  1.00  0.00      PROB
ATOM    551  HE3 MET    17      52.066  23.125  10.528  1.00  0.00      PROB
ATOM    552  C   MET    17      53.028  19.782  14.876  1.00  0.00      PROB
ATOM    553  O   MET    17      53.999  19.103  14.516  1.00  0.00      PROB
ATOM    554  N   ILE    18      53.127  20.981  15.468  1.00  0.00      PROB
ATOM    555  HN  ILE    18      52.289  21.456  15.729  1.00  0.00      PROB
ATOM    556  CA  ILE    18      54.344  21.634  15.813  1.00  0.00      PROB
ATOM    557  HA  ILE    18      55.044  21.562  14.996  1.00  0.00      PROB
ATOM    558  CB  ILE    18      54.074  23.061  16.076  1.00  0.00      PROB
ATOM    559  HB  ILE    18      53.390  23.268  16.890  1.00  0.00      PROB
ATOM    560  CG2 ILE    18      55.290  23.416  16.782  1.00  0.00      PROB
ATOM    561 HG21 ILE    18      56.155  22.998  16.007  1.00  0.00      PROB
ATOM    562 HG22 ILE    18      55.814  23.415  17.678  1.00  0.00      PROB
ATOM    563 HG23 ILE    18      55.240  24.564  17.007  1.00  0.00      PROB
ATOM    564  CG1 ILE    18      53.512  23.739  14.753  1.00  0.00      PROB
ATOM    565 HG11 ILE    18      53.293  24.783  14.550  1.00  0.00      PROB
ATOM    566 HG12 ILE    18      52.548  23.428  14.464  1.00  0.00      PROB
ATOM    567  CD  ILE    18      54.300  23.717  13.702  1.00  0.00      PROB
ATOM    568  HD1 ILE    18      54.683  22.775  13.371  1.00  0.00      PROB
ATOM    569  HD2 ILE    18      55.238  24.096  13.946  1.00  0.00      PROB
ATOM    570  HD3 ILE    18      54.007  24.379  12.865  1.00  0.00      PROB
ATOM    571  C   ILE    18      55.156  20.908  16.848  1.00  0.00      PROB
ATOM    572  O   ILE    18      56.377  20.829  16.696  1.00  0.00      PROB
ATOM    573  N   ASP    19      54.537  20.320  17.873  1.00  0.00      PROB
ATOM    574  HN  ASP    19      53.552  20.420  18.018  1.00  0.00      PROB
ATOM    575  CA  ASP    19      55.281  19.527  18.826  1.00  0.00      PROB
ATOM    576  HA  ASP    19      56.108  20.121  19.196  1.00  0.00      PROB
ATOM    577  CB  ASP    19      54.358  19.130  19.996  1.00  0.00      PROB
ATOM    578  HB1 ASP    19      54.827  18.320  20.554  1.00  0.00      PROB
ATOM    579  HB2 ASP    19      53.415  18.722  19.587  1.00  0.00      PROB
ATOM    580  CG  ASP    19      54.017  20.235  21.015  1.00  0.02      PROB
ATOM    581  OD1 ASP    19      54.424  21.412  20.882  1.00  0.01      PROB
ATOM    582  OD2 ASP    19      53.443  19.860  22.071  1.00  0.04      PROB
ATOM    583  C   ASP    19      55.935  18.290  18.173  1.00  0.00      PROB
ATOM    584  O   ASP    19      57.100  17.969  18.409  1.00  0.00      PROB
ATOM    585  N   GLY    20      55.199  17.620  17.246  1.00  0.00      PROB
ATOM    586  HN  GLY    20      54.271  17.942  17.064  1.00  0.00      PROB
ATOM    587  CA  GLY    20      55.638  16.493  16.432  1.00  0.00      PROB
ATOM    588  HA1 GLY    20      54.804  16.231  15.791  1.00  0.00      PROB
ATOM    589  HA2 GLY    20      55.882  15.682  17.093  1.00  0.00      PROB
ATOM    590  C   GLY    20      56.833  16.800  15.549  1.00  0.00      PROB
ATOM    591  O   GLY    20      57.780  16.011  15.429  1.00  0.00      PROB
ATOM    592  N   TRP    21      56.772  17.984  14.899  1.00  0.00      PROB
ATOM    593  HN  TRP    21      55.971  18.564  15.044  1.00  0.00      PROB
ATOM    594  CA  TRP    21      57.759  18.530  13.995  1.00  0.00      PROB
ATOM    595  HA  TRP    21      57.928  17.790  13.234  1.00  0.00      PROB
ATOM    596  CB  TRP    21      57.246  19.872  13.365  1.00  0.00      PROB
ATOM    597  HB1 TRP    21      56.950  20.563  14.182  1.00  0.00      PROB
ATOM    598  HB2 TRP    21      56.353  19.654  12.745  1.00  0.00      PROB
ATOM    599  CG  TRP    21      58.200  20.599  12.476  1.00  0.00      PROB
ATOM    600  CD1 TRP    21      58.798  21.808  12.635  1.00  0.00      PROB
ATOM    601  HD1 TRP    21      58.659  22.426  13.471  1.00  0.00      PROB
ATOM    602  NE1 TRP    21      59.692  22.050  11.646  1.00  0.00      PROB
ATOM    603  HE1 TRP    21      60.238  22.847  11.530  1.00  0.00      PROB
ATOM    604  CE2 TRP    21      59.760  20.987  10.850  1.00  0.00      PROB
ATOM    605  CD2 TRP    21      58.851  20.017  11.355  1.00  0.00      PROB
ATOM    606  CE3 TRP    21      58.778  18.779  10.748  1.00  0.00      PROB
ATOM    607  HE3 TRP    21      58.037  18.040  11.025  1.00  0.00      PROB
ATOM    608  CZ3 TRP    21      59.752  18.506   9.784  1.00  0.00      PROB
ATOM    609  HZ3 TRP    21      59.759  17.552   9.299  1.00  0.00      PROB
ATOM    610  CZ2 TRP    21      60.632  20.745   9.820  1.00  0.00      PROB
ATOM    611  HZ2 TRP    21      61.267  21.510   9.399  1.00  0.00      PROB
ATOM    612  CH2 TRP    21      60.712  19.438   9.385  1.00  0.00      PROB
ATOM    613  HH2 TRP    21      61.527  19.154   8.732  1.00  0.00      PROB
ATOM    614  C   TRP    21      59.090  18.752  14.664  1.00  0.00      PROB
ATOM    615  O   TRP    21      60.150  18.309  14.210  1.00  0.00      PROB
ATOM    616  N   TYR    22      59.077  19.389  15.839  1.00  0.00      PROB
ATOM    617  HN  TYR    22      58.250  19.847  16.171  1.00  0.00      PROB
ATOM    618  CA  TYR    22      60.267  19.420  16.672  1.00  0.00      PROB
ATOM    619  HA  TYR    22      61.090  19.793  16.072  1.00  0.00      PROB
ATOM    620  CB  TYR    22      60.094  20.316  17.927  1.00  0.00      PROB
ATOM    621  HB1 TYR    22      60.995  20.251  18.576  1.00  0.00      PROB
ATOM    622  HB2 TYR    22      59.205  19.951  18.503  1.00  0.00      PROB
ATOM    623  CG  TYR    22      59.835  21.767  17.529  1.00  0.00      PROB
ATOM    624  CD1 TYR    22      60.412  22.367  16.379  1.00  0.00      PROB
ATOM    625  HD1 TYR    22      61.218  21.893  15.844  1.00  0.00      PROB
ATOM    626  CE1 TYR    22      59.947  23.593  15.885  1.00  0.00      PROB
ATOM    627  HE1 TYR    22      60.406  24.035  15.012  1.00  0.00      PROB
ATOM    628  CZ  TYR    22      58.959  24.268  16.590  1.00  0.00      PROB
ATOM    629  OH  TYR    22      58.871  25.677  16.554  1.00  0.00      PROB
ATOM    630  HH  TYR    22      57.929  25.888  16.721  1.00  0.00      PROB
ATOM    631  CD2 TYR    22      58.868  22.514  18.242  1.00  0.00      PROB
ATOM    632  HD2 TYR    22      58.488  22.154  19.194  1.00  0.00      PROB
ATOM    633  CE2 TYR    22      58.375  23.720  17.720  1.00  0.00      PROB
ATOM    634  HE2 TYR    22      57.586  24.271  18.222  1.00  0.00      PROB
ATOM    635  C   TYR    22      60.659  18.030  17.116  1.00  0.00      PROB
ATOM    636  O   TYR    22      61.818  17.626  17.005  1.00  0.00      PROB
ATOM    637  N   GLY    23      59.673  17.229  17.534  1.00  0.00      PROB
ATOM    638  HN  GLY    23      58.733  17.568  17.659  1.00  0.00      PROB
ATOM    639  CA  GLY    23      59.922  15.849  17.892  1.00  0.00      PROB
ATOM    640  HA1 GLY    23      60.355  15.363  17.037  1.00  0.00      PROB
ATOM    641  HA2 GLY    23      58.984  15.408  18.174  1.00  0.00      PROB
ATOM    642  C   GLY    23      60.879  15.684  19.077  1.00  0.00      PROB
ATOM    643  OT1 GLY    23      61.873  14.920  18.923  1.00  0.00      PROB
ATOM    644  OT2 GLY    23      60.591  16.306  20.131  1.00  0.00      PROB
ATOM    645  N   GLY     1     -46.916  12.083  15.095  1.00  0.00      PROC
ATOM    646  HT1 GLY     1     -46.138  12.204  15.796  1.00  0.00      PROC
ATOM    647  HT2 GLY     1     -47.313  11.136  15.229  1.00  0.00      PROC
ATOM    648  HT3 GLY     1     -47.661  12.789  15.343  1.00  0.00      PROC
ATOM    649  CA  GLY     1     -46.431  12.296  13.717  1.00  0.00      PROC
ATOM    650  HA1 GLY     1     -45.825  11.433  13.494  1.00  0.00      PROC
ATOM    651  HA2 GLY     1     -45.858  13.204  13.728  1.00  0.00      PROC
ATOM    652  C   GLY     1     -47.451  12.363  12.616  1.00  0.00      PROC
ATOM    653  O   GLY     1     -48.646  12.567  12.790  1.00  0.00      PROC
ATOM    654  N   LEU     2     -46.989  12.025  11.419  1.00  0.00      PROC
ATOM    655  HN  LEU     2     -46.023  11.815  11.271  1.00  0.00      PROC
ATOM    656  CA  LEU     2     -47.829  11.922  10.241  1.00  0.00      PROC
ATOM    657  HA  LEU     2     -48.160  12.914  10.002  1.00  0.00      PROC
ATOM    658  CB  LEU     2     -46.894  11.351   9.156  1.00  0.00      PROC
ATOM    659  HB1 LEU     2     -46.635  10.326   9.464  1.00  0.00      PROC
ATOM    660  HB2 LEU     2     -45.950  11.945   9.132  1.00  0.00      PROC
ATOM    661  CG  LEU     2     -47.442  11.252   7.719  1.00  0.00      PROC
ATOM    662  HG  LEU     2     -48.307  10.545   7.718  1.00  0.00      PROC
ATOM    663  CD1 LEU     2     -47.913  12.568   7.102  1.00  0.00      PROC
ATOM    664 HD11 LEU     2     -47.066  13.283   7.034  1.00  0.00      PROC
ATOM    665 HD12 LEU     2     -48.721  13.015   7.711  1.00  0.00      PROC
ATOM    666 HD13 LEU     2     -48.292  12.387   6.067  1.00  0.00      PROC
ATOM    667  CD2 LEU     2     -46.321  10.739   6.821  1.00  0.00      PROC
ATOM    668 HD21 LEU     2     -45.996   9.767   7.172  1.00  0.00      PROC
ATOM    669 HD22 LEU     2     -45.447  11.422   6.874  1.00  0.00      PROC
ATOM    670 HD23 LEU     2     -46.661  10.643   5.772  1.00  0.00      PROC
ATOM    671  C   LEU     2     -49.157  11.139  10.291  1.00  0.00      PROC
ATOM    672  O   LEU     2     -50.217  11.682   9.981  1.00  0.00      PROC
ATOM    673  N   PHE     3     -49.157   9.859  10.723  1.00  0.00      PROC
ATOM    674  HN  PHE     3     -48.317   9.437  11.035  1.00  0.00      PROC
ATOM    675  CA  PHE     3     -50.376   9.055  10.800  1.00  0.00      PROC
ATOM    676  HA  PHE     3     -50.888   9.117   9.841  1.00  0.00      PROC
ATOM    677  CB  PHE     3     -50.115   7.570  11.100  1.00  0.00      PROC
ATOM    678  HB1 PHE     3     -51.058   7.001  11.145  1.00  0.00      PROC
ATOM    679  HB2 PHE     3     -49.536   7.487  12.036  1.00  0.00      PROC
ATOM    680  CG  PHE     3     -49.329   6.965  10.045  1.00  0.00      PROC
ATOM    681  CD1 PHE     3     -49.740   7.055   8.715  1.00  0.00      PROC
ATOM    682  HD1 PHE     3     -50.723   7.395   8.468  1.00  0.00      PROC
ATOM    683  CE1 PHE     3     -48.817   6.816   7.708  1.00  0.00      PROC
ATOM    684  HE1 PHE     3     -49.107   6.797   6.686  1.00  0.00      PROC
ATOM    685  CZ  PHE     3     -47.500   6.491   8.014  1.00  0.00      PROC
ATOM    686  HZ  PHE     3     -46.894   5.976   7.254  1.00  0.00      PROC
ATOM    687  CD2 PHE     3     -48.142   6.354  10.368  1.00  0.00      PROC
ATOM    688  HD2 PHE     3     -47.883   6.099  11.391  1.00  0.00      PROC
ATOM    689  CE2 PHE     3     -47.259   6.217   9.328  1.00  0.00      PROC
ATOM    690  HE2 PHE     3     -46.332   5.751   9.500  1.00  0.00      PROC
ATOM    691  C   PHE     3     -51.322   9.580  11.870  1.00  0.00      PROC
ATOM    692  O   PHE     3     -52.517   9.707  11.645  1.00  0.00      PROC
ATOM    693  N   GLY     4     -50.789   9.976  13.050  1.00  0.00      PROC
ATOM    694  HN  GLY     4     -49.828   9.839  13.209  1.00  0.00      PROC
ATOM    695  CA  GLY     4     -51.507  10.631  14.133  1.00  0.00      PROC
ATOM    696  HA1 GLY     4     -50.804  10.744  14.946  1.00  0.00      PROC
ATOM    697  HA2 GLY     4     -52.327   9.988  14.426  1.00  0.00      PROC
ATOM    698  C   GLY     4     -52.081  11.995  13.777  1.00  0.00      PROC
ATOM    699  O   GLY     4     -53.125  12.375  14.288  1.00  0.00      PROC
ATOM    700  N   ALA     5     -51.460  12.802  12.887  1.00  0.00      PROC
ATOM    701  HN  ALA     5     -50.576  12.584  12.466  1.00  0.00      PROC
ATOM    702  CA  ALA     5     -52.098  14.038  12.480  1.00  0.00      PROC
ATOM    703  HA  ALA     5     -52.436  14.550  13.371  1.00  0.00      PROC
ATOM    704  CB  ALA     5     -51.111  14.934  11.704  1.00  0.00      PROC
ATOM    705  HB1 ALA     5     -50.878  14.497  10.712  1.00  0.00      PROC
ATOM    706  HB2 ALA     5     -50.167  15.035  12.278  1.00  0.00      PROC
ATOM    707  HB3 ALA     5     -51.549  15.945  11.555  1.00  0.00      PROC
ATOM    708  C   ALA     5     -53.392  13.867  11.714  1.00  0.00      PROC
ATOM    709  O   ALA     5     -54.375  14.507  12.085  1.00  0.00      PROC
ATOM    710  N   ILE     6     -53.431  12.966  10.684  1.00  0.00      PROC
ATOM    711  HN  ILE     6     -52.609  12.435  10.467  1.00  0.00      PROC
ATOM    712  CA  ILE     6     -54.586  12.719   9.802  1.00  0.00      PROC
ATOM    713  HA  ILE     6     -55.095  13.661   9.666  1.00  0.00      PROC
ATOM    714  CB  ILE     6     -54.179  12.195   8.420  1.00  0.00      PROC
ATOM    715  HB  ILE     6     -53.307  12.796   8.082  1.00  0.00      PROC
ATOM    716  CG2 ILE     6     -53.729  10.711   8.393  1.00  0.00      PROC
ATOM    717 HG21 ILE     6     -54.594  10.033   8.547  1.00  0.00      PROC
ATOM    718 HG22 ILE     6     -52.969  10.507   9.178  1.00  0.00      PROC
ATOM    719 HG23 ILE     6     -53.282  10.479   7.397  1.00  0.00      PROC
ATOM    720  CG1 ILE     6     -55.307  12.513   7.409  1.00  0.00      PROC
ATOM    721 HG11 ILE     6     -55.745  13.506   7.672  1.00  0.00      PROC
ATOM    722 HG12 ILE     6     -56.108  11.748   7.483  1.00  0.00      PROC
ATOM    723  CD  ILE     6     -54.820  12.582   5.961  1.00  0.00      PROC
ATOM    724  HD1 ILE     6     -54.396  11.603   5.654  1.00  0.00      PROC
ATOM    725  HD2 ILE     6     -54.031  13.359   5.857  1.00  0.00      PROC
ATOM    726  HD3 ILE     6     -55.666  12.830   5.283  1.00  0.00      PROC
ATOM    727  C   ILE     6     -55.646  11.826  10.405  1.00  0.00      PROC
ATOM    728  O   ILE     6     -56.852  11.980  10.210  1.00  0.00      PROC
ATOM    729  N   ALA     7     -55.240  10.939  11.304  1.00  0.00      PROC
ATOM    730  HN  ALA     7     -54.297  10.594  11.329  1.00  0.00      PROC
ATOM    731  CA  ALA     7     -56.151  10.444  12.290  1.00  0.00      PROC
ATOM    732  HA  ALA     7     -57.008  10.025  11.800  1.00  0.00      PROC
ATOM    733  CB  ALA     7     -55.351   9.400  13.066  1.00  0.00      PROC
ATOM    734  HB1 ALA     7     -54.448   9.841  13.519  1.00  0.00      PROC
ATOM    735  HB2 ALA     7     -55.044   8.589  12.363  1.00  0.00      PROC
ATOM    736  HB3 ALA     7     -55.983   8.964  13.869  1.00  0.00      PROC
ATOM    737  C   ALA     7     -56.763  11.498  13.196  1.00  0.00      PROC
ATOM    738  O   ALA     7     -57.973  11.541  13.428  1.00  0.00      PROC
ATOM    739  N   GLY     8     -55.934  12.456  13.633  1.00  0.00      PROC
ATOM    740  HN  GLY     8     -55.010  12.558  13.257  1.00  0.00      PROC
ATOM    741  CA  GLY     8     -56.315  13.383  14.673  1.00  0.00      PROC
ATOM    742  HA1 GLY     8     -55.420  13.866  15.038  1.00  0.00      PROC
ATOM    743  HA2 GLY     8     -56.779  12.807  15.471  1.00  0.00      PROC
ATOM    744  C   GLY     8     -57.290  14.427  14.155  1.00  0.00      PROC
ATOM    745  O   GLY     8     -58.033  14.964  14.969  1.00  0.00      PROC
ATOM    746  N   PHE     9     -57.306  14.680  12.796  1.00  0.00      PROC
ATOM    747  HN  PHE     9     -56.629  14.250  12.202  1.00  0.00      PROC
ATOM    748  CA  PHE     9     -58.198  15.523  12.017  1.00  0.00      PROC
ATOM    749  HA  PHE     9     -58.165  16.514  12.438  1.00  0.00      PROC
ATOM    750  CB  PHE     9     -57.704  15.566  10.520  1.00  0.00      PROC
ATOM    751  HB1 PHE     9     -57.659  14.545  10.082  1.00  0.00      PROC
ATOM    752  HB2 PHE     9     -56.696  16.035  10.448  1.00  0.00      PROC
ATOM    753  CG  PHE     9     -58.622  16.396   9.686  1.00  0.00      PROC
ATOM    754  CD1 PHE     9     -58.755  17.758  10.011  1.00  0.00      PROC
ATOM    755  HD1 PHE     9     -58.187  18.163  10.850  1.00  0.00      PROC
ATOM    756  CE1 PHE     9     -59.656  18.559   9.286  1.00  0.00      PROC
ATOM    757  HE1 PHE     9     -59.750  19.617   9.507  1.00  0.00      PROC
ATOM    758  CZ  PHE     9     -60.418  17.988   8.245  1.00  0.00      PROC
ATOM    759  HZ  PHE     9     -61.203  18.557   7.762  1.00  0.00      PROC
ATOM    760  CD2 PHE     9     -59.371  15.846   8.630  1.00  0.00      PROC
ATOM    761  HD2 PHE     9     -59.351  14.782   8.442  1.00  0.00      PROC
ATOM    762  CE2 PHE     9     -60.188  16.662   7.842  1.00  0.00      PROC
ATOM    763  HE2 PHE     9     -60.616  16.264   6.926  1.00  0.00      PROC
ATOM    764  C   PHE     9     -59.652  15.113  12.170  1.00  0.00      PROC
ATOM    765  O   PHE     9     -60.515  15.972  12.280  1.00  0.00      PROC
ATOM    766  N   ILE    10     -59.907  13.784  12.202  1.00  0.00      PROC
ATOM    767  HN  ILE    10     -59.160  13.128  12.223  1.00  0.00      PROC
ATOM    768  CA  ILE    10     -61.244  13.236  12.241  1.00  0.00      PROC
ATOM    769  HA  ILE    10     -61.882  13.960  11.747  1.00  0.00      PROC
ATOM    770  CB  ILE    10     -61.361  11.895  11.511  1.00  0.00      PROC
ATOM    771  HB  ILE    10     -60.921  11.137  12.205  1.00  0.00      PROC
ATOM    772  CG2 ILE    10     -62.825  11.515  11.238  1.00  0.00      PROC
ATOM    773 HG21 ILE    10     -63.349  12.336  10.703  1.00  0.00      PROC
ATOM    774 HG22 ILE    10     -63.377  11.284  12.167  1.00  0.00      PROC
ATOM    775 HG23 ILE    10     -62.826  10.615  10.578  1.00  0.00      PROC
ATOM    776  CG1 ILE    10     -60.673  11.771  10.113  1.00  0.00      PROC
ATOM    777 HG11 ILE    10     -60.699  10.682   9.837  1.00  0.00      PROC
ATOM    778 HG12 ILE    10     -59.607  12.061  10.189  1.00  0.00      PROC
ATOM    779  CD  ILE    10     -61.345  12.570   8.964  1.00  0.00      PROC
ATOM    780  HD1 ILE    10     -61.481  13.634   9.260  1.00  0.00      PROC
ATOM    781  HD2 ILE    10     -62.349  12.157   8.712  1.00  0.00      PROC
ATOM    782  HD3 ILE    10     -60.723  12.550   8.039  1.00  0.00      PROC
ATOM    783  C   ILE    10     -61.655  12.995  13.727  1.00  0.00      PROC
ATOM    784  O   ILE    10     -62.820  12.991  14.119  1.00  0.00      PROC
ATOM    785  N   GLU    11     -60.706  12.864  14.665  1.00  0.00      PROC
ATOM    786  HN  GLU    11     -59.784  12.598  14.408  1.00  0.00      PROC
ATOM    787  CA  GLU    11     -60.987  12.973  16.093  1.00  0.00      PROC
ATOM    788  HA  GLU    11     -61.842  12.346  16.325  1.00  0.00      PROC
ATOM    789  CB  GLU    11     -59.774  12.558  16.938  1.00  0.00      PROC
ATOM    790  HB1 GLU    11     -59.985  12.682  18.031  1.00  0.00      PROC
ATOM    791  HB2 GLU    11     -58.887  13.183  16.684  1.00  0.00      PROC
ATOM    792  CG  GLU    11     -59.453  11.101  16.663  1.00  0.00      PROC
ATOM    793  HG1 GLU    11     -59.057  11.025  15.632  1.00  0.00      PROC
ATOM    794  HG2 GLU    11     -60.402  10.528  16.734  1.00  0.00      PROC
ATOM    795  CD  GLU    11     -58.439  10.486  17.611  1.00  0.00      PROC
ATOM    796  OE1 GLU    11     -57.504  11.162  18.106  1.00  0.00      PROC
ATOM    797  OE2 GLU    11     -58.642   9.263  17.864  1.00  0.00      PROC
ATOM    798  C   GLU    11     -61.181  14.342  16.677  1.00  0.00      PROC
ATOM    799  O   GLU    11     -61.908  14.507  17.670  1.00  0.00      PROC
ATOM    800  N   GLY    12     -60.514  15.401  16.144  1.00  0.00      PROC
ATOM    801  HN  GLY    12     -60.012  15.367  15.270  1.00  0.00      PROC
ATOM    802  CA  GLY    12     -60.552  16.668  16.865  1.00  0.00      PROC
ATOM    803  HA1 GLY    12     -59.894  16.607  17.707  1.00  0.00      PROC
ATOM    804  HA2 GLY    12     -61.523  16.879  17.250  1.00  0.00      PROC
ATOM    805  C   GLY    12     -60.096  17.767  15.956  1.00  0.00      PROC
ATOM    806  O   GLY    12     -59.674  18.824  16.409  1.00  0.00      PROC
ATOM    807  N   GLY    13     -60.269  17.612  14.622  1.00  0.00      PROC
ATOM    808  HN  GLY    13     -60.771  16.802  14.299  1.00  0.00      PROC
ATOM    809  CA  GLY    13     -59.981  18.669  13.637  1.00  0.00      PROC
ATOM    810  HA1 GLY    13     -60.645  19.513  13.766  1.00  0.00      PROC
ATOM    811  HA2 GLY    13     -60.180  18.248  12.663  1.00  0.00      PROC
ATOM    812  C   GLY    13     -58.534  19.172  13.748  1.00  0.00      PROC
ATOM    813  O   GLY    13     -57.589  18.401  13.856  1.00  0.00      PROC
ATOM    814  N   TRP    14     -58.305  20.507  13.706  1.00  0.00      PROC
ATOM    815  HN  TRP    14     -59.096  21.114  13.728  1.00  0.00      PROC
ATOM    816  CA  TRP    14     -57.035  21.232  13.668  1.00  0.00      PROC
ATOM    817  HA  TRP    14     -56.376  20.800  12.921  1.00  0.00      PROC
ATOM    818  CB  TRP    14     -57.346  22.733  13.341  1.00  0.00      PROC
ATOM    819  HB1 TRP    14     -58.009  23.170  14.134  1.00  0.00      PROC
ATOM    820  HB2 TRP    14     -57.924  22.780  12.389  1.00  0.00      PROC
ATOM    821  CG  TRP    14     -56.122  23.587  13.223  1.00  0.00      PROC
ATOM    822  CD1 TRP    14     -55.767  24.546  14.130  1.00  0.00      PROC
ATOM    823  HD1 TRP    14     -56.363  24.756  15.011  1.00  0.00      PROC
ATOM    824  NE1 TRP    14     -54.575  25.134  13.748  1.00  0.00      PROC
ATOM    825  HE1 TRP    14     -54.134  25.900  14.171  1.00  0.00      PROC
ATOM    826  CE2 TRP    14     -54.105  24.494  12.617  1.00  0.00      PROC
ATOM    827  CD2 TRP    14     -55.042  23.484  12.285  1.00  0.00      PROC
ATOM    828  CE3 TRP    14     -54.801  22.631  11.211  1.00  0.00      PROC
ATOM    829  HE3 TRP    14     -55.486  21.828  10.992  1.00  0.00      PROC
ATOM    830  CZ3 TRP    14     -53.690  22.869  10.402  1.00  0.00      PROC
ATOM    831  HZ3 TRP    14     -53.431  22.194   9.590  1.00  0.00      PROC
ATOM    832  CZ2 TRP    14     -53.013  24.749  11.794  1.00  0.00      PROC
ATOM    833  HZ2 TRP    14     -52.280  25.505  12.001  1.00  0.00      PROC
ATOM    834  CH2 TRP    14     -52.893  23.980  10.636  1.00  0.00      PROC
ATOM    835  HH2 TRP    14     -52.172  24.265   9.891  1.00  0.00      PROC
ATOM    836  C   TRP    14     -56.213  21.075  14.915  1.00  0.00      PROC
ATOM    837  O   TRP    14     -54.998  20.875  14.884  1.00  0.00      PROC
ATOM    838  N   THR    15     -56.884  21.133  16.074  1.00  0.00      PROC
ATOM    839  HN  THR    15     -57.880  21.284  16.126  1.00  0.00      PROC
ATOM    840  CA  THR    15     -56.166  20.922  17.314  1.00  0.00      PROC
ATOM    841  HA  THR    15     -55.260  21.494  17.238  1.00  0.00      PROC
ATOM    842  CB  THR    15     -56.899  21.329  18.566  1.00  0.00      PROC
ATOM    843  HB  THR    15     -56.330  20.983  19.445  1.00  0.00      PROC
ATOM    844  OG1 THR    15     -58.224  20.850  18.630  1.00  0.00      PROC
ATOM    845  HG1 THR    15     -58.213  19.902  18.770  1.00  0.00      PROC
ATOM    846  CG2 THR    15     -56.972  22.845  18.661  1.00  0.00      PROC
ATOM    847 HG21 THR    15     -57.526  23.246  17.791  1.00  0.00      PROC
ATOM    848 HG22 THR    15     -55.946  23.257  18.679  1.00  0.00      PROC
ATOM    849 HG23 THR    15     -57.512  23.114  19.593  1.00  0.00      PROC
ATOM    850  C   THR    15     -55.666  19.514  17.469  1.00  0.00      PROC
ATOM    851  O   THR    15     -54.562  19.253  17.940  1.00  0.00      PROC
ATOM    852  N   GLY    16     -56.495  18.570  17.008  1.00  0.00      PROC
ATOM    853  HN  GLY    16     -57.403  18.841  16.692  1.00  0.00      PROC
ATOM    854  CA  GLY    16     -56.148  17.164  16.871  1.00  0.00      PROC
ATOM    855  HA1 GLY    16     -57.011  16.649  16.474  1.00  0.00      PROC
ATOM    856  HA2 GLY    16     -55.878  16.777  17.843  1.00  0.00      PROC
ATOM    857  C   GLY    16     -54.993  16.966  15.913  1.00  0.00      PROC
ATOM    858  O   GLY    16     -54.032  16.267  16.190  1.00  0.00      PROC
ATOM    859  N   MET    17     -55.019  17.611  14.736  1.00  0.00      PROC
ATOM    860  HN  MET    17     -55.798  18.187  14.505  1.00  0.00      PROC
ATOM    861  CA  MET    17     -53.943  17.580  13.747  1.00  0.00      PROC
ATOM    862  HA  MET    17     -53.671  16.526  13.661  1.00  0.00      PROC
ATOM    863  CB  MET    17     -54.418  18.081  12.340  1.00  0.00      PROC
ATOM    864  HB1 MET    17     -55.083  18.954  12.513  1.00  0.00      PROC
ATOM    865  HB2 MET    17     -54.993  17.271  11.853  1.00  0.00      PROC
ATOM    866  CG  MET    17     -53.336  18.546  11.330  1.00  0.00      PROC
ATOM    867  HG1 MET    17     -52.528  17.792  11.352  1.00  0.00      PROC
ATOM    868  HG2 MET    17     -52.929  19.509  11.715  1.00  0.00      PROC
ATOM    869  SD  MET    17     -53.841  18.798   9.585  1.00  0.00      PROC
ATOM    870  CE  MET    17     -53.926  17.082   8.968  1.00  0.00      PROC
ATOM    871  HE1 MET    17     -54.676  16.483   9.526  1.00  0.00      PROC
ATOM    872  HE2 MET    17     -52.942  16.572   9.066  1.00  0.00      PROC
ATOM    873  HE3 MET    17     -54.217  17.065   7.891  1.00  0.00      PROC
ATOM    874  C   MET    17     -52.605  18.236  14.089  1.00  0.00      PROC
ATOM    875  O   MET    17     -51.565  17.686  13.747  1.00  0.00      PROC
ATOM    876  N   ILE    18     -52.526  19.422  14.735  1.00  0.00      PROC
ATOM    877  HN  ILE    18     -53.321  20.039  14.767  1.00  0.00      PROC
ATOM    878  CA  ILE    18     -51.290  19.912  15.360  1.00  0.00      PROC
ATOM    879  HA  ILE    18     -50.486  19.930  14.645  1.00  0.00      PROC
ATOM    880  CB  ILE    18     -51.587  21.335  15.851  1.00  0.00      PROC
ATOM    881  HB  ILE    18     -52.564  21.328  16.388  1.00  0.00      PROC
ATOM    882  CG2 ILE    18     -50.498  21.854  16.809  1.00  0.00      PROC
ATOM    883 HG21 ILE    18     -49.510  21.874  16.303  1.00  0.00      PROC
ATOM    884 HG22 ILE    18     -50.424  21.207  17.707  1.00  0.00      PROC
ATOM    885 HG23 ILE    18     -50.743  22.891  17.132  1.00  0.00      PROC
ATOM    886  CG1 ILE    18     -51.855  22.303  14.676  1.00  0.00      PROC
ATOM    887 HG11 ILE    18     -52.153  23.293  15.090  1.00  0.00      PROC
ATOM    888 HG12 ILE    18     -52.708  21.916  14.070  1.00  0.00      PROC
ATOM    889  CD  ILE    18     -50.650  22.490  13.766  1.00  0.00      PROC
ATOM    890  HD1 ILE    18     -50.357  21.516  13.323  1.00  0.00      PROC
ATOM    891  HD2 ILE    18     -49.798  22.897  14.348  1.00  0.00      PROC
ATOM    892  HD3 ILE    18     -50.907  23.189  12.942  1.00  0.00      PROC
ATOM    893  C   ILE    18     -50.746  18.983  16.456  1.00  0.00      PROC
ATOM    894  O   ILE    18     -49.577  18.567  16.472  1.00  0.00      PROC
ATOM    895  N   ASP    19     -51.641  18.554  17.357  1.00  0.00      PROC
ATOM    896  HN  ASP    19     -52.584  18.907  17.346  1.00  0.00      PROC
ATOM    897  CA  ASP    19     -51.271  17.602  18.401  1.00  0.00      PROC
ATOM    898  HA  ASP    19     -50.448  18.017  18.952  1.00  0.00      PROC
ATOM    899  CB  ASP    19     -52.510  17.456  19.311  1.00  0.00      PROC
ATOM    900  HB1 ASP    19     -53.325  17.019  18.702  1.00  0.00      PROC
ATOM    901  HB2 ASP    19     -52.795  18.465  19.664  1.00  0.00      PROC
ATOM    902  CG  ASP    19     -52.417  16.588  20.560  1.00  0.01      PROC
ATOM    903  OD1 ASP    19     -53.507  16.201  21.048  1.00  0.02      PROC
ATOM    904  OD2 ASP    19     -51.314  16.404  21.113  1.00  0.02      PROC
ATOM    905  C   ASP    19     -50.733  16.272  17.867  1.00  0.00      PROC
ATOM    906  O   ASP    19     -49.645  15.802  18.209  1.00  0.00      PROC
ATOM    907  N   GLY    20     -51.432  15.751  16.841  1.00  0.00      PROC
ATOM    908  HN  GLY    20     -52.274  16.209  16.538  1.00  0.00      PROC
ATOM    909  CA  GLY    20     -51.081  14.538  16.152  1.00  0.00      PROC
ATOM    910  HA1 GLY    20     -51.822  14.380  15.391  1.00  0.00      PROC
ATOM    911  HA2 GLY    20     -51.075  13.746  16.882  1.00  0.00      PROC
ATOM    912  C   GLY    20     -49.728  14.593  15.511  1.00  0.00      PROC
ATOM    913  O   GLY    20     -48.958  13.649  15.641  1.00  0.00      PROC
ATOM    914  N   TRP    21     -49.380  15.708  14.831  1.00  0.00      PROC
ATOM    915  HN  TRP    21     -50.016  16.477  14.744  1.00  0.00      PROC
ATOM    916  CA  TRP    21     -48.091  15.959  14.227  1.00  0.00      PROC
ATOM    917  HA  TRP    21     -47.852  15.144  13.562  1.00  0.00      PROC
ATOM    918  CB  TRP    21     -48.238  17.262  13.428  1.00  0.00      PROC
ATOM    919  HB1 TRP    21     -48.391  18.091  14.158  1.00  0.00      PROC
ATOM    920  HB2 TRP    21     -49.160  17.179  12.807  1.00  0.00      PROC
ATOM    921  CG  TRP    21     -47.077  17.600  12.549  1.00  0.00      PROC
ATOM    922  CD1 TRP    21     -46.189  18.614  12.787  1.00  0.00      PROC
ATOM    923  HD1 TRP    21     -46.197  19.267  13.653  1.00  0.00      PROC
ATOM    924  NE1 TRP    21     -45.279  18.666  11.768  1.00  0.00      PROC
ATOM    925  HE1 TRP    21     -44.556  19.318  11.716  1.00  0.00      PROC
ATOM    926  CE2 TRP    21     -45.525  17.657  10.876  1.00  0.00      PROC
ATOM    927  CD2 TRP    21     -46.619  16.913  11.369  1.00  0.00      PROC
ATOM    928  CE3 TRP    21     -47.001  15.731  10.718  1.00  0.00      PROC
ATOM    929  HE3 TRP    21     -47.782  15.107  11.117  1.00  0.00      PROC
ATOM    930  CZ3 TRP    21     -46.342  15.356   9.546  1.00  0.00      PROC
ATOM    931  HZ3 TRP    21     -46.676  14.485   8.990  1.00  0.00      PROC
ATOM    932  CZ2 TRP    21     -44.862  17.288   9.715  1.00  0.00      PROC
ATOM    933  HZ2 TRP    21     -44.052  17.875   9.311  1.00  0.00      PROC
ATOM    934  CH2 TRP    21     -45.269  16.109   9.076  1.00  0.00      PROC
ATOM    935  HH2 TRP    21     -44.728  15.769   8.205  1.00  0.00      PROC
ATOM    936  C   TRP    21     -46.916  16.092  15.178  1.00  0.00      PROC
ATOM    937  O   TRP    21     -45.881  15.447  15.005  1.00  0.00      PROC
ATOM    938  N   TYR    22     -47.056  16.892  16.243  1.00  0.00      PROC
ATOM    939  HN  TYR    22     -47.916  17.360  16.469  1.00  0.00      PROC
ATOM    940  CA  TYR    22     -45.943  17.125  17.118  1.00  0.00      PROC
ATOM    941  HA  TYR    22     -45.049  17.259  16.529  1.00  0.00      PROC
ATOM    942  CB  TYR    22     -46.175  18.388  17.967  1.00  0.00      PROC
ATOM    943  HB1 TYR    22     -45.497  18.373  18.854  1.00  0.00      PROC
ATOM    944  HB2 TYR    22     -47.230  18.417  18.302  1.00  0.00      PROC
ATOM    945  CG  TYR    22     -45.910  19.652  17.185  1.00  0.00      PROC
ATOM    946  CD1 TYR    22     -44.663  19.863  16.614  1.00  0.00      PROC
ATOM    947  HD1 TYR    22     -43.950  19.066  16.483  1.00  0.00      PROC
ATOM    948  CE1 TYR    22     -44.351  21.112  16.142  1.00  0.00      PROC
ATOM    949  HE1 TYR    22     -43.339  21.277  16.035  1.00  0.00      PROC
ATOM    950  CZ  TYR    22     -45.282  22.113  15.954  1.00  0.00      PROC
ATOM    951  OH  TYR    22     -44.831  23.241  15.238  1.00  0.00      PROC
ATOM    952  HH  TYR    22     -45.545  23.878  15.191  1.00  0.00      PROC
ATOM    953  CD2 TYR    22     -46.916  20.605  16.901  1.00  0.00      PROC
ATOM    954  HD2 TYR    22     -47.938  20.320  17.051  1.00  0.00      PROC
ATOM    955  CE2 TYR    22     -46.605  21.874  16.360  1.00  0.00      PROC
ATOM    956  HE2 TYR    22     -47.356  22.653  16.284  1.00  0.00      PROC
ATOM    957  C   TYR    22     -45.613  15.968  18.030  1.00  0.00      PROC
ATOM    958  O   TYR    22     -44.533  16.015  18.619  1.00  0.00      PROC
ATOM    959  N   GLY    23     -46.526  14.973  18.198  1.00  0.00      PROC
ATOM    960  HN  GLY    23     -47.404  14.971  17.713  1.00  0.00      PROC
ATOM    961  CA  GLY    23     -46.348  13.886  19.163  1.00  0.00      PROC
ATOM    962  HA1 GLY    23     -47.316  13.596  19.542  1.00  0.00      PROC
ATOM    963  HA2 GLY    23     -45.736  14.272  19.976  1.00  0.00      PROC
ATOM    964  C   GLY    23     -45.628  12.642  18.573  1.00  0.00      PROC
ATOM    965  OT1 GLY    23     -46.155  11.863  17.718  1.00  0.00      PROC
ATOM    966  OT2 GLY    23     -44.451  12.487  18.970  1.00  0.00      PROC
ATOM    967  N   GLY     1      36.090 -35.706  13.400  1.00  0.00      PROD
ATOM    968  HT1 GLY     1      36.769 -35.867  14.162  1.00  0.00      PROD
ATOM    969  HT2 GLY     1      35.475 -36.549  13.292  1.00  0.00      PROD
ATOM    970  HT3 GLY     1      35.476 -34.884  13.642  1.00  0.00      PROD
ATOM    971  CA  GLY     1      36.792 -35.455  12.131  1.00  0.00      PROD
ATOM    972  HA1 GLY     1      37.836 -35.684  12.292  1.00  0.00      PROD
ATOM    973  HA2 GLY     1      36.636 -34.415  11.895  1.00  0.00      PROD
ATOM    974  C   GLY     1      36.285 -36.235  10.967  1.00  0.00      PROD
ATOM    975  O   GLY     1      35.484 -37.156  11.107  1.00  0.00      PROD
ATOM    976  N   LEU     2      36.751 -35.812   9.774  1.00  0.00      PROD
ATOM    977  HN  LEU     2      37.442 -35.086   9.744  1.00  0.00      PROD
ATOM    978  CA  LEU     2      36.287 -36.216   8.449  1.00  0.00      PROD
ATOM    979  HA  LEU     2      35.278 -35.861   8.295  1.00  0.00      PROD
ATOM    980  CB  LEU     2      37.258 -35.634   7.401  1.00  0.00      PROD
ATOM    981  HB1 LEU     2      38.300 -35.853   7.695  1.00  0.00      PROD
ATOM    982  HB2 LEU     2      36.962 -34.607   7.541  1.00  0.00      PROD
ATOM    983  CG  LEU     2      37.063 -35.882   5.893  1.00  0.00      PROD
ATOM    984  HG  LEU     2      37.206 -36.962   5.695  1.00  0.00      PROD
ATOM    985  CD1 LEU     2      35.640 -35.419   5.552  1.00  0.00      PROD
ATOM    986 HD11 LEU     2      35.509 -34.334   5.773  1.00  0.00      PROD
ATOM    987 HD12 LEU     2      34.907 -35.984   6.169  1.00  0.00      PROD
ATOM    988 HD13 LEU     2      35.417 -35.588   4.481  1.00  0.00      PROD
ATOM    989  CD2 LEU     2      38.104 -35.260   4.948  1.00  0.00      PROD
ATOM    990 HD21 LEU     2      39.136 -35.590   5.194  1.00  0.00      PROD
ATOM    991 HD22 LEU     2      38.036 -34.176   5.019  1.00  0.00      PROD
ATOM    992 HD23 LEU     2      37.890 -35.536   3.893  1.00  0.00      PROD
ATOM    993  C   LEU     2      36.167 -37.658   8.182  1.00  0.00      PROD
ATOM    994  O   LEU     2      35.095 -38.148   7.867  1.00  0.00      PROD
ATOM    995  N   PHE     3      37.220 -38.440   8.360  1.00  0.00      PROD
ATOM    996  HN  PHE     3      38.083 -38.102   8.720  1.00  0.00      PROD
ATOM    997  CA  PHE     3      37.099 -39.821   7.959  1.00  0.00      PROD
ATOM    998  HA  PHE     3      36.748 -39.908   6.942  1.00  0.00      PROD
ATOM    999  CB  PHE     3      38.462 -40.426   7.988  1.00  0.00      PROD
ATOM   1000  HB1 PHE     3      38.279 -41.484   7.597  1.00  0.00      PROD
ATOM   1001  HB2 PHE     3      38.801 -40.401   9.078  1.00  0.00      PROD
ATOM   1002  CG  PHE     3      39.635 -39.903   7.193  1.00  0.00      PROD
ATOM   1003  CD1 PHE     3      39.639 -39.983   5.795  1.00  0.00      PROD
ATOM   1004  HD1 PHE     3      38.820 -40.490   5.347  1.00  0.00      PROD
ATOM   1005  CE1 PHE     3      40.616 -39.368   4.993  1.00  0.00      PROD
ATOM   1006  HE1 PHE     3      40.607 -39.443   3.910  1.00  0.00      PROD
ATOM   1007  CZ  PHE     3      41.613 -38.642   5.630  1.00  0.00      PROD
ATOM   1008  HZ  PHE     3      42.317 -38.052   5.068  1.00  0.00      PROD
ATOM   1009  CD2 PHE     3      40.737 -39.312   7.814  1.00  0.00      PROD
ATOM   1010  HD2 PHE     3      40.826 -39.283   8.891  1.00  0.00      PROD
ATOM   1011  CE2 PHE     3      41.678 -38.688   7.015  1.00  0.00      PROD
ATOM   1012  HE2 PHE     3      42.480 -38.291   7.488  1.00  0.00      PROD
ATOM   1013  C   PHE     3      36.197 -40.627   8.934  1.00  0.00      PROD
ATOM   1014  O   PHE     3      35.539 -41.619   8.600  1.00  0.00      PROD
ATOM   1015  N   GLY     4      36.133 -40.073  10.176  1.00  0.00      PROD
ATOM   1016  HN  GLY     4      36.582 -39.200  10.319  1.00  0.00      PROD
ATOM   1017  CA  GLY     4      35.414 -40.552  11.331  1.00  0.00      PROD
ATOM   1018  HA1 GLY     4      35.788 -40.037  12.202  1.00  0.00      PROD
ATOM   1019  HA2 GLY     4      35.562 -41.616  11.404  1.00  0.00      PROD
ATOM   1020  C   GLY     4      33.950 -40.271  11.184  1.00  0.00      PROD
ATOM   1021  O   GLY     4      33.120 -41.037  11.639  1.00  0.00      PROD
ATOM   1022  N   ALA     5      33.562 -39.216  10.456  1.00  0.00      PROD
ATOM   1023  HN  ALA     5      34.233 -38.568  10.121  1.00  0.00      PROD
ATOM   1024  CA  ALA     5      32.190 -38.950  10.078  1.00  0.00      PROD
ATOM   1025  HA  ALA     5      31.629 -38.754  10.983  1.00  0.00      PROD
ATOM   1026  CB  ALA     5      32.133 -37.718   9.154  1.00  0.00      PROD
ATOM   1027  HB1 ALA     5      32.713 -37.907   8.223  1.00  0.00      PROD
ATOM   1028  HB2 ALA     5      32.560 -36.826   9.654  1.00  0.00      PROD
ATOM   1029  HB3 ALA     5      31.081 -37.502   8.865  1.00  0.00      PROD
ATOM   1030  C   ALA     5      31.535 -40.091   9.303  1.00  0.00      PROD
ATOM   1031  O   ALA     5      30.381 -40.439   9.559  1.00  0.00      PROD
ATOM   1032  N   ILE     6      32.285 -40.676   8.340  1.00  0.00      PROD
ATOM   1033  HN  ILE     6      33.208 -40.361   8.128  1.00  0.00      PROD
ATOM   1034  CA  ILE     6      31.904 -41.801   7.547  1.00  0.00      PROD
ATOM   1035  HA  ILE     6      30.881 -41.642   7.232  1.00  0.00      PROD
ATOM   1036  CB  ILE     6      32.809 -41.880   6.341  1.00  0.00      PROD
ATOM   1037  HB  ILE     6      33.864 -42.009   6.688  1.00  0.00      PROD
ATOM   1038  CG2 ILE     6      32.396 -43.104   5.475  1.00  0.00      PROD
ATOM   1039 HG21 ILE     6      31.346 -43.004   5.124  1.00  0.00      PROD
ATOM   1040 HG22 ILE     6      32.469 -44.053   6.056  1.00  0.00      PROD
ATOM   1041 HG23 ILE     6      33.052 -43.198   4.583  1.00  0.00      PROD
ATOM   1042  CG1 ILE     6      32.765 -40.504   5.621  1.00  0.00      PROD
ATOM   1043 HG11 ILE     6      33.161 -39.703   6.291  1.00  0.00      PROD
ATOM   1044 HG12 ILE     6      31.716 -40.251   5.358  1.00  0.00      PROD
ATOM   1045  CD  ILE     6      33.598 -40.476   4.352  1.00  0.00      PROD
ATOM   1046  HD1 ILE     6      33.115 -41.108   3.579  1.00  0.00      PROD
ATOM   1047  HD2 ILE     6      34.613 -40.873   4.566  1.00  0.00      PROD
ATOM   1048  HD3 ILE     6      33.676 -39.436   3.970  1.00  0.00      PROD
ATOM   1049  C   ILE     6      31.906 -43.085   8.330  1.00  0.00      PROD
ATOM   1050  O   ILE     6      30.953 -43.846   8.234  1.00  0.00      PROD
ATOM   1051  N   ALA     7      32.916 -43.375   9.171  1.00  0.00      PROD
ATOM   1052  HN  ALA     7      33.795 -42.897   9.148  1.00  0.00      PROD
ATOM   1053  CA  ALA     7      32.829 -44.457  10.117  1.00  0.00      PROD
ATOM   1054  HA  ALA     7      32.746 -45.389   9.578  1.00  0.00      PROD
ATOM   1055  CB  ALA     7      34.096 -44.365  10.944  1.00  0.00      PROD
ATOM   1056  HB1 ALA     7      34.158 -43.382  11.456  1.00  0.00      PROD
ATOM   1057  HB2 ALA     7      34.987 -44.497  10.300  1.00  0.00      PROD
ATOM   1058  HB3 ALA     7      34.071 -45.140  11.714  1.00  0.00      PROD
ATOM   1059  C   ALA     7      31.680 -44.411  11.117  1.00  0.00      PROD
ATOM   1060  O   ALA     7      31.040 -45.422  11.401  1.00  0.00      PROD
ATOM   1061  N   GLY     8      31.404 -43.199  11.646  1.00  0.00      PROD
ATOM   1062  HN  GLY     8      32.031 -42.452  11.430  1.00  0.00      PROD
ATOM   1063  CA  GLY     8      30.305 -42.797  12.509  1.00  0.00      PROD
ATOM   1064  HA1 GLY     8      30.393 -41.730  12.671  1.00  0.00      PROD
ATOM   1065  HA2 GLY     8      30.372 -43.339  13.438  1.00  0.00      PROD
ATOM   1066  C   GLY     8      28.967 -43.103  11.896  1.00  0.00      PROD
ATOM   1067  O   GLY     8      28.088 -43.670  12.535  1.00  0.00      PROD
ATOM   1068  N   PHE     9      28.780 -42.837  10.596  1.00  0.00      PROD
ATOM   1069  HN  PHE     9      29.433 -42.324  10.044  1.00  0.00      PROD
ATOM   1070  CA  PHE     9      27.643 -43.310   9.855  1.00  0.00      PROD
ATOM   1071  HA  PHE     9      26.773 -43.128  10.449  1.00  0.00      PROD
ATOM   1072  CB  PHE     9      27.560 -42.515   8.526  1.00  0.00      PROD
ATOM   1073  HB1 PHE     9      28.502 -42.643   7.955  1.00  0.00      PROD
ATOM   1074  HB2 PHE     9      27.447 -41.437   8.780  1.00  0.00      PROD
ATOM   1075  CG  PHE     9      26.398 -42.911   7.648  1.00  0.00      PROD
ATOM   1076  CD1 PHE     9      26.400 -43.986   6.737  1.00  0.00      PROD
ATOM   1077  HD1 PHE     9      27.291 -44.574   6.635  1.00  0.00      PROD
ATOM   1078  CE1 PHE     9      25.272 -44.274   5.940  1.00  0.00      PROD
ATOM   1079  HE1 PHE     9      25.271 -45.072   5.208  1.00  0.00      PROD
ATOM   1080  CZ  PHE     9      24.109 -43.525   6.112  1.00  0.00      PROD
ATOM   1081  HZ  PHE     9      23.225 -43.754   5.537  1.00  0.00      PROD
ATOM   1082  CD2 PHE     9      25.280 -42.074   7.654  1.00  0.00      PROD
ATOM   1083  HD2 PHE     9      25.366 -41.123   8.160  1.00  0.00      PROD
ATOM   1084  CE2 PHE     9      24.096 -42.457   7.009  1.00  0.00      PROD
ATOM   1085  HE2 PHE     9      23.164 -41.949   7.185  1.00  0.00      PROD
ATOM   1086  C   PHE     9      27.465 -44.800   9.769  1.00  0.00      PROD
ATOM   1087  O   PHE     9      26.340 -45.279   9.872  1.00  0.00      PROD
ATOM   1088  N   ILE    10      28.539 -45.588   9.653  1.00  0.00      PROD
ATOM   1089  HN  ILE    10      29.460 -45.206   9.633  1.00  0.00      PROD
ATOM   1090  CA  ILE    10      28.402 -47.029   9.613  1.00  0.00      PROD
ATOM   1091  HA  ILE    10      27.624 -47.250   8.899  1.00  0.00      PROD
ATOM   1092  CB  ILE    10      29.664 -47.735   9.162  1.00  0.00      PROD
ATOM   1093  HB  ILE    10      30.504 -47.586   9.871  1.00  0.00      PROD
ATOM   1094  CG2 ILE    10      29.349 -49.186   9.083  1.00  0.00      PROD
ATOM   1095 HG21 ILE    10      28.431 -49.405   8.525  1.00  0.00      PROD
ATOM   1096 HG22 ILE    10      29.272 -49.621  10.110  1.00  0.00      PROD
ATOM   1097 HG23 ILE    10      30.146 -49.664   8.490  1.00  0.00      PROD
ATOM   1098  CG1 ILE    10      30.071 -47.179   7.799  1.00  0.00      PROD
ATOM   1099 HG11 ILE    10      30.341 -46.130   7.966  1.00  0.00      PROD
ATOM   1100 HG12 ILE    10      29.205 -47.273   7.121  1.00  0.00      PROD
ATOM   1101  CD  ILE    10      31.244 -47.788   7.123  1.00  0.00      PROD
ATOM   1102  HD1 ILE    10      30.924 -48.819   6.778  1.00  0.00      PROD
ATOM   1103  HD2 ILE    10      32.109 -47.870   7.843  1.00  0.00      PROD
ATOM   1104  HD3 ILE    10      31.635 -47.280   6.234  1.00  0.00      PROD
ATOM   1105  C   ILE    10      27.882 -47.604  10.904  1.00  0.00      PROD
ATOM   1106  O   ILE    10      27.181 -48.609  10.934  1.00  0.00      PROD
ATOM   1107  N   GLU    11      28.210 -47.011  12.056  1.00  0.00      PROD
ATOM   1108  HN  GLU    11      28.720 -46.159  12.147  1.00  0.00      PROD
ATOM   1109  CA  GLU    11      27.811 -47.679  13.252  1.00  0.00      PROD
ATOM   1110  HA  GLU    11      27.708 -48.742  13.045  1.00  0.00      PROD
ATOM   1111  CB  GLU    11      28.878 -47.495  14.344  1.00  0.00      PROD
ATOM   1112  HB1 GLU    11      28.449 -47.805  15.323  1.00  0.00      PROD
ATOM   1113  HB2 GLU    11      29.159 -46.420  14.395  1.00  0.00      PROD
ATOM   1114  CG  GLU    11      30.161 -48.311  14.135  1.00  0.00      PROD
ATOM   1115  HG1 GLU    11      30.701 -47.855  13.307  1.00  0.00      PROD
ATOM   1116  HG2 GLU    11      29.920 -49.346  13.865  1.00  0.00      PROD
ATOM   1117  CD  GLU    11      31.029 -48.309  15.399  1.00  0.00      PROD
ATOM   1118  OE1 GLU    11      31.076 -49.359  16.089  1.00  0.00      PROD
ATOM   1119  OE2 GLU    11      31.582 -47.227  15.707  1.00  0.00      PROD
ATOM   1120  C   GLU    11      26.529 -47.054  13.813  1.00  0.00      PROD
ATOM   1121  O   GLU    11      25.789 -47.665  14.573  1.00  0.00      PROD
ATOM   1122  N   GLY    12      26.238 -45.767  13.506  1.00  0.00      PROD
ATOM   1123  HN  GLY    12      26.772 -45.240  12.876  1.00  0.00      PROD
ATOM   1124  CA  GLY    12      25.254 -44.963  14.157  1.00  0.00      PROD
ATOM   1125  HA1 GLY    12      25.580 -44.361  14.932  1.00  0.00      PROD
ATOM   1126  HA2 GLY    12      24.638 -45.676  14.597  1.00  0.00      PROD
ATOM   1127  C   GLY    12      24.523 -43.955  13.280  1.00  0.00      PROD
ATOM   1128  O   GLY    12      23.581 -43.317  13.766  1.00  0.00      PROD
ATOM   1129  N   GLY    13      24.568 -44.227  11.937  1.00  0.00      PROD
ATOM   1130  HN  GLY    13      25.290 -44.803  11.539  1.00  0.00      PROD
ATOM   1131  CA  GLY    13      23.555 -43.701  10.998  1.00  0.00      PROD
ATOM   1132  HA1 GLY    13      22.553 -43.746  11.424  1.00  0.00      PROD
ATOM   1133  HA2 GLY    13      23.587 -44.243  10.059  1.00  0.00      PROD
ATOM   1134  C   GLY    13      23.939 -42.261  10.818  1.00  0.00      PROD
ATOM   1135  O   GLY    13      25.041 -41.895  11.221  1.00  0.00      PROD
ATOM   1136  N   TRP    14      23.052 -41.386  10.277  1.00  0.00      PROD
ATOM   1137  HN  TRP    14      22.260 -41.744   9.798  1.00  0.00      PROD
ATOM   1138  CA  TRP    14      23.174 -39.922  10.308  1.00  0.00      PROD
ATOM   1139  HA  TRP    14      24.033 -39.656   9.710  1.00  0.00      PROD
ATOM   1140  CB  TRP    14      21.924 -39.249   9.643  1.00  0.00      PROD
ATOM   1141  HB1 TRP    14      21.065 -39.793  10.003  1.00  0.00      PROD
ATOM   1142  HB2 TRP    14      21.933 -39.431   8.555  1.00  0.00      PROD
ATOM   1143  CG  TRP    14      21.678 -37.809   9.866  1.00  0.00      PROD
ATOM   1144  CD1 TRP    14      21.066 -37.015  10.881  1.00  0.00      PROD
ATOM   1145  HD1 TRP    14      20.441 -37.173  11.691  1.00  0.00      PROD
ATOM   1146  NE1 TRP    14      21.264 -35.842  10.780  1.00  0.00      PROD
ATOM   1147  HE1 TRP    14      20.992 -35.099  11.403  1.00  0.00      PROD
ATOM   1148  CE2 TRP    14      21.870 -35.851   9.669  1.00  0.00      PROD
ATOM   1149  CD2 TRP    14      22.224 -36.933   8.978  1.00  0.00      PROD
ATOM   1150  CE3 TRP    14      22.916 -36.924   7.671  1.00  0.00      PROD
ATOM   1151  HE3 TRP    14      23.148 -37.749   7.150  1.00  0.00      PROD
ATOM   1152  CZ3 TRP    14      23.307 -35.739   7.105  1.00  0.00      PROD
ATOM   1153  HZ3 TRP    14      23.709 -35.519   6.145  1.00  0.00      PROD
ATOM   1154  CZ2 TRP    14      22.362 -35.126   9.382  1.00  0.00      PROD
ATOM   1155  HZ2 TRP    14      22.179 -34.084  10.723  1.00  0.00      PROD
ATOM   1156  CH2 TRP    14      23.328 -34.884   8.027  1.00  0.00      PROD
ATOM   1157  HH2 TRP    14      23.957 -33.864   7.796  1.00  0.00      PROD
ATOM   1158  C   TRP    14      23.524 -39.316  11.687  1.00  0.00      PROD
ATOM   1159  O   TRP    14      24.417 -38.490  11.774  1.00  0.00      PROD
ATOM   1160  N   THR    15      22.918 -39.716  12.822  1.00  0.00      PROD
ATOM   1161  HN  THR    15      22.100 -40.297  12.797  1.00  0.00      PROD
ATOM   1162  CA  THR    15      23.300 -39.268  14.171  1.00  0.00      PROD
ATOM   1163  HA  THR    15      23.334 -38.179  14.176  1.00  0.00      PROD
ATOM   1164  CB  THR    15      22.311 -39.693  15.249  1.00  0.00      PROD
ATOM   1165  HB  THR    15      22.694 -39.511  16.268  1.00  0.00      PROD
ATOM   1166  OG1 THR    15      22.038 -41.077  15.105  1.00  0.00      PROD
ATOM   1167  HG1 THR    15      22.778 -41.527  15.537  1.00  0.00      PROD
ATOM   1168  CG2 THR    15      21.040 -38.850  15.170  1.00  0.00      PROD
ATOM   1169 HG21 THR    15      20.561 -39.052  14.292  1.00  0.00      PROD
ATOM   1170 HG22 THR    15      21.196 -37.762  15.181  1.00  0.00      PROD
ATOM   1171 HG23 THR    15      20.211 -39.159  15.819  1.00  0.00      PROD
ATOM   1172  C   THR    15      24.718 -39.712  14.543  1.00  0.00      PROD
ATOM   1173  O   THR    15      25.495 -38.935  15.077  1.00  0.00      PROD
ATOM   1174  N   GLY    16      25.157 -40.939  14.194  1.00  0.00      PROD
ATOM   1175  HN  GLY    16      24.538 -41.649  13.851  1.00  0.00      PROD
ATOM   1176  CA  GLY    16      26.570 -41.289  14.291  1.00  0.00      PROD
ATOM   1177  HA1 GLY    16      26.663 -42.313  13.987  1.00  0.00      PROD
ATOM   1178  HA2 GLY    16      26.860 -41.155  15.324  1.00  0.00      PROD
ATOM   1179  C   GLY    16      27.547 -40.484  13.451  1.00  0.00      PROD
ATOM   1180  O   GLY    16      28.680 -40.296  13.897  1.00  0.00      PROD
ATOM   1181  N   MET    17      27.156 -40.005  12.223  1.00  0.00      PROD
ATOM   1182  HN  MET    17      26.297 -40.323  11.801  1.00  0.00      PROD
ATOM   1183  CA  MET    17      27.918 -39.026  11.428  1.00  0.00      PROD
ATOM   1184  HA  MET    17      28.906 -39.413  11.258  1.00  0.00      PROD
ATOM   1185  CB  MET    17      27.205 -38.757  10.065  1.00  0.00      PROD
ATOM   1186  HB1 MET    17      26.294 -38.165  10.266  1.00  0.00      PROD
ATOM   1187  HB2 MET    17      26.900 -39.750   9.676  1.00  0.00      PROD
ATOM   1188  CG  MET    17      27.980 -38.061   8.915  1.00  0.00      PROD
ATOM   1189  HG1 MET    17      27.509 -38.392   7.960  1.00  0.00      PROD
ATOM   1190  HG2 MET    17      29.019 -38.427   8.932  1.00  0.00      PROD
ATOM   1191  SD  MET    17      28.052 -36.258   8.881  1.00  0.00      PROD
ATOM   1192  CE  MET    17      26.336 -36.045   8.393  1.00  0.00      PROD
ATOM   1193  HE1 MET    17      25.632 -36.419   9.176  1.00  0.00      PROD
ATOM   1194  HE2 MET    17      26.092 -36.509   7.433  1.00  0.00      PROD
ATOM   1195  HE3 MET    17      26.152 -34.977   8.197  1.00  0.00      PROD
ATOM   1196  C   MET    17      28.137 -37.720  12.163  1.00  0.00      PROD
ATOM   1197  O   MET    17      29.270 -37.267  12.275  1.00  0.00      PROD
ATOM   1198  N   ILE    18      27.090 -37.131  12.767  1.00  0.00      PROD
ATOM   1199  HN  ILE    18      26.155 -37.487  12.672  1.00  0.00      PROD
ATOM   1200  CA  ILE    18      27.218 -35.948  13.579  1.00  0.00      PROD
ATOM   1201  HA  ILE    18      27.592 -35.133  12.963  1.00  0.00      PROD
ATOM   1202  CB  ILE    18      25.799 -35.704  14.045  1.00  0.00      PROD
ATOM   1203  HB  ILE    18      25.312 -36.610  14.410  1.00  0.00      PROD
ATOM   1204  CG2 ILE    18      25.913 -34.905  15.269  1.00  0.00      PROD
ATOM   1205 HG21 ILE    18      26.678 -34.102  15.102  1.00  0.00      PROD
ATOM   1206 HG22 ILE    18      26.222 -35.218  16.211  1.00  0.00      PROD
ATOM   1207 HG23 ILE    18      24.913 -34.509  15.225  1.00  0.00      PROD
ATOM   1208  CG1 ILE    18      24.621 -35.470  13.082  1.00  0.00      PROD
ATOM   1209 HG11 ILE    18      23.691 -35.110  13.513  1.00  0.00      PROD
ATOM   1210 HG12 ILE    18      24.617 -36.195  12.251  1.00  0.00      PROD
ATOM   1211  CD  ILE    18      24.705 -34.530  12.333  1.00  0.00      PROD
ATOM   1212  HD1 ILE    18      25.664 -34.769  11.597  1.00  0.00      PROD
ATOM   1213  HD2 ILE    18      24.569 -33.574  12.842  1.00  0.00      PROD
ATOM   1214  HD3 ILE    18      24.017 -33.760  11.973  1.00  0.00      PROD
ATOM   1215  C   ILE    18      28.241 -36.084  14.788  1.00  0.00      PROD
ATOM   1216  O   ILE    18      29.129 -35.245  14.988  1.00  0.00      PROD
ATOM   1217  N   ASP    19      28.202 -37.183  15.581  1.00  0.00      PROD
ATOM   1218  HN  ASP    19      27.474 -37.853  15.466  1.00  0.00      PROD
ATOM   1219  CA  ASP    19      29.162 -37.526  16.628  1.00  0.00      PROD
ATOM   1220  HA  ASP    19      29.167 -36.706  17.347  1.00  0.00      PROD
ATOM   1221  CB  ASP    19      28.708 -38.848  17.346  1.00  0.00      PROD
ATOM   1222  HB1 ASP    19      29.445 -39.105  18.124  1.00  0.00      PROD
ATOM   1223  HB2 ASP    19      28.659 -39.676  16.610  1.00  0.00      PROD
ATOM   1224  CG  ASP    19      27.347 -38.833  18.037  1.00  0.00      PROD
ATOM   1225  OD1 ASP    19      26.711 -37.760  18.143  1.00  0.00      PROD
ATOM   1226  OD2 ASP    19      26.927 -39.918  18.503  1.00  0.00      PROD
ATOM   1227  C   ASP    19      30.613 -37.726  16.064  1.00  0.00      PROD
ATOM   1228  O   ASP    19      31.573 -37.118  16.545  1.00  0.00      PROD
ATOM   1229  N   GLY    20      30.774 -38.515  14.949  1.00  0.00      PROD
ATOM   1230  HN  GLY    20      29.972 -38.992  14.615  1.00  0.00      PROD
ATOM   1231  CA  GLY    20      31.951 -38.775  14.130  1.00  0.00      PROD
ATOM   1232  HA1 GLY    20      31.621 -39.332  13.255  1.00  0.00      PROD
ATOM   1233  HA2 GLY    20      32.676 -39.335  14.695  1.00  0.00      PROD
ATOM   1234  C   GLY    20      32.543 -37.473  13.685  1.00  0.00      PROD
ATOM   1235  O   GLY    20      33.743 -37.213  13.778  1.00  0.00      PROD
ATOM   1236  N   TRP    21      31.700 -36.567  13.181  1.00  0.00      PROD
ATOM   1237  HN  TRP    21      30.707 -36.763  13.117  1.00  0.00      PROD
ATOM   1238  CA  TRP    21      32.189 -35.273  12.751  1.00  0.00      PROD
ATOM   1239  HA  TRP    21      33.086 -35.475  12.179  1.00  0.00      PROD
ATOM   1240  CB  TRP    21      31.166 -34.617  11.780  1.00  0.00      PROD
ATOM   1241  HB1 TRP    21      30.194 -34.508  12.315  1.00  0.00      PROD
ATOM   1242  HB2 TRP    21      30.996 -35.281  10.900  1.00  0.00      PROD
ATOM   1243  CG  TRP    21      31.573 -33.276  11.284  1.00  0.00      PROD
ATOM   1244  CD1 TRP    21      31.025 -32.114  11.739  1.00  0.00      PROD
ATOM   1245  HD1 TRP    21      30.226 -32.076  12.469  1.00  0.00      PROD
ATOM   1246  NE1 TRP    21      31.627 -31.050  11.130  1.00  0.00      PROD
ATOM   1247  HE1 TRP    21      31.466 -30.110  11.335  1.00  0.00      PROD
ATOM   1248  CE2 TRP    21      32.567 -31.509  10.244  1.00  0.00      PROD
ATOM   1249  CD2 TRP    21      32.609 -32.931  10.358  1.00  0.00      PROD
ATOM   1250  CE3 TRP    21      33.548 -33.682   9.641  1.00  0.00      PROD
ATOM   1251  HE3 TRP    21      33.599 -34.771   9.688  1.00  0.00      PROD
ATOM   1252  CZ3 TRP    21      34.420 -32.955   8.828  1.00  0.00      PROD
ATOM   1253  HZ3 TRP    21      35.176 -33.485   8.283  1.00  0.00      PROD
ATOM   1254  CZ2 TRP    21      33.461 -30.812   9.440  1.00  0.00      PROD
ATOM   1255  HZ2 TRP    21      33.495 -29.730   9.415  1.00  0.00      PROD
ATOM   1256  CH2 TRP    21      34.366 -31.564   8.689  1.00  0.00      PROD
ATOM   1257  HH2 TRP    21      35.033 -31.066   7.990  1.00  0.00      PROD
ATOM   1258  C   TRP    21      32.752 -34.357  13.884  1.00  0.00      PROD
ATOM   1259  O   TRP    21      33.906 -33.925  13.811  1.00  0.00      PROD
ATOM   1260  N   TYR    22      32.018 -34.184  15.016  1.00  0.00      PROD
ATOM   1261  HN  TYR    22      31.118 -34.595  15.078  1.00  0.00      PROD
ATOM   1262  CA  TYR    22      32.423 -33.480  16.241  1.00  0.00      PROD
ATOM   1263  HA  TYR    22      32.673 -32.467  15.955  1.00  0.00      PROD
ATOM   1264  CB  TYR    22      31.240 -33.469  17.289  1.00  0.00      PROD
ATOM   1265  HB1 TYR    22      31.640 -33.201  18.304  1.00  0.00      PROD
ATOM   1266  HB2 TYR    22      30.798 -34.493  17.367  1.00  0.00      PROD
ATOM   1267  CG  TYR    22      30.124 -32.472  16.909  1.00  0.00      PROD
ATOM   1268  CD1 TYR    22      30.429 -31.134  16.556  1.00  0.00      PROD
ATOM   1269  HD1 TYR    22      31.457 -30.816  16.624  1.00  0.00      PROD
ATOM   1270  CE1 TYR    22      29.435 -30.237  16.095  1.00  0.00      PROD
ATOM   1271  HE1 TYR    22      29.699 -29.291  15.638  1.00  0.00      PROD
ATOM   1272  CZ  TYR    22      28.090 -30.564  16.281  1.00  0.00      PROD
ATOM   1273  OH  TYR    22      27.064 -29.594  16.147  1.00  0.00      PROD
ATOM   1274  HH  TYR    22      26.232 -29.978  16.441  1.00  0.00      PROD
ATOM   1275  CD2 TYR    22      28.766 -32.851  16.851  1.00  0.00      PROD
ATOM   1276  HD2 TYR    22      28.458 -33.887  16.968  1.00  0.00      PROD
ATOM   1277  CE2 TYR    22      27.797 -31.856  16.712  1.00  0.00      PROD
ATOM   1278  HE2 TYR    22      26.780 -32.118  16.929  1.00  0.00      PROD
ATOM   1279  C   TYR    22      33.684 -33.996  16.944  1.00  0.00      PROD
ATOM   1280  O   TYR    22      34.624 -33.230  17.151  1.00  0.00      PROD
ATOM   1281  N   GLY    23      33.771 -35.313  17.228  1.00  0.00      PROD
ATOM   1282  HN  GLY    23      32.963 -35.910  17.206  1.00  0.00      PROD
ATOM   1283  CA  GLY    23      34.996 -35.934  17.720  1.00  0.00      PROD
ATOM   1284  HA1 GLY    23      35.837 -35.266  17.612  1.00  0.00      PROD
ATOM   1285  HA2 GLY    23      35.163 -36.869  17.206  1.00  0.00      PROD
ATOM   1286  C   GLY    23      34.809 -36.212  19.203  1.00  0.00      PROD
ATOM   1287  OT1 GLY    23      35.531 -35.603  20.038  1.00  0.00      PROD
ATOM   1288  OT2 GLY    23      33.932 -37.036  19.551  1.00  0.00      PROD
ATOM   1289  N   GLY     1       6.347  44.585  17.863  1.00  0.00      PROE
ATOM   1290  HT1 GLY     1       6.358  45.410  18.519  1.00  0.00      PROE
ATOM   1291  HT2 GLY     1       6.923  43.827  18.287  1.00  0.00      PROE
ATOM   1292  HT3 GLY     1       5.374  44.287  17.668  1.00  0.00      PROE
ATOM   1293  CA  GLY     1       6.739  44.997  16.514  1.00  0.00      PROE
ATOM   1294  HA1 GLY     1       7.606  44.498  16.345  1.00  0.00      PROE
ATOM   1295  HA2 GLY     1       6.759  46.067  16.528  1.00  0.00      PROE
ATOM   1296  C   GLY     1       6.378  44.477  15.244  1.00  0.00      PROE
ATOM   1297  O   GLY     1       5.339  43.911  15.227  1.00  0.00      PROE
ATOM   1298  N   LEU     2       7.155  44.544  14.140  1.00  0.00      PROE
ATOM   1299  HN  LEU     2       8.075  44.987  14.177  1.00  0.00      PROE
ATOM   1300  CA  LEU     2       6.859  44.133  12.794  1.00  0.00      PROE
ATOM   1301  HA  LEU     2       6.031  44.748  12.490  1.00  0.00      PROE
ATOM   1302  CB  LEU     2       8.098  44.354  11.839  1.00  0.00      PROE
ATOM   1303  HB1 LEU     2       8.997  44.098  12.437  1.00  0.00      PROE
ATOM   1304  HB2 LEU     2       8.108  45.431  11.601  1.00  0.00      PROE
ATOM   1305  CG  LEU     2       8.267  43.640  10.446  1.00  0.00      PROE
ATOM   1306  HG  LEU     2       8.316  42.532  10.590  1.00  0.00      PROE
ATOM   1307  CD1 LEU     2       7.115  44.027   9.489  1.00  0.00      PROE
ATOM   1308 HD11 LEU     2       7.085  45.131   9.335  1.00  0.00      PROE
ATOM   1309 HD12 LEU     2       6.138  43.719   9.916  1.00  0.00      PROE
ATOM   1310 HD13 LEU     2       7.233  43.553   8.488  1.00  0.00      PROE
ATOM   1311  CD2 LEU     2       9.608  43.987   9.748  1.00  0.00      PROE
ATOM   1312 HD21 LEU     2      10.480  43.709  10.379  1.00  0.00      PROE
ATOM   1313 HD22 LEU     2       9.651  45.077   9.542  1.00  0.00      PROE
ATOM   1314 HD23 LEU     2       9.687  43.432   8.783  1.00  0.00      PROE
ATOM   1315  C   LEU     2       6.470  42.684  12.722  1.00  0.00      PROE
ATOM   1316  O   LEU     2       5.470  42.317  12.121  1.00  0.00      PROE
ATOM   1317  N   PHE     3       7.234  41.809  13.388  1.00  0.00      PROE
ATOM   1318  HN  PHE     3       7.977  42.118  13.956  1.00  0.00      PROE
ATOM   1319  CA  PHE     3       7.082  40.377  13.298  1.00  0.00      PROE
ATOM   1320  HA  PHE     3       6.852  40.109  12.279  1.00  0.00      PROE
ATOM   1321  CB  PHE     3       8.401  39.680  13.726  1.00  0.00      PROE
ATOM   1322  HB1 PHE     3       8.288  38.579  13.609  1.00  0.00      PROE
ATOM   1323  HB2 PHE     3       8.606  39.923  14.791  1.00  0.00      PROE
ATOM   1324  CG  PHE     3       9.599  40.143  12.919  1.00  0.00      PROE
ATOM   1325  CD1 PHE     3       9.620  40.152  11.519  1.00  0.00      PROE
ATOM   1326  HD1 PHE     3       8.783  39.784  10.953  1.00  0.00      PROE
ATOM   1327  CE1 PHE     3      10.718  40.674  10.833  1.00  0.00      PROE
ATOM   1328  HE1 PHE     3      10.671  40.751   9.764  1.00  0.00      PROE
ATOM   1329  CZ  PHE     3      11.850  41.106  11.530  1.00  0.00      PROE
ATOM   1330  HZ  PHE     3      12.758  41.336  11.000  1.00  0.00      PROE
ATOM   1331  CD2 PHE     3      10.677  40.748  13.584  1.00  0.00      PROE
ATOM   1332  HD2 PHE     3      10.634  40.869  14.642  1.00  0.00      PROE
ATOM   1333  CE2 PHE     3      11.798  41.231  12.916  1.00  0.00      PROE
ATOM   1334  HE2 PHE     3      12.593  41.703  13.477  1.00  0.00      PROE
ATOM   1335  C   PHE     3       5.941  39.908  14.190  1.00  0.00      PROE
ATOM   1336  O   PHE     3       5.228  38.956  13.879  1.00  0.00      PROE
ATOM   1337  N   GLY     4       5.708  40.632  15.319  1.00  0.00      PROE
ATOM   1338  HN  GLY     4       6.250  41.434  15.513  1.00  0.00      PROE
ATOM   1339  CA  GLY     4       4.684  40.316  16.292  1.00  0.00      PROE
ATOM   1340  HA1 GLY     4       4.916  40.842  17.204  1.00  0.00      PROE
ATOM   1341  HA2 GLY     4       4.699  39.249  16.452  1.00  0.00      PROE
ATOM   1342  C   GLY     4       3.301  40.704  15.813  1.00  0.00      PROE
ATOM   1343  O   GLY     4       2.331  40.078  16.205  1.00  0.00      PROE
ATOM   1344  N   ALA     5       3.174  41.732  14.948  1.00  0.00      PROE
ATOM   1345  HN  ALA     5       3.959  42.310  14.755  1.00  0.00      PROE
ATOM   1346  CA  ALA     5       2.016  42.107  14.150  1.00  0.00      PROE
ATOM   1347  HA  ALA     5       1.151  42.239  14.781  1.00  0.00      PROE
ATOM   1348  CB  ALA     5       2.395  43.431  13.502  1.00  0.00      PROE
ATOM   1349  HB1 ALA     5       3.186  43.272  12.744  1.00  0.00      PROE
ATOM   1350  HB2 ALA     5       2.788  44.105  14.289  1.00  0.00      PROE
ATOM   1351  HB3 ALA     5       1.510  43.894  13.027  1.00  0.00      PROE
ATOM   1352  C   ALA     5       1.568  41.127  13.089  1.00  0.00      PROE
ATOM   1353  O   ALA     5       0.373  40.864  12.939  1.00  0.00      PROE
ATOM   1354  N   ILE     6       2.521  40.521  12.347  1.00  0.00      PROE
ATOM   1355  HN  ILE     6       3.489  40.738  12.432  1.00  0.00      PROE
ATOM   1356  CA  ILE     6       2.201  39.468  11.413  1.00  0.00      PROE
ATOM   1357  HA  ILE     6       1.441  39.870  10.757  1.00  0.00      PROE
ATOM   1358  CB  ILE     6       3.404  38.974  10.607  1.00  0.00      PROE
ATOM   1359  HB  ILE     6       4.227  38.723  11.318  1.00  0.00      PROE
ATOM   1360  CG2 ILE     6       3.010  37.710   9.799  1.00  0.00      PROE
ATOM   1361 HG21 ILE     6       2.073  37.891   9.224  1.00  0.00      PROE
ATOM   1362 HG22 ILE     6       2.842  36.840  10.470  1.00  0.00      PROE
ATOM   1363 HG23 ILE     6       3.813  37.451   9.078  1.00  0.00      PROE
ATOM   1364  CG1 ILE     6       3.969  40.054   9.652  1.00  0.00      PROE
ATOM   1365 HG11 ILE     6       3.784  41.054  10.102  1.00  0.00      PROE
ATOM   1366 HG12 ILE     6       3.396  39.989   8.701  1.00  0.00      PROE
ATOM   1367  CD  ILE     6       5.477  39.918   9.345  1.00  0.00      PROE
ATOM   1368  HD1 ILE     6       5.705  38.939   8.871  1.00  0.00      PROE
ATOM   1369  HD2 ILE     6       6.082  40.001  10.275  1.00  0.00      PROE
ATOM   1370  HD3 ILE     6       5.804  40.721   8.643  1.00  0.00      PROE
ATOM   1371  C   ILE     6       1.626  38.301  12.122  1.00  0.00      PROE
ATOM   1372  O   ILE     6       0.625  37.702  11.715  1.00  0.00      PROE
ATOM   1373  N   ALA     7       2.223  37.964  13.233  1.00  0.00      PROE
ATOM   1374  HN  ALA     7       3.110  38.233  13.642  1.00  0.00      PROE
ATOM   1375  CA  ALA     7       1.463  37.056  13.846  1.00  0.00      PROE
ATOM   1376  HA  ALA     7       1.434  36.167  13.226  1.00  0.00      PROE
ATOM   1377  CB  ALA     7       2.192  37.172  14.778  1.00  0.00      PROE
ATOM   1378  HB1 ALA     7       2.554  38.119  15.440  1.00  0.00      PROE
ATOM   1379  HB2 ALA     7       3.338  36.647  14.513  1.00  0.00      PROE
ATOM   1380  HB3 ALA     7       1.667  36.294  15.790  1.00  0.00      PROE
ATOM   1381  C   ALA     7       0.261  37.282  14.702  1.00  0.00      PROE
ATOM   1382  O   ALA     7      -0.586  36.417  14.856  1.00  0.00      PROE
ATOM   1383  N   GLY     8       0.184  38.466  15.258  1.00  0.00      PROE
ATOM   1384  HN  GLY     8       0.972  39.079  15.170  1.00  0.00      PROE
ATOM   1385  CA  GLY     8      -0.995  38.947  15.896  1.00  0.00      PROE
ATOM   1386  HA1 GLY     8      -0.744  39.912  16.286  1.00  0.00      PROE
ATOM   1387  HA2 GLY     8      -1.243  38.252  16.678  1.00  0.00      PROE
ATOM   1388  C   GLY     8      -2.203  39.097  14.994  1.00  0.00      PROE
ATOM   1389  O   GLY     8      -3.316  38.950  15.461  1.00  0.00      PROE
ATOM   1390  N   PHE     9      -2.033  39.416  13.695  1.00  0.00      PROE
ATOM   1391  HN  PHE     9      -1.107  39.656  13.405  1.00  0.00      PROE
ATOM   1392  CA  PHE     9      -3.026  39.472  12.612  1.00  0.00      PROE
ATOM   1393  HA  PHE     9      -3.828  40.145  12.856  1.00  0.00      PROE
ATOM   1394  CB  PHE     9      -2.220  39.935  11.359  1.00  0.00      PROE
ATOM   1395  HB1 PHE     9      -1.394  39.210  11.162  1.00  0.00      PROE
ATOM   1396  HB2 PHE     9      -1.761  40.921  11.575  1.00  0.00      PROE
ATOM   1397  CG  PHE     9      -3.000  40.062  10.080  1.00  0.00      PROE
ATOM   1398  CD1 PHE     9      -4.254  40.696  10.047  1.00  0.00      PROE
ATOM   1399  HD1 PHE     9      -4.716  41.041  10.959  1.00  0.00      PROE
ATOM   1400  CE1 PHE     9      -4.909  40.876   8.830  1.00  0.00      PROE
ATOM   1401  HE1 PHE     9      -5.847  41.415   8.793  1.00  0.00      PROE
ATOM   1402  CZ  PHE     9      -4.333  40.360   7.661  1.00  0.00      PROE
ATOM   1403  HZ  PHE     9      -4.871  40.463   6.741  1.00  0.00      PROE
ATOM   1404  CD2 PHE     9      -2.434  39.557   8.890  1.00  0.00      PROE
ATOM   1405  HD2 PHE     9      -1.482  39.045   8.934  1.00  0.00      PROE
ATOM   1406  CE2 PHE     9      -3.093  39.705   7.667  1.00  0.00      PROE
ATOM   1407  HE2 PHE     9      -2.654  39.332   6.743  1.00  0.00      PROE
ATOM   1408  C   PHE     9      -3.702  38.178  12.275  1.00  0.00      PROE
ATOM   1409  O   PHE     9      -4.922  38.021  12.181  1.00  0.00      PROE
ATOM   1410  N   ILE    10      -2.861  37.178  12.110  1.00  0.00      PROE
ATOM   1411  HN  ILE    10      -1.899  37.345  11.889  1.00  0.00      PROE
ATOM   1412  CA  ILE    10      -3.335  35.843  12.161  1.00  0.00      PROE
ATOM   1413  HA  ILE    10      -4.245  35.785  11.570  1.00  0.00      PROE
ATOM   1414  CB  ILE    10      -2.373  34.834  11.596  1.00  0.00      PROE
ATOM   1415  HB  ILE    10      -1.434  34.914  12.183  1.00  0.00      PROE
ATOM   1416  CG2 ILE    10      -2.877  33.369  11.681  1.00  0.00      PROE
ATOM   1417 HG21 ILE    10      -3.828  33.234  11.126  1.00  0.00      PROE
ATOM   1418 HG22 ILE    10      -3.052  33.065  12.743  1.00  0.00      PROE
ATOM   1419 HG23 ILE    10      -2.124  32.703  11.233  1.00  0.00      PROE
ATOM   1420  CG1 ILE    10      -2.049  35.248  10.149  1.00  0.00      PROE
ATOM   1421 HG11 ILE    10      -2.005  36.360  10.090  1.00  0.00      PROE
ATOM   1422 HG12 ILE    10      -2.884  34.919   9.491  1.00  0.00      PROE
ATOM   1423  CD  ILE    10      -0.711  34.674   9.654  1.00  0.00      PROE
ATOM   1424  HD1 ILE    10      -0.732  33.563   9.671  1.00  0.00      PROE
ATOM   1425  HD2 ILE    10       0.126  35.012  10.305  1.00  0.00      PROE
ATOM   1426  HD3 ILE    10      -0.509  35.001   8.610  1.00  0.00      PROE
ATOM   1427  C   ILE    10      -3.857  35.390  13.436  1.00  0.00      PROE
ATOM   1428  O   ILE    10      -4.749  34.615  13.184  1.00  0.00      PROE
ATOM   1429  N   GLU    11      -3.336  35.723  14.666  1.00  0.00      PROE
ATOM   1430  HN  GLU    11      -2.409  36.120  14.709  1.00  0.00      PROE
ATOM   1431  CA  GLU    11      -3.922  35.417  15.984  1.00  0.00      PROE
ATOM   1432  HA  GLU    11      -4.185  34.392  15.972  1.00  0.00      PROE
ATOM   1433  CB  GLU    11      -2.904  35.606  17.104  1.00  0.00      PROE
ATOM   1434  HB1 GLU    11      -3.416  35.572  18.081  1.00  0.00      PROE
ATOM   1435  HB2 GLU    11      -2.486  36.622  16.967  1.00  0.00      PROE
ATOM   1436  CG  GLU    11      -1.743  34.581  17.104  1.00  0.00      PROE
ATOM   1437  HG1 GLU    11      -0.815  35.108  17.390  1.00  0.00      PROE
ATOM   1438  HG2 GLU    11      -1.632  34.176  16.076  1.00  0.00      PROE
ATOM   1439  CD  GLU    11      -1.896  33.367  18.042  1.00  0.00      PROE
ATOM   1440  OE1 GLU    11      -1.197  33.279  19.086  1.00  0.00      PROE
ATOM   1441  OE2 GLU    11      -2.681  32.469  17.681  1.00  0.00      PROE
ATOM   1442  C   GLU    11      -5.169  36.221  16.456  1.00  0.00      PROE
ATOM   1443  O   GLU    11      -6.107  35.773  17.097  1.00  0.00      PROE
ATOM   1444  N   GLY    12      -5.363  37.474  16.116  1.00  0.00      PROE
ATOM   1445  HN  GLY    12      -4.717  37.918  15.506  1.00  0.00      PROE
ATOM   1446  CA  GLY    12      -6.413  38.315  16.687  1.00  0.00      PROE
ATOM   1447  HA1 GLY    12      -5.946  38.913  17.445  1.00  0.00      PROE
ATOM   1448  HA2 GLY    12      -7.194  37.697  17.120  1.00  0.00      PROE
ATOM   1449  C   GLY    12      -7.116  39.229  15.731  1.00  0.00      PROE
ATOM   1450  O   GLY    12      -7.986  39.988  16.137  1.00  0.00      PROE
ATOM   1451  N   GLY    13      -6.675  39.304  14.467  1.00  0.00      PROE
ATOM   1452  HN  GLY    13      -5.995  38.665  14.125  1.00  0.00      PROE
ATOM   1453  CA  GLY    13      -7.175  40.282  13.514  1.00  0.00      PROE
ATOM   1454  HA1 GLY    13      -8.232  40.372  13.667  1.00  0.00      PROE
ATOM   1455  HA2 GLY    13      -6.930  39.881  12.547  1.00  0.00      PROE
ATOM   1456  C   GLY    13      -6.505  41.631  13.602  1.00  0.00      PROE
ATOM   1457  O   GLY    13      -5.340  41.696  13.963  1.00  0.00      PROE
ATOM   1458  N   TRP    14      -7.135  42.768  13.221  1.00  0.00      PROE
ATOM   1459  HN  TRP    14      -8.066  42.770  12.877  1.00  0.00      PROE
ATOM   1460  CA  TRP    14      -6.471  44.063  13.309  1.00  0.00      PROE
ATOM   1461  HA  TRP    14      -5.570  43.980  12.705  1.00  0.00      PROE
ATOM   1462  CB  TRP    14      -7.368  45.213  12.717  1.00  0.00      PROE
ATOM   1463  HB1 TRP    14      -8.416  45.018  13.041  1.00  0.00      PROE
ATOM   1464  HB2 TRP    14      -7.331  45.159  11.607  1.00  0.00      PROE
ATOM   1465  CG  TRP    14      -7.049  46.634  13.103  1.00  0.00      PROE
ATOM   1466  CD1 TRP    14      -7.555  47.271  14.211  1.00  0.00      PROE
ATOM   1467  HD1 TRP    14      -8.211  46.818  14.931  1.00  0.00      PROE
ATOM   1468  NE1 TRP    14      -7.121  48.569  14.263  1.00  0.00      PROE
ATOM   1469  HE1 TRP    14      -7.378  49.241  14.928  1.00  0.00      PROE
ATOM   1470  CE2 TRP    14      -6.289  48.812  13.207  1.00  0.00      PROE
ATOM   1471  CD2 TRP    14      -6.224  47.617  12.441  1.00  0.00      PROE
ATOM   1472  CE3 TRP    14      -5.411  47.602  11.311  1.00  0.00      PROE
ATOM   1473  HE3 TRP    14      -5.228  46.692  10.764  1.00  0.00      PROE
ATOM   1474  CZ3 TRP    14      -4.826  48.801  10.880  1.00  0.00      PROE
ATOM   1475  HZ3 TRP    14      -4.244  48.790   9.970  1.00  0.00      PROE
ATOM   1476  CZ2 TRP    14      -5.643  49.991  12.818  1.00  0.00      PROE
ATOM   1477  HZ2 TRP    14      -5.673  50.886  13.427  1.00  0.00      PROE
ATOM   1478  CH2 TRP    14      -4.971  49.995  11.589  1.00  0.00      PROE
ATOM   1479  HH2 TRP    14      -4.555  50.920  11.193  1.00  0.00      PROE
ATOM   1480  C   TRP    14      -6.043  44.354  14.763  1.00  0.00      PROE
ATOM   1481  O   TRP    14      -4.986  44.892  15.059  1.00  0.00      PROE
ATOM   1482  N   THR    15      -6.878  43.992  15.745  1.00  0.00      PROE
ATOM   1483  HN  THR    15      -7.739  43.517  15.553  1.00  0.00      PROE
ATOM   1484  CA  THR    15      -6.563  44.236  17.150  1.00  0.00      PROE
ATOM   1485  HA  THR    15      -6.296  45.285  17.249  1.00  0.00      PROE
ATOM   1486  CB  THR    15      -7.747  43.967  18.062  1.00  0.00      PROE
ATOM   1487  HB  THR    15      -7.427  44.099  19.113  1.00  0.00      PROE
ATOM   1488  OG1 THR    15      -8.347  42.688  17.939  1.00  0.00      PROE
ATOM   1489  HG1 THR    15      -7.919  42.116  18.582  1.00  0.00      PROE
ATOM   1490  CG2 THR    15      -8.841  44.957  17.684  1.00  0.00      PROE
ATOM   1491 HG21 THR    15      -9.250  44.709  16.678  1.00  0.00      PROE
ATOM   1492 HG22 THR    15      -8.433  45.983  17.662  1.00  0.00      PROE
ATOM   1493 HG23 THR    15      -9.667  44.881  18.421  1.00  0.00      PROE
ATOM   1494  C   THR    15      -5.341  43.523  17.695  1.00  0.00      PROE
ATOM   1495  O   THR    15      -4.474  44.146  18.304  1.00  0.00      PROE
ATOM   1496  N   GLY    16      -5.205  42.211  17.398  1.00  0.00      PROE
ATOM   1497  HN  GLY    16      -5.951  41.705  16.972  1.00  0.00      PROE
ATOM   1498  CA  GLY    16      -3.987  41.469  17.686  1.00  0.00      PROE
ATOM   1499  HA1 GLY    16      -4.147  40.441  17.412  1.00  0.00      PROE
ATOM   1500  HA2 GLY    16      -3.750  41.569  18.733  1.00  0.00      PROE
ATOM   1501  C   GLY    16      -2.823  41.961  16.887  1.00  0.00      PROE
ATOM   1502  O   GLY    16      -1.672  41.902  17.329  1.00  0.00      PROE
ATOM   1503  N   MET    17      -3.098  42.426  15.650  1.00  0.00      PROE
ATOM   1504  HN  MET    17      -4.026  42.387  15.259  1.00  0.00      PROE
ATOM   1505  CA  MET    17      -2.063  43.009  14.833  1.00  0.00      PROE
ATOM   1506  HA  MET    17      -1.218  42.332  14.843  1.00  0.00      PROE
ATOM   1507  CB  MET    17      -2.530  43.176  13.384  1.00  0.00      PROE
ATOM   1508  HB1 MET    17      -3.528  43.659  13.408  1.00  0.00      PROE
ATOM   1509  HB2 MET    17      -2.630  42.169  12.942  1.00  0.00      PROE
ATOM   1510  CG  MET    17      -1.601  44.028  12.521  1.00  0.00      PROE
ATOM   1511  HG1 MET    17      -0.563  43.822  12.845  1.00  0.00      PROE
ATOM   1512  HG2 MET    17      -1.839  45.091  12.719  1.00  0.00      PROE
ATOM   1513  SD  MET    17      -1.700  43.746  10.748  1.00  0.00      PROE
ATOM   1514  CE  MET    17      -3.337  44.508  10.604  1.00  0.00      PROE
ATOM   1515  HE1 MET    17      -3.370  45.504  11.099  1.00  0.00      PROE
ATOM   1516  HE2 MET    17      -4.109  43.866  11.076  1.00  0.00      PROE
ATOM   1517  HE3 MET    17      -3.595  44.649   9.533  1.00  0.00      PROE
ATOM   1518  C   MET    17      -1.495  44.293  15.378  1.00  0.00      PROE
ATOM   1519  O   MET    17      -0.312  44.325  15.679  1.00  0.00      PROE
ATOM   1520  N   ILE    18      -2.305  45.327  15.642  1.00  0.00      PROE
ATOM   1521  HN  ILE    18      -3.251  45.391  15.281  1.00  0.00      PROE
ATOM   1522  CA  ILE    18      -1.856  46.441  16.420  1.00  0.00      PROE
ATOM   1523  HA  ILE    18      -1.019  46.923  15.919  1.00  0.00      PROE
ATOM   1524  CB  ILE    18      -3.063  47.322  16.459  1.00  0.00      PROE
ATOM   1525  HB  ILE    18      -3.964  46.934  16.970  1.00  0.00      PROE
ATOM   1526  CG2 ILE    18      -2.659  48.097  17.532  1.00  0.00      PROE
ATOM   1527 HG21 ILE    18      -1.585  48.580  17.523  1.00  0.00      PROE
ATOM   1528 HG22 ILE    18      -2.571  48.212  18.598  1.00  0.00      PROE
ATOM   1529 HG23 ILE    18      -3.518  48.753  17.393  1.00  0.00      PROE
ATOM   1530  CG1 ILE    18      -3.621  47.993  15.085  1.00  0.00      PROE
ATOM   1531 HG11 ILE    18      -4.481  48.639  15.304  1.00  0.00      PROE
ATOM   1532 HG12 ILE    18      -3.985  47.103  14.563  1.00  0.00      PROE
ATOM   1533  CD  ILE    18      -2.751  48.661  13.977  1.00  0.00      PROE
ATOM   1534  HD1 ILE    18      -1.747  48.107  13.964  1.00  0.00      PROE
ATOM   1535  HD2 ILE    18      -2.603  49.772  14.220  1.00  0.00      PROE
ATOM   1536  HD3 ILE    18      -3.055  49.108  13.092  1.00  0.00      PROE
ATOM   1537  C   ILE    18      -1.227  46.158  17.847  1.00  0.00      PROE
ATOM   1538  O   ILE    18      -0.155  46.704  18.135  1.00  0.00      PROE
ATOM   1539  N   ASP    19      -1.813  45.323  18.746  1.00  0.00      PROE
ATOM   1540  HN  ASP    19      -2.717  44.914  18.585  1.00  0.00      PROE
ATOM   1541  CA  ASP    19      -1.180  44.937  20.011  1.00  0.00      PROE
ATOM   1542  HA  ASP    19      -1.154  45.807  20.672  1.00  0.00      PROE
ATOM   1543  CB  ASP    19      -2.061  43.869  20.714  1.00  0.01      PROE
ATOM   1544  HB1 ASP    19      -1.522  43.413  21.553  1.00  0.03      PROE
ATOM   1545  HB2 ASP    19      -2.267  43.065  19.983  1.00  0.00      PROE
ATOM   1546  CG  ASP    19      -3.398  44.397  21.235  1.00  0.03      PROE
ATOM   1547  OD1 ASP    19      -3.492  45.604  21.570  1.00  0.03      PROE
ATOM   1548  OD2 ASP    19      -4.292  43.526  21.428  1.00  0.03      PROE
ATOM   1549  C   ASP    19       0.271  44.351  19.742  1.00  0.00      PROE
ATOM   1550  O   ASP    19       1.232  44.642  20.445  1.00  0.00      PROE
ATOM   1551  N   GLY    20       0.476  43.521  18.679  1.00  0.00      PROE
ATOM   1552  HN  GLY    20      -0.310  43.208  18.161  1.00  0.00      PROE
ATOM   1553  CA  GLY    20       1.741  43.011  18.154  1.00  0.00      PROE
ATOM   1554  HA1 GLY    20       1.489  42.287  17.395  1.00  0.00      PROE
ATOM   1555  HA2 GLY    20       2.294  42.573  18.963  1.00  0.00      PROE
ATOM   1556  C   GLY    20       2.648  43.984  17.471  1.00  0.00      PROE
ATOM   1557  O   GLY    20       3.862  43.901  17.614  1.00  0.00      PROE
ATOM   1558  N   TRP    21       2.124  44.908  16.658  1.00  0.00      PROE
ATOM   1559  HN  TRP    21       1.143  44.889  16.431  1.00  0.00      PROE
ATOM   1560  CA  TRP    21       2.905  45.969  16.052  1.00  0.00      PROE
ATOM   1561  HA  TRP    21       3.734  45.481  15.563  1.00  0.00      PROE
ATOM   1562  CB  TRP    21       2.105  46.811  15.007  1.00  0.00      PROE
ATOM   1563  HB1 TRP    21       1.150  47.107  15.488  1.00  0.00      PROE
ATOM   1564  HB2 TRP    21       1.877  46.157  14.140  1.00  0.00      PROE
ATOM   1565  CG  TRP    21       2.754  48.066  14.497  1.00  0.00      PROE
ATOM   1566  CD1 TRP    21       2.634  49.315  15.065  1.00  0.00      PROE
ATOM   1567  HD1 TRP    21       1.833  49.581  15.753  1.00  0.00      PROE
ATOM   1568  NE1 TRP    21       3.573  50.209  14.497  1.00  0.00      PROE
ATOM   1569  HE1 TRP    21       3.247  51.120  14.248  1.00  0.00      PROE
ATOM   1570  CE2 TRP    21       4.081  49.575  13.406  1.00  0.00      PROE
ATOM   1571  CD2 TRP    21       3.809  48.170  13.552  1.00  0.00      PROE
ATOM   1572  CE3 TRP    21       4.678  47.244  12.973  1.00  0.00      PROE
ATOM   1573  HE3 TRP    21       4.746  46.217  13.277  1.00  0.00      PROE
ATOM   1574  CZ3 TRP    21       5.453  47.725  11.975  1.00  0.00      PROE
ATOM   1575  HZ3 TRP    21       6.126  46.983  11.468  1.00  0.00      PROE
ATOM   1576  CZ2 TRP    21       4.819  50.106  12.444  1.00  0.00      PROE
ATOM   1577  HZ2 TRP    21       5.149  51.136  12.277  1.00  0.00      PROE
ATOM   1578  CH2 TRP    21       5.260  49.166  11.659  1.00  0.00      PROE
ATOM   1579  HH2 TRP    21       5.838  49.842  11.019  1.00  0.00      PROE
ATOM   1580  C   TRP    21       3.470  46.872  17.127  1.00  0.00      PROE
ATOM   1581  O   TRP    21       4.658  47.183  17.163  1.00  0.00      PROE
ATOM   1582  N   TYR    22       2.622  47.220  18.107  1.00  0.00      PROE
ATOM   1583  HN  TYR    22       1.647  47.003  18.008  1.00  0.00      PROE
ATOM   1584  CA  TYR    22       3.051  47.806  19.367  1.00  0.00      PROE
ATOM   1585  HA  TYR    22       3.568  48.714  19.130  1.00  0.00      PROE
ATOM   1586  CB  TYR    22       1.881  48.109  20.317  1.00  0.00      PROE
ATOM   1587  HB1 TYR    22       2.270  48.346  21.331  1.00  0.02      PROE
ATOM   1588  HB2 TYR    22       1.207  47.244  20.386  1.00  0.00      PROE
ATOM   1589  CG  TYR    22       1.079  49.241  19.930  1.00  0.00      PROE
ATOM   1590  CD1 TYR    22       1.667  50.292  19.323  1.00  0.00      PROE
ATOM   1591  HD1 TYR    22       2.671  50.380  18.927  1.00  0.00      PROE
ATOM   1592  CE1 TYR    22       0.929  51.327  19.331  1.00  0.00      PROE
ATOM   1593  HE1 TYR    22       1.597  51.836  18.953  1.00  0.00      PROE
ATOM   1594  CZ  TYR    22      -0.095  51.603  20.030  1.00  0.00      PROE
ATOM   1595  OH  TYR    22      -0.551  52.549  19.404  1.00  0.00      PROE
ATOM   1596  HH  TYR    22      -1.406  52.645  19.856  1.00  0.00      PROE
ATOM   1597  CD2 TYR    22      -0.219  49.358  20.462  1.00  0.00      PROE
ATOM   1598  HD2 TYR    22      -0.707  48.556  20.865  1.00  0.00      PROE
ATOM   1599  CE2 TYR    22      -0.745  50.594  20.737  1.00  0.00      PROE
ATOM   1600  HE2 TYR    22      -1.823  50.572  20.926  1.00  0.00      PROE
ATOM   1601  C   TYR    22       4.072  46.997  20.145  1.00  0.00      PROE
ATOM   1602  O   TYR    22       5.238  47.367  20.212  1.00  0.00      PROE
ATOM   1603  N   GLY    23       3.619  45.843  20.661  1.00  0.01      PROE
ATOM   1604  HN  GLY    23       2.633  45.681  20.659  1.00  0.00      PROE
ATOM   1605  CA  GLY    23       4.344  44.748  21.269  1.00  0.03      PROE
ATOM   1606  HA1 GLY    23       5.376  44.830  20.993  1.00  0.01      PROE
ATOM   1607  HA2 GLY    23       3.895  43.837  20.903  1.00  0.00      PROE
ATOM   1608  C   GLY    23       4.300  44.697  22.799  1.00  0.05      PROE
ATOM   1609  OT1 GLY    23       3.328  45.164  23.450  1.00  0.05      PROE
ATOM   1610  OT2 GLY    23       5.307  44.163  23.349  1.00  0.05      PROE
ATOM   1611  N   GLY     1       6.393  -0.864  15.324  1.00  0.00      PROF
ATOM   1612  HT1 GLY     1       6.828  -1.380  16.112  1.00  0.00      PROF
ATOM   1613  HT2 GLY     1       5.476  -0.458  15.664  1.00  0.00      PROF
ATOM   1614  HT3 GLY     1       7.010  -0.063  15.055  1.00  0.00      PROF
ATOM   1615  CA  GLY     1       6.155  -1.780  14.168  1.00  0.00      PROF
ATOM   1616  HA1 GLY     1       5.487  -2.565  14.481  1.00  0.00      PROF
ATOM   1617  HA2 GLY     1       7.113  -2.166  13.851  1.00  0.00      PROF
ATOM   1618  C   GLY     1       5.561  -1.061  13.012  1.00  0.00      PROF
ATOM   1619  O   GLY     1       4.552  -0.379  13.126  1.00  0.00      PROF
ATOM   1620  N   LEU     2       6.260  -1.165  11.878  1.00  0.00      PROF
ATOM   1621  HN  LEU     2       7.143  -1.611  11.900  1.00  0.00      PROF
ATOM   1622  CA  LEU     2       5.921  -0.544  10.618  1.00  0.00      PROF
ATOM   1623  HA  LEU     2       5.988   0.518  10.735  1.00  0.00      PROF
ATOM   1624  CB  LEU     2       6.870  -1.013   9.516  1.00  0.00      PROF
ATOM   1625  HB1 LEU     2       6.630  -2.069   9.258  1.00  0.00      PROF
ATOM   1626  HB2 LEU     2       7.905  -0.976   9.910  1.00  0.00      PROF
ATOM   1627  CG  LEU     2       6.776  -0.198   8.212  1.00  0.00      PROF
ATOM   1628  HG  LEU     2       5.776  -0.287   7.752  1.00  0.00      PROF
ATOM   1629  CD1 LEU     2       7.029   1.304   8.445  1.00  0.00      PROF
ATOM   1630 HD11 LEU     2       8.017   1.475   8.912  1.00  0.00      PROF
ATOM   1631 HD12 LEU     2       6.243   1.704   9.127  1.00  0.00      PROF
ATOM   1632 HD13 LEU     2       6.981   1.860   7.487  1.00  0.00      PROF
ATOM   1633  CD2 LEU     2       7.549  -0.883   7.112  1.00  0.00      PROF
ATOM   1634 HD21 LEU     2       7.358  -1.900   6.890  1.00  0.00      PROF
ATOM   1635 HD22 LEU     2       8.452  -1.345   7.527  1.00  0.00      PROF
ATOM   1636 HD23 LEU     2       7.720  -0.235   6.223  1.00  0.00      PROF
ATOM   1637  C   LEU     2       4.548  -0.878  10.116  1.00  0.00      PROF
ATOM   1638  O   LEU     2       3.751   0.019   9.885  1.00  0.00      PROF
ATOM   1639  N   PHE     3       4.227  -2.194  10.053  1.00  0.00      PROF
ATOM   1640  HN  PHE     3       4.924  -2.876  10.239  1.00  0.00      PROF
ATOM   1641  CA  PHE     3       2.904  -2.695   9.700  1.00  0.00      PROF
ATOM   1642  HA  PHE     3       2.446  -1.981   9.036  1.00  0.00      PROF
ATOM   1643  CB  PHE     3       2.959  -4.114   8.991  1.00  0.00      PROF
ATOM   1644  HB1 PHE     3       2.049  -4.240   8.356  1.00  0.00      PROF
ATOM   1645  HB2 PHE     3       2.987  -4.929   9.741  1.00  0.00      PROF
ATOM   1646  CG  PHE     3       4.150  -4.309   8.065  1.00  0.00      PROF
ATOM   1647  CD1 PHE     3       5.375  -4.853   8.508  1.00  0.00      PROF
ATOM   1648  HD1 PHE     3       5.530  -5.078   9.559  1.00  0.00      PROF
ATOM   1649  CE1 PHE     3       6.380  -5.096   7.560  1.00  0.00      PROF
ATOM   1650  HE1 PHE     3       7.229  -5.679   7.772  1.00  0.00      PROF
ATOM   1651  CZ  PHE     3       6.301  -4.586   6.262  1.00  0.00      PROF
ATOM   1652  HZ  PHE     3       7.152  -4.659   5.593  1.00  0.00      PROF
ATOM   1653  CD2 PHE     3       4.004  -3.997   6.696  1.00  0.00      PROF
ATOM   1654  HD2 PHE     3       3.022  -3.746   6.321  1.00  0.00      PROF
ATOM   1655  CE2 PHE     3       5.114  -3.982   5.833  1.00  0.00      PROF
ATOM   1656  HE2 PHE     3       5.048  -3.522   4.849  1.00  0.00      PROF
ATOM   1657  C   PHE     3       1.992  -2.667  10.946  1.00  0.00      PROF
ATOM   1658  O   PHE     3       0.767  -2.637  10.857  1.00  0.00      PROF
ATOM   1659  N   GLY     4       2.591  -2.603  12.161  1.00  0.00      PROF
ATOM   1660  HN  GLY     4       3.561  -2.757  12.209  1.00  0.00      PROF
ATOM   1661  CA  GLY     4       1.957  -2.327  13.444  1.00  0.00      PROF
ATOM   1662  HA1 GLY     4       2.731  -2.364  14.199  1.00  0.00      PROF
ATOM   1663  HA2 GLY     4       1.225  -3.106  13.630  1.00  0.00      PROF
ATOM   1664  C   GLY     4       1.263  -0.960  13.535  1.00  0.00      PROF
ATOM   1665  O   GLY     4       0.251  -0.868  14.212  1.00  0.00      PROF
ATOM   1666  N   ALA     5       1.747   0.147  12.889  1.00  0.00      PROF
ATOM   1667  HN  ALA     5       2.651   0.139  12.463  1.00  0.00      PROF
ATOM   1668  CA  ALA     5       1.037   1.433  12.763  1.00  0.00      PROF
ATOM   1669  HA  ALA     5       0.808   1.792  13.753  1.00  0.00      PROF
ATOM   1670  CB  ALA     5       1.923   2.456  12.031  1.00  0.00      PROF
ATOM   1671  HB1 ALA     5       2.034   2.179  10.959  1.00  0.00      PROF
ATOM   1672  HB2 ALA     5       2.932   2.485  12.490  1.00  0.00      PROF
ATOM   1673  HB3 ALA     5       1.462   3.467  12.091  1.00  0.00      PROF
ATOM   1674  C   ALA     5      -0.280   1.359  11.993  1.00  0.00      PROF
ATOM   1675  O   ALA     5      -1.329   1.910  12.345  1.00  0.00      PROF
ATOM   1676  N   ILE     6      -0.224   0.584  10.899  1.00  0.00      PROF
ATOM   1677  HN  ILE     6       0.644   0.196  10.602  1.00  0.00      PROF
ATOM   1678  CA  ILE     6      -1.357   0.198  10.096  1.00  0.00      PROF
ATOM   1679  HA  ILE     6      -1.897   1.094   9.863  1.00  0.00      PROF
ATOM   1680  CB  ILE     6      -0.883  -0.517   8.827  1.00  0.00      PROF
ATOM   1681  HB  ILE     6      -0.237  -1.378   9.096  1.00  0.00      PROF
ATOM   1682  CG2 ILE     6      -2.056  -1.033   7.980  1.00  0.00      PROF
ATOM   1683 HG21 ILE     6      -2.720  -0.195   7.680  1.00  0.00      PROF
ATOM   1684 HG22 ILE     6      -2.651  -1.773   8.554  1.00  0.00      PROF
ATOM   1685 HG23 ILE     6      -1.673  -1.523   7.057  1.00  0.00      PROF
ATOM   1686  CG1 ILE     6       0.034   0.397   8.009  1.00  0.00      PROF
ATOM   1687 HG11 ILE     6       0.767   0.857   8.703  1.00  0.00      PROF
ATOM   1688 HG12 ILE     6      -0.590   1.191   7.554  1.00  0.00      PROF
ATOM   1689  CD  ILE     6       0.816  -0.319   6.908  1.00  0.00      PROF
ATOM   1690  HD1 ILE     6       0.134  -0.624   6.086  1.00  0.00      PROF
ATOM   1691  HD2 ILE     6       1.319  -1.224   7.308  1.00  0.00      PROF
ATOM   1692  HD3 ILE     6       1.581   0.373   6.492  1.00  0.00      PROF
ATOM   1693  C   ILE     6      -2.363  -0.617  10.858  1.00  0.00      PROF
ATOM   1694  O   ILE     6      -3.552  -0.288  10.885  1.00  0.00      PROF
ATOM   1695  N   ALA     7      -1.864  -1.636  11.585  1.00  0.00      PROF
ATOM   1696  HN  ALA     7      -0.901  -1.916  11.468  1.00  0.00      PROF
ATOM   1697  CA  ALA     7      -2.669  -2.451  12.477  1.00  0.00      PROF
ATOM   1698  HA  ALA     7      -3.541  -2.783  11.948  1.00  0.00      PROF
ATOM   1699  CB  ALA     7      -1.829  -3.620  12.975  1.00  0.00      PROF
ATOM   1700  HB1 ALA     7      -1.018  -3.261  13.645  1.00  0.00      PROF
ATOM   1701  HB2 ALA     7      -1.375  -4.144  12.111  1.00  0.00      PROF
ATOM   1702  HB3 ALA     7      -2.477  -4.323  13.543  1.00  0.00      PROF
ATOM   1703  C   ALA     7      -3.228  -1.790  13.709  1.00  0.00      PROF
ATOM   1704  O   ALA     7      -4.257  -2.197  14.245  1.00  0.00      PROF
ATOM   1705  N   GLY     8      -2.557  -0.720  14.140  1.00  0.00      PROF
ATOM   1706  HN  GLY     8      -1.669  -0.524  13.726  1.00  0.00      PROF
ATOM   1707  CA  GLY     8      -2.986   0.171  15.197  1.00  0.00      PROF
ATOM   1708  HA1 GLY     8      -2.152   0.805  15.426  1.00  0.00      PROF
ATOM   1709  HA2 GLY     8      -3.307  -0.418  16.030  1.00  0.00      PROF
ATOM   1710  C   GLY     8      -4.091   1.092  14.848  1.00  0.00      PROF
ATOM   1711  O   GLY     8      -4.949   1.421  15.673  1.00  0.00      PROF
ATOM   1712  N   PHE     9      -4.091   1.544  13.579  1.00  0.00      PROF
ATOM   1713  HN  PHE     9      -3.340   1.345  12.945  1.00  0.00      PROF
ATOM   1714  CA  PHE     9      -5.135   2.404  13.082  1.00  0.00      PROF
ATOM   1715  HA  PHE     9      -5.119   3.278  13.720  1.00  0.00      PROF
ATOM   1716  CB  PHE     9      -4.877   2.810  11.592  1.00  0.00      PROF
ATOM   1717  HB1 PHE     9      -5.108   1.955  10.907  1.00  0.00      PROF
ATOM   1718  HB2 PHE     9      -3.808   3.095  11.415  1.00  0.00      PROF
ATOM   1719  CG  PHE     9      -5.758   4.003  11.225  1.00  0.00      PROF
ATOM   1720  CD1 PHE     9      -5.769   5.220  11.961  1.00  0.00      PROF
ATOM   1721  HD1 PHE     9      -5.154   5.315  12.835  1.00  0.00      PROF
ATOM   1722  CE1 PHE     9      -6.547   6.321  11.576  1.00  0.00      PROF
ATOM   1723  HE1 PHE     9      -6.543   7.225  12.174  1.00  0.00      PROF
ATOM   1724  CZ  PHE     9      -7.311   6.220  10.409  1.00  0.00      PROF
ATOM   1725  HZ  PHE     9      -7.934   7.035  10.070  1.00  0.00      PROF
ATOM   1726  CD2 PHE     9      -6.537   3.930  10.063  1.00  0.00      PROF
ATOM   1727  HD2 PHE     9      -6.556   3.021   9.469  1.00  0.00      PROF
ATOM   1728  CE2 PHE     9      -7.278   5.040   9.655  1.00  0.00      PROF
ATOM   1729  HE2 PHE     9      -7.831   4.986   8.738  1.00  0.00      PROF
ATOM   1730  C   PHE     9      -6.511   1.724  13.268  1.00  0.00      PROF
ATOM   1731  O   PHE     9      -7.476   2.333  13.724  1.00  0.00      PROF
ATOM   1732  N   ILE    10      -6.598   0.408  13.015  1.00  0.00      PROF
ATOM   1733  HN  ILE    10      -5.862  -0.058  12.523  1.00  0.00      PROF
ATOM   1734  CA  ILE    10      -7.741  -0.416  13.380  1.00  0.00      PROF
ATOM   1735  HA  ILE    10      -8.628   0.030  12.958  1.00  0.00      PROF
ATOM   1736  CB  ILE    10      -7.497  -1.812  12.823  1.00  0.00      PROF
ATOM   1737  HB  ILE    10      -6.780  -2.352  13.478  1.00  0.00      PROF
ATOM   1738  CG2 ILE    10      -8.841  -2.557  12.782  1.00  0.00      PROF
ATOM   1739 HG21 ILE    10      -9.546  -1.985  12.148  1.00  0.00      PROF
ATOM   1740 HG22 ILE    10      -9.294  -2.643  13.796  1.00  0.00      PROF
ATOM   1741 HG23 ILE    10      -8.729  -3.579  12.364  1.00  0.00      PROF
ATOM   1742  CG1 ILE    10      -6.738  -1.755  11.471  1.00  0.00      PROF
ATOM   1743 HG11 ILE    10      -5.671  -1.525  11.683  1.00  0.00      PROF
ATOM   1744 HG12 ILE    10      -7.178  -0.956  10.844  1.00  0.00      PROF
ATOM   1745  CD  ILE    10      -6.668  -3.046  10.682  1.00  0.00      PROF
ATOM   1746  HD1 ILE    10      -7.581  -3.332  10.297  1.00  0.00      PROF
ATOM   1747  HD2 ILE    10      -6.463  -3.929  11.291  1.00  0.00      PROF
ATOM   1748  HD3 ILE    10      -6.035  -2.963   9.787  1.00  0.00      PROF
ATOM   1749  C   ILE    10      -8.127  -0.508  14.852  1.00  0.00      PROF
ATOM   1750  O   ILE    10      -9.293  -0.461  15.180  1.00  0.00      PROF
ATOM   1751  N   GLU    11      -7.187  -0.619  15.798  1.00  0.00      PROF
ATOM   1752  HN  GLU    11      -6.226  -0.638  15.553  1.00  0.00      PROF
ATOM   1753  CA  GLU    11      -7.466  -0.740  17.206  1.00  0.00      PROF
ATOM   1754  HA  GLU    11      -8.361  -1.287  17.346  1.00  0.00      PROF
ATOM   1755  CB  GLU    11      -6.294  -1.444  17.907  1.00  0.00      PROF
ATOM   1756  HB1 GLU    11      -6.456  -1.417  19.008  1.00  0.00      PROF
ATOM   1757  HB2 GLU    11      -5.368  -0.876  17.669  1.00  0.00      PROF
ATOM   1758  CG  GLU    11      -6.082  -2.907  17.494  1.00  0.00      PROF
ATOM   1759  HG1 GLU    11      -5.649  -2.960  16.472  1.00  0.00      PROF
ATOM   1760  HG2 GLU    11      -7.032  -3.468  17.525  1.00  0.00      PROF
ATOM   1761  CD  GLU    11      -5.055  -3.575  18.367  1.00  0.00      PROF
ATOM   1762  OE1 GLU    11      -5.058  -4.765  18.400  1.00  0.00      PROF
ATOM   1763  OE2 GLU    11      -4.124  -2.946  18.885  1.00  0.00      PROF
ATOM   1764  C   GLU    11      -7.703   0.534  17.976  1.00  0.00      PROF
ATOM   1765  O   GLU    11      -8.279   0.492  19.068  1.00  0.00      PROF
ATOM   1766  N   GLY    12      -7.296   1.730  17.514  1.00  0.00      PROF
ATOM   1767  HN  GLY    12      -6.800   1.877  16.655  1.00  0.00      PROF
ATOM   1768  CA  GLY    12      -7.474   2.852  18.407  1.00  0.00      PROF
ATOM   1769  HA1 GLY    12      -6.784   2.753  19.230  1.00  0.00      PROF
ATOM   1770  HA2 GLY    12      -8.482   2.806  18.747  1.00  0.00      PROF
ATOM   1771  C   GLY    12      -7.298   4.198  17.766  1.00  0.00      PROF
ATOM   1772  O   GLY    12      -6.756   5.116  18.378  1.00  0.00      PROF
ATOM   1773  N   GLY    13      -7.729   4.357  16.497  1.00  0.00      PROF
ATOM   1774  HN  GLY    13      -8.266   3.632  16.071  1.00  0.00      PROF
ATOM   1775  CA  GLY    13      -7.499   5.530  15.649  1.00  0.00      PROF
ATOM   1776  HA1 GLY    13      -8.152   6.313  16.001  1.00  0.00      PROF
ATOM   1777  HA2 GLY    13      -7.765   5.233  14.640  1.00  0.00      PROF
ATOM   1778  C   GLY    13      -6.065   6.051  15.589  1.00  0.00      PROF
ATOM   1779  O   GLY    13      -5.116   5.288  15.445  1.00  0.00      PROF
ATOM   1780  N   TRP    14      -5.873   7.391  15.624  1.00  0.00      PROF
ATOM   1781  HN  TRP    14      -6.658   7.972  15.788  1.00  0.00      PROF
ATOM   1782  CA  TRP    14      -4.603   8.099  15.446  1.00  0.00      PROF
ATOM   1783  HA  TRP    14      -4.100   7.741  14.560  1.00  0.00      PROF
ATOM   1784  CB  TRP    14      -4.901   9.621  15.326  1.00  0.00      PROF
ATOM   1785  HB1 TRP    14      -5.300   9.960  16.307  1.00  0.00      PROF
ATOM   1786  HB2 TRP    14      -5.715   9.699  14.586  1.00  0.00      PROF
ATOM   1787  CG  TRP    14      -3.805  10.558  14.880  1.00  0.00      PROF
ATOM   1788  CD1 TRP    14      -3.385  11.694  15.540  1.00  0.00      PROF
ATOM   1789  HD1 TRP    14      -3.778  12.074  16.469  1.00  0.00      PROF
ATOM   1790  NE1 TRP    14      -2.410  12.320  14.820  1.00  0.00      PROF
ATOM   1791  HE1 TRP    14      -1.859  13.074  15.104  1.00  0.00      PROF
ATOM   1792  CE2 TRP    14      -2.224  11.677  13.649  1.00  0.00      PROF
ATOM   1793  CD2 TRP    14      -3.052  10.534  13.637  1.00  0.00      PROF
ATOM   1794  CE3 TRP    14      -2.993   9.689  12.510  1.00  0.00      PROF
ATOM   1795  HE3 TRP    14      -3.615   8.823  12.416  1.00  0.00      PROF
ATOM   1796  CZ3 TRP    14      -2.095   9.968  11.467  1.00  0.00      PROF
ATOM   1797  HZ3 TRP    14      -2.006   9.283  10.623  1.00  0.00      PROF
ATOM   1798  CZ2 TRP    14      -1.375  11.979  12.615  1.00  0.00      PROF
ATOM   1799  HZ2 TRP    14      -0.742  12.846  12.642  1.00  0.00      PROF
ATOM   1800  CH2 TRP    14      -1.325  11.121  11.526  1.00  0.00      PROF
ATOM   1801  HH2 TRP    14      -0.663  11.391  10.722  1.00  0.00      PROF
ATOM   1802  C   TRP    14      -3.632   7.800  16.542  1.00  0.00      PROF
ATOM   1803  O   TRP    14      -2.453   7.580  16.288  1.00  0.00      PROF
ATOM   1804  N   THR    15      -4.144   7.733  17.787  1.00  0.00      PROF
ATOM   1805  HN  THR    15      -5.080   8.035  17.988  1.00  0.00      PROF
ATOM   1806  CA  THR    15      -3.403   7.299  18.954  1.00  0.00      PROF
ATOM   1807  HA  THR    15      -2.561   7.941  19.123  1.00  0.00      PROF
ATOM   1808  CB  THR    15      -4.367   7.329  20.128  1.00  0.00      PROF
ATOM   1809  HB  THR    15      -5.224   6.640  19.937  1.00  0.00      PROF
ATOM   1810  OG1 THR    15      -4.888   8.635  20.291  1.00  0.00      PROF
ATOM   1811  HG1 THR    15      -5.334   8.621  21.136  1.00  0.00      PROF
ATOM   1812  CG2 THR    15      -3.674   7.006  21.438  1.00  0.03      PROF
ATOM   1813 HG21 THR    15      -2.862   7.741  21.631  1.00  0.03      PROF
ATOM   1814 HG22 THR    15      -3.242   5.986  21.404  1.00  0.02      PROF
ATOM   1815 HG23 THR    15      -4.405   7.064  22.274  1.00  0.05      PROF
ATOM   1816  C   THR    15      -2.796   5.929  18.848  1.00  0.00      PROF
ATOM   1817  O   THR    15      -1.609   5.741  19.124  1.00  0.00      PROF
ATOM   1818  N   GLY    16      -3.604   4.950  18.396  1.00  0.00      PROF
ATOM   1819  HN  GLY    16      -4.529   5.155  18.061  1.00  0.00      PROF
ATOM   1820  CA  GLY    16      -3.212   3.546  18.391  1.00  0.00      PROF
ATOM   1821  HA1 GLY    16      -4.075   2.931  18.203  1.00  0.00      PROF
ATOM   1822  HA2 GLY    16      -2.722   3.299  19.314  1.00  0.00      PROF
ATOM   1823  C   GLY    16      -2.253   3.302  17.314  1.00  0.00      PROF
ATOM   1824  O   GLY    16      -1.375   2.448  17.401  1.00  0.00      PROF
ATOM   1825  N   MET    17      -2.424   4.105  16.264  1.00  0.00      PROF
ATOM   1826  HN  MET    17      -3.215   4.725  16.263  1.00  0.00      PROF
ATOM   1827  CA  MET    17      -1.547   4.184  15.135  1.00  0.00      PROF
ATOM   1828  HA  MET    17      -1.332   3.172  14.846  1.00  0.00      PROF
ATOM   1829  CB  MET    17      -2.299   4.952  14.003  1.00  0.00      PROF
ATOM   1830  HB1 MET    17      -2.842   5.823  14.440  1.00  0.00      PROF
ATOM   1831  HB2 MET    17      -3.057   4.274  13.552  1.00  0.00      PROF
ATOM   1832  CG  MET    17      -1.381   5.475  12.896  1.00  0.00      PROF
ATOM   1833  HG1 MET    17      -0.786   4.617  12.530  1.00  0.00      PROF
ATOM   1834  HG2 MET    17      -0.712   6.236  13.341  1.00  0.00      PROF
ATOM   1835  SD  MET    17      -2.168   6.225  11.475  1.00  0.00      PROF
ATOM   1836  CE  MET    17      -0.590   6.529  10.634  1.00  0.00      PROF
ATOM   1837  HE1 MET    17      -0.040   5.583  10.441  1.00  0.00      PROF
ATOM   1838  HE2 MET    17       0.063   7.191  11.244  1.00  0.00      PROF
ATOM   1839  HE3 MET    17      -0.784   7.019   9.658  1.00  0.00      PROF
ATOM   1840  C   MET    17      -0.135   4.687  15.355  1.00  0.00      PROF
ATOM   1841  O   MET    17       0.848   4.105  14.866  1.00  0.00      PROF
ATOM   1842  N   ILE    18      -0.000   5.797  16.115  1.00  0.00      PROF
ATOM   1843  HN  ILE    18      -0.782   6.320  16.470  1.00  0.00      PROF
ATOM   1844  CA  ILE    18       1.304   6.333  16.386  1.00  0.00      PROF
ATOM   1845  HA  ILE    18       1.887   6.227  15.488  1.00  0.00      PROF
ATOM   1846  CB  ILE    18       1.210   7.816  16.759  1.00  0.00      PROF
ATOM   1847  HB  ILE    18       0.525   7.948  17.629  1.00  0.00      PROF
ATOM   1848  CG2 ILE    18       2.608   8.294  17.116  1.00  0.00      PROF
ATOM   1849 HG21 ILE    18       3.339   8.022  16.331  1.00  0.00      PROF
ATOM   1850 HG22 ILE    18       2.938   7.864  18.087  1.00  0.00      PROF
ATOM   1851 HG23 ILE    18       2.579   9.392  17.184  1.00  0.00      PROF
ATOM   1852  CG1 ILE    18       0.657   8.712  15.625  1.00  0.00      PROF
ATOM   1853 HG11 ILE    18      -0.220   8.205  15.169  1.00  0.00      PROF
ATOM   1854 HG12 ILE    18       1.447   8.820  14.851  1.00  0.00      PROF
ATOM   1855  CD  ILE    18       0.218  10.114  16.077  1.00  0.00      PROF
ATOM   1856  HD1 ILE    18       1.065  10.673  16.519  1.00  0.00      PROF
ATOM   1857  HD2 ILE    18      -0.588  10.047  16.839  1.00  0.00      PROF
ATOM   1858  HD3 ILE    18      -0.159  10.694  15.205  1.00  0.00      PROF
ATOM   1859  C   ILE    18       2.041   5.480  17.422  1.00  0.00      PROF
ATOM   1860  O   ILE    18       3.263   5.336  17.414  1.00  0.00      PROF
ATOM   1861  N   ASP    19       1.279   4.861  18.328  1.00  0.00      PROF
ATOM   1862  HN  ASP    19       0.298   4.987  18.308  1.00  0.00      PROF
ATOM   1863  CA  ASP    19       1.724   3.953  19.353  1.00  0.00      PROF
ATOM   1864  HA  ASP    19       2.573   4.387  19.869  1.00  0.00      PROF
ATOM   1865  CB  ASP    19       0.507   3.756  20.300  1.00  0.00      PROF
ATOM   1866  HB1 ASP    19      -0.372   3.412  19.719  1.00  0.00      PROF
ATOM   1867  HB2 ASP    19       0.254   4.724  20.784  1.00  0.00      PROF
ATOM   1868  CG  ASP    19       0.739   2.757  21.411  1.00  0.03      PROF
ATOM   1869  OD1 ASP    19       1.864   2.701  21.959  1.00  0.04      PROF
ATOM   1870  OD2 ASP    19      -0.276   2.163  21.859  1.00  0.04      PROF
ATOM   1871  C   ASP    19       2.265   2.700  18.710  1.00  0.00      PROF
ATOM   1872  O   ASP    19       3.308   2.196  19.115  1.00  0.00      PROF
ATOM   1873  N   GLY    20       1.589   2.269  17.606  1.00  0.00      PROF
ATOM   1874  HN  GLY    20       0.722   2.705  17.371  1.00  0.00      PROF
ATOM   1875  CA  GLY    20       1.985   1.205  16.713  1.00  0.00      PROF
ATOM   1876  HA1 GLY    20       1.283   1.212  15.898  1.00  0.00      PROF
ATOM   1877  HA2 GLY    20       1.960   0.294  17.273  1.00  0.00      PROF
ATOM   1878  C   GLY    20       3.340   1.354  16.105  1.00  0.00      PROF
ATOM   1879  O   GLY    20       4.206   0.485  16.238  1.00  0.00      PROF
ATOM   1880  N   TRP    21       3.551   2.475  15.392  1.00  0.00      PROF
ATOM   1881  HN  TRP    21       2.783   3.068  15.138  1.00  0.00      PROF
ATOM   1882  CA  TRP    21       4.853   2.913  14.936  1.00  0.00      PROF
ATOM   1883  HA  TRP    21       5.209   2.169  14.241  1.00  0.00      PROF
ATOM   1884  CB  TRP    21       4.683   4.286  14.233  1.00  0.00      PROF
ATOM   1885  HB1 TRP    21       4.172   4.971  14.948  1.00  0.00      PROF
ATOM   1886  HB2 TRP    21       4.020   4.150  13.353  1.00  0.00      PROF
ATOM   1887  CG  TRP    21       5.933   4.963  13.775  1.00  0.00      PROF
ATOM   1888  CD1 TRP    21       6.379   6.202  14.183  1.00  0.00      PROF
ATOM   1889  HD1 TRP    21       5.920   6.849  14.916  1.00  0.00      PROF
ATOM   1890  NE1 TRP    21       7.523   6.505  13.528  1.00  0.00      PROF
ATOM   1891  HE1 TRP    21       8.027   7.334  13.583  1.00  0.00      PROF
ATOM   1892  CE2 TRP    21       7.888   5.462  12.743  1.00  0.00      PROF
ATOM   1893  CD2 TRP    21       6.936   4.426  12.891  1.00  0.00      PROF
ATOM   1894  CE3 TRP    21       7.157   3.177  12.271  1.00  0.00      PROF
ATOM   1895  HE3 TRP    21       6.541   2.307  12.428  1.00  0.00      PROF
ATOM   1896  CZ3 TRP    21       8.269   3.065  11.439  1.00  0.00      PROF
ATOM   1897  HZ3 TRP    21       8.457   2.150  10.901  1.00  0.00      PROF
ATOM   1898  CZ2 TRP    21       8.947   5.350  11.886  1.00  0.00      PROF
ATOM   1899  HZ2 TRP    21       9.612   6.175  11.690  1.00  0.00      PROF
ATOM   1900  CH2 TRP    21       9.142   4.124  11.264  1.00  0.00      PROF
ATOM   1901  HH2 TRP    21      10.002   3.979  10.637  1.00  0.00      PROF
ATOM   1902  C   TRP    21       5.976   2.986  15.971  1.00  0.00      PROF
ATOM   1903  O   TRP    21       6.975   2.282  15.849  1.00  0.00      PROF
ATOM   1904  N   TYR    22       5.836   3.771  17.048  1.00  0.00      PROF
ATOM   1905  HN  TYR    22       5.015   4.320  17.160  1.00  0.00      PROF
ATOM   1906  CA  TYR    22       6.827   3.867  18.109  1.00  0.00      PROF
ATOM   1907  HA  TYR    22       7.726   4.316  17.700  1.00  0.00      PROF
ATOM   1908  CB  TYR    22       6.305   4.741  19.266  1.00  0.00      PROF
ATOM   1909  HB1 TYR    22       7.007   4.682  20.130  1.00  0.00      PROF
ATOM   1910  HB2 TYR    22       5.302   4.369  19.574  1.00  0.00      PROF
ATOM   1911  CG  TYR    22       6.131   6.157  18.959  1.00  0.00      PROF
ATOM   1912  CD1 TYR    22       6.502   6.792  17.752  1.00  0.00      PROF
ATOM   1913  HD1 TYR    22       6.938   6.208  16.981  1.00  0.00      PROF
ATOM   1914  CE1 TYR    22       6.341   8.159  17.576  1.00  0.00      PROF
ATOM   1915  HE1 TYR    22       6.669   8.659  16.659  1.00  0.00      PROF
ATOM   1916  CZ  TYR    22       6.031   8.828  18.808  1.00  0.00      PROF
ATOM   1917  OH  TYR    22       6.297  10.248  19.196  1.00  0.00      PROF
ATOM   1918  HH  TYR    22       5.370  10.744  19.140  1.00  0.00      PROF
ATOM   1919  CD2 TYR    22       5.486   6.857  19.956  1.00  0.00      PROF
ATOM   1920  HD2 TYR    22       5.102   6.432  20.860  1.00  0.00      PROF
ATOM   1921  CE2 TYR    22       5.438   8.172  19.872  1.00  0.00      PROF
ATOM   1922  HE2 TYR    22       4.994   8.730  20.706  1.00  0.00      PROF
ATOM   1923  C   TYR    22       7.235   2.532  18.750  1.00  0.00      PROF
ATOM   1924  O   TYR    22       8.431   2.245  18.777  1.00  0.00      PROF
ATOM   1925  N   GLY    23       6.242   1.706  19.194  1.00  0.00      PROF
ATOM   1926  HN  GLY    23       5.298   2.037  19.183  1.00  0.00      PROF
ATOM   1927  CA  GLY    23       6.332   0.391  19.826  1.00  0.00      PROF
ATOM   1928  HA1 GLY    23       6.915  -0.263  19.221  1.00  0.00      PROF
ATOM   1929  HA2 GLY    23       5.336   0.042  19.875  1.00  0.00      PROF
ATOM   1930  C   GLY    23       6.901   0.419  21.253  1.00  0.03      PROF
ATOM   1931  OT1 GLY    23       6.417   1.269  22.035  1.00  0.04      PROF
ATOM   1932  OT2 GLY    23       7.836  -0.375  21.573  1.00  0.03      PROF
ATOM   1933  N   POPC    1     -46.781  28.317  20.810  1.00  0.00      MEMB
ATOM   1934  C12 POPC    1     -47.712  27.787  19.731  1.00  0.00      MEMB
ATOM   1935 H12A POPC    1     -48.216  28.563  19.170  1.00  0.00      MEMB
ATOM   1936 H12B POPC    1     -48.464  27.243  20.288  1.00  0.00      MEMB
ATOM   1937  C13 POPC    1     -46.106  27.144  21.452  1.00  0.00      MEMB
ATOM   1938 H13A POPC    1     -45.545  27.376  22.350  1.00  0.00      MEMB
ATOM   1939 H13B POPC    1     -46.847  26.376  21.621  1.00  0.00      MEMB
ATOM   1940 H13C POPC    1     -45.352  26.706  20.789  1.00  0.00      MEMB
ATOM   1941  C14 POPC    1     -45.717  29.176  20.294  1.00  0.00      MEMB
ATOM   1942 H14A POPC    1     -46.160  30.155  20.242  1.00  0.00      MEMB
ATOM   1943 H14B POPC    1     -44.872  29.214  20.975  1.00  0.00      MEMB
ATOM   1944 H14C POPC    1     -45.394  28.713  19.350  1.00  0.00      MEMB
ATOM   1945  C15 POPC    1     -47.611  29.053  21.790  1.00  0.00      MEMB
ATOM   1946 H15A POPC    1     -47.016  29.193  22.668  1.00  0.00      MEMB
ATOM   1947 H15B POPC    1     -48.414  28.425  22.145  1.00  0.00      MEMB
ATOM   1948 H15C POPC    1     -48.069  29.966  21.385  1.00  0.00      MEMB
ATOM   1949  C11 POPC    1     -47.181  26.728  18.748  1.00  0.00      MEMB
ATOM   1950 H11A POPC    1     -48.007  26.513  18.031  1.00  0.00      MEMB
ATOM   1951 H11B POPC    1     -47.031  25.820  19.383  1.00  0.00      MEMB
ATOM   1952  P   POPC    1     -45.180  25.995  17.303  1.00  0.00      MEMB
ATOM   1953  O13 POPC    1     -45.888  24.703  17.387  1.00  0.00      MEMB
ATOM   1954  O14 POPC    1     -43.808  26.255  17.775  1.00  0.00      MEMB
ATOM   1955  O12 POPC    1     -45.999  27.124  18.058  1.00  0.00      MEMB
ATOM   1956  O11 POPC    1     -45.178  26.408  15.800  1.00  0.00      MEMB
ATOM   1957  C1  POPC    1     -45.251  27.787  15.538  1.00  0.00      MEMB
ATOM   1958  HA  POPC    1     -44.630  28.025  14.652  1.00  0.00      MEMB
ATOM   1959  HB  POPC    1     -44.898  28.421  16.392  1.00  0.00      MEMB
ATOM   1960  C2  POPC    1     -46.634  28.112  15.075  1.00  0.00      MEMB
ATOM   1961  HS  POPC    1     -47.385  27.864  15.852  1.00  0.00      MEMB
ATOM   1962  O21 POPC    1     -46.887  27.363  13.875  1.00  0.00      MEMB
ATOM   1963  C21 POPC    1     -48.046  26.750  13.815  1.00  0.00      MEMB
ATOM   1964  O22 POPC    1     -48.969  26.919  14.614  1.00  0.00      MEMB
ATOM   1965  C22 POPC    1     -48.130  25.942  12.401  1.00  0.00      MEMB
ATOM   1966  H2R POPC    1     -49.066  25.374  12.498  1.00  0.00      MEMB
ATOM   1967  H2S POPC    1     -47.196  25.417  12.515  1.00  0.00      MEMB
ATOM   1968  C3  POPC    1     -46.544  29.604  14.888  1.00  0.00      MEMB
ATOM   1969  HX  POPC    1     -46.448  30.169  15.813  1.00  0.00      MEMB
ATOM   1970  HY  POPC    1     -47.450  29.841  14.793  1.00  0.00      MEMB
ATOM   1971  O31 POPC    1     -45.788  30.118  13.804  1.00  0.00      MEMB
ATOM   1972  C31 POPC    1     -45.976  30.269  12.483  1.00  0.00      MEMB
ATOM   1973  O32 POPC    1     -46.851  30.094  11.710  1.00  0.00      MEMB
ATOM   1974  C32 POPC    1     -44.880  30.754  11.743  1.00  0.00      MEMB
ATOM   1975  H2X POPC    1     -44.034  30.658  12.453  1.00  0.00      MEMB
ATOM   1976  H2Y POPC    1     -45.146  31.832  11.458  1.00  0.00      MEMB
ATOM   1977  C23 POPC    1     -48.003  26.613  10.912  1.00  0.00      MEMB
ATOM   1978  H3R POPC    1     -47.267  27.396  11.163  1.00  0.00      MEMB
ATOM   1979  H3S POPC    1     -48.878  27.214  10.526  1.00  0.00      MEMB
ATOM   1980  C24 POPC    1     -47.989  25.805   9.731  1.00  0.00      MEMB
ATOM   1981  H4R POPC    1     -48.773  25.066  10.021  1.00  0.00      MEMB
ATOM   1982  H4S POPC    1     -46.964  25.436   9.718  1.00  0.00      MEMB
ATOM   1983  C25 POPC    1     -48.426  26.538   8.440  1.00  0.00      MEMB
ATOM   1984  H5R POPC    1     -49.468  26.889   8.592  1.00  0.00      MEMB
ATOM   1985  H5S POPC    1     -48.426  25.759   7.661  1.00  0.00      MEMB
ATOM   1986  C26 POPC    1     -47.579  27.763   8.020  1.00  0.00      MEMB
ATOM   1987  H6R POPC    1     -46.531  27.413   8.019  1.00  0.00      MEMB
ATOM   1988  H6S POPC    1     -47.770  28.560   8.776  1.00  0.00      MEMB
ATOM   1989  C27 POPC    1     -47.670  28.314   6.582  1.00  0.00      MEMB
ATOM   1990  H7R POPC    1     -47.398  27.513   5.880  1.00  0.00      MEMB
ATOM   1991  H7S POPC    1     -46.896  29.043   6.363  1.00  0.00      MEMB
ATOM   1992  C28 POPC    1     -48.974  28.886   6.246  1.00  0.00      MEMB
ATOM   1993  H8R POPC    1     -49.769  28.246   6.704  1.00  0.00      MEMB
ATOM   1994  H8S POPC    1     -49.157  28.838   5.136  1.00  0.00      MEMB
ATOM   1995  C29 POPC    1     -49.250  30.211   6.767  1.00  0.00      MEMB
ATOM   1996  H91 POPC    1     -49.254  30.502   7.833  1.00  0.00      MEMB
ATOM   1997 C210 POPC    1     -49.193  31.106   5.874  1.00  0.00      MEMB
ATOM   1998 H101 POPC    1     -49.014  32.108   6.274  1.00  0.00      MEMB
ATOM   1999 C211 POPC    1     -48.582  30.820   4.306  1.00  0.00      MEMB
ATOM   2000 H11R POPC    1     -48.914  31.511   3.706  1.00  0.00      MEMB
ATOM   2001 H11S POPC    1     -48.745  30.229   3.648  1.00  0.00      MEMB
ATOM   2002 C212 POPC    1     -46.291  31.010   3.959  1.00  0.00      MEMB
ATOM   2003 H12R POPC    1     -46.007  30.437   4.773  1.00  0.00      MEMB
ATOM   2004 H12S POPC    1     -45.503  31.986   4.517  1.00  0.00      MEMB
ATOM   2005 C213 POPC    1     -46.218  31.390   2.731  1.00  0.00      MEMB
ATOM   2006 H13R POPC    1     -45.218  31.754   2.638  1.00  0.00      MEMB
ATOM   2007 H13S POPC    1     -46.757  32.263   2.342  1.00  0.00      MEMB
ATOM   2008 C214 POPC    1     -46.518  30.184   2.322  1.00  0.00      MEMB
ATOM   2009 H14R POPC    1     -47.644  29.986   2.273  1.00  0.00      MEMB
ATOM   2010 H14S POPC    1     -45.906  29.371   2.668  1.00  0.00      MEMB
ATOM   2011 C215 POPC    1     -45.771  30.303   1.253  1.00  0.00      MEMB
ATOM   2012 H15R POPC    1     -47.367  31.112   1.016  1.00  0.00      MEMB
ATOM   2013 H15S POPC    1     -45.392  29.484   0.538  1.00  0.00      MEMB
ATOM   2014 C216 POPC    1     -44.424  30.913   0.519  1.00  0.00      MEMB
ATOM   2015 H16R POPC    1     -43.899  30.248   1.134  1.00  0.00      MEMB
ATOM   2016 H16S POPC    1     -44.515  31.966   0.752  1.00  0.00      MEMB
ATOM   2017 C217 POPC    1     -43.922  30.792  -0.978  1.00  0.00      MEMB
ATOM   2018 H17R POPC    1     -44.387  31.420  -1.854  1.00  0.00      MEMB
ATOM   2019 H17S POPC    1     -43.877  29.684  -1.338  1.00  0.00      MEMB
ATOM   2020 C218 POPC    1     -42.788  30.958  -1.030  1.00  0.00      MEMB
ATOM   2021 H18R POPC    1     -42.484  31.730  -0.305  1.00  0.00      MEMB
ATOM   2022 H18S POPC    1     -42.720  31.440  -2.050  1.00  0.00      MEMB
ATOM   2023 H18T POPC    1     -42.166  30.033  -0.979  1.00  0.00      MEMB
ATOM   2024  C33 POPC    1     -44.773  30.050  10.454  1.00  0.00      MEMB
ATOM   2025  H3X POPC    1     -45.714  30.118   9.900  1.00  0.00      MEMB
ATOM   2026  H3Y POPC    1     -44.527  29.018  10.603  1.00  0.00      MEMB
ATOM   2027  C34 POPC    1     -43.561  30.357   9.686  1.00  0.00      MEMB
ATOM   2028  H4X POPC    1     -42.733  30.537  10.360  1.00  0.00      MEMB
ATOM   2029  H4Y POPC    1     -43.674  31.100   8.921  1.00  0.00      MEMB
ATOM   2030  C35 POPC    1     -43.140  29.665   8.458  1.00  0.00      MEMB
ATOM   2031  H5X POPC    1     -42.518  28.931   8.935  1.00  0.00      MEMB
ATOM   2032  H5Y POPC    1     -42.513  30.284   7.747  1.00  0.00      MEMB
ATOM   2033  C36 POPC    1     -44.336  29.099   7.775  1.00  0.00      MEMB
ATOM   2034  H6X POPC    1     -45.045  29.855   7.581  1.00  0.00      MEMB
ATOM   2035  H6Y POPC    1     -44.842  28.479   8.519  1.00  0.00      MEMB
ATOM   2036  C37 POPC    1     -44.023  28.269   6.556  1.00  0.00      MEMB
ATOM   2037  H7X POPC    1     -43.708  28.932   5.723  1.00  0.00      MEMB
ATOM   2038  H7Y POPC    1     -44.944  27.703   6.275  1.00  0.00      MEMB
ATOM   2039  C38 POPC    1     -43.036  27.186   6.918  1.00  0.00      MEMB
ATOM   2040  H8X POPC    1     -43.527  26.596   7.709  1.00  0.00      MEMB
ATOM   2041  H8Y POPC    1     -42.105  27.512   7.384  1.00  0.00      MEMB
ATOM   2042  C39 POPC    1     -42.744  26.209   5.825  1.00  0.00      MEMB
ATOM   2043  H9X POPC    1     -42.496  25.276   6.459  1.00  0.00      MEMB
ATOM   2044  H9Y POPC    1     -41.870  26.655   5.233  1.00  0.00      MEMB
ATOM   2045 C310 POPC    1     -43.824  25.772   4.967  1.00  0.00      MEMB
ATOM   2046 H10X POPC    1     -44.157  26.646   4.414  1.00  0.00      MEMB
ATOM   2047 H10Y POPC    1     -44.522  25.243   5.599  1.00  0.00      MEMB
ATOM   2048 C311 POPC    1     -43.526  24.843   3.905  1.00  0.00      MEMB
ATOM   2049 H11X POPC    1     -43.152  23.832   4.324  1.00  0.00      MEMB
ATOM   2050 H11Y POPC    1     -42.841  25.547   3.268  1.00  0.00      MEMB
ATOM   2051 C312 POPC    1     -44.500  24.366   2.951  1.00  0.00      MEMB
ATOM   2052 H12X POPC    1     -45.181  23.805   3.585  1.00  0.00      MEMB
ATOM   2053 H12Y POPC    1     -44.120  23.617   2.261  1.00  0.00      MEMB
ATOM   2054 C313 POPC    1     -45.148  25.463   2.202  1.00  0.00      MEMB
ATOM   2055 H13X POPC    1     -44.401  26.027   1.602  1.00  0.00      MEMB
ATOM   2056 H13Y POPC    1     -45.635  26.161   2.906  1.00  0.00      MEMB
ATOM   2057 C314 POPC    1     -46.125  24.764   1.346  1.00  0.00      MEMB
ATOM   2058 H14X POPC    1     -46.947  24.221   1.844  1.00  0.00      MEMB
ATOM   2059 H14Y POPC    1     -45.638  24.136   0.578  1.00  0.00      MEMB
ATOM   2060 C315 POPC    1     -46.860  25.616   0.587  1.00  0.00      MEMB
ATOM   2061 H15X POPC    1     -46.197  26.383   0.206  1.00  0.00      MEMB
ATOM   2062 H15Y POPC    1     -47.390  26.454   0.990  1.00  0.00      MEMB
ATOM   2063 C316 POPC    1     -47.744  24.681  -0.301  1.00  0.00      MEMB
ATOM   2064 H16X POPC    1     -48.627  25.194  -0.890  1.00  0.00      MEMB
ATOM   2065 H16Y POPC    1     -48.374  24.212   0.182  1.00  0.00      MEMB
ATOM   2066 H16Z POPC    1     -47.303  24.254  -1.168  1.00  0.00      MEMB
ATOM   2067  N   POPC    2     -67.012  14.072  19.350  1.00  0.00      MEMB
ATOM   2068  C12 POPC    2     -68.222  15.015  19.447  1.00  0.00      MEMB
ATOM   2069 H12A POPC    2     -68.380  15.266  20.495  1.00  0.00      MEMB
ATOM   2070 H12B POPC    2     -69.117  14.492  19.165  1.00  0.00      MEMB
ATOM   2071  C13 POPC    2     -65.761  14.710  19.918  1.00  0.00      MEMB
ATOM   2072 H13A POPC    2     -64.816  14.216  19.709  1.00  0.00      MEMB
ATOM   2073 H13B POPC    2     -65.707  15.741  19.583  1.00  0.00      MEMB
ATOM   2074 H13C POPC    2     -65.782  14.753  21.003  1.00  0.00      MEMB
ATOM   2075  C14 POPC    2     -67.245  12.891  20.197  1.00  0.00      MEMB
ATOM   2076 H14A POPC    2     -66.343  12.324  20.412  1.00  0.00      MEMB
ATOM   2077 H14B POPC    2     -67.612  13.221  21.162  1.00  0.00      MEMB
ATOM   2078 H14C POPC    2     -67.918  12.246  19.662  1.00  0.00      MEMB
ATOM   2079  C15 POPC    2     -66.855  13.600  17.921  1.00  0.00      MEMB
ATOM   2080 H15A POPC    2     -65.968  12.992  17.807  1.00  0.00      MEMB
ATOM   2081 H15B POPC    2     -66.734  14.427  17.217  1.00  0.00      MEMB
ATOM   2082 H15C POPC    2     -67.722  13.034  17.587  1.00  0.00      MEMB
ATOM   2083  C11 POPC    2     -68.151  16.337  18.648  1.00  0.00      MEMB
ATOM   2084 H11A POPC    2     -69.129  16.872  18.651  1.00  0.00      MEMB
ATOM   2085 H11B POPC    2     -67.938  16.173  17.567  1.00  0.00      MEMB
ATOM   2086  P   POPC    2     -66.603  18.503  18.786  1.00  0.00      MEMB
ATOM   2087  O13 POPC    2     -65.763  19.153  19.816  1.00  0.00      MEMB
ATOM   2088  O14 POPC    2     -67.733  19.148  18.256  1.00  0.00      MEMB
ATOM   2089  O12 POPC    2     -67.143  17.105  19.293  1.00  0.00      MEMB
ATOM   2090  O11 POPC    2     -65.811  18.123  17.523  1.00  0.00      MEMB
ATOM   2091  C1  POPC    2     -64.916  17.053  17.487  1.00  0.00      MEMB
ATOM   2092  HA  POPC    2     -65.496  16.163  17.144  1.00  0.00      MEMB
ATOM   2093  HB  POPC    2     -64.545  16.837  18.522  1.00  0.00      MEMB
ATOM   2094  C2  POPC    2     -63.803  17.501  16.483  1.00  0.00      MEMB
ATOM   2095  HS  POPC    2     -62.982  18.007  17.054  1.00  0.00      MEMB
ATOM   2096  O21 POPC    2     -64.303  18.395  15.492  1.00  0.00      MEMB
ATOM   2097  C21 POPC    2     -63.395  19.022  14.790  1.00  0.00      MEMB
ATOM   2098  O22 POPC    2     -62.252  19.153  15.093  1.00  0.00      MEMB
ATOM   2099  C22 POPC    2     -63.935  19.654  13.559  1.00  0.00      MEMB
ATOM   2100  H2R POPC    2     -63.465  19.299  12.617  1.00  0.00      MEMB
ATOM   2101  H2S POPC    2     -63.632  20.636  13.772  1.00  0.00      MEMB
ATOM   2102  C3  POPC    2     -63.209  16.372  15.670  1.00  0.00      MEMB
ATOM   2103  HX  POPC    2     -62.902  15.765  16.434  1.00  0.00      MEMB
ATOM   2104  HY  POPC    2     -62.298  16.705  15.145  1.00  0.00      MEMB
ATOM   2105  O31 POPC    2     -64.156  15.629  14.928  1.00  0.00      MEMB
ATOM   2106  C31 POPC    2     -63.738  15.322  13.731  1.00  0.00      MEMB
ATOM   2107  O32 POPC    2     -62.585  15.384  13.384  1.00  0.00      MEMB
ATOM   2108  C32 POPC    2     -64.868  14.939  12.809  1.00  0.00      MEMB
ATOM   2109  H2X POPC    2     -65.850  15.087  13.273  1.00  0.00      MEMB
ATOM   2110  H2Y POPC    2     -64.801  13.887  12.463  1.00  0.00      MEMB
ATOM   2111  C23 POPC    2     -65.419  19.621  13.526  1.00  0.00      MEMB
ATOM   2112  H3R POPC    2     -65.817  20.171  14.413  1.00  0.00      MEMB
ATOM   2113  H3S POPC    2     -65.668  18.538  13.537  1.00  0.00      MEMB
ATOM   2114  C24 POPC    2     -65.993  20.267  12.284  1.00  0.00      MEMB
ATOM   2115  H4R POPC    2     -65.557  19.770  11.402  1.00  0.00      MEMB
ATOM   2116  H4S POPC    2     -65.700  21.336  12.254  1.00  0.00      MEMB
ATOM   2117  C25 POPC    2     -67.514  20.123  12.169  1.00  0.00      MEMB
ATOM   2118  H5R POPC    2     -68.095  20.482  13.058  1.00  0.00      MEMB
ATOM   2119  H5S POPC    2     -67.753  19.072  12.309  1.00  0.00      MEMB
ATOM   2120  C26 POPC    2     -67.979  20.785  10.832  1.00  0.00      MEMB
ATOM   2121  H6R POPC    2     -67.320  20.446  10.010  1.00  0.00      MEMB
ATOM   2122  H6S POPC    2     -67.917  21.896  10.750  1.00  0.00      MEMB
ATOM   2123  C27 POPC    2     -69.391  20.354  10.547  1.00  0.00      MEMB
ATOM   2124  H7R POPC    2     -70.084  20.961  11.159  1.00  0.00      MEMB
ATOM   2125  H7S POPC    2     -69.449  19.306  10.840  1.00  0.00      MEMB
ATOM   2126  C28 POPC    2     -69.734  20.160   9.133  1.00  0.00      MEMB
ATOM   2127  H8R POPC    2     -68.956  19.923   8.435  1.00  0.00      MEMB
ATOM   2128  H8S POPC    2     -69.799  21.210   8.883  1.00  0.00      MEMB
ATOM   2129  C29 POPC    2     -70.898  19.208   8.775  1.00  0.00      MEMB
ATOM   2130  H91 POPC    2     -71.716  19.436   9.481  1.00  0.00      MEMB
ATOM   2131 C210 POPC    2     -71.145  18.410   7.693  1.00  0.00      MEMB
ATOM   2132 H101 POPC    2     -72.148  18.069   7.410  1.00  0.00      MEMB
ATOM   2133 C211 POPC    2     -70.211  18.235   6.567  1.00  0.00      MEMB
ATOM   2134 H11R POPC    2     -69.300  17.964   7.068  1.00  0.00      MEMB
ATOM   2135 H11S POPC    2     -69.934  19.049   6.206  1.00  0.00      MEMB
ATOM   2136 C212 POPC    2     -70.418  17.685   5.177  1.00  0.00      MEMB
ATOM   2137 H12R POPC    2     -71.182  18.316   4.661  1.00  0.00      MEMB
ATOM   2138 H12S POPC    2     -70.759  16.674   5.382  1.00  0.00      MEMB
ATOM   2139 C213 POPC    2     -69.185  17.568   4.265  1.00  0.00      MEMB
ATOM   2140 H13R POPC    2     -68.377  17.039   4.804  1.00  0.00      MEMB
ATOM   2141 H13S POPC    2     -68.761  18.560   4.005  1.00  0.00      MEMB
ATOM   2142 C214 POPC    2     -69.649  16.857   2.981  1.00  0.00      MEMB
ATOM   2143 H14R POPC    2     -69.153  17.253   2.077  1.00  0.00      MEMB
ATOM   2144 H14S POPC    2     -70.729  17.037   2.846  1.00  0.00      MEMB
ATOM   2145 C215 POPC    2     -69.557  15.337   2.948  1.00  0.00      MEMB
ATOM   2146 H15R POPC    2     -70.092  15.036   1.999  1.00  0.00      MEMB
ATOM   2147 H15S POPC    2     -70.140  14.943   3.806  1.00  0.00      MEMB
ATOM   2148 C216 POPC    2     -68.058  15.016   3.015  1.00  0.00      MEMB
ATOM   2149 H16R POPC    2     -67.524  15.444   3.870  1.00  0.00      MEMB
ATOM   2150 H16S POPC    2     -67.645  15.314   2.056  1.00  0.00      MEMB
ATOM   2151 C217 POPC    2     -67.631  13.657   3.148  1.00  0.00      MEMB
ATOM   2152 H17R POPC    2     -68.530  13.326   2.652  1.00  0.00      MEMB
ATOM   2153 H17S POPC    2     -67.724  13.384   4.216  1.00  0.00      MEMB
ATOM   2154 C218 POPC    2     -66.294  13.109   2.635  1.00  0.00      MEMB
ATOM   2155 H18R POPC    2     -66.338  12.931   1.552  1.00  0.00      MEMB
ATOM   2156 H18S POPC    2     -65.908  12.165   3.117  1.00  0.00      MEMB
ATOM   2157 H18T POPC    2     -65.624  13.902   2.922  1.00  0.00      MEMB
ATOM   2158  C33 POPC    2     -64.869  15.812  11.560  1.00  0.00      MEMB
ATOM   2159  H3X POPC    2     -63.892  15.716  11.040  1.00  0.00      MEMB
ATOM   2160  H3Y POPC    2     -65.033  16.883  11.787  1.00  0.00      MEMB
ATOM   2161  C34 POPC    2     -65.951  15.285  10.634  1.00  0.00      MEMB
ATOM   2162  H4X POPC    2     -66.961  15.573  10.995  1.00  0.00      MEMB
ATOM   2163  H4Y POPC    2     -65.890  14.180  10.734  1.00  0.00      MEMB
ATOM   2164  C35 POPC    2     -65.691  15.764   9.206  1.00  0.00      MEMB
ATOM   2165  H5X POPC    2     -64.762  15.302   8.793  1.00  0.00      MEMB
ATOM   2166  H5Y POPC    2     -65.507  16.868   9.250  1.00  0.00      MEMB
ATOM   2167  C36 POPC    2     -66.778  15.428   8.195  1.00  0.00      MEMB
ATOM   2168  H6X POPC    2     -67.677  16.058   8.393  1.00  0.00      MEMB
ATOM   2169  H6Y POPC    2     -67.140  14.373   8.283  1.00  0.00      MEMB
ATOM   2170  C37 POPC    2     -66.197  15.642   6.786  1.00  0.00      MEMB
ATOM   2171  H7X POPC    2     -67.102  15.540   6.169  1.00  0.00      MEMB
ATOM   2172  H7Y POPC    2     -65.474  14.832   6.523  1.00  0.00      MEMB
ATOM   2173  C38 POPC    2     -65.660  17.050   6.485  1.00  0.00      MEMB
ATOM   2174  H8X POPC    2     -64.844  17.321   7.195  1.00  0.00      MEMB
ATOM   2175  H8Y POPC    2     -66.534  17.713   6.669  1.00  0.00      MEMB
ATOM   2176  C39 POPC    2     -65.238  17.235   5.025  1.00  0.00      MEMB
ATOM   2177  H9X POPC    2     -65.954  16.751   4.313  1.00  0.00      MEMB
ATOM   2178  H9Y POPC    2     -64.291  16.675   4.886  1.00  0.00      MEMB
ATOM   2179 C310 POPC    2     -65.111  18.710   4.657  1.00  0.00      MEMB
ATOM   2180 H10X POPC    2     -64.210  19.230   5.018  1.00  0.00      MEMB
ATOM   2181 H10Y POPC    2     -66.020  19.322   4.852  1.00  0.00      MEMB
ATOM   2182 C311 POPC    2     -65.018  18.803   3.251  1.00  0.00      MEMB
ATOM   2183 H11X POPC    2     -65.158  19.879   2.944  1.00  0.00      MEMB
ATOM   2184 H11Y POPC    2     -65.952  18.298   2.818  1.00  0.00      MEMB
ATOM   2185 C312 POPC    2     -63.667  18.272   2.604  1.00  0.00      MEMB
ATOM   2186 H12X POPC    2     -63.041  17.805   3.335  1.00  0.00      MEMB
ATOM   2187 H12Y POPC    2     -63.160  19.210   2.240  1.00  0.00      MEMB
ATOM   2188 C313 POPC    2     -63.739  17.145   1.505  1.00  0.00      MEMB
ATOM   2189 H13X POPC    2     -64.361  17.320   0.756  1.00  0.00      MEMB
ATOM   2190 H13Y POPC    2     -64.526  16.434   1.594  1.00  0.00      MEMB
ATOM   2191 C314 POPC    2     -62.469  16.932   0.712  1.00  0.00      MEMB
ATOM   2192 H14X POPC    2     -62.047  16.054   1.116  1.00  0.00      MEMB
ATOM   2193 H14Y POPC    2     -61.870  17.828   0.952  1.00  0.00      MEMB
ATOM   2194 C315 POPC    2     -62.383  16.693  -0.761  1.00  0.00      MEMB
ATOM   2195 H15X POPC    2     -62.706  17.612  -1.137  1.00  0.00      MEMB
ATOM   2196 H15Y POPC    2     -63.051  15.877  -1.129  1.00  0.00      MEMB
ATOM   2197 C316 POPC    2     -60.981  16.635  -1.357  1.00  0.00      MEMB
ATOM   2198 H16X POPC    2     -60.941  16.426  -2.467  1.00  0.00      MEMB
ATOM   2199 H16Y POPC    2     -60.508  15.842  -0.748  1.00  0.00      MEMB
ATOM   2200 H16Z POPC    2     -60.432  17.555  -1.180  1.00  0.00      MEMB
ATOM   2201  N   POPC    3     -41.536 -34.835  18.065  1.00  0.00      MEMB
ATOM   2202  C12 POPC    3     -42.970 -34.418  17.791  1.00  0.00      MEMB
ATOM   2203 H12A POPC    3     -43.551 -35.293  17.542  1.00  0.00      MEMB
ATOM   2204 H12B POPC    3     -42.960 -33.801  16.894  1.00  0.00      MEMB
ATOM   2205  C13 POPC    3     -41.337 -35.647  19.307  1.00  0.00      MEMB
ATOM   2206 H13A POPC    3     -40.291 -35.743  19.569  1.00  0.00      MEMB
ATOM   2207 H13B POPC    3     -41.838 -35.192  20.162  1.00  0.00      MEMB
ATOM   2208 H13C POPC    3     -41.660 -36.665  19.103  1.00  0.00      MEMB
ATOM   2209  C14 POPC    3     -41.102 -35.596  16.908  1.00  0.00      MEMB
ATOM   2210 H14A POPC    3     -40.054 -35.842  17.079  1.00  0.00      MEMB
ATOM   2211 H14B POPC    3     -41.648 -36.542  16.843  1.00  0.00      MEMB
ATOM   2212 H14C POPC    3     -41.013 -35.087  15.971  1.00  0.00      MEMB
ATOM   2213  C15 POPC    3     -40.712 -33.617  18.054  1.00  0.00      MEMB
ATOM   2214 H15A POPC    3     -39.672 -33.843  17.899  1.00  0.00      MEMB
ATOM   2215 H15B POPC    3     -40.868 -33.066  18.969  1.00  0.00      MEMB
ATOM   2216 H15C POPC    3     -41.093 -33.036  17.223  1.00  0.00      MEMB
ATOM   2217  C11 POPC    3     -43.794 -33.668  18.867  1.00  0.00      MEMB
ATOM   2218 H11A POPC    3     -43.912 -34.303  19.766  1.00  0.00      MEMB
ATOM   2219 H11B POPC    3     -44.798 -33.543  18.387  1.00  0.00      MEMB
ATOM   2220  P   POPC    3     -44.236 -31.406  20.047  1.00  0.00      MEMB
ATOM   2221  O13 POPC    3     -44.293 -31.741  21.482  1.00  0.00      MEMB
ATOM   2222  O14 POPC    3     -45.526 -31.288  19.323  1.00  0.00      MEMB
ATOM   2223  O12 POPC    3     -43.245 -32.421  19.277  1.00  0.00      MEMB
ATOM   2224  O11 POPC    3     -43.443 -30.054  19.899  1.00  0.00      MEMB
ATOM   2225  C1  POPC    3     -42.590 -29.808  18.772  1.00  0.00      MEMB
ATOM   2226  HA  POPC    3     -42.245 -30.702  18.220  1.00  0.00      MEMB
ATOM   2227  HB  POPC    3     -41.667 -29.295  19.070  1.00  0.00      MEMB
ATOM   2228  C2  POPC    3     -43.263 -28.924  17.744  1.00  0.00      MEMB
ATOM   2229  HS  POPC    3     -43.682 -28.034  18.251  1.00  0.00      MEMB
ATOM   2230  O21 POPC    3     -44.241 -29.718  17.191  1.00  0.00      MEMB
ATOM   2231  C21 POPC    3     -45.098 -29.130  16.674  1.00  0.00      MEMB
ATOM   2232  O22 POPC    3     -45.331 -27.931  16.472  1.00  0.00      MEMB
ATOM   2233  C22 POPC    3     -45.823 -30.371  16.357  1.00  0.00      MEMB
ATOM   2234  H2R POPC    3     -45.690 -30.200  15.352  1.00  0.00      MEMB
ATOM   2235  H2S POPC    3     -46.746 -30.040  16.867  1.00  0.00      MEMB
ATOM   2236  C3  POPC    3     -42.313 -28.431  16.646  1.00  0.00      MEMB
ATOM   2237  HX  POPC    3     -41.351 -28.180  17.131  1.00  0.00      MEMB
ATOM   2238  HY  POPC    3     -42.723 -27.470  16.260  1.00  0.00      MEMB
ATOM   2239  O31 POPC    3     -42.158 -29.455  15.646  1.00  0.00      MEMB
ATOM   2240  C31 POPC    3     -41.059 -29.395  14.968  1.00  0.00      MEMB
ATOM   2241  O32 POPC    3     -40.192 -28.540  15.018  1.00  0.00      MEMB
ATOM   2242  C32 POPC    3     -41.030 -30.661  14.165  1.00  0.00      MEMB
ATOM   2243  H2X POPC    3     -41.767 -30.672  13.358  1.00  0.00      MEMB
ATOM   2244  H2Y POPC    3     -41.097 -31.489  14.914  1.00  0.00      MEMB
ATOM   2245  C23 POPC    3     -45.577 -31.762  15.802  1.00  0.00      MEMB
ATOM   2246  H3R POPC    3     -46.472 -32.323  15.440  1.00  0.00      MEMB
ATOM   2247  H3S POPC    3     -45.351 -32.003  16.811  1.00  0.00      MEMB
ATOM   2248  C24 POPC    3     -44.516 -31.815  14.720  1.00  0.00      MEMB
ATOM   2249  H4R POPC    3     -43.648 -32.074  15.278  1.00  0.00      MEMB
ATOM   2250  H4S POPC    3     -44.283 -30.769  14.384  1.00  0.00      MEMB
ATOM   2251  C25 POPC    3     -45.004 -32.625  13.479  1.00  0.00      MEMB
ATOM   2252  H5R POPC    3     -46.008 -32.348  13.054  1.00  0.00      MEMB
ATOM   2253  H5S POPC    3     -45.283 -33.566  13.910  1.00  0.00      MEMB
ATOM   2254  C26 POPC    3     -44.108 -32.521  12.235  1.00  0.00      MEMB
ATOM   2255  H6R POPC    3     -43.048 -32.516  12.548  1.00  0.00      MEMB
ATOM   2256  H6S POPC    3     -44.267 -31.531  11.753  1.00  0.00      MEMB
ATOM   2257  C27 POPC    3     -44.322 -33.666  11.227  1.00  0.00      MEMB
ATOM   2258  H7R POPC    3     -45.387 -33.996  11.143  1.00  0.00      MEMB
ATOM   2259  H7S POPC    3     -43.733 -34.516  11.654  1.00  0.00      MEMB
ATOM   2260  C28 POPC    3     -43.758 -33.484   9.813  1.00  0.00      MEMB
ATOM   2261  H8R POPC    3     -43.803 -34.500   9.362  1.00  0.00      MEMB
ATOM   2262  H8S POPC    3     -42.682 -33.221   9.912  1.00  0.00      MEMB
ATOM   2263  C29 POPC    3     -44.415 -32.487   8.899  1.00  0.00      MEMB
ATOM   2264  H91 POPC    3     -44.024 -31.474   9.003  1.00  0.00      MEMB
ATOM   2265 C210 POPC    3     -45.412 -32.638   8.020  1.00  0.00      MEMB
ATOM   2266 H101 POPC    3     -45.582 -31.751   7.385  1.00  0.00      MEMB
ATOM   2267 C211 POPC    3     -46.173 -33.912   7.711  1.00  0.00      MEMB
ATOM   2268 H11R POPC    3     -47.248 -33.793   7.967  1.00  0.00      MEMB
ATOM   2269 H11S POPC    3     -45.824 -34.757   8.343  1.00  0.00      MEMB
ATOM   2270 C212 POPC    3     -46.148 -34.377   6.251  1.00  0.00      MEMB
ATOM   2271 H12R POPC    3     -46.931 -33.858   5.665  1.00  0.00      MEMB
ATOM   2272 H12S POPC    3     -46.393 -35.462   6.219  1.00  0.00      MEMB
ATOM   2273 C213 POPC    3     -44.881 -34.013   5.492  1.00  0.00      MEMB
ATOM   2274 H13R POPC    3     -44.799 -32.905   5.440  1.00  0.00      MEMB
ATOM   2275 H13S POPC    3     -45.084 -34.328   4.453  1.00  0.00      MEMB
ATOM   2276 C214 POPC    3     -43.599 -34.678   5.995  1.00  0.00      MEMB
ATOM   2277 H14R POPC    3     -43.666 -35.760   5.798  1.00  0.00      MEMB
ATOM   2278 H14S POPC    3     -43.475 -34.550   7.096  1.00  0.00      MEMB
ATOM   2279 C215 POPC    3     -42.361 -34.245   5.210  1.00  0.00      MEMB
ATOM   2280 H15R POPC    3     -41.474 -34.592   5.783  1.00  0.00      MEMB
ATOM   2281 H15S POPC    3     -42.398 -33.138   5.118  1.00  0.00      MEMB
ATOM   2282 C216 POPC    3     -42.281 -34.848   3.808  1.00  0.00      MEMB
ATOM   2283 H16R POPC    3     -43.149 -34.462   3.228  1.00  0.00      MEMB
ATOM   2284 H16S POPC    3     -42.390 -35.957   3.856  1.00  0.00      MEMB
ATOM   2285 C217 POPC    3     -40.945 -34.624   3.110  1.00  0.00      MEMB
ATOM   2286 H17R POPC    3     -40.125 -35.089   3.712  1.00  0.00      MEMB
ATOM   2287 H17S POPC    3     -40.633 -33.572   2.970  1.00  0.00      MEMB
ATOM   2288 C218 POPC    3     -41.062 -35.219   1.743  1.00  0.00      MEMB
ATOM   2289 H18R POPC    3     -41.219 -36.300   1.770  1.00  0.00      MEMB
ATOM   2290 H18S POPC    3     -40.173 -35.012   1.291  1.00  0.00      MEMB
ATOM   2291 H18T POPC    3     -41.745 -34.727   1.040  1.00  0.00      MEMB
ATOM   2292  C33 POPC    3     -39.862 -30.735  13.280  1.00  0.00      MEMB
ATOM   2293  H3X POPC    3     -39.501 -31.818  13.350  1.00  0.00      MEMB
ATOM   2294  H3Y POPC    3     -39.133 -29.968  13.611  1.00  0.00      MEMB
ATOM   2295  C34 POPC    3     -39.821 -30.033  11.953  1.00  0.00      MEMB
ATOM   2296  H4X POPC    3     -38.904 -29.940  11.329  1.00  0.00      MEMB
ATOM   2297  H4Y POPC    3     -39.708 -28.983  12.066  1.00  0.00      MEMB
ATOM   2298  C35 POPC    3     -40.646 -30.714  10.984  1.00  0.00      MEMB
ATOM   2299  H5X POPC    3     -41.660 -30.407  11.261  1.00  0.00      MEMB
ATOM   2300  H5Y POPC    3     -40.544 -31.810  11.141  1.00  0.00      MEMB
ATOM   2301  C36 POPC    3     -40.237 -30.275   9.579  1.00  0.00      MEMB
ATOM   2302  H6X POPC    3     -39.144 -30.473   9.405  1.00  0.00      MEMB
ATOM   2303  H6Y POPC    3     -40.311 -29.166   9.588  1.00  0.00      MEMB
ATOM   2304  C37 POPC    3     -41.157 -30.919   8.512  1.00  0.00      MEMB
ATOM   2305  H7X POPC    3     -42.167 -30.451   8.497  1.00  0.00      MEMB
ATOM   2306  H7Y POPC    3     -41.322 -31.974   8.829  1.00  0.00      MEMB
ATOM   2307  C38 POPC    3     -40.559 -31.008   7.085  1.00  0.00      MEMB
ATOM   2308  H8X POPC    3     -40.795 -31.968   6.561  1.00  0.00      MEMB
ATOM   2309  H8Y POPC    3     -39.488 -31.071   7.231  1.00  0.00      MEMB
ATOM   2310  C39 POPC    3     -40.866 -29.808   6.145  1.00  0.00      MEMB
ATOM   2311  H9X POPC    3     -40.008 -29.553   5.482  1.00  0.00      MEMB
ATOM   2312  H9Y POPC    3     -41.044 -28.874   6.722  1.00  0.00      MEMB
ATOM   2313 C310 POPC    3     -42.160 -30.039   5.347  1.00  0.00      MEMB
ATOM   2314 H10X POPC    3     -42.895 -30.341   6.109  1.00  0.00      MEMB
ATOM   2315 H10Y POPC    3     -42.147 -30.857   4.608  1.00  0.00      MEMB
ATOM   2316 C311 POPC    3     -42.718 -28.826   4.626  1.00  0.00      MEMB
ATOM   2317 H11X POPC    3     -42.124 -28.634   3.742  1.00  0.00      MEMB
ATOM   2318 H11Y POPC    3     -42.594 -27.957   5.244  1.00  0.00      MEMB
ATOM   2319 C312 POPC    3     -44.151 -28.966   4.143  1.00  0.00      MEMB
ATOM   2320 H12X POPC    3     -44.579 -28.002   3.811  1.00  0.00      MEMB
ATOM   2321 H12Y POPC    3     -44.627 -29.132   5.061  1.00  0.00      MEMB
ATOM   2322 C313 POPC    3     -44.544 -30.235   3.333  1.00  0.00      MEMB
ATOM   2323 H13X POPC    3     -45.631 -30.246   2.983  1.00  0.00      MEMB
ATOM   2324 H13Y POPC    3     -44.409 -31.144   3.978  1.00  0.00      MEMB
ATOM   2325 C314 POPC    3     -43.847 -30.343   2.070  1.00  0.00      MEMB
ATOM   2326 H14X POPC    3     -42.776 -30.365   2.349  1.00  0.00      MEMB
ATOM   2327 H14Y POPC    3     -44.152 -29.471   1.457  1.00  0.00      MEMB
ATOM   2328 C315 POPC    3     -44.235 -31.642   1.423  1.00  0.00      MEMB
ATOM   2329 H15X POPC    3     -44.138 -32.401   2.213  1.00  0.00      MEMB
ATOM   2330 H15Y POPC    3     -43.489 -31.839   0.606  1.00  0.00      MEMB
ATOM   2331 C316 POPC    3     -45.692 -31.747   0.952  1.00  0.00      MEMB
ATOM   2332 H16X POPC    3     -45.744 -32.667   0.315  1.00  0.00      MEMB
ATOM   2333 H16Y POPC    3     -45.986 -30.858   0.318  1.00  0.00      MEMB
ATOM   2334 H16Z POPC    3     -46.437 -31.926   1.659  1.00  0.00      MEMB
ATOM   2335  N   POPC    4      59.436  29.709  19.009  1.00  0.00      MEMB
ATOM   2336  C12 POPC    4      58.832  28.935  17.866  1.00  0.00      MEMB
ATOM   2337 H12A POPC    4      59.625  28.372  17.387  1.00  0.00      MEMB
ATOM   2338 H12B POPC    4      58.516  29.626  17.082  1.00  0.00      MEMB
ATOM   2339  C13 POPC    4      58.519  30.802  19.402  1.00  0.00      MEMB
ATOM   2340 H13A POPC    4      58.996  31.348  20.198  1.00  0.00      MEMB
ATOM   2341 H13B POPC    4      58.313  31.411  18.530  1.00  0.00      MEMB
ATOM   2342 H13C POPC    4      57.587  30.365  19.759  1.00  0.00      MEMB
ATOM   2343  C14 POPC    4      59.646  28.872  20.235  1.00  0.00      MEMB
ATOM   2344 H14A POPC    4      58.731  28.295  20.418  1.00  0.00      MEMB
ATOM   2345 H14B POPC    4      60.503  28.225  20.163  1.00  0.00      MEMB
ATOM   2346 H14C POPC    4      59.798  29.516  21.103  1.00  0.00      MEMB
ATOM   2347  C15 POPC    4      60.654  30.388  18.512  1.00  0.00      MEMB
ATOM   2348 H15A POPC    4      60.353  30.999  17.657  1.00  0.00      MEMB
ATOM   2349 H15B POPC    4      61.461  29.706  18.285  1.00  0.00      MEMB
ATOM   2350 H15C POPC    4      61.067  31.014  19.277  1.00  0.00      MEMB
ATOM   2351  C11 POPC    4      57.684  27.954  18.221  1.00  0.00      MEMB
ATOM   2352 H11A POPC    4      58.081  27.128  18.851  1.00  0.00      MEMB
ATOM   2353 H11B POPC    4      57.404  27.533  17.226  1.00  0.00      MEMB
ATOM   2354  P   POPC    4      55.346  27.563  19.230  1.00  0.00      MEMB
ATOM   2355  O13 POPC    4      54.184  28.332  19.686  1.00  0.00      MEMB
ATOM   2356  O14 POPC    4      55.827  26.473  20.122  1.00  0.00      MEMB
ATOM   2357  O12 POPC    4      56.573  28.540  18.913  1.00  0.00      MEMB
ATOM   2358  O11 POPC    4      54.967  27.018  17.817  1.00  0.00      MEMB
ATOM   2359  C1  POPC    4      53.856  26.159  17.746  1.00  0.00      MEMB
ATOM   2360  HA  POPC    4      52.996  26.448  18.325  1.00  0.00      MEMB
ATOM   2361  HB  POPC    4      54.044  25.113  18.130  1.00  0.00      MEMB
ATOM   2362  C2  POPC    4      53.571  26.012  16.301  1.00  0.00      MEMB
ATOM   2363  HS  POPC    4      53.032  25.015  16.373  1.00  0.00      MEMB
ATOM   2364  O21 POPC    4      54.711  26.193  15.336  1.00  0.00      MEMB
ATOM   2365  C21 POPC    4      55.893  25.684  15.174  1.00  0.00      MEMB
ATOM   2366  O22 POPC    4      56.568  24.893  15.635  1.00  0.00      MEMB
ATOM   2367  C22 POPC    4      56.959  25.750  14.273  1.00  0.00      MEMB
ATOM   2368  H2R POPC    4      57.929  25.488  14.751  1.00  0.00      MEMB
ATOM   2369  H2S POPC    4      56.963  26.714  14.109  1.00  0.00      MEMB
ATOM   2370  C3  POPC    4      52.533  26.825  15.609  1.00  0.00      MEMB
ATOM   2371  HX  POPC    4      51.581  26.513  16.072  1.00  0.00      MEMB
ATOM   2372  HY  POPC    4      52.447  26.598  14.512  1.00  0.00      MEMB
ATOM   2373  O31 POPC    4      52.920  28.149  15.905  1.00  0.00      MEMB
ATOM   2374  C31 POPC    4      53.343  28.916  14.928  1.00  0.00      MEMB
ATOM   2375  O32 POPC    4      53.026  28.849  13.758  1.00  0.00      MEMB
ATOM   2376  C32 POPC    4      54.333  29.918  15.480  1.00  0.00      MEMB
ATOM   2377  H2X POPC    4      54.390  29.819  16.576  1.00  0.00      MEMB
ATOM   2378  H2Y POPC    4      53.943  30.890  15.356  1.00  0.00      MEMB
ATOM   2379  C23 POPC    4      57.292  24.677  13.260  1.00  0.00      MEMB
ATOM   2380  H3R POPC    4      57.487  23.701  13.754  1.00  0.00      MEMB
ATOM   2381  H3S POPC    4      58.166  25.052  12.717  1.00  0.00      MEMB
ATOM   2382  C24 POPC    4      56.322  24.648  12.120  1.00  0.00      MEMB
ATOM   2383  H4R POPC    4      55.664  23.825  12.131  1.00  0.00      MEMB
ATOM   2384  H4S POPC    4      56.691  23.982  11.410  1.00  0.00      MEMB
ATOM   2385  C25 POPC    4      55.558  25.908  11.737  1.00  0.00      MEMB
ATOM   2386  H5R POPC    4      56.356  26.579  11.371  1.00  0.00      MEMB
ATOM   2387  H5S POPC    4      55.000  26.400  12.589  1.00  0.00      MEMB
ATOM   2388  C26 POPC    4      54.438  25.621  10.701  1.00  0.00      MEMB
ATOM   2389  H6R POPC    4      53.742  24.905  11.179  1.00  0.00      MEMB
ATOM   2390  H6S POPC    4      54.782  25.121   9.771  1.00  0.00      MEMB
ATOM   2391  C27 POPC    4      53.676  26.919  10.379  1.00  0.00      MEMB
ATOM   2392  H7R POPC    4      53.917  27.617  11.222  1.00  0.00      MEMB
ATOM   2393  H7S POPC    4      52.573  26.820  10.238  1.00  0.00      MEMB
ATOM   2394  C28 POPC    4      54.226  27.673   9.168  1.00  0.00      MEMB
ATOM   2395  H8R POPC    4      55.325  27.605   9.327  1.00  0.00      MEMB
ATOM   2396  H8S POPC    4      53.982  28.751   9.242  1.00  0.00      MEMB
ATOM   2397  C29 POPC    4      53.832  27.103   7.828  1.00  0.00      MEMB
ATOM   2398  H91 POPC    4      53.886  26.033   7.739  1.00  0.00      MEMB
ATOM   2399 C210 POPC    4      53.602  27.699   6.681  1.00  0.00      MEMB
ATOM   2400 H101 POPC    4      53.434  27.106   5.764  1.00  0.00      MEMB
ATOM   2401 C211 POPC    4      53.691  29.164   6.533  1.00  0.00      MEMB
ATOM   2402 H11R POPC    4      54.452  29.791   6.145  1.00  0.00      MEMB
ATOM   2403 H11S POPC    4      53.448  29.658   7.390  1.00  0.00      MEMB
ATOM   2404 C212 POPC    4      52.828  29.505   5.724  1.00  0.00      MEMB
ATOM   2405 H12R POPC    4      51.781  28.680   6.007  1.00  0.00      MEMB
ATOM   2406 H12S POPC    4      53.112  29.037   4.602  1.00  0.00      MEMB
ATOM   2407 C213 POPC    4      52.536  31.504   5.489  1.00  0.00      MEMB
ATOM   2408 H13R POPC    4      52.065  31.967   6.261  1.00  0.00      MEMB
ATOM   2409 H13S POPC    4      51.534  31.893   4.900  1.00  0.00      MEMB
ATOM   2410 C214 POPC    4      53.414  32.150   4.568  1.00  0.00      MEMB
ATOM   2411 H14R POPC    4      54.061  31.914   5.413  1.00  0.00      MEMB
ATOM   2412 H14S POPC    4      52.795  33.069   4.426  1.00  0.00      MEMB
ATOM   2413 C215 POPC    4      53.994  31.331   3.372  1.00  0.00      MEMB
ATOM   2414 H15R POPC    4      53.560  31.029   2.416  1.00  0.00      MEMB
ATOM   2415 H15S POPC    4      54.299  30.325   3.658  1.00  0.00      MEMB
ATOM   2416 C216 POPC    4      54.767  32.286   2.605  1.00  0.00      MEMB
ATOM   2417 H16R POPC    4      55.397  32.587   3.438  1.00  0.00      MEMB
ATOM   2418 H16S POPC    4      54.082  33.119   2.352  1.00  0.00      MEMB
ATOM   2419 C217 POPC    4      55.549  31.819   1.409  1.00  0.00      MEMB
ATOM   2420 H17R POPC    4      56.015  30.829   1.507  1.00  0.00      MEMB
ATOM   2421 H17S POPC    4      56.314  32.617   1.254  1.00  0.00      MEMB
ATOM   2422 C218 POPC    4      54.778  31.791   0.176  1.00  0.00      MEMB
ATOM   2423 H18R POPC    4      55.287  31.365  -0.711  1.00  0.00      MEMB
ATOM   2424 H18S POPC    4      54.587  32.901   0.004  1.00  0.00      MEMB
ATOM   2425 H18T POPC    4      53.795  31.241   0.189  1.00  0.00      MEMB
ATOM   2426  C33 POPC    4      55.716  29.783  14.808  1.00  0.00      MEMB
ATOM   2427  H3X POPC    4      55.916  28.698  14.805  1.00  0.00      MEMB
ATOM   2428  H3Y POPC    4      56.465  30.295  15.457  1.00  0.00      MEMB
ATOM   2429  C34 POPC    4      55.785  30.092  13.295  1.00  0.00      MEMB
ATOM   2430  H4X POPC    4      55.494  31.148  13.122  1.00  0.00      MEMB
ATOM   2431  H4Y POPC    4      55.154  29.336  12.761  1.00  0.00      MEMB
ATOM   2432  C35 POPC    4      57.129  29.870  12.578  1.00  0.00      MEMB
ATOM   2433  H5X POPC    4      57.453  28.868  12.917  1.00  0.00      MEMB
ATOM   2434  H5Y POPC    4      57.776  30.689  12.933  1.00  0.00      MEMB
ATOM   2435  C36 POPC    4      57.020  29.881  11.035  1.00  0.00      MEMB
ATOM   2436  H6X POPC    4      56.296  30.708  10.846  1.00  0.00      MEMB
ATOM   2437  H6Y POPC    4      56.576  28.905  10.728  1.00  0.00      MEMB
ATOM   2438  C37 POPC    4      58.283  30.185  10.172  1.00  0.00      MEMB
ATOM   2439  H7X POPC    4      59.250  30.035  10.680  1.00  0.00      MEMB
ATOM   2440  H7Y POPC    4      58.282  31.277   9.975  1.00  0.00      MEMB
ATOM   2441  C38 POPC    4      58.255  29.551   8.767  1.00  0.00      MEMB
ATOM   2442  H8X POPC    4      58.913  30.114   8.063  1.00  0.00      MEMB
ATOM   2443  H8Y POPC    4      57.196  29.646   8.426  1.00  0.00      MEMB
ATOM   2444  C39 POPC    4      58.756  28.107   8.677  1.00  0.00      MEMB
ATOM   2445  H9X POPC    4      58.074  27.494   9.301  1.00  0.00      MEMB
ATOM   2446  H9Y POPC    4      59.781  28.039   9.121  1.00  0.00      MEMB
ATOM   2447 C310 POPC    4      58.804  27.666   7.192  1.00  0.00      MEMB
ATOM   2448 H10X POPC    4      59.546  26.844   7.074  1.00  0.00      MEMB
ATOM   2449 H10Y POPC    4      59.149  28.556   6.613  1.00  0.00      MEMB
ATOM   2450 C311 POPC    4      57.474  27.079   6.661  1.00  0.00      MEMB
ATOM   2451 H11X POPC    4      56.609  27.762   6.721  1.00  0.00      MEMB
ATOM   2452 H11Y POPC    4      57.225  26.283   7.405  1.00  0.00      MEMB
ATOM   2453 C312 POPC    4      57.455  26.390   5.262  1.00  0.00      MEMB
ATOM   2454 H12X POPC    4      56.440  25.920   5.275  1.00  0.00      MEMB
ATOM   2455 H12Y POPC    4      58.261  25.635   5.211  1.00  0.00      MEMB
ATOM   2456 C313 POPC    4      57.503  27.200   3.948  1.00  0.00      MEMB
ATOM   2457 H13X POPC    4      56.834  28.068   4.092  1.00  0.00      MEMB
ATOM   2458 H13Y POPC    4      57.065  26.647   3.078  1.00  0.00      MEMB
ATOM   2459 C314 POPC    4      58.894  27.732   3.565  1.00  0.00      MEMB
ATOM   2460 H14X POPC    4      59.395  28.155   4.451  1.00  0.00      MEMB
ATOM   2461 H14Y POPC    4      58.679  28.555   2.854  1.00  0.00      MEMB
ATOM   2462 C315 POPC    4      59.819  26.739   2.926  1.00  0.00      MEMB
ATOM   2463 H15X POPC    4      59.919  25.873   3.621  1.00  0.00      MEMB
ATOM   2464 H15Y POPC    4      60.865  27.109   2.785  1.00  0.00      MEMB
ATOM   2465 C316 POPC    4      59.245  26.311   1.611  1.00  0.00      MEMB
ATOM   2466 H16X POPC    4      58.258  25.929   1.498  1.00  0.00      MEMB
ATOM   2467 H16Y POPC    4      59.727  25.411   1.686  1.00  0.00      MEMB
ATOM   2468 H16Z POPC    4      59.543  26.926   0.742  1.00  0.00      MEMB
ATOM   2469  N   POPC    5      24.960 -28.105  19.910  1.00  0.00      MEMB
ATOM   2470  C12 POPC    5      23.640 -27.413  20.166  1.00  0.00      MEMB
ATOM   2471 H12A POPC    5      23.514 -26.676  19.388  1.00  0.00      MEMB
ATOM   2472 H12B POPC    5      23.780 -26.919  21.118  1.00  0.00      MEMB
ATOM   2473  C13 POPC    5      24.909 -28.800  18.595  1.00  0.00      MEMB
ATOM   2474 H13A POPC    5      24.585 -28.165  17.766  1.00  0.00      MEMB
ATOM   2475 H13B POPC    5      25.883 -29.183  18.366  1.00  0.00      MEMB
ATOM   2476 H13C POPC    5      24.223 -29.647  18.670  1.00  0.00      MEMB
ATOM   2477  C14 POPC    5      26.011 -27.054  19.868  1.00  0.00      MEMB
ATOM   2478 H14A POPC    5      26.261 -26.693  20.856  1.00  0.00      MEMB
ATOM   2479 H14B POPC    5      26.918 -27.401  19.388  1.00  0.00      MEMB
ATOM   2480 H14C POPC    5      25.621 -26.240  19.273  1.00  0.00      MEMB
ATOM   2481  C15 POPC    5      25.262 -29.138  20.943  1.00  0.00      MEMB
ATOM   2482 H15A POPC    5      24.459 -29.859  20.841  1.00  0.00      MEMB
ATOM   2483 H15B POPC    5      25.295 -28.716  21.947  1.00  0.00      MEMB
ATOM   2484 H15C POPC    5      26.192 -29.638  20.690  1.00  0.00      MEMB
ATOM   2485  C11 POPC    5      22.324 -28.228  20.236  1.00  0.00      MEMB
ATOM   2486 H11A POPC    5      21.448 -27.556  20.431  1.00  0.00      MEMB
ATOM   2487 H11B POPC    5      22.524 -28.897  21.100  1.00  0.00      MEMB
ATOM   2488  P   POPC    5      21.302 -28.398  17.836  1.00  0.00      MEMB
ATOM   2489  O13 POPC    5      22.195 -27.480  17.087  1.00  0.00      MEMB
ATOM   2490  O14 POPC    5      19.963 -27.903  18.256  1.00  0.00      MEMB
ATOM   2491  O12 POPC    5      22.073 -29.018  19.093  1.00  0.00      MEMB
ATOM   2492  O11 POPC    5      21.196 -29.711  16.996  1.00  0.00      MEMB
ATOM   2493  C1  POPC    5      20.453 -30.778  17.527  1.00  0.00      MEMB
ATOM   2494  HA  POPC    5      19.385 -30.450  17.552  1.00  0.00      MEMB
ATOM   2495  HB  POPC    5      20.673 -31.053  18.596  1.00  0.00      MEMB
ATOM   2496  C2  POPC    5      20.637 -32.034  16.611  1.00  0.00      MEMB
ATOM   2497  HS  POPC    5      20.330 -32.926  17.260  1.00  0.00      MEMB
ATOM   2498  O21 POPC    5      21.901 -32.275  16.233  1.00  0.00      MEMB
ATOM   2499  C21 POPC    5      22.622 -32.756  17.179  1.00  0.00      MEMB
ATOM   2500  O22 POPC    5      22.426 -32.919  18.359  1.00  0.00      MEMB
ATOM   2501  C22 POPC    5      23.810 -33.227  16.527  1.00  0.00      MEMB
ATOM   2502  H2R POPC    5      23.661 -34.353  16.432  1.00  0.00      MEMB
ATOM   2503  H2S POPC    5      24.669 -33.050  17.177  1.00  0.00      MEMB
ATOM   2504  C3  POPC    5      19.748 -31.953  15.299  1.00  0.00      MEMB
ATOM   2505  HX  POPC    5      18.729 -31.668  15.414  1.00  0.00      MEMB
ATOM   2506  HY  POPC    5      19.443 -32.948  14.929  1.00  0.00      MEMB
ATOM   2507  O31 POPC    5      20.233 -31.024  14.356  1.00  0.00      MEMB
ATOM   2508  C31 POPC    5      20.922 -31.592  13.396  1.00  0.00      MEMB
ATOM   2509  O32 POPC    5      20.972 -32.789  13.158  1.00  0.00      MEMB
ATOM   2510  C32 POPC    5      21.609 -30.501  12.575  1.00  0.00      MEMB
ATOM   2511  H2X POPC    5      21.016 -30.286  11.667  1.00  0.00      MEMB
ATOM   2512  H2Y POPC    5      22.566 -30.891  12.231  1.00  0.00      MEMB
ATOM   2513  C23 POPC    5      24.073 -32.353  15.249  1.00  0.00      MEMB
ATOM   2514  H3R POPC    5      24.096 -31.305  15.545  1.00  0.00      MEMB
ATOM   2515  H3S POPC    5      23.258 -32.587  14.548  1.00  0.00      MEMB
ATOM   2516  C24 POPC    5      25.438 -32.294  14.606  1.00  0.00      MEMB
ATOM   2517  H4R POPC    5      25.546 -33.171  14.104  1.00  0.00      MEMB
ATOM   2518  H4S POPC    5      26.206 -32.317  15.290  1.00  0.00      MEMB
ATOM   2519  C25 POPC    5      25.894 -31.404  13.513  1.00  0.00      MEMB
ATOM   2520  H5R POPC    5      27.000 -31.343  13.374  1.00  0.00      MEMB
ATOM   2521  H5S POPC    5      25.508 -30.494  13.915  1.00  0.00      MEMB
ATOM   2522  C26 POPC    5      25.267 -31.629  12.180  1.00  0.00      MEMB
ATOM   2523  H6R POPC    5      25.403 -30.906  11.420  1.00  0.00      MEMB
ATOM   2524  H6S POPC    5      24.161 -31.866  12.326  1.00  0.00      MEMB
ATOM   2525  C27 POPC    5      26.081 -32.692  11.455  1.00  0.00      MEMB
ATOM   2526  H7R POPC    5      26.449 -33.414  12.467  1.00  0.00      MEMB
ATOM   2527  H7S POPC    5      26.995 -33.044  11.353  1.00  0.00      MEMB
ATOM   2528  C28 POPC    5      25.350 -33.271  10.043  1.00  0.00      MEMB
ATOM   2529  H8R POPC    5      25.713 -34.198   9.663  1.00  0.00      MEMB
ATOM   2530  H8S POPC    5      25.104 -32.470   9.495  1.00  0.00      MEMB
ATOM   2531  C29 POPC    5      23.864 -33.344   9.926  1.00  0.00      MEMB
ATOM   2532  H91 POPC    5      23.716 -34.562  10.592  1.00  0.00      MEMB
ATOM   2533 C210 POPC    5      22.362 -32.822   9.173  1.00  0.00      MEMB
ATOM   2534 H101 POPC    5      21.205 -33.448   9.574  1.00  0.00      MEMB
ATOM   2535 C211 POPC    5      22.374 -32.017   8.237  1.00  0.00      MEMB
ATOM   2536 H11R POPC    5      23.358 -31.717   8.576  1.00  0.00      MEMB
ATOM   2537 H11S POPC    5      21.503 -31.636   8.650  1.00  0.00      MEMB
ATOM   2538 C212 POPC    5      22.263 -32.746   6.908  1.00  0.00      MEMB
ATOM   2539 H12R POPC    5      21.472 -33.507   6.764  1.00  0.00      MEMB
ATOM   2540 H12S POPC    5      23.048 -33.406   6.409  1.00  0.00      MEMB
ATOM   2541 C213 POPC    5      22.588 -31.686   6.005  1.00  0.00      MEMB
ATOM   2542 H13R POPC    5      23.419 -31.029   6.366  1.00  0.00      MEMB
ATOM   2543 H13S POPC    5      21.645 -31.141   6.072  1.00  0.00      MEMB
ATOM   2544 C214 POPC    5      23.023 -32.303   4.679  1.00  0.00      MEMB
ATOM   2545 H14R POPC    5      23.986 -32.861   4.876  1.00  0.00      MEMB
ATOM   2546 H14S POPC    5      23.190 -31.523   3.935  1.00  0.00      MEMB
ATOM   2547 C215 POPC    5      22.048 -33.320   4.068  1.00  0.00      MEMB
ATOM   2548 H15R POPC    5      20.978 -33.053   4.138  1.00  0.00      MEMB
ATOM   2549 H15S POPC    5      22.134 -34.212   4.713  1.00  0.00      MEMB
ATOM   2550 C216 POPC    5      22.354 -33.614   2.609  1.00  0.00      MEMB
ATOM   2551 H16R POPC    5      21.836 -34.529   2.246  1.00  0.00      MEMB
ATOM   2552 H16S POPC    5      23.435 -33.828   2.413  1.00  0.00      MEMB
ATOM   2553 C217 POPC    5      21.923 -32.511   1.712  1.00  0.00      MEMB
ATOM   2554 H17R POPC    5      22.197 -31.463   1.981  1.00  0.00      MEMB
ATOM   2555 H17S POPC    5      20.849 -32.595   1.412  1.00  0.00      MEMB
ATOM   2556 C218 POPC    5      22.685 -32.832   0.581  1.00  0.00      MEMB
ATOM   2557 H18R POPC    5      23.080 -31.807   0.363  1.00  0.00      MEMB
ATOM   2558 H18S POPC    5      21.998 -33.356  -0.203  1.00  0.00      MEMB
ATOM   2559 H18T POPC    5      23.735 -33.085   0.418  1.00  0.00      MEMB
ATOM   2560  C33 POPC    5      21.901 -29.208  13.373  1.00  0.00      MEMB
ATOM   2561  H3X POPC    5      22.622 -29.381  14.200  1.00  0.00      MEMB
ATOM   2562  H3Y POPC    5      20.939 -28.853  13.797  1.00  0.00      MEMB
ATOM   2563  C34 POPC    5      22.405 -27.975  12.614  1.00  0.00      MEMB
ATOM   2564  H4X POPC    5      23.290 -28.190  11.979  1.00  0.00      MEMB
ATOM   2565  H4Y POPC    5      22.745 -27.226  13.356  1.00  0.00      MEMB
ATOM   2566  C35 POPC    5      21.269 -27.309  11.827  1.00  0.00      MEMB
ATOM   2567  H5X POPC    5      20.321 -27.136  12.410  1.00  0.00      MEMB
ATOM   2568  H5Y POPC    5      21.051 -28.097  11.088  1.00  0.00      MEMB
ATOM   2569  C36 POPC    5      21.657 -26.001  11.101  1.00  0.00      MEMB
ATOM   2570  H6X POPC    5      22.281 -25.339  11.753  1.00  0.00      MEMB
ATOM   2571  H6Y POPC    5      20.719 -25.446  10.900  1.00  0.00      MEMB
ATOM   2572  C37 POPC    5      22.405 -26.179   9.762  1.00  0.00      MEMB
ATOM   2573  H7X POPC    5      23.325 -26.742  10.045  1.00  0.00      MEMB
ATOM   2574  H7Y POPC    5      22.634 -25.183   9.316  1.00  0.00      MEMB
ATOM   2575  C38 POPC    5      21.785 -27.037   8.652  1.00  0.00      MEMB
ATOM   2576  H8X POPC    5      20.808 -26.693   8.265  1.00  0.00      MEMB
ATOM   2577  H8Y POPC    5      21.669 -28.046   9.101  1.00  0.00      MEMB
ATOM   2578  C39 POPC    5      22.735 -27.193   7.451  1.00  0.00      MEMB
ATOM   2579  H9X POPC    5      22.540 -28.192   7.010  1.00  0.00      MEMB
ATOM   2580  H9Y POPC    5      23.776 -27.166   7.846  1.00  0.00      MEMB
ATOM   2581 C310 POPC    5      22.572 -26.143   6.331  1.00  0.00      MEMB
ATOM   2582 H10X POPC    5      22.876 -25.165   6.759  1.00  0.00      MEMB
ATOM   2583 H10Y POPC    5      21.531 -26.059   5.960  1.00  0.00      MEMB
ATOM   2584 C311 POPC    5      23.466 -26.316   5.096  1.00  0.00      MEMB
ATOM   2585 H11X POPC    5      24.516 -26.452   5.420  1.00  0.00      MEMB
ATOM   2586 H11Y POPC    5      23.477 -25.361   4.531  1.00  0.00      MEMB
ATOM   2587 C312 POPC    5      23.030 -27.393   4.088  1.00  0.00      MEMB
ATOM   2588 H12X POPC    5      22.828 -28.346   4.605  1.00  0.00      MEMB
ATOM   2589 H12Y POPC    5      23.914 -27.541   3.419  1.00  0.00      MEMB
ATOM   2590 C313 POPC    5      21.731 -27.085   3.322  1.00  0.00      MEMB
ATOM   2591 H13X POPC    5      21.978 -26.235   2.661  1.00  0.00      MEMB
ATOM   2592 H13Y POPC    5      20.911 -26.803   4.035  1.00  0.00      MEMB
ATOM   2593 C314 POPC    5      21.237 -28.273   2.517  1.00  0.00      MEMB
ATOM   2594 H14X POPC    5      21.091 -29.103   3.244  1.00  0.00      MEMB
ATOM   2595 H14Y POPC    5      21.994 -28.684   1.807  1.00  0.00      MEMB
ATOM   2596 C315 POPC    5      19.942 -28.018   1.810  1.00  0.00      MEMB
ATOM   2597 H15X POPC    5      20.037 -27.301   0.960  1.00  0.00      MEMB
ATOM   2598 H15Y POPC    5      19.099 -27.585   2.385  1.00  0.00      MEMB
ATOM   2599 C316 POPC    5      19.635 -29.401   1.386  1.00  0.00      MEMB
ATOM   2600 H16X POPC    5      19.539 -30.196   2.050  1.00  0.00      MEMB
ATOM   2601 H16Y POPC    5      20.135 -29.630   0.402  1.00  0.00      MEMB
ATOM   2602 H16Z POPC    5      18.563 -29.438   1.296  1.00  0.00      MEMB
ATOM   2603  N   POPC    6     -30.006 -53.534  20.565  1.00  0.00      MEMB
ATOM   2604  C12 POPC    6     -30.276 -53.983  19.164  1.00  0.00      MEMB
ATOM   2605 H12A POPC    6     -31.257 -54.460  19.190  1.00  0.00      MEMB
ATOM   2606 H12B POPC    6     -29.506 -54.712  18.888  1.00  0.00      MEMB
ATOM   2607  C13 POPC    6     -30.970 -52.524  21.049  1.00  0.00      MEMB
ATOM   2608 H13A POPC    6     -30.573 -52.055  21.942  1.00  0.00      MEMB
ATOM   2609 H13B POPC    6     -31.133 -51.704  20.343  1.00  0.00      MEMB
ATOM   2610 H13C POPC    6     -31.902 -53.026  21.240  1.00  0.00      MEMB
ATOM   2611  C14 POPC    6     -30.139 -54.688  21.479  1.00  0.00      MEMB
ATOM   2612 H14A POPC    6     -31.109 -55.108  21.316  1.00  0.00      MEMB
ATOM   2613 H14B POPC    6     -29.465 -55.487  21.233  1.00  0.00      MEMB
ATOM   2614 H14C POPC    6     -30.054 -54.424  22.535  1.00  0.00      MEMB
ATOM   2615  C15 POPC    6     -28.626 -53.014  20.652  1.00  0.00      MEMB
ATOM   2616 H15A POPC    6     -27.957 -53.833  20.432  1.00  0.00      MEMB
ATOM   2617 H15B POPC    6     -28.449 -52.507  21.587  1.00  0.00      MEMB
ATOM   2618 H15C POPC    6     -28.427 -52.219  19.944  1.00  0.00      MEMB
ATOM   2619  C11 POPC    6     -30.188 -52.962  18.010  1.00  0.00      MEMB
ATOM   2620 H11A POPC    6     -30.512 -53.465  17.081  1.00  0.00      MEMB
ATOM   2621 H11B POPC    6     -29.115 -52.686  17.866  1.00  0.00      MEMB
ATOM   2622  P   POPC    6     -30.715 -50.385  17.649  1.00  0.00      MEMB
ATOM   2623  O13 POPC    6     -29.264 -50.287  17.448  1.00  0.00      MEMB
ATOM   2624  O14 POPC    6     -31.304 -49.391  18.576  1.00  0.00      MEMB
ATOM   2625  O12 POPC    6     -31.038 -51.842  18.188  1.00  0.00      MEMB
ATOM   2626  O11 POPC    6     -31.459 -50.352  16.297  1.00  0.00      MEMB
ATOM   2627  C1  POPC    6     -32.853 -50.631  16.308  1.00  0.00      MEMB
ATOM   2628  HA  POPC    6     -33.415 -49.769  16.768  1.00  0.00      MEMB
ATOM   2629  HB  POPC    6     -33.079 -51.542  16.839  1.00  0.00      MEMB
ATOM   2630  C2  POPC    6     -33.347 -50.876  14.917  1.00  0.00      MEMB
ATOM   2631  HS  POPC    6     -34.418 -51.236  14.946  1.00  0.00      MEMB
ATOM   2632  O21 POPC    6     -32.562 -51.608  13.989  1.00  0.00      MEMB
ATOM   2633  C21 POPC    6     -32.411 -52.852  14.258  1.00  0.00      MEMB
ATOM   2634  O22 POPC    6     -32.898 -53.476  15.183  1.00  0.00      MEMB
ATOM   2635  C22 POPC    6     -31.559 -53.459  13.163  1.00  0.00      MEMB
ATOM   2636  H2R POPC    6     -30.877 -52.624  12.861  1.00  0.00      MEMB
ATOM   2637  H2S POPC    6     -32.220 -53.698  12.298  1.00  0.00      MEMB
ATOM   2638  C3  POPC    6     -33.318 -49.552  14.517  1.00  0.00      MEMB
ATOM   2639  HX  POPC    6     -34.146 -48.949  15.004  1.00  0.00      MEMB
ATOM   2640  HY  POPC    6     -33.791 -49.751  13.592  1.00  0.00      MEMB
ATOM   2641  O31 POPC    6     -31.903 -48.956  14.472  1.00  0.00      MEMB
ATOM   2642  C31 POPC    6     -31.006 -48.584  13.357  1.00  0.00      MEMB
ATOM   2643  O32 POPC    6     -31.203 -48.603  12.175  1.00  0.00      MEMB
ATOM   2644  C32 POPC    6     -30.066 -47.589  13.767  1.00  0.00      MEMB
ATOM   2645  H2X POPC    6     -29.915 -47.763  14.799  1.00  0.00      MEMB
ATOM   2646  H2Y POPC    6     -30.385 -46.593  13.600  1.00  0.00      MEMB
ATOM   2647  C23 POPC    6     -30.744 -54.651  13.772  1.00  0.00      MEMB
ATOM   2648  H3R POPC    6     -30.664 -54.712  14.813  1.00  0.00      MEMB
ATOM   2649  H3S POPC    6     -29.687 -54.473  13.447  1.00  0.00      MEMB
ATOM   2650  C24 POPC    6     -31.256 -56.049  13.621  1.00  0.00      MEMB
ATOM   2651  H4R POPC    6     -32.214 -56.481  13.821  1.00  0.00      MEMB
ATOM   2652  H4S POPC    6     -30.597 -56.873  13.883  1.00  0.00      MEMB
ATOM   2653  C25 POPC    6     -31.421 -56.053  12.471  1.00  0.00      MEMB
ATOM   2654  H5R POPC    6     -32.089 -55.480  11.664  1.00  0.00      MEMB
ATOM   2655  H5S POPC    6     -31.937 -57.291  12.343  1.00  0.00      MEMB
ATOM   2656  C26 POPC    6     -29.588 -55.791  11.837  1.00  0.00      MEMB
ATOM   2657  H6R POPC    6     -28.894 -56.113  11.294  1.00  0.00      MEMB
ATOM   2658  H6S POPC    6     -30.333 -55.040  11.758  1.00  0.00      MEMB
ATOM   2659  C27 POPC    6     -29.035 -56.925   9.453  1.00  0.00      MEMB
ATOM   2660  H7R POPC    6     -30.426 -56.881   8.938  1.00  0.00      MEMB
ATOM   2661  H7S POPC    6     -29.507 -57.935   9.276  1.00  0.00      MEMB
ATOM   2662  C28 POPC    6     -28.146 -56.161   8.051  1.00  0.00      MEMB
ATOM   2663  H8R POPC    6     -28.809 -54.913   7.182  1.00  0.00      MEMB
ATOM   2664  H8S POPC    6     -28.399 -55.586   7.331  1.00  0.00      MEMB
ATOM   2665  C29 POPC    6     -27.284 -56.199   8.961  1.00  0.00      MEMB
ATOM   2666  H91 POPC    6     -27.133 -57.265   9.037  1.00  0.00      MEMB
ATOM   2667 C210 POPC    6     -26.879 -55.180   9.564  1.00  0.00      MEMB
ATOM   2668 H101 POPC    6     -25.984 -55.283   9.231  1.00  0.00      MEMB
ATOM   2669 C211 POPC    6     -27.047 -53.699   9.581  1.00  0.00      MEMB
ATOM   2670 H11R POPC    6     -26.522 -53.272  10.424  1.00  0.00      MEMB
ATOM   2671 H11S POPC    6     -28.009 -53.406   9.841  1.00  0.00      MEMB
ATOM   2672 C212 POPC    6     -27.123 -52.860   8.268  1.00  0.00      MEMB
ATOM   2673 H12R POPC    6     -26.216 -52.769   8.129  1.00  0.00      MEMB
ATOM   2674 H12S POPC    6     -27.206 -51.815   8.420  1.00  0.00      MEMB
ATOM   2675 C213 POPC    6     -27.048 -53.424   6.818  1.00  0.00      MEMB
ATOM   2676 H13R POPC    6     -28.084 -53.388   6.695  1.00  0.00      MEMB
ATOM   2677 H13S POPC    6     -26.653 -54.482   6.754  1.00  0.00      MEMB
ATOM   2678 C214 POPC    6     -26.461 -52.579   5.687  1.00  0.00      MEMB
ATOM   2679 H14R POPC    6     -25.358 -52.559   5.644  1.00  0.00      MEMB
ATOM   2680 H14S POPC    6     -26.811 -51.543   5.807  1.00  0.00      MEMB
ATOM   2681 C215 POPC    6     -26.938 -53.119   4.352  1.00  0.00      MEMB
ATOM   2682 H15R POPC    6     -27.915 -53.588   4.564  1.00  0.00      MEMB
ATOM   2683 H15S POPC    6     -26.219 -53.873   3.983  1.00  0.00      MEMB
ATOM   2684 C216 POPC    6     -27.137 -52.020   3.356  1.00  0.00      MEMB
ATOM   2685 H16R POPC    6     -26.148 -51.494   3.286  1.00  0.00      MEMB
ATOM   2686 H16S POPC    6     -27.984 -51.413   3.758  1.00  0.00      MEMB
ATOM   2687 C217 POPC    6     -27.713 -52.388   2.020  1.00  0.00      MEMB
ATOM   2688 H17R POPC    6     -26.946 -52.793   1.348  1.00  0.00      MEMB
ATOM   2689 H17S POPC    6     -27.938 -51.348   1.688  1.00  0.00      MEMB
ATOM   2690 C218 POPC    6     -28.920 -53.355   1.945  1.00  0.00      MEMB
ATOM   2691 H18R POPC    6     -28.586 -54.343   2.291  1.00  0.00      MEMB
ATOM   2692 H18S POPC    6     -29.281 -53.466   0.889  1.00  0.00      MEMB
ATOM   2693 H18T POPC    6     -29.778 -53.059   2.570  1.00  0.00      MEMB
ATOM   2694  C33 POPC    6     -28.951 -48.086  12.943  1.00  0.00      MEMB
ATOM   2695  H3X POPC    6     -28.095 -47.429  13.066  1.00  0.00      MEMB
ATOM   2696  H3Y POPC    6     -29.243 -48.162  11.906  1.00  0.00      MEMB
ATOM   2697  C34 POPC    6     -28.660 -49.542  13.294  1.00  0.00      MEMB
ATOM   2698  H4X POPC    6     -29.587 -50.163  13.308  1.00  0.00      MEMB
ATOM   2699  H4Y POPC    6     -28.282 -49.533  14.327  1.00  0.00      MEMB
ATOM   2700  C35 POPC    6     -27.741 -50.293  12.333  1.00  0.00      MEMB
ATOM   2701  H5X POPC    6     -27.579 -51.288  12.806  1.00  0.00      MEMB
ATOM   2702  H5Y POPC    6     -26.770 -49.774  12.235  1.00  0.00      MEMB
ATOM   2703  C36 POPC    6     -28.277 -50.471  10.900  1.00  0.00      MEMB
ATOM   2704  H6X POPC    6     -27.484 -50.860  10.214  1.00  0.00      MEMB
ATOM   2705  H6Y POPC    6     -28.569 -49.479  10.537  1.00  0.00      MEMB
ATOM   2706  C37 POPC    6     -29.573 -51.270  10.810  1.00  0.00      MEMB
ATOM   2707  H7X POPC    6     -30.395 -50.787  11.386  1.00  0.00      MEMB
ATOM   2708  H7Y POPC    6     -29.378 -52.271  11.214  1.00  0.00      MEMB
ATOM   2709  C38 POPC    6     -30.210 -51.324   9.431  1.00  0.00      MEMB
ATOM   2710  H8X POPC    6     -29.482 -51.647   8.662  1.00  0.00      MEMB
ATOM   2711  H8Y POPC    6     -30.520 -50.278   9.237  1.00  0.00      MEMB
ATOM   2712  C39 POPC    6     -31.481 -52.181   9.352  1.00  0.00      MEMB
ATOM   2713  H9X POPC    6     -32.137 -52.092  10.228  1.00  0.00      MEMB
ATOM   2714  H9Y POPC    6     -31.174 -53.142   9.364  1.00  0.00      MEMB
ATOM   2715 C310 POPC    6     -32.128 -52.224   7.959  1.00  0.00      MEMB
ATOM   2716 H10X POPC    6     -32.848 -53.065   7.827  1.00  0.00      MEMB
ATOM   2717 H10Y POPC    6     -31.249 -52.435   7.311  1.00  0.00      MEMB
ATOM   2718 C311 POPC    6     -32.800 -50.926   7.537  1.00  0.00      MEMB
ATOM   2719 H11X POPC    6     -32.165 -50.039   7.795  1.00  0.00      MEMB
ATOM   2720 H11Y POPC    6     -33.731 -50.805   8.102  1.00  0.00      MEMB
ATOM   2721 C312 POPC    6     -33.352 -50.769   6.116  1.00  0.00      MEMB
ATOM   2722 H12X POPC    6     -33.420 -49.657   6.068  1.00  0.00      MEMB
ATOM   2723 H12Y POPC    6     -34.400 -51.161   6.047  1.00  0.00      MEMB
ATOM   2724 C313 POPC    6     -32.430 -51.389   5.031  1.00  0.00      MEMB
ATOM   2725 H13X POPC    6     -32.368 -52.467   5.299  1.00  0.00      MEMB
ATOM   2726 H13Y POPC    6     -31.399 -50.946   5.064  1.00  0.00      MEMB
ATOM   2727 C314 POPC    6     -32.828 -51.368   3.526  1.00  0.00      MEMB
ATOM   2728 H14X POPC    6     -31.940 -51.747   2.955  1.00  0.00      MEMB
ATOM   2729 H14Y POPC    6     -32.990 -50.319   3.208  1.00  0.00      MEMB
ATOM   2730 C315 POPC    6     -34.074 -52.181   3.108  1.00  0.00      MEMB
ATOM   2731 H15X POPC    6     -34.951 -51.569   3.438  1.00  0.00      MEMB
ATOM   2732 H15Y POPC    6     -34.106 -53.139   3.670  1.00  0.00      MEMB
ATOM   2733 C316 POPC    6     -34.121 -52.491   1.591  1.00  0.00      MEMB
ATOM   2734 H16X POPC    6     -33.274 -53.137   1.264  1.00  0.00      MEMB
ATOM   2735 H16Y POPC    6     -34.121 -51.527   1.023  1.00  0.00      MEMB
ATOM   2736 H16Z POPC    6     -34.999 -53.111   1.316  1.00  0.00      MEMB
ATOM   2737  N   POPC    7       0.722  54.536  17.568  1.00  0.00      MEMB
ATOM   2738  C12 POPC    7      -0.734  54.735  17.836  1.00  0.00      MEMB
ATOM   2739 H12A POPC    7      -1.307  53.891  17.494  1.00  0.00      MEMB
ATOM   2740 H12B POPC    7      -0.990  55.519  17.148  1.00  0.00      MEMB
ATOM   2741  C13 POPC    7       1.299  53.687  18.254  1.00  0.00      MEMB
ATOM   2742 H13A POPC    7       0.671  52.734  17.942  1.00  0.00      MEMB
ATOM   2743 H13B POPC    7       2.279  53.208  18.291  1.00  0.00      MEMB
ATOM   2744 H13C POPC    7       0.968  53.474  19.346  1.00  0.00      MEMB
ATOM   2745  C14 POPC    7       1.086  54.132  16.201  1.00  0.00      MEMB
ATOM   2746 H14A POPC    7       0.745  54.943  15.589  1.00  0.00      MEMB
ATOM   2747 H14B POPC    7       2.163  54.144  16.112  1.00  0.00      MEMB
ATOM   2748 H14C POPC    7       0.705  53.138  15.946  1.00  0.00      MEMB
ATOM   2749  C15 POPC    7       1.435  55.442  18.287  1.00  0.00      MEMB
ATOM   2750 H15A POPC    7       1.337  55.730  19.298  1.00  0.00      MEMB
ATOM   2751 H15B POPC    7       1.222  56.410  17.784  1.00  0.00      MEMB
ATOM   2752 H15C POPC    7       2.546  55.291  18.097  1.00  0.00      MEMB
ATOM   2753  C11 POPC    7      -1.191  55.224  19.297  1.00  0.00      MEMB
ATOM   2754 H11A POPC    7      -2.147  55.709  19.150  1.00  0.00      MEMB
ATOM   2755 H11B POPC    7      -0.424  55.911  19.679  1.00  0.00      MEMB
ATOM   2756  P   POPC    7      -2.842  53.432  20.545  1.00  0.00      MEMB
ATOM   2757  O13 POPC    7      -4.049  54.193  20.588  1.00  0.00      MEMB
ATOM   2758  O14 POPC    7      -2.416  52.485  21.603  1.00  0.00      MEMB
ATOM   2759  O12 POPC    7      -1.486  54.405  20.438  1.00  0.00      MEMB
ATOM   2760  O11 POPC    7      -2.854  52.682  19.028  1.00  0.00      MEMB
ATOM   2761  C1  POPC    7      -2.748  51.301  18.867  1.00  0.00      MEMB
ATOM   2762  HA  POPC    7      -3.229  50.708  19.667  1.00  0.00      MEMB
ATOM   2763  HB  POPC    7      -1.728  50.887  18.938  1.00  0.00      MEMB
ATOM   2764  C2  POPC    7      -2.666  50.784  17.525  1.00  0.00      MEMB
ATOM   2765  HS  POPC    7      -2.372  50.004  17.840  1.00  0.00      MEMB
ATOM   2766  O21 POPC    7      -1.748  51.238  16.552  1.00  0.00      MEMB
ATOM   2767  C21 POPC    7      -1.152  50.330  15.771  1.00  0.00      MEMB
ATOM   2768  O22 POPC    7      -1.176  49.157  15.729  1.00  0.00      MEMB
ATOM   2769  C22 POPC    7      -0.213  50.908  14.823  1.00  0.00      MEMB
ATOM   2770  H2R POPC    7       0.620  50.983  15.526  1.00  0.00      MEMB
ATOM   2771  H2S POPC    7      -0.617  51.863  14.465  1.00  0.00      MEMB
ATOM   2772  C3  POPC    7      -4.139  50.787  17.042  1.00  0.00      MEMB
ATOM   2773  HX  POPC    7      -4.663  50.114  17.836  1.00  0.00      MEMB
ATOM   2774  HY  POPC    7      -4.279  50.286  16.062  1.00  0.00      MEMB
ATOM   2775  O31 POPC    7      -4.586  52.076  17.103  1.00  0.00      MEMB
ATOM   2776  C31 POPC    7      -5.582  52.376  16.372  1.00  0.00      MEMB
ATOM   2777  O32 POPC    7      -6.314  51.627  15.740  1.00  0.00      MEMB
ATOM   2778  C32 POPC    7      -5.612  53.877  16.406  1.00  0.00      MEMB
ATOM   2779  H2X POPC    7      -5.816  54.195  17.456  1.00  0.00      MEMB
ATOM   2780  H2Y POPC    7      -6.465  54.148  15.758  1.00  0.00      MEMB
ATOM   2781  C23 POPC    7       0.225  50.078  13.584  1.00  0.00      MEMB
ATOM   2782  H3R POPC    7      -0.568  50.135  12.842  1.00  0.00      MEMB
ATOM   2783  H3S POPC    7       0.610  49.028  13.748  1.00  0.00      MEMB
ATOM   2784  C24 POPC    7       1.273  50.842  12.789  1.00  0.00      MEMB
ATOM   2785  H4R POPC    7       1.978  50.498  13.303  1.00  0.00      MEMB
ATOM   2786  H4S POPC    7       1.442  51.885  13.012  1.00  0.00      MEMB
ATOM   2787  C25 POPC    7       1.799  50.278  11.492  1.00  0.00      MEMB
ATOM   2788  H5R POPC    7       1.756  49.160  11.614  1.00  0.00      MEMB
ATOM   2789  H5S POPC    7       2.849  50.592  11.254  1.00  0.00      MEMB
ATOM   2790  C26 POPC    7       0.874  50.865  10.464  1.00  0.00      MEMB
ATOM   2791  H6R POPC    7       0.839  51.971  10.527  1.00  0.00      MEMB
ATOM   2792  H6S POPC    7      -0.141  50.592  10.798  1.00  0.00      MEMB
ATOM   2793  C27 POPC    7       1.104  50.280   9.071  1.00  0.00      MEMB
ATOM   2794  H7R POPC    7       0.235  50.516   8.419  1.00  0.00      MEMB
ATOM   2795  H7S POPC    7       1.095  49.190   9.263  1.00  0.00      MEMB
ATOM   2796  C28 POPC    7       2.395  50.662   8.347  1.00  0.00      MEMB
ATOM   2797  H8R POPC    7       2.228  50.419   7.268  1.00  0.00      MEMB
ATOM   2798  H8S POPC    7       3.253  50.076   8.716  1.00  0.00      MEMB
ATOM   2799  C29 POPC    7       2.611  52.085   8.674  1.00  0.00      MEMB
ATOM   2800  H91 POPC    7       2.901  52.472   9.608  1.00  0.00      MEMB
ATOM   2801 C210 POPC    7       2.469  53.032   7.927  1.00  0.00      MEMB
ATOM   2802 H101 POPC    7       3.024  53.981   8.171  1.00  0.00      MEMB
ATOM   2803 C211 POPC    7       2.054  52.902   6.505  1.00  0.00      MEMB
ATOM   2804 H11R POPC    7       2.765  52.037   6.137  1.00  0.00      MEMB
ATOM   2805 H11S POPC    7       2.307  53.944   5.991  1.00  0.00      MEMB
ATOM   2806 C212 POPC    7       0.795  52.959   5.768  1.00  0.00      MEMB
ATOM   2807 H12R POPC    7       0.704  54.023   5.412  1.00  0.00      MEMB
ATOM   2808 H12S POPC    7       0.280  52.681   6.649  1.00  0.00      MEMB
ATOM   2809 C213 POPC    7       0.680  52.185   4.459  1.00  0.00      MEMB
ATOM   2810 H13R POPC    7       1.113  52.715   3.620  1.00  0.00      MEMB
ATOM   2811 H13S POPC    7      -0.345  52.320   4.197  1.00  0.00      MEMB
ATOM   2812 C214 POPC    7       1.107  50.755   4.582  1.00  0.00      MEMB
ATOM   2813 H14R POPC    7       0.559  50.538   5.515  1.00  0.00      MEMB
ATOM   2814 H14S POPC    7       2.171  50.460   4.732  1.00  0.00      MEMB
ATOM   2815 C215 POPC    7       0.592  49.935   3.467  1.00  0.00      MEMB
ATOM   2816 H15R POPC    7      -0.443  50.232   3.241  1.00  0.00      MEMB
ATOM   2817 H15S POPC    7       0.628  48.888   3.863  1.00  0.00      MEMB
ATOM   2818 C216 POPC    7       1.396  50.113   2.235  1.00  0.00      MEMB
ATOM   2819 H16R POPC    7       2.484  50.052   2.482  1.00  0.00      MEMB
ATOM   2820 H16S POPC    7       1.117  50.922   1.570  1.00  0.00      MEMB
ATOM   2821 C217 POPC    7       1.019  48.992   1.472  1.00  0.00      MEMB
ATOM   2822 H17R POPC    7       0.108  48.832   0.956  1.00  0.00      MEMB
ATOM   2823 H17S POPC    7       1.299  48.293   2.346  1.00  0.00      MEMB
ATOM   2824 C218 POPC    7       1.500  48.721   0.153  1.00  0.00      MEMB
ATOM   2825 H18R POPC    7       1.815  49.345  -0.119  1.00  0.00      MEMB
ATOM   2826 H18S POPC    7       1.915  48.201  -0.734  1.00  0.00      MEMB
ATOM   2827 H18T POPC    7       2.360  48.618   0.773  1.00  0.00      MEMB
ATOM   2828  C33 POPC    7      -4.235  54.463  15.973  1.00  0.00      MEMB
ATOM   2829  H3X POPC    7      -3.380  54.150  16.608  1.00  0.00      MEMB
ATOM   2830  H3Y POPC    7      -4.271  55.572  16.014  1.00  0.00      MEMB
ATOM   2831  C34 POPC    7      -3.881  54.307  14.506  1.00  0.00      MEMB
ATOM   2832  H4X POPC    7      -4.721  54.853  14.032  1.00  0.00      MEMB
ATOM   2833  H4Y POPC    7      -3.924  53.276  14.089  1.00  0.00      MEMB
ATOM   2834  C35 POPC    7      -2.571  55.039  14.123  1.00  0.00      MEMB
ATOM   2835  H5X POPC    7      -1.689  54.729  14.727  1.00  0.00      MEMB
ATOM   2836  H5Y POPC    7      -2.628  56.131  14.309  1.00  0.00      MEMB
ATOM   2837  C36 POPC    7      -2.328  54.846  12.626  1.00  0.00      MEMB
ATOM   2838  H6X POPC    7      -2.926  55.490  11.962  1.00  0.00      MEMB
ATOM   2839  H6Y POPC    7      -2.577  53.805  12.364  1.00  0.00      MEMB
ATOM   2840  C37 POPC    7      -0.927  54.922  12.145  1.00  0.00      MEMB
ATOM   2841  H7X POPC    7      -0.240  54.481  12.838  1.00  0.00      MEMB
ATOM   2842  H7Y POPC    7      -0.459  55.823  12.229  1.00  0.00      MEMB
ATOM   2843  C38 POPC    7      -0.676  54.251  10.827  1.00  0.00      MEMB
ATOM   2844  H8X POPC    7      -0.828  53.197  10.953  1.00  0.00      MEMB
ATOM   2845  H8Y POPC    7       0.448  54.252  10.742  1.00  0.00      MEMB
ATOM   2846  C39 POPC    7      -1.517  54.692   9.583  1.00  0.00      MEMB
ATOM   2847  H9X POPC    7      -1.052  55.294   8.853  1.00  0.00      MEMB
ATOM   2848  H9Y POPC    7      -2.299  55.422   9.782  1.00  0.00      MEMB
ATOM   2849 C310 POPC    7      -1.864  53.479   8.769  1.00  0.00      MEMB
ATOM   2850 H10X POPC    7      -2.662  53.110   9.433  1.00  0.00      MEMB
ATOM   2851 H10Y POPC    7      -1.026  52.748   8.743  1.00  0.00      MEMB
ATOM   2852 C311 POPC    7      -2.492  53.650   7.377  1.00  0.00      MEMB
ATOM   2853 H11X POPC    7      -1.879  54.297   6.702  1.00  0.00      MEMB
ATOM   2854 H11Y POPC    7      -3.425  54.197   7.612  1.00  0.00      MEMB
ATOM   2855 C312 POPC    7      -2.836  52.257   6.761  1.00  0.00      MEMB
ATOM   2856 H12X POPC    7      -3.385  51.641   7.515  1.00  0.00      MEMB
ATOM   2857 H12Y POPC    7      -1.864  51.761   6.527  1.00  0.00      MEMB
ATOM   2858 C313 POPC    7      -3.718  52.193   5.486  1.00  0.00      MEMB
ATOM   2859 H13X POPC    7      -4.738  52.571   5.685  1.00  0.00      MEMB
ATOM   2860 H13Y POPC    7      -3.929  51.144   5.190  1.00  0.00      MEMB
ATOM   2861 C314 POPC    7      -3.200  53.086   4.359  1.00  0.00      MEMB
ATOM   2862 H14X POPC    7      -2.157  52.873   4.036  1.00  0.00      MEMB
ATOM   2863 H14Y POPC    7      -3.259  54.084   4.801  1.00  0.00      MEMB
ATOM   2864 C315 POPC    7      -3.987  53.052   3.108  1.00  0.00      MEMB
ATOM   2865 H15X POPC    7      -3.870  53.946   2.451  1.00  0.00      MEMB
ATOM   2866 H15Y POPC    7      -5.072  52.825   3.208  1.00  0.00      MEMB
ATOM   2867 C316 POPC    7      -3.384  51.913   2.505  1.00  0.00      MEMB
ATOM   2868 H16X POPC    7      -3.879  52.122   1.632  1.00  0.00      MEMB
ATOM   2869 H16Y POPC    7      -3.812  50.931   2.811  1.00  0.00      MEMB
ATOM   2870 H16Z POPC    7      -2.372  51.810   2.056  1.00  0.00      MEMB
ATOM   2871  N   POPC    8     -10.713  48.430  19.334  1.00  0.00      MEMB
ATOM   2872  C12 POPC    8     -11.060  49.583  20.271  1.00  0.00      MEMB
ATOM   2873 H12A POPC    8     -10.443  50.424  20.003  1.00  0.00      MEMB
ATOM   2874 H12B POPC    8     -10.695  49.314  21.261  1.00  0.00      MEMB
ATOM   2875  C13 POPC    8     -11.808  47.424  19.411  1.00  0.00      MEMB
ATOM   2876 H13A POPC    8     -12.763  47.894  19.101  1.00  0.00      MEMB
ATOM   2877 H13B POPC    8     -11.610  46.525  18.862  1.00  0.00      MEMB
ATOM   2878 H13C POPC    8     -11.962  47.137  20.429  1.00  0.00      MEMB
ATOM   2879  C14 POPC    8     -10.610  48.927  17.938  1.00  0.00      MEMB
ATOM   2880 H14A POPC    8      -9.863  49.716  17.914  1.00  0.00      MEMB
ATOM   2881 H14B POPC    8     -10.338  48.132  17.260  1.00  0.00      MEMB
ATOM   2882 H14C POPC    8     -11.596  49.287  17.637  1.00  0.00      MEMB
ATOM   2883  C15 POPC    8      -9.380  47.890  19.687  1.00  0.00      MEMB
ATOM   2884 H15A POPC    8      -9.367  47.401  20.655  1.00  0.00      MEMB
ATOM   2885 H15B POPC    8      -8.742  48.750  19.766  1.00  0.00      MEMB
ATOM   2886 H15C POPC    8      -8.992  47.207  18.931  1.00  0.00      MEMB
ATOM   2887  C11 POPC    8     -12.556  50.041  20.358  1.00  0.00      MEMB
ATOM   2888 H11A POPC    8     -12.651  50.959  20.994  1.00  0.00      MEMB
ATOM   2889 H11B POPC    8     -13.167  49.270  20.862  1.00  0.00      MEMB
ATOM   2890  P   POPC    8     -13.450  51.571  18.431  1.00  0.00      MEMB
ATOM   2891  O13 POPC    8     -12.336  51.878  17.535  1.00  0.00      MEMB
ATOM   2892  O14 POPC    8     -13.865  52.522  19.486  1.00  0.00      MEMB
ATOM   2893  O12 POPC    8     -13.151  50.175  19.081  1.00  0.00      MEMB
ATOM   2894  O11 POPC    8     -14.675  51.222  17.538  1.00  0.00      MEMB
ATOM   2895  C1  POPC    8     -15.696  50.288  17.858  1.00  0.00      MEMB
ATOM   2896  HA  POPC    8     -16.647  50.846  18.008  1.00  0.00      MEMB
ATOM   2897  HB  POPC    8     -15.451  49.645  18.728  1.00  0.00      MEMB
ATOM   2898  C2  POPC    8     -16.028  49.379  16.679  1.00  0.00      MEMB
ATOM   2899  HS  POPC    8     -16.767  48.690  16.949  1.00  0.00      MEMB
ATOM   2900  O21 POPC    8     -14.875  48.738  16.137  1.00  0.00      MEMB
ATOM   2901  C21 POPC    8     -14.244  47.749  16.707  1.00  0.00      MEMB
ATOM   2902  O22 POPC    8     -14.425  47.243  17.797  1.00  0.00      MEMB
ATOM   2903  C22 POPC    8     -13.262  47.187  15.641  1.00  0.00      MEMB
ATOM   2904  H2R POPC    8     -13.911  46.533  15.025  1.00  0.00      MEMB
ATOM   2905  H2S POPC    8     -12.510  46.525  16.103  1.00  0.00      MEMB
ATOM   2906  C3  POPC    8     -16.730  50.175  15.610  1.00  0.00      MEMB
ATOM   2907  HX  POPC    8     -17.732  50.538  15.941  1.00  0.00      MEMB
ATOM   2908  HY  POPC    8     -17.043  49.418  14.797  1.00  0.00      MEMB
ATOM   2909  O31 POPC    8     -15.780  51.327  15.367  1.00  0.00      MEMB
ATOM   2910  C31 POPC    8     -15.934  51.674  14.196  1.00  0.00      MEMB
ATOM   2911  O32 POPC    8     -16.819  51.050  13.679  1.00  0.00      MEMB
ATOM   2912  C32 POPC    8     -15.107  52.869  13.653  1.00  0.00      MEMB
ATOM   2913  H2X POPC    8     -15.468  53.750  14.205  1.00  0.00      MEMB
ATOM   2914  H2Y POPC    8     -15.242  53.165  12.577  1.00  0.00      MEMB
ATOM   2915  C23 POPC    8     -12.642  48.284  14.730  1.00  0.00      MEMB
ATOM   2916  H3R POPC    8     -12.092  49.041  15.345  1.00  0.00      MEMB
ATOM   2917  H3S POPC    8     -13.503  48.679  14.142  1.00  0.00      MEMB
ATOM   2918  C24 POPC    8     -11.674  47.764  13.677  1.00  0.00      MEMB
ATOM   2919  H4R POPC    8     -12.242  47.152  12.953  1.00  0.00      MEMB
ATOM   2920  H4S POPC    8     -10.974  47.156  14.280  1.00  0.00      MEMB
ATOM   2921  C25 POPC    8     -10.852  48.836  12.969  1.00  0.00      MEMB
ATOM   2922  H5R POPC    8     -10.299  49.308  13.798  1.00  0.00      MEMB
ATOM   2923  H5S POPC    8     -11.458  49.644  12.520  1.00  0.00      MEMB
ATOM   2924  C26 POPC    8      -9.770  48.300  12.035  1.00  0.00      MEMB
ATOM   2925  H6R POPC    8      -9.302  47.419  12.511  1.00  0.00      MEMB
ATOM   2926  H6S POPC    8      -8.982  49.092  11.973  1.00  0.00      MEMB
ATOM   2927  C27 POPC    8     -10.262  47.947  10.632  1.00  0.00      MEMB
ATOM   2928  H7R POPC    8     -10.843  47.002  10.654  1.00  0.00      MEMB
ATOM   2929  H7S POPC    8      -9.318  47.845  10.063  1.00  0.00      MEMB
ATOM   2930  C28 POPC    8     -11.083  49.058   9.986  1.00  0.00      MEMB
ATOM   2931  H8R POPC    8     -10.500  49.997  10.059  1.00  0.00      MEMB
ATOM   2932  H8S POPC    8     -12.005  49.174  10.588  1.00  0.00      MEMB
ATOM   2933  C29 POPC    8     -11.461  49.007   8.554  1.00  0.00      MEMB
ATOM   2934  H91 POPC    8     -10.684  49.213   7.827  1.00  0.00      MEMB
ATOM   2935 C210 POPC    8     -12.657  48.700   8.102  1.00  0.00      MEMB
ATOM   2936 H101 POPC    8     -12.793  48.475   7.030  1.00  0.00      MEMB
ATOM   2937 C211 POPC    8     -13.899  48.298   8.913  1.00  0.00      MEMB
ATOM   2938 H11R POPC    8     -13.762  48.007   9.945  1.00  0.00      MEMB
ATOM   2939 H11S POPC    8     -14.609  47.438   8.514  1.00  0.00      MEMB
ATOM   2940 C212 POPC    8     -14.981  48.854   8.416  1.00  0.00      MEMB
ATOM   2941 H12R POPC    8     -14.562  49.874   8.509  1.00  0.00      MEMB
ATOM   2942 H12S POPC    8     -15.729  48.706   9.200  1.00  0.00      MEMB
ATOM   2943 C213 POPC    8     -15.367  48.366   6.951  1.00  0.00      MEMB
ATOM   2944 H13R POPC    8     -15.668  47.403   6.792  1.00  0.00      MEMB
ATOM   2945 H13S POPC    8     -14.634  48.607   6.226  1.00  0.00      MEMB
ATOM   2946 C214 POPC    8     -16.631  48.783   6.228  1.00  0.00      MEMB
ATOM   2947 H14R POPC    8     -16.049  49.843   5.981  1.00  0.00      MEMB
ATOM   2948 H14S POPC    8     -17.452  48.441   6.863  1.00  0.00      MEMB
ATOM   2949 C215 POPC    8     -17.766  48.506   4.938  1.00  0.00      MEMB
ATOM   2950 H15R POPC    8     -18.486  49.167   5.318  1.00  0.00      MEMB
ATOM   2951 H15S POPC    8     -17.145  47.817   5.003  1.00  0.00      MEMB
ATOM   2952 C216 POPC    8     -16.722  49.544   4.186  1.00  0.00      MEMB
ATOM   2953 H16R POPC    8     -15.596  49.828   4.347  1.00  0.00      MEMB
ATOM   2954 H16S POPC    8     -16.752  50.546   4.125  1.00  0.00      MEMB
ATOM   2955 C217 POPC    8     -17.002  49.774   2.791  1.00  0.00      MEMB
ATOM   2956 H17R POPC    8     -17.927  50.322   2.813  1.00  0.00      MEMB
ATOM   2957 H17S POPC    8     -17.182  48.724   2.609  1.00  0.00      MEMB
ATOM   2958 C218 POPC    8     -16.064  50.388   1.720  1.00  0.00      MEMB
ATOM   2959 H18R POPC    8     -15.237  49.720   1.456  1.00  0.00      MEMB
ATOM   2960 H18S POPC    8     -15.783  51.436   1.815  1.00  0.00      MEMB
ATOM   2961 H18T POPC    8     -16.573  50.478   0.760  1.00  0.00      MEMB
ATOM   2962  C33 POPC    8     -13.665  52.524  13.970  1.00  0.00      MEMB
ATOM   2963  H3X POPC    8     -13.244  51.792  13.237  1.00  0.00      MEMB
ATOM   2964  H3Y POPC    8     -13.584  52.085  15.006  1.00  0.00      MEMB
ATOM   2965  C34 POPC    8     -12.871  53.795  13.911  1.00  0.00      MEMB
ATOM   2966  H4X POPC    8     -11.806  53.533  14.055  1.00  0.00      MEMB
ATOM   2967  H4Y POPC    8     -13.217  54.525  14.689  1.00  0.00      MEMB
ATOM   2968  C35 POPC    8     -12.885  54.483  12.573  1.00  0.00      MEMB
ATOM   2969  H5X POPC    8     -11.940  55.072  12.726  1.00  0.00      MEMB
ATOM   2970  H5Y POPC    8     -13.821  55.075  12.379  1.00  0.00      MEMB
ATOM   2971  C36 POPC    8     -12.417  53.805  11.340  1.00  0.00      MEMB
ATOM   2972  H6X POPC    8     -13.178  53.055  11.127  1.00  0.00      MEMB
ATOM   2973  H6Y POPC    8     -11.496  53.300  11.687  1.00  0.00      MEMB
ATOM   2974  C37 POPC    8     -12.183  54.729  10.136  1.00  0.00      MEMB
ATOM   2975  H7X POPC    8     -11.516  55.571  10.437  1.00  0.00      MEMB
ATOM   2976  H7Y POPC    8     -13.157  55.126   9.716  1.00  0.00      MEMB
ATOM   2977  C38 POPC    8     -11.596  54.055   8.928  1.00  0.00      MEMB
ATOM   2978  H8X POPC    8     -10.746  53.416   9.205  1.00  0.00      MEMB
ATOM   2979  H8Y POPC    8     -11.152  54.765   8.195  1.00  0.00      MEMB
ATOM   2980  C39 POPC    8     -12.744  53.283   8.292  1.00  0.00      MEMB
ATOM   2981  H9X POPC    8     -13.532  53.998   7.962  1.00  0.00      MEMB
ATOM   2982  H9Y POPC    8     -13.320  52.725   9.073  1.00  0.00      MEMB
ATOM   2983 C310 POPC    8     -12.197  52.316   7.218  1.00  0.00      MEMB
ATOM   2984 H10X POPC    8     -12.960  51.533   7.107  1.00  0.00      MEMB
ATOM   2985 H10Y POPC    8     -11.308  51.757   7.567  1.00  0.00      MEMB
ATOM   2986 C311 POPC    8     -11.721  52.919   5.873  1.00  0.00      MEMB
ATOM   2987 H11X POPC    8     -10.907  53.635   6.089  1.00  0.00      MEMB
ATOM   2988 H11Y POPC    8     -12.593  53.468   5.449  1.00  0.00      MEMB
ATOM   2989 C312 POPC    8     -11.097  51.890   4.890  1.00  0.00      MEMB
ATOM   2990 H12X POPC    8     -10.208  51.387   5.335  1.00  0.00      MEMB
ATOM   2991 H12Y POPC    8     -10.633  52.337   3.979  1.00  0.00      MEMB
ATOM   2992 C313 POPC    8     -12.210  50.931   4.456  1.00  0.00      MEMB
ATOM   2993 H13X POPC    8     -13.103  51.577   4.252  1.00  0.00      MEMB
ATOM   2994 H13Y POPC    8     -12.462  50.248   5.303  1.00  0.00      MEMB
ATOM   2995 C314 POPC    8     -11.947  50.206   3.132  1.00  0.00      MEMB
ATOM   2996 H14X POPC    8     -11.544  50.919   2.376  1.00  0.00      MEMB
ATOM   2997 H14Y POPC    8     -12.884  49.805   2.689  1.00  0.00      MEMB
ATOM   2998 C315 POPC    8     -10.888  49.139   3.186  1.00  0.00      MEMB
ATOM   2999 H15X POPC    8     -11.079  48.317   3.899  1.00  0.00      MEMB
ATOM   3000 H15Y POPC    8      -9.931  49.670   3.398  1.00  0.00      MEMB
ATOM   3001 C316 POPC    8     -10.812  48.513   1.868  1.00  0.00      MEMB
ATOM   3002 H16X POPC    8     -11.671  47.844   1.631  1.00  0.00      MEMB
ATOM   3003 H16Y POPC    8      -9.939  47.924   1.842  1.00  0.00      MEMB
ATOM   3004 H16Z POPC    8     -10.623  49.314   1.131  1.00  0.00      MEMB
ATOM   3005  N   POPC    9     -14.001  -7.026  17.364  1.00  0.00      MEMB
ATOM   3006  C12 POPC    9     -12.479  -7.092  17.629  1.00  0.00      MEMB
ATOM   3007 H12A POPC    9     -12.128  -6.069  17.491  1.00  0.00      MEMB
ATOM   3008 H12B POPC    9     -12.051  -7.739  16.868  1.00  0.00      MEMB
ATOM   3009  C13 POPC    9     -14.737  -8.238  17.814  1.00  0.00      MEMB
ATOM   3010 H13A POPC    9     -14.805  -8.275  18.896  1.00  0.00      MEMB
ATOM   3011 H13B POPC    9     -15.780  -8.165  17.514  1.00  0.00      MEMB
ATOM   3012 H13C POPC    9     -14.277  -9.136  17.435  1.00  0.00      MEMB
ATOM   3013  C14 POPC    9     -14.657  -5.897  18.068  1.00  0.00      MEMB
ATOM   3014 H14A POPC    9     -14.452  -6.092  19.113  1.00  0.00      MEMB
ATOM   3015 H14B POPC    9     -14.252  -4.941  17.742  1.00  0.00      MEMB
ATOM   3016 H14C POPC    9     -15.736  -5.943  17.950  1.00  0.00      MEMB
ATOM   3017  C15 POPC    9     -14.350  -6.861  15.945  1.00  0.00      MEMB
ATOM   3018 H15A POPC    9     -14.288  -7.829  15.474  1.00  0.00      MEMB
ATOM   3019 H15B POPC    9     -13.696  -6.143  15.477  1.00  0.00      MEMB
ATOM   3020 H15C POPC    9     -15.394  -6.544  15.896  1.00  0.00      MEMB
ATOM   3021  C11 POPC    9     -11.864  -7.539  19.021  1.00  0.00      MEMB
ATOM   3022 H11A POPC    9     -10.768  -7.288  19.066  1.00  0.00      MEMB
ATOM   3023 H11B POPC    9     -11.899  -8.634  19.135  1.00  0.00      MEMB
ATOM   3024  P   POPC    9     -12.241  -5.608  20.731  1.00  0.00      MEMB
ATOM   3025  O13 POPC    9     -11.002  -5.678  21.520  1.00  0.00      MEMB
ATOM   3026  O14 POPC    9     -13.459  -5.037  21.357  1.00  0.00      MEMB
ATOM   3027  O12 POPC    9     -12.570  -7.040  20.149  1.00  0.00      MEMB
ATOM   3028  O11 POPC    9     -11.898  -4.831  19.354  1.00  0.00      MEMB
ATOM   3029  C1  POPC    9     -11.821  -3.413  19.272  1.00  0.00      MEMB
ATOM   3030  HA  POPC    9     -11.226  -3.019  20.132  1.00  0.00      MEMB
ATOM   3031  HB  POPC    9     -12.875  -3.068  19.263  1.00  0.00      MEMB
ATOM   3032  C2  POPC    9     -11.150  -2.866  17.964  1.00  0.00      MEMB
ATOM   3033  HS  POPC    9     -11.131  -1.741  17.991  1.00  0.00      MEMB
ATOM   3034  O21 POPC    9     -11.874  -3.365  16.835  1.00  0.00      MEMB
ATOM   3035  C21 POPC    9     -11.867  -2.663  15.724  1.00  0.00      MEMB
ATOM   3036  O22 POPC    9     -11.433  -1.545  15.596  1.00  0.00      MEMB
ATOM   3037  C22 POPC    9     -12.634  -3.444  14.660  1.00  0.00      MEMB
ATOM   3038  H2R POPC    9     -13.472  -4.041  15.070  1.00  0.00      MEMB
ATOM   3039  H2S POPC    9     -12.004  -4.111  14.104  1.00  0.00      MEMB
ATOM   3040  C3  POPC    9      -9.690  -3.332  17.849  1.00  0.00      MEMB
ATOM   3041  HX  POPC    9      -9.183  -3.043  18.783  1.00  0.00      MEMB
ATOM   3042  HY  POPC    9      -9.238  -2.769  17.007  1.00  0.00      MEMB
ATOM   3043  O31 POPC    9      -9.526  -4.753  17.707  1.00  0.00      MEMB
ATOM   3044  C31 POPC    9      -9.490  -5.089  16.438  1.00  0.00      MEMB
ATOM   3045  O32 POPC    9      -9.704  -4.394  15.478  1.00  0.00      MEMB
ATOM   3046  C32 POPC    9      -8.978  -6.443  16.305  1.00  0.00      MEMB
ATOM   3047  H2X POPC    9      -9.534  -7.148  16.984  1.00  0.00      MEMB
ATOM   3048  H2Y POPC    9      -7.849  -6.312  16.466  1.00  0.00      MEMB
ATOM   3049  C23 POPC    9     -13.072  -2.454  13.678  1.00  0.00      MEMB
ATOM   3050  H3R POPC    9     -12.444  -1.567  13.479  1.00  0.00      MEMB
ATOM   3051  H3S POPC    9     -13.742  -2.116  14.524  1.00  0.00      MEMB
ATOM   3052  C24 POPC    9     -13.818  -2.982  12.415  1.00  0.00      MEMB
ATOM   3053  H4R POPC    9     -14.283  -2.371  11.663  1.00  0.00      MEMB
ATOM   3054  H4S POPC    9     -14.734  -3.456  12.771  1.00  0.00      MEMB
ATOM   3055  C25 POPC    9     -12.981  -3.677  11.395  1.00  0.00      MEMB
ATOM   3056  H5R POPC    9     -13.579  -3.908  10.484  1.00  0.00      MEMB
ATOM   3057  H5S POPC    9     -12.721  -4.624  11.873  1.00  0.00      MEMB
ATOM   3058  C26 POPC    9     -11.722  -2.920  10.973  1.00  0.00      MEMB
ATOM   3059  H6R POPC    9     -11.112  -2.804  11.865  1.00  0.00      MEMB
ATOM   3060  H6S POPC    9     -11.947  -1.915  10.555  1.00  0.00      MEMB
ATOM   3061  C27 POPC    9     -10.942  -3.771   9.985  1.00  0.00      MEMB
ATOM   3062  H7R POPC    9     -11.702  -4.107   9.265  1.00  0.00      MEMB
ATOM   3063  H7S POPC    9     -10.526  -4.687  10.458  1.00  0.00      MEMB
ATOM   3064  C28 POPC    9      -9.819  -3.129   9.180  1.00  0.00      MEMB
ATOM   3065  H8R POPC    9      -9.285  -3.933   8.646  1.00  0.00      MEMB
ATOM   3066  H8S POPC    9      -9.082  -2.800   9.839  1.00  0.00      MEMB
ATOM   3067  C29 POPC    9     -10.200  -1.985   8.291  1.00  0.00      MEMB
ATOM   3068  H91 POPC    9     -10.871  -1.249   8.760  1.00  0.00      MEMB
ATOM   3069 C210 POPC    9      -9.886  -1.874   6.983  1.00  0.00      MEMB
ATOM   3070 H101 POPC    9     -10.121  -0.939   6.442  1.00  0.00      MEMB
ATOM   3071 C211 POPC    9      -9.088  -2.878   6.171  1.00  0.00      MEMB
ATOM   3072 H11R POPC    9      -8.525  -3.590   6.818  1.00  0.00      MEMB
ATOM   3073 H11S POPC    9      -8.357  -2.341   5.530  1.00  0.00      MEMB
ATOM   3074 C212 POPC    9      -9.871  -3.776   5.197  1.00  0.00      MEMB
ATOM   3075 H12R POPC    9     -10.586  -4.399   5.763  1.00  0.00      MEMB
ATOM   3076 H12S POPC    9      -9.165  -4.474   4.687  1.00  0.00      MEMB
ATOM   3077 C213 POPC    9     -10.729  -3.017   4.181  1.00  0.00      MEMB
ATOM   3078 H13R POPC    9     -11.204  -2.152   4.620  1.00  0.00      MEMB
ATOM   3079 H13S POPC    9     -11.510  -3.725   3.810  1.00  0.00      MEMB
ATOM   3080 C214 POPC    9      -9.954  -2.408   3.104  1.00  0.00      MEMB
ATOM   3081 H14R POPC    9      -9.013  -1.948   3.482  1.00  0.00      MEMB
ATOM   3082 H14S POPC    9     -10.456  -1.674   2.442  1.00  0.00      MEMB
ATOM   3083 C215 POPC    9      -9.644  -3.607   2.500  1.00  0.00      MEMB
ATOM   3084 H15R POPC    9     -10.488  -4.097   1.960  1.00  0.00      MEMB
ATOM   3085 H15S POPC    9      -9.024  -4.438   2.771  1.00  0.00      MEMB
ATOM   3086 C216 POPC    9      -8.626  -3.057   1.915  1.00  0.00      MEMB
ATOM   3087 H16R POPC    9      -7.828  -4.197   1.394  1.00  0.00      MEMB
ATOM   3088 H16S POPC    9      -7.578  -2.760   2.166  1.00  0.00      MEMB
ATOM   3089 C217 POPC    9      -9.537  -1.597   0.287  1.00  0.00      MEMB
ATOM   3090 H17R POPC    9      -9.206  -0.768   0.304  1.00  0.00      MEMB
ATOM   3091 H17S POPC    9     -10.155  -2.129  -0.576  1.00  0.00      MEMB
ATOM   3092 C218 POPC    9      -7.750  -1.045  -1.458  1.00  0.00      MEMB
ATOM   3093 H18R POPC    9      -7.516  -1.980  -1.916  1.00  0.00      MEMB
ATOM   3094 H18S POPC    9      -6.835  -0.972  -0.907  1.00  0.00      MEMB
ATOM   3095 H18T POPC    9      -8.373  -0.741  -1.935  1.00  0.00      MEMB
ATOM   3096  C33 POPC    9      -9.060  -7.084  14.967  1.00  0.00      MEMB
ATOM   3097  H3X POPC    9      -8.528  -8.069  14.945  1.00  0.00      MEMB
ATOM   3098  H3Y POPC    9      -8.586  -6.376  14.272  1.00  0.00      MEMB
ATOM   3099  C34 POPC    9     -10.496  -7.404  14.642  1.00  0.00      MEMB
ATOM   3100  H4X POPC    9     -11.098  -6.509  14.368  1.00  0.00      MEMB
ATOM   3101  H4Y POPC    9     -10.901  -7.861  15.569  1.00  0.00      MEMB
ATOM   3102  C35 POPC    9     -10.615  -8.420  13.511  1.00  0.00      MEMB
ATOM   3103  H5X POPC    9     -11.692  -8.722  13.465  1.00  0.00      MEMB
ATOM   3104  H5Y POPC    9     -10.026  -9.329  13.754  1.00  0.00      MEMB
ATOM   3105  C36 POPC    9     -10.138  -7.860  12.151  1.00  0.00      MEMB
ATOM   3106  H6X POPC    9      -9.033  -7.778  12.047  1.00  0.00      MEMB
ATOM   3107  H6Y POPC    9     -10.511  -6.814  12.063  1.00  0.00      MEMB
ATOM   3108  C37 POPC    9     -10.660  -8.679  10.953  1.00  0.00      MEMB
ATOM   3109  H7X POPC    9     -11.771  -8.651  11.036  1.00  0.00      MEMB
ATOM   3110  H7Y POPC    9     -10.409  -9.761  11.030  1.00  0.00      MEMB
ATOM   3111  C38 POPC    9     -10.135  -8.192   9.570  1.00  0.00      MEMB
ATOM   3112  H8X POPC    9      -9.940  -9.081   8.935  1.00  0.00      MEMB
ATOM   3113  H8Y POPC    9      -9.108  -7.777   9.607  1.00  0.00      MEMB
ATOM   3114  C39 POPC    9     -11.156  -7.287   8.843  1.00  0.00      MEMB
ATOM   3115  H9X POPC    9     -11.083  -6.250   9.248  1.00  0.00      MEMB
ATOM   3116  H9Y POPC    9     -12.152  -7.729   9.093  1.00  0.00      MEMB
ATOM   3117 C310 POPC    9     -11.054  -7.285   7.296  1.00  0.00      MEMB
ATOM   3118 H10X POPC    9     -11.148  -8.320   6.906  1.00  0.00      MEMB
ATOM   3119 H10Y POPC    9     -10.061  -6.871   7.000  1.00  0.00      MEMB
ATOM   3120 C311 POPC    9     -12.161  -6.506   6.566  1.00  0.00      MEMB
ATOM   3121 H11X POPC    9     -11.954  -6.505   5.473  1.00  0.00      MEMB
ATOM   3122 H11Y POPC    9     -12.115  -5.474   6.984  1.00  0.00      MEMB
ATOM   3123 C312 POPC    9     -13.602  -6.930   6.852  1.00  0.00      MEMB
ATOM   3124 H12X POPC    9     -14.213  -6.000   6.770  1.00  0.00      MEMB
ATOM   3125 H12Y POPC    9     -13.663  -7.317   7.881  1.00  0.00      MEMB
ATOM   3126 C313 POPC    9     -14.236  -8.043   6.036  1.00  0.00      MEMB
ATOM   3127 H13X POPC    9     -15.235  -8.182   6.487  1.00  0.00      MEMB
ATOM   3128 H13Y POPC    9     -13.805  -9.027   6.294  1.00  0.00      MEMB
ATOM   3129 C314 POPC    9     -14.288  -7.714   4.544  1.00  0.00      MEMB
ATOM   3130 H14X POPC    9     -13.231  -7.579   4.206  1.00  0.00      MEMB
ATOM   3131 H14Y POPC    9     -14.832  -6.752   4.381  1.00  0.00      MEMB
ATOM   3132 C315 POPC    9     -14.922  -8.838   3.721  1.00  0.00      MEMB
ATOM   3133 H15X POPC    9     -15.982  -8.613   3.485  1.00  0.00      MEMB
ATOM   3134 H15Y POPC    9     -14.973  -9.732   4.378  1.00  0.00      MEMB
ATOM   3135 C316 POPC    9     -14.078  -9.184   2.477  1.00  0.00      MEMB
ATOM   3136 H16X POPC    9     -14.594  -9.739   1.674  1.00  0.00      MEMB
ATOM   3137 H16Y POPC    9     -13.235  -9.803   2.829  1.00  0.00      MEMB
ATOM   3138 H16Z POPC    9     -13.657  -8.312   1.936  1.00  0.00      MEMB
ATOM   3139  N   POPC   10     -38.742 -48.298  21.030  1.00  0.00      MEMB
ATOM   3140  C12 POPC   10     -37.317 -48.219  20.554  1.00  0.00      MEMB
ATOM   3141 H12A POPC   10     -36.807 -49.148  20.807  1.00  0.00      MEMB
ATOM   3142 H12B POPC   10     -36.852 -47.436  21.134  1.00  0.00      MEMB
ATOM   3143  C13 POPC   10     -39.344 -49.409  20.275  1.00  0.00      MEMB
ATOM   3144 H13A POPC   10     -38.718 -50.296  20.328  1.00  0.00      MEMB
ATOM   3145 H13B POPC   10     -40.302 -49.625  20.685  1.00  0.00      MEMB
ATOM   3146 H13C POPC   10     -39.473 -49.129  19.218  1.00  0.00      MEMB
ATOM   3147  C14 POPC   10     -38.796 -48.547  22.499  1.00  0.00      MEMB
ATOM   3148 H14A POPC   10     -38.270 -49.449  22.754  1.00  0.00      MEMB
ATOM   3149 H14B POPC   10     -38.414 -47.676  23.047  1.00  0.00      MEMB
ATOM   3150 H14C POPC   10     -39.816 -48.753  22.784  1.00  0.00      MEMB
ATOM   3151  C15 POPC   10     -39.540 -47.058  20.736  1.00  0.00      MEMB
ATOM   3152 H15A POPC   10     -39.291 -46.706  19.728  1.00  0.00      MEMB
ATOM   3153 H15B POPC   10     -39.288 -46.246  21.409  1.00  0.00      MEMB
ATOM   3154 H15C POPC   10     -40.611 -47.236  20.803  1.00  0.00      MEMB
ATOM   3155  C11 POPC   10     -37.079 -47.997  19.020  1.00  0.00      MEMB
ATOM   3156 H11A POPC   10     -37.434 -48.821  18.376  1.00  0.00      MEMB
ATOM   3157 H11B POPC   10     -35.991 -47.943  18.842  1.00  0.00      MEMB
ATOM   3158  P   POPC   10     -37.960 -46.671  16.945  1.00  0.00      MEMB
ATOM   3159  O13 POPC   10     -38.739 -45.492  16.874  1.00  0.00      MEMB
ATOM   3160  O14 POPC   10     -38.615 -47.892  16.405  1.00  0.00      MEMB
ATOM   3161  O12 POPC   10     -37.680 -46.836  18.514  1.00  0.00      MEMB
ATOM   3162  O11 POPC   10     -36.547 -46.454  16.265  1.00  0.00      MEMB
ATOM   3163  C1  POPC   10     -35.307 -46.299  16.921  1.00  0.00      MEMB
ATOM   3164  HA  POPC   10     -34.907 -47.275  17.247  1.00  0.00      MEMB
ATOM   3165  HB  POPC   10     -35.446 -45.688  17.839  1.00  0.00      MEMB
ATOM   3166  C2  POPC   10     -34.307 -45.573  15.989  1.00  0.00      MEMB
ATOM   3167  HS  POPC   10     -33.630 -44.984  16.628  1.00  0.00      MEMB
ATOM   3168  O21 POPC   10     -34.992 -44.732  15.056  1.00  0.00      MEMB
ATOM   3169  C21 POPC   10     -35.571 -43.716  15.672  1.00  0.00      MEMB
ATOM   3170  O22 POPC   10     -35.329 -43.437  16.834  1.00  0.00      MEMB
ATOM   3171  C22 POPC   10     -36.279 -42.868  14.629  1.00  0.00      MEMB
ATOM   3172  H2R POPC   10     -36.034 -41.817  14.643  1.00  0.00      MEMB
ATOM   3173  H2S POPC   10     -37.280 -42.847  14.628  1.00  0.00      MEMB
ATOM   3174  C3  POPC   10     -33.479 -46.475  15.112  1.00  0.00      MEMB
ATOM   3175  HX  POPC   10     -32.839 -47.197  15.700  1.00  0.00      MEMB
ATOM   3176  HY  POPC   10     -32.704 -45.809  14.630  1.00  0.00      MEMB
ATOM   3177  O31 POPC   10     -34.533 -47.052  14.179  1.00  0.00      MEMB
ATOM   3178  C31 POPC   10     -33.926 -47.492  13.132  1.00  0.00      MEMB
ATOM   3179  O32 POPC   10     -32.818 -47.243  13.137  1.00  0.00      MEMB
ATOM   3180  C32 POPC   10     -34.406 -48.429  12.048  1.00  0.00      MEMB
ATOM   3181  H2X POPC   10     -34.794 -47.572  11.607  1.00  0.00      MEMB
ATOM   3182  H2Y POPC   10     -35.091 -49.194  12.453  1.00  0.00      MEMB
ATOM   3183  C23 POPC   10     -36.540 -43.480  13.311  1.00  0.00      MEMB
ATOM   3184  H3R POPC   10     -35.504 -43.555  13.317  1.00  0.00      MEMB
ATOM   3185  H3S POPC   10     -36.856 -42.720  12.621  1.00  0.00      MEMB
ATOM   3186  C24 POPC   10     -37.549 -44.552  12.993  1.00  0.00      MEMB
ATOM   3187  H4R POPC   10     -38.482 -43.944  12.948  1.00  0.00      MEMB
ATOM   3188  H4S POPC   10     -37.589 -45.257  13.833  1.00  0.00      MEMB
ATOM   3189  C25 POPC   10     -37.363 -45.284  11.642  1.00  0.00      MEMB
ATOM   3190  H5R POPC   10     -36.844 -46.239  11.882  1.00  0.00      MEMB
ATOM   3191  H5S POPC   10     -36.757 -44.578  11.038  1.00  0.00      MEMB
ATOM   3192  C26 POPC   10     -38.640 -45.489  10.814  1.00  0.00      MEMB
ATOM   3193  H6R POPC   10     -38.527 -45.738   9.726  1.00  0.00      MEMB
ATOM   3194  H6S POPC   10     -39.142 -44.495  10.894  1.00  0.00      MEMB
ATOM   3195  C27 POPC   10     -39.617 -46.536  11.364  1.00  0.00      MEMB
ATOM   3196  H7R POPC   10     -40.603 -46.128  11.043  1.00  0.00      MEMB
ATOM   3197  H7S POPC   10     -39.662 -46.652  12.464  1.00  0.00      MEMB
ATOM   3198  C28 POPC   10     -39.488 -47.937  10.760  1.00  0.00      MEMB
ATOM   3199  H8R POPC   10     -39.519 -47.824   9.661  1.00  0.00      MEMB
ATOM   3200  H8S POPC   10     -40.428 -48.498  10.976  1.00  0.00      MEMB
ATOM   3201  C29 POPC   10     -38.333 -48.803  11.173  1.00  0.00      MEMB
ATOM   3202  H91 POPC   10     -37.622 -48.500  11.945  1.00  0.00      MEMB
ATOM   3203 C210 POPC   10     -38.153 -49.943  10.568  1.00  0.00      MEMB
ATOM   3204 H101 POPC   10     -37.385 -50.634  10.996  1.00  0.00      MEMB
ATOM   3205 C211 POPC   10     -39.115 -50.352   9.461  1.00  0.00      MEMB
ATOM   3206 H11R POPC   10     -40.122 -49.996   9.596  1.00  0.00      MEMB
ATOM   3207 H11S POPC   10     -39.489 -51.350   9.555  1.00  0.00      MEMB
ATOM   3208 C212 POPC   10     -38.732 -50.135   7.960  1.00  0.00      MEMB
ATOM   3209 H12R POPC   10     -38.410 -49.106   7.795  1.00  0.00      MEMB
ATOM   3210 H12S POPC   10     -39.679 -50.435   7.464  1.00  0.00      MEMB
ATOM   3211 C213 POPC   10     -37.559 -50.873   7.320  1.00  0.00      MEMB
ATOM   3212 H13R POPC   10     -37.889 -51.905   7.121  1.00  0.00      MEMB
ATOM   3213 H13S POPC   10     -36.738 -50.843   8.087  1.00  0.00      MEMB
ATOM   3214 C214 POPC   10     -37.096 -50.766   5.921  1.00  0.00      MEMB
ATOM   3215 H14R POPC   10     -36.825 -51.778   5.527  1.00  0.00      MEMB
ATOM   3216 H14S POPC   10     -36.159 -50.208   6.044  1.00  0.00      MEMB
ATOM   3217 C215 POPC   10     -38.124 -50.086   5.060  1.00  0.00      MEMB
ATOM   3218 H15R POPC   10     -38.435 -49.189   5.656  1.00  0.00      MEMB
ATOM   3219 H15S POPC   10     -39.002 -50.749   4.849  1.00  0.00      MEMB
ATOM   3220 C216 POPC   10     -37.467 -49.496   3.813  1.00  0.00      MEMB
ATOM   3221 H16R POPC   10     -36.414 -49.237   4.033  1.00  0.00      MEMB
ATOM   3222 H16S POPC   10     -38.038 -48.555   3.602  1.00  0.00      MEMB
ATOM   3223 C217 POPC   10     -37.497 -50.329   2.540  1.00  0.00      MEMB
ATOM   3224 H17R POPC   10     -36.923 -51.293   2.548  1.00  0.00      MEMB
ATOM   3225 H17S POPC   10     -37.000 -49.733   1.734  1.00  0.00      MEMB
ATOM   3226 C218 POPC   10     -38.975 -50.588   2.249  1.00  0.00      MEMB
ATOM   3227 H18R POPC   10     -39.617 -49.780   2.516  1.00  0.00      MEMB
ATOM   3228 H18S POPC   10     -39.268 -51.569   2.694  1.00  0.00      MEMB
ATOM   3229 H18T POPC   10     -39.235 -50.616   1.175  1.00  0.00      MEMB
ATOM   3230  C33 POPC   10     -33.402 -49.213  11.183  1.00  0.00      MEMB
ATOM   3231  H3X POPC   10     -32.843 -50.085  11.668  1.00  0.00      MEMB
ATOM   3232  H3Y POPC   10     -32.668 -48.508  10.711  1.00  0.00      MEMB
ATOM   3233  C34 POPC   10     -34.076 -49.735  10.026  1.00  0.00      MEMB
ATOM   3234  H4X POPC   10     -34.720 -50.572  10.321  1.00  0.00      MEMB
ATOM   3235  H4Y POPC   10     -33.119 -50.035   9.567  1.00  0.00      MEMB
ATOM   3236  C35 POPC   10     -34.879 -48.742   9.211  1.00  0.00      MEMB
ATOM   3237  H5X POPC   10     -35.531 -48.133   9.877  1.00  0.00      MEMB
ATOM   3238  H5Y POPC   10     -35.518 -49.262   8.466  1.00  0.00      MEMB
ATOM   3239  C36 POPC   10     -34.015 -47.772   8.420  1.00  0.00      MEMB
ATOM   3240  H6X POPC   10     -33.155 -48.271   7.932  1.00  0.00      MEMB
ATOM   3241  H6Y POPC   10     -33.579 -47.120   9.203  1.00  0.00      MEMB
ATOM   3242  C37 POPC   10     -34.885 -47.047   7.375  1.00  0.00      MEMB
ATOM   3243  H7X POPC   10     -35.197 -47.800   6.609  1.00  0.00      MEMB
ATOM   3244  H7Y POPC   10     -34.331 -46.291   6.787  1.00  0.00      MEMB
ATOM   3245  C38 POPC   10     -36.157 -46.442   8.000  1.00  0.00      MEMB
ATOM   3246  H8X POPC   10     -35.943 -45.847   8.924  1.00  0.00      MEMB
ATOM   3247  H8Y POPC   10     -36.811 -47.315   8.241  1.00  0.00      MEMB
ATOM   3248  C39 POPC   10     -37.001 -45.664   6.991  1.00  0.00      MEMB
ATOM   3249  H9X POPC   10     -37.944 -45.340   7.494  1.00  0.00      MEMB
ATOM   3250  H9Y POPC   10     -37.230 -46.415   6.203  1.00  0.00      MEMB
ATOM   3251 C310 POPC   10     -36.267 -44.491   6.340  1.00  0.00      MEMB
ATOM   3252 H10X POPC   10     -35.702 -44.827   5.437  1.00  0.00      MEMB
ATOM   3253 H10Y POPC   10     -35.573 -44.083   7.111  1.00  0.00      MEMB
ATOM   3254 C311 POPC   10     -37.164 -43.302   5.981  1.00  0.00      MEMB
ATOM   3255 H11X POPC   10     -36.535 -42.401   5.866  1.00  0.00      MEMB
ATOM   3256 H11Y POPC   10     -37.854 -43.110   6.832  1.00  0.00      MEMB
ATOM   3257 C312 POPC   10     -37.970 -43.453   4.683  1.00  0.00      MEMB
ATOM   3258 H12X POPC   10     -38.590 -42.547   4.467  1.00  0.00      MEMB
ATOM   3259 H12Y POPC   10     -38.594 -44.349   4.907  1.00  0.00      MEMB
ATOM   3260 C313 POPC   10     -37.181 -43.777   3.401  1.00  0.00      MEMB
ATOM   3261 H13X POPC   10     -36.798 -44.811   3.529  1.00  0.00      MEMB
ATOM   3262 H13Y POPC   10     -36.325 -43.105   3.203  1.00  0.00      MEMB
ATOM   3263 C314 POPC   10     -38.020 -43.790   2.121  1.00  0.00      MEMB
ATOM   3264 H14X POPC   10     -38.353 -42.770   1.817  1.00  0.00      MEMB
ATOM   3265 H14Y POPC   10     -38.872 -44.435   2.370  1.00  0.00      MEMB
ATOM   3266 C315 POPC   10     -37.226 -44.282   0.900  1.00  0.00      MEMB
ATOM   3267 H15X POPC   10     -36.259 -43.724   0.922  1.00  0.00      MEMB
ATOM   3268 H15Y POPC   10     -37.713 -43.995  -0.062  1.00  0.00      MEMB
ATOM   3269 C316 POPC   10     -36.815 -45.753   0.888  1.00  0.00      MEMB
ATOM   3270 H16X POPC   10     -37.620 -46.509   0.998  1.00  0.00      MEMB
ATOM   3271 H16Y POPC   10     -36.046 -45.907   1.667  1.00  0.00      MEMB
ATOM   3272 H16Z POPC   10     -36.300 -45.950  -0.048  1.00  0.00      MEMB
ATOM   3273  N   POPC   11      11.308  -1.533  19.687  1.00  0.00      MEMB
ATOM   3274  C12 POPC   11      12.372  -1.713  18.648  1.00  0.00      MEMB
ATOM   3275 H12A POPC   11      12.157  -2.646  18.132  1.00  0.00      MEMB
ATOM   3276 H12B POPC   11      13.270  -1.802  19.251  1.00  0.00      MEMB
ATOM   3277  C13 POPC   11      11.929  -0.790  20.809  1.00  0.00      MEMB
ATOM   3278 H13A POPC   11      12.874  -1.251  21.062  1.00  0.00      MEMB
ATOM   3279 H13B POPC   11      12.179   0.234  20.534  1.00  0.00      MEMB
ATOM   3280 H13C POPC   11      11.260  -0.797  21.647  1.00  0.00      MEMB
ATOM   3281  C14 POPC   11      10.149  -0.774  19.170  1.00  0.00      MEMB
ATOM   3282 H14A POPC   11       9.309  -0.991  19.815  1.00  0.00      MEMB
ATOM   3283 H14B POPC   11      10.292   0.301  19.306  1.00  0.00      MEMB
ATOM   3284 H14C POPC   11       9.981  -0.974  18.119  1.00  0.00      MEMB
ATOM   3285  C15 POPC   11      10.879  -2.809  20.311  1.00  0.00      MEMB
ATOM   3286 H15A POPC   11      10.176  -2.613  21.122  1.00  0.00      MEMB
ATOM   3287 H15B POPC   11      11.718  -3.267  20.817  1.00  0.00      MEMB
ATOM   3288 H15C POPC   11      10.414  -3.475  19.584  1.00  0.00      MEMB
ATOM   3289  C11 POPC   11      12.679  -0.505  17.704  1.00  0.00      MEMB
ATOM   3290 H11A POPC   11      11.807  -0.280  17.057  1.00  0.00      MEMB
ATOM   3291 H11B POPC   11      13.476  -0.835  16.987  1.00  0.00      MEMB
ATOM   3292  P   POPC   11      14.632   0.947  18.611  1.00  0.00      MEMB
ATOM   3293  O13 POPC   11      15.346  -0.356  18.532  1.00  0.00      MEMB
ATOM   3294  O14 POPC   11      14.869   1.749  19.825  1.00  0.00      MEMB
ATOM   3295  O12 POPC   11      13.052   0.682  18.443  1.00  0.00      MEMB
ATOM   3296  O11 POPC   11      15.016   1.834  17.365  1.00  0.00      MEMB
ATOM   3297  C1  POPC   11      14.068   2.806  16.873  1.00  0.00      MEMB
ATOM   3298  HA  POPC   11      14.149   3.783  17.381  1.00  0.00      MEMB
ATOM   3299  HB  POPC   11      13.032   2.458  16.868  1.00  0.00      MEMB
ATOM   3300  C2  POPC   11      14.306   3.051  15.479  1.00  0.00      MEMB
ATOM   3301  HS  POPC   11      13.768   3.820  14.893  1.00  0.00      MEMB
ATOM   3302  O21 POPC   11      14.139   1.754  14.868  1.00  0.00      MEMB
ATOM   3303  C21 POPC   11      13.149   1.664  14.064  1.00  0.00      MEMB
ATOM   3304  O22 POPC   11      12.182   2.398  14.054  1.00  0.00      MEMB
ATOM   3305  C22 POPC   11      13.227   0.397  13.170  1.00  0.00      MEMB
ATOM   3306  H2R POPC   11      12.455   0.534  12.401  1.00  0.00      MEMB
ATOM   3307  H2S POPC   11      13.168  -0.444  13.845  1.00  0.00      MEMB
ATOM   3308  C3  POPC   11      15.607   3.594  15.626  1.00  0.00      MEMB
ATOM   3309  HX  POPC   11      16.472   3.195  16.091  1.00  0.00      MEMB
ATOM   3310  HY  POPC   11      15.657   4.626  15.596  1.00  0.00      MEMB
ATOM   3311  O31 POPC   11      15.672   3.302  14.454  1.00  0.00      MEMB
ATOM   3312  C31 POPC   11      15.665   4.119  13.128  1.00  0.00      MEMB
ATOM   3313  O32 POPC   11      16.225   4.960  13.013  1.00  0.00      MEMB
ATOM   3314  C32 POPC   11      16.522   3.950  11.432  1.00  0.00      MEMB
ATOM   3315  H2X POPC   11      17.203   3.413  11.759  1.00  0.00      MEMB
ATOM   3316  H2Y POPC   11      17.577   4.325  11.172  1.00  0.00      MEMB
ATOM   3317  C23 POPC   11      14.453   0.039  12.419  1.00  0.00      MEMB
ATOM   3318  H3R POPC   11      15.313  -0.175  13.095  1.00  0.00      MEMB
ATOM   3319  H3S POPC   11      14.383   1.033  11.986  1.00  0.00      MEMB
ATOM   3320  C24 POPC   11      14.786  -0.821  11.196  1.00  0.00      MEMB
ATOM   3321  H4R POPC   11      15.932  -0.896  11.054  1.00  0.00      MEMB
ATOM   3322  H4S POPC   11      14.376  -0.345  10.286  1.00  0.00      MEMB
ATOM   3323  C25 POPC   11      14.293  -2.163  11.526  1.00  0.00      MEMB
ATOM   3324  H5R POPC   11      14.545  -2.353  12.594  1.00  0.00      MEMB
ATOM   3325  H5S POPC   11      14.843  -2.913  10.926  1.00  0.00      MEMB
ATOM   3326  C26 POPC   11      12.794  -2.344  11.308  1.00  0.00      MEMB
ATOM   3327  H6R POPC   11      12.076  -1.550  11.624  1.00  0.00      MEMB
ATOM   3328  H6S POPC   11      12.587  -3.277  11.881  1.00  0.00      MEMB
ATOM   3329  C27 POPC   11      12.470  -2.676   9.854  1.00  0.00      MEMB
ATOM   3330  H7R POPC   11      11.498  -3.203   9.820  1.00  0.00      MEMB
ATOM   3331  H7S POPC   11      13.219  -3.391   9.452  1.00  0.00      MEMB
ATOM   3332  C28 POPC   11      12.487  -1.513   8.843  1.00  0.00      MEMB
ATOM   3333  H8R POPC   11      12.099  -1.937   7.890  1.00  0.00      MEMB
ATOM   3334  H8S POPC   11      13.553  -1.268   8.704  1.00  0.00      MEMB
ATOM   3335  C29 POPC   11      11.830  -0.198   9.123  1.00  0.00      MEMB
ATOM   3336  H91 POPC   11      12.282   0.478   9.852  1.00  0.00      MEMB
ATOM   3337 C210 POPC   11      10.900   0.376   8.395  1.00  0.00      MEMB
ATOM   3338 H101 POPC   11      10.471   1.302   8.782  1.00  0.00      MEMB
ATOM   3339 C211 POPC   11      10.262  -0.100   7.165  1.00  0.00      MEMB
ATOM   3340 H11R POPC   11       9.396   0.081   7.773  1.00  0.00      MEMB
ATOM   3341 H11S POPC   11      10.460  -1.165   6.905  1.00  0.00      MEMB
ATOM   3342 C212 POPC   11       9.954   0.734   5.909  1.00  0.00      MEMB
ATOM   3343 H12R POPC   11       9.408   1.644   6.228  1.00  0.00      MEMB
ATOM   3344 H12S POPC   11       9.262   0.278   5.162  1.00  0.00      MEMB
ATOM   3345 C213 POPC   11      11.295   1.089   5.321  1.00  0.00      MEMB
ATOM   3346 H13R POPC   11      11.866   0.197   5.010  1.00  0.00      MEMB
ATOM   3347 H13S POPC   11      11.863   1.440   6.207  1.00  0.00      MEMB
ATOM   3348 C214 POPC   11      11.289   2.010   4.090  1.00  0.00      MEMB
ATOM   3349 H14R POPC   11      10.592   2.865   4.244  1.00  0.00      MEMB
ATOM   3350 H14S POPC   11      10.967   1.365   3.232  1.00  0.00      MEMB
ATOM   3351 C215 POPC   11      12.710   2.528   3.806  1.00  0.00      MEMB
ATOM   3352 H15R POPC   11      13.375   1.647   3.842  1.00  0.00      MEMB
ATOM   3353 H15S POPC   11      12.991   3.206   4.641  1.00  0.00      MEMB
ATOM   3354 C216 POPC   11      12.941   3.203   2.453  1.00  0.00      MEMB
ATOM   3355 H16R POPC   11      12.229   4.044   2.382  1.00  0.00      MEMB
ATOM   3356 H16S POPC   11      12.667   2.528   1.621  1.00  0.00      MEMB
ATOM   3357 C217 POPC   11      14.407   3.620   2.278  1.00  0.00      MEMB
ATOM   3358 H17R POPC   11      15.031   2.726   2.163  1.00  0.00      MEMB
ATOM   3359 H17S POPC   11      14.679   4.214   3.192  1.00  0.00      MEMB
ATOM   3360 C218 POPC   11      14.622   4.477   1.091  1.00  0.00      MEMB
ATOM   3361 H18R POPC   11      14.072   5.293   1.581  1.00  0.00      MEMB
ATOM   3362 H18S POPC   11      14.130   4.194   0.147  1.00  0.00      MEMB
ATOM   3363 H18T POPC   11      15.650   4.776   0.796  1.00  0.00      MEMB
ATOM   3364  C33 POPC   11      15.650   3.568  10.249  1.00  0.00      MEMB
ATOM   3365  H3X POPC   11      15.387   4.563  10.041  1.00  0.00      MEMB
ATOM   3366  H3Y POPC   11      14.824   2.930  10.543  1.00  0.00      MEMB
ATOM   3367  C34 POPC   11      16.099   2.951   8.959  1.00  0.00      MEMB
ATOM   3368  H4X POPC   11      16.251   1.862   9.145  1.00  0.00      MEMB
ATOM   3369  H4Y POPC   11      17.022   3.467   8.763  1.00  0.00      MEMB
ATOM   3370  C35 POPC   11      15.305   3.230   7.770  1.00  0.00      MEMB
ATOM   3371  H5X POPC   11      15.381   4.333   7.691  1.00  0.00      MEMB
ATOM   3372  H5Y POPC   11      14.265   2.944   7.875  1.00  0.00      MEMB
ATOM   3373  C36 POPC   11      15.905   2.617   6.533  1.00  0.00      MEMB
ATOM   3374  H6X POPC   11      16.837   3.210   6.477  1.00  0.00      MEMB
ATOM   3375  H6Y POPC   11      15.294   2.824   5.644  1.00  0.00      MEMB
ATOM   3376  C37 POPC   11      16.199   1.116   6.563  1.00  0.00      MEMB
ATOM   3377  H7X POPC   11      16.805   0.898   7.476  1.00  0.00      MEMB
ATOM   3378  H7Y POPC   11      16.791   0.975   5.632  1.00  0.00      MEMB
ATOM   3379  C38 POPC   11      15.046   0.152   6.525  1.00  0.00      MEMB
ATOM   3380  H8X POPC   11      14.275   0.511   5.838  1.00  0.00      MEMB
ATOM   3381  H8Y POPC   11      14.553   0.100   7.512  1.00  0.00      MEMB
ATOM   3382  C39 POPC   11      15.471  -1.253   6.090  1.00  0.00      MEMB
ATOM   3383  H9X POPC   11      14.781  -1.997   6.534  1.00  0.00      MEMB
ATOM   3384  H9Y POPC   11      16.470  -1.398   6.543  1.00  0.00      MEMB
ATOM   3385 C310 POPC   11      15.625  -1.464   4.582  1.00  0.00      MEMB
ATOM   3386 H10X POPC   11      15.872  -2.521   4.373  1.00  0.00      MEMB
ATOM   3387 H10Y POPC   11      16.504  -0.837   4.303  1.00  0.00      MEMB
ATOM   3388 C311 POPC   11      14.348  -1.230   3.783  1.00  0.00      MEMB
ATOM   3389 H11X POPC   11      14.216  -0.136   3.734  1.00  0.00      MEMB
ATOM   3390 H11Y POPC   11      13.460  -1.636   4.332  1.00  0.00      MEMB
ATOM   3391 C312 POPC   11      14.393  -1.819   2.361  1.00  0.00      MEMB
ATOM   3392 H12X POPC   11      14.311  -2.922   2.432  1.00  0.00      MEMB
ATOM   3393 H12Y POPC   11      15.371  -1.621   1.867  1.00  0.00      MEMB
ATOM   3394 C313 POPC   11      13.293  -1.109   1.566  1.00  0.00      MEMB
ATOM   3395 H13X POPC   11      13.653  -0.071   1.478  1.00  0.00      MEMB
ATOM   3396 H13Y POPC   11      12.283  -1.294   1.928  1.00  0.00      MEMB
ATOM   3397 C314 POPC   11      13.210  -1.342   0.203  1.00  0.00      MEMB
ATOM   3398 H14X POPC   11      12.455  -1.150  -0.582  1.00  0.00      MEMB
ATOM   3399 H14Y POPC   11      13.026  -2.514   0.368  1.00  0.00      MEMB
ATOM   3400 C315 POPC   11      14.623  -0.678  -0.334  1.00  0.00      MEMB
ATOM   3401 H15X POPC   11      14.924  -0.942  -1.245  1.00  0.00      MEMB
ATOM   3402 H15Y POPC   11      15.576  -1.260  -0.158  1.00  0.00      MEMB
ATOM   3403 C316 POPC   11      14.643   0.682  -0.746  1.00  0.00      MEMB
ATOM   3404 H16X POPC   11      15.339   0.872  -1.570  1.00  0.00      MEMB
ATOM   3405 H16Y POPC   11      15.016   1.094   0.162  1.00  0.00      MEMB
ATOM   3406 H16Z POPC   11      13.652   0.878  -1.176  1.00  0.00      MEMB
ATOM   3407  N   POPC   12     -48.224   1.502  18.520  1.00  0.00      MEMB
ATOM   3408  C12 POPC   12     -48.916   0.178  18.890  1.00  0.00      MEMB
ATOM   3409 H12A POPC   12     -48.126  -0.536  19.056  1.00  0.00      MEMB
ATOM   3410 H12B POPC   12     -49.549  -0.159  18.073  1.00  0.00      MEMB
ATOM   3411  C13 POPC   12     -47.289   1.288  17.384  1.00  0.00      MEMB
ATOM   3412 H13A POPC   12     -47.890   0.872  16.594  1.00  0.00      MEMB
ATOM   3413 H13B POPC   12     -46.707   2.129  17.036  1.00  0.00      MEMB
ATOM   3414 H13C POPC   12     -46.516   0.580  17.673  1.00  0.00      MEMB
ATOM   3415  C14 POPC   12     -49.243   2.529  18.109  1.00  0.00      MEMB
ATOM   3416 H14A POPC   12     -48.849   3.350  17.532  1.00  0.00      MEMB
ATOM   3417 H14B POPC   12     -49.979   2.073  17.453  1.00  0.00      MEMB
ATOM   3418 H14C POPC   12     -49.834   2.902  18.949  1.00  0.00      MEMB
ATOM   3419  C15 POPC   12     -47.444   1.974  19.696  1.00  0.00      MEMB
ATOM   3420 H15A POPC   12     -46.607   1.322  19.902  1.00  0.00      MEMB
ATOM   3421 H15B POPC   12     -48.107   2.152  20.541  1.00  0.00      MEMB
ATOM   3422 H15C POPC   12     -47.003   2.920  19.462  1.00  0.00      MEMB
ATOM   3423  C11 POPC   12     -49.814   0.089  20.164  1.00  0.00      MEMB
ATOM   3424 H11A POPC   12     -49.144   0.339  21.001  1.00  0.00      MEMB
ATOM   3425 H11B POPC   12     -50.215  -0.940  20.357  1.00  0.00      MEMB
ATOM   3426  P   POPC   12     -52.110   1.034  19.288  1.00  0.00      MEMB
ATOM   3427  O13 POPC   12     -52.416   2.405  18.823  1.00  0.00      MEMB
ATOM   3428  O14 POPC   12     -53.142   0.208  19.925  1.00  0.00      MEMB
ATOM   3429  O12 POPC   12     -50.847   1.049  20.217  1.00  0.00      MEMB
ATOM   3430  O11 POPC   12     -51.606   0.207  18.042  1.00  0.00      MEMB
ATOM   3431  C1  POPC   12     -52.285  -0.920  17.514  1.00  0.00      MEMB
ATOM   3432  HA  POPC   12     -53.398  -0.781  17.433  1.00  0.00      MEMB
ATOM   3433  HB  POPC   12     -52.043  -1.832  18.108  1.00  0.00      MEMB
ATOM   3434  C2  POPC   12     -51.703  -1.223  16.139  1.00  0.00      MEMB
ATOM   3435  HS  POPC   12     -52.304  -2.106  15.816  1.00  0.00      MEMB
ATOM   3436  O21 POPC   12     -50.372  -1.593  16.298  1.00  0.00      MEMB
ATOM   3437  C21 POPC   12     -50.022  -2.388  15.338  1.00  0.00      MEMB
ATOM   3438  O22 POPC   12     -50.671  -2.815  14.412  1.00  0.00      MEMB
ATOM   3439  C22 POPC   12     -48.735  -2.623  15.716  1.00  0.00      MEMB
ATOM   3440  H2R POPC   12     -48.463  -3.600  15.863  1.00  0.00      MEMB
ATOM   3441  H2S POPC   12     -48.401  -1.952  16.431  1.00  0.00      MEMB
ATOM   3442  C3  POPC   12     -51.741  -0.024  15.146  1.00  0.00      MEMB
ATOM   3443  HX  POPC   12     -52.797   0.316  15.125  1.00  0.00      MEMB
ATOM   3444  HY  POPC   12     -51.405  -0.399  14.139  1.00  0.00      MEMB
ATOM   3445  O31 POPC   12     -50.896   1.091  15.554  1.00  0.00      MEMB
ATOM   3446  C31 POPC   12     -51.067   2.154  14.774  1.00  0.00      MEMB
ATOM   3447  O32 POPC   12     -51.931   2.258  13.921  1.00  0.00      MEMB
ATOM   3448  C32 POPC   12     -49.933   3.158  14.967  1.00  0.00      MEMB
ATOM   3449  H2X POPC   12     -48.949   2.670  15.113  1.00  0.00      MEMB
ATOM   3450  H2Y POPC   12     -50.153   3.780  15.857  1.00  0.00      MEMB
ATOM   3451  C23 POPC   12     -47.932  -3.119  14.948  1.00  0.00      MEMB
ATOM   3452  H3R POPC   12     -48.420  -3.970  14.152  1.00  0.00      MEMB
ATOM   3453  H3S POPC   12     -46.922  -3.736  14.680  1.00  0.00      MEMB
ATOM   3454  C24 POPC   12     -47.278  -0.623  13.788  1.00  0.00      MEMB
ATOM   3455  H4R POPC   12     -46.170  -0.967  13.285  1.00  0.00      MEMB
ATOM   3456  H4S POPC   12     -47.618  -0.343  14.610  1.00  0.00      MEMB
ATOM   3457  C25 POPC   12     -48.011  -0.309  12.410  1.00  0.00      MEMB
ATOM   3458  H5R POPC   12     -49.071  -0.649  12.526  1.00  0.00      MEMB
ATOM   3459  H5S POPC   12     -47.593  -1.007  11.718  1.00  0.00      MEMB
ATOM   3460  C26 POPC   12     -47.579   0.588  11.482  1.00  0.00      MEMB
ATOM   3461  H6R POPC   12     -47.807   1.268  12.295  1.00  0.00      MEMB
ATOM   3462  H6S POPC   12     -48.312   0.454  10.657  1.00  0.00      MEMB
ATOM   3463  C27 POPC   12     -46.099   0.516  11.091  1.00  0.00      MEMB
ATOM   3464  H7R POPC   12     -45.641  -0.334  10.607  1.00  0.00      MEMB
ATOM   3465  H7S POPC   12     -45.505   0.527  11.995  1.00  0.00      MEMB
ATOM   3466  C28 POPC   12     -45.811   1.467   9.979  1.00  0.00      MEMB
ATOM   3467  H8R POPC   12     -46.339   1.177   9.027  1.00  0.00      MEMB
ATOM   3468  H8S POPC   12     -44.761   1.680   9.755  1.00  0.00      MEMB
ATOM   3469  C29 POPC   12     -46.309   2.683  10.559  1.00  0.00      MEMB
ATOM   3470  H91 POPC   12     -46.322   2.869  11.642  1.00  0.00      MEMB
ATOM   3471 C210 POPC   12     -46.639   3.602   9.780  1.00  0.00      MEMB
ATOM   3472 H101 POPC   12     -46.864   4.425  10.473  1.00  0.00      MEMB
ATOM   3473 C211 POPC   12     -46.595   3.684   8.244  1.00  0.00      MEMB
ATOM   3474 H11R POPC   12     -46.173   2.768   7.839  1.00  0.00      MEMB
ATOM   3475 H11S POPC   12     -45.920   4.497   7.850  1.00  0.00      MEMB
ATOM   3476 C212 POPC   12     -47.966   3.788   7.566  1.00  0.00      MEMB
ATOM   3477 H12R POPC   12     -48.545   4.641   7.705  1.00  0.00      MEMB
ATOM   3478 H12S POPC   12     -48.705   3.188   8.040  1.00  0.00      MEMB
ATOM   3479 C213 POPC   12     -47.889   3.736   6.073  1.00  0.00      MEMB
ATOM   3480 H13R POPC   12     -47.673   2.665   5.944  1.00  0.00      MEMB
ATOM   3481 H13S POPC   12     -47.054   4.391   5.745  1.00  0.00      MEMB
ATOM   3482 C214 POPC   12     -49.179   4.147   5.369  1.00  0.00      MEMB
ATOM   3483 H14R POPC   12     -49.480   5.179   5.640  1.00  0.00      MEMB
ATOM   3484 H14S POPC   12     -49.958   3.441   5.740  1.00  0.00      MEMB
ATOM   3485 C215 POPC   12     -49.129   4.173   3.839  1.00  0.00      MEMB
ATOM   3486 H15R POPC   12     -48.341   4.826   3.387  1.00  0.00      MEMB
ATOM   3487 H15S POPC   12     -50.119   4.579   3.526  1.00  0.00      MEMB
ATOM   3488 C216 POPC   12     -49.031   2.820   3.222  1.00  0.00      MEMB
ATOM   3489 H16R POPC   12     -49.644   2.053   3.748  1.00  0.00      MEMB
ATOM   3490 H16S POPC   12     -48.002   2.426   3.272  1.00  0.00      MEMB
ATOM   3491 C217 POPC   12     -49.399   2.962   1.826  1.00  0.00      MEMB
ATOM   3492 H17R POPC   12     -48.851   3.663   1.186  1.00  0.00      MEMB
ATOM   3493 H17S POPC   12     -50.481   3.293   1.797  1.00  0.00      MEMB
ATOM   3494 C218 POPC   12     -48.972   1.615   1.454  1.00  0.00      MEMB
ATOM   3495 H18R POPC   12     -49.501   1.719   0.708  1.00  0.00      MEMB
ATOM   3496 H18S POPC   12     -49.532   0.868   2.003  1.00  0.00      MEMB
ATOM   3497 H18T POPC   12     -48.332   1.228   0.674  1.00  0.00      MEMB
ATOM   3498  C33 POPC   12     -49.895   4.094  13.741  1.00  0.00      MEMB
ATOM   3499  H3X POPC   12     -48.991   4.717  13.890  1.00  0.00      MEMB
ATOM   3500  H3Y POPC   12     -50.771   4.770  13.809  1.00  0.00      MEMB
ATOM   3501  C34 POPC   12     -49.820   3.373  12.366  1.00  0.00      MEMB
ATOM   3502  H4X POPC   12     -49.900   2.284  12.579  1.00  0.00      MEMB
ATOM   3503  H4Y POPC   12     -48.845   3.596  11.904  1.00  0.00      MEMB
ATOM   3504  C35 POPC   12     -50.893   3.727  11.307  1.00  0.00      MEMB
ATOM   3505  H5X POPC   12     -50.849   4.825  11.133  1.00  0.00      MEMB
ATOM   3506  H5Y POPC   12     -51.852   3.440  11.781  1.00  0.00      MEMB
ATOM   3507  C36 POPC   12     -50.834   2.969   9.954  1.00  0.00      MEMB
ATOM   3508  H6X POPC   12     -50.576   1.896  10.109  1.00  0.00      MEMB
ATOM   3509  H6Y POPC   12     -50.040   3.453   9.358  1.00  0.00      MEMB
ATOM   3510  C37 POPC   12     -52.139   3.087   9.139  1.00  0.00      MEMB
ATOM   3511  H7X POPC   12     -52.292   4.180   8.977  1.00  0.00      MEMB
ATOM   3512  H7Y POPC   12     -52.998   2.764   9.758  1.00  0.00      MEMB
ATOM   3513  C38 POPC   12     -52.096   2.342   7.777  1.00  0.00      MEMB
ATOM   3514  H8X POPC   12     -51.136   2.617   7.284  1.00  0.00      MEMB
ATOM   3515  H8Y POPC   12     -52.937   2.664   7.124  1.00  0.00      MEMB
ATOM   3516  C39 POPC   12     -52.161   0.797   7.807  1.00  0.00      MEMB
ATOM   3517  H9X POPC   12     -53.185   0.436   8.027  1.00  0.00      MEMB
ATOM   3518  H9Y POPC   12     -51.503   0.427   8.618  1.00  0.00      MEMB
ATOM   3519 C310 POPC   12     -51.679   0.113   6.506  1.00  0.00      MEMB
ATOM   3520 H10X POPC   12     -50.775   0.688   6.199  1.00  0.00      MEMB
ATOM   3521 H10Y POPC   12     -52.479   0.159   5.734  1.00  0.00      MEMB
ATOM   3522 C311 POPC   12     -51.342  -1.376   6.742  1.00  0.00      MEMB
ATOM   3523 H11X POPC   12     -52.256  -1.968   6.924  1.00  0.00      MEMB
ATOM   3524 H11Y POPC   12     -50.761  -1.408   7.685  1.00  0.00      MEMB
ATOM   3525 C312 POPC   12     -50.521  -2.199   5.718  1.00  0.00      MEMB
ATOM   3526 H12X POPC   12     -50.436  -3.209   6.197  1.00  0.00      MEMB
ATOM   3527 H12Y POPC   12     -49.510  -1.754   5.598  1.00  0.00      MEMB
ATOM   3528 C313 POPC   12     -51.139  -2.381   4.318  1.00  0.00      MEMB
ATOM   3529 H13X POPC   12     -51.736  -1.463   4.155  1.00  0.00      MEMB
ATOM   3530 H13Y POPC   12     -51.799  -3.284   4.332  1.00  0.00      MEMB
ATOM   3531 C314 POPC   12     -50.138  -2.394   3.158  1.00  0.00      MEMB
ATOM   3532 H14X POPC   12     -49.450  -1.526   3.245  1.00  0.00      MEMB
ATOM   3533 H14Y POPC   12     -50.587  -2.330   2.134  1.00  0.00      MEMB
ATOM   3534 C315 POPC   12     -49.250  -3.551   3.202  1.00  0.00      MEMB
ATOM   3535 H15X POPC   12     -49.853  -4.483   3.222  1.00  0.00      MEMB
ATOM   3536 H15Y POPC   12     -48.675  -3.582   4.150  1.00  0.00      MEMB
ATOM   3537 C316 POPC   12     -48.314  -3.277   2.053  1.00  0.00      MEMB
ATOM   3538 H16X POPC   12     -47.473  -2.637   2.200  1.00  0.00      MEMB
ATOM   3539 H16Y POPC   12     -48.771  -3.322   1.049  1.00  0.00      MEMB
ATOM   3540 H16Z POPC   12     -47.502  -3.961   2.040  1.00  0.00      MEMB
ATOM   3541  N   POPC   13      28.692 -56.042  19.025  1.00  0.00      MEMB
ATOM   3542  C12 POPC   13      27.182 -55.980  18.975  1.00  0.00      MEMB
ATOM   3543 H12A POPC   13      26.791 -56.939  19.307  1.00  0.00      MEMB
ATOM   3544 H12B POPC   13      26.989 -55.906  17.917  1.00  0.00      MEMB
ATOM   3545  C13 POPC   13      28.967 -56.607  20.342  1.00  0.00      MEMB
ATOM   3546 H13A POPC   13      28.484 -57.561  20.491  1.00  0.00      MEMB
ATOM   3547 H13B POPC   13      30.009 -56.688  20.236  1.00  0.00      MEMB
ATOM   3548 H13C POPC   13      29.053 -56.029  21.230  1.00  0.00      MEMB
ATOM   3549  C14 POPC   13      29.265 -56.896  17.928  1.00  0.00      MEMB
ATOM   3550 H14A POPC   13      30.359 -56.855  17.952  1.00  0.00      MEMB
ATOM   3551 H14B POPC   13      28.863 -57.891  18.054  1.00  0.00      MEMB
ATOM   3552 H14C POPC   13      29.013 -56.550  16.926  1.00  0.00      MEMB
ATOM   3553  C15 POPC   13      29.299 -54.690  18.867  1.00  0.00      MEMB
ATOM   3554 H15A POPC   13      29.132 -54.330  17.850  1.00  0.00      MEMB
ATOM   3555 H15B POPC   13      30.357 -54.601  19.036  1.00  0.00      MEMB
ATOM   3556 H15C POPC   13      28.776 -54.017  19.546  1.00  0.00      MEMB
ATOM   3557  C11 POPC   13      26.502 -54.825  19.807  1.00  0.00      MEMB
ATOM   3558 H11A POPC   13      26.984 -54.815  20.818  1.00  0.00      MEMB
ATOM   3559 H11B POPC   13      25.388 -54.963  19.963  1.00  0.00      MEMB
ATOM   3560  P   POPC   13      25.622 -52.611  18.813  1.00  0.00      MEMB
ATOM   3561  O13 POPC   13      25.361 -51.917  20.067  1.00  0.00      MEMB
ATOM   3562  O14 POPC   13      24.492 -53.337  18.200  1.00  0.00      MEMB
ATOM   3563  O12 POPC   13      26.794 -53.566  19.205  1.00  0.00      MEMB
ATOM   3564  O11 POPC   13      26.176 -51.591  17.759  1.00  0.00      MEMB
ATOM   3565  C1  POPC   13      27.507 -51.448  17.270  1.00  0.00      MEMB
ATOM   3566  HA  POPC   13      28.287 -51.829  17.970  1.00  0.00      MEMB
ATOM   3567  HB  POPC   13      27.708 -50.367  17.100  1.00  0.00      MEMB
ATOM   3568  C2  POPC   13      27.745 -52.114  15.893  1.00  0.00      MEMB
ATOM   3569  HS  POPC   13      27.109 -51.653  15.098  1.00  0.00      MEMB
ATOM   3570  O21 POPC   13      27.624 -53.545  16.011  1.00  0.00      MEMB
ATOM   3571  C21 POPC   13      26.489 -53.971  15.492  1.00  0.00      MEMB
ATOM   3572  O22 POPC   13      25.565 -53.280  15.118  1.00  0.00      MEMB
ATOM   3573  C22 POPC   13      26.554 -55.481  15.318  1.00  0.00      MEMB
ATOM   3574  H2R POPC   13      25.525 -55.819  15.124  1.00  0.00      MEMB
ATOM   3575  H2S POPC   13      26.903 -55.938  16.257  1.00  0.00      MEMB
ATOM   3576  C3  POPC   13      29.169 -51.843  15.382  1.00  0.00      MEMB
ATOM   3577  HX  POPC   13      29.785 -52.176  16.252  1.00  0.00      MEMB
ATOM   3578  HY  POPC   13      29.319 -50.756  15.186  1.00  0.00      MEMB
ATOM   3579  O31 POPC   13      29.462 -52.642  14.203  1.00  0.00      MEMB
ATOM   3580  C31 POPC   13      29.098 -52.045  13.069  1.00  0.00      MEMB
ATOM   3581  O32 POPC   13      28.591 -50.940  12.990  1.00  0.00      MEMB
ATOM   3582  C32 POPC   13      29.440 -52.929  11.859  1.00  0.00      MEMB
ATOM   3583  H2X POPC   13      29.200 -53.989  12.038  1.00  0.00      MEMB
ATOM   3584  H2Y POPC   13      30.507 -52.826  11.585  1.00  0.00      MEMB
ATOM   3585  C23 POPC   13      27.352 -55.853  14.057  1.00  0.00      MEMB
ATOM   3586  H3R POPC   13      27.352 -56.943  13.869  1.00  0.00      MEMB
ATOM   3587  H3S POPC   13      28.415 -55.570  14.241  1.00  0.00      MEMB
ATOM   3588  C24 POPC   13      26.728 -55.267  12.768  1.00  0.00      MEMB
ATOM   3589  H4R POPC   13      27.445 -55.508  11.960  1.00  0.00      MEMB
ATOM   3590  H4S POPC   13      26.598 -54.167  12.863  1.00  0.00      MEMB
ATOM   3591  C25 POPC   13      25.350 -55.778  12.334  1.00  0.00      MEMB
ATOM   3592  H5R POPC   13      24.716 -55.648  13.246  1.00  0.00      MEMB
ATOM   3593  H5S POPC   13      25.387 -56.878  12.163  1.00  0.00      MEMB
ATOM   3594  C26 POPC   13      24.844 -55.028  11.059  1.00  0.00      MEMB
ATOM   3595  H6R POPC   13      24.699 -53.923  11.135  1.00  0.00      MEMB
ATOM   3596  H6S POPC   13      23.870 -55.444  11.022  1.00  0.00      MEMB
ATOM   3597  C27 POPC   13      25.575 -55.216   9.715  1.00  0.00      MEMB
ATOM   3598  H7R POPC   13      26.636 -55.049   9.963  1.00  0.00      MEMB
ATOM   3599  H7S POPC   13      25.224 -54.538   8.905  1.00  0.00      MEMB
ATOM   3600  C28 POPC   13      25.592 -56.533   9.039  1.00  0.00      MEMB
ATOM   3601  H8R POPC   13      25.776 -57.242   9.826  1.00  0.00      MEMB
ATOM   3602  H8S POPC   13      26.501 -56.646   8.445  1.00  0.00      MEMB
ATOM   3603  C29 POPC   13      24.455 -56.787   8.123  1.00  0.00      MEMB
ATOM   3604  H91 POPC   13      23.750 -57.452   8.602  1.00  0.00      MEMB
ATOM   3605 C210 POPC   13      24.270 -56.569   6.832  1.00  0.00      MEMB
ATOM   3606 H101 POPC   13      23.331 -56.931   6.362  1.00  0.00      MEMB
ATOM   3607 C211 POPC   13      25.274 -55.929   5.964  1.00  0.00      MEMB
ATOM   3608 H11R POPC   13      26.091 -55.512   6.587  1.00  0.00      MEMB
ATOM   3609 H11S POPC   13      24.810 -55.117   5.374  1.00  0.00      MEMB
ATOM   3610 C212 POPC   13      26.072 -56.752   5.018  1.00  0.00      MEMB
ATOM   3611 H12R POPC   13      26.580 -57.513   5.568  1.00  0.00      MEMB
ATOM   3612 H12S POPC   13      26.978 -56.179   4.786  1.00  0.00      MEMB
ATOM   3613 C213 POPC   13      25.295 -57.245   3.841  1.00  0.00      MEMB
ATOM   3614 H13R POPC   13      24.235 -57.497   3.917  1.00  0.00      MEMB
ATOM   3615 H13S POPC   13      25.877 -58.185   3.661  1.00  0.00      MEMB
ATOM   3616 C214 POPC   13      25.224 -56.301   2.726  1.00  0.00      MEMB
ATOM   3617 H14R POPC   13      24.924 -55.278   3.034  1.00  0.00      MEMB
ATOM   3618 H14S POPC   13      24.674 -56.585   1.776  1.00  0.00      MEMB
ATOM   3619 C215 POPC   13      26.602 -56.075   2.630  1.00  0.00      MEMB
ATOM   3620 H15R POPC   13      27.314 -55.355   2.919  1.00  0.00      MEMB
ATOM   3621 H15S POPC   13      26.134 -55.459   1.886  1.00  0.00      MEMB
ATOM   3622 C216 POPC   13      27.650 -57.221   2.258  1.00  0.00      MEMB
ATOM   3623 H16R POPC   13      26.808 -57.631   1.605  1.00  0.00      MEMB
ATOM   3624 H16S POPC   13      27.794 -58.035   2.730  1.00  0.00      MEMB
ATOM   3625 C217 POPC   13      29.385 -57.068   1.267  1.00  0.00      MEMB
ATOM   3626 H17R POPC   13      29.502 -56.335   0.019  1.00  0.00      MEMB
ATOM   3627 H17S POPC   13      29.650 -58.127   0.909  1.00  0.00      MEMB
ATOM   3628 C218 POPC   13      30.165 -56.176   1.711  1.00  0.00      MEMB
ATOM   3629 H18R POPC   13      30.261 -56.812   2.553  1.00  0.00      MEMB
ATOM   3630 H18S POPC   13      29.638 -55.218   1.856  1.00  0.00      MEMB
ATOM   3631 H18T POPC   13      30.863 -56.129   0.885  1.00  0.00      MEMB
ATOM   3632  C33 POPC   13      28.610 -52.430  10.684  1.00  0.00      MEMB
ATOM   3633  H3X POPC   13      28.824 -51.340  10.650  1.00  0.00      MEMB
ATOM   3634  H3Y POPC   13      27.554 -52.686  10.883  1.00  0.00      MEMB
ATOM   3635  C34 POPC   13      28.860 -53.087   9.339  1.00  0.00      MEMB
ATOM   3636  H4X POPC   13      28.660 -54.146   9.293  1.00  0.00      MEMB
ATOM   3637  H4Y POPC   13      29.859 -53.269   9.289  1.00  0.00      MEMB
ATOM   3638  C35 POPC   13      28.299 -52.276   8.189  1.00  0.00      MEMB
ATOM   3639  H5X POPC   13      28.580 -51.252   8.371  1.00  0.00      MEMB
ATOM   3640  H5Y POPC   13      27.219 -52.342   8.399  1.00  0.00      MEMB
ATOM   3641  C36 POPC   13      28.560 -52.684   6.728  1.00  0.00      MEMB
ATOM   3642  H6X POPC   13      28.154 -53.698   6.669  1.00  0.00      MEMB
ATOM   3643  H6Y POPC   13      29.622 -52.758   6.430  1.00  0.00      MEMB
ATOM   3644  C37 POPC   13      27.797 -51.782   5.761  1.00  0.00      MEMB
ATOM   3645  H7X POPC   13      28.056 -50.755   6.115  1.00  0.00      MEMB
ATOM   3646  H7Y POPC   13      26.711 -51.989   5.784  1.00  0.00      MEMB
ATOM   3647  C38 POPC   13      28.127 -51.857   4.303  1.00  0.00      MEMB
ATOM   3648  H8X POPC   13      27.623 -50.979   3.812  1.00  0.00      MEMB
ATOM   3649  H8Y POPC   13      27.990 -52.802   3.789  1.00  0.00      MEMB
ATOM   3650  C39 POPC   13      29.492 -51.692   4.009  1.00  0.00      MEMB
ATOM   3651  H9X POPC   13      30.278 -52.504   4.086  1.00  0.00      MEMB
ATOM   3652  H9Y POPC   13      29.601 -51.019   4.924  1.00  0.00      MEMB
ATOM   3653 C310 POPC   13      29.378 -51.132   2.640  1.00  0.00      MEMB
ATOM   3654 H10X POPC   13      30.043 -50.524   3.458  1.00  0.00      MEMB
ATOM   3655 H10Y POPC   13      29.057 -50.118   2.311  1.00  0.00      MEMB
ATOM   3656 C311 POPC   13      30.131 -52.186   1.473  1.00  0.00      MEMB
ATOM   3657 H11X POPC   13      30.889 -52.876   1.837  1.00  0.00      MEMB
ATOM   3658 H11Y POPC   13      30.811 -52.066   0.524  1.00  0.00      MEMB
ATOM   3659 C312 POPC   13      29.038 -52.392   0.958  1.00  0.00      MEMB
ATOM   3660 H12X POPC   13      28.317 -52.654   1.749  1.00  0.00      MEMB
ATOM   3661 H12Y POPC   13      29.265 -53.347   0.470  1.00  0.00      MEMB
ATOM   3662 C313 POPC   13      28.403 -51.302   0.015  1.00  0.00      MEMB
ATOM   3663 H13X POPC   13      28.914 -51.097  -0.835  1.00  0.00      MEMB
ATOM   3664 H13Y POPC   13      28.265 -50.418   0.500  1.00  0.00      MEMB
ATOM   3665 C314 POPC   13      27.121 -51.433  -0.789  1.00  0.00      MEMB
ATOM   3666 H14X POPC   13      27.777 -52.379  -1.493  1.00  0.00      MEMB
ATOM   3667 H14Y POPC   13      27.061 -51.443  -1.497  1.00  0.00      MEMB
ATOM   3668 C315 POPC   13      24.997 -52.118  -0.158  1.00  0.00      MEMB
ATOM   3669 H15X POPC   13      24.916 -51.355  -0.271  1.00  0.00      MEMB
ATOM   3670 H15Y POPC   13      24.965 -52.745   0.912  1.00  0.00      MEMB
ATOM   3671 C316 POPC   13      24.102 -52.879  -0.770  1.00  0.00      MEMB
ATOM   3672 H16X POPC   13      24.600 -53.978  -0.927  1.00  0.00      MEMB
ATOM   3673 H16Y POPC   13      24.112 -52.070  -1.622  1.00  0.00      MEMB
ATOM   3674 H16Z POPC   13      23.352 -53.071  -0.240  1.00  0.00      MEMB
ATOM   3675  N   POPC   14      36.215 -51.827  20.370  1.00  0.00      MEMB
ATOM   3676  C12 POPC   14      35.178 -51.786  19.271  1.00  0.00      MEMB
ATOM   3677 H12A POPC   14      34.507 -52.633  19.429  1.00  0.00      MEMB
ATOM   3678 H12B POPC   14      35.687 -51.809  18.315  1.00  0.00      MEMB
ATOM   3679  C13 POPC   14      37.114 -52.977  20.204  1.00  0.00      MEMB
ATOM   3680 H13A POPC   14      37.422 -53.126  19.170  1.00  0.00      MEMB
ATOM   3681 H13B POPC   14      37.998 -52.827  20.821  1.00  0.00      MEMB
ATOM   3682 H13C POPC   14      36.612 -53.878  20.501  1.00  0.00      MEMB
ATOM   3683  C14 POPC   14      37.029 -50.579  20.313  1.00  0.00      MEMB
ATOM   3684 H14A POPC   14      37.619 -50.505  21.204  1.00  0.00      MEMB
ATOM   3685 H14B POPC   14      37.645 -50.608  19.409  1.00  0.00      MEMB
ATOM   3686 H14C POPC   14      36.399 -49.680  20.305  1.00  0.00      MEMB
ATOM   3687  C15 POPC   14      35.567 -52.014  21.702  1.00  0.00      MEMB
ATOM   3688 H15A POPC   14      35.141 -53.012  21.767  1.00  0.00      MEMB
ATOM   3689 H15B POPC   14      34.757 -51.289  21.776  1.00  0.00      MEMB
ATOM   3690 H15C POPC   14      36.270 -51.920  22.528  1.00  0.00      MEMB
ATOM   3691  C11 POPC   14      34.287 -50.518  19.244  1.00  0.00      MEMB
ATOM   3692 H11A POPC   14      33.926 -50.431  20.275  1.00  0.00      MEMB
ATOM   3693 H11B POPC   14      33.367 -50.709  18.648  1.00  0.00      MEMB
ATOM   3694  P   POPC   14      34.515 -48.533  17.535  1.00  0.00      MEMB
ATOM   3695  O13 POPC   14      33.685 -47.398  17.961  1.00  0.00      MEMB
ATOM   3696  O14 POPC   14      34.025 -49.565  16.606  1.00  0.00      MEMB
ATOM   3697  O12 POPC   14      34.951 -49.286  18.901  1.00  0.00      MEMB
ATOM   3698  O11 POPC   14      35.899 -48.021  16.971  1.00  0.00      MEMB
ATOM   3699  C1  POPC   14      37.021 -47.901  17.759  1.00  0.00      MEMB
ATOM   3700  HA  POPC   14      37.249 -48.854  18.259  1.00  0.00      MEMB
ATOM   3701  HB  POPC   14      36.817 -47.178  18.533  1.00  0.00      MEMB
ATOM   3702  C2  POPC   14      38.157 -47.412  16.866  1.00  0.00      MEMB
ATOM   3703  HS  POPC   14      38.659 -46.848  17.568  1.00  0.00      MEMB
ATOM   3704  O21 POPC   14      37.789 -46.608  15.714  1.00  0.00      MEMB
ATOM   3705  C21 POPC   14      37.135 -45.499  16.028  1.00  0.00      MEMB
ATOM   3706  O22 POPC   14      37.025 -44.992  17.129  1.00  0.00      MEMB
ATOM   3707  C22 POPC   14      36.496 -44.899  14.790  1.00  0.00      MEMB
ATOM   3708  H2R POPC   14      37.298 -44.665  14.059  1.00  0.00      MEMB
ATOM   3709  H2S POPC   14      35.896 -44.022  15.151  1.00  0.00      MEMB
ATOM   3710  C3  POPC   14      39.050 -48.551  16.363  1.00  0.00      MEMB
ATOM   3711  HX  POPC   14      39.481 -49.025  17.289  1.00  0.00      MEMB
ATOM   3712  HY  POPC   14      39.992 -48.249  15.875  1.00  0.00      MEMB
ATOM   3713  O31 POPC   14      38.193 -49.341  15.527  1.00  0.00      MEMB
ATOM   3714  C31 POPC   14      38.055 -50.459  16.179  1.00  0.00      MEMB
ATOM   3715  O32 POPC   14      38.991 -50.876  16.838  1.00  0.00      MEMB
ATOM   3716  C32 POPC   14      37.023 -51.253  15.245  1.00  0.00      MEMB
ATOM   3717  H2X POPC   14      36.393 -50.591  14.794  1.00  0.00      MEMB
ATOM   3718  H2Y POPC   14      36.544 -51.769  16.118  1.00  0.00      MEMB
ATOM   3719  C23 POPC   14      35.476 -45.872  14.206  1.00  0.00      MEMB
ATOM   3720  H3R POPC   14      34.834 -45.278  13.529  1.00  0.00      MEMB
ATOM   3721  H3S POPC   14      34.829 -46.204  15.046  1.00  0.00      MEMB
ATOM   3722  C24 POPC   14      36.082 -47.048  13.420  1.00  0.00      MEMB
ATOM   3723  H4R POPC   14      36.510 -47.790  14.138  1.00  0.00      MEMB
ATOM   3724  H4S POPC   14      36.882 -46.592  12.801  1.00  0.00      MEMB
ATOM   3725  C25 POPC   14      35.049 -47.678  12.490  1.00  0.00      MEMB
ATOM   3726  H5R POPC   14      35.376 -48.124  11.528  1.00  0.00      MEMB
ATOM   3727  H5S POPC   14      34.424 -46.830  12.224  1.00  0.00      MEMB
ATOM   3728  C26 POPC   14      34.141 -48.660  13.205  1.00  0.00      MEMB
ATOM   3729  H6R POPC   14      33.909 -48.252  14.228  1.00  0.00      MEMB
ATOM   3730  H6S POPC   14      34.731 -49.590  13.321  1.00  0.00      MEMB
ATOM   3731  C27 POPC   14      32.837 -48.912  12.427  1.00  0.00      MEMB
ATOM   3732  H7R POPC   14      32.292 -47.949  12.474  1.00  0.00      MEMB
ATOM   3733  H7S POPC   14      32.240 -49.684  12.982  1.00  0.00      MEMB
ATOM   3734  C28 POPC   14      32.967 -49.290  10.936  1.00  0.00      MEMB
ATOM   3735  H8R POPC   14      33.735 -48.717  10.378  1.00  0.00      MEMB
ATOM   3736  H8S POPC   14      31.992 -49.061  10.460  1.00  0.00      MEMB
ATOM   3737  C29 POPC   14      33.256 -50.759  10.934  1.00  0.00      MEMB
ATOM   3738  H91 POPC   14      34.003 -51.079  11.652  1.00  0.00      MEMB
ATOM   3739 C210 POPC   14      32.689 -51.711  10.227  1.00  0.00      MEMB
ATOM   3740 H101 POPC   14      32.928 -52.754  10.494  1.00  0.00      MEMB
ATOM   3741 C211 POPC   14      31.619 -51.423   9.267  1.00  0.00      MEMB
ATOM   3742 H11R POPC   14      30.895 -50.740   9.646  1.00  0.00      MEMB
ATOM   3743 H11S POPC   14      31.057 -52.190   9.447  1.00  0.00      MEMB
ATOM   3744 C212 POPC   14      31.826 -51.513   7.760  1.00  0.00      MEMB
ATOM   3745 H12R POPC   14      30.867 -51.484   7.213  1.00  0.00      MEMB
ATOM   3746 H12S POPC   14      32.365 -52.394   7.399  1.00  0.00      MEMB
ATOM   3747 C213 POPC   14      32.714 -50.409   7.290  1.00  0.00      MEMB
ATOM   3748 H13R POPC   14      33.643 -50.409   7.846  1.00  0.00      MEMB
ATOM   3749 H13S POPC   14      32.243 -49.613   7.721  1.00  0.00      MEMB
ATOM   3750 C214 POPC   14      33.014 -50.361   5.808  1.00  0.00      MEMB
ATOM   3751 H14R POPC   14      33.306 -51.400   5.553  1.00  0.00      MEMB
ATOM   3752 H14S POPC   14      33.788 -49.659   5.500  1.00  0.00      MEMB
ATOM   3753 C215 POPC   14      31.944 -49.906   4.853  1.00  0.00      MEMB
ATOM   3754 H15R POPC   14      31.489 -48.915   4.992  1.00  0.00      MEMB
ATOM   3755 H15S POPC   14      31.242 -50.611   5.286  1.00  0.00      MEMB
ATOM   3756 C216 POPC   14      32.390 -50.105   3.343  1.00  0.00      MEMB
ATOM   3757 H16R POPC   14      32.818 -51.157   3.381  1.00  0.00      MEMB
ATOM   3758 H16S POPC   14      33.050 -49.348   3.031  1.00  0.00      MEMB
ATOM   3759 C217 POPC   14      31.446 -49.845   2.243  1.00  0.00      MEMB
ATOM   3760 H17R POPC   14      30.595 -49.072   2.626  1.00  0.00      MEMB
ATOM   3761 H17S POPC   14      31.399 -51.125   2.640  1.00  0.00      MEMB
ATOM   3762 C218 POPC   14      31.361 -49.996   0.856  1.00  0.00      MEMB
ATOM   3763 H18R POPC   14      30.341 -50.294   0.410  1.00  0.00      MEMB
ATOM   3764 H18S POPC   14      32.140 -50.778   0.697  1.00  0.00      MEMB
ATOM   3765 H18T POPC   14      31.339 -49.146   0.330  1.00  0.00      MEMB
ATOM   3766  C33 POPC   14      37.234 -52.179  13.858  1.00  0.00      MEMB
ATOM   3767  H3X POPC   14      36.836 -53.190  13.836  1.00  0.00      MEMB
ATOM   3768  H3Y POPC   14      38.011 -52.728  13.972  1.00  0.00      MEMB
ATOM   3769  C34 POPC   14      37.914 -51.719  12.591  1.00  0.00      MEMB
ATOM   3770  H4X POPC   14      37.304 -50.858  12.702  1.00  0.00      MEMB
ATOM   3771  H4Y POPC   14      37.803 -52.568  11.917  1.00  0.00      MEMB
ATOM   3772  C35 POPC   14      39.282 -51.172  12.295  1.00  0.00      MEMB
ATOM   3773  H5X POPC   14      39.903 -52.044  12.014  1.00  0.00      MEMB
ATOM   3774  H5Y POPC   14      39.764 -50.464  13.040  1.00  0.00      MEMB
ATOM   3775  C36 POPC   14      39.597 -50.143  11.371  1.00  0.00      MEMB
ATOM   3776  H6X POPC   14      39.225 -50.595  10.470  1.00  0.00      MEMB
ATOM   3777  H6Y POPC   14      40.707 -50.072  11.329  1.00  0.00      MEMB
ATOM   3778  C37 POPC   14      39.164 -48.766  11.823  1.00  0.00      MEMB
ATOM   3779  H7X POPC   14      39.769 -48.467  12.721  1.00  0.00      MEMB
ATOM   3780  H7Y POPC   14      38.101 -48.835  12.138  1.00  0.00      MEMB
ATOM   3781  C38 POPC   14      39.409 -47.777  10.680  1.00  0.00      MEMB
ATOM   3782  H8X POPC   14      40.491 -47.741  10.401  1.00  0.00      MEMB
ATOM   3783  H8Y POPC   14      39.114 -46.768  11.007  1.00  0.00      MEMB
ATOM   3784  C39 POPC   14      38.569 -48.092   9.423  1.00  0.00      MEMB
ATOM   3785  H9X POPC   14      37.494 -48.037   9.692  1.00  0.00      MEMB
ATOM   3786  H9Y POPC   14      38.817 -49.126   9.127  1.00  0.00      MEMB
ATOM   3787 C310 POPC   14      38.851 -47.129   8.262  1.00  0.00      MEMB
ATOM   3788 H10X POPC   14      39.948 -47.157   8.144  1.00  0.00      MEMB
ATOM   3789 H10Y POPC   14      38.525 -46.174   8.638  1.00  0.00      MEMB
ATOM   3790 C311 POPC   14      38.128 -47.290   6.907  1.00  0.00      MEMB
ATOM   3791 H11X POPC   14      38.163 -46.416   6.203  1.00  0.00      MEMB
ATOM   3792 H11Y POPC   14      37.067 -47.444   7.164  1.00  0.00      MEMB
ATOM   3793 C312 POPC   14      38.688 -48.468   6.115  1.00  0.00      MEMB
ATOM   3794 H12X POPC   14      38.458 -49.418   6.629  1.00  0.00      MEMB
ATOM   3795 H12Y POPC   14      39.795 -48.386   6.114  1.00  0.00      MEMB
ATOM   3796 C313 POPC   14      38.238 -48.572   4.654  1.00  0.00      MEMB
ATOM   3797 H13X POPC   14      38.258 -49.649   4.364  1.00  0.00      MEMB
ATOM   3798 H13Y POPC   14      39.009 -48.046   4.052  1.00  0.00      MEMB
ATOM   3799 C314 POPC   14      36.806 -48.099   4.372  1.00  0.00      MEMB
ATOM   3800 H14X POPC   14      36.762 -46.992   4.314  1.00  0.00      MEMB
ATOM   3801 H14Y POPC   14      36.149 -48.380   5.217  1.00  0.00      MEMB
ATOM   3802 C315 POPC   14      36.323 -48.714   3.064  1.00  0.00      MEMB
ATOM   3803 H15X POPC   14      35.226 -48.859   2.995  1.00  0.00      MEMB
ATOM   3804 H15Y POPC   14      36.766 -49.732   2.970  1.00  0.00      MEMB
ATOM   3805 C316 POPC   14      36.822 -47.879   1.915  1.00  0.00      MEMB
ATOM   3806 H16X POPC   14      37.927 -47.878   1.942  1.00  0.00      MEMB
ATOM   3807 H16Y POPC   14      36.542 -46.792   1.957  1.00  0.00      MEMB
ATOM   3808 H16Z POPC   14      36.549 -48.354   0.940  1.00  0.00      MEMB
ATOM   3809  N   POPC   15     -59.287   6.366  20.767  1.00  0.00      MEMB
ATOM   3810  C12 POPC   15     -59.781   6.645  19.393  1.00  0.00      MEMB
ATOM   3811 H12A POPC   15     -59.495   7.683  19.213  1.00  0.00      MEMB
ATOM   3812 H12B POPC   15     -60.831   6.530  19.493  1.00  0.00      MEMB
ATOM   3813  C13 POPC   15     -57.831   6.373  20.596  1.00  0.00      MEMB
ATOM   3814 H13A POPC   15     -57.378   6.336  21.560  1.00  0.00      MEMB
ATOM   3815 H13B POPC   15     -57.736   5.480  19.965  1.00  0.00      MEMB
ATOM   3816 H13C POPC   15     -57.525   7.275  20.057  1.00  0.00      MEMB
ATOM   3817  C14 POPC   15     -59.729   7.371  21.786  1.00  0.00      MEMB
ATOM   3818 H14A POPC   15     -58.951   7.422  22.533  1.00  0.00      MEMB
ATOM   3819 H14B POPC   15     -59.877   8.397  21.455  1.00  0.00      MEMB
ATOM   3820 H14C POPC   15     -60.689   7.064  22.217  1.00  0.00      MEMB
ATOM   3821  C15 POPC   15     -59.727   5.038  21.276  1.00  0.00      MEMB
ATOM   3822 H15A POPC   15     -60.787   5.065  21.517  1.00  0.00      MEMB
ATOM   3823 H15B POPC   15     -59.145   4.901  22.162  1.00  0.00      MEMB
ATOM   3824 H15C POPC   15     -59.538   4.203  20.592  1.00  0.00      MEMB
ATOM   3825  C11 POPC   15     -59.297   5.772  18.185  1.00  0.00      MEMB
ATOM   3826 H11A POPC   15     -58.256   6.057  17.894  1.00  0.00      MEMB
ATOM   3827 H11B POPC   15     -59.992   6.008  17.342  1.00  0.00      MEMB
ATOM   3828  P   POPC   15     -58.736   3.371  17.408  1.00  0.00      MEMB
ATOM   3829  O13 POPC   15     -58.681   2.071  18.083  1.00  0.00      MEMB
ATOM   3830  O14 POPC   15     -57.455   3.875  16.890  1.00  0.00      MEMB
ATOM   3831  O12 POPC   15     -59.343   4.386  18.476  1.00  0.00      MEMB
ATOM   3832  O11 POPC   15     -59.796   3.390  16.238  1.00  0.00      MEMB
ATOM   3833  C1  POPC   15     -61.194   3.308  16.474  1.00  0.00      MEMB
ATOM   3834  HA  POPC   15     -61.513   3.974  17.304  1.00  0.00      MEMB
ATOM   3835  HB  POPC   15     -61.465   2.273  16.780  1.00  0.00      MEMB
ATOM   3836  C2  POPC   15     -62.008   3.670  15.203  1.00  0.00      MEMB
ATOM   3837  HS  POPC   15     -63.029   3.244  15.397  1.00  0.00      MEMB
ATOM   3838  O21 POPC   15     -61.383   3.302  13.953  1.00  0.00      MEMB
ATOM   3839  C21 POPC   15     -61.502   2.143  13.745  1.00  0.00      MEMB
ATOM   3840  O22 POPC   15     -62.114   1.356  14.483  1.00  0.00      MEMB
ATOM   3841  C22 POPC   15     -60.448   2.009  12.559  1.00  0.00      MEMB
ATOM   3842  H2R POPC   15     -60.959   1.868  11.658  1.00  0.00      MEMB
ATOM   3843  H2S POPC   15     -60.022   1.140  12.560  1.00  0.00      MEMB
ATOM   3844  C3  POPC   15     -62.202   5.161  15.037  1.00  0.00      MEMB
ATOM   3845  HX  POPC   15     -62.819   5.667  15.812  1.00  0.00      MEMB
ATOM   3846  HY  POPC   15     -62.741   5.198  14.065  1.00  0.00      MEMB
ATOM   3847  O31 POPC   15     -60.899   5.726  14.925  1.00  0.00      MEMB
ATOM   3848  C31 POPC   15     -60.865   7.015  14.755  1.00  0.00      MEMB
ATOM   3849  O32 POPC   15     -61.831   7.762  14.797  1.00  0.00      MEMB
ATOM   3850  C32 POPC   15     -59.402   7.353  14.527  1.00  0.00      MEMB
ATOM   3851  H2X POPC   15     -58.862   6.975  15.417  1.00  0.00      MEMB
ATOM   3852  H2Y POPC   15     -59.285   8.442  14.573  1.00  0.00      MEMB
ATOM   3853  C23 POPC   15     -59.052   2.678  12.534  1.00  0.00      MEMB
ATOM   3854  H3R POPC   15     -58.677   2.551  13.591  1.00  0.00      MEMB
ATOM   3855  H3S POPC   15     -59.519   3.593  12.309  1.00  0.00      MEMB
ATOM   3856  C24 POPC   15     -57.886   2.275  11.542  1.00  0.00      MEMB
ATOM   3857  H4R POPC   15     -57.660   1.181  11.534  1.00  0.00      MEMB
ATOM   3858  H4S POPC   15     -56.981   2.786  11.978  1.00  0.00      MEMB
ATOM   3859  C25 POPC   15     -58.159   2.718  10.101  1.00  0.00      MEMB
ATOM   3860  H5R POPC   15     -58.368   3.798  10.187  1.00  0.00      MEMB
ATOM   3861  H5S POPC   15     -59.106   2.316   9.701  1.00  0.00      MEMB
ATOM   3862  C26 POPC   15     -57.034   2.439   9.073  1.00  0.00      MEMB
ATOM   3863  H6R POPC   15     -57.085   1.394   8.675  1.00  0.00      MEMB
ATOM   3864  H6S POPC   15     -56.077   2.468   9.627  1.00  0.00      MEMB
ATOM   3865  C27 POPC   15     -57.014   3.397   7.839  1.00  0.00      MEMB
ATOM   3866  H7R POPC   15     -56.119   3.161   7.218  1.00  0.00      MEMB
ATOM   3867  H7S POPC   15     -56.947   4.496   8.051  1.00  0.00      MEMB
ATOM   3868  C28 POPC   15     -58.246   3.169   6.935  1.00  0.00      MEMB
ATOM   3869  H8R POPC   15     -58.255   3.910   6.108  1.00  0.00      MEMB
ATOM   3870  H8S POPC   15     -59.150   3.348   7.567  1.00  0.00      MEMB
ATOM   3871  C29 POPC   15     -58.293   1.818   6.255  1.00  0.00      MEMB
ATOM   3872  H91 POPC   15     -57.350   1.433   5.820  1.00  0.00      MEMB
ATOM   3873 C210 POPC   15     -59.418   1.090   6.120  1.00  0.00      MEMB
ATOM   3874 H101 POPC   15     -59.347   0.085   5.654  1.00  0.00      MEMB
ATOM   3875 C211 POPC   15     -60.774   1.545   6.642  1.00  0.00      MEMB
ATOM   3876 H11R POPC   15     -60.811   2.607   6.929  1.00  0.00      MEMB
ATOM   3877 H11S POPC   15     -60.915   1.020   7.620  1.00  0.00      MEMB
ATOM   3878 C212 POPC   15     -62.020   1.571   5.727  1.00  0.00      MEMB
ATOM   3879 H12R POPC   15     -62.971   1.662   6.283  1.00  0.00      MEMB
ATOM   3880 H12S POPC   15     -62.007   0.741   5.112  1.00  0.00      MEMB
ATOM   3881 C213 POPC   15     -62.133   2.447   4.540  1.00  0.00      MEMB
ATOM   3882 H13R POPC   15     -61.285   2.236   3.852  1.00  0.00      MEMB
ATOM   3883 H13S POPC   15     -62.045   3.434   4.981  1.00  0.00      MEMB
ATOM   3884 C214 POPC   15     -63.480   2.245   3.850  1.00  0.00      MEMB
ATOM   3885 H14R POPC   15     -64.345   2.589   4.474  1.00  0.00      MEMB
ATOM   3886 H14S POPC   15     -63.527   1.177   3.591  1.00  0.00      MEMB
ATOM   3887 C215 POPC   15     -63.565   3.029   2.580  1.00  0.00      MEMB
ATOM   3888 H15R POPC   15     -62.641   2.915   1.975  1.00  0.00      MEMB
ATOM   3889 H15S POPC   15     -63.572   4.074   2.928  1.00  0.00      MEMB
ATOM   3890 C216 POPC   15     -64.860   2.772   1.801  1.00  0.00      MEMB
ATOM   3891 H16R POPC   15     -64.763   1.758   1.325  1.00  0.00      MEMB
ATOM   3892 H16S POPC   15     -64.796   3.610   1.074  1.00  0.00      MEMB
ATOM   3893 C217 POPC   15     -66.200   2.993   2.567  1.00  0.00      MEMB
ATOM   3894 H17R POPC   15     -66.105   3.806   3.311  1.00  0.00      MEMB
ATOM   3895 H17S POPC   15     -66.370   2.196   3.306  1.00  0.00      MEMB
ATOM   3896 C218 POPC   15     -67.459   3.173   1.676  1.00  0.00      MEMB
ATOM   3897 H18R POPC   15     -67.420   4.077   1.038  1.00  0.00      MEMB
ATOM   3898 H18S POPC   15     -68.384   3.206   2.304  1.00  0.00      MEMB
ATOM   3899 H18T POPC   15     -67.521   2.326   0.962  1.00  0.00      MEMB
ATOM   3900  C33 POPC   15     -58.874   6.685  13.220  1.00  0.00      MEMB
ATOM   3901  H3X POPC   15     -59.665   6.735  12.444  1.00  0.00      MEMB
ATOM   3902  H3Y POPC   15     -58.810   5.591  13.399  1.00  0.00      MEMB
ATOM   3903  C34 POPC   15     -57.456   7.131  12.770  1.00  0.00      MEMB
ATOM   3904  H4X POPC   15     -56.770   6.884  13.607  1.00  0.00      MEMB
ATOM   3905  H4Y POPC   15     -57.378   8.217  12.616  1.00  0.00      MEMB
ATOM   3906  C35 POPC   15     -56.894   6.377  11.552  1.00  0.00      MEMB
ATOM   3907  H5X POPC   15     -56.805   5.322  11.892  1.00  0.00      MEMB
ATOM   3908  H5Y POPC   15     -55.861   6.675  11.233  1.00  0.00      MEMB
ATOM   3909  C36 POPC   15     -57.826   6.507  10.342  1.00  0.00      MEMB
ATOM   3910  H6X POPC   15     -58.858   6.148  10.585  1.00  0.00      MEMB
ATOM   3911  H6Y POPC   15     -57.445   5.832   9.547  1.00  0.00      MEMB
ATOM   3912  C37 POPC   15     -57.770   7.925   9.728  1.00  0.00      MEMB
ATOM   3913  H7X POPC   15     -56.710   8.105   9.424  1.00  0.00      MEMB
ATOM   3914  H7Y POPC   15     -57.966   8.744  10.453  1.00  0.00      MEMB
ATOM   3915  C38 POPC   15     -58.753   8.137   8.556  1.00  0.00      MEMB
ATOM   3916  H8X POPC   15     -58.671   9.172   8.157  1.00  0.00      MEMB
ATOM   3917  H8Y POPC   15     -59.805   8.044   8.919  1.00  0.00      MEMB
ATOM   3918  C39 POPC   15     -58.622   7.167   7.382  1.00  0.00      MEMB
ATOM   3919  H9X POPC   15     -58.955   6.183   7.781  1.00  0.00      MEMB
ATOM   3920  H9Y POPC   15     -57.568   7.052   7.043  1.00  0.00      MEMB
ATOM   3921 C310 POPC   15     -59.560   7.650   6.264  1.00  0.00      MEMB
ATOM   3922 H10X POPC   15     -59.274   8.680   5.924  1.00  0.00      MEMB
ATOM   3923 H10Y POPC   15     -60.577   7.690   6.732  1.00  0.00      MEMB
ATOM   3924 C311 POPC   15     -59.570   6.758   5.018  1.00  0.00      MEMB
ATOM   3925 H11X POPC   15     -60.507   6.951   4.442  1.00  0.00      MEMB
ATOM   3926 H11Y POPC   15     -59.520   5.677   5.291  1.00  0.00      MEMB
ATOM   3927 C312 POPC   15     -58.460   7.144   4.042  1.00  0.00      MEMB
ATOM   3928 H12X POPC   15     -57.466   7.090   4.527  1.00  0.00      MEMB
ATOM   3929 H12Y POPC   15     -58.602   8.216   3.756  1.00  0.00      MEMB
ATOM   3930 C313 POPC   15     -58.451   6.277   2.775  1.00  0.00      MEMB
ATOM   3931 H13X POPC   15     -57.662   6.726   2.127  1.00  0.00      MEMB
ATOM   3932 H13Y POPC   15     -59.452   6.372   2.289  1.00  0.00      MEMB
ATOM   3933 C314 POPC   15     -58.131   4.780   2.985  1.00  0.00      MEMB
ATOM   3934 H14X POPC   15     -59.034   4.269   3.420  1.00  0.00      MEMB
ATOM   3935 H14Y POPC   15     -57.253   4.692   3.676  1.00  0.00      MEMB
ATOM   3936 C315 POPC   15     -57.720   4.051   1.679  1.00  0.00      MEMB
ATOM   3937 H15X POPC   15     -57.780   2.955   1.899  1.00  0.00      MEMB
ATOM   3938 H15Y POPC   15     -56.662   4.303   1.416  1.00  0.00      MEMB
ATOM   3939 C316 POPC   15     -58.532   4.417   0.422  1.00  0.00      MEMB
ATOM   3940 H16X POPC   15     -59.625   4.407   0.639  1.00  0.00      MEMB
ATOM   3941 H16Y POPC   15     -58.293   3.740  -0.427  1.00  0.00      MEMB
ATOM   3942 H16Z POPC   15     -58.233   5.422   0.051  1.00  0.00      MEMB
ATOM   3943  N   POPC   16      12.692  49.947  20.855  1.00  0.00      MEMB
ATOM   3944  C12 POPC   16      13.062  50.537  19.532  1.00  0.00      MEMB
ATOM   3945 H12A POPC   16      14.140  50.433  19.474  1.00  0.00      MEMB
ATOM   3946 H12B POPC   16      12.873  51.608  19.521  1.00  0.00      MEMB
ATOM   3947  C13 POPC   16      11.250  50.128  21.182  1.00  0.00      MEMB
ATOM   3948 H13A POPC   16      10.678  49.497  20.492  1.00  0.00      MEMB
ATOM   3949 H13B POPC   16      11.088  49.827  22.206  1.00  0.00      MEMB
ATOM   3950 H13C POPC   16      10.889  51.144  21.071  1.00  0.00      MEMB
ATOM   3951  C14 POPC   16      12.989  48.481  20.988  1.00  0.00      MEMB
ATOM   3952 H14A POPC   16      14.010  48.259  20.697  1.00  0.00      MEMB
ATOM   3953 H14B POPC   16      12.831  48.272  22.033  1.00  0.00      MEMB
ATOM   3954 H14C POPC   16      12.272  47.825  20.477  1.00  0.00      MEMB
ATOM   3955  C15 POPC   16      13.492  50.669  21.866  1.00  0.00      MEMB
ATOM   3956 H15A POPC   16      13.410  51.733  21.695  1.00  0.00      MEMB
ATOM   3957 H15B POPC   16      14.533  50.362  21.831  1.00  0.00      MEMB
ATOM   3958 H15C POPC   16      13.056  50.473  22.830  1.00  0.00      MEMB
ATOM   3959  C11 POPC   16      12.375  49.947  18.289  1.00  0.00      MEMB
ATOM   3960 H11A POPC   16      12.661  48.881  18.202  1.00  0.00      MEMB
ATOM   3961 H11B POPC   16      12.792  50.496  17.419  1.00  0.00      MEMB
ATOM   3962  P   POPC   16       9.996  49.567  17.219  1.00  0.00      MEMB
ATOM   3963  O13 POPC   16      10.397  50.159  15.928  1.00  0.00      MEMB
ATOM   3964  O14 POPC   16       8.597  49.741  17.684  1.00  0.00      MEMB
ATOM   3965  O12 POPC   16      10.963  50.091  18.341  1.00  0.00      MEMB
ATOM   3966  O11 POPC   16      10.387  48.071  17.177  1.00  0.00      MEMB
ATOM   3967  C1  POPC   16      10.199  47.172  18.258  1.00  0.00      MEMB
ATOM   3968  HA  POPC   16       9.147  47.227  18.665  1.00  0.00      MEMB
ATOM   3969  HB  POPC   16      10.970  47.247  19.033  1.00  0.00      MEMB
ATOM   3970  C2  POPC   16      10.479  45.777  17.702  1.00  0.00      MEMB
ATOM   3971  HS  POPC   16      10.864  45.137  18.507  1.00  0.00      MEMB
ATOM   3972  O21 POPC   16      11.249  45.763  16.504  1.00  0.00      MEMB
ATOM   3973  C21 POPC   16      12.510  46.050  16.641  1.00  0.00      MEMB
ATOM   3974  O22 POPC   16      13.140  45.886  17.675  1.00  0.00      MEMB
ATOM   3975  C22 POPC   16      13.073  46.596  15.317  1.00  0.00      MEMB
ATOM   3976  H2R POPC   16      14.150  46.847  15.384  1.00  0.00      MEMB
ATOM   3977  H2S POPC   16      12.584  47.569  15.116  1.00  0.00      MEMB
ATOM   3978  C3  POPC   16       9.268  45.251  17.336  1.00  0.00      MEMB
ATOM   3979  HX  POPC   16       8.544  45.006  18.158  1.00  0.00      MEMB
ATOM   3980  HY  POPC   16       9.319  44.255  16.752  1.00  0.00      MEMB
ATOM   3981  O31 POPC   16       8.737  46.391  16.570  1.00  0.00      MEMB
ATOM   3982  C31 POPC   16       8.825  46.439  15.250  1.00  0.00      MEMB
ATOM   3983  O32 POPC   16       9.385  45.566  14.602  1.00  0.00      MEMB
ATOM   3984  C32 POPC   16       7.833  47.481  14.696  1.00  0.00      MEMB
ATOM   3985  H2X POPC   16       7.909  48.368  15.358  1.00  0.00      MEMB
ATOM   3986  H2Y POPC   16       6.768  47.128  14.657  1.00  0.00      MEMB
ATOM   3987  C23 POPC   16      12.757  45.645  14.176  1.00  0.00      MEMB
ATOM   3988  H3R POPC   16      11.717  45.705  13.821  1.00  0.00      MEMB
ATOM   3989  H3S POPC   16      12.932  44.567  14.401  1.00  0.00      MEMB
ATOM   3990  C24 POPC   16      13.276  46.060  12.871  1.00  0.00      MEMB
ATOM   3991  H4R POPC   16      13.033  45.240  12.168  1.00  0.00      MEMB
ATOM   3992  H4S POPC   16      14.279  46.246  12.880  1.00  0.00      MEMB
ATOM   3993  C25 POPC   16      13.427  47.476  12.318  1.00  0.00      MEMB
ATOM   3994  H5R POPC   16      13.833  48.210  13.045  1.00  0.00      MEMB
ATOM   3995  H5S POPC   16      12.410  47.676  12.092  1.00  0.00      MEMB
ATOM   3996  C26 POPC   16      14.194  47.761  11.014  1.00  0.00      MEMB
ATOM   3997  H6R POPC   16      15.260  47.965  11.294  1.00  0.00      MEMB
ATOM   3998  H6S POPC   16      13.848  48.628  10.470  1.00  0.00      MEMB
ATOM   3999  C27 POPC   16      13.952  46.929   9.788  1.00  0.00      MEMB
ATOM   4000  H7R POPC   16      14.455  46.184  10.036  1.00  0.00      MEMB
ATOM   4001  H7S POPC   16      14.650  47.175   8.990  1.00  0.00      MEMB
ATOM   4002  C28 POPC   16      12.676  46.156   9.466  1.00  0.00      MEMB
ATOM   4003  H8R POPC   16      12.166  46.001  10.403  1.00  0.00      MEMB
ATOM   4004  H8S POPC   16      12.640  45.126   9.005  1.00  0.00      MEMB
ATOM   4005  C29 POPC   16      12.060  47.108   8.553  1.00  0.00      MEMB
ATOM   4006  H91 POPC   16      11.468  47.866   9.072  1.00  0.00      MEMB
ATOM   4007 C210 POPC   16      12.163  47.090   7.217  1.00  0.00      MEMB
ATOM   4008 H101 POPC   16      11.611  47.870   6.705  1.00  0.00      MEMB
ATOM   4009 C211 POPC   16      12.915  46.120   6.332  1.00  0.00      MEMB
ATOM   4010 H11R POPC   16      13.829  45.883   6.872  1.00  0.00      MEMB
ATOM   4011 H11S POPC   16      13.334  46.557   5.400  1.00  0.00      MEMB
ATOM   4012 C212 POPC   16      12.095  44.879   5.907  1.00  0.00      MEMB
ATOM   4013 H12R POPC   16      11.773  44.357   6.826  1.00  0.00      MEMB
ATOM   4014 H12S POPC   16      12.801  44.207   5.374  1.00  0.00      MEMB
ATOM   4015 C213 POPC   16      10.892  45.180   4.989  1.00  0.00      MEMB
ATOM   4016 H13R POPC   16      10.252  45.919   5.514  1.00  0.00      MEMB
ATOM   4017 H13S POPC   16      10.254  44.281   4.811  1.00  0.00      MEMB
ATOM   4018 C214 POPC   16      11.404  45.656   3.622  1.00  0.00      MEMB
ATOM   4019 H14R POPC   16      12.032  44.817   3.253  1.00  0.00      MEMB
ATOM   4020 H14S POPC   16      12.083  46.526   3.746  1.00  0.00      MEMB
ATOM   4021 C215 POPC   16      10.311  45.942   2.585  1.00  0.00      MEMB
ATOM   4022 H15R POPC   16       9.681  45.026   2.476  1.00  0.00      MEMB
ATOM   4023 H15S POPC   16      10.771  46.277   1.622  1.00  0.00      MEMB
ATOM   4024 C216 POPC   16       9.378  47.069   3.014  1.00  0.00      MEMB
ATOM   4025 H16R POPC   16       9.881  48.029   2.808  1.00  0.00      MEMB
ATOM   4026 H16S POPC   16       9.234  46.987   4.106  1.00  0.00      MEMB
ATOM   4027 C217 POPC   16       8.024  47.102   2.325  1.00  0.00      MEMB
ATOM   4028 H17R POPC   16       7.265  47.706   2.884  1.00  0.00      MEMB
ATOM   4029 H17S POPC   16       7.642  46.066   2.165  1.00  0.00      MEMB
ATOM   4030 C218 POPC   16       8.064  47.687   0.976  1.00  0.00      MEMB
ATOM   4031 H18R POPC   16       7.974  48.796   0.931  1.00  0.00      MEMB
ATOM   4032 H18S POPC   16       7.209  47.187   0.599  1.00  0.00      MEMB
ATOM   4033 H18T POPC   16       8.756  47.303   0.238  1.00  0.00      MEMB
ATOM   4034  C33 POPC   16       8.332  47.903  13.310  1.00  0.00      MEMB
ATOM   4035  H3X POPC   16       8.221  47.103  12.570  1.00  0.00      MEMB
ATOM   4036  H3Y POPC   16       9.407  48.124  13.323  1.00  0.00      MEMB
ATOM   4037  C34 POPC   16       7.752  49.202  12.823  1.00  0.00      MEMB
ATOM   4038  H4X POPC   16       8.016  50.068  13.427  1.00  0.00      MEMB
ATOM   4039  H4Y POPC   16       6.757  49.217  13.229  1.00  0.00      MEMB
ATOM   4040  C35 POPC   16       7.986  49.488  11.293  1.00  0.00      MEMB
ATOM   4041  H5X POPC   16       9.060  49.496  11.184  1.00  0.00      MEMB
ATOM   4042  H5Y POPC   16       7.627  50.558  11.192  1.00  0.00      MEMB
ATOM   4043  C36 POPC   16       7.341  48.536  10.139  1.00  0.00      MEMB
ATOM   4044  H6X POPC   16       6.207  48.364   9.989  1.00  0.00      MEMB
ATOM   4045  H6Y POPC   16       7.531  47.500  10.335  1.00  0.00      MEMB
ATOM   4046  C37 POPC   16       7.229  49.073   8.765  1.00  0.00      MEMB
ATOM   4047  H7X POPC   16       6.737  50.081   8.743  1.00  0.00      MEMB
ATOM   4048  H7Y POPC   16       6.553  48.308   8.280  1.00  0.00      MEMB
ATOM   4049  C38 POPC   16       8.589  49.057   8.154  1.00  0.00      MEMB
ATOM   4050  H8X POPC   16       9.001  48.029   8.193  1.00  0.00      MEMB
ATOM   4051  H8Y POPC   16       9.270  49.721   8.727  1.00  0.00      MEMB
ATOM   4052  C39 POPC   16       8.529  49.282   6.676  1.00  0.00      MEMB
ATOM   4053  H9X POPC   16       7.667  48.684   6.276  1.00  0.00      MEMB
ATOM   4054  H9Y POPC   16       9.469  48.866   6.239  1.00  0.00      MEMB
ATOM   4055 C310 POPC   16       8.362  50.749   6.322  1.00  0.00      MEMB
ATOM   4056 H10X POPC   16       9.060  51.473   6.806  1.00  0.00      MEMB
ATOM   4057 H10Y POPC   16       7.329  51.083   6.559  1.00  0.00      MEMB
ATOM   4058 C311 POPC   16       8.543  50.858   4.822  1.00  0.00      MEMB
ATOM   4059 H11X POPC   16       8.318  51.894   4.498  1.00  0.00      MEMB
ATOM   4060 H11Y POPC   16       7.748  50.214   4.373  1.00  0.00      MEMB
ATOM   4061 C312 POPC   16       9.995  50.576   4.374  1.00  0.00      MEMB
ATOM   4062 H12X POPC   16      10.290  49.519   4.477  1.00  0.00      MEMB
ATOM   4063 H12Y POPC   16      10.710  51.114   5.047  1.00  0.00      MEMB
ATOM   4064 C313 POPC   16      10.153  50.966   2.902  1.00  0.00      MEMB
ATOM   4065 H13X POPC   16       9.845  52.021   2.828  1.00  0.00      MEMB
ATOM   4066 H13Y POPC   16       9.602  50.321   2.208  1.00  0.00      MEMB
ATOM   4067 C314 POPC   16      11.513  50.945   2.364  1.00  0.00      MEMB
ATOM   4068 H14X POPC   16      11.915  49.925   2.274  1.00  0.00      MEMB
ATOM   4069 H14Y POPC   16      11.952  51.355   3.266  1.00  0.00      MEMB
ATOM   4070 C315 POPC   16      11.723  51.802   1.143  1.00  0.00      MEMB
ATOM   4071 H15X POPC   16      11.941  52.877   1.406  1.00  0.00      MEMB
ATOM   4072 H15Y POPC   16      10.854  51.722   0.521  1.00  0.00      MEMB
ATOM   4073 C316 POPC   16      12.698  51.199   0.227  1.00  0.00      MEMB
ATOM   4074 H16X POPC   16      13.326  51.632   0.946  1.00  0.00      MEMB
ATOM   4075 H16Y POPC   16      12.853  51.666  -0.764  1.00  0.00      MEMB
ATOM   4076 H16Z POPC   16      13.346  50.345   0.389  1.00  0.00      MEMB
ATOM   4077  N   POPC   17      40.436 -29.884  20.237  1.00  0.00      MEMB
ATOM   4078  C12 POPC   17      39.241 -30.589  19.609  1.00  0.00      MEMB
ATOM   4079 H12A POPC   17      38.414 -30.455  20.295  1.00  0.00      MEMB
ATOM   4080 H12B POPC   17      39.503 -31.622  19.442  1.00  0.00      MEMB
ATOM   4081  C13 POPC   17      40.172 -28.387  20.197  1.00  0.00      MEMB
ATOM   4082 H13A POPC   17      41.044 -27.792  20.387  1.00  0.00      MEMB
ATOM   4083 H13B POPC   17      39.792 -28.028  19.229  1.00  0.00      MEMB
ATOM   4084 H13C POPC   17      39.372 -28.108  20.883  1.00  0.00      MEMB
ATOM   4085  C14 POPC   17      40.602 -30.373  21.652  1.00  0.00      MEMB
ATOM   4086 H14A POPC   17      40.823 -31.435  21.686  1.00  0.00      MEMB
ATOM   4087 H14B POPC   17      41.414 -29.874  22.182  1.00  0.00      MEMB
ATOM   4088 H14C POPC   17      39.709 -30.211  22.244  1.00  0.00      MEMB
ATOM   4089  C15 POPC   17      41.677 -30.269  19.533  1.00  0.00      MEMB
ATOM   4090 H15A POPC   17      41.709 -31.345  19.506  1.00  0.00      MEMB
ATOM   4091 H15B POPC   17      42.497 -30.003  20.192  1.00  0.00      MEMB
ATOM   4092 H15C POPC   17      41.710 -29.890  18.518  1.00  0.00      MEMB
ATOM   4093  C11 POPC   17      38.727 -30.067  18.253  1.00  0.00      MEMB
ATOM   4094 H11A POPC   17      38.192 -30.866  17.673  1.00  0.00      MEMB
ATOM   4095 H11B POPC   17      39.631 -29.903  17.646  1.00  0.00      MEMB
ATOM   4096  P   POPC   17      36.455 -28.832  17.965  1.00  0.00      MEMB
ATOM   4097  O13 POPC   17      35.840 -27.488  18.121  1.00  0.00      MEMB
ATOM   4098  O14 POPC   17      35.776 -29.940  18.651  1.00  0.00      MEMB
ATOM   4099  O12 POPC   17      37.988 -28.836  18.420  1.00  0.00      MEMB
ATOM   4100  O11 POPC   17      36.670 -29.162  16.437  1.00  0.00      MEMB
ATOM   4101  C1  POPC   17      37.201 -28.129  15.606  1.00  0.00      MEMB
ATOM   4102  HA  POPC   17      38.206 -27.751  15.943  1.00  0.00      MEMB
ATOM   4103  HB  POPC   17      36.466 -27.292  15.604  1.00  0.00      MEMB
ATOM   4104  C2  POPC   17      37.421 -28.681  14.173  1.00  0.00      MEMB
ATOM   4105  HS  POPC   17      36.458 -29.029  13.736  1.00  0.00      MEMB
ATOM   4106  O21 POPC   17      38.382 -29.757  14.193  1.00  0.00      MEMB
ATOM   4107  C21 POPC   17      37.888 -30.977  14.281  1.00  0.00      MEMB
ATOM   4108  O22 POPC   17      36.762 -31.317  14.558  1.00  0.00      MEMB
ATOM   4109  C22 POPC   17      38.909 -32.016  13.835  1.00  0.00      MEMB
ATOM   4110  H2R POPC   17      38.981 -32.718  14.689  1.00  0.00      MEMB
ATOM   4111  H2S POPC   17      39.901 -31.563  13.634  1.00  0.00      MEMB
ATOM   4112  C3  POPC   17      37.975 -27.600  13.202  1.00  0.00      MEMB
ATOM   4113  HX  POPC   17      39.035 -27.481  13.534  1.00  0.00      MEMB
ATOM   4114  HY  POPC   17      37.344 -26.676  13.315  1.00  0.00      MEMB
ATOM   4115  O31 POPC   17      37.928 -28.105  11.852  1.00  0.00      MEMB
ATOM   4116  C31 POPC   17      38.702 -27.556  10.926  1.00  0.00      MEMB
ATOM   4117  O32 POPC   17      39.466 -26.625  11.094  1.00  0.00      MEMB
ATOM   4118  C32 POPC   17      38.426 -28.268   9.602  1.00  0.00      MEMB
ATOM   4119  H2X POPC   17      37.591 -27.822   9.020  1.00  0.00      MEMB
ATOM   4120  H2Y POPC   17      38.124 -29.298   9.841  1.00  0.00      MEMB
ATOM   4121  C23 POPC   17      38.361 -32.758  12.597  1.00  0.00      MEMB
ATOM   4122  H3R POPC   17      37.267 -32.584  12.451  1.00  0.00      MEMB
ATOM   4123  H3S POPC   17      38.453 -33.847  12.764  1.00  0.00      MEMB
ATOM   4124  C24 POPC   17      39.089 -32.306  11.327  1.00  0.00      MEMB
ATOM   4125  H4R POPC   17      40.168 -32.561  11.467  1.00  0.00      MEMB
ATOM   4126  H4S POPC   17      39.060 -31.189  11.255  1.00  0.00      MEMB
ATOM   4127  C25 POPC   17      38.442 -32.859  10.035  1.00  0.00      MEMB
ATOM   4128  H5R POPC   17      37.336 -32.856  10.090  1.00  0.00      MEMB
ATOM   4129  H5S POPC   17      38.684 -33.927   9.898  1.00  0.00      MEMB
ATOM   4130  C26 POPC   17      38.809 -32.040   8.790  1.00  0.00      MEMB
ATOM   4131  H6R POPC   17      39.868 -32.293   8.608  1.00  0.00      MEMB
ATOM   4132  H6S POPC   17      38.771 -30.968   9.024  1.00  0.00      MEMB
ATOM   4133  C27 POPC   17      37.975 -32.390   7.562  1.00  0.00      MEMB
ATOM   4134  H7R POPC   17      36.886 -32.243   7.708  1.00  0.00      MEMB
ATOM   4135  H7S POPC   17      38.200 -33.433   7.520  1.00  0.00      MEMB
ATOM   4136  C28 POPC   17      38.416 -31.786   6.237  1.00  0.00      MEMB
ATOM   4137  H8R POPC   17      38.667 -30.755   6.453  1.00  0.00      MEMB
ATOM   4138  H8S POPC   17      37.520 -31.758   5.573  1.00  0.00      MEMB
ATOM   4139  C29 POPC   17      39.497 -32.502   5.524  1.00  0.00      MEMB
ATOM   4140  H91 POPC   17      40.338 -32.971   6.068  1.00  0.00      MEMB
ATOM   4141 C210 POPC   17      39.525 -32.453   4.212  1.00  0.00      MEMB
ATOM   4142 H101 POPC   17      40.179 -33.201   3.807  1.00  0.00      MEMB
ATOM   4143 C211 POPC   17      38.747 -31.807   3.102  1.00  0.00      MEMB
ATOM   4144 H11R POPC   17      39.328 -31.745   2.131  1.00  0.00      MEMB
ATOM   4145 H11S POPC   17      38.578 -30.754   3.390  1.00  0.00      MEMB
ATOM   4146 C212 POPC   17      37.463 -32.500   2.699  1.00  0.00      MEMB
ATOM   4147 H12R POPC   17      36.814 -32.825   3.542  1.00  0.00      MEMB
ATOM   4148 H12S POPC   17      37.713 -33.372   2.077  1.00  0.00      MEMB
ATOM   4149 C213 POPC   17      36.602 -31.647   1.809  1.00  0.00      MEMB
ATOM   4150 H13R POPC   17      35.818 -32.358   1.434  1.00  0.00      MEMB
ATOM   4151 H13S POPC   17      37.163 -31.264   0.931  1.00  0.00      MEMB
ATOM   4152 C214 POPC   17      36.177 -30.525   2.700  1.00  0.00      MEMB
ATOM   4153 H14R POPC   17      36.856 -29.757   3.066  1.00  0.00      MEMB
ATOM   4154 H14S POPC   17      35.510 -30.883   3.523  1.00  0.00      MEMB
ATOM   4155 C215 POPC   17      35.502 -29.649   1.970  1.00  0.00      MEMB
ATOM   4156 H15R POPC   17      35.100 -28.776   2.592  1.00  0.00      MEMB
ATOM   4157 H15S POPC   17      34.624 -30.566   1.992  1.00  0.00      MEMB
ATOM   4158 C216 POPC   17      35.925 -28.875   0.410  1.00  0.00      MEMB
ATOM   4159 H16R POPC   17      35.176 -27.958  -0.158  1.00  0.00      MEMB
ATOM   4160 H16S POPC   17      35.822 -29.605  -0.392  1.00  0.00      MEMB
ATOM   4161 C217 POPC   17      36.982 -28.126   0.566  1.00  0.00      MEMB
ATOM   4162 H17R POPC   17      37.129 -27.849  -0.479  1.00  0.00      MEMB
ATOM   4163 H17S POPC   17      37.558 -28.956   0.989  1.00  0.00      MEMB
ATOM   4164 C218 POPC   17      36.810 -26.931   1.432  1.00  0.00      MEMB
ATOM   4165 H18R POPC   17      37.600 -26.231   1.084  1.00  0.00      MEMB
ATOM   4166 H18S POPC   17      36.905 -27.231   2.498  1.00  0.00      MEMB
ATOM   4167 H18T POPC   17      35.819 -26.491   1.271  1.00  0.00      MEMB
ATOM   4168  C33 POPC   17      39.717 -28.327   8.790  1.00  0.00      MEMB
ATOM   4169  H3X POPC   17      39.582 -29.163   8.070  1.00  0.00      MEMB
ATOM   4170  H3Y POPC   17      40.550 -28.610   9.485  1.00  0.00      MEMB
ATOM   4171  C34 POPC   17      39.873 -26.990   8.040  1.00  0.00      MEMB
ATOM   4172  H4X POPC   17      40.094 -26.165   8.759  1.00  0.00      MEMB
ATOM   4173  H4Y POPC   17      38.913 -26.744   7.524  1.00  0.00      MEMB
ATOM   4174  C35 POPC   17      40.945 -26.960   6.949  1.00  0.00      MEMB
ATOM   4175  H5X POPC   17      41.658 -27.788   7.092  1.00  0.00      MEMB
ATOM   4176  H5Y POPC   17      41.491 -25.980   6.951  1.00  0.00      MEMB
ATOM   4177  C36 POPC   17      40.375 -27.032   5.534  1.00  0.00      MEMB
ATOM   4178  H6X POPC   17      41.104 -26.479   4.897  1.00  0.00      MEMB
ATOM   4179  H6Y POPC   17      39.432 -26.441   5.514  1.00  0.00      MEMB
ATOM   4180  C37 POPC   17      40.149 -28.435   4.924  1.00  0.00      MEMB
ATOM   4181  H7X POPC   17      39.077 -28.408   4.629  1.00  0.00      MEMB
ATOM   4182  H7Y POPC   17      40.251 -29.285   5.628  1.00  0.00      MEMB
ATOM   4183  C38 POPC   17      40.923 -28.659   3.617  1.00  0.00      MEMB
ATOM   4184  H8X POPC   17      40.852 -29.724   3.302  1.00  0.00      MEMB
ATOM   4185  H8Y POPC   17      41.992 -28.464   3.804  1.00  0.00      MEMB
ATOM   4186  C39 POPC   17      40.323 -27.674   2.607  1.00  0.00      MEMB
ATOM   4187  H9X POPC   17      40.386 -26.625   3.017  1.00  0.00      MEMB
ATOM   4188  H9Y POPC   17      39.291 -27.928   2.383  1.00  0.00      MEMB
ATOM   4189 C310 POPC   17      40.859 -27.637   1.223  1.00  0.00      MEMB
ATOM   4190 H10X POPC   17      41.557 -26.980   1.526  1.00  0.00      MEMB
ATOM   4191 H10Y POPC   17      40.492 -26.892   0.587  1.00  0.00      MEMB
ATOM   4192 C311 POPC   17      41.161 -28.880   0.451  1.00  0.00      MEMB
ATOM   4193 H11X POPC   17      41.195 -29.775   1.100  1.00  0.00      MEMB
ATOM   4194 H11Y POPC   17      42.160 -28.810  -0.023  1.00  0.00      MEMB
ATOM   4195 C312 POPC   17      40.128 -29.002  -0.629  1.00  0.00      MEMB
ATOM   4196 H12X POPC   17      39.821 -28.273  -1.364  1.00  0.00      MEMB
ATOM   4197 H12Y POPC   17      39.092 -28.911  -0.400  1.00  0.00      MEMB
ATOM   4198 C313 POPC   17      40.362 -30.094  -1.412  1.00  0.00      MEMB
ATOM   4199 H13X POPC   17      40.062 -30.932  -0.853  1.00  0.00      MEMB
ATOM   4200 H13Y POPC   17      41.399 -30.252  -1.844  1.00  0.00      MEMB
ATOM   4201 C314 POPC   17      39.286 -29.788  -2.402  1.00  0.00      MEMB
ATOM   4202 H14X POPC   17      39.644 -30.245  -3.042  1.00  0.00      MEMB
ATOM   4203 H14Y POPC   17      39.850 -29.477  -3.103  1.00  0.00      MEMB
ATOM   4204 C315 POPC   17      37.743 -29.879  -2.650  1.00  0.00      MEMB
ATOM   4205 H15X POPC   17      37.618 -28.944  -2.177  1.00  0.00      MEMB
ATOM   4206 H15Y POPC   17      37.390 -30.745  -2.201  1.00  0.00      MEMB
ATOM   4207 C316 POPC   17      36.891 -29.926  -3.958  1.00  0.00      MEMB
ATOM   4208 H16X POPC   17      37.047 -29.150  -4.542  1.00  0.00      MEMB
ATOM   4209 H16Y POPC   17      36.078 -29.570  -3.832  1.00  0.00      MEMB
ATOM   4210 H16Z POPC   17      36.894 -30.711  -4.732  1.00  0.00      MEMB
ATOM   4211  N   POPC   18      44.839  27.835  19.065  1.00  0.00      MEMB
ATOM   4212  C12 POPC   18      43.681  27.347  18.196  1.00  0.00      MEMB
ATOM   4213 H12A POPC   18      44.103  26.998  17.263  1.00  0.00      MEMB
ATOM   4214 H12B POPC   18      43.082  28.230  17.969  1.00  0.00      MEMB
ATOM   4215  C13 POPC   18      45.750  26.681  19.355  1.00  0.00      MEMB
ATOM   4216 H13A POPC   18      46.547  26.964  20.031  1.00  0.00      MEMB
ATOM   4217 H13B POPC   18      45.314  25.776  19.791  1.00  0.00      MEMB
ATOM   4218 H13C POPC   18      46.112  26.388  18.385  1.00  0.00      MEMB
ATOM   4219  C14 POPC   18      45.582  28.956  18.351  1.00  0.00      MEMB
ATOM   4220 H14A POPC   18      46.115  28.632  17.463  1.00  0.00      MEMB
ATOM   4221 H14B POPC   18      44.913  29.792  18.123  1.00  0.00      MEMB
ATOM   4222 H14C POPC   18      46.338  29.354  19.017  1.00  0.00      MEMB
ATOM   4223  C15 POPC   18      44.332  28.428  20.337  1.00  0.00      MEMB
ATOM   4224 H15A POPC   18      45.123  28.812  20.964  1.00  0.00      MEMB
ATOM   4225 H15B POPC   18      43.833  27.698  20.962  1.00  0.00      MEMB
ATOM   4226 H15C POPC   18      43.550  29.146  20.080  1.00  0.00      MEMB
ATOM   4227  C11 POPC   18      42.646  26.295  18.736  1.00  0.00      MEMB
ATOM   4228 H11A POPC   18      43.108  25.452  19.288  1.00  0.00      MEMB
ATOM   4229 H11B POPC   18      42.103  25.778  17.921  1.00  0.00      MEMB
ATOM   4230  P   POPC   18      40.730  28.079  19.064  1.00  0.00      MEMB
ATOM   4231  O13 POPC   18      41.395  29.350  19.365  1.00  0.00      MEMB
ATOM   4232  O14 POPC   18      39.336  27.901  19.504  1.00  0.00      MEMB
ATOM   4233  O12 POPC   18      41.669  26.898  19.561  1.00  0.00      MEMB
ATOM   4234  O11 POPC   18      40.773  27.980  17.480  1.00  0.00      MEMB
ATOM   4235  C1  POPC   18      39.871  28.810  16.844  1.00  0.00      MEMB
ATOM   4236  HA  POPC   18      39.904  29.925  17.063  1.00  0.00      MEMB
ATOM   4237  HB  POPC   18      38.856  28.544  17.216  1.00  0.00      MEMB
ATOM   4238  C2  POPC   18      40.279  28.888  15.384  1.00  0.00      MEMB
ATOM   4239  HS  POPC   18      39.848  27.975  14.746  1.00  0.00      MEMB
ATOM   4240  O21 POPC   18      41.536  29.210  15.060  1.00  0.00      MEMB
ATOM   4241  C21 POPC   18      42.087  28.524  14.144  1.00  0.00      MEMB
ATOM   4242  O22 POPC   18      41.620  27.600  13.500  1.00  0.00      MEMB
ATOM   4243  C22 POPC   18      43.499  28.978  14.186  1.00  0.00      MEMB
ATOM   4244  H2R POPC   18      43.897  28.536  15.113  1.00  0.00      MEMB
ATOM   4245  H2S POPC   18      43.569  30.083  14.322  1.00  0.00      MEMB
ATOM   4246  C3  POPC   18      39.759  29.859  14.886  1.00  0.00      MEMB
ATOM   4247  HX  POPC   18      39.482  30.814  15.407  1.00  0.00      MEMB
ATOM   4248  HY  POPC   18      38.682  29.477  15.230  1.00  0.00      MEMB
ATOM   4249  O31 POPC   18      40.209  29.920  13.266  1.00  0.00      MEMB
ATOM   4250  C31 POPC   18      40.563  31.194  12.652  1.00  0.00      MEMB
ATOM   4251  O32 POPC   18      40.958  31.991  13.462  1.00  0.00      MEMB
ATOM   4252  C32 POPC   18      40.407  31.418  11.003  1.00  0.00      MEMB
ATOM   4253  H2X POPC   18      41.196  31.989  10.800  1.00  0.00      MEMB
ATOM   4254  H2Y POPC   18      39.467  32.081  10.780  1.00  0.00      MEMB
ATOM   4255  C23 POPC   18      44.308  28.380  13.039  1.00  0.00      MEMB
ATOM   4256  H3R POPC   18      44.216  27.283  12.870  1.00  0.00      MEMB
ATOM   4257  H3S POPC   18      45.351  28.527  13.376  1.00  0.00      MEMB
ATOM   4258  C24 POPC   18      44.020  29.060  11.729  1.00  0.00      MEMB
ATOM   4259  H4R POPC   18      44.070  30.160  11.889  1.00  0.00      MEMB
ATOM   4260  H4S POPC   18      43.009  28.807  11.359  1.00  0.00      MEMB
ATOM   4261  C25 POPC   18      44.905  28.489  10.675  1.00  0.00      MEMB
ATOM   4262  H5R POPC   18      44.384  27.926   9.895  1.00  0.00      MEMB
ATOM   4263  H5S POPC   18      45.898  28.084  10.991  1.00  0.00      MEMB
ATOM   4264  C26 POPC   18      45.098  29.453   9.713  1.00  0.00      MEMB
ATOM   4265  H6R POPC   18      45.545  30.128  10.490  1.00  0.00      MEMB
ATOM   4266  H6S POPC   18      44.370  30.130   9.261  1.00  0.00      MEMB
ATOM   4267  C27 POPC   18      45.950  28.859   8.570  1.00  0.00      MEMB
ATOM   4268  H7R POPC   18      46.648  28.183   9.021  1.00  0.00      MEMB
ATOM   4269  H7S POPC   18      46.499  29.504   7.980  1.00  0.00      MEMB
ATOM   4270  C28 POPC   18      45.389  28.220   7.400  1.00  0.00      MEMB
ATOM   4271  H8R POPC   18      44.900  27.429   7.967  1.00  0.00      MEMB
ATOM   4272  H8S POPC   18      46.130  27.727   6.755  1.00  0.00      MEMB
ATOM   4273  C29 POPC   18      44.456  28.997   6.574  1.00  0.00      MEMB
ATOM   4274  H91 POPC   18      43.463  28.673   6.839  1.00  0.00      MEMB
ATOM   4275 C210 POPC   18      44.656  29.858   5.581  1.00  0.00      MEMB
ATOM   4276 H101 POPC   18      43.795  30.266   5.052  1.00  0.00      MEMB
ATOM   4277 C211 POPC   18      45.912  30.318   5.005  1.00  0.00      MEMB
ATOM   4278 H11R POPC   18      46.859  30.099   5.523  1.00  0.00      MEMB
ATOM   4279 H11S POPC   18      45.850  31.325   4.581  1.00  0.00      MEMB
ATOM   4280 C212 POPC   18      46.070  29.663   3.906  1.00  0.00      MEMB
ATOM   4281 H12R POPC   18      46.476  28.576   4.184  1.00  0.00      MEMB
ATOM   4282 H12S POPC   18      47.097  30.253   3.593  1.00  0.00      MEMB
ATOM   4283 C213 POPC   18      44.815  29.672   2.830  1.00  0.00      MEMB
ATOM   4284 H13R POPC   18      44.684  30.597   2.298  1.00  0.00      MEMB
ATOM   4285 H13S POPC   18      44.230  28.751   2.929  1.00  0.00      MEMB
ATOM   4286 C214 POPC   18      44.757  29.116   1.438  1.00  0.00      MEMB
ATOM   4287 H14R POPC   18      45.470  30.116   0.749  1.00  0.00      MEMB
ATOM   4288 H14S POPC   18      44.122  28.751   0.626  1.00  0.00      MEMB
ATOM   4289 C215 POPC   18      45.348  26.881   1.512  1.00  0.00      MEMB
ATOM   4290 H15R POPC   18      44.679  26.566   2.003  1.00  0.00      MEMB
ATOM   4291 H15S POPC   18      46.356  26.650   2.250  1.00  0.00      MEMB
ATOM   4292 C216 POPC   18      46.159  25.927   0.125  1.00  0.00      MEMB
ATOM   4293 H16R POPC   18      47.361  26.087  -0.288  1.00  0.00      MEMB
ATOM   4294 H16S POPC   18      45.461  26.322  -0.621  1.00  0.00      MEMB
ATOM   4295 C217 POPC   18      46.921  24.739   0.255  1.00  0.00      MEMB
ATOM   4296 H17R POPC   18      47.725  24.773   1.026  1.00  0.00      MEMB
ATOM   4297 H17S POPC   18      47.374  24.418  -0.719  1.00  0.00      MEMB
ATOM   4298 C218 POPC   18      45.831  24.060   0.846  1.00  0.00      MEMB
ATOM   4299 H18R POPC   18      45.369  24.579   1.699  1.00  0.00      MEMB
ATOM   4300 H18S POPC   18      46.199  23.110   1.202  1.00  0.00      MEMB
ATOM   4301 H18T POPC   18      45.039  24.063   0.093  1.00  0.00      MEMB
ATOM   4302  C33 POPC   18      40.540  29.811  10.350  1.00  0.00      MEMB
ATOM   4303  H3X POPC   18      39.814  28.920  10.772  1.00  0.00      MEMB
ATOM   4304  H3Y POPC   18      41.056  29.203  10.991  1.00  0.00      MEMB
ATOM   4305  C34 POPC   18      40.515  29.754   8.832  1.00  0.00      MEMB
ATOM   4306  H4X POPC   18      40.650  30.838   8.716  1.00  0.00      MEMB
ATOM   4307  H4Y POPC   18      39.616  29.626   8.206  1.00  0.00      MEMB
ATOM   4308  C35 POPC   18      41.254  28.654   8.426  1.00  0.00      MEMB
ATOM   4309  H5X POPC   18      42.185  28.862   8.982  1.00  0.00      MEMB
ATOM   4310  H5Y POPC   18      41.286  28.842   7.356  1.00  0.00      MEMB
ATOM   4311  C36 POPC   18      40.675  27.275   8.762  1.00  0.00      MEMB
ATOM   4312  H6X POPC   18      40.536  27.175   9.860  1.00  0.00      MEMB
ATOM   4313  H6Y POPC   18      41.480  26.610   8.375  1.00  0.00      MEMB
ATOM   4314  C37 POPC   18      39.389  26.765   8.086  1.00  0.00      MEMB
ATOM   4315  H7X POPC   18      38.648  27.550   7.999  1.00  0.00      MEMB
ATOM   4316  H7Y POPC   18      38.935  25.961   8.721  1.00  0.00      MEMB
ATOM   4317  C38 POPC   18      39.721  26.201   6.700  1.00  0.00      MEMB
ATOM   4318  H8X POPC   18      39.636  25.120   6.711  1.00  0.00      MEMB
ATOM   4319  H8Y POPC   18      40.750  26.485   6.439  1.00  0.00      MEMB
ATOM   4320  C39 POPC   18      38.987  26.690   5.546  1.00  0.00      MEMB
ATOM   4321  H9X POPC   18      37.921  26.284   5.841  1.00  0.00      MEMB
ATOM   4322  H9Y POPC   18      38.777  26.209   4.608  1.00  0.00      MEMB
ATOM   4323 C310 POPC   18      39.712  28.131   5.220  1.00  0.00      MEMB
ATOM   4324 H10X POPC   18      39.991  28.725   6.065  1.00  0.00      MEMB
ATOM   4325 H10Y POPC   18      39.324  29.032   5.031  1.00  0.00      MEMB
ATOM   4326 C311 POPC   18      40.292  28.544   4.004  1.00  0.00      MEMB
ATOM   4327 H11X POPC   18      39.794  28.048   3.221  1.00  0.00      MEMB
ATOM   4328 H11Y POPC   18      40.981  27.896   4.285  1.00  0.00      MEMB
ATOM   4329 C312 POPC   18      40.548  30.072   3.817  1.00  0.00      MEMB
ATOM   4330 H12X POPC   18      40.977  30.425   4.713  1.00  0.00      MEMB
ATOM   4331 H12Y POPC   18      39.738  30.745   3.810  1.00  0.00      MEMB
ATOM   4332 C313 POPC   18      41.307  30.380   2.604  1.00  0.00      MEMB
ATOM   4333 H13X POPC   18      41.975  29.532   2.381  1.00  0.00      MEMB
ATOM   4334 H13Y POPC   18      41.941  31.269   2.754  1.00  0.00      MEMB
ATOM   4335 C314 POPC   18      40.341  30.918   1.675  1.00  0.00      MEMB
ATOM   4336 H14X POPC   18      39.704  31.667   1.574  1.00  0.00      MEMB
ATOM   4337 H14Y POPC   18      40.070  31.814   2.630  1.00  0.00      MEMB
ATOM   4338 C315 POPC   18      40.992  30.987   0.183  1.00  0.00      MEMB
ATOM   4339 H15X POPC   18      40.277  31.221  -0.644  1.00  0.00      MEMB
ATOM   4340 H15Y POPC   18      41.514  30.140  -0.420  1.00  0.00      MEMB
ATOM   4341 C316 POPC   18      42.038  31.969   0.531  1.00  0.00      MEMB
ATOM   4342 H16X POPC   18      41.876  33.063   0.530  1.00  0.00      MEMB
ATOM   4343 H16Y POPC   18      42.564  31.746  -0.244  1.00  0.00      MEMB
ATOM   4344 H16Z POPC   18      43.040  31.612   0.820  1.00  0.00      MEMB
ATOM   4345  N   POPC   19     -18.494 -35.545  20.889  1.00  0.00      MEMB
ATOM   4346  C12 POPC   19     -17.793 -34.350  20.241  1.00  0.00      MEMB
ATOM   4347 H12A POPC   19     -17.290 -33.763  21.009  1.00  0.00      MEMB
ATOM   4348 H12B POPC   19     -18.515 -33.746  19.719  1.00  0.00      MEMB
ATOM   4349  C13 POPC   19     -17.417 -36.535  21.212  1.00  0.00      MEMB
ATOM   4350 H13A POPC   19     -17.766 -37.491  21.571  1.00  0.00      MEMB
ATOM   4351 H13B POPC   19     -16.825 -36.665  20.292  1.00  0.00      MEMB
ATOM   4352 H13C POPC   19     -16.759 -36.035  21.926  1.00  0.00      MEMB
ATOM   4353  C14 POPC   19     -19.263 -35.181  22.107  1.00  0.00      MEMB
ATOM   4354 H14A POPC   19     -19.938 -34.346  21.969  1.00  0.00      MEMB
ATOM   4355 H14B POPC   19     -19.866 -36.025  22.411  1.00  0.00      MEMB
ATOM   4356 H14C POPC   19     -18.579 -35.002  22.921  1.00  0.00      MEMB
ATOM   4357  C15 POPC   19     -19.507 -36.135  19.973  1.00  0.00      MEMB
ATOM   4358 H15A POPC   19     -19.182 -36.184  18.936  1.00  0.00      MEMB
ATOM   4359 H15B POPC   19     -20.435 -35.566  20.056  1.00  0.00      MEMB
ATOM   4360 H15C POPC   19     -19.706 -37.157  20.237  1.00  0.00      MEMB
ATOM   4361  C11 POPC   19     -16.686 -34.606  19.187  1.00  0.00      MEMB
ATOM   4362 H11A POPC   19     -15.816 -35.064  19.719  1.00  0.00      MEMB
ATOM   4363 H11B POPC   19     -16.427 -33.604  18.765  1.00  0.00      MEMB
ATOM   4364  P   POPC   19     -16.160 -35.962  17.023  1.00  0.00      MEMB
ATOM   4365  O13 POPC   19     -14.769 -35.974  17.504  1.00  0.00      MEMB
ATOM   4366  O14 POPC   19     -16.478 -35.304  15.754  1.00  0.00      MEMB
ATOM   4367  O12 POPC   19     -17.153 -35.421  18.137  1.00  0.00      MEMB
ATOM   4368  O11 POPC   19     -16.601 -37.420  17.020  1.00  0.00      MEMB
ATOM   4369  C1  POPC   19     -16.687 -37.861  18.389  1.00  0.00      MEMB
ATOM   4370  HA  POPC   19     -17.664 -37.893  18.831  1.00  0.00      MEMB
ATOM   4371  HB  POPC   19     -15.705 -38.204  18.821  1.00  0.00      MEMB
ATOM   4372  C2  POPC   19     -17.123 -39.195  18.504  1.00  0.00      MEMB
ATOM   4373  HS  POPC   19     -16.466 -39.746  18.892  1.00  0.00      MEMB
ATOM   4374  O21 POPC   19     -15.580 -40.730  16.425  1.00  0.00      MEMB
ATOM   4375  C21 POPC   19     -14.981 -41.188  17.178  1.00  0.00      MEMB
ATOM   4376  O22 POPC   19     -14.688 -40.586  18.243  1.00  0.00      MEMB
ATOM   4377  C22 POPC   19     -14.779 -41.027  15.324  1.00  0.00      MEMB
ATOM   4378  H2R POPC   19     -15.061 -41.964  14.935  1.00  0.00      MEMB
ATOM   4379  H2S POPC   19     -13.695 -40.824  15.166  1.00  0.00      MEMB
ATOM   4380  C3  POPC   19     -18.923 -39.435  18.280  1.00  0.00      MEMB
ATOM   4381  HX  POPC   19     -19.599 -39.321  18.643  1.00  0.00      MEMB
ATOM   4382  HY  POPC   19     -19.174 -40.906  18.294  1.00  0.00      MEMB
ATOM   4383  O31 POPC   19     -19.629 -38.846  16.572  1.00  0.00      MEMB
ATOM   4384  C31 POPC   19     -19.538 -39.798  15.096  1.00  0.00      MEMB
ATOM   4385  O32 POPC   19     -19.508 -41.154  15.300  1.00  0.00      MEMB
ATOM   4386  C32 POPC   19     -19.172 -38.540  13.986  1.00  0.00      MEMB
ATOM   4387  H2X POPC   19     -20.118 -38.212  13.958  1.00  0.00      MEMB
ATOM   4388  H2Y POPC   19     -19.071 -38.952  13.094  1.00  0.00      MEMB
ATOM   4389  C23 POPC   19     -14.223 -39.975  14.266  1.00  0.00      MEMB
ATOM   4390  H3R POPC   19     -13.680 -39.139  14.602  1.00  0.00      MEMB
ATOM   4391  H3S POPC   19     -15.054 -39.680  14.065  1.00  0.00      MEMB
ATOM   4392  C24 POPC   19     -13.844 -40.446  12.987  1.00  0.00      MEMB
ATOM   4393  H4R POPC   19     -14.285 -41.453  12.690  1.00  0.00      MEMB
ATOM   4394  H4S POPC   19     -12.760 -40.573  13.362  1.00  0.00      MEMB
ATOM   4395  C25 POPC   19     -13.868 -39.507  11.994  1.00  0.00      MEMB
ATOM   4396  H5R POPC   19     -13.549 -40.102  11.133  1.00  0.00      MEMB
ATOM   4397  H5S POPC   19     -13.184 -38.605  12.175  1.00  0.00      MEMB
ATOM   4398  C26 POPC   19     -15.032 -38.989  11.562  1.00  0.00      MEMB
ATOM   4399  H6R POPC   19     -14.947 -38.409  10.683  1.00  0.00      MEMB
ATOM   4400  H6S POPC   19     -15.186 -38.234  12.307  1.00  0.00      MEMB
ATOM   4401  C27 POPC   19     -15.909 -40.000  11.133  1.00  0.00      MEMB
ATOM   4402  H7R POPC   19     -16.788 -39.381  11.372  1.00  0.00      MEMB
ATOM   4403  H7S POPC   19     -15.766 -40.911  11.777  1.00  0.00      MEMB
ATOM   4404  C28 POPC   19     -16.100 -40.415   9.741  1.00  0.00      MEMB
ATOM   4405  H8R POPC   19     -16.404 -41.530   9.815  1.00  0.00      MEMB
ATOM   4406  H8S POPC   19     -15.247 -40.341   9.198  1.00  0.00      MEMB
ATOM   4407  C29 POPC   19     -17.030 -39.415   9.074  1.00  0.00      MEMB
ATOM   4408  H91 POPC   19     -17.812 -39.156   9.830  1.00  0.00      MEMB
ATOM   4409 C210 POPC   19     -17.245 -38.820   7.917  1.00  0.00      MEMB
ATOM   4410 H101 POPC   19     -18.314 -38.866   7.468  1.00  0.00      MEMB
ATOM   4411 C211 POPC   19     -16.263 -39.154   6.938  1.00  0.00      MEMB
ATOM   4412 H11R POPC   19     -15.353 -39.220   7.554  1.00  0.00      MEMB
ATOM   4413 H11S POPC   19     -16.336 -38.170   6.491  1.00  0.00      MEMB
ATOM   4414 C212 POPC   19     -16.274 -40.205   5.846  1.00  0.00      MEMB
ATOM   4415 H12R POPC   19     -16.245 -41.252   6.234  1.00  0.00      MEMB
ATOM   4416 H12S POPC   19     -15.410 -40.082   5.178  1.00  0.00      MEMB
ATOM   4417 C213 POPC   19     -17.407 -40.096   4.929  1.00  0.00      MEMB
ATOM   4418 H13R POPC   19     -17.478 -39.253   4.228  1.00  0.00      MEMB
ATOM   4419 H13S POPC   19     -18.234 -40.041   5.567  1.00  0.00      MEMB
ATOM   4420 C214 POPC   19     -17.271 -41.279   4.095  1.00  0.00      MEMB
ATOM   4421 H14R POPC   19     -17.248 -42.322   4.579  1.00  0.00      MEMB
ATOM   4422 H14S POPC   19     -16.516 -41.179   3.413  1.00  0.00      MEMB
ATOM   4423 C215 POPC   19     -18.293 -41.140   3.216  1.00  0.00      MEMB
ATOM   4424 H15R POPC   19     -19.080 -40.693   3.811  1.00  0.00      MEMB
ATOM   4425 H15S POPC   19     -18.297 -42.162   3.091  1.00  0.00      MEMB
ATOM   4426 C216 POPC   19     -18.706 -40.271   2.153  1.00  0.00      MEMB
ATOM   4427 H16R POPC   19     -18.898 -39.397   2.595  1.00  0.00      MEMB
ATOM   4428 H16S POPC   19     -19.853 -40.110   1.947  1.00  0.00      MEMB
ATOM   4429 C217 POPC   19     -17.645 -40.397   1.194  1.00  0.00      MEMB
ATOM   4430 H17R POPC   19     -16.684 -40.553   1.606  1.00  0.00      MEMB
ATOM   4431 H17S POPC   19     -17.811 -39.642   0.496  1.00  0.00      MEMB
ATOM   4432 C218 POPC   19     -17.368 -41.465   0.405  1.00  0.00      MEMB
ATOM   4433 H18R POPC   19     -16.864 -41.091  -0.466  1.00  0.00      MEMB
ATOM   4434 H18S POPC   19     -18.263 -41.627  -0.000  1.00  0.00      MEMB
ATOM   4435 H18T POPC   19     -17.224 -42.517   0.616  1.00  0.00      MEMB
ATOM   4436  C33 POPC   19     -17.948 -37.478  13.819  1.00  0.00      MEMB
ATOM   4437  H3X POPC   19     -16.859 -37.869  13.833  1.00  0.00      MEMB
ATOM   4438  H3Y POPC   19     -18.020 -37.015  14.808  1.00  0.00      MEMB
ATOM   4439  C34 POPC   19     -17.883 -36.763  12.582  1.00  0.00      MEMB
ATOM   4440  H4X POPC   19     -17.483 -37.444  11.804  1.00  0.00      MEMB
ATOM   4441  H4Y POPC   19     -17.173 -35.930  12.769  1.00  0.00      MEMB
ATOM   4442  C35 POPC   19     -19.273 -36.304  12.259  1.00  0.00      MEMB
ATOM   4443  H5X POPC   19     -19.649 -35.821  13.187  1.00  0.00      MEMB
ATOM   4444  H5Y POPC   19     -19.939 -37.170  12.023  1.00  0.00      MEMB
ATOM   4445  C36 POPC   19     -19.254 -35.341  11.079  1.00  0.00      MEMB
ATOM   4446  H6X POPC   19     -18.689 -34.421  11.378  1.00  0.00      MEMB
ATOM   4447  H6Y POPC   19     -20.280 -34.951  10.897  1.00  0.00      MEMB
ATOM   4448  C37 POPC   19     -18.653 -36.064   9.832  1.00  0.00      MEMB
ATOM   4449  H7X POPC   19     -19.261 -36.917   9.468  1.00  0.00      MEMB
ATOM   4450  H7Y POPC   19     -17.685 -36.557  10.078  1.00  0.00      MEMB
ATOM   4451  C38 POPC   19     -18.487 -35.150   8.616  1.00  0.00      MEMB
ATOM   4452  H8X POPC   19     -17.845 -34.314   8.983  1.00  0.00      MEMB
ATOM   4453  H8Y POPC   19     -19.482 -34.723   8.336  1.00  0.00      MEMB
ATOM   4454  C39 POPC   19     -17.851 -35.839   7.386  1.00  0.00      MEMB
ATOM   4455  H9X POPC   19     -18.368 -36.739   6.972  1.00  0.00      MEMB
ATOM   4456  H9Y POPC   19     -16.880 -36.288   7.641  1.00  0.00      MEMB
ATOM   4457 C310 POPC   19     -17.695 -34.867   6.245  1.00  0.00      MEMB
ATOM   4458 H10X POPC   19     -16.635 -34.689   5.948  1.00  0.00      MEMB
ATOM   4459 H10Y POPC   19     -18.156 -33.892   6.525  1.00  0.00      MEMB
ATOM   4460 C311 POPC   19     -18.433 -35.480   5.109  1.00  0.00      MEMB
ATOM   4461 H11X POPC   19     -19.518 -35.517   5.241  1.00  0.00      MEMB
ATOM   4462 H11Y POPC   19     -17.996 -36.438   4.796  1.00  0.00      MEMB
ATOM   4463 C312 POPC   19     -18.459 -34.602   4.115  1.00  0.00      MEMB
ATOM   4464 H12X POPC   19     -17.311 -34.268   4.043  1.00  0.00      MEMB
ATOM   4465 H12Y POPC   19     -18.803 -33.553   4.348  1.00  0.00      MEMB
ATOM   4466 C313 POPC   19     -19.461 -35.084   2.851  1.00  0.00      MEMB
ATOM   4467 H13X POPC   19     -19.920 -34.183   2.303  1.00  0.00      MEMB
ATOM   4468 H13Y POPC   19     -20.429 -35.311   3.068  1.00  0.00      MEMB
ATOM   4469 C314 POPC   19     -18.994 -36.114   1.770  1.00  0.00      MEMB
ATOM   4470 H14X POPC   19     -19.679 -36.102   0.902  1.00  0.00      MEMB
ATOM   4471 H14Y POPC   19     -19.034 -37.051   2.290  1.00  0.00      MEMB
ATOM   4472 C315 POPC   19     -17.646 -36.052   1.065  1.00  0.00      MEMB
ATOM   4473 H15X POPC   19     -17.744 -36.885   0.418  1.00  0.00      MEMB
ATOM   4474 H15Y POPC   19     -17.046 -36.200   2.041  1.00  0.00      MEMB
ATOM   4475 C316 POPC   19     -16.841 -34.987   0.076  1.00  0.00      MEMB
ATOM   4476 H16X POPC   19     -15.954 -34.904  -0.386  1.00  0.00      MEMB
ATOM   4477 H16Y POPC   19     -16.112 -34.398   1.020  1.00  0.00      MEMB
ATOM   4478 H16Z POPC   19     -17.728 -34.649  -0.719  1.00  0.00      MEMB
ATOM   4479  N   POPC   20     -61.097  28.181  20.800  1.00  0.00      MEMB
ATOM   4480  C12 POPC   20     -59.891  27.663  20.037  1.00  0.00      MEMB
ATOM   4481 H12A POPC   20     -59.071  27.682  20.734  1.00  0.00      MEMB
ATOM   4482 H12B POPC   20     -59.724  28.356  19.210  1.00  0.00      MEMB
ATOM   4483  C13 POPC   20     -62.171  28.553  19.860  1.00  0.00      MEMB
ATOM   4484 H13A POPC   20     -62.694  27.649  19.555  1.00  0.00      MEMB
ATOM   4485 H13B POPC   20     -62.838  29.270  20.302  1.00  0.00      MEMB
ATOM   4486 H13C POPC   20     -61.732  28.936  18.947  1.00  0.00      MEMB
ATOM   4487  C14 POPC   20     -61.746  27.182  21.685  1.00  0.00      MEMB
ATOM   4488 H14A POPC   20     -61.706  26.201  21.219  1.00  0.00      MEMB
ATOM   4489 H14B POPC   20     -61.288  27.178  22.664  1.00  0.00      MEMB
ATOM   4490 H14C POPC   20     -62.792  27.474  21.724  1.00  0.00      MEMB
ATOM   4491  C15 POPC   20     -60.742  29.373  21.598  1.00  0.00      MEMB
ATOM   4492 H15A POPC   20     -60.397  30.188  20.971  1.00  0.00      MEMB
ATOM   4493 H15B POPC   20     -60.002  29.110  22.346  1.00  0.00      MEMB
ATOM   4494 H15C POPC   20     -61.639  29.618  22.158  1.00  0.00      MEMB
ATOM   4495  C11 POPC   20     -59.921  26.252  19.386  1.00  0.00      MEMB
ATOM   4496 H11A POPC   20     -59.912  25.478  20.189  1.00  0.00      MEMB
ATOM   4497 H11B POPC   20     -59.004  26.082  18.756  1.00  0.00      MEMB
ATOM   4498  P   POPC   20     -61.166  26.426  17.073  1.00  0.00      MEMB
ATOM   4499  O13 POPC   20     -59.999  25.811  16.418  1.00  0.00      MEMB
ATOM   4500  O14 POPC   20     -61.320  27.893  16.914  1.00  0.00      MEMB
ATOM   4501  O12 POPC   20     -61.113  26.085  18.633  1.00  0.00      MEMB
ATOM   4502  O11 POPC   20     -62.456  25.639  16.599  1.00  0.00      MEMB
ATOM   4503  C1  POPC   20     -62.796  24.408  17.287  1.00  0.00      MEMB
ATOM   4504  HA  POPC   20     -63.165  24.669  18.296  1.00  0.00      MEMB
ATOM   4505  HB  POPC   20     -61.961  23.687  17.443  1.00  0.00      MEMB
ATOM   4506  C2  POPC   20     -63.973  23.633  16.648  1.00  0.00      MEMB
ATOM   4507  HS  POPC   20     -64.117  22.629  17.120  1.00  0.00      MEMB
ATOM   4508  O21 POPC   20     -63.847  23.545  15.220  1.00  0.00      MEMB
ATOM   4509  C21 POPC   20     -63.036  22.652  14.753  1.00  0.00      MEMB
ATOM   4510  O22 POPC   20     -62.405  21.829  15.400  1.00  0.00      MEMB
ATOM   4511  C22 POPC   20     -63.203  22.661  13.193  1.00  0.00      MEMB
ATOM   4512  H2R POPC   20     -63.309  23.637  12.753  1.00  0.00      MEMB
ATOM   4513  H2S POPC   20     -64.206  22.226  12.949  1.00  0.00      MEMB
ATOM   4514  C3  POPC   20     -65.245  24.440  16.969  1.00  0.00      MEMB
ATOM   4515  HX  POPC   20     -65.568  24.320  18.017  1.00  0.00      MEMB
ATOM   4516  HY  POPC   20     -66.067  23.978  16.375  1.00  0.00      MEMB
ATOM   4517  O31 POPC   20     -65.011  25.866  16.792  1.00  0.00      MEMB
ATOM   4518  C31 POPC   20     -65.551  26.334  15.697  1.00  0.00      MEMB
ATOM   4519  O32 POPC   20     -66.215  25.687  14.954  1.00  0.00      MEMB
ATOM   4520  C32 POPC   20     -65.531  27.812  15.586  1.00  0.00      MEMB
ATOM   4521  H2X POPC   20     -64.536  28.191  15.850  1.00  0.00      MEMB
ATOM   4522  H2Y POPC   20     -66.239  28.113  16.376  1.00  0.00      MEMB
ATOM   4523  C23 POPC   20     -62.096  21.779  12.525  1.00  0.00      MEMB
ATOM   4524  H3R POPC   20     -62.398  21.683  11.460  1.00  0.00      MEMB
ATOM   4525  H3S POPC   20     -62.017  20.742  12.916  1.00  0.00      MEMB
ATOM   4526  C24 POPC   20     -60.676  22.281  12.749  1.00  0.00      MEMB
ATOM   4527  H4R POPC   20     -60.003  21.447  12.462  1.00  0.00      MEMB
ATOM   4528  H4S POPC   20     -60.469  22.529  13.825  1.00  0.00      MEMB
ATOM   4529  C25 POPC   20     -60.459  23.494  11.850  1.00  0.00      MEMB
ATOM   4530  H5R POPC   20     -61.070  23.283  10.942  1.00  0.00      MEMB
ATOM   4531  H5S POPC   20     -59.450  23.571  11.419  1.00  0.00      MEMB
ATOM   4532  C26 POPC   20     -60.819  24.820  12.584  1.00  0.00      MEMB
ATOM   4533  H6R POPC   20     -60.854  24.672  13.691  1.00  0.00      MEMB
ATOM   4534  H6S POPC   20     -61.855  25.039  12.256  1.00  0.00      MEMB
ATOM   4535  C27 POPC   20     -59.972  26.075  12.235  1.00  0.00      MEMB
ATOM   4536  H7R POPC   20     -60.337  26.366  11.220  1.00  0.00      MEMB
ATOM   4537  H7S POPC   20     -58.886  25.833  12.188  1.00  0.00      MEMB
ATOM   4538  C28 POPC   20     -60.210  27.377  13.059  1.00  0.00      MEMB
ATOM   4539  H8R POPC   20     -60.212  27.257  14.162  1.00  0.00      MEMB
ATOM   4540  H8S POPC   20     -61.281  27.614  12.830  1.00  0.00      MEMB
ATOM   4541  C29 POPC   20     -59.183  28.443  12.680  1.00  0.00      MEMB
ATOM   4542  H91 POPC   20     -58.201  28.406  13.194  1.00  0.00      MEMB
ATOM   4543 C210 POPC   20     -59.286  29.282  11.636  1.00  0.00      MEMB
ATOM   4544 H101 POPC   20     -58.524  30.067  11.528  1.00  0.00      MEMB
ATOM   4545 C211 POPC   20     -60.431  29.329  10.651  1.00  0.00      MEMB
ATOM   4546 H11R POPC   20     -60.846  30.355  10.563  1.00  0.00      MEMB
ATOM   4547 H11S POPC   20     -61.290  28.728  11.003  1.00  0.00      MEMB
ATOM   4548 C212 POPC   20     -60.099  28.894   9.211  1.00  0.00      MEMB
ATOM   4549 H12R POPC   20     -59.984  27.782   9.149  1.00  0.00      MEMB
ATOM   4550 H12S POPC   20     -59.122  29.336   8.926  1.00  0.00      MEMB
ATOM   4551 C213 POPC   20     -61.126  29.519   8.235  1.00  0.00      MEMB
ATOM   4552 H13R POPC   20     -61.159  30.628   8.392  1.00  0.00      MEMB
ATOM   4553 H13S POPC   20     -62.138  29.118   8.436  1.00  0.00      MEMB
ATOM   4554 C214 POPC   20     -60.805  29.296   6.762  1.00  0.00      MEMB
ATOM   4555 H14R POPC   20     -60.361  28.288   6.625  1.00  0.00      MEMB
ATOM   4556 H14S POPC   20     -60.068  30.083   6.481  1.00  0.00      MEMB
ATOM   4557 C215 POPC   20     -62.003  29.408   5.806  1.00  0.00      MEMB
ATOM   4558 H15R POPC   20     -62.376  30.450   5.907  1.00  0.00      MEMB
ATOM   4559 H15S POPC   20     -62.819  28.712   6.128  1.00  0.00      MEMB
ATOM   4560 C216 POPC   20     -61.534  29.186   4.349  1.00  0.00      MEMB
ATOM   4561 H16R POPC   20     -60.422  29.192   4.309  1.00  0.00      MEMB
ATOM   4562 H16S POPC   20     -61.844  29.993   3.659  1.00  0.00      MEMB
ATOM   4563 C217 POPC   20     -62.000  27.875   3.739  1.00  0.00      MEMB
ATOM   4564 H17R POPC   20     -63.118  27.892   3.701  1.00  0.00      MEMB
ATOM   4565 H17S POPC   20     -61.677  27.113   4.485  1.00  0.00      MEMB
ATOM   4566 C218 POPC   20     -61.440  27.653   2.321  1.00  0.00      MEMB
ATOM   4567 H18R POPC   20     -61.963  26.776   1.896  1.00  0.00      MEMB
ATOM   4568 H18S POPC   20     -60.351  27.419   2.265  1.00  0.00      MEMB
ATOM   4569 H18T POPC   20     -61.652  28.550   1.688  1.00  0.00      MEMB
ATOM   4570  C33 POPC   20     -66.054  28.241  14.189  1.00  0.00      MEMB
ATOM   4571  H3X POPC   20     -66.408  29.288  14.236  1.00  0.00      MEMB
ATOM   4572  H3Y POPC   20     -66.983  27.690  13.901  1.00  0.00      MEMB
ATOM   4573  C34 POPC   20     -64.973  28.094  13.092  1.00  0.00      MEMB
ATOM   4574  H4X POPC   20     -64.475  27.102  13.192  1.00  0.00      MEMB
ATOM   4575  H4Y POPC   20     -64.202  28.880  13.152  1.00  0.00      MEMB
ATOM   4576  C35 POPC   20     -65.517  28.121  11.677  1.00  0.00      MEMB
ATOM   4577  H5X POPC   20     -65.944  29.047  11.311  1.00  0.00      MEMB
ATOM   4578  H5Y POPC   20     -66.495  27.706  11.850  1.00  0.00      MEMB
ATOM   4579  C36 POPC   20     -64.580  27.468  10.630  1.00  0.00      MEMB
ATOM   4580  H6X POPC   20     -64.043  26.610  11.098  1.00  0.00      MEMB
ATOM   4581  H6Y POPC   20     -63.903  28.256  10.225  1.00  0.00      MEMB
ATOM   4582  C37 POPC   20     -65.304  27.047   9.363  1.00  0.00      MEMB
ATOM   4583  H7X POPC   20     -65.741  27.957   8.961  1.00  0.00      MEMB
ATOM   4584  H7Y POPC   20     -66.148  26.530   9.603  1.00  0.00      MEMB
ATOM   4585  C38 POPC   20     -64.673  26.151   8.303  1.00  0.00      MEMB
ATOM   4586  H8X POPC   20     -64.030  26.827   7.701  1.00  0.00      MEMB
ATOM   4587  H8Y POPC   20     -65.511  25.752   7.674  1.00  0.00      MEMB
ATOM   4588  C39 POPC   20     -63.875  24.981   8.915  1.00  0.00      MEMB
ATOM   4589  H9X POPC   20     -64.419  24.543   9.782  1.00  0.00      MEMB
ATOM   4590  H9Y POPC   20     -62.960  25.411   9.342  1.00  0.00      MEMB
ATOM   4591 C310 POPC   20     -63.497  23.768   8.039  1.00  0.00      MEMB
ATOM   4592 H10X POPC   20     -64.309  23.576   7.336  1.00  0.00      MEMB
ATOM   4593 H10Y POPC   20     -63.489  22.862   8.684  1.00  0.00      MEMB
ATOM   4594 C311 POPC   20     -62.112  23.713   7.385  1.00  0.00      MEMB
ATOM   4595 H11X POPC   20     -62.031  22.710   6.874  1.00  0.00      MEMB
ATOM   4596 H11Y POPC   20     -61.421  23.687   8.258  1.00  0.00      MEMB
ATOM   4597 C312 POPC   20     -61.788  24.923   6.478  1.00  0.00      MEMB
ATOM   4598 H12X POPC   20     -61.944  25.894   7.030  1.00  0.00      MEMB
ATOM   4599 H12Y POPC   20     -62.509  24.929   5.636  1.00  0.00      MEMB
ATOM   4600 C313 POPC   20     -60.320  24.879   6.006  1.00  0.00      MEMB
ATOM   4601 H13X POPC   20     -59.790  24.830   6.980  1.00  0.00      MEMB
ATOM   4602 H13Y POPC   20     -60.014  25.796   5.441  1.00  0.00      MEMB
ATOM   4603 C314 POPC   20     -59.847  23.682   5.161  1.00  0.00      MEMB
ATOM   4604 H14X POPC   20     -60.430  22.753   5.269  1.00  0.00      MEMB
ATOM   4605 H14Y POPC   20     -58.785  23.442   5.423  1.00  0.00      MEMB
ATOM   4606 C315 POPC   20     -59.851  24.107   3.690  1.00  0.00      MEMB
ATOM   4607 H15X POPC   20     -59.277  25.058   3.750  1.00  0.00      MEMB
ATOM   4608 H15Y POPC   20     -60.898  24.356   3.392  1.00  0.00      MEMB
ATOM   4609 C316 POPC   20     -59.145  23.115   2.742  1.00  0.00      MEMB
ATOM   4610 H16X POPC   20     -58.442  22.520   3.355  1.00  0.00      MEMB
ATOM   4611 H16Y POPC   20     -58.482  23.558   1.968  1.00  0.00      MEMB
ATOM   4612 H16Z POPC   20     -59.852  22.423   2.235  1.00  0.00      MEMB
ATOM   4613  N   POPC   21      40.547  20.188  20.558  1.00  0.00      MEMB
ATOM   4614  C12 POPC   21      40.773  20.027  19.042  1.00  0.00      MEMB
ATOM   4615 H12A POPC   21      41.833  19.827  18.890  1.00  0.00      MEMB
ATOM   4616 H12B POPC   21      40.562  20.966  18.535  1.00  0.00      MEMB
ATOM   4617  C13 POPC   21      41.015  18.962  21.307  1.00  0.00      MEMB
ATOM   4618 H13A POPC   21      40.541  18.949  22.273  1.00  0.00      MEMB
ATOM   4619 H13B POPC   21      40.655  18.056  20.802  1.00  0.00      MEMB
ATOM   4620 H13C POPC   21      42.088  18.900  21.480  1.00  0.00      MEMB
ATOM   4621  C14 POPC   21      41.217  21.419  21.090  1.00  0.00      MEMB
ATOM   4622 H14A POPC   21      40.912  21.712  22.101  1.00  0.00      MEMB
ATOM   4623 H14B POPC   21      42.270  21.183  21.151  1.00  0.00      MEMB
ATOM   4624 H14C POPC   21      41.076  22.274  20.436  1.00  0.00      MEMB
ATOM   4625  C15 POPC   21      39.092  20.292  20.832  1.00  0.00      MEMB
ATOM   4626 H15A POPC   21      38.946  20.424  21.892  1.00  0.00      MEMB
ATOM   4627 H15B POPC   21      38.576  19.392  20.524  1.00  0.00      MEMB
ATOM   4628 H15C POPC   21      38.629  21.105  20.287  1.00  0.00      MEMB
ATOM   4629  C11 POPC   21      39.933  18.933  18.296  1.00  0.00      MEMB
ATOM   4630 H11A POPC   21      40.114  19.039  17.197  1.00  0.00      MEMB
ATOM   4631 H11B POPC   21      38.839  19.040  18.490  1.00  0.00      MEMB
ATOM   4632  P   POPC   21      40.432  16.503  17.538  1.00  0.00      MEMB
ATOM   4633  O13 POPC   21      40.804  15.220  18.159  1.00  0.00      MEMB
ATOM   4634  O14 POPC   21      41.194  17.044  16.395  1.00  0.00      MEMB
ATOM   4635  O12 POPC   21      40.300  17.621  18.696  1.00  0.00      MEMB
ATOM   4636  O11 POPC   21      38.968  16.386  17.134  1.00  0.00      MEMB
ATOM   4637  C1  POPC   21      38.060  16.147  18.128  1.00  0.00      MEMB
ATOM   4638  HA  POPC   21      37.929  16.880  18.943  1.00  0.00      MEMB
ATOM   4639  HB  POPC   21      37.985  15.125  18.592  1.00  0.00      MEMB
ATOM   4640  C2  POPC   21      36.966  16.313  17.444  1.00  0.00      MEMB
ATOM   4641  HS  POPC   21      36.231  16.607  18.114  1.00  0.00      MEMB
ATOM   4642  O21 POPC   21      37.020  15.423  16.170  1.00  0.00      MEMB
ATOM   4643  C21 POPC   21      36.902  14.098  16.125  1.00  0.00      MEMB
ATOM   4644  O22 POPC   21      36.983  13.384  17.060  1.00  0.00      MEMB
ATOM   4645  C22 POPC   21      36.851  13.582  14.752  1.00  0.00      MEMB
ATOM   4646  H2R POPC   21      36.079  14.093  14.116  1.00  0.00      MEMB
ATOM   4647  H2S POPC   21      36.772  12.452  14.732  1.00  0.00      MEMB
ATOM   4648  C3  POPC   21      36.353  17.772  17.113  1.00  0.00      MEMB
ATOM   4649  HX  POPC   21      35.889  18.352  17.984  1.00  0.00      MEMB
ATOM   4650  HY  POPC   21      35.321  17.915  16.740  1.00  0.00      MEMB
ATOM   4651  O31 POPC   21      37.182  18.320  16.210  1.00  0.00      MEMB
ATOM   4652  C31 POPC   21      37.022  18.160  14.899  1.00  0.00      MEMB
ATOM   4653  O32 POPC   21      36.430  17.344  14.242  1.00  0.00      MEMB
ATOM   4654  C32 POPC   21      37.911  19.103  14.210  1.00  0.00      MEMB
ATOM   4655  H2X POPC   21      38.798  19.126  14.857  1.00  0.00      MEMB
ATOM   4656  H2Y POPC   21      37.481  20.105  14.127  1.00  0.00      MEMB
ATOM   4657  C23 POPC   21      38.124  14.055  14.090  1.00  0.00      MEMB
ATOM   4658  H3R POPC   21      38.200  15.149  14.324  1.00  0.00      MEMB
ATOM   4659  H3S POPC   21      37.995  13.908  13.000  1.00  0.00      MEMB
ATOM   4660  C24 POPC   21      39.362  13.247  14.477  1.00  0.00      MEMB
ATOM   4661  H4R POPC   21      39.129  12.168  14.326  1.00  0.00      MEMB
ATOM   4662  H4S POPC   21      39.530  13.413  15.563  1.00  0.00      MEMB
ATOM   4663  C25 POPC   21      40.621  13.566  13.630  1.00  0.00      MEMB
ATOM   4664  H5R POPC   21      41.397  12.811  13.898  1.00  0.00      MEMB
ATOM   4665  H5S POPC   21      41.054  14.561  13.915  1.00  0.00      MEMB
ATOM   4666  C26 POPC   21      40.401  13.341  12.103  1.00  0.00      MEMB
ATOM   4667  H6R POPC   21      39.585  13.942  11.649  1.00  0.00      MEMB
ATOM   4668  H6S POPC   21      40.050  12.300  11.990  1.00  0.00      MEMB
ATOM   4669  C27 POPC   21      41.685  13.509  11.261  1.00  0.00      MEMB
ATOM   4670  H7R POPC   21      42.493  12.790  11.482  1.00  0.00      MEMB
ATOM   4671  H7S POPC   21      42.126  14.447  11.627  1.00  0.00      MEMB
ATOM   4672  C28 POPC   21      41.574  13.708   9.714  1.00  0.00      MEMB
ATOM   4673  H8R POPC   21      41.646  12.707   9.232  1.00  0.00      MEMB
ATOM   4674  H8S POPC   21      42.533  14.200   9.431  1.00  0.00      MEMB
ATOM   4675  C29 POPC   21      40.480  14.519   9.036  1.00  0.00      MEMB
ATOM   4676  H91 POPC   21      39.459  14.545   9.462  1.00  0.00      MEMB
ATOM   4677 C210 POPC   21      40.708  15.297   7.962  1.00  0.00      MEMB
ATOM   4678 H101 POPC   21      39.832  15.677   7.407  1.00  0.00      MEMB
ATOM   4679 C211 POPC   21      42.031  15.508   7.258  1.00  0.00      MEMB
ATOM   4680 H11R POPC   21      41.828  15.311   6.190  1.00  0.00      MEMB
ATOM   4681 H11S POPC   21      42.839  14.795   7.549  1.00  0.00      MEMB
ATOM   4682 C212 POPC   21      42.495  16.962   7.508  1.00  0.00      MEMB
ATOM   4683 H12R POPC   21      42.824  17.058   8.572  1.00  0.00      MEMB
ATOM   4684 H12S POPC   21      41.628  17.634   7.365  1.00  0.00      MEMB
ATOM   4685 C213 POPC   21      43.609  17.454   6.572  1.00  0.00      MEMB
ATOM   4686 H13R POPC   21      44.289  16.597   6.379  1.00  0.00      MEMB
ATOM   4687 H13S POPC   21      44.234  18.222   7.079  1.00  0.00      MEMB
ATOM   4688 C214 POPC   21      43.151  18.178   5.273  1.00  0.00      MEMB
ATOM   4689 H14R POPC   21      44.096  18.333   4.706  1.00  0.00      MEMB
ATOM   4690 H14S POPC   21      42.797  19.212   5.504  1.00  0.00      MEMB
ATOM   4691 C215 POPC   21      42.092  17.415   4.413  1.00  0.00      MEMB
ATOM   4692 H15R POPC   21      41.187  17.185   5.021  1.00  0.00      MEMB
ATOM   4693 H15S POPC   21      42.487  16.413   4.171  1.00  0.00      MEMB
ATOM   4694 C216 POPC   21      41.651  18.041   3.057  1.00  0.00      MEMB
ATOM   4695 H16R POPC   21      40.988  17.362   2.465  1.00  0.00      MEMB
ATOM   4696 H16S POPC   21      42.497  18.159   2.355  1.00  0.00      MEMB
ATOM   4697 C217 POPC   21      40.826  19.308   3.254  1.00  0.00      MEMB
ATOM   4698 H17R POPC   21      41.452  20.214   3.373  1.00  0.00      MEMB
ATOM   4699 H17S POPC   21      40.286  19.209   4.210  1.00  0.00      MEMB
ATOM   4700 C218 POPC   21      39.805  19.448   2.138  1.00  0.00      MEMB
ATOM   4701 H18R POPC   21      40.364  19.459   1.181  1.00  0.00      MEMB
ATOM   4702 H18S POPC   21      39.200  20.364   2.236  1.00  0.00      MEMB
ATOM   4703 H18T POPC   21      39.081  18.606   2.143  1.00  0.00      MEMB
ATOM   4704  C33 POPC   21      38.193  18.561  12.791  1.00  0.00      MEMB
ATOM   4705  H3X POPC   21      37.226  18.408  12.257  1.00  0.00      MEMB
ATOM   4706  H3Y POPC   21      38.604  17.540  12.934  1.00  0.00      MEMB
ATOM   4707  C34 POPC   21      39.055  19.485  11.903  1.00  0.00      MEMB
ATOM   4708  H4X POPC   21      40.125  19.536  12.236  1.00  0.00      MEMB
ATOM   4709  H4Y POPC   21      38.609  20.500  11.944  1.00  0.00      MEMB
ATOM   4710  C35 POPC   21      39.032  19.040  10.435  1.00  0.00      MEMB
ATOM   4711  H5X POPC   21      38.003  18.870  10.047  1.00  0.00      MEMB
ATOM   4712  H5Y POPC   21      39.506  18.045  10.521  1.00  0.00      MEMB
ATOM   4713  C36 POPC   21      39.721  20.059   9.508  1.00  0.00      MEMB
ATOM   4714  H6X POPC   21      40.741  20.313   9.887  1.00  0.00      MEMB
ATOM   4715  H6Y POPC   21      39.079  20.967   9.569  1.00  0.00      MEMB
ATOM   4716  C37 POPC   21      39.862  19.629   8.038  1.00  0.00      MEMB
ATOM   4717  H7X POPC   21      39.880  18.525   8.021  1.00  0.00      MEMB
ATOM   4718  H7Y POPC   21      40.883  19.969   7.728  1.00  0.00      MEMB
ATOM   4719  C38 POPC   21      38.779  20.218   7.108  1.00  0.00      MEMB
ATOM   4720  H8X POPC   21      39.140  20.231   6.056  1.00  0.00      MEMB
ATOM   4721  H8Y POPC   21      38.616  21.274   7.418  1.00  0.00      MEMB
ATOM   4722  C39 POPC   21      37.428  19.472   7.050  1.00  0.00      MEMB
ATOM   4723  H9X POPC   21      36.785  20.046   6.334  1.00  0.00      MEMB
ATOM   4724  H9Y POPC   21      36.951  19.445   8.059  1.00  0.00      MEMB
ATOM   4725 C310 POPC   21      37.523  18.008   6.574  1.00  0.00      MEMB
ATOM   4726 H10X POPC   21      36.596  17.442   6.792  1.00  0.00      MEMB
ATOM   4727 H10Y POPC   21      38.312  17.462   7.126  1.00  0.00      MEMB
ATOM   4728 C311 POPC   21      37.757  17.802   5.075  1.00  0.00      MEMB
ATOM   4729 H11X POPC   21      38.640  18.364   4.740  1.00  0.00      MEMB
ATOM   4730 H11Y POPC   21      36.900  18.184   4.493  1.00  0.00      MEMB
ATOM   4731 C312 POPC   21      38.004  16.323   4.771  1.00  0.00      MEMB
ATOM   4732 H12X POPC   21      37.121  15.688   5.004  1.00  0.00      MEMB
ATOM   4733 H12Y POPC   21      38.850  15.999   5.420  1.00  0.00      MEMB
ATOM   4734 C313 POPC   21      38.376  15.970   3.348  1.00  0.00      MEMB
ATOM   4735 H13X POPC   21      38.750  14.953   3.434  1.00  0.00      MEMB
ATOM   4736 H13Y POPC   21      39.148  16.588   2.842  1.00  0.00      MEMB
ATOM   4737 C314 POPC   21      37.250  15.843   2.464  1.00  0.00      MEMB
ATOM   4738 H14X POPC   21      37.024  16.956   2.505  1.00  0.00      MEMB
ATOM   4739 H14Y POPC   21      36.280  15.314   2.682  1.00  0.00      MEMB
ATOM   4740 C315 POPC   21      37.674  15.311   1.077  1.00  0.00      MEMB
ATOM   4741 H15X POPC   21      36.443  15.375   0.907  1.00  0.00      MEMB
ATOM   4742 H15Y POPC   21      37.868  14.356   0.953  1.00  0.00      MEMB
ATOM   4743 C316 POPC   21      38.928  16.002  -0.150  1.00  0.00      MEMB
ATOM   4744 H16X POPC   21      38.616  17.062  -0.801  1.00  0.00      MEMB
ATOM   4745 H16Y POPC   21      38.984  15.394  -1.148  1.00  0.00      MEMB
ATOM   4746 H16Z POPC   21      39.494  16.627   0.471  1.00  0.00      MEMB
ATOM   4747  N   POPC   22      15.618 -33.010  20.879  1.00  0.00      MEMB
ATOM   4748  C12 POPC   22      15.121 -31.807  20.120  1.00  0.00      MEMB
ATOM   4749 H12A POPC   22      15.336 -30.869  20.621  1.00  0.00      MEMB
ATOM   4750 H12B POPC   22      14.052 -31.965  20.066  1.00  0.00      MEMB
ATOM   4751  C13 POPC   22      14.825 -33.057  22.122  1.00  0.00      MEMB
ATOM   4752 H13A POPC   22      13.808 -33.348  21.879  1.00  0.00      MEMB
ATOM   4753 H13B POPC   22      15.281 -33.797  22.759  1.00  0.00      MEMB
ATOM   4754 H13C POPC   22      14.855 -32.086  22.617  1.00  0.00      MEMB
ATOM   4755  C14 POPC   22      15.335 -34.282  20.117  1.00  0.00      MEMB
ATOM   4756 H14A POPC   22      14.254 -34.371  20.069  1.00  0.00      MEMB
ATOM   4757 H14B POPC   22      15.795 -34.243  19.120  1.00  0.00      MEMB
ATOM   4758 H14C POPC   22      15.707 -35.193  20.563  1.00  0.00      MEMB
ATOM   4759  C15 POPC   22      17.045 -32.908  21.258  1.00  0.00      MEMB
ATOM   4760 H15A POPC   22      17.642 -32.612  20.389  1.00  0.00      MEMB
ATOM   4761 H15B POPC   22      17.356 -33.879  21.607  1.00  0.00      MEMB
ATOM   4762 H15C POPC   22      17.214 -32.151  22.006  1.00  0.00      MEMB
ATOM   4763  C11 POPC   22      15.534 -31.465  18.700  1.00  0.00      MEMB
ATOM   4764 H11A POPC   22      15.264 -30.398  18.644  1.00  0.00      MEMB
ATOM   4765 H11B POPC   22      14.878 -31.996  17.963  1.00  0.00      MEMB
ATOM   4766  P   POPC   22      17.116 -32.454  17.219  1.00  0.00      MEMB
ATOM   4767  O13 POPC   22      16.718 -33.845  17.230  1.00  0.00      MEMB
ATOM   4768  O14 POPC   22      18.432 -32.408  17.422  1.00  0.00      MEMB
ATOM   4769  O12 POPC   22      16.902 -31.575  18.486  1.00  0.00      MEMB
ATOM   4770  O11 POPC   22      16.617 -31.630  16.001  1.00  0.00      MEMB
ATOM   4771  C1  POPC   22      16.943 -30.281  15.654  1.00  0.00      MEMB
ATOM   4772  HA  POPC   22      18.026 -30.070  15.743  1.00  0.00      MEMB
ATOM   4773  HB  POPC   22      16.383 -29.540  16.254  1.00  0.00      MEMB
ATOM   4774  C2  POPC   22      16.690 -30.015  14.150  1.00  0.00      MEMB
ATOM   4775  HS  POPC   22      16.496 -28.937  13.999  1.00  0.00      MEMB
ATOM   4776  O21 POPC   22      15.541 -30.722  13.739  1.00  0.00      MEMB
ATOM   4777  C21 POPC   22      14.393 -30.351  14.248  1.00  0.00      MEMB
ATOM   4778  O22 POPC   22      14.128 -29.322  14.850  1.00  0.00      MEMB
ATOM   4779  C22 POPC   22      13.433 -31.489  14.019  1.00  0.00      MEMB
ATOM   4780  H2R POPC   22      13.899 -32.155  13.251  1.00  0.00      MEMB
ATOM   4781  H2S POPC   22      12.447 -31.144  13.646  1.00  0.00      MEMB
ATOM   4782  C3  POPC   22      17.872 -30.406  13.199  1.00  0.00      MEMB
ATOM   4783  HX  POPC   22      18.291 -31.393  13.421  1.00  0.00      MEMB
ATOM   4784  HY  POPC   22      18.741 -29.722  13.366  1.00  0.00      MEMB
ATOM   4785  O31 POPC   22      17.470 -30.562  11.822  1.00  0.00      MEMB
ATOM   4786  C31 POPC   22      17.388 -29.418  11.196  1.00  0.00      MEMB
ATOM   4787  O32 POPC   22      17.688 -28.367  11.710  1.00  0.00      MEMB
ATOM   4788  C32 POPC   22      17.094 -29.630   9.717  1.00  0.00      MEMB
ATOM   4789  H2X POPC   22      16.216 -29.058   9.511  1.00  0.00      MEMB
ATOM   4790  H2Y POPC   22      16.813 -30.676   9.547  1.00  0.00      MEMB
ATOM   4791  C23 POPC   22      13.185 -32.144  15.404  1.00  0.00      MEMB
ATOM   4792  H3R POPC   22      12.816 -31.371  16.117  1.00  0.00      MEMB
ATOM   4793  H3S POPC   22      14.146 -32.493  15.844  1.00  0.00      MEMB
ATOM   4794  C24 POPC   22      12.280 -33.370  15.294  1.00  0.00      MEMB
ATOM   4795  H4R POPC   22      11.309 -33.112  14.821  1.00  0.00      MEMB
ATOM   4796  H4S POPC   22      12.008 -33.853  16.265  1.00  0.00      MEMB
ATOM   4797  C25 POPC   22      12.948 -34.445  14.440  1.00  0.00      MEMB
ATOM   4798  H5R POPC   22      13.083 -34.138  13.383  1.00  0.00      MEMB
ATOM   4799  H5S POPC   22      12.257 -35.306  14.485  1.00  0.00      MEMB
ATOM   4800  C26 POPC   22      14.289 -34.939  14.956  1.00  0.00      MEMB
ATOM   4801  H6R POPC   22      14.119 -35.292  16.002  1.00  0.00      MEMB
ATOM   4802  H6S POPC   22      15.047 -34.128  14.912  1.00  0.00      MEMB
ATOM   4803  C27 POPC   22      14.832 -36.091  14.120  1.00  0.00      MEMB
ATOM   4804  H7R POPC   22      14.209 -36.960  14.398  1.00  0.00      MEMB
ATOM   4805  H7S POPC   22      15.840 -36.319  14.439  1.00  0.00      MEMB
ATOM   4806  C28 POPC   22      14.805 -35.927  12.593  1.00  0.00      MEMB
ATOM   4807  H8R POPC   22      13.731 -35.997  12.344  1.00  0.00      MEMB
ATOM   4808  H8S POPC   22      15.263 -36.851  12.161  1.00  0.00      MEMB
ATOM   4809  C29 POPC   22      15.354 -34.603  12.103  1.00  0.00      MEMB
ATOM   4810  H91 POPC   22      16.078 -34.115  12.791  1.00  0.00      MEMB
ATOM   4811 C210 POPC   22      14.953 -34.038  10.937  1.00  0.00      MEMB
ATOM   4812 H101 POPC   22      15.425 -33.126  10.550  1.00  0.00      MEMB
ATOM   4813 C211 POPC   22      13.944 -34.628   9.977  1.00  0.00      MEMB
ATOM   4814 H11R POPC   22      12.925 -34.307  10.318  1.00  0.00      MEMB
ATOM   4815 H11S POPC   22      14.010 -35.737   9.888  1.00  0.00      MEMB
ATOM   4816 C212 POPC   22      14.068 -34.112   8.525  1.00  0.00      MEMB
ATOM   4817 H12R POPC   22      13.826 -33.043   8.704  1.00  0.00      MEMB
ATOM   4818 H12S POPC   22      13.319 -34.652   7.889  1.00  0.00      MEMB
ATOM   4819 C213 POPC   22      15.437 -34.094   7.822  1.00  0.00      MEMB
ATOM   4820 H13R POPC   22      16.018 -34.997   8.093  1.00  0.00      MEMB
ATOM   4821 H13S POPC   22      15.996 -33.196   8.190  1.00  0.00      MEMB
ATOM   4822 C214 POPC   22      15.349 -34.064   6.274  1.00  0.00      MEMB
ATOM   4823 H14R POPC   22      14.821 -33.145   5.960  1.00  0.00      MEMB
ATOM   4824 H14S POPC   22      14.759 -34.909   5.875  1.00  0.00      MEMB
ATOM   4825 C215 POPC   22      16.743 -34.028   5.641  1.00  0.00      MEMB
ATOM   4826 H15R POPC   22      17.372 -34.827   6.087  1.00  0.00      MEMB
ATOM   4827 H15S POPC   22      17.109 -33.028   5.950  1.00  0.00      MEMB
ATOM   4828 C216 POPC   22      16.905 -34.134   4.128  1.00  0.00      MEMB
ATOM   4829 H16R POPC   22      17.988 -34.040   3.928  1.00  0.00      MEMB
ATOM   4830 H16S POPC   22      16.370 -33.358   3.623  1.00  0.00      MEMB
ATOM   4831 C217 POPC   22      16.461 -35.431   3.502  1.00  0.00      MEMB
ATOM   4832 H17R POPC   22      15.353 -35.318   3.534  1.00  0.00      MEMB
ATOM   4833 H17S POPC   22      16.797 -36.269   4.156  1.00  0.00      MEMB
ATOM   4834 C218 POPC   22      17.044 -35.619   2.082  1.00  0.00      MEMB
ATOM   4835 H18R POPC   22      16.574 -34.975   1.355  1.00  0.00      MEMB
ATOM   4836 H18S POPC   22      16.801 -36.514   1.510  1.00  0.00      MEMB
ATOM   4837 H18T POPC   22      18.146 -35.654   2.106  1.00  0.00      MEMB
ATOM   4838  C33 POPC   22      18.286 -29.158   8.853  1.00  0.00      MEMB
ATOM   4839  H3X POPC   22      19.056 -29.944   9.008  1.00  0.00      MEMB
ATOM   4840  H3Y POPC   22      18.649 -28.168   9.242  1.00  0.00      MEMB
ATOM   4841  C34 POPC   22      17.971 -29.020   7.350  1.00  0.00      MEMB
ATOM   4842  H4X POPC   22      18.699 -28.343   6.825  1.00  0.00      MEMB
ATOM   4843  H4Y POPC   22      16.945 -28.590   7.306  1.00  0.00      MEMB
ATOM   4844  C35 POPC   22      17.903 -30.360   6.616  1.00  0.00      MEMB
ATOM   4845  H5X POPC   22      17.462 -31.154   7.254  1.00  0.00      MEMB
ATOM   4846  H5Y POPC   22      18.890 -30.777   6.393  1.00  0.00      MEMB
ATOM   4847  C36 POPC   22      17.167 -30.272   5.296  1.00  0.00      MEMB
ATOM   4848  H6X POPC   22      17.151 -31.268   4.873  1.00  0.00      MEMB
ATOM   4849  H6Y POPC   22      17.652 -29.635   4.523  1.00  0.00      MEMB
ATOM   4850  C37 POPC   22      15.790 -29.837   5.517  1.00  0.00      MEMB
ATOM   4851  H7X POPC   22      16.048 -28.754   5.558  1.00  0.00      MEMB
ATOM   4852  H7Y POPC   22      15.315 -29.970   6.505  1.00  0.00      MEMB
ATOM   4853  C38 POPC   22      14.692 -30.233   4.501  1.00  0.00      MEMB
ATOM   4854  H8X POPC   22      13.654 -30.019   4.790  1.00  0.00      MEMB
ATOM   4855  H8Y POPC   22      14.633 -31.260   4.404  1.00  0.00      MEMB
ATOM   4856  C39 POPC   22      14.819 -29.536   3.203  1.00  0.00      MEMB
ATOM   4857  H9X POPC   22      15.925 -29.299   3.173  1.00  0.00      MEMB
ATOM   4858  H9Y POPC   22      15.027 -28.535   3.149  1.00  0.00      MEMB
ATOM   4859 C310 POPC   22      13.717 -29.760   2.059  1.00  0.00      MEMB
ATOM   4860 H10X POPC   22      12.792 -29.474   2.381  1.00  0.00      MEMB
ATOM   4861 H10Y POPC   22      13.454 -30.723   1.673  1.00  0.00      MEMB
ATOM   4862 C311 POPC   22      13.908 -29.188   0.743  1.00  0.00      MEMB
ATOM   4863 H11X POPC   22      13.089 -28.365   0.792  1.00  0.00      MEMB
ATOM   4864 H11Y POPC   22      13.717 -29.451  -0.261  1.00  0.00      MEMB
ATOM   4865 C312 POPC   22      15.228 -28.981   0.876  1.00  0.00      MEMB
ATOM   4866 H12X POPC   22      15.784 -28.538   1.626  1.00  0.00      MEMB
ATOM   4867 H12Y POPC   22      14.526 -27.987   0.277  1.00  0.00      MEMB
ATOM   4868 C313 POPC   22      16.682 -29.573   0.155  1.00  0.00      MEMB
ATOM   4869 H13X POPC   22      16.120 -29.934  -0.701  1.00  0.00      MEMB
ATOM   4870 H13Y POPC   22      16.857 -30.044   1.071  1.00  0.00      MEMB
ATOM   4871 C314 POPC   22      18.054 -29.043  -0.696  1.00  0.00      MEMB
ATOM   4872 H14X POPC   22      18.718 -29.863  -0.685  1.00  0.00      MEMB
ATOM   4873 H14Y POPC   22      18.451 -28.180   0.004  1.00  0.00      MEMB
ATOM   4874 C315 POPC   22      18.106 -28.142  -1.795  1.00  0.00      MEMB
ATOM   4875 H15X POPC   22      17.953 -27.088  -1.298  1.00  0.00      MEMB
ATOM   4876 H15Y POPC   22      17.423 -28.592  -2.511  1.00  0.00      MEMB
ATOM   4877 C316 POPC   22      19.206 -27.534  -2.139  1.00  0.00      MEMB
ATOM   4878 H16X POPC   22      19.640 -28.017  -2.915  1.00  0.00      MEMB
ATOM   4879 H16Y POPC   22      19.760 -27.220  -1.307  1.00  0.00      MEMB
ATOM   4880 H16Z POPC   22      18.990 -26.575  -2.446  1.00  0.00      MEMB
ATOM   4881  N   POPC   23     -45.076 -41.308  21.196  1.00  0.00      MEMB
ATOM   4882  C12 POPC   23     -46.118 -41.993  20.315  1.00  0.00      MEMB
ATOM   4883 H12A POPC   23     -46.829 -41.233  20.037  1.00  0.00      MEMB
ATOM   4884 H12B POPC   23     -46.695 -42.709  20.912  1.00  0.00      MEMB
ATOM   4885  C13 POPC   23     -43.921 -42.237  21.429  1.00  0.00      MEMB
ATOM   4886 H13A POPC   23     -43.359 -42.337  20.500  1.00  0.00      MEMB
ATOM   4887 H13B POPC   23     -43.252 -41.826  22.174  1.00  0.00      MEMB
ATOM   4888 H13C POPC   23     -44.256 -43.222  21.726  1.00  0.00      MEMB
ATOM   4889  C14 POPC   23     -44.531 -40.082  20.494  1.00  0.00      MEMB
ATOM   4890 H14A POPC   23     -44.156 -40.408  19.507  1.00  0.00      MEMB
ATOM   4891 H14B POPC   23     -45.289 -39.324  20.391  1.00  0.00      MEMB
ATOM   4892 H14C POPC   23     -43.697 -39.660  21.045  1.00  0.00      MEMB
ATOM   4893  C15 POPC   23     -45.717 -40.951  22.506  1.00  0.00      MEMB
ATOM   4894 H15A POPC   23     -45.002 -40.791  23.301  1.00  0.00      MEMB
ATOM   4895 H15B POPC   23     -46.422 -41.705  22.849  1.00  0.00      MEMB
ATOM   4896 H15C POPC   23     -46.309 -40.062  22.415  1.00  0.00      MEMB
ATOM   4897  C11 POPC   23     -45.693 -42.713  18.993  1.00  0.00      MEMB
ATOM   4898 H11A POPC   23     -46.660 -42.991  18.490  1.00  0.00      MEMB
ATOM   4899 H11B POPC   23     -45.144 -43.634  19.313  1.00  0.00      MEMB
ATOM   4900  P   POPC   23     -44.391 -42.763  16.818  1.00  0.00      MEMB
ATOM   4901  O13 POPC   23     -45.558 -43.133  16.004  1.00  0.00      MEMB
ATOM   4902  O14 POPC   23     -43.530 -43.848  17.325  1.00  0.00      MEMB
ATOM   4903  O12 POPC   23     -44.890 -41.916  18.098  1.00  0.00      MEMB
ATOM   4904  O11 POPC   23     -43.514 -41.769  15.977  1.00  0.00      MEMB
ATOM   4905  C1  POPC   23     -42.551 -40.903  16.573  1.00  0.00      MEMB
ATOM   4906  HA  POPC   23     -41.640 -41.448  16.916  1.00  0.00      MEMB
ATOM   4907  HB  POPC   23     -42.910 -40.405  17.513  1.00  0.00      MEMB
ATOM   4908  C2  POPC   23     -42.164 -39.850  15.487  1.00  0.00      MEMB
ATOM   4909  HS  POPC   23     -41.380 -39.202  15.932  1.00  0.00      MEMB
ATOM   4910  O21 POPC   23     -43.320 -39.064  15.155  1.00  0.00      MEMB
ATOM   4911  C21 POPC   23     -43.678 -38.124  15.995  1.00  0.00      MEMB
ATOM   4912  O22 POPC   23     -43.073 -37.753  16.986  1.00  0.00      MEMB
ATOM   4913  C22 POPC   23     -44.921 -37.407  15.448  1.00  0.00      MEMB
ATOM   4914  H2R POPC   23     -45.320 -36.736  16.241  1.00  0.00      MEMB
ATOM   4915  H2S POPC   23     -45.687 -38.161  15.192  1.00  0.00      MEMB
ATOM   4916  C3  POPC   23     -41.586 -40.395  14.118  1.00  0.00      MEMB
ATOM   4917  HX  POPC   23     -40.783 -41.064  14.256  1.00  0.00      MEMB
ATOM   4918  HY  POPC   23     -41.143 -39.563  13.531  1.00  0.00      MEMB
ATOM   4919  O31 POPC   23     -42.498 -41.197  13.375  1.00  0.00      MEMB
ATOM   4920  C31 POPC   23     -43.098 -40.666  12.338  1.00  0.00      MEMB
ATOM   4921  O32 POPC   23     -42.713 -39.722  11.667  1.00  0.00      MEMB
ATOM   4922  C32 POPC   23     -44.290 -41.561  11.990  1.00  0.00      MEMB
ATOM   4923  H2X POPC   23     -45.032 -40.987  11.397  1.00  0.00      MEMB
ATOM   4924  H2Y POPC   23     -44.830 -41.911  12.902  1.00  0.00      MEMB
ATOM   4925  C23 POPC   23     -44.512 -36.556  14.229  1.00  0.00      MEMB
ATOM   4926  H3R POPC   23     -43.929 -37.119  13.463  1.00  0.00      MEMB
ATOM   4927  H3S POPC   23     -43.841 -35.775  14.653  1.00  0.00      MEMB
ATOM   4928  C24 POPC   23     -45.652 -35.824  13.559  1.00  0.00      MEMB
ATOM   4929  H4R POPC   23     -45.219 -35.042  12.930  1.00  0.00      MEMB
ATOM   4930  H4S POPC   23     -46.374 -35.401  14.294  1.00  0.00      MEMB
ATOM   4931  C25 POPC   23     -46.481 -36.541  12.550  1.00  0.00      MEMB
ATOM   4932  H5R POPC   23     -47.062 -35.780  12.038  1.00  0.00      MEMB
ATOM   4933  H5S POPC   23     -47.159 -36.966  13.172  1.00  0.00      MEMB
ATOM   4934  C26 POPC   23     -45.750 -37.330  11.506  1.00  0.00      MEMB
ATOM   4935  H6R POPC   23     -45.110 -38.035  12.067  1.00  0.00      MEMB
ATOM   4936  H6S POPC   23     -45.173 -36.561  10.952  1.00  0.00      MEMB
ATOM   4937  C27 POPC   23     -46.633 -38.045  10.496  1.00  0.00      MEMB
ATOM   4938  H7R POPC   23     -47.468 -37.369  10.226  1.00  0.00      MEMB
ATOM   4939  H7S POPC   23     -47.043 -38.891  11.074  1.00  0.00      MEMB
ATOM   4940  C28 POPC   23     -45.901 -38.659   9.301  1.00  0.00      MEMB
ATOM   4941  H8R POPC   23     -46.549 -39.466   8.885  1.00  0.00      MEMB
ATOM   4942  H8S POPC   23     -45.040 -39.201   9.762  1.00  0.00      MEMB
ATOM   4943  C29 POPC   23     -45.431 -37.693   8.233  1.00  0.00      MEMB
ATOM   4944  H91 POPC   23     -45.178 -36.656   8.546  1.00  0.00      MEMB
ATOM   4945 C210 POPC   23     -45.243 -38.062   6.951  1.00  0.00      MEMB
ATOM   4946 H101 POPC   23     -44.590 -37.403   6.360  1.00  0.00      MEMB
ATOM   4947 C211 POPC   23     -45.459 -39.454   6.375  1.00  0.00      MEMB
ATOM   4948 H11R POPC   23     -45.665 -40.224   7.158  1.00  0.00      MEMB
ATOM   4949 H11S POPC   23     -44.523 -39.740   5.836  1.00  0.00      MEMB
ATOM   4950 C212 POPC   23     -46.644 -39.659   5.412  1.00  0.00      MEMB
ATOM   4951 H12R POPC   23     -47.603 -39.280   5.820  1.00  0.00      MEMB
ATOM   4952 H12S POPC   23     -46.824 -40.735   5.224  1.00  0.00      MEMB
ATOM   4953 C213 POPC   23     -46.405 -39.111   4.020  1.00  0.00      MEMB
ATOM   4954 H13R POPC   23     -45.456 -39.506   3.594  1.00  0.00      MEMB
ATOM   4955 H13S POPC   23     -46.394 -38.009   4.126  1.00  0.00      MEMB
ATOM   4956 C214 POPC   23     -47.550 -39.473   3.083  1.00  0.00      MEMB
ATOM   4957 H14R POPC   23     -48.453 -39.212   3.678  1.00  0.00      MEMB
ATOM   4958 H14S POPC   23     -47.543 -40.566   2.912  1.00  0.00      MEMB
ATOM   4959 C215 POPC   23     -47.548 -38.624   1.809  1.00  0.00      MEMB
ATOM   4960 H15R POPC   23     -47.209 -37.633   2.158  1.00  0.00      MEMB
ATOM   4961 H15S POPC   23     -48.585 -38.576   1.389  1.00  0.00      MEMB
ATOM   4962 C216 POPC   23     -46.590 -39.052   0.710  1.00  0.00      MEMB
ATOM   4963 H16R POPC   23     -46.843 -40.082   0.552  1.00  0.00      MEMB
ATOM   4964 H16S POPC   23     -45.559 -39.245   0.929  1.00  0.00      MEMB
ATOM   4965 C217 POPC   23     -46.530 -38.092  -0.500  1.00  0.00      MEMB
ATOM   4966 H17R POPC   23     -47.472 -37.478  -0.493  1.00  0.00      MEMB
ATOM   4967 H17S POPC   23     -46.493 -38.713  -1.434  1.00  0.00      MEMB
ATOM   4968 C218 POPC   23     -45.267 -37.320  -0.663  1.00  0.00      MEMB
ATOM   4969 H18R POPC   23     -45.471 -36.337  -1.122  1.00  0.00      MEMB
ATOM   4970 H18S POPC   23     -44.540 -37.873  -1.297  1.00  0.00      MEMB
ATOM   4971 H18T POPC   23     -44.788 -37.199   0.315  1.00  0.00      MEMB
ATOM   4972  C33 POPC   23     -43.730 -42.715  11.115  1.00  0.00      MEMB
ATOM   4973  H3X POPC   23     -43.022 -43.359  11.708  1.00  0.00      MEMB
ATOM   4974  H3Y POPC   23     -43.159 -42.234  10.273  1.00  0.00      MEMB
ATOM   4975  C34 POPC   23     -44.838 -43.500  10.387  1.00  0.00      MEMB
ATOM   4976  H4X POPC   23     -45.518 -44.026  11.098  1.00  0.00      MEMB
ATOM   4977  H4Y POPC   23     -44.386 -44.261   9.715  1.00  0.00      MEMB
ATOM   4978  C35 POPC   23     -45.718 -42.594   9.500  1.00  0.00      MEMB
ATOM   4979  H5X POPC   23     -45.222 -41.616   9.316  1.00  0.00      MEMB
ATOM   4980  H5Y POPC   23     -46.614 -42.334  10.089  1.00  0.00      MEMB
ATOM   4981  C36 POPC   23     -46.046 -43.125   8.094  1.00  0.00      MEMB
ATOM   4982  H6X POPC   23     -46.906 -42.546   7.679  1.00  0.00      MEMB
ATOM   4983  H6Y POPC   23     -46.402 -44.178   8.099  1.00  0.00      MEMB
ATOM   4984  C37 POPC   23     -44.797 -42.939   7.215  1.00  0.00      MEMB
ATOM   4985  H7X POPC   23     -43.940 -43.542   7.598  1.00  0.00      MEMB
ATOM   4986  H7Y POPC   23     -44.472 -41.889   7.156  1.00  0.00      MEMB
ATOM   4987  C38 POPC   23     -44.996 -43.354   5.811  1.00  0.00      MEMB
ATOM   4988  H8X POPC   23     -45.832 -42.911   5.263  1.00  0.00      MEMB
ATOM   4989  H8Y POPC   23     -45.173 -44.322   5.956  1.00  0.00      MEMB
ATOM   4990  C39 POPC   23     -43.774 -43.429   5.023  1.00  0.00      MEMB
ATOM   4991  H9X POPC   23     -43.135 -44.320   5.248  1.00  0.00      MEMB
ATOM   4992  H9Y POPC   23     -43.161 -42.555   5.289  1.00  0.00      MEMB
ATOM   4993 C310 POPC   23     -44.296 -43.392   3.653  1.00  0.00      MEMB
ATOM   4994 H10X POPC   23     -44.521 -42.421   3.215  1.00  0.00      MEMB
ATOM   4995 H10Y POPC   23     -44.947 -44.222   3.283  1.00  0.00      MEMB
ATOM   4996 C311 POPC   23     -43.194 -43.545   3.073  1.00  0.00      MEMB
ATOM   4997 H11X POPC   23     -42.949 -44.685   3.404  1.00  0.00      MEMB
ATOM   4998 H11Y POPC   23     -42.258 -42.926   3.068  1.00  0.00      MEMB
ATOM   4999 C312 POPC   23     -43.438 -43.361   1.686  1.00  0.00      MEMB
ATOM   5000 H12X POPC   23     -43.978 -44.467   1.811  1.00  0.00      MEMB
ATOM   5001 H12Y POPC   23     -42.791 -43.834   1.072  1.00  0.00      MEMB
ATOM   5002 C313 POPC   23     -43.678 -42.180   0.749  1.00  0.00      MEMB
ATOM   5003 H13X POPC   23     -44.708 -42.114   0.843  1.00  0.00      MEMB
ATOM   5004 H13Y POPC   23     -43.766 -42.387  -0.277  1.00  0.00      MEMB
ATOM   5005 C314 POPC   23     -42.543 -41.315   0.450  1.00  0.00      MEMB
ATOM   5006 H14X POPC   23     -41.721 -41.631  -0.295  1.00  0.00      MEMB
ATOM   5007 H14Y POPC   23     -42.060 -41.282   1.418  1.00  0.00      MEMB
ATOM   5008 C315 POPC   23     -42.969 -40.127  -0.119  1.00  0.00      MEMB
ATOM   5009 H15X POPC   23     -43.541 -39.620   0.606  1.00  0.00      MEMB
ATOM   5010 H15Y POPC   23     -43.229 -40.158  -1.157  1.00  0.00      MEMB
ATOM   5011 C316 POPC   23     -41.863 -39.520  -0.164  1.00  0.00      MEMB
ATOM   5012 H16X POPC   23     -41.855 -38.486  -0.616  1.00  0.00      MEMB
ATOM   5013 H16Y POPC   23     -41.138 -40.161  -0.710  1.00  0.00      MEMB
ATOM   5014 H16Z POPC   23     -41.313 -39.662   0.751  1.00  0.00      MEMB
ATOM   5015  N   POPC   24      -7.094  13.265  19.270  1.00  0.00      MEMB
ATOM   5016  C12 POPC   24      -7.647  12.417  18.108  1.00  0.00      MEMB
ATOM   5017 H12A POPC   24      -6.848  11.931  17.581  1.00  0.00      MEMB
ATOM   5018 H12B POPC   24      -8.120  13.086  17.404  1.00  0.00      MEMB
ATOM   5019  C13 POPC   24      -6.815  12.388  20.458  1.00  0.00      MEMB
ATOM   5020 H13A POPC   24      -6.400  12.901  21.317  1.00  0.00      MEMB
ATOM   5021 H13B POPC   24      -7.730  11.932  20.839  1.00  0.00      MEMB
ATOM   5022 H13C POPC   24      -6.181  11.565  20.154  1.00  0.00      MEMB
ATOM   5023  C14 POPC   24      -5.857  13.924  18.785  1.00  0.00      MEMB
ATOM   5024 H14A POPC   24      -5.333  13.162  18.238  1.00  0.00      MEMB
ATOM   5025 H14B POPC   24      -6.167  14.751  18.162  1.00  0.00      MEMB
ATOM   5026 H14C POPC   24      -5.125  14.261  19.520  1.00  0.00      MEMB
ATOM   5027  C15 POPC   24      -8.099  14.306  19.604  1.00  0.00      MEMB
ATOM   5028 H15A POPC   24      -8.952  13.748  19.997  1.00  0.00      MEMB
ATOM   5029 H15B POPC   24      -8.521  14.791  18.724  1.00  0.00      MEMB
ATOM   5030 H15C POPC   24      -7.702  15.013  20.315  1.00  0.00      MEMB
ATOM   5031  C11 POPC   24      -8.706  11.334  18.367  1.00  0.00      MEMB
ATOM   5032 H11A POPC   24      -8.263  10.605  19.085  1.00  0.00      MEMB
ATOM   5033 H11B POPC   24      -8.948  10.804  17.415  1.00  0.00      MEMB
ATOM   5034  P   POPC   24     -11.291  11.358  18.972  1.00  0.00      MEMB
ATOM   5035  O13 POPC   24     -12.255  12.366  19.432  1.00  0.00      MEMB
ATOM   5036  O14 POPC   24     -11.154  10.084  19.702  1.00  0.00      MEMB
ATOM   5037  O12 POPC   24      -9.848  11.996  18.867  1.00  0.00      MEMB
ATOM   5038  O11 POPC   24     -11.571  11.064  17.433  1.00  0.00      MEMB
ATOM   5039  C1  POPC   24     -12.545  10.069  17.156  1.00  0.00      MEMB
ATOM   5040  HA  POPC   24     -13.514  10.406  17.584  1.00  0.00      MEMB
ATOM   5041  HB  POPC   24     -12.227   9.142  17.667  1.00  0.00      MEMB
ATOM   5042  C2  POPC   24     -12.484   9.620  15.662  1.00  0.00      MEMB
ATOM   5043  HS  POPC   24     -12.834   8.594  15.555  1.00  0.00      MEMB
ATOM   5044  O21 POPC   24     -11.241   9.943  15.038  1.00  0.00      MEMB
ATOM   5045  C21 POPC   24     -10.329   9.276  15.176  1.00  0.00      MEMB
ATOM   5046  O22 POPC   24     -10.294   8.175  15.707  1.00  0.00      MEMB
ATOM   5047  C22 POPC   24      -9.187   9.945  14.433  1.00  0.00      MEMB
ATOM   5048  H2R POPC   24      -8.282   9.882  15.052  1.00  0.00      MEMB
ATOM   5049  H2S POPC   24      -9.338  11.018  14.169  1.00  0.00      MEMB
ATOM   5050  C3  POPC   24     -13.360  10.236  14.807  1.00  0.00      MEMB
ATOM   5051  HX  POPC   24     -14.415  10.059  15.371  1.00  0.00      MEMB
ATOM   5052  HY  POPC   24     -13.696  10.156  13.762  1.00  0.00      MEMB
ATOM   5053  O31 POPC   24     -12.622  11.553  14.889  1.00  0.00      MEMB
ATOM   5054  C31 POPC   24     -12.230  12.554  13.943  1.00  0.00      MEMB
ATOM   5055  O32 POPC   24     -12.366  12.362  12.767  1.00  0.00      MEMB
ATOM   5056  C32 POPC   24     -12.031  13.978  14.469  1.00  0.00      MEMB
ATOM   5057  H2X POPC   24     -11.772  13.956  15.543  1.00  0.00      MEMB
ATOM   5058  H2Y POPC   24     -12.869  14.681  14.180  1.00  0.00      MEMB
ATOM   5059  C23 POPC   24      -8.862   9.102  13.209  1.00  0.00      MEMB
ATOM   5060  H3R POPC   24      -9.739   8.976  12.530  1.00  0.00      MEMB
ATOM   5061  H3S POPC   24      -8.565   8.078  13.535  1.00  0.00      MEMB
ATOM   5062  C24 POPC   24      -7.713   9.793  12.488  1.00  0.00      MEMB
ATOM   5063  H4R POPC   24      -7.208   9.058  11.842  1.00  0.00      MEMB
ATOM   5064  H4S POPC   24      -6.899  10.116  13.168  1.00  0.00      MEMB
ATOM   5065  C25 POPC   24      -8.250  10.899  11.561  1.00  0.00      MEMB
ATOM   5066  H5R POPC   24      -8.400  11.883  12.068  1.00  0.00      MEMB
ATOM   5067  H5S POPC   24      -9.186  10.557  11.047  1.00  0.00      MEMB
ATOM   5068  C26 POPC   24      -7.293  11.245  10.459  1.00  0.00      MEMB
ATOM   5069  H6R POPC   24      -6.262  11.094  10.843  1.00  0.00      MEMB
ATOM   5070  H6S POPC   24      -7.439  12.342  10.271  1.00  0.00      MEMB
ATOM   5071  C27 POPC   24      -7.533  10.438   9.167  1.00  0.00      MEMB
ATOM   5072  H7R POPC   24      -8.474  10.701   8.629  1.00  0.00      MEMB
ATOM   5073  H7S POPC   24      -7.560   9.357   9.366  1.00  0.00      MEMB
ATOM   5074  C28 POPC   24      -6.454  10.677   8.189  1.00  0.00      MEMB
ATOM   5075  H8R POPC   24      -6.552  10.183   7.217  1.00  0.00      MEMB
ATOM   5076  H8S POPC   24      -5.462  10.314   8.637  1.00  0.00      MEMB
ATOM   5077  C29 POPC   24      -6.709  12.168   8.058  1.00  0.00      MEMB
ATOM   5078  H91 POPC   24      -6.174  12.697   8.952  1.00  0.00      MEMB
ATOM   5079 C210 POPC   24      -7.105  12.919   6.985  1.00  0.00      MEMB
ATOM   5080 H101 POPC   24      -6.604  13.937   6.865  1.00  0.00      MEMB
ATOM   5081 C211 POPC   24      -7.419  12.308   5.692  1.00  0.00      MEMB
ATOM   5082 H11R POPC   24      -8.092  13.071   5.262  1.00  0.00      MEMB
ATOM   5083 H11S POPC   24      -8.052  11.479   6.047  1.00  0.00      MEMB
ATOM   5084 C212 POPC   24      -6.394  11.758   4.696  1.00  0.00      MEMB
ATOM   5085 H12R POPC   24      -6.987  11.276   3.941  1.00  0.00      MEMB
ATOM   5086 H12S POPC   24      -5.754  10.941   5.099  1.00  0.00      MEMB
ATOM   5087 C213 POPC   24      -5.670  12.884   4.000  1.00  0.00      MEMB
ATOM   5088 H13R POPC   24      -5.207  13.274   4.794  1.00  0.00      MEMB
ATOM   5089 H13S POPC   24      -6.235  13.806   3.935  1.00  0.00      MEMB
ATOM   5090 C214 POPC   24      -4.605  12.598   2.957  1.00  0.00      MEMB
ATOM   5091 H14R POPC   24      -3.713  12.085   3.386  1.00  0.00      MEMB
ATOM   5092 H14S POPC   24      -4.289  13.581   2.539  1.00  0.00      MEMB
ATOM   5093 C215 POPC   24      -5.073  11.703   1.937  1.00  0.00      MEMB
ATOM   5094 H15R POPC   24      -6.050  12.147   1.681  1.00  0.00      MEMB
ATOM   5095 H15S POPC   24      -5.176  10.665   2.317  1.00  0.00      MEMB
ATOM   5096 C216 POPC   24      -4.139  11.757   0.812  1.00  0.00      MEMB
ATOM   5097 H16R POPC   24      -3.233  11.182   0.957  1.00  0.00      MEMB
ATOM   5098 H16S POPC   24      -4.001  12.786   0.443  1.00  0.00      MEMB
ATOM   5099 C217 POPC   24      -4.640  11.084  -0.242  1.00  0.00      MEMB
ATOM   5100 H17R POPC   24      -4.663   9.918  -0.160  1.00  0.00      MEMB
ATOM   5101 H17S POPC   24      -4.017  11.237  -1.114  1.00  0.00      MEMB
ATOM   5102 C218 POPC   24      -5.934  11.782  -0.595  1.00  0.00      MEMB
ATOM   5103 H18R POPC   24      -6.552  11.855  -1.632  1.00  0.00      MEMB
ATOM   5104 H18S POPC   24      -6.283  12.603  -0.967  1.00  0.00      MEMB
ATOM   5105 H18T POPC   24      -6.574  11.256  -0.114  1.00  0.00      MEMB
ATOM   5106  C33 POPC   24     -11.340  14.839  13.597  1.00  0.00      MEMB
ATOM   5107  H3X POPC   24     -11.485  15.904  13.907  1.00  0.00      MEMB
ATOM   5108  H3Y POPC   24     -11.888  14.647  12.638  1.00  0.00      MEMB
ATOM   5109  C34 POPC   24      -9.991  14.224  13.690  1.00  0.00      MEMB
ATOM   5110  H4X POPC   24     -10.096  13.194  13.278  1.00  0.00      MEMB
ATOM   5111  H4Y POPC   24      -9.737  14.079  14.770  1.00  0.00      MEMB
ATOM   5112  C35 POPC   24      -8.921  14.883  12.835  1.00  0.00      MEMB
ATOM   5113  H5X POPC   24      -8.126  14.125  12.641  1.00  0.00      MEMB
ATOM   5114  H5Y POPC   24      -8.478  15.720  13.426  1.00  0.00      MEMB
ATOM   5115  C36 POPC   24      -9.360  15.284  11.400  1.00  0.00      MEMB
ATOM   5116  H6X POPC   24      -8.425  15.604  10.888  1.00  0.00      MEMB
ATOM   5117  H6Y POPC   24     -10.052  16.154  11.474  1.00  0.00      MEMB
ATOM   5118  C37 POPC   24     -10.055  14.159  10.581  1.00  0.00      MEMB
ATOM   5119  H7X POPC   24     -10.904  13.819  11.195  1.00  0.00      MEMB
ATOM   5120  H7Y POPC   24      -9.408  13.268  10.434  1.00  0.00      MEMB
ATOM   5121  C38 POPC   24     -10.654  14.587   9.222  1.00  0.00      MEMB
ATOM   5122  H8X POPC   24      -9.843  14.530   8.463  1.00  0.00      MEMB
ATOM   5123  H8Y POPC   24     -11.081  15.618   9.310  1.00  0.00      MEMB
ATOM   5124  C39 POPC   24     -11.862  13.790   8.693  1.00  0.00      MEMB
ATOM   5125  H9X POPC   24     -12.261  14.446   7.876  1.00  0.00      MEMB
ATOM   5126  H9Y POPC   24     -12.608  13.680   9.517  1.00  0.00      MEMB
ATOM   5127 C310 POPC   24     -11.503  12.439   8.064  1.00  0.00      MEMB
ATOM   5128 H10X POPC   24     -11.208  11.724   8.849  1.00  0.00      MEMB
ATOM   5129 H10Y POPC   24     -10.588  12.559   7.463  1.00  0.00      MEMB
ATOM   5130 C311 POPC   24     -12.652  11.884   7.212  1.00  0.00      MEMB
ATOM   5131 H11X POPC   24     -12.921  12.695   6.501  1.00  0.00      MEMB
ATOM   5132 H11Y POPC   24     -13.449  11.710   7.978  1.00  0.00      MEMB
ATOM   5133 C312 POPC   24     -12.333  10.588   6.429  1.00  0.00      MEMB
ATOM   5134 H12X POPC   24     -13.255  10.121   6.022  1.00  0.00      MEMB
ATOM   5135 H12Y POPC   24     -11.923   9.882   7.185  1.00  0.00      MEMB
ATOM   5136 C313 POPC   24     -11.346  10.790   5.244  1.00  0.00      MEMB
ATOM   5137 H13X POPC   24     -10.368  10.923   5.735  1.00  0.00      MEMB
ATOM   5138 H13Y POPC   24     -11.593  11.708   4.681  1.00  0.00      MEMB
ATOM   5139 C314 POPC   24     -11.271   9.672   4.178  1.00  0.00      MEMB
ATOM   5140 H14X POPC   24     -12.230   9.703   3.616  1.00  0.00      MEMB
ATOM   5141 H14Y POPC   24     -11.135   8.669   4.614  1.00  0.00      MEMB
ATOM   5142 C315 POPC   24     -10.064   9.687   3.257  1.00  0.00      MEMB
ATOM   5143 H15X POPC   24      -9.160   9.459   3.901  1.00  0.00      MEMB
ATOM   5144 H15Y POPC   24      -9.925  10.699   2.830  1.00  0.00      MEMB
ATOM   5145 C316 POPC   24     -10.176   8.672   2.076  1.00  0.00      MEMB
ATOM   5146 H16X POPC   24      -9.316   8.667   1.403  1.00  0.00      MEMB
ATOM   5147 H16Y POPC   24     -10.792   9.040   1.284  1.00  0.00      MEMB
ATOM   5148 H16Z POPC   24     -10.316   7.609   2.347  1.00  0.00      MEMB
ATOM   5149  N   POPC   25      12.271  36.718  20.051  1.00  0.00      MEMB
ATOM   5150  C12 POPC   25      12.298  36.137  18.626  1.00  0.00      MEMB
ATOM   5151 H12A POPC   25      11.832  36.864  17.996  1.00  0.00      MEMB
ATOM   5152 H12B POPC   25      11.663  35.269  18.496  1.00  0.00      MEMB
ATOM   5153  C13 POPC   25      12.901  38.066  20.060  1.00  0.00      MEMB
ATOM   5154 H13A POPC   25      12.938  38.404  21.090  1.00  0.00      MEMB
ATOM   5155 H13B POPC   25      13.887  38.035  19.628  1.00  0.00      MEMB
ATOM   5156 H13C POPC   25      12.342  38.777  19.457  1.00  0.00      MEMB
ATOM   5157  C14 POPC   25      10.910  36.994  20.629  1.00  0.00      MEMB
ATOM   5158 H14A POPC   25      10.311  37.662  20.014  1.00  0.00      MEMB
ATOM   5159 H14B POPC   25      10.354  36.107  20.903  1.00  0.00      MEMB
ATOM   5160 H14C POPC   25      11.105  37.509  21.559  1.00  0.00      MEMB
ATOM   5161  C15 POPC   25      13.000  35.760  20.957  1.00  0.00      MEMB
ATOM   5162 H15A POPC   25      13.283  36.138  21.935  1.00  0.00      MEMB
ATOM   5163 H15B POPC   25      13.893  35.342  20.453  1.00  0.00      MEMB
ATOM   5164 H15C POPC   25      12.338  34.907  21.040  1.00  0.00      MEMB
ATOM   5165  C11 POPC   25      13.683  35.774  17.985  1.00  0.00      MEMB
ATOM   5166 H11A POPC   25      14.311  36.691  18.012  1.00  0.00      MEMB
ATOM   5167 H11B POPC   25      13.546  35.616  16.893  1.00  0.00      MEMB
ATOM   5168  P   POPC   25      15.725  34.065  18.159  1.00  0.00      MEMB
ATOM   5169  O13 POPC   25      15.530  33.183  16.994  1.00  0.00      MEMB
ATOM   5170  O14 POPC   25      16.517  33.562  19.306  1.00  0.00      MEMB
ATOM   5171  O12 POPC   25      14.283  34.620  18.613  1.00  0.00      MEMB
ATOM   5172  O11 POPC   25      16.361  35.425  17.658  1.00  0.00      MEMB
ATOM   5173  C1  POPC   25      17.770  35.536  17.434  1.00  0.00      MEMB
ATOM   5174  HA  POPC   25      18.268  34.556  17.255  1.00  0.00      MEMB
ATOM   5175  HB  POPC   25      18.221  35.965  18.354  1.00  0.00      MEMB
ATOM   5176  C2  POPC   25      18.071  36.573  16.306  1.00  0.00      MEMB
ATOM   5177  HS  POPC   25      19.002  37.125  16.594  1.00  0.00      MEMB
ATOM   5178  O21 POPC   25      16.949  37.446  16.193  1.00  0.00      MEMB
ATOM   5179  C21 POPC   25      17.075  38.564  15.511  1.00  0.00      MEMB
ATOM   5180  O22 POPC   25      18.121  39.096  15.224  1.00  0.00      MEMB
ATOM   5181  C22 POPC   25      15.687  39.108  15.130  1.00  0.00      MEMB
ATOM   5182  H2R POPC   25      15.763  40.149  14.757  1.00  0.00      MEMB
ATOM   5183  H2S POPC   25      15.087  39.134  16.058  1.00  0.00      MEMB
ATOM   5184  C3  POPC   25      18.248  36.055  14.913  1.00  0.00      MEMB
ATOM   5185  HX  POPC   25      19.170  35.555  14.827  1.00  0.00      MEMB
ATOM   5186  HY  POPC   25      18.651  36.755  14.191  1.00  0.00      MEMB
ATOM   5187  O31 POPC   25      17.017  35.389  14.435  1.00  0.00      MEMB
ATOM   5188  C31 POPC   25      16.929  35.199  13.046  1.00  0.00      MEMB
ATOM   5189  O32 POPC   25      17.829  35.475  12.283  1.00  0.00      MEMB
ATOM   5190  C32 POPC   25      15.847  34.224  12.731  1.00  0.00      MEMB
ATOM   5191  H2X POPC   25      15.005  34.912  12.839  1.00  0.00      MEMB
[truncated: 13,718,507 more chars]
