# Supplementary material for: Planar aggregation of the influenza viral fusion peptide alters membrane structure and hydration, promoting poration
Source: Nat Commun. 2022 Dec 5;13:7336. doi: 10.1038/s41467-022-34576-z (PMC9722698; doi:10.1038/s41467-022-34576-z)
Supplement: Supplementary file 3 — Supplementary Data 1 [file 41467_2022_34576_MOESM3_ESM.zip › PDBs/popc_1FP_initial.pdb]

REMARK  GENERATED BY CHARMM-GUI (HTTP://WWW.CHARMM-GUI.ORG) V3.5 ON MAY, 27. 2021. JOB
REMARK  INPUT GENERATION                                                              
REMARK   DATE:     5/27/21     20: 8:39      CREATED BY USER: apache                  
ATOM      1  N   GLY     1       0.350  -6.994  20.596  1.00  0.00      PROA
ATOM      2  HT1 GLY     1       0.804  -7.223  21.526  1.00  0.00      PROA
ATOM      3  HT2 GLY     1      -0.654  -7.196  20.719  1.00  0.00      PROA
ATOM      4  HT3 GLY     1       0.452  -5.954  20.505  1.00  0.00      PROA
ATOM      5  CA  GLY     1       0.972  -7.717  19.429  1.00  0.00      PROA
ATOM      6  HA1 GLY     1       0.563  -8.716  19.377  1.00  0.00      PROA
ATOM      7  HA2 GLY     1       2.048  -7.724  19.553  1.00  0.00      PROA
ATOM      8  C   GLY     1       0.634  -6.980  18.160  1.00  0.00      PROA
ATOM      9  O   GLY     1       0.427  -5.774  18.229  1.00  0.00      PROA
ATOM     10  N   LEU     2       0.530  -7.682  16.993  1.00  0.00      PROA
ATOM     11  HN  LEU     2       0.675  -8.665  16.981  1.00  0.00      PROA
ATOM     12  CA  LEU     2       0.332  -7.108  15.640  1.00  0.00      PROA
ATOM     13  HA  LEU     2       1.072  -6.337  15.515  1.00  0.00      PROA
ATOM     14  CB  LEU     2       0.519  -8.184  14.510  1.00  0.00      PROA
ATOM     15  HB1 LEU     2      -0.165  -9.038  14.717  1.00  0.00      PROA
ATOM     16  HB2 LEU     2       1.562  -8.561  14.573  1.00  0.00      PROA
ATOM     17  CG  LEU     2       0.268  -7.748  13.028  1.00  0.00      PROA
ATOM     18  HG  LEU     2      -0.760  -7.324  12.947  1.00  0.00      PROA
ATOM     19  CD1 LEU     2       1.272  -6.710  12.498  1.00  0.00      PROA
ATOM     20 HD11 LEU     2       2.308  -7.113  12.528  1.00  0.00      PROA
ATOM     21 HD12 LEU     2       1.227  -5.778  13.095  1.00  0.00      PROA
ATOM     22 HD13 LEU     2       1.038  -6.461  11.437  1.00  0.00      PROA
ATOM     23  CD2 LEU     2       0.292  -8.926  12.046  1.00  0.00      PROA
ATOM     24 HD21 LEU     2      -0.502  -9.659  12.293  1.00  0.00      PROA
ATOM     25 HD22 LEU     2       1.281  -9.429  12.069  1.00  0.00      PROA
ATOM     26 HD23 LEU     2       0.107  -8.547  11.013  1.00  0.00      PROA
ATOM     27  C   LEU     2      -0.924  -6.310  15.403  1.00  0.00      PROA
ATOM     28  O   LEU     2      -0.882  -5.203  14.880  1.00  0.00      PROA
ATOM     29  N   PHE     3      -2.074  -6.814  15.855  1.00  0.00      PROA
ATOM     30  HN  PHE     3      -2.130  -7.747  16.172  1.00  0.00      PROA
ATOM     31  CA  PHE     3      -3.318  -6.102  15.720  1.00  0.00      PROA
ATOM     32  HA  PHE     3      -3.222  -5.362  14.939  1.00  0.00      PROA
ATOM     33  CB  PHE     3      -4.447  -7.106  15.362  1.00  0.00      PROA
ATOM     34  HB1 PHE     3      -5.416  -6.574  15.258  1.00  0.00      PROA
ATOM     35  HB2 PHE     3      -4.524  -7.907  16.125  1.00  0.00      PROA
ATOM     36  CG  PHE     3      -4.197  -7.753  14.034  1.00  0.00      PROA
ATOM     37  CD1 PHE     3      -4.483  -9.113  13.828  1.00  0.00      PROA
ATOM     38  HD1 PHE     3      -4.803  -9.741  14.651  1.00  0.00      PROA
ATOM     39  CE1 PHE     3      -4.442  -9.631  12.528  1.00  0.00      PROA
ATOM     40  HE1 PHE     3      -4.819 -10.627  12.355  1.00  0.00      PROA
ATOM     41  CZ  PHE     3      -3.925  -8.859  11.474  1.00  0.00      PROA
ATOM     42  HZ  PHE     3      -3.854  -9.277  10.483  1.00  0.00      PROA
ATOM     43  CD2 PHE     3      -3.778  -6.970  12.948  1.00  0.00      PROA
ATOM     44  HD2 PHE     3      -3.670  -5.906  13.061  1.00  0.00      PROA
ATOM     45  CE2 PHE     3      -3.516  -7.538  11.704  1.00  0.00      PROA
ATOM     46  HE2 PHE     3      -3.026  -6.936  10.948  1.00  0.00      PROA
ATOM     47  C   PHE     3      -3.643  -5.238  16.930  1.00  0.00      PROA
ATOM     48  O   PHE     3      -4.429  -4.308  16.831  1.00  0.00      PROA
ATOM     49  N   GLY     4      -2.951  -5.410  18.080  1.00  0.00      PROA
ATOM     50  HN  GLY     4      -2.404  -6.219  18.228  1.00  0.00      PROA
ATOM     51  CA  GLY     4      -2.954  -4.408  19.141  1.00  0.00      PROA
ATOM     52  HA1 GLY     4      -2.522  -4.863  20.012  1.00  0.00      PROA
ATOM     53  HA2 GLY     4      -3.977  -4.105  19.312  1.00  0.00      PROA
ATOM     54  C   GLY     4      -2.137  -3.168  18.843  1.00  0.00      PROA
ATOM     55  O   GLY     4      -2.400  -2.085  19.354  1.00  0.00      PROA
ATOM     56  N   ALA     5      -1.106  -3.288  17.987  1.00  0.00      PROA
ATOM     57  HN  ALA     5      -0.782  -4.175  17.671  1.00  0.00      PROA
ATOM     58  CA  ALA     5      -0.453  -2.134  17.429  1.00  0.00      PROA
ATOM     59  HA  ALA     5      -0.031  -1.541  18.230  1.00  0.00      PROA
ATOM     60  CB  ALA     5       0.655  -2.571  16.479  1.00  0.00      PROA
ATOM     61  HB1 ALA     5       0.236  -3.157  15.634  1.00  0.00      PROA
ATOM     62  HB2 ALA     5       1.380  -3.190  17.038  1.00  0.00      PROA
ATOM     63  HB3 ALA     5       1.180  -1.684  16.069  1.00  0.00      PROA
ATOM     64  C   ALA     5      -1.432  -1.317  16.618  1.00  0.00      PROA
ATOM     65  O   ALA     5      -1.487  -0.100  16.686  1.00  0.00      PROA
ATOM     66  N   ILE     6      -2.261  -1.996  15.819  1.00  0.00      PROA
ATOM     67  HN  ILE     6      -2.248  -2.988  15.834  1.00  0.00      PROA
ATOM     68  CA  ILE     6      -3.188  -1.359  14.914  1.00  0.00      PROA
ATOM     69  HA  ILE     6      -2.686  -0.500  14.493  1.00  0.00      PROA
ATOM     70  CB  ILE     6      -3.641  -2.355  13.855  1.00  0.00      PROA
ATOM     71  HB  ILE     6      -4.040  -3.242  14.399  1.00  0.00      PROA
ATOM     72  CG2 ILE     6      -4.745  -1.786  12.942  1.00  0.00      PROA
ATOM     73 HG21 ILE     6      -4.453  -0.798  12.525  1.00  0.00      PROA
ATOM     74 HG22 ILE     6      -5.710  -1.673  13.474  1.00  0.00      PROA
ATOM     75 HG23 ILE     6      -4.893  -2.486  12.089  1.00  0.00      PROA
ATOM     76  CG1 ILE     6      -2.494  -2.837  12.944  1.00  0.00      PROA
ATOM     77 HG11 ILE     6      -2.902  -3.626  12.268  1.00  0.00      PROA
ATOM     78 HG12 ILE     6      -1.675  -3.299  13.531  1.00  0.00      PROA
ATOM     79  CD  ILE     6      -1.946  -1.691  12.094  1.00  0.00      PROA
ATOM     80  HD1 ILE     6      -1.684  -0.830  12.745  1.00  0.00      PROA
ATOM     81  HD2 ILE     6      -2.709  -1.350  11.360  1.00  0.00      PROA
ATOM     82  HD3 ILE     6      -1.039  -2.004  11.541  1.00  0.00      PROA
ATOM     83  C   ILE     6      -4.376  -0.774  15.620  1.00  0.00      PROA
ATOM     84  O   ILE     6      -4.790   0.332  15.294  1.00  0.00      PROA
ATOM     85  N   ALA     7      -4.864  -1.440  16.672  1.00  0.00      PROA
ATOM     86  HN  ALA     7      -4.669  -2.409  16.832  1.00  0.00      PROA
ATOM     87  CA  ALA     7      -5.707  -0.835  17.657  1.00  0.00      PROA
ATOM     88  HA  ALA     7      -6.597  -0.463  17.164  1.00  0.00      PROA
ATOM     89  CB  ALA     7      -6.024  -1.949  18.654  1.00  0.00      PROA
ATOM     90  HB1 ALA     7      -5.153  -2.281  19.240  1.00  0.00      PROA
ATOM     91  HB2 ALA     7      -6.463  -2.833  18.124  1.00  0.00      PROA
ATOM     92  HB3 ALA     7      -6.730  -1.563  19.406  1.00  0.00      PROA
ATOM     93  C   ALA     7      -5.093   0.364  18.383  1.00  0.00      PROA
ATOM     94  O   ALA     7      -5.726   1.406  18.512  1.00  0.00      PROA
ATOM     95  N   GLY     8      -3.828   0.291  18.835  1.00  0.00      PROA
ATOM     96  HN  GLY     8      -3.387  -0.611  18.925  1.00  0.00      PROA
ATOM     97  CA  GLY     8      -3.074   1.441  19.343  1.00  0.00      PROA
ATOM     98  HA1 GLY     8      -2.096   1.071  19.605  1.00  0.00      PROA
ATOM     99  HA2 GLY     8      -3.600   1.848  20.192  1.00  0.00      PROA
ATOM    100  C   GLY     8      -2.852   2.593  18.391  1.00  0.00      PROA
ATOM    101  O   GLY     8      -2.779   3.734  18.829  1.00  0.00      PROA
ATOM    102  N   PHE     9      -2.688   2.291  17.086  1.00  0.00      PROA
ATOM    103  HN  PHE     9      -2.661   1.320  16.836  1.00  0.00      PROA
ATOM    104  CA  PHE     9      -2.536   3.190  15.955  1.00  0.00      PROA
ATOM    105  HA  PHE     9      -1.782   3.906  16.213  1.00  0.00      PROA
ATOM    106  CB  PHE     9      -2.086   2.449  14.652  1.00  0.00      PROA
ATOM    107  HB1 PHE     9      -2.708   1.545  14.507  1.00  0.00      PROA
ATOM    108  HB2 PHE     9      -1.030   2.140  14.744  1.00  0.00      PROA
ATOM    109  CG  PHE     9      -2.186   3.252  13.384  1.00  0.00      PROA
ATOM    110  CD1 PHE     9      -2.865   2.690  12.293  1.00  0.00      PROA
ATOM    111  HD1 PHE     9      -3.270   1.689  12.378  1.00  0.00      PROA
ATOM    112  CE1 PHE     9      -3.023   3.419  11.116  1.00  0.00      PROA
ATOM    113  HE1 PHE     9      -3.621   3.017  10.312  1.00  0.00      PROA
ATOM    114  CZ  PHE     9      -2.405   4.670  10.990  1.00  0.00      PROA
ATOM    115  HZ  PHE     9      -2.448   5.198  10.054  1.00  0.00      PROA
ATOM    116  CD2 PHE     9      -1.630   4.543  13.272  1.00  0.00      PROA
ATOM    117  HD2 PHE     9      -1.148   5.002  14.123  1.00  0.00      PROA
ATOM    118  CE2 PHE     9      -1.719   5.244  12.066  1.00  0.00      PROA
ATOM    119  HE2 PHE     9      -1.274   6.224  11.958  1.00  0.00      PROA
ATOM    120  C   PHE     9      -3.715   4.057  15.729  1.00  0.00      PROA
ATOM    121  O   PHE     9      -3.577   5.235  15.393  1.00  0.00      PROA
ATOM    122  N   ILE    10      -4.909   3.464  15.909  1.00  0.00      PROA
ATOM    123  HN  ILE    10      -5.100   2.543  16.196  1.00  0.00      PROA
ATOM    124  CA  ILE    10      -6.059   4.201  15.791  1.00  0.00      PROA
ATOM    125  HA  ILE    10      -5.860   5.056  15.114  1.00  0.00      PROA
ATOM    126  CB  ILE    10      -7.319   3.561  15.281  1.00  0.00      PROA
ATOM    127  HB  ILE    10      -7.126   3.346  14.210  1.00  0.00      PROA
ATOM    128  CG2 ILE    10      -7.644   2.264  16.034  1.00  0.00      PROA
ATOM    129 HG21 ILE    10      -7.848   2.443  17.112  1.00  0.00      PROA
ATOM    130 HG22 ILE    10      -6.785   1.575  15.945  1.00  0.00      PROA
ATOM    131 HG23 ILE    10      -8.537   1.763  15.606  1.00  0.00      PROA
ATOM    132  CG1 ILE    10      -8.507   4.515  15.221  1.00  0.00      PROA
ATOM    133 HG11 ILE    10      -8.194   5.559  14.975  1.00  0.00      PROA
ATOM    134 HG12 ILE    10      -9.095   4.551  16.172  1.00  0.00      PROA
ATOM    135  CD  ILE    10      -9.345   4.130  14.101  1.00  0.00      PROA
ATOM    136  HD1 ILE    10      -9.848   3.149  14.262  1.00  0.00      PROA
ATOM    137  HD2 ILE    10      -8.874   4.164  13.099  1.00  0.00      PROA
ATOM    138  HD3 ILE    10     -10.046   4.979  14.189  1.00  0.00      PROA
ATOM    139  C   ILE    10      -6.330   4.771  17.040  1.00  0.00      PROA
ATOM    140  O   ILE    10      -6.747   5.748  16.605  1.00  0.00      PROA
ATOM    141  N   GLU    11      -6.099   4.354  18.316  1.00  0.00      PROA
ATOM    142  HN  GLU    11      -5.827   3.408  18.401  1.00  0.00      PROA
ATOM    143  CA  GLU    11      -6.332   5.075  19.592  1.00  0.00      PROA
ATOM    144  HA  GLU    11      -7.284   5.581  19.555  1.00  0.00      PROA
ATOM    145  CB  GLU    11      -6.513   4.041  20.679  1.00  0.00      PROA
ATOM    146  HB1 GLU    11      -6.317   4.502  21.672  1.00  0.00      PROA
ATOM    147  HB2 GLU    11      -5.756   3.262  20.454  1.00  0.00      PROA
ATOM    148  CG  GLU    11      -7.930   3.440  20.681  1.00  0.00      PROA
ATOM    149  HG1 GLU    11      -7.871   2.506  21.272  1.00  0.00      PROA
ATOM    150  HG2 GLU    11      -8.262   3.209  19.651  1.00  0.00      PROA
ATOM    151  CD  GLU    11      -8.944   4.376  21.342  1.00  0.00      PROA
ATOM    152  OE1 GLU    11      -9.794   4.994  20.662  1.00  0.00      PROA
ATOM    153  OE2 GLU    11      -8.905   4.457  22.587  1.00  0.00      PROA
ATOM    154  C   GLU    11      -5.286   6.095  20.123  1.00  0.00      PROA
ATOM    155  O   GLU    11      -5.597   7.071  20.816  1.00  0.00      PROA
ATOM    156  N   GLY    12      -4.015   6.022  19.668  1.00  0.00      PROA
ATOM    157  HN  GLY    12      -3.742   5.321  19.013  1.00  0.00      PROA
ATOM    158  CA  GLY    12      -3.045   7.026  20.020  1.00  0.00      PROA
ATOM    159  HA1 GLY    12      -2.645   6.690  20.957  1.00  0.00      PROA
ATOM    160  HA2 GLY    12      -3.523   7.994  20.085  1.00  0.00      PROA
ATOM    161  C   GLY    12      -1.872   7.194  19.097  1.00  0.00      PROA
ATOM    162  O   GLY    12      -0.773   7.353  19.620  1.00  0.00      PROA
ATOM    163  N   GLY    13      -2.016   7.181  17.743  1.00  0.00      PROA
ATOM    164  HN  GLY    13      -2.924   7.073  17.327  1.00  0.00      PROA
ATOM    165  CA  GLY    13      -0.918   7.333  16.774  1.00  0.00      PROA
ATOM    166  HA1 GLY    13      -0.544   8.349  16.839  1.00  0.00      PROA
ATOM    167  HA2 GLY    13      -1.319   7.121  15.796  1.00  0.00      PROA
ATOM    168  C   GLY    13       0.234   6.387  16.948  1.00  0.00      PROA
ATOM    169  O   GLY    13       0.108   5.255  17.400  1.00  0.00      PROA
ATOM    170  N   TRP    14       1.422   6.806  16.567  1.00  0.00      PROA
ATOM    171  HN  TRP    14       1.609   7.701  16.181  1.00  0.00      PROA
ATOM    172  CA  TRP    14       2.588   6.054  16.646  1.00  0.00      PROA
ATOM    173  HA  TRP    14       2.566   5.147  16.041  1.00  0.00      PROA
ATOM    174  CB  TRP    14       3.592   7.013  16.151  1.00  0.00      PROA
ATOM    175  HB1 TRP    14       3.560   7.244  15.069  1.00  0.00      PROA
ATOM    176  HB2 TRP    14       4.414   6.372  16.360  1.00  0.00      PROA
ATOM    177  CG  TRP    14       3.830   8.298  16.667  1.00  0.00      PROA
ATOM    178  CD1 TRP    14       4.766   8.706  17.556  1.00  0.00      PROA
ATOM    179  HD1 TRP    14       5.555   8.112  18.000  1.00  0.00      PROA
ATOM    180  NE1 TRP    14       4.684   9.984  17.574  1.00  0.00      PROA
ATOM    181  HE1 TRP    14       5.272  10.623  18.043  1.00  0.00      PROA
ATOM    182  CE2 TRP    14       3.716  10.420  16.669  1.00  0.00      PROA
ATOM    183  CD2 TRP    14       3.179   9.359  16.043  1.00  0.00      PROA
ATOM    184  CE3 TRP    14       2.093   9.476  15.149  1.00  0.00      PROA
ATOM    185  HE3 TRP    14       1.652   8.643  14.658  1.00  0.00      PROA
ATOM    186  CZ3 TRP    14       1.470  10.728  15.048  1.00  0.00      PROA
ATOM    187  HZ3 TRP    14       0.576  10.922  14.504  1.00  0.00      PROA
ATOM    188  CZ2 TRP    14       3.018  11.570  16.500  1.00  0.00      PROA
ATOM    189  HZ2 TRP    14       3.058  12.439  16.979  1.00  0.00      PROA
ATOM    190  CH2 TRP    14       1.970  11.799  15.696  1.00  0.00      PROA
ATOM    191  HH2 TRP    14       1.593  12.823  15.693  1.00  0.00      PROA
ATOM    192  C   TRP    14       2.994   5.568  17.977  1.00  0.00      PROA
ATOM    193  O   TRP    14       3.416   4.424  17.973  1.00  0.00      PROA
ATOM    194  N   THR    15       2.873   6.422  19.046  1.00  0.00      PROA
ATOM    195  HN  THR    15       2.593   7.356  18.825  1.00  0.00      PROA
ATOM    196  CA  THR    15       2.909   6.153  20.514  1.00  0.00      PROA
ATOM    197  HA  THR    15       3.732   5.759  20.967  1.00  0.00      PROA
ATOM    198  CB  THR    15       3.306   7.234  21.423  1.00  0.00      PROA
ATOM    199  HB  THR    15       3.488   6.826  22.458  1.00  0.00      PROA
ATOM    200  OG1 THR    15       2.230   8.094  21.391  1.00  0.00      PROA
ATOM    201  HG1 THR    15       1.521   7.618  21.834  1.00  0.00      PROA
ATOM    202  CG2 THR    15       4.542   8.056  20.990  1.00  0.00      PROA
ATOM    203 HG21 THR    15       4.379   8.622  20.063  1.00  0.00      PROA
ATOM    204 HG22 THR    15       5.431   7.532  20.716  1.00  0.00      PROA
ATOM    205 HG23 THR    15       4.828   8.741  21.812  1.00  0.00      PROA
ATOM    206  C   THR    15       2.094   5.046  21.013  1.00  0.00      PROA
ATOM    207  O   THR    15       2.545   4.099  21.647  1.00  0.00      PROA
ATOM    208  N   GLY    16       0.862   5.095  20.646  1.00  0.00      PROA
ATOM    209  HN  GLY    16       0.583   5.913  20.144  1.00  0.00      PROA
ATOM    210  CA  GLY    16      -0.054   4.052  21.020  1.00  0.00      PROA
ATOM    211  HA1 GLY    16      -1.025   4.439  20.795  1.00  0.00      PROA
ATOM    212  HA2 GLY    16       0.084   3.840  22.075  1.00  0.00      PROA
ATOM    213  C   GLY    16       0.138   2.770  20.246  1.00  0.00      PROA
ATOM    214  O   GLY    16      -0.041   1.679  20.788  1.00  0.00      PROA
ATOM    215  N   MET    17       0.552   2.863  18.960  1.00  0.00      PROA
ATOM    216  HN  MET    17       0.584   3.754  18.500  1.00  0.00      PROA
ATOM    217  CA  MET    17       0.926   1.735  18.123  1.00  0.00      PROA
ATOM    218  HA  MET    17       0.086   1.056  18.059  1.00  0.00      PROA
ATOM    219  CB  MET    17       1.283   2.241  16.700  1.00  0.00      PROA
ATOM    220  HB1 MET    17       2.134   2.944  16.782  1.00  0.00      PROA
ATOM    221  HB2 MET    17       0.420   2.830  16.320  1.00  0.00      PROA
ATOM    222  CG  MET    17       1.643   1.118  15.699  1.00  0.00      PROA
ATOM    223  HG1 MET    17       0.909   0.303  15.846  1.00  0.00      PROA
ATOM    224  HG2 MET    17       2.643   0.710  15.963  1.00  0.00      PROA
ATOM    225  SD  MET    17       1.640   1.573  13.932  1.00  0.00      PROA
ATOM    226  CE  MET    17       1.795  -0.136  13.323  1.00  0.00      PROA
ATOM    227  HE1 MET    17       0.941  -0.767  13.655  1.00  0.00      PROA
ATOM    228  HE2 MET    17       2.730  -0.606  13.698  1.00  0.00      PROA
ATOM    229  HE3 MET    17       1.816  -0.168  12.211  1.00  0.00      PROA
ATOM    230  C   MET    17       2.090   0.958  18.716  1.00  0.00      PROA
ATOM    231  O   MET    17       2.152  -0.266  18.709  1.00  0.00      PROA
ATOM    232  N   ILE    18       3.072   1.624  19.301  1.00  0.00      PROA
ATOM    233  HN  ILE    18       3.065   2.628  19.299  1.00  0.00      PROA
ATOM    234  CA  ILE    18       4.147   0.783  19.853  1.00  0.00      PROA
ATOM    235  HA  ILE    18       4.408  -0.015  19.215  1.00  0.00      PROA
ATOM    236  CB  ILE    18       5.385   1.423  19.819  1.00  0.00      PROA
ATOM    237  HB  ILE    18       4.907   2.314  20.216  1.00  0.00      PROA
ATOM    238  CG2 ILE    18       6.605   0.972  20.785  1.00  0.00      PROA
ATOM    239 HG21 ILE    18       7.056   0.044  20.479  1.00  0.00      PROA
ATOM    240 HG22 ILE    18       6.327   1.163  21.849  1.00  0.00      PROA
ATOM    241 HG23 ILE    18       7.563   1.532  20.844  1.00  0.00      PROA
ATOM    242  CG1 ILE    18       5.605   1.736  18.356  1.00  0.00      PROA
ATOM    243 HG11 ILE    18       6.125   2.467  18.742  1.00  0.00      PROA
ATOM    244 HG12 ILE    18       5.007   2.463  17.764  1.00  0.00      PROA
ATOM    245  CD  ILE    18       6.584   0.848  17.665  1.00  0.00      PROA
ATOM    246  HD1 ILE    18       5.915   0.003  17.551  1.00  0.00      PROA
ATOM    247  HD2 ILE    18       7.509   0.666  18.258  1.00  0.00      PROA
ATOM    248  HD3 ILE    18       6.882   1.231  16.668  1.00  0.00      PROA
ATOM    249  C   ILE    18       3.960   0.253  21.201  1.00  0.00      PROA
ATOM    250  O   ILE    18       4.405  -0.857  21.475  1.00  0.00      PROA
ATOM    251  N   ASP    19       3.205   0.979  22.023  1.00  0.00      PROA
ATOM    252  HN  ASP    19       2.911   1.902  21.797  1.00  0.00      PROA
ATOM    253  CA  ASP    19       2.710   0.495  23.280  1.00  0.03      PROA
ATOM    254  HA  ASP    19       3.538   0.225  23.913  1.00  0.04      PROA
ATOM    255  CB  ASP    19       1.851   1.623  23.894  1.00  0.04      PROA
ATOM    256  HB1 ASP    19       0.964   1.235  24.434  1.00  0.05      PROA
ATOM    257  HB2 ASP    19       1.452   2.313  23.120  1.00  0.01      PROA
ATOM    258  CG  ASP    19       2.704   2.429  24.872  1.00  0.05      PROA
ATOM    259  OD1 ASP    19       2.094   3.312  25.539  1.00  0.05      PROA
ATOM    260  OD2 ASP    19       3.951   2.265  24.952  1.00  0.05      PROA
ATOM    261  C   ASP    19       1.918  -0.773  23.079  1.00  0.02      PROA
ATOM    262  O   ASP    19       2.133  -1.789  23.743  1.00  0.04      PROA
ATOM    263  N   GLY    20       1.049  -0.726  22.041  1.00  0.00      PROA
ATOM    264  HN  GLY    20       0.933   0.146  21.561  1.00  0.00      PROA
ATOM    265  CA  GLY    20       0.206  -1.788  21.562  1.00  0.00      PROA
ATOM    266  HA1 GLY    20      -0.418  -1.379  20.783  1.00  0.00      PROA
ATOM    267  HA2 GLY    20      -0.370  -2.149  22.396  1.00  0.00      PROA
ATOM    268  C   GLY    20       0.962  -2.939  20.983  1.00  0.00      PROA
ATOM    269  O   GLY    20       0.500  -4.078  21.079  1.00  0.00      PROA
ATOM    270  N   TRP    21       2.135  -2.697  20.347  1.00  0.00      PROA
ATOM    271  HN  TRP    21       2.510  -1.775  20.220  1.00  0.00      PROA
ATOM    272  CA  TRP    21       2.944  -3.749  19.802  1.00  0.00      PROA
ATOM    273  HA  TRP    21       2.368  -4.301  19.077  1.00  0.00      PROA
ATOM    274  CB  TRP    21       4.160  -3.071  19.129  1.00  0.00      PROA
ATOM    275  HB1 TRP    21       4.749  -2.511  19.879  1.00  0.00      PROA
ATOM    276  HB2 TRP    21       3.810  -2.360  18.357  1.00  0.00      PROA
ATOM    277  CG  TRP    21       5.053  -4.013  18.453  1.00  0.00      PROA
ATOM    278  CD1 TRP    21       6.019  -4.697  19.072  1.00  0.00      PROA
ATOM    279  HD1 TRP    21       6.469  -4.384  20.015  1.00  0.00      PROA
ATOM    280  NE1 TRP    21       6.527  -5.634  18.187  1.00  0.00      PROA
ATOM    281  HE1 TRP    21       7.447  -5.979  18.274  1.00  0.00      PROA
ATOM    282  CE2 TRP    21       5.962  -5.458  17.024  1.00  0.00      PROA
ATOM    283  CD2 TRP    21       4.902  -4.607  17.182  1.00  0.00      PROA
ATOM    284  CE3 TRP    21       3.928  -4.584  16.211  1.00  0.00      PROA
ATOM    285  HE3 TRP    21       3.033  -4.041  16.358  1.00  0.00      PROA
ATOM    286  CZ3 TRP    21       4.098  -5.366  15.066  1.00  0.00      PROA
ATOM    287  HZ3 TRP    21       3.368  -5.351  14.288  1.00  0.00      PROA
ATOM    288  CZ2 TRP    21       6.140  -6.083  15.876  1.00  0.00      PROA
ATOM    289  HZ2 TRP    21       6.895  -6.646  15.740  1.00  0.00      PROA
ATOM    290  CH2 TRP    21       5.213  -6.136  14.889  1.00  0.00      PROA
ATOM    291  HH2 TRP    21       5.363  -6.794  14.042  1.00  0.00      PROA
ATOM    292  C   TRP    21       3.372  -4.714  20.897  1.00  0.00      PROA
ATOM    293  O   TRP    21       3.183  -5.931  20.820  1.00  0.00      PROA
ATOM    294  N   TYR    22       3.855  -4.116  22.000  1.00  0.00      PROA
ATOM    295  HN  TYR    22       3.788  -3.125  22.113  1.00  0.00      PROA
ATOM    296  CA  TYR    22       4.499  -4.843  23.064  1.00  0.02      PROA
ATOM    297  HA  TYR    22       4.933  -5.748  22.664  1.00  0.00      PROA
ATOM    298  CB  TYR    22       5.599  -4.000  23.750  1.00  0.04      PROA
ATOM    299  HB1 TYR    22       5.913  -4.477  24.704  1.00  0.06      PROA
ATOM    300  HB2 TYR    22       5.202  -2.982  23.970  1.00  0.04      PROA
ATOM    301  CG  TYR    22       6.848  -3.851  22.956  1.00  0.02      PROA
ATOM    302  CD1 TYR    22       7.704  -4.930  22.667  1.00  0.01      PROA
ATOM    303  HD1 TYR    22       7.402  -5.931  22.945  1.00  0.01      PROA
ATOM    304  CE1 TYR    22       8.981  -4.694  22.123  1.00  0.00      PROA
ATOM    305  HE1 TYR    22       9.574  -5.549  21.790  1.00  0.00      PROA
ATOM    306  CZ  TYR    22       9.460  -3.342  22.148  1.00  0.00      PROA
ATOM    307  OH  TYR    22      10.555  -2.780  21.471  1.00  0.00      PROA
ATOM    308  HH  TYR    22      10.315  -2.563  20.546  1.00  0.00      PROA
ATOM    309  CD2 TYR    22       7.246  -2.554  22.646  1.00  0.01      PROA
ATOM    310  HD2 TYR    22       6.576  -1.716  22.752  1.00  0.00      PROA
ATOM    311  CE2 TYR    22       8.570  -2.280  22.395  1.00  0.00      PROA
ATOM    312  HE2 TYR    22       8.722  -1.319  21.875  1.00  0.00      PROA
ATOM    313  C   TYR    22       3.536  -5.285  24.139  1.00  0.04      PROA
ATOM    314  O   TYR    22       3.940  -6.015  25.045  1.00  0.05      PROA
ATOM    315  N   GLY    23       2.245  -4.901  24.058  1.00  0.04      PROA
ATOM    316  HN  GLY    23       1.926  -4.218  23.401  1.00  0.00      PROA
ATOM    317  CA  GLY    23       1.214  -5.580  24.826  1.00  0.05      PROA
ATOM    318  HA1 GLY    23       0.572  -4.824  25.255  1.00  0.06      PROA
ATOM    319  HA2 GLY    23       1.683  -6.186  25.589  1.00  0.06      PROA
ATOM    320  C   GLY    23       0.407  -6.521  23.894  1.00  0.04      PROA
ATOM    321  OT1 GLY    23      -0.851  -6.473  23.872  1.00  0.04      PROA
ATOM    322  OT2 GLY    23       1.058  -7.278  23.106  1.00  0.02      PROA
ATOM    323  N   POPC    1     -11.089  -0.702  20.864  1.00  0.00      MEMB
ATOM    324  C12 POPC    1      -9.737  -0.669  20.174  1.00  0.00      MEMB
ATOM    325 H12A POPC    1      -9.008  -0.328  20.901  1.00  0.00      MEMB
ATOM    326 H12B POPC    1      -9.709   0.127  19.426  1.00  0.00      MEMB
ATOM    327  C13 POPC    1     -11.087   0.302  21.975  1.00  0.00      MEMB
ATOM    328 H13A POPC    1     -10.927   1.312  21.599  1.00  0.00      MEMB
ATOM    329 H13B POPC    1     -12.008   0.269  22.542  1.00  0.00      MEMB
ATOM    330 H13C POPC    1     -10.296   0.115  22.691  1.00  0.00      MEMB
ATOM    331  C14 POPC    1     -12.167  -0.426  19.847  1.00  0.00      MEMB
ATOM    332 H14A POPC    1     -13.165  -0.447  20.265  1.00  0.00      MEMB
ATOM    333 H14B POPC    1     -11.991   0.519  19.332  1.00  0.00      MEMB
ATOM    334 H14C POPC    1     -12.152  -1.220  19.087  1.00  0.00      MEMB
ATOM    335  C15 POPC    1     -11.291  -2.061  21.440  1.00  0.00      MEMB
ATOM    336 H15A POPC    1     -10.377  -2.367  21.931  1.00  0.00      MEMB
ATOM    337 H15B POPC    1     -11.459  -2.803  20.646  1.00  0.00      MEMB
ATOM    338 H15C POPC    1     -12.116  -2.053  22.130  1.00  0.00      MEMB
ATOM    339  C11 POPC    1      -9.362  -1.999  19.459  1.00  0.00      MEMB
ATOM    340 H11A POPC    1      -9.198  -2.824  20.185  1.00  0.00      MEMB
ATOM    341 H11B POPC    1      -8.425  -1.921  18.906  1.00  0.00      MEMB
ATOM    342  P   POPC    1     -10.221  -1.840  17.027  1.00  0.00      MEMB
ATOM    343  O13 POPC    1      -9.609  -2.853  16.159  1.00  0.00      MEMB
ATOM    344  O14 POPC    1      -9.524  -0.539  17.093  1.00  0.00      MEMB
ATOM    345  O12 POPC    1     -10.360  -2.393  18.525  1.00  0.00      MEMB
ATOM    346  O11 POPC    1     -11.733  -1.553  16.654  1.00  0.00      MEMB
ATOM    347  C1  POPC    1     -12.780  -2.502  16.770  1.00  0.00      MEMB
ATOM    348  HA  POPC    1     -13.677  -1.952  17.118  1.00  0.00      MEMB
ATOM    349  HB  POPC    1     -12.578  -3.272  17.556  1.00  0.00      MEMB
ATOM    350  C2  POPC    1     -13.097  -3.153  15.389  1.00  0.00      MEMB
ATOM    351  HS  POPC    1     -13.850  -3.959  15.592  1.00  0.00      MEMB
ATOM    352  O21 POPC    1     -11.896  -3.710  14.844  1.00  0.00      MEMB
ATOM    353  C21 POPC    1     -11.917  -4.276  13.645  1.00  0.00      MEMB
ATOM    354  O22 POPC    1     -12.831  -4.289  12.849  1.00  0.00      MEMB
ATOM    355  C22 POPC    1     -10.840  -5.346  13.658  1.00  0.00      MEMB
ATOM    356  H2R POPC    1     -11.151  -6.365  13.283  1.00  0.00      MEMB
ATOM    357  H2S POPC    1     -10.601  -5.386  14.740  1.00  0.00      MEMB
ATOM    358  C3  POPC    1     -13.733  -2.155  14.379  1.00  0.00      MEMB
ATOM    359  HX  POPC    1     -14.463  -1.517  14.917  1.00  0.00      MEMB
ATOM    360  HY  POPC    1     -14.267  -2.767  13.617  1.00  0.00      MEMB
ATOM    361  O31 POPC    1     -12.753  -1.327  13.734  1.00  0.00      MEMB
ATOM    362  C31 POPC    1     -13.258  -0.557  12.788  1.00  0.00      MEMB
ATOM    363  O32 POPC    1     -14.437  -0.487  12.482  1.00  0.00      MEMB
ATOM    364  C32 POPC    1     -12.150   0.372  12.308  1.00  0.00      MEMB
ATOM    365  H2X POPC    1     -11.189  -0.174  12.286  1.00  0.00      MEMB
ATOM    366  H2Y POPC    1     -12.076   1.107  13.139  1.00  0.00      MEMB
ATOM    367  C23 POPC    1      -9.751  -4.868  12.796  1.00  0.00      MEMB
ATOM    368  H3R POPC    1      -8.939  -5.625  12.849  1.00  0.00      MEMB
ATOM    369  H3S POPC    1      -9.393  -3.915  13.227  1.00  0.00      MEMB
ATOM    370  C24 POPC    1     -10.326  -4.770  11.387  1.00  0.00      MEMB
ATOM    371  H4R POPC    1     -11.135  -4.029  11.240  1.00  0.00      MEMB
ATOM    372  H4S POPC    1     -10.849  -5.749  11.237  1.00  0.00      MEMB
ATOM    373  C25 POPC    1      -9.231  -4.568  10.339  1.00  0.00      MEMB
ATOM    374  H5R POPC    1      -9.566  -5.137   9.451  1.00  0.00      MEMB
ATOM    375  H5S POPC    1      -8.285  -5.068  10.639  1.00  0.00      MEMB
ATOM    376  C26 POPC    1      -8.996  -3.100  10.053  1.00  0.00      MEMB
ATOM    377  H6R POPC    1      -9.051  -2.583  11.041  1.00  0.00      MEMB
ATOM    378  H6S POPC    1      -9.833  -2.763   9.404  1.00  0.00      MEMB
ATOM    379  C27 POPC    1      -7.685  -2.745   9.340  1.00  0.00      MEMB
ATOM    380  H7R POPC    1      -6.815  -2.931  10.007  1.00  0.00      MEMB
ATOM    381  H7S POPC    1      -7.710  -1.658   9.085  1.00  0.00      MEMB
ATOM    382  C28 POPC    1      -7.382  -3.568   8.086  1.00  0.00      MEMB
ATOM    383  H8R POPC    1      -7.259  -4.640   8.363  1.00  0.00      MEMB
ATOM    384  H8S POPC    1      -6.412  -3.199   7.689  1.00  0.00      MEMB
ATOM    385  C29 POPC    1      -8.420  -3.455   7.025  1.00  0.00      MEMB
ATOM    386  H91 POPC    1      -9.237  -4.176   7.142  1.00  0.00      MEMB
ATOM    387 C210 POPC    1      -8.415  -2.576   6.008  1.00  0.00      MEMB
ATOM    388 H101 POPC    1      -9.135  -2.717   5.194  1.00  0.00      MEMB
ATOM    389 C211 POPC    1      -7.386  -1.519   5.707  1.00  0.00      MEMB
ATOM    390 H11R POPC    1      -6.434  -2.017   5.407  1.00  0.00      MEMB
ATOM    391 H11S POPC    1      -7.145  -0.864   6.579  1.00  0.00      MEMB
ATOM    392 C212 POPC    1      -7.814  -0.678   4.475  1.00  0.00      MEMB
ATOM    393 H12R POPC    1      -7.750  -1.376   3.609  1.00  0.00      MEMB
ATOM    394 H12S POPC    1      -7.039   0.105   4.326  1.00  0.00      MEMB
ATOM    395 C213 POPC    1      -9.173   0.077   4.556  1.00  0.00      MEMB
ATOM    396 H13R POPC    1      -9.197   0.608   5.527  1.00  0.00      MEMB
ATOM    397 H13S POPC    1     -10.050  -0.599   4.566  1.00  0.00      MEMB
ATOM    398 C214 POPC    1      -9.441   1.115   3.438  1.00  0.00      MEMB
ATOM    399 H14R POPC    1      -9.357   0.606   2.452  1.00  0.00      MEMB
ATOM    400 H14S POPC    1      -8.699   1.940   3.493  1.00  0.00      MEMB
ATOM    401 C215 POPC    1     -10.859   1.726   3.474  1.00  0.00      MEMB
ATOM    402 H15R POPC    1     -11.031   2.295   4.417  1.00  0.00      MEMB
ATOM    403 H15S POPC    1     -11.565   0.867   3.500  1.00  0.00      MEMB
ATOM    404 C216 POPC    1     -11.119   2.712   2.306  1.00  0.00      MEMB
ATOM    405 H16R POPC    1     -10.160   3.180   1.981  1.00  0.00      MEMB
ATOM    406 H16S POPC    1     -11.795   3.531   2.648  1.00  0.00      MEMB
ATOM    407 C217 POPC    1     -11.810   2.131   1.065  1.00  0.00      MEMB
ATOM    408 H17R POPC    1     -12.013   2.983   0.372  1.00  0.00      MEMB
ATOM    409 H17S POPC    1     -12.808   1.749   1.369  1.00  0.00      MEMB
ATOM    410 C218 POPC    1     -11.041   1.001   0.371  1.00  0.00      MEMB
ATOM    411 H18R POPC    1     -10.943   0.123   1.039  1.00  0.00      MEMB
ATOM    412 H18S POPC    1     -10.015   1.317   0.082  1.00  0.00      MEMB
ATOM    413 H18T POPC    1     -11.583   0.635  -0.523  1.00  0.00      MEMB
ATOM    414  C33 POPC    1     -12.409   1.069  10.949  1.00  0.00      MEMB
ATOM    415  H3X POPC    1     -11.613   1.829  10.806  1.00  0.00      MEMB
ATOM    416  H3Y POPC    1     -13.363   1.637  10.959  1.00  0.00      MEMB
ATOM    417  C34 POPC    1     -12.267   0.168   9.711  1.00  0.00      MEMB
ATOM    418  H4X POPC    1     -13.107  -0.556   9.647  1.00  0.00      MEMB
ATOM    419  H4Y POPC    1     -11.310  -0.400   9.800  1.00  0.00      MEMB
ATOM    420  C35 POPC    1     -12.173   0.982   8.408  1.00  0.00      MEMB
ATOM    421  H5X POPC    1     -11.250   1.589   8.474  1.00  0.00      MEMB
ATOM    422  H5Y POPC    1     -13.014   1.686   8.287  1.00  0.00      MEMB
ATOM    423  C36 POPC    1     -12.162   0.115   7.153  1.00  0.00      MEMB
ATOM    424  H6X POPC    1     -11.455  -0.726   7.346  1.00  0.00      MEMB
ATOM    425  H6Y POPC    1     -11.810   0.696   6.270  1.00  0.00      MEMB
ATOM    426  C37 POPC    1     -13.593  -0.342   6.862  1.00  0.00      MEMB
ATOM    427  H7X POPC    1     -14.338   0.446   7.110  1.00  0.00      MEMB
ATOM    428  H7Y POPC    1     -13.799  -1.230   7.505  1.00  0.00      MEMB
ATOM    429  C38 POPC    1     -13.965  -0.593   5.399  1.00  0.00      MEMB
ATOM    430  H8X POPC    1     -13.844   0.264   4.724  1.00  0.00      MEMB
ATOM    431  H8Y POPC    1     -15.024  -0.945   5.478  1.00  0.00      MEMB
ATOM    432  C39 POPC    1     -13.169  -1.670   4.788  1.00  0.00      MEMB
ATOM    433  H9X POPC    1     -13.318  -2.304   5.702  1.00  0.00      MEMB
ATOM    434  H9Y POPC    1     -12.078  -1.498   4.659  1.00  0.00      MEMB
ATOM    435 C310 POPC    1     -13.724  -2.314   3.490  1.00  0.00      MEMB
ATOM    436 H10X POPC    1     -14.082  -1.543   2.798  1.00  0.00      MEMB
ATOM    437 H10Y POPC    1     -14.461  -3.138   3.701  1.00  0.00      MEMB
ATOM    438 C311 POPC    1     -12.625  -2.764   2.564  1.00  0.00      MEMB
ATOM    439 H11X POPC    1     -12.134  -3.593   2.834  1.00  0.00      MEMB
ATOM    440 H11Y POPC    1     -11.692  -2.215   2.567  1.00  0.00      MEMB
ATOM    441 C312 POPC    1     -12.965  -3.473   1.346  1.00  0.00      MEMB
ATOM    442 H12X POPC    1     -13.198  -2.678   0.684  1.00  0.00      MEMB
ATOM    443 H12Y POPC    1     -13.799  -4.231   1.337  1.00  0.00      MEMB
ATOM    444 C313 POPC    1     -11.707  -4.072   0.837  1.00  0.00      MEMB
ATOM    445 H13X POPC    1     -12.202  -4.328  -0.109  1.00  0.00      MEMB
ATOM    446 H13Y POPC    1     -11.408  -4.998   1.345  1.00  0.00      MEMB
ATOM    447 C314 POPC    1     -10.244  -3.571   0.810  1.00  0.00      MEMB
ATOM    448 H14X POPC    1      -9.827  -3.842   1.803  1.00  0.00      MEMB
ATOM    449 H14Y POPC    1     -10.420  -2.517   0.621  1.00  0.00      MEMB
ATOM    450 C315 POPC    1      -9.174  -4.147  -0.175  1.00  0.00      MEMB
ATOM    451 H15X POPC    1      -8.225  -3.628  -0.203  1.00  0.00      MEMB
ATOM    452 H15Y POPC    1      -9.619  -3.980  -1.214  1.00  0.00      MEMB
ATOM    453 C316 POPC    1      -8.583  -5.588   0.032  1.00  0.00      MEMB
ATOM    454 H16X POPC    1      -8.209  -6.148   0.860  1.00  0.00      MEMB
ATOM    455 H16Y POPC    1      -8.558  -5.875  -0.980  1.00  0.00      MEMB
ATOM    456 H16Z POPC    1      -9.242  -6.435   0.168  1.00  0.00      MEMB
ATOM    457  N   POPC    2       8.202  13.328  20.548  1.00  0.00      MEMB
ATOM    458  C12 POPC    2       8.307  13.832  19.125  1.00  0.00      MEMB
ATOM    459 H12A POPC    2       9.249  13.549  18.704  1.00  0.00      MEMB
ATOM    460 H12B POPC    2       8.191  14.906  19.152  1.00  0.00      MEMB
ATOM    461  C13 POPC    2       8.457  11.859  20.546  1.00  0.00      MEMB
ATOM    462 H13A POPC    2       8.567  11.496  21.562  1.00  0.00      MEMB
ATOM    463 H13B POPC    2       7.649  11.319  20.061  1.00  0.00      MEMB
ATOM    464 H13C POPC    2       9.348  11.639  19.983  1.00  0.00      MEMB
ATOM    465  C14 POPC    2       9.248  13.991  21.342  1.00  0.00      MEMB
ATOM    466 H14A POPC    2      10.211  13.757  20.939  1.00  0.00      MEMB
ATOM    467 H14B POPC    2       9.107  15.065  21.397  1.00  0.00      MEMB
ATOM    468 H14C POPC    2       9.251  13.642  22.377  1.00  0.00      MEMB
ATOM    469  C15 POPC    2       6.873  13.625  21.204  1.00  0.00      MEMB
ATOM    470 H15A POPC    2       6.959  13.558  22.276  1.00  0.00      MEMB
ATOM    471 H15B POPC    2       6.119  12.949  20.804  1.00  0.00      MEMB
ATOM    472 H15C POPC    2       6.500  14.627  20.997  1.00  0.00      MEMB
ATOM    473  C11 POPC    2       7.294  13.350  18.156  1.00  0.00      MEMB
ATOM    474 H11A POPC    2       7.267  12.214  18.173  1.00  0.00      MEMB
ATOM    475 H11B POPC    2       7.521  13.602  17.093  1.00  0.00      MEMB
ATOM    476  P   POPC    2       4.892  13.690  17.798  1.00  0.00      MEMB
ATOM    477  O13 POPC    2       3.635  13.878  18.585  1.00  0.00      MEMB
ATOM    478  O14 POPC    2       5.303  12.355  17.420  1.00  0.00      MEMB
ATOM    479  O12 POPC    2       6.127  14.079  18.585  1.00  0.00      MEMB
ATOM    480  O11 POPC    2       4.771  14.488  16.443  1.00  0.00      MEMB
ATOM    481  C1  POPC    2       4.743  15.895  16.518  1.00  0.00      MEMB
ATOM    482  HA  POPC    2       5.251  16.240  17.441  1.00  0.00      MEMB
ATOM    483  HB  POPC    2       3.690  16.248  16.581  1.00  0.00      MEMB
ATOM    484  C2  POPC    2       5.468  16.559  15.314  1.00  0.00      MEMB
ATOM    485  HS  POPC    2       5.368  17.653  15.496  1.00  0.00      MEMB
ATOM    486  O21 POPC    2       4.793  16.207  14.086  1.00  0.00      MEMB
ATOM    487  C21 POPC    2       4.977  17.076  13.114  1.00  0.00      MEMB
ATOM    488  O22 POPC    2       5.540  18.152  13.225  1.00  0.00      MEMB
ATOM    489  C22 POPC    2       4.434  16.434  11.826  1.00  0.00      MEMB
ATOM    490  H2R POPC    2       3.353  16.221  11.957  1.00  0.00      MEMB
ATOM    491  H2S POPC    2       4.965  15.482  11.642  1.00  0.00      MEMB
ATOM    492  C3  POPC    2       6.984  16.164  15.212  1.00  0.00      MEMB
ATOM    493  HX  POPC    2       7.541  16.305  16.164  1.00  0.00      MEMB
ATOM    494  HY  POPC    2       7.474  16.851  14.487  1.00  0.00      MEMB
ATOM    495  O31 POPC    2       7.057  14.773  14.845  1.00  0.00      MEMB
ATOM    496  C31 POPC    2       7.992  14.298  14.050  1.00  0.00      MEMB
ATOM    497  O32 POPC    2       8.894  14.940  13.548  1.00  0.00      MEMB
ATOM    498  C32 POPC    2       7.765  12.785  13.925  1.00  0.00      MEMB
ATOM    499  H2X POPC    2       7.760  12.364  14.952  1.00  0.00      MEMB
ATOM    500  H2Y POPC    2       8.562  12.261  13.364  1.00  0.00      MEMB
ATOM    501  C23 POPC    2       4.576  17.397  10.658  1.00  0.00      MEMB
ATOM    502  H3R POPC    2       5.579  17.894  10.627  1.00  0.00      MEMB
ATOM    503  H3S POPC    2       3.823  18.189  10.892  1.00  0.00      MEMB
ATOM    504  C24 POPC    2       4.318  16.900   9.223  1.00  0.00      MEMB
ATOM    505  H4R POPC    2       4.461  17.758   8.527  1.00  0.00      MEMB
ATOM    506  H4S POPC    2       3.284  16.545   9.043  1.00  0.00      MEMB
ATOM    507  C25 POPC    2       5.290  15.839   8.721  1.00  0.00      MEMB
ATOM    508  H5R POPC    2       5.070  15.773   7.628  1.00  0.00      MEMB
ATOM    509  H5S POPC    2       4.939  14.893   9.182  1.00  0.00      MEMB
ATOM    510  C26 POPC    2       6.789  16.176   8.959  1.00  0.00      MEMB
ATOM    511  H6R POPC    2       7.143  15.826   9.952  1.00  0.00      MEMB
ATOM    512  H6S POPC    2       6.938  17.281   8.939  1.00  0.00      MEMB
ATOM    513  C27 POPC    2       7.731  15.629   7.870  1.00  0.00      MEMB
ATOM    514  H7R POPC    2       7.329  16.018   6.908  1.00  0.00      MEMB
ATOM    515  H7S POPC    2       7.648  14.524   7.884  1.00  0.00      MEMB
ATOM    516  C28 POPC    2       9.187  16.167   7.932  1.00  0.00      MEMB
ATOM    517  H8R POPC    2       9.090  17.157   8.423  1.00  0.00      MEMB
ATOM    518  H8S POPC    2       9.546  16.395   6.900  1.00  0.00      MEMB
ATOM    519  C29 POPC    2      10.214  15.369   8.703  1.00  0.00      MEMB
ATOM    520  H91 POPC    2      10.010  15.295   9.780  1.00  0.00      MEMB
ATOM    521 C210 POPC    2      11.280  14.693   8.222  1.00  0.00      MEMB
ATOM    522 H101 POPC    2      11.991  14.258   8.931  1.00  0.00      MEMB
ATOM    523 C211 POPC    2      11.715  14.560   6.796  1.00  0.00      MEMB
ATOM    524 H11R POPC    2      12.813  14.717   6.681  1.00  0.00      MEMB
ATOM    525 H11S POPC    2      11.133  15.285   6.252  1.00  0.00      MEMB
ATOM    526 C212 POPC    2      11.367  13.328   5.970  1.00  0.00      MEMB
ATOM    527 H12R POPC    2      11.650  12.405   6.497  1.00  0.00      MEMB
ATOM    528 H12S POPC    2      11.951  13.389   5.016  1.00  0.00      MEMB
ATOM    529 C213 POPC    2       9.901  13.245   5.587  1.00  0.00      MEMB
ATOM    530 H13R POPC    2       9.432  14.243   5.490  1.00  0.00      MEMB
ATOM    531 H13S POPC    2       9.332  12.644   6.342  1.00  0.00      MEMB
ATOM    532 C214 POPC    2       9.777  12.639   4.212  1.00  0.00      MEMB
ATOM    533 H14R POPC    2      10.376  11.694   4.278  1.00  0.00      MEMB
ATOM    534 H14S POPC    2      10.253  13.168   3.380  1.00  0.00      MEMB
ATOM    535 C215 POPC    2       8.299  12.533   3.883  1.00  0.00      MEMB
ATOM    536 H15R POPC    2       7.586  13.351   3.754  1.00  0.00      MEMB
ATOM    537 H15S POPC    2       7.890  12.009   4.796  1.00  0.00      MEMB
ATOM    538 C216 POPC    2       8.056  11.804   2.571  1.00  0.00      MEMB
ATOM    539 H16R POPC    2       7.016  11.400   2.668  1.00  0.00      MEMB
ATOM    540 H16S POPC    2       8.925  11.068   2.490  1.00  0.00      MEMB
ATOM    541 C217 POPC    2       8.853  11.727   1.303  1.00  0.00      MEMB
ATOM    542 H17R POPC    2       9.882  12.013   1.272  1.00  0.00      MEMB
ATOM    543 H17S POPC    2       8.415  12.580   1.584  1.00  0.00      MEMB
ATOM    544 C218 POPC    2       8.264  11.056   0.056  1.00  0.00      MEMB
ATOM    545 H18R POPC    2       8.827  11.005  -0.874  1.00  0.00      MEMB
ATOM    546 H18S POPC    2       7.170  10.821  -0.042  1.00  0.00      MEMB
ATOM    547 H18T POPC    2       8.368  10.257   0.394  1.00  0.00      MEMB
ATOM    548  C33 POPC    2       6.420  12.463  13.245  1.00  0.00      MEMB
ATOM    549  H3X POPC    2       5.711  13.316  13.328  1.00  0.00      MEMB
ATOM    550  H3Y POPC    2       5.959  11.649  13.843  1.00  0.00      MEMB
ATOM    551  C34 POPC    2       6.615  12.102  11.760  1.00  0.00      MEMB
ATOM    552  H4X POPC    2       7.208  11.159  11.683  1.00  0.00      MEMB
ATOM    553  H4Y POPC    2       7.213  12.949  11.341  1.00  0.00      MEMB
ATOM    554  C35 POPC    2       5.283  11.985  10.995  1.00  0.00      MEMB
ATOM    555  H5X POPC    2       4.577  12.723  11.429  1.00  0.00      MEMB
ATOM    556  H5Y POPC    2       4.826  10.988  11.145  1.00  0.00      MEMB
ATOM    557  C36 POPC    2       5.357  12.252   9.501  1.00  0.00      MEMB
ATOM    558  H6X POPC    2       6.073  13.072   9.286  1.00  0.00      MEMB
ATOM    559  H6Y POPC    2       4.381  12.616   9.101  1.00  0.00      MEMB
ATOM    560  C37 POPC    2       5.755  11.043   8.693  1.00  0.00      MEMB
ATOM    561  H7X POPC    2       5.013  10.214   8.718  1.00  0.00      MEMB
ATOM    562  H7Y POPC    2       6.708  10.590   9.084  1.00  0.00      MEMB
ATOM    563  C38 POPC    2       5.832  11.583   7.269  1.00  0.00      MEMB
ATOM    564  H8X POPC    2       6.003  10.822   6.517  1.00  0.00      MEMB
ATOM    565  H8Y POPC    2       6.652  12.327   7.175  1.00  0.00      MEMB
ATOM    566  C39 POPC    2       4.558  11.838   6.540  1.00  0.00      MEMB
ATOM    567  H9X POPC    2       4.133  12.682   7.084  1.00  0.00      MEMB
ATOM    568  H9Y POPC    2       3.890  10.944   6.610  1.00  0.00      MEMB
ATOM    569 C310 POPC    2       4.845  12.162   5.072  1.00  0.00      MEMB
ATOM    570 H10X POPC    2       5.069  11.224   4.502  1.00  0.00      MEMB
ATOM    571 H10Y POPC    2       5.731  12.838   4.999  1.00  0.00      MEMB
ATOM    572 C311 POPC    2       3.639  12.894   4.529  1.00  0.00      MEMB
ATOM    573 H11X POPC    2       3.433  13.783   5.177  1.00  0.00      MEMB
ATOM    574 H11Y POPC    2       2.761  12.218   4.603  1.00  0.00      MEMB
ATOM    575 C312 POPC    2       3.825  13.400   3.116  1.00  0.00      MEMB
ATOM    576 H12X POPC    2       4.038  12.581   2.394  1.00  0.00      MEMB
ATOM    577 H12Y POPC    2       4.723  14.061   3.108  1.00  0.00      MEMB
ATOM    578 C313 POPC    2       2.553  14.133   2.716  1.00  0.00      MEMB
ATOM    579 H13X POPC    2       2.326  14.976   3.396  1.00  0.00      MEMB
ATOM    580 H13Y POPC    2       1.695  13.425   2.587  1.00  0.00      MEMB
ATOM    581 C314 POPC    2       2.682  14.790   1.418  1.00  0.00      MEMB
ATOM    582 H14X POPC    2       1.797  15.328   1.069  1.00  0.00      MEMB
ATOM    583 H14Y POPC    2       2.674  13.904   0.735  1.00  0.00      MEMB
ATOM    584 C315 POPC    2       3.845  15.811   1.313  1.00  0.00      MEMB
ATOM    585 H15X POPC    2       3.771  16.357   0.396  1.00  0.00      MEMB
ATOM    586 H15Y POPC    2       4.833  15.459   1.205  1.00  0.00      MEMB
ATOM    587 C316 POPC    2       3.827  17.060   2.074  1.00  0.00      MEMB
ATOM    588 H16X POPC    2       4.517  17.796   1.580  1.00  0.00      MEMB
ATOM    589 H16Y POPC    2       4.162  16.744   3.069  1.00  0.00      MEMB
ATOM    590 H16Z POPC    2       2.783  17.415   1.987  1.00  0.00      MEMB
ATOM    591  N   POPC    3       5.847   4.525  21.025  1.00  0.00      MEMB
ATOM    592  C12 POPC    3       6.917   3.617  20.753  1.00  0.00      MEMB
ATOM    593 H12A POPC    3       6.228   2.872  20.501  1.00  0.00      MEMB
ATOM    594 H12B POPC    3       7.214   3.043  21.623  1.00  0.00      MEMB
ATOM    595  C13 POPC    3       6.659   5.646  21.120  1.00  0.00      MEMB
ATOM    596 H13A POPC    3       7.319   5.443  21.937  1.00  0.00      MEMB
ATOM    597 H13B POPC    3       7.181   5.747  20.168  1.00  0.00      MEMB
ATOM    598 H13C POPC    3       5.967   6.392  21.367  1.00  0.00      MEMB
ATOM    599  C14 POPC    3       5.041   4.523  19.841  1.00  0.00      MEMB
ATOM    600 H14A POPC    3       4.245   3.749  19.822  1.00  0.00      MEMB
ATOM    601 H14B POPC    3       4.385   5.350  19.736  1.00  0.00      MEMB
ATOM    602 H14C POPC    3       5.425   4.629  18.834  1.00  0.00      MEMB
ATOM    603  C15 POPC    3       5.142   4.277  22.349  1.00  0.00      MEMB
ATOM    604 H15A POPC    3       4.438   3.434  22.387  1.00  0.00      MEMB
ATOM    605 H15B POPC    3       4.464   5.103  22.559  1.00  0.00      MEMB
ATOM    606 H15C POPC    3       5.831   4.185  23.178  1.00  0.00      MEMB
ATOM    607  C11 POPC    3       7.836   3.563  19.439  1.00  0.00      MEMB
ATOM    608 H11A POPC    3       8.199   2.484  19.324  1.00  0.00      MEMB
ATOM    609 H11B POPC    3       8.674   4.191  19.618  1.00  0.00      MEMB
ATOM    610  P   POPC    3       7.570   3.794  16.731  1.00  0.00      MEMB
ATOM    611  O13 POPC    3       6.570   3.353  15.729  1.00  0.00      MEMB
ATOM    612  O14 POPC    3       8.573   2.878  17.040  1.00  0.00      MEMB
ATOM    613  O12 POPC    3       7.152   4.011  18.227  1.00  0.00      MEMB
ATOM    614  O11 POPC    3       7.838   5.294  16.797  1.00  0.00      MEMB
ATOM    615  C1  POPC    3       6.617   5.973  17.033  1.00  0.00      MEMB
ATOM    616  HA  POPC    3       6.593   6.453  18.043  1.00  0.00      MEMB
ATOM    617  HB  POPC    3       5.689   5.319  17.107  1.00  0.00      MEMB
ATOM    618  C2  POPC    3       6.514   6.941  15.856  1.00  0.00      MEMB
ATOM    619  HS  POPC    3       5.786   7.614  15.986  1.00  0.00      MEMB
ATOM    620  O21 POPC    3       6.373   6.317  14.539  1.00  0.00      MEMB
ATOM    621  C21 POPC    3       5.252   5.653  14.099  1.00  0.00      MEMB
ATOM    622  O22 POPC    3       4.275   5.235  14.636  1.00  0.00      MEMB
ATOM    623  C22 POPC    3       5.063   5.191  12.734  1.00  0.00      MEMB
ATOM    624  H2R POPC    3       3.968   4.864  12.715  1.00  0.00      MEMB
ATOM    625  H2S POPC    3       5.650   4.267  12.816  1.00  0.00      MEMB
ATOM    626  C3  POPC    3       7.645   7.963  15.857  1.00  0.00      MEMB
ATOM    627  HX  POPC    3       7.720   8.365  16.900  1.00  0.00      MEMB
ATOM    628  HY  POPC    3       7.364   8.847  15.234  1.00  0.00      MEMB
ATOM    629  O31 POPC    3       8.815   7.340  15.490  1.00  0.00      MEMB
ATOM    630  C31 POPC    3       9.255   7.703  14.318  1.00  0.00      MEMB
ATOM    631  O32 POPC    3       8.823   8.530  13.553  1.00  0.00      MEMB
ATOM    632  C32 POPC    3      10.522   7.113  14.191  1.00  0.00      MEMB
ATOM    633  H2X POPC    3      10.706   6.678  15.197  1.00  0.00      MEMB
ATOM    634  H2Y POPC    3      11.271   7.947  14.072  1.00  0.00      MEMB
ATOM    635  C23 POPC    3       5.244   6.196  11.618  1.00  0.00      MEMB
ATOM    636  H3R POPC    3       6.254   6.638  11.693  1.00  0.00      MEMB
ATOM    637  H3S POPC    3       4.478   6.997  11.705  1.00  0.00      MEMB
ATOM    638  C24 POPC    3       5.101   5.502  10.270  1.00  0.00      MEMB
ATOM    639  H4R POPC    3       4.044   5.189  10.120  1.00  0.00      MEMB
ATOM    640  H4S POPC    3       5.748   4.598  10.314  1.00  0.00      MEMB
ATOM    641  C25 POPC    3       5.595   6.284   9.045  1.00  0.00      MEMB
ATOM    642  H5R POPC    3       4.970   7.182   8.850  1.00  0.00      MEMB
ATOM    643  H5S POPC    3       5.442   5.563   8.211  1.00  0.00      MEMB
ATOM    644  C26 POPC    3       7.098   6.619   9.101  1.00  0.00      MEMB
ATOM    645  H6R POPC    3       7.608   5.767   9.608  1.00  0.00      MEMB
ATOM    646  H6S POPC    3       7.260   7.553   9.685  1.00  0.00      MEMB
ATOM    647  C27 POPC    3       7.838   6.673   7.754  1.00  0.00      MEMB
ATOM    648  H7R POPC    3       7.849   5.648   7.332  1.00  0.00      MEMB
ATOM    649  H7S POPC    3       8.894   7.001   7.919  1.00  0.00      MEMB
ATOM    650  C28 POPC    3       7.164   7.442   6.642  1.00  0.00      MEMB
ATOM    651  H8R POPC    3       6.157   7.031   6.434  1.00  0.00      MEMB
ATOM    652  H8S POPC    3       7.745   7.335   5.713  1.00  0.00      MEMB
ATOM    653  C29 POPC    3       7.090   8.855   7.005  1.00  0.00      MEMB
ATOM    654  H91 POPC    3       6.065   9.122   7.329  1.00  0.00      MEMB
ATOM    655 C210 POPC    3       8.050   9.773   6.726  1.00  0.00      MEMB
ATOM    656 H101 POPC    3       7.901  10.860   6.823  1.00  0.00      MEMB
ATOM    657 C211 POPC    3       9.324   9.557   6.025  1.00  0.00      MEMB
ATOM    658 H11R POPC    3       9.822   8.769   6.572  1.00  0.00      MEMB
ATOM    659 H11S POPC    3       9.868  10.530   6.084  1.00  0.00      MEMB
ATOM    660 C212 POPC    3       9.323   9.047   4.586  1.00  0.00      MEMB
ATOM    661 H12R POPC    3       8.911   8.083   4.318  1.00  0.00      MEMB
ATOM    662 H12S POPC    3      10.311   9.252   4.059  1.00  0.00      MEMB
ATOM    663 C213 POPC    3       8.165   9.606   3.901  1.00  0.00      MEMB
ATOM    664 H13R POPC    3       8.936  10.393   4.039  1.00  0.00      MEMB
ATOM    665 H13S POPC    3       7.355  10.215   4.336  1.00  0.00      MEMB
ATOM    666 C214 POPC    3       7.820   9.110   2.440  1.00  0.00      MEMB
ATOM    667 H14R POPC    3       7.165   9.779   1.811  1.00  0.00      MEMB
ATOM    668 H14S POPC    3       7.015   8.426   2.583  1.00  0.00      MEMB
ATOM    669 C215 POPC    3       9.007   8.670   1.538  1.00  0.00      MEMB
ATOM    670 H15R POPC    3       9.655   8.034   2.097  1.00  0.00      MEMB
ATOM    671 H15S POPC    3       9.766   9.497   1.286  1.00  0.00      MEMB
ATOM    672 C216 POPC    3       8.431   8.213   0.126  1.00  0.00      MEMB
ATOM    673 H16R POPC    3       7.693   8.835  -0.451  1.00  0.00      MEMB
ATOM    674 H16S POPC    3       7.779   7.381   0.279  1.00  0.00      MEMB
ATOM    675 C217 POPC    3       9.514   8.324  -0.879  1.00  0.00      MEMB
ATOM    676 H17R POPC    3      10.209   9.187  -0.873  1.00  0.00      MEMB
ATOM    677 H17S POPC    3       9.149   8.232  -1.929  1.00  0.00      MEMB
ATOM    678 C218 POPC    3      10.235   7.202  -0.380  1.00  0.00      MEMB
ATOM    679 H18R POPC    3       9.635   6.330  -0.621  1.00  0.00      MEMB
ATOM    680 H18S POPC    3      10.511   7.026   0.662  1.00  0.00      MEMB
ATOM    681 H18T POPC    3      11.091   7.147  -0.973  1.00  0.00      MEMB
ATOM    682  C33 POPC    3      10.777   6.050  13.122  1.00  0.00      MEMB
ATOM    683  H3X POPC    3      11.756   5.604  13.242  1.00  0.00      MEMB
ATOM    684  H3Y POPC    3      10.768   6.539  12.134  1.00  0.00      MEMB
ATOM    685  C34 POPC    3       9.891   4.828  13.165  1.00  0.00      MEMB
ATOM    686  H4X POPC    3       8.906   5.243  13.348  1.00  0.00      MEMB
ATOM    687  H4Y POPC    3       9.969   3.998  13.870  1.00  0.00      MEMB
ATOM    688  C35 POPC    3      10.096   3.972  11.962  1.00  0.00      MEMB
ATOM    689  H5X POPC    3      11.162   3.699  11.923  1.00  0.00      MEMB
ATOM    690  H5Y POPC    3       9.857   4.668  11.146  1.00  0.00      MEMB
ATOM    691  C36 POPC    3       9.244   2.706  11.955  1.00  0.00      MEMB
ATOM    692  H6X POPC    3       8.253   2.987  12.377  1.00  0.00      MEMB
ATOM    693  H6Y POPC    3       9.660   1.870  12.564  1.00  0.00      MEMB
ATOM    694  C37 POPC    3       9.005   2.173  10.547  1.00  0.00      MEMB
ATOM    695  H7X POPC    3       9.898   1.631  10.167  1.00  0.00      MEMB
ATOM    696  H7Y POPC    3       8.773   3.060   9.917  1.00  0.00      MEMB
ATOM    697  C38 POPC    3       7.828   1.201  10.497  1.00  0.00      MEMB
ATOM    698  H8X POPC    3       7.410   1.158  11.525  1.00  0.00      MEMB
ATOM    699  H8Y POPC    3       8.188   0.191  10.188  1.00  0.00      MEMB
ATOM    700  C39 POPC    3       6.701   1.645   9.577  1.00  0.00      MEMB
ATOM    701  H9X POPC    3       6.211   2.577   9.939  1.00  0.00      MEMB
ATOM    702  H9Y POPC    3       5.919   0.851   9.550  1.00  0.00      MEMB
ATOM    703 C310 POPC    3       7.170   1.841   8.148  1.00  0.00      MEMB
ATOM    704 H10X POPC    3       7.544   0.865   7.760  1.00  0.00      MEMB
ATOM    705 H10Y POPC    3       8.006   2.568   8.057  1.00  0.00      MEMB
ATOM    706 C311 POPC    3       5.974   2.313   7.338  1.00  0.00      MEMB
ATOM    707 H11X POPC    3       5.689   3.347   7.626  1.00  0.00      MEMB
ATOM    708 H11Y POPC    3       5.103   1.665   7.580  1.00  0.00      MEMB
ATOM    709 C312 POPC    3       6.264   2.222   5.855  1.00  0.00      MEMB
ATOM    710 H12X POPC    3       5.308   2.390   5.311  1.00  0.00      MEMB
ATOM    711 H12Y POPC    3       6.616   1.176   5.685  1.00  0.00      MEMB
ATOM    712 C313 POPC    3       7.294   3.272   5.415  1.00  0.00      MEMB
ATOM    713 H13X POPC    3       8.267   3.102   5.923  1.00  0.00      MEMB
ATOM    714 H13Y POPC    3       6.937   4.282   5.718  1.00  0.00      MEMB
ATOM    715 C314 POPC    3       7.554   3.273   3.914  1.00  0.00      MEMB
ATOM    716 H14X POPC    3       6.592   3.429   3.369  1.00  0.00      MEMB
ATOM    717 H14Y POPC    3       8.000   2.291   3.634  1.00  0.00      MEMB
ATOM    718 C315 POPC    3       8.544   4.348   3.482  1.00  0.00      MEMB
ATOM    719 H15X POPC    3       9.516   4.238   4.017  1.00  0.00      MEMB
ATOM    720 H15Y POPC    3       8.162   5.346   3.778  1.00  0.00      MEMB
ATOM    721 C316 POPC    3       8.697   4.338   1.965  1.00  0.00      MEMB
ATOM    722 H16X POPC    3       7.862   4.914   1.510  1.00  0.00      MEMB
ATOM    723 H16Y POPC    3       8.668   3.307   1.551  1.00  0.00      MEMB
ATOM    724 H16Z POPC    3       9.649   4.817   1.677  1.00  0.00      MEMB
ATOM    725  N   POPC    4       9.072  -3.287  18.829  1.00  0.00      MEMB
ATOM    726  C12 POPC    4      10.584  -3.257  18.857  1.00  0.00      MEMB
ATOM    727 H12A POPC    4      10.889  -2.289  19.214  1.00  0.00      MEMB
ATOM    728 H12B POPC    4      10.823  -3.308  17.814  1.00  0.00      MEMB
ATOM    729  C13 POPC    4       8.309  -2.608  19.816  1.00  0.00      MEMB
ATOM    730 H13A POPC    4       8.922  -1.840  20.276  1.00  0.00      MEMB
ATOM    731 H13B POPC    4       7.235  -2.499  19.922  1.00  0.00      MEMB
ATOM    732 H13C POPC    4       8.217  -3.320  20.655  1.00  0.00      MEMB
ATOM    733  C14 POPC    4       8.385  -2.526  17.791  1.00  0.00      MEMB
ATOM    734 H14A POPC    4       7.296  -2.639  17.930  1.00  0.00      MEMB
ATOM    735 H14B POPC    4       8.624  -1.482  17.996  1.00  0.00      MEMB
ATOM    736 H14C POPC    4       8.643  -2.834  16.816  1.00  0.00      MEMB
ATOM    737  C15 POPC    4       8.852  -4.687  18.853  1.00  0.00      MEMB
ATOM    738 H15A POPC    4       8.819  -5.073  17.842  1.00  0.00      MEMB
ATOM    739 H15B POPC    4       7.886  -4.833  19.256  1.00  0.00      MEMB
ATOM    740 H15C POPC    4       9.339  -5.310  19.605  1.00  0.00      MEMB
ATOM    741  C11 POPC    4      11.391  -4.426  19.646  1.00  0.00      MEMB
ATOM    742 H11A POPC    4      11.072  -4.705  20.660  1.00  0.00      MEMB
ATOM    743 H11B POPC    4      12.436  -4.096  19.890  1.00  0.00      MEMB
ATOM    744  P   POPC    4      12.567  -6.513  18.839  1.00  0.00      MEMB
ATOM    745  O13 POPC    4      12.977  -7.203  20.070  1.00  0.00      MEMB
ATOM    746  O14 POPC    4      13.450  -5.543  18.177  1.00  0.00      MEMB
ATOM    747  O12 POPC    4      11.247  -5.721  19.141  1.00  0.00      MEMB
ATOM    748  O11 POPC    4      11.939  -7.433  17.764  1.00  0.00      MEMB
ATOM    749  C1  POPC    4      10.583  -7.286  17.381  1.00  0.00      MEMB
ATOM    750  HA  POPC    4       9.783  -7.309  18.122  1.00  0.00      MEMB
ATOM    751  HB  POPC    4      10.395  -8.250  17.419  1.00  0.00      MEMB
ATOM    752  C2  POPC    4      10.231  -6.791  15.961  1.00  0.00      MEMB
ATOM    753  HS  POPC    4      10.834  -7.094  15.073  1.00  0.00      MEMB
ATOM    754  O21 POPC    4      10.257  -5.429  16.045  1.00  0.00      MEMB
ATOM    755  C21 POPC    4      11.431  -5.043  15.536  1.00  0.00      MEMB
ATOM    756  O22 POPC    4      12.363  -5.714  15.139  1.00  0.00      MEMB
ATOM    757  C22 POPC    4      11.228  -3.604  15.304  1.00  0.00      MEMB
ATOM    758  H2R POPC    4      12.229  -3.200  15.135  1.00  0.00      MEMB
ATOM    759  H2S POPC    4      10.792  -3.207  16.231  1.00  0.00      MEMB
ATOM    760  C3  POPC    4       8.878  -7.347  15.473  1.00  0.00      MEMB
ATOM    761  HX  POPC    4       8.387  -7.301  16.450  1.00  0.00      MEMB
ATOM    762  HY  POPC    4       8.609  -8.423  15.238  1.00  0.00      MEMB
ATOM    763  O31 POPC    4       8.332  -6.494  14.414  1.00  0.00      MEMB
ATOM    764  C31 POPC    4       8.861  -6.818  13.339  1.00  0.00      MEMB
ATOM    765  O32 POPC    4       9.695  -7.622  13.278  1.00  0.00      MEMB
ATOM    766  C32 POPC    4       8.523  -6.098  12.074  1.00  0.00      MEMB
ATOM    767  H2X POPC    4       8.626  -5.075  12.210  1.00  0.00      MEMB
ATOM    768  H2Y POPC    4       7.488  -6.467  11.918  1.00  0.00      MEMB
ATOM    769  C23 POPC    4      10.369  -3.359  14.051  1.00  0.00      MEMB
ATOM    770  H3R POPC    4      10.257  -2.270  13.883  1.00  0.00      MEMB
ATOM    771  H3S POPC    4       9.344  -3.769  14.225  1.00  0.00      MEMB
ATOM    772  C24 POPC    4      11.025  -3.903  12.766  1.00  0.00      MEMB
ATOM    773  H4R POPC    4      10.300  -3.736  11.944  1.00  0.00      MEMB
ATOM    774  H4S POPC    4      11.253  -4.990  12.862  1.00  0.00      MEMB
ATOM    775  C25 POPC    4      12.346  -3.266  12.328  1.00  0.00      MEMB
ATOM    776  H5R POPC    4      13.029  -3.348  13.208  1.00  0.00      MEMB
ATOM    777  H5S POPC    4      12.222  -2.176  12.147  1.00  0.00      MEMB
ATOM    778  C26 POPC    4      12.931  -3.961  11.060  1.00  0.00      MEMB
ATOM    779  H6R POPC    4      13.143  -5.047  11.173  1.00  0.00      MEMB
ATOM    780  H6S POPC    4      13.912  -3.551  10.967  1.00  0.00      MEMB
ATOM    781  C27 POPC    4      12.179  -3.798   9.722  1.00  0.00      MEMB
ATOM    782  H7R POPC    4      11.148  -4.117   9.949  1.00  0.00      MEMB
ATOM    783  H7S POPC    4      12.593  -4.479   8.934  1.00  0.00      MEMB
ATOM    784  C28 POPC    4      12.057  -2.405   9.086  1.00  0.00      MEMB
ATOM    785  H8R POPC    4      11.885  -1.621   9.856  1.00  0.00      MEMB
ATOM    786  H8S POPC    4      11.140  -2.465   8.455  1.00  0.00      MEMB
ATOM    787  C29 POPC    4      13.246  -2.117   8.213  1.00  0.00      MEMB
ATOM    788  H91 POPC    4      14.041  -1.524   8.704  1.00  0.00      MEMB
ATOM    789 C210 POPC    4      13.374  -2.432   6.899  1.00  0.00      MEMB
ATOM    790 H101 POPC    4      14.278  -2.069   6.377  1.00  0.00      MEMB
ATOM    791 C211 POPC    4      12.409  -3.118   5.978  1.00  0.00      MEMB
ATOM    792 H11R POPC    4      11.650  -3.630   6.600  1.00  0.00      MEMB
ATOM    793 H11S POPC    4      12.955  -3.879   5.379  1.00  0.00      MEMB
ATOM    794 C212 POPC    4      11.541  -2.281   5.007  1.00  0.00      MEMB
ATOM    795 H12R POPC    4      11.045  -1.439   5.536  1.00  0.00      MEMB
ATOM    796 H12S POPC    4      10.716  -2.977   4.722  1.00  0.00      MEMB
ATOM    797 C213 POPC    4      12.232  -1.748   3.736  1.00  0.00      MEMB
ATOM    798 H13R POPC    4      13.290  -1.456   3.922  1.00  0.00      MEMB
ATOM    799 H13S POPC    4      11.710  -0.803   3.460  1.00  0.00      MEMB
ATOM    800 C214 POPC    4      12.269  -2.765   2.575  1.00  0.00      MEMB
ATOM    801 H14R POPC    4      12.719  -3.705   2.950  1.00  0.00      MEMB
ATOM    802 H14S POPC    4      12.946  -2.387   1.799  1.00  0.00      MEMB
ATOM    803 C215 POPC    4      10.950  -3.110   1.875  1.00  0.00      MEMB
ATOM    804 H15R POPC    4      10.332  -3.725   2.561  1.00  0.00      MEMB
ATOM    805 H15S POPC    4      11.149  -3.725   0.968  1.00  0.00      MEMB
ATOM    806 C216 POPC    4      10.123  -1.887   1.495  1.00  0.00      MEMB
ATOM    807 H16R POPC    4      10.721  -1.142   0.928  1.00  0.00      MEMB
ATOM    808 H16S POPC    4       9.818  -1.419   2.454  1.00  0.00      MEMB
ATOM    809 C217 POPC    4       8.862  -2.254   0.712  1.00  0.00      MEMB
ATOM    810 H17R POPC    4       9.134  -2.792  -0.227  1.00  0.00      MEMB
ATOM    811 H17S POPC    4       8.366  -1.304   0.419  1.00  0.00      MEMB
ATOM    812 C218 POPC    4       7.907  -3.152   1.501  1.00  0.00      MEMB
ATOM    813 H18R POPC    4       7.519  -2.674   2.422  1.00  0.00      MEMB
ATOM    814 H18S POPC    4       8.432  -4.091   1.784  1.00  0.00      MEMB
ATOM    815 H18T POPC    4       7.029  -3.407   0.880  1.00  0.00      MEMB
ATOM    816  C33 POPC    4       9.615  -6.069  10.845  1.00  0.00      MEMB
ATOM    817  H3X POPC    4       9.594  -7.014  11.264  1.00  0.00      MEMB
ATOM    818  H3Y POPC    4      10.698  -6.250  10.930  1.00  0.00      MEMB
ATOM    819  C34 POPC    4       9.166  -5.937   9.237  1.00  0.00      MEMB
ATOM    820  H4X POPC    4       9.251  -4.892   9.174  1.00  0.00      MEMB
ATOM    821  H4Y POPC    4       8.086  -6.114   8.976  1.00  0.00      MEMB
ATOM    822  C35 POPC    4       9.744  -6.805   8.024  1.00  0.00      MEMB
ATOM    823  H5X POPC    4       9.406  -7.884   7.944  1.00  0.00      MEMB
ATOM    824  H5Y POPC    4      10.841  -6.754   8.157  1.00  0.00      MEMB
ATOM    825  C36 POPC    4       9.438  -6.526   6.603  1.00  0.00      MEMB
ATOM    826  H6X POPC    4       9.765  -5.486   6.565  1.00  0.00      MEMB
ATOM    827  H6Y POPC    4       8.348  -6.658   6.410  1.00  0.00      MEMB
ATOM    828  C37 POPC    4      10.307  -7.459   5.762  1.00  0.00      MEMB
ATOM    829  H7X POPC    4      10.160  -8.517   6.110  1.00  0.00      MEMB
ATOM    830  H7Y POPC    4      11.377  -7.170   5.808  1.00  0.00      MEMB
ATOM    831  C38 POPC    4       9.961  -7.425   4.330  1.00  0.00      MEMB
ATOM    832  H8X POPC    4      10.558  -8.230   3.815  1.00  0.00      MEMB
ATOM    833  H8Y POPC    4      10.068  -6.451   3.819  1.00  0.00      MEMB
ATOM    834  C39 POPC    4       8.558  -7.704   4.132  1.00  0.00      MEMB
ATOM    835  H9X POPC    4       7.769  -6.916   4.110  1.00  0.00      MEMB
ATOM    836  H9Y POPC    4       8.206  -8.534   4.802  1.00  0.00      MEMB
ATOM    837 C310 POPC    4       8.675  -8.038   2.710  1.00  0.00      MEMB
ATOM    838 H10X POPC    4       8.167  -8.899   2.921  1.00  0.00      MEMB
ATOM    839 H10Y POPC    4       9.312  -8.800   2.294  1.00  0.00      MEMB
ATOM    840 C311 POPC    4       8.122  -7.009   1.723  1.00  0.00      MEMB
ATOM    841 H11X POPC    4       7.202  -6.446   1.869  1.00  0.00      MEMB
ATOM    842 H11Y POPC    4       7.769  -7.462   0.826  1.00  0.00      MEMB
ATOM    843 C312 POPC    4       9.180  -6.412   1.089  1.00  0.00      MEMB
ATOM    844 H12X POPC    4       9.911  -6.324   1.887  1.00  0.00      MEMB
ATOM    845 H12Y POPC    4       8.851  -5.699   0.330  1.00  0.00      MEMB
ATOM    846 C313 POPC    4       9.827  -7.330   0.317  1.00  0.00      MEMB
ATOM    847 H13X POPC    4       9.064  -7.973  -0.149  1.00  0.00      MEMB
ATOM    848 H13Y POPC    4      10.024  -8.163   0.767  1.00  0.00      MEMB
ATOM    849 C314 POPC    4      10.966  -6.706  -0.372  1.00  0.00      MEMB
ATOM    850 H14X POPC    4      10.666  -6.065  -1.216  1.00  0.00      MEMB
ATOM    851 H14Y POPC    4      11.506  -7.505  -0.870  1.00  0.00      MEMB
ATOM    852 C315 POPC    4      12.179  -6.411   0.326  1.00  0.00      MEMB
ATOM    853 H15X POPC    4      12.670  -7.453   0.510  1.00  0.00      MEMB
ATOM    854 H15Y POPC    4      12.188  -5.894   1.250  1.00  0.00      MEMB
ATOM    855 C316 POPC    4      12.757  -5.305  -0.569  1.00  0.00      MEMB
ATOM    856 H16X POPC    4      12.385  -4.678  -1.348  1.00  0.00      MEMB
ATOM    857 H16Y POPC    4      12.636  -5.774  -1.624  1.00  0.00      MEMB
ATOM    858 H16Z POPC    4      13.850  -5.206  -0.275  1.00  0.00      MEMB
ATOM    859  N   POPC    5      -6.416  11.145  19.798  1.00  0.00      MEMB
ATOM    860  C12 POPC    5      -7.645  10.745  19.018  1.00  0.00      MEMB
ATOM    861 H12A POPC    5      -7.360  10.694  17.962  1.00  0.00      MEMB
ATOM    862 H12B POPC    5      -8.433  11.457  19.136  1.00  0.00      MEMB
ATOM    863  C13 POPC    5      -6.681  10.987  21.257  1.00  0.00      MEMB
ATOM    864 H13A POPC    5      -7.215  10.051  21.456  1.00  0.00      MEMB
ATOM    865 H13B POPC    5      -5.758  10.965  21.816  1.00  0.00      MEMB
ATOM    866 H13C POPC    5      -7.250  11.812  21.651  1.00  0.00      MEMB
ATOM    867  C14 POPC    5      -5.243  10.282  19.381  1.00  0.00      MEMB
ATOM    868 H14A POPC    5      -4.320  10.607  19.822  1.00  0.00      MEMB
ATOM    869 H14B POPC    5      -5.421   9.212  19.595  1.00  0.00      MEMB
ATOM    870 H14C POPC    5      -5.136  10.288  18.299  1.00  0.00      MEMB
ATOM    871  C15 POPC    5      -6.073  12.550  19.475  1.00  0.00      MEMB
ATOM    872 H15A POPC    5      -6.924  13.207  19.590  1.00  0.00      MEMB
ATOM    873 H15B POPC    5      -5.686  12.615  18.469  1.00  0.00      MEMB
ATOM    874 H15C POPC    5      -5.245  12.903  20.084  1.00  0.00      MEMB
ATOM    875  C11 POPC    5      -8.306   9.441  19.440  1.00  0.00      MEMB
ATOM    876 H11A POPC    5      -9.195   9.224  18.778  1.00  0.00      MEMB
ATOM    877 H11B POPC    5      -8.594   9.410  20.486  1.00  0.00      MEMB
ATOM    878  P   POPC    5      -7.203   7.799  18.147  1.00  0.00      MEMB
ATOM    879  O13 POPC    5      -8.379   6.893  17.972  1.00  0.00      MEMB
ATOM    880  O14 POPC    5      -5.776   7.430  18.024  1.00  0.00      MEMB
ATOM    881  O12 POPC    5      -7.360   8.454  19.472  1.00  0.00      MEMB
ATOM    882  O11 POPC    5      -7.134   8.818  17.023  1.00  0.00      MEMB
ATOM    883  C1  POPC    5      -7.412   8.452  15.673  1.00  0.00      MEMB
ATOM    884  HA  POPC    5      -8.375   8.931  15.457  1.00  0.00      MEMB
ATOM    885  HB  POPC    5      -7.481   7.376  15.382  1.00  0.00      MEMB
ATOM    886  C2  POPC    5      -6.344   9.055  14.786  1.00  0.00      MEMB
ATOM    887  HS  POPC    5      -5.356   8.666  15.144  1.00  0.00      MEMB
ATOM    888  O21 POPC    5      -6.523  10.470  14.979  1.00  0.00      MEMB
ATOM    889  C21 POPC    5      -5.443  11.205  14.811  1.00  0.00      MEMB
ATOM    890  O22 POPC    5      -4.357  10.809  14.446  1.00  0.00      MEMB
ATOM    891  C22 POPC    5      -5.716  12.650  15.178  1.00  0.00      MEMB
ATOM    892  H2R POPC    5      -4.828  13.123  15.602  1.00  0.00      MEMB
ATOM    893  H2S POPC    5      -6.507  12.696  15.971  1.00  0.00      MEMB
ATOM    894  C3  POPC    5      -6.582   8.596  13.323  1.00  0.00      MEMB
ATOM    895  HX  POPC    5      -7.681   8.636  13.151  1.00  0.00      MEMB
ATOM    896  HY  POPC    5      -6.249   7.521  13.277  1.00  0.00      MEMB
ATOM    897  O31 POPC    5      -5.988   9.472  12.342  1.00  0.00      MEMB
ATOM    898  C31 POPC    5      -4.972   8.965  11.682  1.00  0.00      MEMB
ATOM    899  O32 POPC    5      -4.412   7.910  11.920  1.00  0.00      MEMB
ATOM    900  C32 POPC    5      -4.698   9.825  10.449  1.00  0.00      MEMB
ATOM    901  H2X POPC    5      -4.081  10.696  10.740  1.00  0.00      MEMB
ATOM    902  H2Y POPC    5      -5.655  10.222  10.054  1.00  0.00      MEMB
ATOM    903  C23 POPC    5      -6.080  13.371  13.878  1.00  0.00      MEMB
ATOM    904  H3R POPC    5      -5.711  13.021  12.901  1.00  0.00      MEMB
ATOM    905  H3S POPC    5      -6.032  14.499  13.914  1.00  0.00      MEMB
ATOM    906  C24 POPC    5      -7.488  13.045  13.802  1.00  0.00      MEMB
ATOM    907  H4R POPC    5      -7.595  13.671  14.754  1.00  0.00      MEMB
ATOM    908  H4S POPC    5      -7.962  12.117  14.169  1.00  0.00      MEMB
ATOM    909  C25 POPC    5      -8.095  13.427  12.403  1.00  0.00      MEMB
ATOM    910  H5R POPC    5      -8.118  14.470  12.026  1.00  0.00      MEMB
ATOM    911  H5S POPC    5      -9.158  13.518  12.468  1.00  0.00      MEMB
ATOM    912  C26 POPC    5      -8.306  12.256  11.558  1.00  0.00      MEMB
ATOM    913  H6R POPC    5      -8.791  11.454  12.176  1.00  0.00      MEMB
ATOM    914  H6S POPC    5      -7.278  12.059  11.324  1.00  0.00      MEMB
ATOM    915  C27 POPC    5      -9.047  12.622  10.311  1.00  0.00      MEMB
ATOM    916  H7R POPC    5      -8.727  13.618   9.938  1.00  0.00      MEMB
ATOM    917  H7S POPC    5     -10.022  12.749  10.726  1.00  0.00      MEMB
ATOM    918  C28 POPC    5      -9.131  11.485   9.308  1.00  0.00      MEMB
ATOM    919  H8R POPC    5      -8.139  11.419   8.858  1.00  0.00      MEMB
ATOM    920  H8S POPC    5      -9.824  11.665   8.469  1.00  0.00      MEMB
ATOM    921  C29 POPC    5      -9.588  10.244  10.014  1.00  0.00      MEMB
ATOM    922  H91 POPC    5     -10.409  10.405  10.726  1.00  0.00      MEMB
ATOM    923 C210 POPC    5      -9.075   9.025   9.839  1.00  0.00      MEMB
ATOM    924 H101 POPC    5      -9.470   8.207  10.459  1.00  0.00      MEMB
ATOM    925 C211 POPC    5      -7.946   8.660   8.901  1.00  0.00      MEMB
ATOM    926 H11R POPC    5      -7.130   8.245   9.526  1.00  0.00      MEMB
ATOM    927 H11S POPC    5      -7.502   9.520   8.345  1.00  0.00      MEMB
ATOM    928 C212 POPC    5      -8.318   7.582   7.863  1.00  0.00      MEMB
ATOM    929 H12R POPC    5      -8.970   6.823   8.326  1.00  0.00      MEMB
ATOM    930 H12S POPC    5      -7.389   7.046   7.561  1.00  0.00      MEMB
ATOM    931 C213 POPC    5      -9.030   8.110   6.633  1.00  0.00      MEMB
ATOM    932 H13R POPC    5      -9.735   8.950   6.844  1.00  0.00      MEMB
ATOM    933 H13S POPC    5      -9.608   7.326   6.090  1.00  0.00      MEMB
ATOM    934 C214 POPC    5      -8.061   8.615   5.626  1.00  0.00      MEMB
ATOM    935 H14R POPC    5      -7.459   9.489   5.945  1.00  0.00      MEMB
ATOM    936 H14S POPC    5      -8.872   8.960   4.960  1.00  0.00      MEMB
ATOM    937 C215 POPC    5      -7.033   7.622   5.039  1.00  0.00      MEMB
ATOM    938 H15R POPC    5      -7.493   6.667   5.099  1.00  0.00      MEMB
ATOM    939 H15S POPC    5      -6.200   7.588   5.731  1.00  0.00      MEMB
ATOM    940 C216 POPC    5      -6.205   7.927   3.801  1.00  0.00      MEMB
ATOM    941 H16R POPC    5      -5.645   8.846   3.943  1.00  0.00      MEMB
ATOM    942 H16S POPC    5      -6.796   8.104   3.013  1.00  0.00      MEMB
ATOM    943 C217 POPC    5      -5.321   7.033   3.014  1.00  0.00      MEMB
ATOM    944 H17R POPC    5      -5.650   6.074   2.643  1.00  0.00      MEMB
ATOM    945 H17S POPC    5      -4.542   6.780   3.719  1.00  0.00      MEMB
ATOM    946 C218 POPC    5      -4.930   7.673   1.696  1.00  0.00      MEMB
ATOM    947 H18R POPC    5      -5.569   8.081   0.919  1.00  0.00      MEMB
ATOM    948 H18S POPC    5      -5.027   6.763   1.095  1.00  0.00      MEMB
ATOM    949 H18T POPC    5      -3.980   8.216   1.683  1.00  0.00      MEMB
ATOM    950  C33 POPC    5      -4.017   8.935   9.389  1.00  0.00      MEMB
ATOM    951  H3X POPC    5      -4.749   8.180   9.028  1.00  0.00      MEMB
ATOM    952  H3Y POPC    5      -3.186   8.349   9.861  1.00  0.00      MEMB
ATOM    953  C34 POPC    5      -3.446   9.705   8.192  1.00  0.00      MEMB
ATOM    954  H4X POPC    5      -3.035   8.957   7.477  1.00  0.00      MEMB
ATOM    955  H4Y POPC    5      -2.583  10.299   8.562  1.00  0.00      MEMB
ATOM    956  C35 POPC    5      -4.396  10.632   7.402  1.00  0.00      MEMB
ATOM    957  H5X POPC    5      -4.860  11.394   8.059  1.00  0.00      MEMB
ATOM    958  H5Y POPC    5      -5.218  10.034   6.939  1.00  0.00      MEMB
ATOM    959  C36 POPC    5      -3.605  11.309   6.274  1.00  0.00      MEMB
ATOM    960  H6X POPC    5      -3.090  10.452   5.786  1.00  0.00      MEMB
ATOM    961  H6Y POPC    5      -2.856  12.045   6.640  1.00  0.00      MEMB
ATOM    962  C37 POPC    5      -4.451  11.967   5.207  1.00  0.00      MEMB
ATOM    963  H7X POPC    5      -5.272  12.577   5.653  1.00  0.00      MEMB
ATOM    964  H7Y POPC    5      -4.805  11.157   4.535  1.00  0.00      MEMB
ATOM    965  C38 POPC    5      -3.718  12.909   4.306  1.00  0.00      MEMB
ATOM    966  H8X POPC    5      -3.137  12.352   3.547  1.00  0.00      MEMB
ATOM    967  H8Y POPC    5      -2.928  13.398   4.878  1.00  0.00      MEMB
ATOM    968  C39 POPC    5      -4.783  13.850   3.726  1.00  0.00      MEMB
ATOM    969  H9X POPC    5      -4.166  14.536   3.218  1.00  0.00      MEMB
ATOM    970  H9Y POPC    5      -5.120  14.817   4.101  1.00  0.00      MEMB
ATOM    971 C310 POPC    5      -5.787  13.121   2.849  1.00  0.00      MEMB
ATOM    972 H10X POPC    5      -6.372  13.926   2.260  1.00  0.00      MEMB
ATOM    973 H10Y POPC    5      -6.628  12.746   3.426  1.00  0.00      MEMB
ATOM    974 C311 POPC    5      -4.979  11.947   2.005  1.00  0.00      MEMB
ATOM    975 H11X POPC    5      -3.972  11.619   2.203  1.00  0.00      MEMB
ATOM    976 H11Y POPC    5      -4.540  12.130   0.880  1.00  0.00      MEMB
ATOM    977 C312 POPC    5      -5.348  11.896   0.661  1.00  0.00      MEMB
ATOM    978 H12X POPC    5      -6.365  12.549   0.897  1.00  0.00      MEMB
ATOM    979 H12Y POPC    5      -5.510  11.073   1.590  1.00  0.00      MEMB
ATOM    980 C313 POPC    5      -5.301  10.776  -1.139  1.00  0.00      MEMB
ATOM    981 H13X POPC    5      -4.647  10.005  -1.070  1.00  0.00      MEMB
ATOM    982 H13Y POPC    5      -5.059  11.799  -1.165  1.00  0.00      MEMB
ATOM    983 C314 POPC    5      -7.060   9.834  -1.824  1.00  0.00      MEMB
ATOM    984 H14X POPC    5      -8.230  10.342  -1.527  1.00  0.00      MEMB
ATOM    985 H14Y POPC    5      -7.452   8.927  -1.299  1.00  0.00      MEMB
ATOM    986 C315 POPC    5      -7.101   9.578  -2.734  1.00  0.00      MEMB
ATOM    987 H15X POPC    5      -7.315  10.604  -2.972  1.00  0.00      MEMB
ATOM    988 H15Y POPC    5      -7.982   9.701  -3.131  1.00  0.00      MEMB
ATOM    989 C316 POPC    5      -6.035   8.553  -2.818  1.00  0.00      MEMB
ATOM    990 H16X POPC    5      -5.684   8.587  -3.816  1.00  0.00      MEMB
ATOM    991 H16Y POPC    5      -6.585   7.655  -2.560  1.00  0.00      MEMB
ATOM    992 H16Z POPC    5      -5.062   8.731  -2.337  1.00  0.00      MEMB
ATOM    993  N   POPC    6      -0.339 -14.081  21.182  1.00  0.00      MEMB
ATOM    994  C12 POPC    6      -1.318 -13.863  20.054  1.00  0.00      MEMB
ATOM    995 H12A POPC    6      -0.873 -13.110  19.417  1.00  0.00      MEMB
ATOM    996 H12B POPC    6      -2.231 -13.498  20.495  1.00  0.00      MEMB
ATOM    997  C13 POPC    6      -0.913 -15.060  22.152  1.00  0.00      MEMB
ATOM    998 H13A POPC    6      -1.232 -15.921  21.572  1.00  0.00      MEMB
ATOM    999 H13B POPC    6      -0.193 -15.367  22.894  1.00  0.00      MEMB
ATOM   1000 H13C POPC    6      -1.738 -14.638  22.720  1.00  0.00      MEMB
ATOM   1001  C14 POPC    6       0.929 -14.592  20.585  1.00  0.00      MEMB
ATOM   1002 H14A POPC    6       0.665 -15.301  19.791  1.00  0.00      MEMB
ATOM   1003 H14B POPC    6       1.484 -13.818  20.063  1.00  0.00      MEMB
ATOM   1004 H14C POPC    6       1.587 -15.076  21.295  1.00  0.00      MEMB
ATOM   1005  C15 POPC    6      -0.169 -12.744  21.807  1.00  0.00      MEMB
ATOM   1006 H15A POPC    6      -1.085 -12.416  22.297  1.00  0.00      MEMB
ATOM   1007 H15B POPC    6       0.043 -12.000  21.047  1.00  0.00      MEMB
ATOM   1008 H15C POPC    6       0.641 -12.748  22.518  1.00  0.00      MEMB
ATOM   1009  C11 POPC    6      -1.671 -15.031  19.121  1.00  0.00      MEMB
ATOM   1010 H11A POPC    6      -2.613 -14.747  18.580  1.00  0.00      MEMB
ATOM   1011 H11B POPC    6      -1.830 -15.941  19.740  1.00  0.00      MEMB
ATOM   1012  P   POPC    6      -0.925 -15.911  16.772  1.00  0.00      MEMB
ATOM   1013  O13 POPC    6      -1.802 -17.085  16.958  1.00  0.00      MEMB
ATOM   1014  O14 POPC    6       0.367 -16.069  16.079  1.00  0.00      MEMB
ATOM   1015  O12 POPC    6      -0.616 -15.248  18.202  1.00  0.00      MEMB
ATOM   1016  O11 POPC    6      -1.635 -14.817  15.955  1.00  0.00      MEMB
ATOM   1017  C1  POPC    6      -1.540 -13.413  16.023  1.00  0.00      MEMB
ATOM   1018  HA  POPC    6      -0.684 -13.050  16.648  1.00  0.00      MEMB
ATOM   1019  HB  POPC    6      -2.514 -13.122  16.462  1.00  0.00      MEMB
ATOM   1020  C2  POPC    6      -1.430 -12.792  14.597  1.00  0.00      MEMB
ATOM   1021  HS  POPC    6      -2.024 -11.855  14.511  1.00  0.00      MEMB
ATOM   1022  O21 POPC    6      -1.832 -13.750  13.608  1.00  0.00      MEMB
ATOM   1023  C21 POPC    6      -3.114 -14.016  13.468  1.00  0.00      MEMB
ATOM   1024  O22 POPC    6      -4.047 -13.367  13.901  1.00  0.00      MEMB
ATOM   1025  C22 POPC    6      -3.237 -15.133  12.435  1.00  0.00      MEMB
ATOM   1026  H2R POPC    6      -3.172 -16.134  12.915  1.00  0.00      MEMB
ATOM   1027  H2S POPC    6      -2.385 -15.067  11.740  1.00  0.00      MEMB
ATOM   1028  C3  POPC    6       0.020 -12.365  14.262  1.00  0.00      MEMB
ATOM   1029  HX  POPC    6       0.373 -11.580  14.957  1.00  0.00      MEMB
ATOM   1030  HY  POPC    6       0.007 -11.922  13.235  1.00  0.00      MEMB
ATOM   1031  O31 POPC    6       0.881 -13.500  14.365  1.00  0.00      MEMB
ATOM   1032  C31 POPC    6       1.983 -13.388  13.675  1.00  0.00      MEMB
ATOM   1033  O32 POPC    6       2.416 -12.365  13.168  1.00  0.00      MEMB
ATOM   1034  C32 POPC    6       2.567 -14.740  13.513  1.00  0.00      MEMB
ATOM   1035  H2X POPC    6       1.718 -15.454  13.445  1.00  0.00      MEMB
ATOM   1036  H2Y POPC    6       3.210 -15.083  14.347  1.00  0.00      MEMB
ATOM   1037  C23 POPC    6      -4.603 -15.072  11.730  1.00  0.00      MEMB
ATOM   1038  H3R POPC    6      -4.949 -14.074  11.375  1.00  0.00      MEMB
ATOM   1039  H3S POPC    6      -5.257 -15.319  12.541  1.00  0.00      MEMB
ATOM   1040  C24 POPC    6      -4.660 -16.120  10.642  1.00  0.00      MEMB
ATOM   1041  H4R POPC    6      -5.692 -16.344  10.277  1.00  0.00      MEMB
ATOM   1042  H4S POPC    6      -4.254 -17.069  11.065  1.00  0.00      MEMB
ATOM   1043  C25 POPC    6      -3.797 -15.503   9.558  1.00  0.00      MEMB
ATOM   1044  H5R POPC    6      -2.731 -15.417   9.824  1.00  0.00      MEMB
ATOM   1045  H5S POPC    6      -4.255 -14.562   9.218  1.00  0.00      MEMB
ATOM   1046  C26 POPC    6      -3.707 -16.239   8.319  1.00  0.00      MEMB
ATOM   1047  H6R POPC    6      -4.714 -16.520   8.203  1.00  0.00      MEMB
ATOM   1048  H6S POPC    6      -3.058 -17.017   8.609  1.00  0.00      MEMB
ATOM   1049  C27 POPC    6      -3.080 -15.503   7.179  1.00  0.00      MEMB
ATOM   1050  H7R POPC    6      -2.016 -15.711   7.031  1.00  0.00      MEMB
ATOM   1051  H7S POPC    6      -3.398 -14.485   7.306  1.00  0.00      MEMB
ATOM   1052  C28 POPC    6      -3.708 -15.616   5.922  1.00  0.00      MEMB
ATOM   1053  H8R POPC    6      -3.551 -16.721   6.001  1.00  0.00      MEMB
ATOM   1054  H8S POPC    6      -3.141 -15.966   4.947  1.00  0.00      MEMB
ATOM   1055  C29 POPC    6      -5.265 -14.942   6.086  1.00  0.00      MEMB
ATOM   1056  H91 POPC    6      -6.252 -15.515   5.992  1.00  0.00      MEMB
ATOM   1057 C210 POPC    6      -5.716 -13.848   5.670  1.00  0.00      MEMB
ATOM   1058 H101 POPC    6      -6.608 -14.009   4.992  1.00  0.00      MEMB
ATOM   1059 C211 POPC    6      -4.569 -13.275   5.112  1.00  0.00      MEMB
ATOM   1060 H11R POPC    6      -3.473 -13.573   5.297  1.00  0.00      MEMB
ATOM   1061 H11S POPC    6      -4.717 -12.378   5.635  1.00  0.00      MEMB
ATOM   1062 C212 POPC    6      -4.670 -12.855   3.817  1.00  0.00      MEMB
ATOM   1063 H12R POPC    6      -3.999 -13.655   3.550  1.00  0.00      MEMB
ATOM   1064 H12S POPC    6      -3.925 -12.040   3.900  1.00  0.00      MEMB
ATOM   1065 C213 POPC    6      -5.877 -12.347   2.986  1.00  0.00      MEMB
ATOM   1066 H13R POPC    6      -6.444 -11.796   3.748  1.00  0.00      MEMB
ATOM   1067 H13S POPC    6      -6.472 -13.156   2.500  1.00  0.00      MEMB
ATOM   1068 C214 POPC    6      -5.600 -11.263   1.886  1.00  0.00      MEMB
ATOM   1069 H14R POPC    6      -6.465 -11.057   1.440  1.00  0.00      MEMB
ATOM   1070 H14S POPC    6      -5.142 -11.572   0.937  1.00  0.00      MEMB
ATOM   1071 C215 POPC    6      -4.858 -10.012   2.280  1.00  0.00      MEMB
ATOM   1072 H15R POPC    6      -3.883 -10.294   2.725  1.00  0.00      MEMB
ATOM   1073 H15S POPC    6      -5.542  -9.649   3.059  1.00  0.00      MEMB
ATOM   1074 C216 POPC    6      -4.696  -8.949   1.180  1.00  0.00      MEMB
ATOM   1075 H16R POPC    6      -4.131  -8.084   1.577  1.00  0.00      MEMB
ATOM   1076 H16S POPC    6      -5.697  -8.628   0.869  1.00  0.00      MEMB
ATOM   1077 C217 POPC    6      -4.064  -9.329  -0.119  1.00  0.00      MEMB
ATOM   1078 H17R POPC    6      -3.757  -8.445  -0.744  1.00  0.00      MEMB
ATOM   1079 H17S POPC    6      -4.473 -10.097  -0.811  1.00  0.00      MEMB
ATOM   1080 C218 POPC    6      -3.043 -10.250   0.033  1.00  0.00      MEMB
ATOM   1081 H18R POPC    6      -2.475 -10.066  -0.887  1.00  0.00      MEMB
ATOM   1082 H18S POPC    6      -2.466 -10.825   0.736  1.00  0.00      MEMB
ATOM   1083 H18T POPC    6      -2.560 -10.049   1.047  1.00  0.00      MEMB
ATOM   1084  C33 POPC    6       3.458 -14.710  12.301  1.00  0.00      MEMB
ATOM   1085  H3X POPC    6       4.274 -13.968  12.362  1.00  0.00      MEMB
ATOM   1086  H3Y POPC    6       2.906 -14.464  11.350  1.00  0.00      MEMB
ATOM   1087  C34 POPC    6       4.034 -16.087  12.308  1.00  0.00      MEMB
ATOM   1088  H4X POPC    6       4.846 -16.459  12.951  1.00  0.00      MEMB
ATOM   1089  H4Y POPC    6       4.726 -15.871  11.445  1.00  0.00      MEMB
ATOM   1090  C35 POPC    6       2.776 -17.070  12.186  1.00  0.00      MEMB
ATOM   1091  H5X POPC    6       2.155 -17.267  13.044  1.00  0.00      MEMB
ATOM   1092  H5Y POPC    6       3.279 -18.130  12.047  1.00  0.00      MEMB
ATOM   1093  C36 POPC    6       1.737 -16.554  10.902  1.00  0.00      MEMB
ATOM   1094  H6X POPC    6       1.754 -17.499  11.097  1.00  0.00      MEMB
ATOM   1095  H6Y POPC    6       1.755 -16.757   9.756  1.00  0.00      MEMB
ATOM   1096  C37 POPC    6       0.467 -15.972  10.668  1.00  0.00      MEMB
ATOM   1097  H7X POPC    6       0.922 -15.075  11.079  1.00  0.00      MEMB
ATOM   1098  H7Y POPC    6      -0.185 -16.568  11.306  1.00  0.00      MEMB
ATOM   1099  C38 POPC    6       0.157 -15.879   9.127  1.00  0.00      MEMB
ATOM   1100  H8X POPC    6      -0.789 -15.377   9.174  1.00  0.00      MEMB
ATOM   1101  H8Y POPC    6       0.051 -16.847   8.560  1.00  0.00      MEMB
ATOM   1102  C39 POPC    6       1.176 -15.131   8.242  1.00  0.00      MEMB
ATOM   1103  H9X POPC    6       1.957 -15.788   7.825  1.00  0.00      MEMB
ATOM   1104  H9Y POPC    6       1.724 -14.305   8.712  1.00  0.00      MEMB
ATOM   1105 C310 POPC    6       0.361 -14.692   7.098  1.00  0.00      MEMB
ATOM   1106 H10X POPC    6      -0.483 -14.090   7.493  1.00  0.00      MEMB
ATOM   1107 H10Y POPC    6      -0.040 -15.657   6.698  1.00  0.00      MEMB
ATOM   1108 C311 POPC    6       1.182 -13.975   6.071  1.00  0.00      MEMB
ATOM   1109 H11X POPC    6       2.023 -14.667   5.808  1.00  0.00      MEMB
ATOM   1110 H11Y POPC    6       1.698 -13.061   6.359  1.00  0.00      MEMB
ATOM   1111 C312 POPC    6       0.206 -13.640   4.893  1.00  0.00      MEMB
ATOM   1112 H12X POPC    6       0.722 -13.021   4.128  1.00  0.00      MEMB
ATOM   1113 H12Y POPC    6      -0.785 -13.316   5.179  1.00  0.00      MEMB
ATOM   1114 C313 POPC    6      -0.427 -14.875   4.307  1.00  0.00      MEMB
ATOM   1115 H13X POPC    6      -0.720 -15.718   4.932  1.00  0.00      MEMB
ATOM   1116 H13Y POPC    6       0.676 -14.932   4.430  1.00  0.00      MEMB
ATOM   1117 C314 POPC    6      -1.035 -15.104   2.837  1.00  0.00      MEMB
ATOM   1118 H14X POPC    6      -0.609 -14.512   1.993  1.00  0.00      MEMB
ATOM   1119 H14Y POPC    6      -1.933 -14.559   2.959  1.00  0.00      MEMB
ATOM   1120 C315 POPC    6      -1.230 -16.567   2.206  1.00  0.00      MEMB
ATOM   1121 H15X POPC    6      -1.696 -17.145   2.927  1.00  0.00      MEMB
ATOM   1122 H15Y POPC    6      -0.416 -17.317   1.964  1.00  0.00      MEMB
ATOM   1123 C316 POPC    6      -1.943 -16.525   0.975  1.00  0.00      MEMB
ATOM   1124 H16X POPC    6      -1.658 -15.656   0.323  1.00  0.00      MEMB
ATOM   1125 H16Y POPC    6      -2.853 -16.267   1.475  1.00  0.00      MEMB
ATOM   1126 H16Z POPC    6      -2.173 -17.453   0.452  1.00  0.00      MEMB
ATOM   1127  N   POPC    7     -15.462   5.787  20.750  1.00  0.00      MEMB
ATOM   1128  C12 POPC    7     -15.024   7.255  20.913  1.00  0.00      MEMB
ATOM   1129 H12A POPC    7     -14.109   7.313  21.485  1.00  0.00      MEMB
ATOM   1130 H12B POPC    7     -15.767   7.772  21.519  1.00  0.00      MEMB
ATOM   1131  C13 POPC    7     -16.801   5.790  20.087  1.00  0.00      MEMB
ATOM   1132 H13A POPC    7     -17.057   4.806  19.746  1.00  0.00      MEMB
ATOM   1133 H13B POPC    7     -17.546   6.211  20.744  1.00  0.00      MEMB
ATOM   1134 H13C POPC    7     -16.760   6.432  19.195  1.00  0.00      MEMB
ATOM   1135  C14 POPC    7     -14.561   4.904  19.926  1.00  0.00      MEMB
ATOM   1136 H14A POPC    7     -13.555   4.777  20.327  1.00  0.00      MEMB
ATOM   1137 H14B POPC    7     -14.978   3.909  19.839  1.00  0.00      MEMB
ATOM   1138 H14C POPC    7     -14.493   5.333  18.925  1.00  0.00      MEMB
ATOM   1139  C15 POPC    7     -15.484   5.199  22.114  1.00  0.00      MEMB
ATOM   1140 H15A POPC    7     -15.677   4.141  22.076  1.00  0.00      MEMB
ATOM   1141 H15B POPC    7     -16.155   5.743  22.766  1.00  0.00      MEMB
ATOM   1142 H15C POPC    7     -14.490   5.295  22.546  1.00  0.00      MEMB
ATOM   1143  C11 POPC    7     -14.838   8.183  19.685  1.00  0.00      MEMB
ATOM   1144 H11A POPC    7     -13.938   8.808  19.909  1.00  0.00      MEMB
ATOM   1145 H11B POPC    7     -15.705   8.890  19.634  1.00  0.00      MEMB
ATOM   1146  P   POPC    7     -15.185   8.038  17.095  1.00  0.00      MEMB
ATOM   1147  O13 POPC    7     -14.291   9.138  16.678  1.00  0.00      MEMB
ATOM   1148  O14 POPC    7     -16.627   8.330  17.230  1.00  0.00      MEMB
ATOM   1149  O12 POPC    7     -14.666   7.439  18.478  1.00  0.00      MEMB
ATOM   1150  O11 POPC    7     -15.026   6.810  16.124  1.00  0.00      MEMB
ATOM   1151  C1  POPC    7     -15.019   5.447  16.515  1.00  0.00      MEMB
ATOM   1152  HA  POPC    7     -15.870   5.201  17.186  1.00  0.00      MEMB
ATOM   1153  HB  POPC    7     -14.059   5.244  17.050  1.00  0.00      MEMB
ATOM   1154  C2  POPC    7     -15.122   4.549  15.250  1.00  0.00      MEMB
ATOM   1155  HS  POPC    7     -15.005   3.478  15.520  1.00  0.00      MEMB
ATOM   1156  O21 POPC    7     -14.121   4.930  14.317  1.00  0.00      MEMB
ATOM   1157  C21 POPC    7     -12.905   4.569  14.558  1.00  0.00      MEMB
ATOM   1158  O22 POPC    7     -12.506   3.918  15.509  1.00  0.00      MEMB
ATOM   1159  C22 POPC    7     -12.140   4.979  13.307  1.00  0.00      MEMB
ATOM   1160  H2R POPC    7     -11.362   4.232  13.157  1.00  0.00      MEMB
ATOM   1161  H2S POPC    7     -11.794   6.028  13.428  1.00  0.00      MEMB
ATOM   1162  C3  POPC    7     -16.477   4.595  14.475  1.00  0.00      MEMB
ATOM   1163  HX  POPC    7     -17.260   4.027  15.017  1.00  0.00      MEMB
ATOM   1164  HY  POPC    7     -16.286   4.020  13.534  1.00  0.00      MEMB
ATOM   1165  O31 POPC    7     -16.875   5.933  14.125  1.00  0.00      MEMB
ATOM   1166  C31 POPC    7     -17.985   6.462  14.650  1.00  0.00      MEMB
ATOM   1167  O32 POPC    7     -18.779   5.852  15.357  1.00  0.00      MEMB
ATOM   1168  C32 POPC    7     -18.154   7.909  14.150  1.00  0.00      MEMB
ATOM   1169  H2X POPC    7     -17.911   8.602  14.977  1.00  0.00      MEMB
ATOM   1170  H2Y POPC    7     -19.208   8.115  13.896  1.00  0.00      MEMB
ATOM   1171  C23 POPC    7     -12.758   4.647  11.950  1.00  0.00      MEMB
ATOM   1172  H3R POPC    7     -13.585   5.355  11.803  1.00  0.00      MEMB
ATOM   1173  H3S POPC    7     -13.117   3.591  12.022  1.00  0.00      MEMB
ATOM   1174  C24 POPC    7     -11.743   4.593  10.792  1.00  0.00      MEMB
ATOM   1175  H4R POPC    7     -10.968   3.847  11.101  1.00  0.00      MEMB
ATOM   1176  H4S POPC    7     -11.223   5.548  10.578  1.00  0.00      MEMB
ATOM   1177  C25 POPC    7     -12.385   4.190   9.452  1.00  0.00      MEMB
ATOM   1178  H5R POPC    7     -13.111   3.363   9.597  1.00  0.00      MEMB
ATOM   1179  H5S POPC    7     -11.568   3.848   8.778  1.00  0.00      MEMB
ATOM   1180  C26 POPC    7     -13.112   5.354   8.759  1.00  0.00      MEMB
ATOM   1181  H6R POPC    7     -12.379   6.171   8.588  1.00  0.00      MEMB
ATOM   1182  H6S POPC    7     -13.873   5.738   9.472  1.00  0.00      MEMB
ATOM   1183  C27 POPC    7     -13.738   5.020   7.383  1.00  0.00      MEMB
ATOM   1184  H7R POPC    7     -12.935   4.637   6.715  1.00  0.00      MEMB
ATOM   1185  H7S POPC    7     -14.133   5.952   6.916  1.00  0.00      MEMB
ATOM   1186  C28 POPC    7     -14.804   3.911   7.395  1.00  0.00      MEMB
ATOM   1187  H8R POPC    7     -14.273   2.981   7.655  1.00  0.00      MEMB
ATOM   1188  H8S POPC    7     -15.177   3.722   6.363  1.00  0.00      MEMB
ATOM   1189  C29 POPC    7     -15.915   4.165   8.379  1.00  0.00      MEMB
ATOM   1190  H91 POPC    7     -15.605   4.113   9.443  1.00  0.00      MEMB
ATOM   1191 C210 POPC    7     -17.175   4.532   8.063  1.00  0.00      MEMB
ATOM   1192 H101 POPC    7     -17.895   4.666   8.884  1.00  0.00      MEMB
ATOM   1193 C211 POPC    7     -17.774   4.773   6.687  1.00  0.00      MEMB
ATOM   1194 H11R POPC    7     -18.882   4.698   6.763  1.00  0.00      MEMB
ATOM   1195 H11S POPC    7     -17.458   4.000   5.946  1.00  0.00      MEMB
ATOM   1196 C212 POPC    7     -17.584   6.199   6.116  1.00  0.00      MEMB
ATOM   1197 H12R POPC    7     -16.506   6.413   5.990  1.00  0.00      MEMB
ATOM   1198 H12S POPC    7     -18.047   6.930   6.824  1.00  0.00      MEMB
ATOM   1199 C213 POPC    7     -18.212   6.380   4.727  1.00  0.00      MEMB
ATOM   1200 H13R POPC    7     -19.257   6.115   4.847  1.00  0.00      MEMB
ATOM   1201 H13S POPC    7     -17.895   5.582   4.045  1.00  0.00      MEMB
ATOM   1202 C214 POPC    7     -18.011   7.772   4.086  1.00  0.00      MEMB
ATOM   1203 H14R POPC    7     -17.088   8.261   4.448  1.00  0.00      MEMB
ATOM   1204 H14S POPC    7     -18.793   8.396   4.492  1.00  0.00      MEMB
ATOM   1205 C215 POPC    7     -17.985   7.787   2.542  1.00  0.00      MEMB
ATOM   1206 H15R POPC    7     -18.862   7.267   2.127  1.00  0.00      MEMB
ATOM   1207 H15S POPC    7     -17.096   7.261   2.187  1.00  0.00      MEMB
ATOM   1208 C216 POPC    7     -17.819   9.129   1.836  1.00  0.00      MEMB
ATOM   1209 H16R POPC    7     -17.095   9.826   2.264  1.00  0.00      MEMB
ATOM   1210 H16S POPC    7     -18.707   9.599   2.034  1.00  0.00      MEMB
ATOM   1211 C217 POPC    7     -17.808   9.119   0.317  1.00  0.00      MEMB
ATOM   1212 H17R POPC    7     -18.095  10.147  -0.025  1.00  0.00      MEMB
ATOM   1213 H17S POPC    7     -18.585   8.414  -0.054  1.00  0.00      MEMB
ATOM   1214 C218 POPC    7     -16.454   8.688  -0.222  1.00  0.00      MEMB
ATOM   1215 H18R POPC    7     -16.449   8.729  -1.324  1.00  0.00      MEMB
ATOM   1216 H18S POPC    7     -16.247   7.644   0.106  1.00  0.00      MEMB
ATOM   1217 H18T POPC    7     -15.633   9.355   0.107  1.00  0.00      MEMB
ATOM   1218  C33 POPC    7     -17.250   8.216  12.934  1.00  0.00      MEMB
ATOM   1219  H3X POPC    7     -17.513   7.505  12.114  1.00  0.00      MEMB
ATOM   1220  H3Y POPC    7     -16.186   8.020  13.213  1.00  0.00      MEMB
ATOM   1221  C34 POPC    7     -17.414   9.668  12.462  1.00  0.00      MEMB
ATOM   1222  H4X POPC    7     -17.259  10.385  13.308  1.00  0.00      MEMB
ATOM   1223  H4Y POPC    7     -18.470   9.807  12.151  1.00  0.00      MEMB
ATOM   1224  C35 POPC    7     -16.492  10.009  11.277  1.00  0.00      MEMB
ATOM   1225  H5X POPC    7     -15.438  10.041  11.647  1.00  0.00      MEMB
ATOM   1226  H5Y POPC    7     -16.743  11.024  10.908  1.00  0.00      MEMB
ATOM   1227  C36 POPC    7     -16.656   9.082  10.050  1.00  0.00      MEMB
ATOM   1228  H6X POPC    7     -17.731   8.948   9.813  1.00  0.00      MEMB
ATOM   1229  H6Y POPC    7     -16.204   8.085  10.259  1.00  0.00      MEMB
ATOM   1230  C37 POPC    7     -16.031   9.618   8.759  1.00  0.00      MEMB
ATOM   1231  H7X POPC    7     -16.491  10.582   8.437  1.00  0.00      MEMB
ATOM   1232  H7Y POPC    7     -16.146   8.868   7.951  1.00  0.00      MEMB
ATOM   1233  C38 POPC    7     -14.561   9.785   8.970  1.00  0.00      MEMB
ATOM   1234  H8X POPC    7     -14.140   8.892   9.462  1.00  0.00      MEMB
ATOM   1235  H8Y POPC    7     -14.467  10.693   9.603  1.00  0.00      MEMB
ATOM   1236  C39 POPC    7     -13.731   9.968   7.736  1.00  0.00      MEMB
ATOM   1237  H9X POPC    7     -12.799  10.312   8.268  1.00  0.00      MEMB
ATOM   1238  H9Y POPC    7     -14.228  10.674   7.032  1.00  0.00      MEMB
ATOM   1239 C310 POPC    7     -13.283   8.864   6.843  1.00  0.00      MEMB
ATOM   1240 H10X POPC    7     -14.200   8.298   6.605  1.00  0.00      MEMB
ATOM   1241 H10Y POPC    7     -12.574   8.261   7.441  1.00  0.00      MEMB
ATOM   1242 C311 POPC    7     -12.570   9.352   5.565  1.00  0.00      MEMB
ATOM   1243 H11X POPC    7     -11.641   9.917   5.814  1.00  0.00      MEMB
ATOM   1244 H11Y POPC    7     -13.174  10.040   4.931  1.00  0.00      MEMB
ATOM   1245 C312 POPC    7     -12.212   8.175   4.666  1.00  0.00      MEMB
ATOM   1246 H12X POPC    7     -11.510   7.474   5.171  1.00  0.00      MEMB
ATOM   1247 H12Y POPC    7     -11.740   8.630   3.772  1.00  0.00      MEMB
ATOM   1248 C313 POPC    7     -13.408   7.446   4.068  1.00  0.00      MEMB
ATOM   1249 H13X POPC    7     -14.167   8.221   3.795  1.00  0.00      MEMB
ATOM   1250 H13Y POPC    7     -13.859   6.764   4.818  1.00  0.00      MEMB
ATOM   1251 C314 POPC    7     -12.996   6.610   2.846  1.00  0.00      MEMB
ATOM   1252 H14X POPC    7     -12.281   5.814   3.161  1.00  0.00      MEMB
ATOM   1253 H14Y POPC    7     -12.464   7.221   2.082  1.00  0.00      MEMB
ATOM   1254 C315 POPC    7     -14.218   6.005   2.157  1.00  0.00      MEMB
ATOM   1255 H15X POPC    7     -13.887   5.524   1.213  1.00  0.00      MEMB
ATOM   1256 H15Y POPC    7     -14.917   6.834   1.901  1.00  0.00      MEMB
ATOM   1257 C316 POPC    7     -15.007   5.029   3.022  1.00  0.00      MEMB
ATOM   1258 H16X POPC    7     -15.609   4.333   2.402  1.00  0.00      MEMB
ATOM   1259 H16Y POPC    7     -15.718   5.617   3.641  1.00  0.00      MEMB
ATOM   1260 H16Z POPC    7     -14.323   4.448   3.679  1.00  0.00      MEMB
ATOM   1261  N   POPC    8      -0.982  15.562  19.960  1.00  0.00      MEMB
ATOM   1262  C12 POPC    8      -2.349  14.910  19.732  1.00  0.00      MEMB
ATOM   1263 H12A POPC    8      -2.473  14.111  20.459  1.00  0.00      MEMB
ATOM   1264 H12B POPC    8      -2.359  14.437  18.759  1.00  0.00      MEMB
ATOM   1265  C13 POPC    8      -0.551  16.504  18.845  1.00  0.00      MEMB
ATOM   1266 H13A POPC    8       0.512  16.694  18.921  1.00  0.00      MEMB
ATOM   1267 H13B POPC    8      -0.686  16.117  17.834  1.00  0.00      MEMB
ATOM   1268 H13C POPC    8      -1.124  17.426  18.855  1.00  0.00      MEMB
ATOM   1269  C14 POPC    8      -0.894  16.247  21.289  1.00  0.00      MEMB
ATOM   1270 H14A POPC    8      -1.625  17.050  21.410  1.00  0.00      MEMB
ATOM   1271 H14B POPC    8      -1.041  15.548  22.089  1.00  0.00      MEMB
ATOM   1272 H14C POPC    8       0.113  16.601  21.420  1.00  0.00      MEMB
ATOM   1273  C15 POPC    8       0.023  14.463  19.987  1.00  0.00      MEMB
ATOM   1274 H15A POPC    8      -0.249  13.693  20.694  1.00  0.00      MEMB
ATOM   1275 H15B POPC    8       1.018  14.824  20.224  1.00  0.00      MEMB
ATOM   1276 H15C POPC    8       0.066  14.006  19.009  1.00  0.00      MEMB
ATOM   1277  C11 POPC    8      -3.652  15.729  19.909  1.00  0.00      MEMB
ATOM   1278 H11A POPC    8      -3.720  15.880  21.009  1.00  0.00      MEMB
ATOM   1279 H11B POPC    8      -4.546  15.118  19.617  1.00  0.00      MEMB
ATOM   1280  P   POPC    8      -4.250  17.186  17.810  1.00  0.00      MEMB
ATOM   1281  O13 POPC    8      -5.708  17.429  17.918  1.00  0.00      MEMB
ATOM   1282  O14 POPC    8      -3.813  16.047  16.965  1.00  0.00      MEMB
ATOM   1283  O12 POPC    8      -3.622  16.995  19.263  1.00  0.00      MEMB
ATOM   1284  O11 POPC    8      -3.550  18.521  17.320  1.00  0.00      MEMB
ATOM   1285  C1  POPC    8      -3.419  19.660  18.173  1.00  0.00      MEMB
ATOM   1286  HA  POPC    8      -2.562  19.513  18.861  1.00  0.00      MEMB
ATOM   1287  HB  POPC    8      -4.330  19.785  18.804  1.00  0.00      MEMB
ATOM   1288  C2  POPC    8      -3.118  20.956  17.342  1.00  0.00      MEMB
ATOM   1289  HS  POPC    8      -3.276  21.861  17.964  1.00  0.00      MEMB
ATOM   1290  O21 POPC    8      -3.920  21.050  16.171  1.00  0.00      MEMB
ATOM   1291  C21 POPC    8      -5.211  21.069  16.370  1.00  0.00      MEMB
ATOM   1292  O22 POPC    8      -5.797  21.447  17.370  1.00  0.00      MEMB
ATOM   1293  C22 POPC    8      -5.860  20.567  15.112  1.00  0.00      MEMB
ATOM   1294  H2R POPC    8      -6.904  20.276  15.336  1.00  0.00      MEMB
ATOM   1295  H2S POPC    8      -5.281  19.697  14.758  1.00  0.00      MEMB
ATOM   1296  C3  POPC    8      -1.639  21.020  16.876  1.00  0.00      MEMB
ATOM   1297  HX  POPC    8      -1.022  21.385  17.726  1.00  0.00      MEMB
ATOM   1298  HY  POPC    8      -1.577  21.814  16.094  1.00  0.00      MEMB
ATOM   1299  O31 POPC    8      -1.140  19.740  16.420  1.00  0.00      MEMB
ATOM   1300  C31 POPC    8      -1.261  19.553  15.108  1.00  0.00      MEMB
ATOM   1301  O32 POPC    8      -1.634  20.377  14.302  1.00  0.00      MEMB
ATOM   1302  C32 POPC    8      -0.666  18.198  14.740  1.00  0.00      MEMB
ATOM   1303  H2X POPC    8      -0.589  17.570  15.648  1.00  0.00      MEMB
ATOM   1304  H2Y POPC    8       0.374  18.400  14.398  1.00  0.00      MEMB
ATOM   1305  C23 POPC    8      -5.741  21.578  13.996  1.00  0.00      MEMB
ATOM   1306  H3R POPC    8      -5.409  22.533  14.392  1.00  0.00      MEMB
ATOM   1307  H3S POPC    8      -6.758  21.601  13.528  1.00  0.00      MEMB
ATOM   1308  C24 POPC    8      -4.568  21.298  13.021  1.00  0.00      MEMB
ATOM   1309  H4R POPC    8      -4.842  20.300  12.655  1.00  0.00      MEMB
ATOM   1310  H4S POPC    8      -3.562  21.332  13.437  1.00  0.00      MEMB
ATOM   1311  C25 POPC    8      -4.460  22.179  11.813  1.00  0.00      MEMB
ATOM   1312  H5R POPC    8      -4.048  23.208  11.682  1.00  0.00      MEMB
ATOM   1313  H5S POPC    8      -5.518  22.295  12.043  1.00  0.00      MEMB
ATOM   1314  C26 POPC    8      -4.015  21.553  10.539  1.00  0.00      MEMB
ATOM   1315  H6R POPC    8      -4.371  21.968   9.605  1.00  0.00      MEMB
ATOM   1316  H6S POPC    8      -4.400  20.542  10.447  1.00  0.00      MEMB
ATOM   1317  C27 POPC    8      -2.546  21.831  10.473  1.00  0.00      MEMB
ATOM   1318  H7R POPC    8      -2.156  21.056  11.151  1.00  0.00      MEMB
ATOM   1319  H7S POPC    8      -2.325  22.833  10.937  1.00  0.00      MEMB
ATOM   1320  C28 POPC    8      -2.021  21.824   9.035  1.00  0.00      MEMB
ATOM   1321  H8R POPC    8      -0.938  21.994   9.137  1.00  0.00      MEMB
ATOM   1322  H8S POPC    8      -2.494  22.691   8.509  1.00  0.00      MEMB
ATOM   1323  C29 POPC    8      -2.253  20.529   8.299  1.00  0.00      MEMB
ATOM   1324  H91 POPC    8      -3.060  19.923   8.733  1.00  0.00      MEMB
ATOM   1325 C210 POPC    8      -1.560  20.001   7.266  1.00  0.00      MEMB
ATOM   1326 H101 POPC    8      -1.852  19.005   6.910  1.00  0.00      MEMB
ATOM   1327 C211 POPC    8      -0.356  20.533   6.531  1.00  0.00      MEMB
ATOM   1328 H11R POPC    8       0.545  19.999   6.856  1.00  0.00      MEMB
ATOM   1329 H11S POPC    8      -0.209  21.614   6.739  1.00  0.00      MEMB
ATOM   1330 C212 POPC    8      -0.380  20.229   5.050  1.00  0.00      MEMB
ATOM   1331 H12R POPC    8      -0.625  19.198   4.724  1.00  0.00      MEMB
ATOM   1332 H12S POPC    8       0.516  20.543   4.465  1.00  0.00      MEMB
ATOM   1333 C213 POPC    8      -1.436  21.007   4.491  1.00  0.00      MEMB
ATOM   1334 H13R POPC    8      -1.134  22.083   4.667  1.00  0.00      MEMB
ATOM   1335 H13S POPC    8      -2.473  20.924   4.896  1.00  0.00      MEMB
ATOM   1336 C214 POPC    8      -1.371  20.581   2.995  1.00  0.00      MEMB
ATOM   1337 H14R POPC    8      -1.208  19.716   2.402  1.00  0.00      MEMB
ATOM   1338 H14S POPC    8      -0.464  21.219   2.750  1.00  0.00      MEMB
ATOM   1339 C215 POPC    8      -2.691  20.686   2.182  1.00  0.00      MEMB
ATOM   1340 H15R POPC    8      -2.539  21.088   1.106  1.00  0.00      MEMB
ATOM   1341 H15S POPC    8      -2.710  21.419   3.098  1.00  0.00      MEMB
ATOM   1342 C216 POPC    8      -4.219  20.285   2.177  1.00  0.00      MEMB
ATOM   1343 H16R POPC    8      -4.597  20.375   3.200  1.00  0.00      MEMB
ATOM   1344 H16S POPC    8      -4.092  19.266   1.821  1.00  0.00      MEMB
ATOM   1345 C217 POPC    8      -5.488  21.021   1.403  1.00  0.00      MEMB
ATOM   1346 H17R POPC    8      -6.310  20.514   1.958  1.00  0.00      MEMB
ATOM   1347 H17S POPC    8      -5.361  20.879   0.317  1.00  0.00      MEMB
ATOM   1348 C218 POPC    8      -6.150  22.446   1.513  1.00  0.00      MEMB
ATOM   1349 H18R POPC    8      -5.544  23.195   0.938  1.00  0.00      MEMB
ATOM   1350 H18S POPC    8      -6.266  22.637   2.609  1.00  0.00      MEMB
ATOM   1351 H18T POPC    8      -7.104  22.773   1.125  1.00  0.00      MEMB
ATOM   1352  C33 POPC    8      -1.509  17.424  13.689  1.00  0.00      MEMB
ATOM   1353  H3X POPC    8      -2.535  17.166  14.049  1.00  0.00      MEMB
ATOM   1354  H3Y POPC    8      -0.947  16.472  13.572  1.00  0.00      MEMB
ATOM   1355  C34 POPC    8      -1.625  18.172  12.347  1.00  0.00      MEMB
ATOM   1356  H4X POPC    8      -0.652  18.658  12.149  1.00  0.00      MEMB
ATOM   1357  H4Y POPC    8      -2.340  19.026  12.436  1.00  0.00      MEMB
ATOM   1358  C35 POPC    8      -1.989  17.323  11.121  1.00  0.00      MEMB
ATOM   1359  H5X POPC    8      -2.101  18.051  10.284  1.00  0.00      MEMB
ATOM   1360  H5Y POPC    8      -2.950  16.784  11.283  1.00  0.00      MEMB
ATOM   1361  C36 POPC    8      -0.938  16.287  10.706  1.00  0.00      MEMB
ATOM   1362  H6X POPC    8      -0.875  15.520  11.512  1.00  0.00      MEMB
ATOM   1363  H6Y POPC    8       0.064  16.754  10.582  1.00  0.00      MEMB
ATOM   1364  C37 POPC    8      -1.339  15.537   9.425  1.00  0.00      MEMB
ATOM   1365  H7X POPC    8      -2.345  15.103   9.628  1.00  0.00      MEMB
ATOM   1366  H7Y POPC    8      -0.602  14.712   9.281  1.00  0.00      MEMB
ATOM   1367  C38 POPC    8      -1.443  16.394   8.147  1.00  0.00      MEMB
ATOM   1368  H8X POPC    8      -0.557  17.055   8.058  1.00  0.00      MEMB
ATOM   1369  H8Y POPC    8      -2.302  17.093   8.231  1.00  0.00      MEMB
ATOM   1370  C39 POPC    8      -1.612  15.543   6.875  1.00  0.00      MEMB
ATOM   1371  H9X POPC    8      -2.473  14.847   6.986  1.00  0.00      MEMB
ATOM   1372  H9Y POPC    8      -0.699  14.919   6.723  1.00  0.00      MEMB
ATOM   1373 C310 POPC    8      -1.886  16.392   5.638  1.00  0.00      MEMB
ATOM   1374 H10X POPC    8      -0.996  16.978   5.370  1.00  0.00      MEMB
ATOM   1375 H10Y POPC    8      -2.787  17.048   5.762  1.00  0.00      MEMB
ATOM   1376 C311 POPC    8      -2.186  15.575   4.444  1.00  0.00      MEMB
ATOM   1377 H11X POPC    8      -3.215  15.269   4.683  1.00  0.00      MEMB
ATOM   1378 H11Y POPC    8      -1.518  14.698   4.254  1.00  0.00      MEMB
ATOM   1379 C312 POPC    8      -2.132  16.342   3.208  1.00  0.00      MEMB
ATOM   1380 H12X POPC    8      -1.178  16.765   2.891  1.00  0.00      MEMB
ATOM   1381 H12Y POPC    8      -2.933  17.137   3.125  1.00  0.00      MEMB
ATOM   1382 C313 POPC    8      -2.030  15.302   2.172  1.00  0.00      MEMB
ATOM   1383 H13X POPC    8      -2.707  14.541   2.340  1.00  0.00      MEMB
ATOM   1384 H13Y POPC    8      -1.343  14.549   1.896  1.00  0.00      MEMB
ATOM   1385 C314 POPC    8      -2.387  16.026   1.132  1.00  0.00      MEMB
ATOM   1386 H14X POPC    8      -3.446  16.115   1.640  1.00  0.00      MEMB
ATOM   1387 H14Y POPC    8      -2.156  15.545   0.096  1.00  0.00      MEMB
ATOM   1388 C315 POPC    8      -1.727  16.991   0.471  1.00  0.00      MEMB
ATOM   1389 H15X POPC    8      -1.884  17.936   0.908  1.00  0.00      MEMB
ATOM   1390 H15Y POPC    8      -2.355  17.316  -0.424  1.00  0.00      MEMB
ATOM   1391 C316 POPC    8      -0.304  16.300   0.328  1.00  0.00      MEMB
ATOM   1392 H16X POPC    8      -0.057  15.548  -0.455  1.00  0.00      MEMB
ATOM   1393 H16Y POPC    8      -0.003  15.873   1.251  1.00  0.00      MEMB
ATOM   1394 H16Z POPC    8       0.453  16.965  -0.027  1.00  0.00      MEMB
ATOM   1395  N   POPC    9       6.401 -11.389  17.989  1.00  0.00      MEMB
ATOM   1396  C12 POPC    9       7.230 -12.578  17.500  1.00  0.00      MEMB
ATOM   1397 H12A POPC    9       8.283 -12.324  17.636  1.00  0.00      MEMB
ATOM   1398 H12B POPC    9       6.992 -12.693  16.456  1.00  0.00      MEMB
ATOM   1399  C13 POPC    9       6.789 -11.081  19.373  1.00  0.00      MEMB
ATOM   1400 H13A POPC    9       6.184 -10.267  19.752  1.00  0.00      MEMB
ATOM   1401 H13B POPC    9       6.556 -11.970  19.976  1.00  0.00      MEMB
ATOM   1402 H13C POPC    9       7.857 -10.955  19.458  1.00  0.00      MEMB
ATOM   1403  C14 POPC    9       6.629 -10.201  17.103  1.00  0.00      MEMB
ATOM   1404 H14A POPC    9       7.544  -9.668  17.346  1.00  0.00      MEMB
ATOM   1405 H14B POPC    9       6.671 -10.508  16.061  1.00  0.00      MEMB
ATOM   1406 H14C POPC    9       5.793  -9.523  17.233  1.00  0.00      MEMB
ATOM   1407  C15 POPC    9       4.925 -11.656  18.105  1.00  0.00      MEMB
ATOM   1408 H15A POPC    9       4.507 -12.102  17.222  1.00  0.00      MEMB
ATOM   1409 H15B POPC    9       4.397 -10.723  18.304  1.00  0.00      MEMB
ATOM   1410 H15C POPC    9       4.753 -12.332  18.944  1.00  0.00      MEMB
ATOM   1411  C11 POPC    9       7.077 -13.988  18.140  1.00  0.00      MEMB
ATOM   1412 H11A POPC    9       7.729 -14.752  17.639  1.00  0.00      MEMB
ATOM   1413 H11B POPC    9       6.028 -14.309  17.954  1.00  0.00      MEMB
ATOM   1414  P   POPC    9       8.668 -14.134  20.317  1.00  0.00      MEMB
ATOM   1415  O13 POPC    9       9.024 -15.548  20.556  1.00  0.00      MEMB
ATOM   1416  O14 POPC    9       8.696 -13.152  21.429  1.00  0.00      MEMB
ATOM   1417  O12 POPC    9       7.299 -13.954  19.540  1.00  0.00      MEMB
ATOM   1418  O11 POPC    9       9.624 -13.551  19.237  1.00  0.00      MEMB
ATOM   1419  C1  POPC    9      10.793 -12.911  19.822  1.00  0.00      MEMB
ATOM   1420  HA  POPC    9      11.487 -13.637  20.358  1.00  0.00      MEMB
ATOM   1421  HB  POPC    9      10.510 -12.095  20.384  1.00  0.00      MEMB
ATOM   1422  C2  POPC    9      11.469 -11.969  18.873  1.00  0.00      MEMB
ATOM   1423  HS  POPC    9      12.495 -11.489  19.107  1.00  0.00      MEMB
ATOM   1424  O21 POPC    9      10.628 -10.967  18.328  1.00  0.00      MEMB
ATOM   1425  C21 POPC    9      11.265 -10.205  17.428  1.00  0.00      MEMB
ATOM   1426  O22 POPC    9      12.462 -10.054  17.315  1.00  0.00      MEMB
ATOM   1427  C22 POPC    9      10.158  -9.970  16.236  1.00  0.00      MEMB
ATOM   1428  H2R POPC    9       9.279  -9.518  16.711  1.00  0.00      MEMB
ATOM   1429  H2S POPC    9       9.500 -10.706  15.749  1.00  0.00      MEMB
ATOM   1430  C3  POPC    9      11.630 -13.387  18.316  1.00  0.00      MEMB
ATOM   1431  HX  POPC    9      12.613 -13.296  18.557  1.00  0.00      MEMB
ATOM   1432  HY  POPC    9      12.684 -12.890  18.190  1.00  0.00      MEMB
ATOM   1433  O31 POPC    9      10.962 -14.473  17.243  1.00  0.00      MEMB
ATOM   1434  C31 POPC    9      11.062 -14.883  15.793  1.00  0.00      MEMB
ATOM   1435  O32 POPC    9      11.872 -14.578  14.990  1.00  0.00      MEMB
ATOM   1436  C32 POPC    9       9.794 -15.160  15.102  1.00  0.00      MEMB
ATOM   1437  H2X POPC    9       8.953 -14.713  15.625  1.00  0.00      MEMB
ATOM   1438  H2Y POPC    9      10.074 -16.199  15.258  1.00  0.00      MEMB
ATOM   1439  C23 POPC    9      11.067  -9.222  15.293  1.00  0.00      MEMB
ATOM   1440  H3R POPC    9      11.757  -8.521  15.720  1.00  0.00      MEMB
ATOM   1441  H3S POPC    9      10.263  -8.858  14.756  1.00  0.00      MEMB
ATOM   1442  C24 POPC    9      11.851  -9.357  14.085  1.00  0.00      MEMB
ATOM   1443  H4R POPC    9      12.490  -9.995  14.791  1.00  0.00      MEMB
ATOM   1444  H4S POPC    9      12.671  -8.752  13.642  1.00  0.00      MEMB
ATOM   1445  C25 POPC    9      10.661  -9.846  13.164  1.00  0.00      MEMB
ATOM   1446  H5R POPC    9       9.958 -10.635  13.488  1.00  0.00      MEMB
ATOM   1447  H5S POPC    9      11.675 -10.093  12.938  1.00  0.00      MEMB
ATOM   1448  C26 POPC    9       9.957  -9.666  11.885  1.00  0.00      MEMB
ATOM   1449  H6R POPC    9       8.963  -9.519  12.376  1.00  0.00      MEMB
ATOM   1450  H6S POPC    9       9.625 -10.515  11.227  1.00  0.00      MEMB
ATOM   1451  C27 POPC    9      10.830  -8.789  11.135  1.00  0.00      MEMB
ATOM   1452  H7R POPC    9      11.894  -8.995  10.868  1.00  0.00      MEMB
ATOM   1453  H7S POPC    9      11.163  -7.943  11.778  1.00  0.00      MEMB
ATOM   1454  C28 POPC    9       9.803  -8.721   9.960  1.00  0.00      MEMB
ATOM   1455  H8R POPC    9       9.841  -9.467   9.178  1.00  0.00      MEMB
ATOM   1456  H8S POPC    9      10.579  -7.966   9.636  1.00  0.00      MEMB
ATOM   1457  C29 POPC    9       8.254  -8.285  10.142  1.00  0.00      MEMB
ATOM   1458  H91 POPC    9       7.907  -7.281  10.292  1.00  0.00      MEMB
ATOM   1459 C210 POPC    9       7.059  -8.629  10.248  1.00  0.00      MEMB
ATOM   1460 H101 POPC    9       6.377  -7.925  10.816  1.00  0.00      MEMB
ATOM   1461 C211 POPC    9       6.986 -10.039  10.175  1.00  0.00      MEMB
ATOM   1462 H11R POPC    9       6.875 -10.354  11.221  1.00  0.00      MEMB
ATOM   1463 H11S POPC    9       7.907 -10.491   9.706  1.00  0.00      MEMB
ATOM   1464 C212 POPC    9       5.858 -10.038   9.171  1.00  0.00      MEMB
ATOM   1465 H12R POPC    9       5.003  -9.356   9.426  1.00  0.00      MEMB
ATOM   1466 H12S POPC    9       5.443 -11.048   9.265  1.00  0.00      MEMB
ATOM   1467 C213 POPC    9       6.352  -9.849   7.710  1.00  0.00      MEMB
ATOM   1468 H13R POPC    9       7.148 -10.602   7.507  1.00  0.00      MEMB
ATOM   1469 H13S POPC    9       6.832  -8.852   7.556  1.00  0.00      MEMB
ATOM   1470 C214 POPC    9       5.219 -10.033   6.696  1.00  0.00      MEMB
ATOM   1471 H14R POPC    9       4.413  -9.288   6.888  1.00  0.00      MEMB
ATOM   1472 H14S POPC    9       4.796 -11.050   6.696  1.00  0.00      MEMB
ATOM   1473 C215 POPC    9       5.601  -9.753   5.275  1.00  0.00      MEMB
ATOM   1474 H15R POPC    9       5.860  -8.669   5.385  1.00  0.00      MEMB
ATOM   1475 H15S POPC    9       4.675  -9.834   4.660  1.00  0.00      MEMB
ATOM   1476 C216 POPC    9       6.655 -10.706   4.650  1.00  0.00      MEMB
ATOM   1477 H16R POPC    9       6.278 -11.717   4.771  1.00  0.00      MEMB
ATOM   1478 H16S POPC    9       7.676 -10.473   5.035  1.00  0.00      MEMB
ATOM   1479 C217 POPC    9       6.707 -10.915   3.131  1.00  0.00      MEMB
ATOM   1480 H17R POPC    9       6.864  -9.934   3.214  1.00  0.00      MEMB
ATOM   1481 H17S POPC    9       5.791 -10.763   2.536  1.00  0.00      MEMB
ATOM   1482 C218 POPC    9       8.008 -11.197   2.362  1.00  0.00      MEMB
ATOM   1483 H18R POPC    9       8.910 -10.657   2.726  1.00  0.00      MEMB
ATOM   1484 H18S POPC    9       7.943 -10.992   1.257  1.00  0.00      MEMB
ATOM   1485 H18T POPC    9       8.182 -12.211   2.654  1.00  0.00      MEMB
ATOM   1486  C33 POPC    9       9.629 -15.025  13.544  1.00  0.00      MEMB
ATOM   1487  H3X POPC    9      10.620 -15.095  13.044  1.00  0.00      MEMB
ATOM   1488  H3Y POPC    9       9.207 -14.045  13.199  1.00  0.00      MEMB
ATOM   1489  C34 POPC    9       8.734 -16.132  13.104  1.00  0.00      MEMB
ATOM   1490  H4X POPC    9       7.805 -15.683  12.702  1.00  0.00      MEMB
ATOM   1491  H4Y POPC    9       8.462 -16.679  14.037  1.00  0.00      MEMB
ATOM   1492  C35 POPC    9       9.434 -17.055  12.102  1.00  0.00      MEMB
ATOM   1493  H5X POPC    9       8.712 -17.836  11.785  1.00  0.00      MEMB
ATOM   1494  H5Y POPC    9      10.248 -17.585  12.652  1.00  0.00      MEMB
ATOM   1495  C36 POPC    9       9.946 -16.386  10.801  1.00  0.00      MEMB
ATOM   1496  H6X POPC    9      10.322 -17.177  10.121  1.00  0.00      MEMB
ATOM   1497  H6Y POPC    9      10.781 -15.678  10.897  1.00  0.00      MEMB
ATOM   1498  C37 POPC    9       8.944 -15.464  10.119  1.00  0.00      MEMB
ATOM   1499  H7X POPC    9       8.816 -14.595  10.808  1.00  0.00      MEMB
ATOM   1500  H7Y POPC    9       8.012 -16.055  10.001  1.00  0.00      MEMB
ATOM   1501  C38 POPC    9       9.456 -14.924   8.777  1.00  0.00      MEMB
ATOM   1502  H8X POPC    9       9.949 -15.777   8.263  1.00  0.00      MEMB
ATOM   1503  H8Y POPC    9      10.237 -14.149   8.912  1.00  0.00      MEMB
ATOM   1504  C39 POPC    9       8.367 -14.317   7.887  1.00  0.00      MEMB
ATOM   1505  H9X POPC    9       7.966 -13.374   8.328  1.00  0.00      MEMB
ATOM   1506  H9Y POPC    9       7.544 -15.061   7.842  1.00  0.00      MEMB
ATOM   1507 C310 POPC    9       8.885 -13.989   6.483  1.00  0.00      MEMB
ATOM   1508 H10X POPC    9       8.020 -13.864   5.786  1.00  0.00      MEMB
ATOM   1509 H10Y POPC    9       9.480 -14.847   6.097  1.00  0.00      MEMB
ATOM   1510 C311 POPC    9       9.849 -12.789   6.476  1.00  0.00      MEMB
ATOM   1511 H11X POPC    9      10.779 -13.102   7.001  1.00  0.00      MEMB
ATOM   1512 H11Y POPC    9       9.484 -11.921   7.063  1.00  0.00      MEMB
ATOM   1513 C312 POPC    9      10.154 -12.363   5.038  1.00  0.00      MEMB
ATOM   1514 H12X POPC    9      10.739 -11.412   5.032  1.00  0.00      MEMB
ATOM   1515 H12Y POPC    9       9.186 -12.213   4.515  1.00  0.00      MEMB
ATOM   1516 C313 POPC    9      10.881 -13.487   4.286  1.00  0.00      MEMB
ATOM   1517 H13X POPC    9      10.183 -14.265   3.943  1.00  0.00      MEMB
ATOM   1518 H13Y POPC    9      11.752 -13.773   4.915  1.00  0.00      MEMB
ATOM   1519 C314 POPC    9      11.396 -13.103   2.954  1.00  0.00      MEMB
ATOM   1520 H14X POPC    9      12.223 -12.568   3.351  1.00  0.00      MEMB
ATOM   1521 H14Y POPC    9      10.531 -12.574   2.506  1.00  0.00      MEMB
ATOM   1522 C315 POPC    9      12.018 -13.973   1.878  1.00  0.00      MEMB
ATOM   1523 H15X POPC    9      12.514 -13.432   1.030  1.00  0.00      MEMB
ATOM   1524 H15Y POPC    9      11.138 -14.446   1.425  1.00  0.00      MEMB
ATOM   1525 C316 POPC    9      13.033 -14.906   2.437  1.00  0.00      MEMB
ATOM   1526 H16X POPC    9      12.574 -15.423   3.300  1.00  0.00      MEMB
ATOM   1527 H16Y POPC    9      13.945 -14.363   2.751  1.00  0.00      MEMB
ATOM   1528 H16Z POPC    9      13.328 -15.624   1.658  1.00  0.00      MEMB
ATOM   1529  N   POPC   10      -9.088 -17.528  20.348  1.00  0.00      MEMB
ATOM   1530  C12 POPC   10     -10.134 -16.439  20.532  1.00  0.00      MEMB
ATOM   1531 H12A POPC   10      -9.884 -15.839  21.398  1.00  0.00      MEMB
ATOM   1532 H12B POPC   10     -11.068 -16.942  20.731  1.00  0.00      MEMB
ATOM   1533  C13 POPC   10      -7.698 -16.984  20.393  1.00  0.00      MEMB
ATOM   1534 H13A POPC   10      -7.497 -16.407  19.496  1.00  0.00      MEMB
ATOM   1535 H13B POPC   10      -7.594 -16.333  21.246  1.00  0.00      MEMB
ATOM   1536 H13C POPC   10      -6.959 -17.780  20.470  1.00  0.00      MEMB
ATOM   1537  C14 POPC   10      -9.186 -18.481  21.476  1.00  0.00      MEMB
ATOM   1538 H14A POPC   10      -8.587 -19.375  21.289  1.00  0.00      MEMB
ATOM   1539 H14B POPC   10      -8.763 -17.960  22.316  1.00  0.00      MEMB
ATOM   1540 H14C POPC   10     -10.207 -18.745  21.681  1.00  0.00      MEMB
ATOM   1541  C15 POPC   10      -9.321 -18.227  19.044  1.00  0.00      MEMB
ATOM   1542 H15A POPC   10     -10.351 -18.543  18.993  1.00  0.00      MEMB
ATOM   1543 H15B POPC   10      -8.728 -19.130  18.922  1.00  0.00      MEMB
ATOM   1544 H15C POPC   10      -9.121 -17.557  18.200  1.00  0.00      MEMB
ATOM   1545  C11 POPC   10     -10.391 -15.454  19.375  1.00  0.00      MEMB
ATOM   1546 H11A POPC   10     -11.144 -14.693  19.692  1.00  0.00      MEMB
ATOM   1547 H11B POPC   10     -10.844 -16.012  18.520  1.00  0.00      MEMB
ATOM   1548  P   POPC   10      -8.833 -14.436  17.550  1.00  0.00      MEMB
ATOM   1549  O13 POPC   10      -7.413 -14.021  17.463  1.00  0.00      MEMB
ATOM   1550  O14 POPC   10      -9.877 -13.517  17.063  1.00  0.00      MEMB
ATOM   1551  O12 POPC   10      -9.168 -14.797  19.057  1.00  0.00      MEMB
ATOM   1552  O11 POPC   10      -9.029 -15.850  16.844  1.00  0.00      MEMB
ATOM   1553  C1  POPC   10      -8.011 -16.354  15.984  1.00  0.00      MEMB
ATOM   1554  HA  POPC   10      -8.204 -17.442  15.842  1.00  0.00      MEMB
ATOM   1555  HB  POPC   10      -7.017 -16.292  16.483  1.00  0.00      MEMB
ATOM   1556  C2  POPC   10      -7.994 -15.687  14.564  1.00  0.00      MEMB
ATOM   1557  HS  POPC   10      -7.692 -14.612  14.645  1.00  0.00      MEMB
ATOM   1558  O21 POPC   10      -9.297 -15.772  13.978  1.00  0.00      MEMB
ATOM   1559  C21 POPC   10      -9.555 -14.983  12.954  1.00  0.00      MEMB
ATOM   1560  O22 POPC   10      -8.834 -14.127  12.477  1.00  0.00      MEMB
ATOM   1561  C22 POPC   10     -10.946 -15.364  12.451  1.00  0.00      MEMB
ATOM   1562  H2R POPC   10     -11.607 -14.529  12.760  1.00  0.00      MEMB
ATOM   1563  H2S POPC   10     -11.271 -16.280  12.996  1.00  0.00      MEMB
ATOM   1564  C3  POPC   10      -6.970 -16.399  13.647  1.00  0.00      MEMB
ATOM   1565  HX  POPC   10      -5.975 -16.251  14.125  1.00  0.00      MEMB
ATOM   1566  HY  POPC   10      -6.990 -15.890  12.659  1.00  0.00      MEMB
ATOM   1567  O31 POPC   10      -7.244 -17.793  13.443  1.00  0.00      MEMB
ATOM   1568  C31 POPC   10      -6.194 -18.555  13.171  1.00  0.00      MEMB
ATOM   1569  O32 POPC   10      -5.026 -18.205  13.153  1.00  0.00      MEMB
ATOM   1570  C32 POPC   10      -6.691 -19.934  12.809  1.00  0.00      MEMB
ATOM   1571  H2X POPC   10      -7.774 -19.997  12.599  1.00  0.00      MEMB
ATOM   1572  H2Y POPC   10      -6.404 -20.576  13.662  1.00  0.00      MEMB
ATOM   1573  C23 POPC   10     -10.990 -15.528  10.909  1.00  0.00      MEMB
ATOM   1574  H3R POPC   10     -10.669 -14.576  10.457  1.00  0.00      MEMB
ATOM   1575  H3S POPC   10     -11.986 -15.719  10.478  1.00  0.00      MEMB
ATOM   1576  C24 POPC   10     -10.210 -16.733  10.404  1.00  0.00      MEMB
ATOM   1577  H4R POPC   10     -10.545 -17.601  11.013  1.00  0.00      MEMB
ATOM   1578  H4S POPC   10      -9.131 -16.557  10.588  1.00  0.00      MEMB
ATOM   1579  C25 POPC   10     -10.460 -17.006   8.913  1.00  0.00      MEMB
ATOM   1580  H5R POPC   10     -10.167 -16.102   8.358  1.00  0.00      MEMB
ATOM   1581  H5S POPC   10     -11.546 -17.182   8.728  1.00  0.00      MEMB
ATOM   1582  C26 POPC   10      -9.579 -18.124   8.389  1.00  0.00      MEMB
ATOM   1583  H6R POPC   10      -8.597 -18.068   8.862  1.00  0.00      MEMB
ATOM   1584  H6S POPC   10      -9.452 -18.073   7.276  1.00  0.00      MEMB
ATOM   1585  C27 POPC   10     -10.210 -19.407   8.745  1.00  0.00      MEMB
ATOM   1586  H7R POPC   10     -10.491 -19.475   9.815  1.00  0.00      MEMB
ATOM   1587  H7S POPC   10      -9.494 -20.270   8.606  1.00  0.00      MEMB
ATOM   1588  C28 POPC   10     -11.458 -19.306   7.859  1.00  0.00      MEMB
ATOM   1589  H8R POPC   10     -12.494 -19.027   8.141  1.00  0.00      MEMB
ATOM   1590  H8S POPC   10     -12.014 -20.034   8.363  1.00  0.00      MEMB
ATOM   1591  C29 POPC   10     -11.058 -19.575   6.388  1.00  0.00      MEMB
ATOM   1592  H91 POPC   10     -10.257 -20.291   6.214  1.00  0.00      MEMB
ATOM   1593 C210 POPC   10     -11.761 -19.389   5.273  1.00  0.00      MEMB
ATOM   1594 H101 POPC   10     -11.464 -19.699   4.267  1.00  0.00      MEMB
ATOM   1595 C211 POPC   10     -13.038 -18.897   5.256  1.00  0.00      MEMB
ATOM   1596 H11R POPC   10     -13.212 -18.950   6.344  1.00  0.00      MEMB
ATOM   1597 H11S POPC   10     -13.866 -19.464   4.772  1.00  0.00      MEMB
ATOM   1598 C212 POPC   10     -12.781 -17.508   4.690  1.00  0.00      MEMB
ATOM   1599 H12R POPC   10     -13.705 -16.922   4.800  1.00  0.00      MEMB
ATOM   1600 H12S POPC   10     -12.598 -17.623   3.603  1.00  0.00      MEMB
ATOM   1601 C213 POPC   10     -11.653 -16.693   5.373  1.00  0.00      MEMB
ATOM   1602 H13R POPC   10     -10.751 -17.297   5.563  1.00  0.00      MEMB
ATOM   1603 H13S POPC   10     -12.033 -16.349   6.360  1.00  0.00      MEMB
ATOM   1604 C214 POPC   10     -11.184 -15.506   4.565  1.00  0.00      MEMB
ATOM   1605 H14R POPC   10     -10.848 -15.805   3.550  1.00  0.00      MEMB
ATOM   1606 H14S POPC   10     -10.304 -15.006   5.043  1.00  0.00      MEMB
ATOM   1607 C215 POPC   10     -12.331 -14.551   4.432  1.00  0.00      MEMB
ATOM   1608 H15R POPC   10     -12.750 -14.225   5.427  1.00  0.00      MEMB
ATOM   1609 H15S POPC   10     -13.110 -14.794   3.711  1.00  0.00      MEMB
ATOM   1610 C216 POPC   10     -11.868 -13.351   3.765  1.00  0.00      MEMB
ATOM   1611 H16R POPC   10     -11.152 -13.051   4.565  1.00  0.00      MEMB
ATOM   1612 H16S POPC   10     -12.744 -12.678   3.926  1.00  0.00      MEMB
ATOM   1613 C217 POPC   10     -11.118 -13.372   2.346  1.00  0.00      MEMB
ATOM   1614 H17R POPC   10     -10.027 -13.407   2.462  1.00  0.00      MEMB
ATOM   1615 H17S POPC   10     -10.872 -12.393   1.898  1.00  0.00      MEMB
ATOM   1616 C218 POPC   10     -11.776 -13.986   1.110  1.00  0.00      MEMB
ATOM   1617 H18R POPC   10     -11.180 -13.690   0.206  1.00  0.00      MEMB
ATOM   1618 H18S POPC   10     -12.805 -13.693   0.799  1.00  0.00      MEMB
ATOM   1619 H18T POPC   10     -12.062 -14.968   1.441  1.00  0.00      MEMB
ATOM   1620  C33 POPC   10      -6.000 -20.344  11.537  1.00  0.00      MEMB
ATOM   1621  H3X POPC   10      -6.230 -21.363  11.273  1.00  0.00      MEMB
ATOM   1622  H3Y POPC   10      -4.974 -20.562  11.805  1.00  0.00      MEMB
ATOM   1623  C34 POPC   10      -6.340 -19.378  10.365  1.00  0.00      MEMB
ATOM   1624  H4X POPC   10      -5.823 -18.417  10.327  1.00  0.00      MEMB
ATOM   1625  H4Y POPC   10      -7.449 -19.298  10.399  1.00  0.00      MEMB
ATOM   1626  C35 POPC   10      -6.078 -19.947   9.024  1.00  0.00      MEMB
ATOM   1627  H5X POPC   10      -6.502 -20.867   9.371  1.00  0.00      MEMB
ATOM   1628  H5Y POPC   10      -5.115 -20.331   8.645  1.00  0.00      MEMB
ATOM   1629  C36 POPC   10      -6.584 -19.453   7.683  1.00  0.00      MEMB
ATOM   1630  H6X POPC   10      -7.613 -19.284   7.474  1.00  0.00      MEMB
ATOM   1631  H6Y POPC   10      -6.229 -20.045   6.779  1.00  0.00      MEMB
ATOM   1632  C37 POPC   10      -5.724 -18.547   7.156  1.00  0.00      MEMB
ATOM   1633  H7X POPC   10      -4.754 -19.067   7.009  1.00  0.00      MEMB
ATOM   1634  H7Y POPC   10      -5.748 -17.834   7.954  1.00  0.00      MEMB
ATOM   1635  C38 POPC   10      -6.361 -18.095   5.817  1.00  0.00      MEMB
ATOM   1636  H8X POPC   10      -7.251 -17.490   5.962  1.00  0.00      MEMB
ATOM   1637  H8Y POPC   10      -6.444 -18.937   5.178  1.00  0.00      MEMB
ATOM   1638  C39 POPC   10      -5.490 -17.272   5.043  1.00  0.00      MEMB
ATOM   1639  H9X POPC   10      -4.514 -17.320   4.630  1.00  0.00      MEMB
ATOM   1640  H9Y POPC   10      -5.262 -17.063   6.091  1.00  0.00      MEMB
ATOM   1641 C310 POPC   10      -5.542 -16.270   3.894  1.00  0.00      MEMB
ATOM   1642 H10X POPC   10      -4.584 -15.665   3.712  1.00  0.00      MEMB
ATOM   1643 H10Y POPC   10      -6.350 -15.573   4.025  1.00  0.00      MEMB
ATOM   1644 C311 POPC   10      -6.079 -16.925   2.870  1.00  0.00      MEMB
ATOM   1645 H11X POPC   10      -6.969 -17.413   3.296  1.00  0.00      MEMB
ATOM   1646 H11Y POPC   10      -5.160 -17.450   2.508  1.00  0.00      MEMB
ATOM   1647 C312 POPC   10      -6.633 -15.984   2.019  1.00  0.00      MEMB
ATOM   1648 H12X POPC   10      -5.993 -15.124   2.104  1.00  0.00      MEMB
ATOM   1649 H12Y POPC   10      -7.605 -15.513   2.022  1.00  0.00      MEMB
ATOM   1650 C313 POPC   10      -6.614 -16.736   0.941  1.00  0.00      MEMB
ATOM   1651 H13X POPC   10      -7.056 -17.760   0.693  1.00  0.00      MEMB
ATOM   1652 H13Y POPC   10      -5.592 -17.524   0.755  1.00  0.00      MEMB
ATOM   1653 C314 POPC   10      -7.209 -15.196  -0.348  1.00  0.00      MEMB
ATOM   1654 H14X POPC   10      -7.258 -15.569  -1.531  1.00  0.00      MEMB
ATOM   1655 H14Y POPC   10      -6.420 -14.455  -0.768  1.00  0.00      MEMB
ATOM   1656 C315 POPC   10      -8.613 -15.250  -0.625  1.00  0.00      MEMB
ATOM   1657 H15X POPC   10      -8.946 -14.815   0.267  1.00  0.00      MEMB
ATOM   1658 H15Y POPC   10      -8.877 -16.234  -1.062  1.00  0.00      MEMB
ATOM   1659 C316 POPC   10      -9.089 -14.456  -1.518  1.00  0.00      MEMB
ATOM   1660 H16X POPC   10      -9.989 -14.262  -2.019  1.00  0.00      MEMB
ATOM   1661 H16Y POPC   10      -8.435 -14.820  -2.303  1.00  0.00      MEMB
ATOM   1662 H16Z POPC   10      -8.807 -13.483  -1.230  1.00  0.00      MEMB
ATOM   1663  N   POPC   11     -15.182  -7.980  19.285  1.00  0.00      MEMB
ATOM   1664  C12 POPC   11     -14.421  -8.940  18.412  1.00  0.00      MEMB
ATOM   1665 H12A POPC   11     -13.766  -8.362  17.761  1.00  0.00      MEMB
ATOM   1666 H12B POPC   11     -15.110  -9.439  17.749  1.00  0.00      MEMB
ATOM   1667  C13 POPC   11     -14.272  -7.204  20.166  1.00  0.00      MEMB
ATOM   1668 H13A POPC   11     -13.445  -6.784  19.591  1.00  0.00      MEMB
ATOM   1669 H13B POPC   11     -14.835  -6.437  20.681  1.00  0.00      MEMB
ATOM   1670 H13C POPC   11     -13.834  -7.874  20.906  1.00  0.00      MEMB
ATOM   1671  C14 POPC   11     -15.842  -7.031  18.345  1.00  0.00      MEMB
ATOM   1672 H14A POPC   11     -15.133  -6.324  17.936  1.00  0.00      MEMB
ATOM   1673 H14B POPC   11     -16.244  -7.595  17.502  1.00  0.00      MEMB
ATOM   1674 H14C POPC   11     -16.687  -6.539  18.811  1.00  0.00      MEMB
ATOM   1675  C15 POPC   11     -16.246  -8.700  20.068  1.00  0.00      MEMB
ATOM   1676 H15A POPC   11     -16.495  -9.608  19.537  1.00  0.00      MEMB
ATOM   1677 H15B POPC   11     -17.141  -8.101  20.177  1.00  0.00      MEMB
ATOM   1678 H15C POPC   11     -15.967  -8.962  21.083  1.00  0.00      MEMB
ATOM   1679  C11 POPC   11     -13.579 -10.007  19.103  1.00  0.00      MEMB
ATOM   1680 H11A POPC   11     -13.348 -10.789  18.331  1.00  0.00      MEMB
ATOM   1681 H11B POPC   11     -14.159 -10.487  19.916  1.00  0.00      MEMB
ATOM   1682  P   POPC   11     -11.178  -9.129  18.736  1.00  0.00      MEMB
ATOM   1683  O13 POPC   11     -11.000 -10.308  17.875  1.00  0.00      MEMB
ATOM   1684  O14 POPC   11     -10.032  -8.665  19.535  1.00  0.00      MEMB
ATOM   1685  O12 POPC   11     -12.421  -9.404  19.668  1.00  0.00      MEMB
ATOM   1686  O11 POPC   11     -11.732  -7.928  17.870  1.00  0.00      MEMB
ATOM   1687  C1  POPC   11     -10.754  -7.210  17.114  1.00  0.00      MEMB
ATOM   1688  HA  POPC   11      -9.702  -7.315  17.506  1.00  0.00      MEMB
ATOM   1689  HB  POPC   11     -10.970  -6.114  17.188  1.00  0.00      MEMB
ATOM   1690  C2  POPC   11     -10.782  -7.697  15.636  1.00  0.00      MEMB
ATOM   1691  HS  POPC   11     -10.120  -7.031  15.068  1.00  0.00      MEMB
ATOM   1692  O21 POPC   11     -12.092  -8.021  15.058  1.00  0.00      MEMB
ATOM   1693  C21 POPC   11     -12.981  -7.125  14.665  1.00  0.00      MEMB
ATOM   1694  O22 POPC   11     -13.083  -5.993  15.000  1.00  0.00      MEMB
ATOM   1695  C22 POPC   11     -14.151  -7.597  13.869  1.00  0.00      MEMB
ATOM   1696  H2R POPC   11     -14.879  -7.550  14.717  1.00  0.00      MEMB
ATOM   1697  H2S POPC   11     -13.931  -8.607  13.538  1.00  0.00      MEMB
ATOM   1698  C3  POPC   11      -9.934  -8.935  15.303  1.00  0.00      MEMB
ATOM   1699  HX  POPC   11     -10.454  -9.781  15.762  1.00  0.00      MEMB
ATOM   1700  HY  POPC   11      -8.918  -8.875  15.740  1.00  0.00      MEMB
ATOM   1701  O31 POPC   11      -9.906  -9.128  13.873  1.00  0.00      MEMB
ATOM   1702  C31 POPC   11      -8.993  -8.481  13.185  1.00  0.00      MEMB
ATOM   1703  O32 POPC   11      -8.060  -7.836  13.623  1.00  0.00      MEMB
ATOM   1704  C32 POPC   11      -9.365  -8.647  11.721  1.00  0.00      MEMB
ATOM   1705  H2X POPC   11     -10.474  -8.651  11.640  1.00  0.00      MEMB
ATOM   1706  H2Y POPC   11      -8.968  -9.619  11.391  1.00  0.00      MEMB
ATOM   1707  C23 POPC   11     -14.666  -6.715  12.681  1.00  0.00      MEMB
ATOM   1708  H3R POPC   11     -14.587  -5.616  12.721  1.00  0.00      MEMB
ATOM   1709  H3S POPC   11     -15.733  -6.814  12.636  1.00  0.00      MEMB
ATOM   1710  C24 POPC   11     -14.332  -7.300  11.317  1.00  0.00      MEMB
ATOM   1711  H4R POPC   11     -14.355  -8.412  11.384  1.00  0.00      MEMB
ATOM   1712  H4S POPC   11     -13.306  -6.988  11.084  1.00  0.00      MEMB
ATOM   1713  C25 POPC   11     -15.299  -6.911  10.186  1.00  0.00      MEMB
ATOM   1714  H5R POPC   11     -16.350  -7.034  10.535  1.00  0.00      MEMB
ATOM   1715  H5S POPC   11     -15.105  -7.638   9.365  1.00  0.00      MEMB
ATOM   1716  C26 POPC   11     -15.162  -5.477   9.651  1.00  0.00      MEMB
ATOM   1717  H6R POPC   11     -15.544  -4.785  10.434  1.00  0.00      MEMB
ATOM   1718  H6S POPC   11     -15.836  -5.345   8.773  1.00  0.00      MEMB
ATOM   1719  C27 POPC   11     -13.731  -5.036   9.300  1.00  0.00      MEMB
ATOM   1720  H7R POPC   11     -13.046  -5.225  10.154  1.00  0.00      MEMB
ATOM   1721  H7S POPC   11     -13.770  -3.931   9.134  1.00  0.00      MEMB
ATOM   1722  C28 POPC   11     -13.114  -5.766   8.103  1.00  0.00      MEMB
ATOM   1723  H8R POPC   11     -13.914  -5.918   7.342  1.00  0.00      MEMB
ATOM   1724  H8S POPC   11     -12.817  -6.792   8.405  1.00  0.00      MEMB
ATOM   1725  C29 POPC   11     -11.903  -4.994   7.627  1.00  0.00      MEMB
ATOM   1726  H91 POPC   11     -11.021  -4.913   8.250  1.00  0.00      MEMB
ATOM   1727 C210 POPC   11     -11.736  -4.512   6.429  1.00  0.00      MEMB
ATOM   1728 H101 POPC   11     -10.780  -4.075   6.113  1.00  0.00      MEMB
ATOM   1729 C211 POPC   11     -12.741  -4.685   5.393  1.00  0.00      MEMB
ATOM   1730 H11R POPC   11     -12.691  -3.757   4.934  1.00  0.00      MEMB
ATOM   1731 H11S POPC   11     -13.803  -4.864   5.642  1.00  0.00      MEMB
ATOM   1732 C212 POPC   11     -12.248  -5.245   4.125  1.00  0.00      MEMB
ATOM   1733 H12R POPC   11     -11.282  -4.668   3.879  1.00  0.00      MEMB
ATOM   1734 H12S POPC   11     -13.126  -5.092   3.426  1.00  0.00      MEMB
ATOM   1735 C213 POPC   11     -11.750  -6.582   4.012  1.00  0.00      MEMB
ATOM   1736 H13R POPC   11     -12.527  -7.194   4.483  1.00  0.00      MEMB
ATOM   1737 H13S POPC   11     -10.822  -6.497   4.620  1.00  0.00      MEMB
ATOM   1738 C214 POPC   11     -11.509  -6.991   2.553  1.00  0.00      MEMB
ATOM   1739 H14R POPC   11     -11.383  -8.077   2.578  1.00  0.00      MEMB
ATOM   1740 H14S POPC   11     -10.537  -6.579   2.180  1.00  0.00      MEMB
ATOM   1741 C215 POPC   11     -12.737  -6.868   1.607  1.00  0.00      MEMB
ATOM   1742 H15R POPC   11     -13.001  -5.918   1.167  1.00  0.00      MEMB
ATOM   1743 H15S POPC   11     -13.653  -7.081   2.128  1.00  0.00      MEMB
ATOM   1744 C216 POPC   11     -12.641  -7.598   0.329  1.00  0.00      MEMB
ATOM   1745 H16R POPC   11     -13.329  -7.103  -0.401  1.00  0.00      MEMB
ATOM   1746 H16S POPC   11     -12.865  -8.675   0.387  1.00  0.00      MEMB
ATOM   1747 C217 POPC   11     -11.267  -7.418  -0.149  1.00  0.00      MEMB
ATOM   1748 H17R POPC   11     -11.196  -8.386  -0.655  1.00  0.00      MEMB
ATOM   1749 H17S POPC   11     -10.401  -7.870   0.320  1.00  0.00      MEMB
ATOM   1750 C218 POPC   11     -11.059  -6.027  -0.949  1.00  0.00      MEMB
ATOM   1751 H18R POPC   11     -10.204  -6.054  -1.666  1.00  0.00      MEMB
ATOM   1752 H18S POPC   11     -10.811  -5.601  -0.191  1.00  0.00      MEMB
ATOM   1753 H18T POPC   11     -11.785  -5.440  -1.578  1.00  0.00      MEMB
ATOM   1754  C33 POPC   11      -8.778  -7.672  10.709  1.00  0.00      MEMB
ATOM   1755  H3X POPC   11      -7.748  -7.336  10.943  1.00  0.00      MEMB
ATOM   1756  H3Y POPC   11      -9.368  -6.792  10.812  1.00  0.00      MEMB
ATOM   1757  C34 POPC   11      -8.919  -8.249   9.288  1.00  0.00      MEMB
ATOM   1758  H4X POPC   11      -8.211  -9.104   9.232  1.00  0.00      MEMB
ATOM   1759  H4Y POPC   11      -8.577  -7.491   8.553  1.00  0.00      MEMB
ATOM   1760  C35 POPC   11     -10.346  -8.765   8.941  1.00  0.00      MEMB
ATOM   1761  H5X POPC   11     -11.087  -7.982   9.190  1.00  0.00      MEMB
ATOM   1762  H5Y POPC   11     -10.642  -9.605   9.604  1.00  0.00      MEMB
ATOM   1763  C36 POPC   11     -10.590  -9.107   7.453  1.00  0.00      MEMB
ATOM   1764  H6X POPC   11     -10.362  -8.195   6.857  1.00  0.00      MEMB
ATOM   1765  H6Y POPC   11     -11.671  -9.347   7.294  1.00  0.00      MEMB
ATOM   1766  C37 POPC   11      -9.707 -10.221   6.870  1.00  0.00      MEMB
ATOM   1767  H7X POPC   11      -9.977 -11.205   7.310  1.00  0.00      MEMB
ATOM   1768  H7Y POPC   11      -8.649  -9.976   7.096  1.00  0.00      MEMB
ATOM   1769  C38 POPC   11      -9.823 -10.357   5.359  1.00  0.00      MEMB
ATOM   1770  H8X POPC   11      -9.176 -11.191   4.975  1.00  0.00      MEMB
ATOM   1771  H8Y POPC   11      -9.518  -9.409   4.862  1.00  0.00      MEMB
ATOM   1772  C39 POPC   11     -11.253 -10.615   4.925  1.00  0.00      MEMB
ATOM   1773  H9X POPC   11     -11.927  -9.774   5.021  1.00  0.00      MEMB
ATOM   1774  H9Y POPC   11     -11.683 -11.469   5.518  1.00  0.00      MEMB
ATOM   1775 C310 POPC   11     -11.227 -10.760   3.422  1.00  0.00      MEMB
ATOM   1776 H10X POPC   11     -10.531 -11.599   3.552  1.00  0.00      MEMB
ATOM   1777 H10Y POPC   11     -10.436 -10.428   2.766  1.00  0.00      MEMB
ATOM   1778 C311 POPC   11     -12.600 -10.714   2.633  1.00  0.00      MEMB
ATOM   1779 H11X POPC   11     -12.656  -9.681   2.358  1.00  0.00      MEMB
ATOM   1780 H11Y POPC   11     -13.507 -11.093   3.184  1.00  0.00      MEMB
ATOM   1781 C312 POPC   11     -12.669 -11.238   1.192  1.00  0.00      MEMB
ATOM   1782 H12X POPC   11     -12.953 -12.158   1.665  1.00  0.00      MEMB
ATOM   1783 H12Y POPC   11     -11.720 -11.293   0.619  1.00  0.00      MEMB
ATOM   1784 C313 POPC   11     -13.795 -11.324   0.235  1.00  0.00      MEMB
ATOM   1785 H13X POPC   11     -14.201 -10.313   0.323  1.00  0.00      MEMB
ATOM   1786 H13Y POPC   11     -14.632 -12.048   0.410  1.00  0.00      MEMB
ATOM   1787 C314 POPC   11     -13.121 -11.665  -1.070  1.00  0.00      MEMB
ATOM   1788 H14X POPC   11     -12.867 -12.701  -1.370  1.00  0.00      MEMB
ATOM   1789 H14Y POPC   11     -12.282 -10.990  -1.411  1.00  0.00      MEMB
ATOM   1790 C315 POPC   11     -14.119 -11.361  -1.951  1.00  0.00      MEMB
ATOM   1791 H15X POPC   11     -15.123 -11.881  -1.983  1.00  0.00      MEMB
ATOM   1792 H15Y POPC   11     -13.500 -11.602  -2.829  1.00  0.00      MEMB
ATOM   1793 C316 POPC   11     -14.287  -9.940  -1.908  1.00  0.00      MEMB
ATOM   1794 H16X POPC   11     -15.009 -10.151  -2.675  1.00  0.00      MEMB
ATOM   1795 H16Y POPC   11     -13.562  -9.242  -2.284  1.00  0.00      MEMB
ATOM   1796 H16Z POPC   11     -14.892  -9.419  -1.159  1.00  0.00      MEMB
ATOM   1797  N   POPC   12      17.268   1.629  18.788  1.00  0.00      MEMB
ATOM   1798  C12 POPC   12      17.032   3.111  19.122  1.00  0.00      MEMB
ATOM   1799 H12A POPC   12      17.930   3.676  18.934  1.00  0.00      MEMB
ATOM   1800 H12B POPC   12      16.822   3.183  20.187  1.00  0.00      MEMB
ATOM   1801  C13 POPC   12      18.636   1.231  19.194  1.00  0.00      MEMB
ATOM   1802 H13A POPC   12      18.749   1.434  20.247  1.00  0.00      MEMB
ATOM   1803 H13B POPC   12      18.737   0.160  19.062  1.00  0.00      MEMB
ATOM   1804 H13C POPC   12      19.357   1.773  18.600  1.00  0.00      MEMB
ATOM   1805  C14 POPC   12      16.305   0.767  19.573  1.00  0.00      MEMB
ATOM   1806 H14A POPC   12      16.371  -0.275  19.308  1.00  0.00      MEMB
ATOM   1807 H14B POPC   12      16.433   0.851  20.646  1.00  0.00      MEMB
ATOM   1808 H14C POPC   12      15.270   1.098  19.403  1.00  0.00      MEMB
ATOM   1809  C15 POPC   12      17.093   1.361  17.320  1.00  0.00      MEMB
ATOM   1810 H15A POPC   12      17.631   2.113  16.760  1.00  0.00      MEMB
ATOM   1811 H15B POPC   12      16.049   1.431  16.999  1.00  0.00      MEMB
ATOM   1812 H15C POPC   12      17.375   0.348  17.085  1.00  0.00      MEMB
ATOM   1813  C11 POPC   12      15.894   3.880  18.406  1.00  0.00      MEMB
ATOM   1814 H11A POPC   12      16.207   4.013  17.350  1.00  0.00      MEMB
ATOM   1815 H11B POPC   12      15.740   4.909  18.831  1.00  0.00      MEMB
ATOM   1816  P   POPC   12      13.512   3.306  19.431  1.00  0.00      MEMB
ATOM   1817  O13 POPC   12      13.986   4.043  20.622  1.00  0.00      MEMB
ATOM   1818  O14 POPC   12      12.950   1.947  19.618  1.00  0.00      MEMB
ATOM   1819  O12 POPC   12      14.709   3.116  18.414  1.00  0.00      MEMB
ATOM   1820  O11 POPC   12      12.505   4.225  18.658  1.00  0.00      MEMB
ATOM   1821  C1  POPC   12      11.173   3.842  18.400  1.00  0.00      MEMB
ATOM   1822  HA  POPC   12      10.551   4.766  18.534  1.00  0.00      MEMB
ATOM   1823  HB  POPC   12      10.716   3.152  19.135  1.00  0.00      MEMB
ATOM   1824  C2  POPC   12      11.170   3.241  16.975  1.00  0.00      MEMB
ATOM   1825  HS  POPC   12      10.384   2.683  16.649  1.00  0.00      MEMB
ATOM   1826  O21 POPC   12      12.123   2.203  16.684  1.00  0.00      MEMB
ATOM   1827  C21 POPC   12      11.867   1.474  15.573  1.00  0.00      MEMB
ATOM   1828  O22 POPC   12      11.113   1.759  14.665  1.00  0.00      MEMB
ATOM   1829  C22 POPC   12      12.642   0.166  15.614  1.00  0.00      MEMB
ATOM   1830  H2R POPC   12      11.910  -0.651  15.829  1.00  0.00      MEMB
ATOM   1831  H2S POPC   12      13.376   0.194  16.441  1.00  0.00      MEMB
ATOM   1832  C3  POPC   12      11.328   4.483  16.132  1.00  0.00      MEMB
ATOM   1833  HX  POPC   12      10.849   5.391  16.559  1.00  0.00      MEMB
ATOM   1834  HY  POPC   12      10.866   4.424  15.229  1.00  0.00      MEMB
ATOM   1835  O31 POPC   12      12.642   4.584  15.767  1.00  0.00      MEMB
ATOM   1836  C31 POPC   12      13.083   5.695  15.383  1.00  0.00      MEMB
ATOM   1837  O32 POPC   12      12.715   6.750  15.054  1.00  0.00      MEMB
ATOM   1838  C32 POPC   12      14.334   5.858  15.187  1.00  0.00      MEMB
ATOM   1839  H2X POPC   12      14.620   4.714  14.988  1.00  0.00      MEMB
ATOM   1840  H2Y POPC   12      14.819   6.183  16.070  1.00  0.00      MEMB
ATOM   1841  C23 POPC   12      13.255  -0.072  14.206  1.00  0.00      MEMB
ATOM   1842  H3R POPC   12      12.413  -0.011  13.478  1.00  0.00      MEMB
ATOM   1843  H3S POPC   12      13.658  -1.104  14.137  1.00  0.00      MEMB
ATOM   1844  C24 POPC   12      14.327   0.936  13.722  1.00  0.00      MEMB
ATOM   1845  H4R POPC   12      15.228   0.913  14.369  1.00  0.00      MEMB
ATOM   1846  H4S POPC   12      13.914   1.971  13.750  1.00  0.00      MEMB
ATOM   1847  C25 POPC   12      14.812   0.701  12.280  1.00  0.00      MEMB
ATOM   1848  H5R POPC   12      13.969   0.894  11.575  1.00  0.00      MEMB
ATOM   1849  H5S POPC   12      15.160  -0.350  12.156  1.00  0.00      MEMB
ATOM   1850  C26 POPC   12      15.952   1.647  11.897  1.00  0.00      MEMB
ATOM   1851  H6R POPC   12      16.905   1.273  12.333  1.00  0.00      MEMB
ATOM   1852  H6S POPC   12      15.788   2.657  12.330  1.00  0.00      MEMB
ATOM   1853  C27 POPC   12      16.118   1.772  10.378  1.00  0.00      MEMB
ATOM   1854  H7R POPC   12      15.166   2.037   9.868  1.00  0.00      MEMB
ATOM   1855  H7S POPC   12      16.413   0.761  10.029  1.00  0.00      MEMB
ATOM   1856  C28 POPC   12      17.138   2.884  10.088  1.00  0.00      MEMB
ATOM   1857  H8R POPC   12      17.955   2.746  10.825  1.00  0.00      MEMB
ATOM   1858  H8S POPC   12      16.648   3.801  10.363  1.00  0.00      MEMB
ATOM   1859  C29 POPC   12      17.712   3.027   8.707  1.00  0.00      MEMB
ATOM   1860  H91 POPC   12      18.160   2.103   8.333  1.00  0.00      MEMB
ATOM   1861 C210 POPC   12      17.684   4.093   7.882  1.00  0.00      MEMB
ATOM   1862 H101 POPC   12      18.244   4.031   6.942  1.00  0.00      MEMB
ATOM   1863 C211 POPC   12      17.059   5.434   8.131  1.00  0.00      MEMB
ATOM   1864 H11R POPC   12      17.703   6.004   8.831  1.00  0.00      MEMB
ATOM   1865 H11S POPC   12      16.056   5.311   8.596  1.00  0.00      MEMB
ATOM   1866 C212 POPC   12      16.899   6.277   6.855  1.00  0.00      MEMB
ATOM   1867 H12R POPC   12      17.829   6.304   6.254  1.00  0.00      MEMB
ATOM   1868 H12S POPC   12      16.787   7.324   7.207  1.00  0.00      MEMB
ATOM   1869 C213 POPC   12      15.709   5.803   5.992  1.00  0.00      MEMB
ATOM   1870 H13R POPC   12      14.744   6.097   6.510  1.00  0.00      MEMB
ATOM   1871 H13S POPC   12      15.753   4.737   5.773  1.00  0.00      MEMB
ATOM   1872 C214 POPC   12      15.694   6.433   4.632  1.00  0.00      MEMB
ATOM   1873 H14R POPC   12      16.601   6.840   4.137  1.00  0.00      MEMB
ATOM   1874 H14S POPC   12      15.361   7.295   5.218  1.00  0.00      MEMB
ATOM   1875 C215 POPC   12      14.663   6.094   3.495  1.00  0.00      MEMB
ATOM   1876 H15R POPC   12      15.112   5.228   2.994  1.00  0.00      MEMB
ATOM   1877 H15S POPC   12      14.628   6.848   2.666  1.00  0.00      MEMB
ATOM   1878 C216 POPC   12      13.203   5.839   3.886  1.00  0.00      MEMB
ATOM   1879 H16R POPC   12      12.816   6.492   4.693  1.00  0.00      MEMB
ATOM   1880 H16S POPC   12      13.260   4.776   4.189  1.00  0.00      MEMB
ATOM   1881 C217 POPC   12      12.216   6.000   2.753  1.00  0.00      MEMB
ATOM   1882 H17R POPC   12      12.123   7.071   2.444  1.00  0.00      MEMB
ATOM   1883 H17S POPC   12      11.163   5.701   3.009  1.00  0.00      MEMB
ATOM   1884 C218 POPC   12      12.708   5.263   1.550  1.00  0.00      MEMB
ATOM   1885 H18R POPC   12      12.885   4.171   1.536  1.00  0.00      MEMB
ATOM   1886 H18S POPC   12      13.410   5.835   0.908  1.00  0.00      MEMB
ATOM   1887 H18T POPC   12      11.758   5.333   1.076  1.00  0.00      MEMB
ATOM   1888  C33 POPC   12      14.659   7.185  13.809  1.00  0.00      MEMB
ATOM   1889  H3X POPC   12      15.466   7.488  14.458  1.00  0.00      MEMB
ATOM   1890  H3Y POPC   12      14.061   7.835  13.528  1.00  0.00      MEMB
ATOM   1891  C34 POPC   12      15.465   5.648  11.143  1.00  0.00      MEMB
ATOM   1892  H4X POPC   12      16.024   4.858  11.585  1.00  0.00      MEMB
ATOM   1893  H4Y POPC   12      15.744   6.637  11.290  1.00  0.00      MEMB
ATOM   1894  C35 POPC   12      13.451   4.757  10.889  1.00  0.00      MEMB
ATOM   1895  H5X POPC   12      12.549   5.448  11.364  1.00  0.00      MEMB
ATOM   1896  H5Y POPC   12      13.020   4.034  11.667  1.00  0.00      MEMB
ATOM   1897  C36 POPC   12      13.242   4.552   9.673  1.00  0.00      MEMB
ATOM   1898  H6X POPC   12      14.326   4.309   9.738  1.00  0.00      MEMB
ATOM   1899  H6Y POPC   12      12.908   5.490   9.196  1.00  0.00      MEMB
ATOM   1900  C37 POPC   12      12.078   3.779   9.571  1.00  0.00      MEMB
ATOM   1901  H7X POPC   12      11.260   4.503   9.856  1.00  0.00      MEMB
ATOM   1902  H7Y POPC   12      12.179   2.928  10.271  1.00  0.00      MEMB
ATOM   1903  C38 POPC   12      12.093   3.668   8.100  1.00  0.00      MEMB
ATOM   1904  H8X POPC   12      12.006   4.725   7.725  1.00  0.00      MEMB
ATOM   1905  H8Y POPC   12      11.164   3.150   7.906  1.00  0.00      MEMB
ATOM   1906  C39 POPC   12      13.315   2.960   7.499  1.00  0.00      MEMB
ATOM   1907  H9X POPC   12      14.290   3.327   7.893  1.00  0.00      MEMB
ATOM   1908  H9Y POPC   12      13.332   3.213   6.422  1.00  0.00      MEMB
ATOM   1909 C310 POPC   12      13.185   1.440   7.594  1.00  0.00      MEMB
ATOM   1910 H10X POPC   12      12.225   1.118   7.121  1.00  0.00      MEMB
ATOM   1911 H10Y POPC   12      13.115   1.145   8.671  1.00  0.00      MEMB
ATOM   1912 C311 POPC   12      14.354   0.661   6.955  1.00  0.00      MEMB
ATOM   1913 H11X POPC   12      13.930  -0.270   6.681  1.00  0.00      MEMB
ATOM   1914 H11Y POPC   12      15.079   0.411   7.744  1.00  0.00      MEMB
ATOM   1915 C312 POPC   12      14.962   1.068   5.596  1.00  0.00      MEMB
ATOM   1916 H12X POPC   12      15.226   2.131   5.707  1.00  0.00      MEMB
ATOM   1917 H12Y POPC   12      14.202   0.964   4.785  1.00  0.00      MEMB
ATOM   1918 C313 POPC   12      16.170   0.225   5.098  1.00  0.00      MEMB
ATOM   1919 H13X POPC   12      15.881  -0.850   5.140  1.00  0.00      MEMB
ATOM   1920 H13Y POPC   12      17.049   0.357   5.766  1.00  0.00      MEMB
ATOM   1921 C314 POPC   12      16.674   0.684   3.703  1.00  0.00      MEMB
ATOM   1922 H14X POPC   12      17.374   1.528   3.905  1.00  0.00      MEMB
ATOM   1923 H14Y POPC   12      15.829   1.026   3.075  1.00  0.00      MEMB
ATOM   1924 C315 POPC   12      17.347  -0.358   2.819  1.00  0.00      MEMB
ATOM   1925 H15X POPC   12      17.994  -0.919   3.479  1.00  0.00      MEMB
ATOM   1926 H15Y POPC   12      18.018   0.066   2.027  1.00  0.00      MEMB
ATOM   1927 C316 POPC   12      16.365  -1.353   2.213  1.00  0.00      MEMB
ATOM   1928 H16X POPC   12      15.420  -0.961   1.887  1.00  0.00      MEMB
ATOM   1929 H16Y POPC   12      16.163  -2.232   2.844  1.00  0.00      MEMB
ATOM   1930 H16Z POPC   12      16.808  -1.822   1.362  1.00  0.00      MEMB
ATOM   1931  N   POPC   13       4.603  20.637  21.053  1.00  0.00      MEMB
ATOM   1932  C12 POPC   13       3.772  21.799  20.524  1.00  0.00      MEMB
ATOM   1933 H12A POPC   13       3.797  22.623  21.224  1.00  0.00      MEMB
ATOM   1934 H12B POPC   13       2.739  21.479  20.511  1.00  0.00      MEMB
ATOM   1935  C13 POPC   13       4.269  20.377  22.481  1.00  0.00      MEMB
ATOM   1936 H13A POPC   13       3.311  19.895  22.519  1.00  0.00      MEMB
ATOM   1937 H13B POPC   13       4.959  19.694  22.974  1.00  0.00      MEMB
ATOM   1938 H13C POPC   13       4.244  21.312  23.024  1.00  0.00      MEMB
ATOM   1939  C14 POPC   13       4.274  19.397  20.281  1.00  0.00      MEMB
ATOM   1940 H14A POPC   13       4.839  18.584  20.701  1.00  0.00      MEMB
ATOM   1941 H14B POPC   13       3.220  19.149  20.298  1.00  0.00      MEMB
ATOM   1942 H14C POPC   13       4.566  19.505  19.233  1.00  0.00      MEMB
ATOM   1943  C15 POPC   13       6.071  20.865  20.955  1.00  0.00      MEMB
ATOM   1944 H15A POPC   13       6.358  20.681  19.920  1.00  0.00      MEMB
ATOM   1945 H15B POPC   13       6.600  20.184  21.615  1.00  0.00      MEMB
ATOM   1946 H15C POPC   13       6.367  21.865  21.238  1.00  0.00      MEMB
ATOM   1947  C11 POPC   13       4.132  22.482  19.175  1.00  0.00      MEMB
ATOM   1948 H11A POPC   13       5.037  23.103  19.387  1.00  0.00      MEMB
ATOM   1949 H11B POPC   13       3.271  23.141  18.917  1.00  0.00      MEMB
ATOM   1950  P   POPC   13       5.233  22.205  16.843  1.00  0.00      MEMB
ATOM   1951  O13 POPC   13       5.002  21.376  15.647  1.00  0.00      MEMB
ATOM   1952  O14 POPC   13       6.611  22.400  17.329  1.00  0.00      MEMB
ATOM   1953  O12 POPC   13       4.372  21.607  18.083  1.00  0.00      MEMB
ATOM   1954  O11 POPC   13       4.675  23.696  16.672  1.00  0.00      MEMB
ATOM   1955  C1  POPC   13       3.413  24.062  16.145  1.00  0.00      MEMB
ATOM   1956  HA  POPC   13       3.148  25.080  16.515  1.00  0.00      MEMB
ATOM   1957  HB  POPC   13       2.616  23.383  16.509  1.00  0.00      MEMB
ATOM   1958  C2  POPC   13       3.447  24.004  14.596  1.00  0.00      MEMB
ATOM   1959  HS  POPC   13       3.942  23.031  14.348  1.00  0.00      MEMB
ATOM   1960  O21 POPC   13       4.176  25.160  14.103  1.00  0.00      MEMB
ATOM   1961  C21 POPC   13       4.926  24.956  13.031  1.00  0.00      MEMB
ATOM   1962  O22 POPC   13       5.236  23.883  12.555  1.00  0.00      MEMB
ATOM   1963  C22 POPC   13       5.270  26.282  12.351  1.00  0.00      MEMB
ATOM   1964  H2R POPC   13       6.090  26.769  12.943  1.00  0.00      MEMB
ATOM   1965  H2S POPC   13       4.423  26.974  12.465  1.00  0.00      MEMB
ATOM   1966  C3  POPC   13       2.008  24.002  13.990  1.00  0.00      MEMB
ATOM   1967  HX  POPC   13       1.561  24.995  14.215  1.00  0.00      MEMB
ATOM   1968  HY  POPC   13       1.349  23.238  14.468  1.00  0.00      MEMB
ATOM   1969  O31 POPC   13       2.031  23.866  12.561  1.00  0.00      MEMB
ATOM   1970  C31 POPC   13       1.579  22.710  12.093  1.00  0.00      MEMB
ATOM   1971  O32 POPC   13       1.257  21.734  12.738  1.00  0.00      MEMB
ATOM   1972  C32 POPC   13       1.569  22.781  10.574  1.00  0.00      MEMB
ATOM   1973  H2X POPC   13       1.353  23.825  10.260  1.00  0.00      MEMB
ATOM   1974  H2Y POPC   13       0.811  22.095  10.152  1.00  0.00      MEMB
ATOM   1975  C23 POPC   13       5.279  25.909  10.808  1.00  0.00      MEMB
ATOM   1976  H3R POPC   13       4.684  25.124  10.490  1.00  0.00      MEMB
ATOM   1977  H3S POPC   13       6.079  25.506  10.189  1.00  0.00      MEMB
ATOM   1978  C24 POPC   13       5.291  26.930   9.838  1.00  0.00      MEMB
ATOM   1979  H4R POPC   13       6.196  27.324  10.265  1.00  0.00      MEMB
ATOM   1980  H4S POPC   13       4.502  27.597  10.224  1.00  0.00      MEMB
ATOM   1981  C25 POPC   13       5.681  26.700   8.268  1.00  0.00      MEMB
ATOM   1982  H5R POPC   13       6.632  26.511   7.990  1.00  0.00      MEMB
ATOM   1983  H5S POPC   13       6.203  27.426   7.540  1.00  0.00      MEMB
ATOM   1984  C26 POPC   13       4.781  26.181   7.356  1.00  0.00      MEMB
ATOM   1985  H6R POPC   13       5.322  26.384   6.379  1.00  0.00      MEMB
ATOM   1986  H6S POPC   13       3.833  26.723   7.435  1.00  0.00      MEMB
ATOM   1987  C27 POPC   13       4.831  24.762   7.735  1.00  0.00      MEMB
ATOM   1988  H7R POPC   13       4.389  24.584   8.721  1.00  0.00      MEMB
ATOM   1989  H7S POPC   13       5.864  24.417   7.819  1.00  0.00      MEMB
ATOM   1990  C28 POPC   13       4.405  24.026   6.542  1.00  0.00      MEMB
ATOM   1991  H8R POPC   13       4.958  23.078   6.470  1.00  0.00      MEMB
ATOM   1992  H8S POPC   13       4.690  24.678   5.689  1.00  0.00      MEMB
ATOM   1993  C29 POPC   13       2.955  23.789   6.582  1.00  0.00      MEMB
ATOM   1994  H91 POPC   13       2.403  24.289   7.393  1.00  0.00      MEMB
ATOM   1995 C210 POPC   13       2.374  22.965   5.710  1.00  0.00      MEMB
ATOM   1996 H101 POPC   13       1.306  22.774   5.835  1.00  0.00      MEMB
ATOM   1997 C211 POPC   13       3.090  22.202   4.606  1.00  0.00      MEMB
ATOM   1998 H11R POPC   13       3.142  21.129   4.884  1.00  0.00      MEMB
ATOM   1999 H11S POPC   13       4.123  22.581   4.425  1.00  0.00      MEMB
ATOM   2000 C212 POPC   13       2.401  22.275   3.234  1.00  0.00      MEMB
ATOM   2001 H12R POPC   13       1.372  21.919   3.425  1.00  0.00      MEMB
ATOM   2002 H12S POPC   13       2.833  21.606   2.470  1.00  0.00      MEMB
ATOM   2003 C213 POPC   13       2.545  23.691   2.640  1.00  0.00      MEMB
ATOM   2004 H13R POPC   13       3.576  23.875   2.335  1.00  0.00      MEMB
ATOM   2005 H13S POPC   13       2.253  24.373   3.459  1.00  0.00      MEMB
ATOM   2006 C214 POPC   13       1.875  24.023   1.320  1.00  0.00      MEMB
ATOM   2007 H14R POPC   13       0.928  23.644   0.840  1.00  0.00      MEMB
ATOM   2008 H14S POPC   13       1.834  23.188   0.848  1.00  0.00      MEMB
ATOM   2009 C215 POPC   13       1.635  25.362   0.867  1.00  0.00      MEMB
ATOM   2010 H15R POPC   13       2.362  25.525   0.183  1.00  0.00      MEMB
ATOM   2011 H15S POPC   13       1.798  26.025   1.703  1.00  0.00      MEMB
ATOM   2012 C216 POPC   13       0.467  25.505  -0.028  1.00  0.00      MEMB
ATOM   2013 H16R POPC   13      -0.548  25.584   0.277  1.00  0.00      MEMB
ATOM   2014 H16S POPC   13       0.369  25.026  -0.947  1.00  0.00      MEMB
ATOM   2015 C217 POPC   13       0.896  26.421  -0.899  1.00  0.00      MEMB
ATOM   2016 H17R POPC   13      -0.035  26.525  -1.573  1.00  0.00      MEMB
ATOM   2017 H17S POPC   13       1.751  26.282  -1.579  1.00  0.00      MEMB
ATOM   2018 C218 POPC   13       1.161  27.548   0.009  1.00  0.00      MEMB
ATOM   2019 H18R POPC   13       0.109  27.598   0.052  1.00  0.00      MEMB
ATOM   2020 H18S POPC   13       1.488  28.495  -0.411  1.00  0.00      MEMB
ATOM   2021 H18T POPC   13       1.419  27.665   1.048  1.00  0.00      MEMB
ATOM   2022  C33 POPC   13       2.958  22.362  10.093  1.00  0.00      MEMB
ATOM   2023  H3X POPC   13       3.714  22.785  10.795  1.00  0.00      MEMB
ATOM   2024  H3Y POPC   13       3.112  22.806   9.089  1.00  0.00      MEMB
ATOM   2025  C34 POPC   13       3.136  20.842  10.029  1.00  0.00      MEMB
ATOM   2026  H4X POPC   13       2.350  20.396   9.383  1.00  0.00      MEMB
ATOM   2027  H4Y POPC   13       3.006  20.414  11.050  1.00  0.00      MEMB
ATOM   2028  C35 POPC   13       4.548  20.428   9.618  1.00  0.00      MEMB
ATOM   2029  H5X POPC   13       4.611  19.358   9.541  1.00  0.00      MEMB
ATOM   2030  H5Y POPC   13       5.244  20.729  10.428  1.00  0.00      MEMB
ATOM   2031  C36 POPC   13       5.020  20.874   8.254  1.00  0.00      MEMB
ATOM   2032  H6X POPC   13       5.037  21.980   8.293  1.00  0.00      MEMB
ATOM   2033  H6Y POPC   13       4.275  20.568   7.487  1.00  0.00      MEMB
ATOM   2034  C37 POPC   13       6.433  20.360   7.977  1.00  0.00      MEMB
ATOM   2035  H7X POPC   13       6.579  19.278   7.819  1.00  0.00      MEMB
ATOM   2036  H7Y POPC   13       7.073  20.678   8.839  1.00  0.00      MEMB
ATOM   2037  C38 POPC   13       6.970  20.964   6.741  1.00  0.00      MEMB
ATOM   2038  H8X POPC   13       8.080  20.913   6.837  1.00  0.00      MEMB
ATOM   2039  H8Y POPC   13       6.636  22.033   6.750  1.00  0.00      MEMB
ATOM   2040  C39 POPC   13       6.554  20.367   5.402  1.00  0.00      MEMB
ATOM   2041  H9X POPC   13       5.479  20.278   5.356  1.00  0.00      MEMB
ATOM   2042  H9Y POPC   13       7.148  19.454   5.149  1.00  0.00      MEMB
ATOM   2043 C310 POPC   13       6.527  21.357   4.265  1.00  0.00      MEMB
ATOM   2044 H10X POPC   13       7.530  21.292   4.335  1.00  0.00      MEMB
ATOM   2045 H10Y POPC   13       6.509  22.421   4.488  1.00  0.00      MEMB
ATOM   2046 C311 POPC   13       6.195  20.967   2.808  1.00  0.00      MEMB
ATOM   2047 H11X POPC   13       5.169  20.702   2.970  1.00  0.00      MEMB
ATOM   2048 H11Y POPC   13       6.850  20.110   2.467  1.00  0.00      MEMB
ATOM   2049 C312 POPC   13       6.120  22.097   1.713  1.00  0.00      MEMB
ATOM   2050 H12X POPC   13       6.995  22.216   1.064  1.00  0.00      MEMB
ATOM   2051 H12Y POPC   13       6.007  23.120   2.129  1.00  0.00      MEMB
ATOM   2052 C313 POPC   13       5.505  21.551   0.479  1.00  0.00      MEMB
ATOM   2053 H13X POPC   13       4.487  21.412   0.825  1.00  0.00      MEMB
ATOM   2054 H13Y POPC   13       6.029  20.600   0.230  1.00  0.00      MEMB
ATOM   2055 C314 POPC   13       5.750  22.130  -0.878  1.00  0.00      MEMB
ATOM   2056 H14X POPC   13       6.678  22.400  -1.254  1.00  0.00      MEMB
ATOM   2057 H14Y POPC   13       5.486  23.110  -1.068  1.00  0.00      MEMB
ATOM   2058 C315 POPC   13       5.327  21.237  -1.972  1.00  0.00      MEMB
ATOM   2059 H15X POPC   13       4.287  20.837  -1.830  1.00  0.00      MEMB
ATOM   2060 H15Y POPC   13       5.971  20.393  -2.091  1.00  0.00      MEMB
ATOM   2061 C316 POPC   13       5.494  21.940  -3.262  1.00  0.00      MEMB
ATOM   2062 H16X POPC   13       5.025  22.902  -3.590  1.00  0.00      MEMB
ATOM   2063 H16Y POPC   13       5.068  21.151  -3.869  1.00  0.00      MEMB
ATOM   2064 H16Z POPC   13       6.455  22.142  -3.594  1.00  0.00      MEMB
ATOM   2065  N   POPC   14     -18.373   0.802  18.038  1.00  0.00      MEMB
ATOM   2066  C12 POPC   14     -17.756  -0.583  17.810  1.00  0.00      MEMB
ATOM   2067 H12A POPC   14     -16.968  -0.748  18.536  1.00  0.00      MEMB
ATOM   2068 H12B POPC   14     -17.298  -0.575  16.824  1.00  0.00      MEMB
ATOM   2069  C13 POPC   14     -19.400   1.059  16.972  1.00  0.00      MEMB
ATOM   2070 H13A POPC   14     -18.948   0.969  15.988  1.00  0.00      MEMB
ATOM   2071 H13B POPC   14     -20.215   0.343  17.058  1.00  0.00      MEMB
ATOM   2072 H13C POPC   14     -19.843   2.042  17.053  1.00  0.00      MEMB
ATOM   2073  C14 POPC   14     -19.054   0.913  19.375  1.00  0.00      MEMB
ATOM   2074 H14A POPC   14     -19.901   0.222  19.428  1.00  0.00      MEMB
ATOM   2075 H14B POPC   14     -18.400   0.596  20.180  1.00  0.00      MEMB
ATOM   2076 H14C POPC   14     -19.431   1.910  19.519  1.00  0.00      MEMB
ATOM   2077  C15 POPC   14     -17.311   1.851  17.940  1.00  0.00      MEMB
ATOM   2078 H15A POPC   14     -17.748   2.837  17.889  1.00  0.00      MEMB
ATOM   2079 H15B POPC   14     -16.705   1.705  17.052  1.00  0.00      MEMB
ATOM   2080 H15C POPC   14     -16.640   1.847  18.785  1.00  0.00      MEMB
ATOM   2081  C11 POPC   14     -18.680  -1.838  17.841  1.00  0.00      MEMB
ATOM   2082 H11A POPC   14     -18.126  -2.760  17.546  1.00  0.00      MEMB
ATOM   2083 H11B POPC   14     -19.441  -1.675  17.050  1.00  0.00      MEMB
ATOM   2084  P   POPC   14     -18.661  -2.877  20.269  1.00  0.00      MEMB
ATOM   2085  O13 POPC   14     -19.508  -2.741  21.483  1.00  0.00      MEMB
ATOM   2086  O14 POPC   14     -17.223  -2.525  20.379  1.00  0.00      MEMB
ATOM   2087  O12 POPC   14     -19.329  -2.030  19.095  1.00  0.00      MEMB
ATOM   2088  O11 POPC   14     -18.729  -4.373  19.748  1.00  0.00      MEMB
ATOM   2089  C1  POPC   14     -19.877  -4.906  19.106  1.00  0.00      MEMB
ATOM   2090  HA  POPC   14     -20.509  -4.134  18.612  1.00  0.00      MEMB
ATOM   2091  HB  POPC   14     -20.522  -5.381  19.880  1.00  0.00      MEMB
ATOM   2092  C2  POPC   14     -19.463  -5.903  17.975  1.00  0.00      MEMB
ATOM   2093  HS  POPC   14     -18.889  -6.740  18.463  1.00  0.00      MEMB
ATOM   2094  O21 POPC   14     -18.737  -5.270  16.942  1.00  0.00      MEMB
ATOM   2095  C21 POPC   14     -18.213  -6.125  16.095  1.00  0.00      MEMB
ATOM   2096  O22 POPC   14     -17.867  -7.266  16.313  1.00  0.00      MEMB
ATOM   2097  C22 POPC   14     -17.926  -5.365  14.827  1.00  0.00      MEMB
ATOM   2098  H2R POPC   14     -16.942  -4.869  14.994  1.00  0.00      MEMB
ATOM   2099  H2S POPC   14     -18.682  -4.608  14.589  1.00  0.00      MEMB
ATOM   2100  C3  POPC   14     -20.693  -6.493  17.300  1.00  0.00      MEMB
ATOM   2101  HX  POPC   14     -20.844  -6.927  18.253  1.00  0.00      MEMB
ATOM   2102  HY  POPC   14     -20.703  -7.393  16.701  1.00  0.00      MEMB
ATOM   2103  O31 POPC   14     -21.727  -5.590  16.919  1.00  0.00      MEMB
ATOM   2104  C31 POPC   14     -21.871  -5.519  15.612  1.00  0.00      MEMB
ATOM   2105  O32 POPC   14     -21.494  -6.280  14.773  1.00  0.00      MEMB
ATOM   2106  C32 POPC   14     -22.521  -4.275  15.177  1.00  0.00      MEMB
ATOM   2107  H2X POPC   14     -23.590  -4.494  15.014  1.00  0.00      MEMB
ATOM   2108  H2Y POPC   14     -22.024  -4.101  14.195  1.00  0.00      MEMB
ATOM   2109  C23 POPC   14     -17.645  -6.272  13.660  1.00  0.00      MEMB
ATOM   2110  H3R POPC   14     -17.036  -7.170  13.977  1.00  0.00      MEMB
ATOM   2111  H3S POPC   14     -17.103  -5.615  12.957  1.00  0.00      MEMB
ATOM   2112  C24 POPC   14     -18.598  -6.653  12.557  1.00  0.00      MEMB
ATOM   2113  H4R POPC   14     -19.292  -7.110  13.107  1.00  0.00      MEMB
ATOM   2114  H4S POPC   14     -18.127  -7.459  11.988  1.00  0.00      MEMB
ATOM   2115  C25 POPC   14     -19.728  -5.818  11.948  1.00  0.00      MEMB
ATOM   2116  H5R POPC   14     -19.250  -5.017  11.414  1.00  0.00      MEMB
ATOM   2117  H5S POPC   14     -20.420  -5.492  12.762  1.00  0.00      MEMB
ATOM   2118  C26 POPC   14     -20.515  -6.522  10.842  1.00  0.00      MEMB
ATOM   2119  H6R POPC   14     -21.318  -7.196  11.214  1.00  0.00      MEMB
ATOM   2120  H6S POPC   14     -19.777  -7.056  10.195  1.00  0.00      MEMB
ATOM   2121  C27 POPC   14     -21.646  -5.869  10.148  1.00  0.00      MEMB
ATOM   2122  H7R POPC   14     -21.901  -5.096  10.892  1.00  0.00      MEMB
ATOM   2123  H7S POPC   14     -22.547  -6.544  10.038  1.00  0.00      MEMB
ATOM   2124  C28 POPC   14     -21.167  -5.323   8.834  1.00  0.00      MEMB
ATOM   2125  H8R POPC   14     -20.154  -4.923   8.967  1.00  0.00      MEMB
ATOM   2126  H8S POPC   14     -21.920  -4.541   8.628  1.00  0.00      MEMB
ATOM   2127  C29 POPC   14     -21.160  -6.281   7.712  1.00  0.00      MEMB
ATOM   2128  H91 POPC   14     -22.183  -6.462   7.463  1.00  0.00      MEMB
ATOM   2129 C210 POPC   14     -20.191  -6.845   6.977  1.00  0.00      MEMB
ATOM   2130 H101 POPC   14     -20.446  -7.616   6.227  1.00  0.00      MEMB
ATOM   2131 C211 POPC   14     -18.738  -6.605   7.142  1.00  0.00      MEMB
ATOM   2132 H11R POPC   14     -18.171  -7.565   7.168  1.00  0.00      MEMB
ATOM   2133 H11S POPC   14     -18.581  -6.061   8.092  1.00  0.00      MEMB
ATOM   2134 C212 POPC   14     -18.285  -5.675   6.008  1.00  0.00      MEMB
ATOM   2135 H12R POPC   14     -17.262  -5.318   6.245  1.00  0.00      MEMB
ATOM   2136 H12S POPC   14     -18.930  -4.763   6.032  1.00  0.00      MEMB
ATOM   2137 C213 POPC   14     -18.340  -6.369   4.633  1.00  0.00      MEMB
ATOM   2138 H13R POPC   14     -19.396  -6.498   4.338  1.00  0.00      MEMB
ATOM   2139 H13S POPC   14     -17.892  -7.381   4.686  1.00  0.00      MEMB
ATOM   2140 C214 POPC   14     -17.697  -5.647   3.458  1.00  0.00      MEMB
ATOM   2141 H14R POPC   14     -16.590  -5.597   3.562  1.00  0.00      MEMB
ATOM   2142 H14S POPC   14     -18.085  -4.607   3.420  1.00  0.00      MEMB
ATOM   2143 C215 POPC   14     -18.078  -6.303   2.123  1.00  0.00      MEMB
ATOM   2144 H15R POPC   14     -19.173  -6.175   1.972  1.00  0.00      MEMB
ATOM   2145 H15S POPC   14     -17.857  -7.396   2.084  1.00  0.00      MEMB
ATOM   2146 C216 POPC   14     -17.355  -5.549   1.015  1.00  0.00      MEMB
ATOM   2147 H16R POPC   14     -16.285  -5.493   1.287  1.00  0.00      MEMB
ATOM   2148 H16S POPC   14     -17.825  -4.552   0.892  1.00  0.00      MEMB
ATOM   2149 C217 POPC   14     -17.383  -6.171  -0.333  1.00  0.00      MEMB
ATOM   2150 H17R POPC   14     -16.870  -7.142  -0.182  1.00  0.00      MEMB
ATOM   2151 H17S POPC   14     -16.714  -5.740  -1.077  1.00  0.00      MEMB
ATOM   2152 C218 POPC   14     -18.786  -6.106  -0.896  1.00  0.00      MEMB
ATOM   2153 H18R POPC   14     -18.765  -6.532  -1.940  1.00  0.00      MEMB
ATOM   2154 H18S POPC   14     -19.439  -5.277  -0.833  1.00  0.00      MEMB
ATOM   2155 H18T POPC   14     -19.426  -6.684  -0.199  1.00  0.00      MEMB
ATOM   2156  C33 POPC   14     -22.262  -3.131  16.158  1.00  0.00      MEMB
ATOM   2157  H3X POPC   14     -21.197  -3.112  16.490  1.00  0.00      MEMB
ATOM   2158  H3Y POPC   14     -22.866  -3.317  17.073  1.00  0.00      MEMB
ATOM   2159  C34 POPC   14     -22.620  -1.777  15.541  1.00  0.00      MEMB
ATOM   2160  H4X POPC   14     -22.349  -0.984  16.270  1.00  0.00      MEMB
ATOM   2161  H4Y POPC   14     -23.715  -1.726  15.355  1.00  0.00      MEMB
ATOM   2162  C35 POPC   14     -21.961  -1.484  14.184  1.00  0.00      MEMB
ATOM   2163  H5X POPC   14     -22.231  -0.439  13.923  1.00  0.00      MEMB
ATOM   2164  H5Y POPC   14     -22.422  -2.150  13.418  1.00  0.00      MEMB
ATOM   2165  C36 POPC   14     -20.443  -1.717  14.162  1.00  0.00      MEMB
ATOM   2166  H6X POPC   14     -20.265  -2.813  14.087  1.00  0.00      MEMB
ATOM   2167  H6Y POPC   14     -19.975  -1.337  15.095  1.00  0.00      MEMB
ATOM   2168  C37 POPC   14     -19.685  -1.060  13.004  1.00  0.00      MEMB
ATOM   2169  H7X POPC   14     -18.606  -1.277  13.208  1.00  0.00      MEMB
ATOM   2170  H7Y POPC   14     -19.855   0.038  13.076  1.00  0.00      MEMB
ATOM   2171  C38 POPC   14     -20.063  -1.583  11.597  1.00  0.00      MEMB
ATOM   2172  H8X POPC   14     -21.170  -1.593  11.508  1.00  0.00      MEMB
ATOM   2173  H8Y POPC   14     -19.710  -2.633  11.496  1.00  0.00      MEMB
ATOM   2174  C39 POPC   14     -19.551  -0.657  10.463  1.00  0.00      MEMB
ATOM   2175  H9X POPC   14     -18.469  -0.443  10.624  1.00  0.00      MEMB
ATOM   2176  H9Y POPC   14     -20.121   0.288  10.586  1.00  0.00      MEMB
ATOM   2177 C310 POPC   14     -19.745  -1.068   8.981  1.00  0.00      MEMB
ATOM   2178 H10X POPC   14     -19.073  -1.927   8.777  1.00  0.00      MEMB
ATOM   2179 H10Y POPC   14     -19.404  -0.235   8.319  1.00  0.00      MEMB
ATOM   2180 C311 POPC   14     -21.178  -1.425   8.539  1.00  0.00      MEMB
ATOM   2181 H11X POPC   14     -21.863  -0.554   8.670  1.00  0.00      MEMB
ATOM   2182 H11Y POPC   14     -21.551  -2.217   9.224  1.00  0.00      MEMB
ATOM   2183 C312 POPC   14     -21.240  -1.926   7.064  1.00  0.00      MEMB
ATOM   2184 H12X POPC   14     -22.295  -2.162   6.825  1.00  0.00      MEMB
ATOM   2185 H12Y POPC   14     -20.645  -2.862   6.965  1.00  0.00      MEMB
ATOM   2186 C313 POPC   14     -20.767  -0.887   6.019  1.00  0.00      MEMB
ATOM   2187 H13X POPC   14     -19.722  -0.626   6.279  1.00  0.00      MEMB
ATOM   2188 H13Y POPC   14     -21.425   0.009   6.123  1.00  0.00      MEMB
ATOM   2189 C314 POPC   14     -20.760  -1.246   4.511  1.00  0.00      MEMB
ATOM   2190 H14X POPC   14     -20.154  -0.507   3.948  1.00  0.00      MEMB
ATOM   2191 H14Y POPC   14     -21.756  -1.076   4.087  1.00  0.00      MEMB
ATOM   2192 C315 POPC   14     -20.359  -2.669   4.118  1.00  0.00      MEMB
ATOM   2193 H15X POPC   14     -21.167  -3.343   4.470  1.00  0.00      MEMB
ATOM   2194 H15Y POPC   14     -19.428  -3.024   4.613  1.00  0.00      MEMB
ATOM   2195 C316 POPC   14     -20.262  -2.846   2.601  1.00  0.00      MEMB
ATOM   2196 H16X POPC   14     -19.353  -2.351   2.192  1.00  0.00      MEMB
ATOM   2197 H16Y POPC   14     -21.156  -2.432   2.092  1.00  0.00      MEMB
ATOM   2198 H16Z POPC   14     -20.237  -3.932   2.379  1.00  0.00      MEMB
ATOM   2199  N   POPC   15     -11.316  15.471  20.889  1.00  0.00      MEMB
ATOM   2200  C12 POPC   15     -11.406  14.744  19.562  1.00  0.00      MEMB
ATOM   2201 H12A POPC   15     -11.079  13.722  19.733  1.00  0.00      MEMB
ATOM   2202 H12B POPC   15     -10.694  15.135  18.841  1.00  0.00      MEMB
ATOM   2203  C13 POPC   15     -12.526  15.090  21.687  1.00  0.00      MEMB
ATOM   2204 H13A POPC   15     -12.685  14.015  21.615  1.00  0.00      MEMB
ATOM   2205 H13B POPC   15     -12.407  15.394  22.710  1.00  0.00      MEMB
ATOM   2206 H13C POPC   15     -13.429  15.511  21.227  1.00  0.00      MEMB
ATOM   2207  C14 POPC   15     -10.071  15.075  21.607  1.00  0.00      MEMB
ATOM   2208 H14A POPC   15      -9.218  15.151  20.948  1.00  0.00      MEMB
ATOM   2209 H14B POPC   15      -9.891  15.754  22.435  1.00  0.00      MEMB
ATOM   2210 H14C POPC   15     -10.144  14.072  22.018  1.00  0.00      MEMB
ATOM   2211  C15 POPC   15     -11.316  16.958  20.736  1.00  0.00      MEMB
ATOM   2212 H15A POPC   15     -12.275  17.273  20.318  1.00  0.00      MEMB
ATOM   2213 H15B POPC   15     -10.518  17.273  20.079  1.00  0.00      MEMB
ATOM   2214 H15C POPC   15     -11.161  17.447  21.694  1.00  0.00      MEMB
ATOM   2215  C11 POPC   15     -12.823  14.678  18.919  1.00  0.00      MEMB
ATOM   2216 H11A POPC   15     -13.564  14.217  19.607  1.00  0.00      MEMB
ATOM   2217 H11B POPC   15     -12.714  13.971  18.059  1.00  0.00      MEMB
ATOM   2218  P   POPC   15     -13.814  16.325  17.107  1.00  0.00      MEMB
ATOM   2219  O13 POPC   15     -14.144  17.766  17.004  1.00  0.00      MEMB
ATOM   2220  O14 POPC   15     -14.810  15.352  16.617  1.00  0.00      MEMB
ATOM   2221  O12 POPC   15     -13.352  15.962  18.587  1.00  0.00      MEMB
ATOM   2222  O11 POPC   15     -12.450  16.094  16.388  1.00  0.00      MEMB
ATOM   2223  C1  POPC   15     -11.523  17.185  16.429  1.00  0.00      MEMB
ATOM   2224  HA  POPC   15     -10.913  17.175  17.367  1.00  0.00      MEMB
ATOM   2225  HB  POPC   15     -11.984  18.191  16.387  1.00  0.00      MEMB
ATOM   2226  C2  POPC   15     -10.619  17.099  15.209  1.00  0.00      MEMB
ATOM   2227  HS  POPC   15     -10.102  18.072  15.087  1.00  0.00      MEMB
ATOM   2228  O21 POPC   15     -11.296  16.694  13.987  1.00  0.00      MEMB
ATOM   2229  C21 POPC   15     -11.839  17.645  13.264  1.00  0.00      MEMB
ATOM   2230  O22 POPC   15     -11.752  18.845  13.468  1.00  0.00      MEMB
ATOM   2231  C22 POPC   15     -12.579  17.053  12.048  1.00  0.00      MEMB
ATOM   2232  H2R POPC   15     -13.359  17.805  11.834  1.00  0.00      MEMB
ATOM   2233  H2S POPC   15     -13.085  16.101  12.295  1.00  0.00      MEMB
ATOM   2234  C3  POPC   15      -9.629  16.019  15.635  1.00  0.00      MEMB
ATOM   2235  HX  POPC   15      -9.136  16.166  16.577  1.00  0.00      MEMB
ATOM   2236  HY  POPC   15      -8.675  16.314  14.989  1.00  0.00      MEMB
ATOM   2237  O31 POPC   15     -10.367  14.655  15.815  1.00  0.00      MEMB
ATOM   2238  C31 POPC   15     -10.021  14.043  14.714  1.00  0.00      MEMB
ATOM   2239  O32 POPC   15      -9.281  14.706  14.047  1.00  0.00      MEMB
ATOM   2240  C32 POPC   15     -10.629  12.692  14.196  1.00  0.00      MEMB
ATOM   2241  H2X POPC   15     -11.295  12.339  14.983  1.00  0.00      MEMB
ATOM   2242  H2Y POPC   15      -9.961  11.828  13.911  1.00  0.00      MEMB
ATOM   2243  C23 POPC   15     -11.742  16.919  10.758  1.00  0.00      MEMB
ATOM   2244  H3R POPC   15     -12.141  16.072  10.149  1.00  0.00      MEMB
ATOM   2245  H3S POPC   15     -10.679  16.695  10.995  1.00  0.00      MEMB
ATOM   2246  C24 POPC   15     -11.838  18.175   9.890  1.00  0.00      MEMB
ATOM   2247  H4R POPC   15     -11.418  19.041  10.448  1.00  0.00      MEMB
ATOM   2248  H4S POPC   15     -12.905  18.419   9.675  1.00  0.00      MEMB
ATOM   2249  C25 POPC   15     -11.143  17.950   8.549  1.00  0.00      MEMB
ATOM   2250  H5R POPC   15     -11.862  17.386   7.913  1.00  0.00      MEMB
ATOM   2251  H5S POPC   15     -10.197  17.365   8.661  1.00  0.00      MEMB
ATOM   2252  C26 POPC   15     -10.757  19.227   7.828  1.00  0.00      MEMB
ATOM   2253  H6R POPC   15     -10.181  18.920   6.919  1.00  0.00      MEMB
ATOM   2254  H6S POPC   15     -10.087  19.827   8.483  1.00  0.00      MEMB
ATOM   2255  C27 POPC   15     -11.942  20.054   7.331  1.00  0.00      MEMB
ATOM   2256  H7R POPC   15     -12.587  20.428   8.155  1.00  0.00      MEMB
ATOM   2257  H7S POPC   15     -12.579  19.381   6.706  1.00  0.00      MEMB
ATOM   2258  C28 POPC   15     -11.361  21.193   6.496  1.00  0.00      MEMB
ATOM   2259  H8R POPC   15     -10.429  20.817   6.024  1.00  0.00      MEMB
ATOM   2260  H8S POPC   15     -10.999  22.049   7.091  1.00  0.00      MEMB
ATOM   2261  C29 POPC   15     -12.304  21.753   5.506  1.00  0.00      MEMB
ATOM   2262  H91 POPC   15     -13.194  22.257   5.870  1.00  0.00      MEMB
ATOM   2263 C210 POPC   15     -12.109  21.722   4.236  1.00  0.00      MEMB
ATOM   2264 H101 POPC   15     -12.828  22.297   3.616  1.00  0.00      MEMB
ATOM   2265 C211 POPC   15     -10.867  21.063   3.767  1.00  0.00      MEMB
ATOM   2266 H11R POPC   15     -10.728  20.033   4.153  1.00  0.00      MEMB
ATOM   2267 H11S POPC   15      -9.979  21.690   3.625  1.00  0.00      MEMB
ATOM   2268 C212 POPC   15     -11.002  20.756   2.574  1.00  0.00      MEMB
ATOM   2269 H12R POPC   15     -11.696  19.787   2.480  1.00  0.00      MEMB
ATOM   2270 H12S POPC   15     -10.604  19.753   1.994  1.00  0.00      MEMB
ATOM   2271 C213 POPC   15     -11.411  22.707   1.194  1.00  0.00      MEMB
ATOM   2272 H13R POPC   15     -10.596  23.328   0.956  1.00  0.00      MEMB
ATOM   2273 H13S POPC   15     -12.029  23.149   1.810  1.00  0.00      MEMB
ATOM   2274 C214 POPC   15     -11.802  21.936  -0.648  1.00  0.00      MEMB
ATOM   2275 H14R POPC   15     -11.360  20.833  -0.558  1.00  0.00      MEMB
ATOM   2276 H14S POPC   15     -11.532  22.439  -1.494  1.00  0.00      MEMB
ATOM   2277 C215 POPC   15     -12.590  20.566  -1.168  1.00  0.00      MEMB
ATOM   2278 H15R POPC   15     -13.566  21.046  -0.932  1.00  0.00      MEMB
ATOM   2279 H15S POPC   15     -12.660  19.540  -0.617  1.00  0.00      MEMB
ATOM   2280 C216 POPC   15     -12.348  20.046  -2.442  1.00  0.00      MEMB
ATOM   2281 H16R POPC   15     -12.492  20.940  -3.107  1.00  0.00      MEMB
ATOM   2282 H16S POPC   15     -13.066  19.183  -2.428  1.00  0.00      MEMB
ATOM   2283 C217 POPC   15     -11.281  19.255  -2.940  1.00  0.00      MEMB
ATOM   2284 H17R POPC   15     -10.791  20.048  -3.441  1.00  0.00      MEMB
ATOM   2285 H17S POPC   15     -11.372  18.899  -3.928  1.00  0.00      MEMB
ATOM   2286 C218 POPC   15     -10.710  18.227  -2.053  1.00  0.00      MEMB
ATOM   2287 H18R POPC   15     -11.489  17.454  -1.884  1.00  0.00      MEMB
ATOM   2288 H18S POPC   15     -10.344  18.608  -1.086  1.00  0.00      MEMB
ATOM   2289 H18T POPC   15      -9.842  17.858  -2.616  1.00  0.00      MEMB
ATOM   2290  C33 POPC   15     -11.387  13.158  12.911  1.00  0.00      MEMB
ATOM   2291  H3X POPC   15     -10.871  13.620  12.068  1.00  0.00      MEMB
ATOM   2292  H3Y POPC   15     -11.917  14.069  13.202  1.00  0.00      MEMB
ATOM   2293  C34 POPC   15     -12.142  12.122  12.122  1.00  0.00      MEMB
ATOM   2294  H4X POPC   15     -12.938  11.877  12.845  1.00  0.00      MEMB
ATOM   2295  H4Y POPC   15     -11.524  11.210  11.995  1.00  0.00      MEMB
ATOM   2296  C35 POPC   15     -12.759  12.706  10.810  1.00  0.00      MEMB
ATOM   2297  H5X POPC   15     -13.362  13.595  11.052  1.00  0.00      MEMB
ATOM   2298  H5Y POPC   15     -13.407  11.925  10.418  1.00  0.00      MEMB
ATOM   2299  C36 POPC   15     -11.895  13.113   9.605  1.00  0.00      MEMB
ATOM   2300  H6X POPC   15     -11.393  12.185   9.305  1.00  0.00      MEMB
ATOM   2301  H6Y POPC   15     -11.167  13.922   9.842  1.00  0.00      MEMB
ATOM   2302  C37 POPC   15     -12.508  13.639   8.337  1.00  0.00      MEMB
ATOM   2303  H7X POPC   15     -11.680  14.034   7.711  1.00  0.00      MEMB
ATOM   2304  H7Y POPC   15     -13.288  14.378   8.560  1.00  0.00      MEMB
ATOM   2305  C38 POPC   15     -13.113  12.594   7.504  1.00  0.00      MEMB
ATOM   2306  H8X POPC   15     -14.052  12.303   8.048  1.00  0.00      MEMB
ATOM   2307  H8Y POPC   15     -12.351  11.791   7.318  1.00  0.00      MEMB
ATOM   2308  C39 POPC   15     -13.389  12.876   6.057  1.00  0.00      MEMB
ATOM   2309  H9X POPC   15     -13.746  11.956   5.534  1.00  0.00      MEMB
ATOM   2310  H9Y POPC   15     -12.398  13.126   5.636  1.00  0.00      MEMB
ATOM   2311 C310 POPC   15     -14.459  13.918   5.900  1.00  0.00      MEMB
ATOM   2312 H10X POPC   15     -15.149  13.862   6.773  1.00  0.00      MEMB
ATOM   2313 H10Y POPC   15     -15.028  13.647   4.986  1.00  0.00      MEMB
ATOM   2314 C311 POPC   15     -13.891  15.309   5.690  1.00  0.00      MEMB
ATOM   2315 H11X POPC   15     -13.285  15.658   6.556  1.00  0.00      MEMB
ATOM   2316 H11Y POPC   15     -14.747  16.006   5.548  1.00  0.00      MEMB
ATOM   2317 C312 POPC   15     -13.006  15.407   4.456  1.00  0.00      MEMB
ATOM   2318 H12X POPC   15     -13.558  15.039   3.563  1.00  0.00      MEMB
ATOM   2319 H12Y POPC   15     -12.082  14.791   4.538  1.00  0.00      MEMB
ATOM   2320 C313 POPC   15     -12.559  16.848   4.318  1.00  0.00      MEMB
ATOM   2321 H13X POPC   15     -11.866  17.103   5.149  1.00  0.00      MEMB
ATOM   2322 H13Y POPC   15     -13.404  17.568   4.376  1.00  0.00      MEMB
ATOM   2323 C314 POPC   15     -11.878  17.092   2.999  1.00  0.00      MEMB
ATOM   2324 H14X POPC   15     -11.621  18.136   3.086  1.00  0.00      MEMB
ATOM   2325 H14Y POPC   15     -12.617  16.964   2.177  1.00  0.00      MEMB
ATOM   2326 C315 POPC   15     -10.565  16.339   2.819  1.00  0.00      MEMB
ATOM   2327 H15X POPC   15     -10.333  15.756   3.740  1.00  0.00      MEMB
ATOM   2328 H15Y POPC   15      -9.737  17.068   2.701  1.00  0.00      MEMB
ATOM   2329 C316 POPC   15     -10.652  15.382   1.646  1.00  0.00      MEMB
ATOM   2330 H16X POPC   15     -11.569  14.780   1.845  1.00  0.00      MEMB
ATOM   2331 H16Y POPC   15      -9.778  14.704   1.604  1.00  0.00      MEMB
ATOM   2332 H16Z POPC   15     -10.726  15.906   0.667  1.00  0.00      MEMB
ATOM   2333  N   POPC   16      15.813  12.856  18.236  1.00  0.00      MEMB
ATOM   2334  C12 POPC   16      15.180  11.698  17.442  1.00  0.00      MEMB
ATOM   2335 H12A POPC   16      15.851  11.550  16.601  1.00  0.00      MEMB
ATOM   2336 H12B POPC   16      14.261  12.034  16.993  1.00  0.00      MEMB
ATOM   2337  C13 POPC   16      17.219  12.497  18.635  1.00  0.00      MEMB
ATOM   2338 H13A POPC   16      17.795  12.166  17.778  1.00  0.00      MEMB
ATOM   2339 H13B POPC   16      17.771  13.262  19.161  1.00  0.00      MEMB
ATOM   2340 H13C POPC   16      17.157  11.605  19.264  1.00  0.00      MEMB
ATOM   2341  C14 POPC   16      15.833  14.056  17.345  1.00  0.00      MEMB
ATOM   2342 H14A POPC   16      14.835  14.232  16.966  1.00  0.00      MEMB
ATOM   2343 H14B POPC   16      16.189  14.917  17.885  1.00  0.00      MEMB
ATOM   2344 H14C POPC   16      16.473  13.930  16.474  1.00  0.00      MEMB
ATOM   2345  C15 POPC   16      15.005  13.132  19.464  1.00  0.00      MEMB
ATOM   2346 H15A POPC   16      15.004  12.271  20.150  1.00  0.00      MEMB
ATOM   2347 H15B POPC   16      13.980  13.336  19.190  1.00  0.00      MEMB
ATOM   2348 H15C POPC   16      15.457  13.940  20.014  1.00  0.00      MEMB
ATOM   2349  C11 POPC   16      14.907  10.279  18.058  1.00  0.00      MEMB
ATOM   2350 H11A POPC   16      14.703   9.607  17.185  1.00  0.00      MEMB
ATOM   2351 H11B POPC   16      14.006  10.181  18.707  1.00  0.00      MEMB
ATOM   2352  P   POPC   16      16.094   8.964  20.028  1.00  0.00      MEMB
ATOM   2353  O13 POPC   16      15.719   7.572  19.715  1.00  0.00      MEMB
ATOM   2354  O14 POPC   16      15.400   9.683  21.126  1.00  0.00      MEMB
ATOM   2355  O12 POPC   16      16.059   9.826  18.730  1.00  0.00      MEMB
ATOM   2356  O11 POPC   16      17.646   9.026  20.273  1.00  0.00      MEMB
ATOM   2357  C1  POPC   16      18.537   7.935  20.156  1.00  0.00      MEMB
ATOM   2358  HA  POPC   16      18.066   6.972  19.832  1.00  0.00      MEMB
ATOM   2359  HB  POPC   16      19.023   7.745  21.135  1.00  0.00      MEMB
ATOM   2360  C2  POPC   16      19.654   8.300  19.183  1.00  0.00      MEMB
ATOM   2361  HS  POPC   16      20.546   8.606  19.777  1.00  0.00      MEMB
ATOM   2362  O21 POPC   16      19.281   9.138  18.115  1.00  0.00      MEMB
ATOM   2363  C21 POPC   16      20.083  10.127  17.893  1.00  0.00      MEMB
ATOM   2364  O22 POPC   16      21.029  10.445  18.592  1.00  0.00      MEMB
ATOM   2365  C22 POPC   16      19.687  10.841  16.611  1.00  0.00      MEMB
ATOM   2366  H2R POPC   16      20.480  10.621  15.869  1.00  0.00      MEMB
ATOM   2367  H2S POPC   16      19.682  11.930  16.792  1.00  0.00      MEMB
ATOM   2368  C3  POPC   16      20.100   7.131  18.547  1.00  0.00      MEMB
ATOM   2369  HX  POPC   16      20.452   6.507  19.404  1.00  0.00      MEMB
ATOM   2370  HY  POPC   16      21.008   7.261  17.889  1.00  0.00      MEMB
ATOM   2371  O31 POPC   16      19.008   6.429  17.903  1.00  0.00      MEMB
ATOM   2372  C31 POPC   16      18.967   6.518  16.596  1.00  0.00      MEMB
ATOM   2373  O32 POPC   16      19.801   7.047  15.883  1.00  0.00      MEMB
ATOM   2374  C32 POPC   16      17.846   5.729  16.153  1.00  0.00      MEMB
ATOM   2375  H2X POPC   16      16.950   5.933  16.790  1.00  0.00      MEMB
ATOM   2376  H2Y POPC   16      17.988   4.633  15.987  1.00  0.00      MEMB
ATOM   2377  C23 POPC   16      18.339  10.299  16.115  1.00  0.00      MEMB
ATOM   2378  H3R POPC   16      17.568  10.392  16.912  1.00  0.00      MEMB
ATOM   2379  H3S POPC   16      18.496   9.212  15.945  1.00  0.00      MEMB
ATOM   2380  C24 POPC   16      17.769  10.908  14.847  1.00  0.00      MEMB
ATOM   2381  H4R POPC   16      18.550  11.063  14.066  1.00  0.00      MEMB
ATOM   2382  H4S POPC   16      17.310  11.874  15.141  1.00  0.00      MEMB
ATOM   2383  C25 POPC   16      16.704   9.981  14.268  1.00  0.00      MEMB
ATOM   2384  H5R POPC   16      16.244   9.396  15.100  1.00  0.00      MEMB
ATOM   2385  H5S POPC   16      17.239   9.260  13.616  1.00  0.00      MEMB
ATOM   2386  C26 POPC   16      15.591  10.703  13.505  1.00  0.00      MEMB
ATOM   2387  H6R POPC   16      15.393  11.686  13.976  1.00  0.00      MEMB
ATOM   2388  H6S POPC   16      14.673  10.066  13.560  1.00  0.00      MEMB
ATOM   2389  C27 POPC   16      15.848  10.992  12.024  1.00  0.00      MEMB
ATOM   2390  H7R POPC   16      14.921  11.517  11.687  1.00  0.00      MEMB
ATOM   2391  H7S POPC   16      15.867  10.008  11.505  1.00  0.00      MEMB
ATOM   2392  C28 POPC   16      17.099  11.850  11.697  1.00  0.00      MEMB
ATOM   2393  H8R POPC   16      18.035  11.407  12.102  1.00  0.00      MEMB
ATOM   2394  H8S POPC   16      17.033  12.832  12.217  1.00  0.00      MEMB
ATOM   2395  C29 POPC   16      17.206  12.109  10.209  1.00  0.00      MEMB
ATOM   2396  H91 POPC   16      17.068  13.168   9.929  1.00  0.00      MEMB
ATOM   2397 C210 POPC   16      17.554  11.247   9.225  1.00  0.00      MEMB
ATOM   2398 H101 POPC   16      17.627  11.645   8.208  1.00  0.00      MEMB
ATOM   2399 C211 POPC   16      17.939   9.786   9.319  1.00  0.00      MEMB
ATOM   2400 H11R POPC   16      17.759   9.195   8.391  1.00  0.00      MEMB
ATOM   2401 H11S POPC   16      17.358   9.262  10.107  1.00  0.00      MEMB
ATOM   2402 C212 POPC   16      19.445   9.691   9.615  1.00  0.00      MEMB
ATOM   2403 H12R POPC   16      19.606   8.692  10.068  1.00  0.00      MEMB
ATOM   2404 H12S POPC   16      19.661  10.420  10.437  1.00  0.00      MEMB
ATOM   2405 C213 POPC   16      20.387   9.914   8.384  1.00  0.00      MEMB
ATOM   2406 H13R POPC   16      21.410  10.087   8.794  1.00  0.00      MEMB
ATOM   2407 H13S POPC   16      20.107  10.838   7.829  1.00  0.00      MEMB
ATOM   2408 C214 POPC   16      20.518   8.750   7.354  1.00  0.00      MEMB
ATOM   2409 H14R POPC   16      19.544   8.413   6.953  1.00  0.00      MEMB
ATOM   2410 H14S POPC   16      20.933   7.873   7.906  1.00  0.00      MEMB
ATOM   2411 C215 POPC   16      21.415   9.065   6.121  1.00  0.00      MEMB
ATOM   2412 H15R POPC   16      21.441   8.268   5.343  1.00  0.00      MEMB
ATOM   2413 H15S POPC   16      22.456   9.111   6.504  1.00  0.00      MEMB
ATOM   2414 C216 POPC   16      21.152  10.366   5.319  1.00  0.00      MEMB
ATOM   2415 H16R POPC   16      21.922  10.281   4.518  1.00  0.00      MEMB
ATOM   2416 H16S POPC   16      21.423  11.237   5.954  1.00  0.00      MEMB
ATOM   2417 C217 POPC   16      19.750  10.539   4.664  1.00  0.00      MEMB
ATOM   2418 H17R POPC   16      19.117  11.201   5.299  1.00  0.00      MEMB
ATOM   2419 H17S POPC   16      19.260   9.539   4.642  1.00  0.00      MEMB
ATOM   2420 C218 POPC   16      19.647  11.097   3.224  1.00  0.00      MEMB
ATOM   2421 H18R POPC   16      19.867  12.177   3.151  1.00  0.00      MEMB
ATOM   2422 H18S POPC   16      18.587  11.053   2.894  1.00  0.00      MEMB
ATOM   2423 H18T POPC   16      20.274  10.542   2.493  1.00  0.00      MEMB
ATOM   2424  C33 POPC   16      17.772   6.260  14.766  1.00  0.00      MEMB
ATOM   2425  H3X POPC   16      18.566   6.022  14.056  1.00  0.00      MEMB
ATOM   2426  H3Y POPC   16      17.474   7.352  14.695  1.00  0.00      MEMB
ATOM   2427  C34 POPC   16      16.885   5.390  14.100  1.00  0.00      MEMB
ATOM   2428  H4X POPC   16      16.291   5.413  14.935  1.00  0.00      MEMB
ATOM   2429  H4Y POPC   16      16.664   4.354  13.833  1.00  0.00      MEMB
ATOM   2430  C35 POPC   16      16.490   6.091  13.128  1.00  0.00      MEMB
ATOM   2431  H5X POPC   16      17.186   6.470  12.300  1.00  0.00      MEMB
ATOM   2432  H5Y POPC   16      16.402   7.296  12.859  1.00  0.00      MEMB
ATOM   2433  C36 POPC   16      14.357   5.274  12.899  1.00  0.00      MEMB
ATOM   2434  H6X POPC   16      13.449   5.727  12.943  1.00  0.00      MEMB
ATOM   2435  H6Y POPC   16      14.565   4.261  12.607  1.00  0.00      MEMB
ATOM   2436  C37 POPC   16      13.783   7.070  11.100  1.00  0.00      MEMB
ATOM   2437  H7X POPC   16      13.999   6.629   9.978  1.00  0.00      MEMB
ATOM   2438  H7Y POPC   16      14.629   7.278  10.216  1.00  0.00      MEMB
ATOM   2439  C38 POPC   16      13.016   8.099  10.983  1.00  0.00      MEMB
ATOM   2440  H8X POPC   16      13.438   8.315  11.953  1.00  0.00      MEMB
ATOM   2441  H8Y POPC   16      12.065   7.569  10.960  1.00  0.00      MEMB
ATOM   2442  C39 POPC   16      13.461   8.834   9.686  1.00  0.00      MEMB
ATOM   2443  H9X POPC   16      14.575   8.909   9.513  1.00  0.00      MEMB
ATOM   2444  H9Y POPC   16      13.108   9.821   9.960  1.00  0.00      MEMB
ATOM   2445 C310 POPC   16      12.815   8.293   8.389  1.00  0.00      MEMB
ATOM   2446 H10X POPC   16      11.716   8.411   8.485  1.00  0.00      MEMB
ATOM   2447 H10Y POPC   16      12.998   7.208   8.217  1.00  0.00      MEMB
ATOM   2448 C311 POPC   16      13.251   9.010   7.096  1.00  0.00      MEMB
ATOM   2449 H11X POPC   16      12.890  10.051   7.105  1.00  0.00      MEMB
ATOM   2450 H11Y POPC   16      12.744   8.489   6.259  1.00  0.00      MEMB
ATOM   2451 C312 POPC   16      14.760   9.078   6.845  1.00  0.00      MEMB
ATOM   2452 H12X POPC   16      15.128   8.072   7.029  1.00  0.00      MEMB
ATOM   2453 H12Y POPC   16      15.204   9.706   7.650  1.00  0.00      MEMB
ATOM   2454 C313 POPC   16      15.206   9.643   5.457  1.00  0.00      MEMB
ATOM   2455 H13X POPC   16      16.318   9.654   5.364  1.00  0.00      MEMB
ATOM   2456 H13Y POPC   16      14.819  10.665   5.444  1.00  0.00      MEMB
ATOM   2457 C314 POPC   16      14.617   9.132   4.124  1.00  0.00      MEMB
ATOM   2458 H14X POPC   16      13.590   8.751   4.123  1.00  0.00      MEMB
ATOM   2459 H14Y POPC   16      15.127   8.296   3.804  1.00  0.00      MEMB
ATOM   2460 C315 POPC   16      15.268   9.556   2.829  1.00  0.00      MEMB
ATOM   2461 H15X POPC   16      15.141   8.749   2.038  1.00  0.00      MEMB
ATOM   2462 H15Y POPC   16      16.374   9.661   2.993  1.00  0.00      MEMB
ATOM   2463 C316 POPC   16      14.495  10.776   2.493  1.00  0.00      MEMB
ATOM   2464 H16X POPC   16      14.720  11.078   1.466  1.00  0.00      MEMB
ATOM   2465 H16Y POPC   16      14.743  11.595   3.198  1.00  0.00      MEMB
ATOM   2466 H16Z POPC   16      13.407  10.545   2.609  1.00  0.00      MEMB
ATOM   2467  N   POPC   17      18.238 -13.120  17.899  1.00  0.00      MEMB
ATOM   2468  C12 POPC   17      17.977 -11.966  18.858  1.00  0.00      MEMB
ATOM   2469 H12A POPC   17      18.837 -11.316  18.940  1.00  0.00      MEMB
ATOM   2470 H12B POPC   17      17.958 -12.350  19.869  1.00  0.00      MEMB
ATOM   2471  C13 POPC   17      18.115 -12.639  16.485  1.00  0.00      MEMB
ATOM   2472 H13A POPC   17      18.644 -11.684  16.425  1.00  0.00      MEMB
ATOM   2473 H13B POPC   17      18.545 -13.323  15.763  1.00  0.00      MEMB
ATOM   2474 H13C POPC   17      17.065 -12.511  16.240  1.00  0.00      MEMB
ATOM   2475  C14 POPC   17      19.562 -13.702  18.093  1.00  0.00      MEMB
ATOM   2476 H14A POPC   17      19.813 -13.956  19.092  1.00  0.00      MEMB
ATOM   2477 H14B POPC   17      19.698 -14.545  17.421  1.00  0.00      MEMB
ATOM   2478 H14C POPC   17      20.316 -13.035  17.704  1.00  0.00      MEMB
ATOM   2479  C15 POPC   17      17.325 -14.242  18.152  1.00  0.00      MEMB
ATOM   2480 H15A POPC   17      17.308 -14.474  19.210  1.00  0.00      MEMB
ATOM   2481 H15B POPC   17      17.671 -15.105  17.600  1.00  0.00      MEMB
ATOM   2482 H15C POPC   17      16.343 -13.889  17.859  1.00  0.00      MEMB
ATOM   2483  C11 POPC   17      16.718 -11.136  18.567  1.00  0.00      MEMB
ATOM   2484 H11A POPC   17      16.588 -10.808  17.512  1.00  0.00      MEMB
ATOM   2485 H11B POPC   17      16.705 -10.168  19.129  1.00  0.00      MEMB
ATOM   2486  P   POPC   17      15.065 -12.091  20.321  1.00  0.00      MEMB
ATOM   2487  O13 POPC   17      14.568 -10.786  20.798  1.00  0.00      MEMB
ATOM   2488  O14 POPC   17      15.997 -12.822  21.214  1.00  0.00      MEMB
ATOM   2489  O12 POPC   17      15.635 -11.986  18.865  1.00  0.00      MEMB
ATOM   2490  O11 POPC   17      13.897 -13.069  20.055  1.00  0.00      MEMB
ATOM   2491  C1  POPC   17      14.026 -14.445  19.589  1.00  0.00      MEMB
ATOM   2492  HA  POPC   17      13.233 -14.970  20.166  1.00  0.00      MEMB
ATOM   2493  HB  POPC   17      15.026 -14.802  19.826  1.00  0.00      MEMB
ATOM   2494  C2  POPC   17      14.007 -14.805  17.921  1.00  0.00      MEMB
ATOM   2495  HS  POPC   17      14.754 -14.209  17.552  1.00  0.00      MEMB
ATOM   2496  O21 POPC   17      13.203 -14.203  16.833  1.00  0.00      MEMB
ATOM   2497  C21 POPC   17      12.836 -12.790  16.175  1.00  0.00      MEMB
ATOM   2498  O22 POPC   17      13.761 -12.092  15.974  1.00  0.00      MEMB
ATOM   2499  C22 POPC   17      11.134 -12.432  15.981  1.00  0.00      MEMB
ATOM   2500  H2R POPC   17      10.568 -11.984  16.610  1.00  0.00      MEMB
ATOM   2501  H2S POPC   17      10.205 -12.774  16.588  1.00  0.00      MEMB
ATOM   2502  C3  POPC   17      13.726 -16.293  17.668  1.00  0.00      MEMB
ATOM   2503  HX  POPC   17      13.010 -16.661  18.441  1.00  0.00      MEMB
ATOM   2504  HY  POPC   17      14.750 -16.683  17.806  1.00  0.00      MEMB
ATOM   2505  O31 POPC   17      13.192 -16.646  16.369  1.00  0.00      MEMB
ATOM   2506  C31 POPC   17      13.823 -16.124  15.299  1.00  0.00      MEMB
ATOM   2507  O32 POPC   17      14.774 -15.358  15.336  1.00  0.00      MEMB
ATOM   2508  C32 POPC   17      13.021 -16.562  14.059  1.00  0.00      MEMB
ATOM   2509  H2X POPC   17      12.331 -15.841  13.610  1.00  0.00      MEMB
ATOM   2510  H2Y POPC   17      12.320 -17.347  14.346  1.00  0.00      MEMB
ATOM   2511  C23 POPC   17      10.586 -12.432  14.637  1.00  0.00      MEMB
ATOM   2512  H3R POPC   17       9.506 -12.508  14.579  1.00  0.00      MEMB
ATOM   2513  H3S POPC   17      10.718 -13.190  13.933  1.00  0.00      MEMB
ATOM   2514  C24 POPC   17      11.753 -12.140  13.808  1.00  0.00      MEMB
ATOM   2515  H4R POPC   17      12.704 -11.678  14.065  1.00  0.00      MEMB
ATOM   2516  H4S POPC   17      11.289 -11.376  14.437  1.00  0.00      MEMB
ATOM   2517  C25 POPC   17      11.506 -12.230  12.279  1.00  0.00      MEMB
ATOM   2518  H5R POPC   17      11.219 -11.380  11.790  1.00  0.00      MEMB
ATOM   2519  H5S POPC   17      10.392 -12.197  12.138  1.00  0.00      MEMB
ATOM   2520  C26 POPC   17      12.635 -11.456  11.513  1.00  0.00      MEMB
ATOM   2521  H6R POPC   17      13.280 -12.189  11.974  1.00  0.00      MEMB
ATOM   2522  H6S POPC   17      13.085 -10.449  11.806  1.00  0.00      MEMB
ATOM   2523  C27 POPC   17      12.096 -11.321  10.077  1.00  0.00      MEMB
ATOM   2524  H7R POPC   17      11.377 -10.525   9.916  1.00  0.00      MEMB
ATOM   2525  H7S POPC   17      11.307 -12.078   9.957  1.00  0.00      MEMB
ATOM   2526  C28 POPC   17      13.172 -11.047   9.151  1.00  0.00      MEMB
ATOM   2527  H8R POPC   17      13.603 -10.056   9.456  1.00  0.00      MEMB
ATOM   2528  H8S POPC   17      12.641 -11.018   8.185  1.00  0.00      MEMB
ATOM   2529  C29 POPC   17      14.028 -12.252   9.368  1.00  0.00      MEMB
ATOM   2530  H91 POPC   17      13.472 -13.197   9.329  1.00  0.00      MEMB
ATOM   2531 C210 POPC   17      15.311 -12.259   9.739  1.00  0.00      MEMB
ATOM   2532 H101 POPC   17      15.854 -13.207   9.824  1.00  0.00      MEMB
ATOM   2533 C211 POPC   17      16.172 -11.071  10.007  1.00  0.00      MEMB
ATOM   2534 H11R POPC   17      16.440 -11.160  11.081  1.00  0.00      MEMB
ATOM   2535 H11S POPC   17      15.627 -10.120   9.878  1.00  0.00      MEMB
ATOM   2536 C212 POPC   17      17.418 -11.122   9.092  1.00  0.00      MEMB
ATOM   2537 H12R POPC   17      18.000 -11.893   9.594  1.00  0.00      MEMB
ATOM   2538 H12S POPC   17      18.063 -10.223   9.155  1.00  0.00      MEMB
ATOM   2539 C213 POPC   17      17.129 -11.450   7.601  1.00  0.00      MEMB
ATOM   2540 H13R POPC   17      16.467 -12.334   7.518  1.00  0.00      MEMB
ATOM   2541 H13S POPC   17      18.043 -11.691   7.006  1.00  0.00      MEMB
ATOM   2542 C214 POPC   17      16.415 -10.312   6.868  1.00  0.00      MEMB
ATOM   2543 H14R POPC   17      17.144  -9.906   6.143  1.00  0.00      MEMB
ATOM   2544 H14S POPC   17      16.051  -9.551   7.586  1.00  0.00      MEMB
ATOM   2545 C215 POPC   17      15.184 -10.678   6.064  1.00  0.00      MEMB
ATOM   2546 H15R POPC   17      14.679  -9.717   5.804  1.00  0.00      MEMB
ATOM   2547 H15S POPC   17      14.467 -11.275   6.668  1.00  0.00      MEMB
ATOM   2548 C216 POPC   17      15.588 -11.460   4.831  1.00  0.00      MEMB
ATOM   2549 H16R POPC   17      16.207 -12.310   5.125  1.00  0.00      MEMB
ATOM   2550 H16S POPC   17      16.212 -10.837   4.140  1.00  0.00      MEMB
ATOM   2551 C217 POPC   17      14.367 -11.954   4.156  1.00  0.00      MEMB
ATOM   2552 H17R POPC   17      13.565 -12.408   4.774  1.00  0.00      MEMB
ATOM   2553 H17S POPC   17      14.631 -12.684   3.347  1.00  0.00      MEMB
ATOM   2554 C218 POPC   17      13.848 -10.696   3.585  1.00  0.00      MEMB
ATOM   2555 H18R POPC   17      14.534 -10.408   2.753  1.00  0.00      MEMB
ATOM   2556 H18S POPC   17      13.180  -9.937   3.978  1.00  0.00      MEMB
ATOM   2557 H18T POPC   17      12.921 -11.018   3.182  1.00  0.00      MEMB
ATOM   2558  C33 POPC   17      13.870 -16.745  12.853  1.00  0.00      MEMB
ATOM   2559  H3X POPC   17      14.046 -17.824  12.860  1.00  0.00      MEMB
ATOM   2560  H3Y POPC   17      14.815 -16.178  12.967  1.00  0.00      MEMB
ATOM   2561  C34 POPC   17      13.147 -16.233  11.591  1.00  0.00      MEMB
ATOM   2562  H4X POPC   17      13.474 -15.197  11.377  1.00  0.00      MEMB
ATOM   2563  H4Y POPC   17      12.113 -16.273  11.892  1.00  0.00      MEMB
ATOM   2564  C35 POPC   17      13.132 -17.052  10.300  1.00  0.00      MEMB
ATOM   2565  H5X POPC   17      12.607 -16.601   9.457  1.00  0.00      MEMB
ATOM   2566  H5Y POPC   17      12.697 -18.066  10.496  1.00  0.00      MEMB
ATOM   2567  C36 POPC   17      14.513 -17.146   9.787  1.00  0.00      MEMB
ATOM   2568  H6X POPC   17      14.540 -18.020   9.183  1.00  0.00      MEMB
ATOM   2569  H6Y POPC   17      14.867 -17.149  10.783  1.00  0.00      MEMB
ATOM   2570  C37 POPC   17      15.323 -16.127   9.047  1.00  0.00      MEMB
ATOM   2571  H7X POPC   17      16.426 -16.357   9.087  1.00  0.00      MEMB
ATOM   2572  H7Y POPC   17      15.139 -15.220   9.629  1.00  0.00      MEMB
ATOM   2573  C38 POPC   17      14.770 -16.180   7.639  1.00  0.00      MEMB
ATOM   2574  H8X POPC   17      13.718 -15.820   7.678  1.00  0.00      MEMB
ATOM   2575  H8Y POPC   17      14.732 -17.257   7.344  1.00  0.00      MEMB
ATOM   2576  C39 POPC   17      15.477 -15.350   6.571  1.00  0.00      MEMB
ATOM   2577  H9X POPC   17      15.430 -14.279   6.855  1.00  0.00      MEMB
ATOM   2578  H9Y POPC   17      14.814 -15.468   5.680  1.00  0.00      MEMB
ATOM   2579 C310 POPC   17      16.941 -15.761   6.283  1.00  0.00      MEMB
ATOM   2580 H10X POPC   17      16.950 -16.857   6.085  1.00  0.00      MEMB
ATOM   2581 H10Y POPC   17      17.586 -15.563   7.165  1.00  0.00      MEMB
ATOM   2582 C311 POPC   17      17.628 -15.014   5.122  1.00  0.00      MEMB
ATOM   2583 H11X POPC   17      18.632 -15.445   4.910  1.00  0.00      MEMB
ATOM   2584 H11Y POPC   17      17.802 -13.957   5.418  1.00  0.00      MEMB
ATOM   2585 C312 POPC   17      16.782 -15.074   3.853  1.00  0.00      MEMB
ATOM   2586 H12X POPC   17      15.958 -14.336   3.952  1.00  0.00      MEMB
ATOM   2587 H12Y POPC   17      16.353 -16.102   3.837  1.00  0.00      MEMB
ATOM   2588 C313 POPC   17      17.538 -14.817   2.541  1.00  0.00      MEMB
ATOM   2589 H13X POPC   17      16.862 -14.931   1.673  1.00  0.00      MEMB
ATOM   2590 H13Y POPC   17      18.307 -15.621   2.462  1.00  0.00      MEMB
ATOM   2591 C314 POPC   17      18.112 -13.397   2.456  1.00  0.00      MEMB
ATOM   2592 H14X POPC   17      18.988 -13.472   3.046  1.00  0.00      MEMB
ATOM   2593 H14Y POPC   17      17.508 -12.625   2.953  1.00  0.00      MEMB
ATOM   2594 C315 POPC   17      18.477 -12.839   1.076  1.00  0.00      MEMB
ATOM   2595 H15X POPC   17      18.823 -13.696   0.457  1.00  0.00      MEMB
ATOM   2596 H15Y POPC   17      19.324 -12.106   1.183  1.00  0.00      MEMB
ATOM   2597 C316 POPC   17      17.360 -12.030   0.454  1.00  0.00      MEMB
ATOM   2598 H16X POPC   17      17.178 -11.113   1.056  1.00  0.00      MEMB
ATOM   2599 H16Y POPC   17      16.425 -12.620   0.398  1.00  0.00      MEMB
ATOM   2600 H16Z POPC   17      17.631 -11.702  -0.564  1.00  0.00      MEMB
ATOM   2601  N   POPC   18      20.245  -2.448  18.812  1.00  0.00      MEMB
ATOM   2602  C12 POPC   18      21.253  -3.555  19.106  1.00  0.00      MEMB
ATOM   2603 H12A POPC   18      22.185  -3.124  19.470  1.00  0.00      MEMB
ATOM   2604 H12B POPC   18      21.507  -4.096  18.188  1.00  0.00      MEMB
ATOM   2605  C13 POPC   18      19.420  -2.094  20.010  1.00  0.00      MEMB
ATOM   2606 H13A POPC   18      18.388  -1.990  19.724  1.00  0.00      MEMB
ATOM   2607 H13B POPC   18      19.435  -2.880  20.763  1.00  0.00      MEMB
ATOM   2608 H13C POPC   18      19.821  -1.177  20.422  1.00  0.00      MEMB
ATOM   2609  C14 POPC   18      20.957  -1.207  18.396  1.00  0.00      MEMB
ATOM   2610 H14A POPC   18      21.416  -1.370  17.429  1.00  0.00      MEMB
ATOM   2611 H14B POPC   18      20.278  -0.379  18.349  1.00  0.00      MEMB
ATOM   2612 H14C POPC   18      21.731  -0.905  19.108  1.00  0.00      MEMB
ATOM   2613  C15 POPC   18      19.368  -2.866  17.675  1.00  0.00      MEMB
ATOM   2614 H15A POPC   18      19.962  -3.075  16.784  1.00  0.00      MEMB
ATOM   2615 H15B POPC   18      18.658  -2.100  17.420  1.00  0.00      MEMB
ATOM   2616 H15C POPC   18      18.841  -3.798  17.892  1.00  0.00      MEMB
ATOM   2617  C11 POPC   18      20.796  -4.629  20.113  1.00  0.00      MEMB
ATOM   2618 H11A POPC   18      20.633  -4.212  21.131  1.00  0.00      MEMB
ATOM   2619 H11B POPC   18      21.651  -5.351  20.172  1.00  0.00      MEMB
ATOM   2620  P   POPC   18      19.545  -6.622  18.977  1.00  0.00      MEMB
ATOM   2621  O13 POPC   18      18.275  -6.725  18.245  1.00  0.00      MEMB
ATOM   2622  O14 POPC   18      19.891  -7.697  19.931  1.00  0.00      MEMB
ATOM   2623  O12 POPC   18      19.566  -5.219  19.705  1.00  0.00      MEMB
ATOM   2624  O11 POPC   18      20.639  -6.426  17.855  1.00  0.00      MEMB
ATOM   2625  C1  POPC   18      20.595  -7.294  16.665  1.00  0.00      MEMB
ATOM   2626  HA  POPC   18      20.014  -8.208  16.791  1.00  0.00      MEMB
ATOM   2627  HB  POPC   18      21.373  -8.052  16.518  1.00  0.00      MEMB
ATOM   2628  C2  POPC   18      20.938  -6.451  15.489  1.00  0.00      MEMB
ATOM   2629  HS  POPC   18      21.761  -5.736  15.813  1.00  0.00      MEMB
ATOM   2630  O21 POPC   18      19.635  -5.941  15.444  1.00  0.00      MEMB
ATOM   2631  C21 POPC   18      19.488  -4.792  14.963  1.00  0.00      MEMB
ATOM   2632  O22 POPC   18      20.356  -4.067  14.499  1.00  0.00      MEMB
ATOM   2633  C22 POPC   18      18.014  -4.444  15.016  1.00  0.00      MEMB
ATOM   2634  H2R POPC   18      17.942  -3.423  14.605  1.00  0.00      MEMB
ATOM   2635  H2S POPC   18      17.588  -4.484  16.043  1.00  0.00      MEMB
ATOM   2636  C3  POPC   18      21.352  -7.239  14.217  1.00  0.00      MEMB
ATOM   2637  HX  POPC   18      20.926  -8.272  14.323  1.00  0.00      MEMB
ATOM   2638  HY  POPC   18      22.389  -7.422  13.988  1.00  0.00      MEMB
ATOM   2639  O31 POPC   18      21.272  -6.533  13.020  1.00  0.00      MEMB
ATOM   2640  C31 POPC   18      20.736  -7.233  12.079  1.00  0.00      MEMB
ATOM   2641  O32 POPC   18      20.276  -8.358  12.171  1.00  0.00      MEMB
ATOM   2642  C32 POPC   18      20.742  -6.365  10.846  1.00  0.00      MEMB
ATOM   2643  H2X POPC   18      19.723  -6.439  10.426  1.00  0.00      MEMB
ATOM   2644  H2Y POPC   18      21.472  -6.770  10.125  1.00  0.00      MEMB
ATOM   2645  C23 POPC   18      17.270  -5.375  14.059  1.00  0.00      MEMB
ATOM   2646  H3R POPC   18      17.188  -6.386  14.510  1.00  0.00      MEMB
ATOM   2647  H3S POPC   18      17.878  -5.423  13.128  1.00  0.00      MEMB
ATOM   2648  C24 POPC   18      15.896  -4.858  13.666  1.00  0.00      MEMB
ATOM   2649  H4R POPC   18      15.412  -4.395  14.559  1.00  0.00      MEMB
ATOM   2650  H4S POPC   18      15.265  -5.725  13.350  1.00  0.00      MEMB
ATOM   2651  C25 POPC   18      16.022  -3.855  12.512  1.00  0.00      MEMB
ATOM   2652  H5R POPC   18      16.738  -3.051  12.750  1.00  0.00      MEMB
ATOM   2653  H5S POPC   18      15.042  -3.368  12.426  1.00  0.00      MEMB
ATOM   2654  C26 POPC   18      16.462  -4.488  11.175  1.00  0.00      MEMB
ATOM   2655  H6R POPC   18      15.970  -5.483  11.161  1.00  0.00      MEMB
ATOM   2656  H6S POPC   18      17.561  -4.671  11.172  1.00  0.00      MEMB
ATOM   2657  C27 POPC   18      16.189  -3.606   9.939  1.00  0.00      MEMB
ATOM   2658  H7R POPC   18      16.669  -2.619  10.087  1.00  0.00      MEMB
ATOM   2659  H7S POPC   18      15.146  -3.364   9.736  1.00  0.00      MEMB
ATOM   2660  C28 POPC   18      16.620  -4.165   8.588  1.00  0.00      MEMB
ATOM   2661  H8R POPC   18      17.722  -4.254   8.583  1.00  0.00      MEMB
ATOM   2662  H8S POPC   18      16.309  -3.395   7.844  1.00  0.00      MEMB
ATOM   2663  C29 POPC   18      15.921  -5.432   8.203  1.00  0.00      MEMB
ATOM   2664  H91 POPC   18      14.902  -5.536   8.615  1.00  0.00      MEMB
ATOM   2665 C210 POPC   18      16.454  -6.377   7.407  1.00  0.00      MEMB
ATOM   2666 H101 POPC   18      15.837  -7.230   7.096  1.00  0.00      MEMB
ATOM   2667 C211 POPC   18      17.817  -6.360   6.763  1.00  0.00      MEMB
ATOM   2668 H11R POPC   18      18.481  -5.552   7.145  1.00  0.00      MEMB
ATOM   2669 H11S POPC   18      17.719  -6.195   5.667  1.00  0.00      MEMB
ATOM   2670 C212 POPC   18      18.536  -7.697   6.984  1.00  0.00      MEMB
ATOM   2671 H12R POPC   18      18.202  -8.425   6.229  1.00  0.00      MEMB
ATOM   2672 H12S POPC   18      18.371  -8.118   8.002  1.00  0.00      MEMB
ATOM   2673 C213 POPC   18      20.033  -7.605   6.800  1.00  0.00      MEMB
ATOM   2674 H13R POPC   18      20.448  -8.626   6.961  1.00  0.00      MEMB
ATOM   2675 H13S POPC   18      20.452  -6.893   7.534  1.00  0.00      MEMB
ATOM   2676 C214 POPC   18      20.447  -7.171   5.430  1.00  0.00      MEMB
ATOM   2677 H14R POPC   18      20.183  -6.118   5.183  1.00  0.00      MEMB
ATOM   2678 H14S POPC   18      19.900  -7.835   4.711  1.00  0.00      MEMB
ATOM   2679 C215 POPC   18      21.962  -7.175   5.394  1.00  0.00      MEMB
ATOM   2680 H15R POPC   18      22.443  -8.171   5.541  1.00  0.00      MEMB
ATOM   2681 H15S POPC   18      22.442  -6.394   5.992  1.00  0.00      MEMB
ATOM   2682 C216 POPC   18      22.346  -6.644   4.137  1.00  0.00      MEMB
ATOM   2683 H16R POPC   18      23.456  -6.767   4.137  1.00  0.00      MEMB
ATOM   2684 H16S POPC   18      22.250  -5.555   3.890  1.00  0.00      MEMB
ATOM   2685 C217 POPC   18      21.478  -7.472   3.240  1.00  0.00      MEMB
ATOM   2686 H17R POPC   18      21.667  -6.648   2.561  1.00  0.00      MEMB
ATOM   2687 H17S POPC   18      20.487  -7.367   2.803  1.00  0.00      MEMB
ATOM   2688 C218 POPC   18      21.652  -8.985   3.186  1.00  0.00      MEMB
ATOM   2689 H18R POPC   18      22.679  -9.122   2.992  1.00  0.00      MEMB
ATOM   2690 H18S POPC   18      21.102  -9.441   2.378  1.00  0.00      MEMB
ATOM   2691 H18T POPC   18      22.240  -9.698   3.730  1.00  0.00      MEMB
ATOM   2692  C33 POPC   18      21.036  -4.888  11.196  1.00  0.00      MEMB
ATOM   2693  H3X POPC   18      22.008  -4.783  11.740  1.00  0.00      MEMB
ATOM   2694  H3Y POPC   18      20.217  -4.560  11.880  1.00  0.00      MEMB
ATOM   2695  C34 POPC   18      20.882  -3.951  10.009  1.00  0.00      MEMB
ATOM   2696  H4X POPC   18      20.890  -2.898  10.372  1.00  0.00      MEMB
ATOM   2697  H4Y POPC   18      19.863  -4.132   9.596  1.00  0.00      MEMB
ATOM   2698  C35 POPC   18      21.911  -4.156   8.902  1.00  0.00      MEMB
ATOM   2699  H5X POPC   18      21.719  -5.135   8.417  1.00  0.00      MEMB
ATOM   2700  H5Y POPC   18      22.948  -4.166   9.318  1.00  0.00      MEMB
ATOM   2701  C36 POPC   18      21.859  -3.009   7.892  1.00  0.00      MEMB
ATOM   2702  H6X POPC   18      22.791  -3.092   7.290  1.00  0.00      MEMB
ATOM   2703  H6Y POPC   18      21.845  -2.077   8.508  1.00  0.00      MEMB
ATOM   2704  C37 POPC   18      20.711  -3.052   6.877  1.00  0.00      MEMB
ATOM   2705  H7X POPC   18      19.731  -3.048   7.396  1.00  0.00      MEMB
ATOM   2706  H7Y POPC   18      20.808  -4.016   6.328  1.00  0.00      MEMB
ATOM   2707  C38 POPC   18      20.726  -1.897   5.862  1.00  0.00      MEMB
ATOM   2708  H8X POPC   18      21.657  -1.953   5.246  1.00  0.00      MEMB
ATOM   2709  H8Y POPC   18      20.743  -0.924   6.394  1.00  0.00      MEMB
ATOM   2710  C39 POPC   18      19.536  -1.949   4.900  1.00  0.00      MEMB
ATOM   2711  H9X POPC   18      19.705  -1.118   4.175  1.00  0.00      MEMB
ATOM   2712  H9Y POPC   18      18.549  -1.776   5.398  1.00  0.00      MEMB
ATOM   2713 C310 POPC   18      19.499  -3.279   4.131  1.00  0.00      MEMB
ATOM   2714 H10X POPC   18      18.872  -4.021   4.671  1.00  0.00      MEMB
ATOM   2715 H10Y POPC   18      20.539  -3.657   4.095  1.00  0.00      MEMB
ATOM   2716 C311 POPC   18      19.024  -3.203   2.686  1.00  0.00      MEMB
ATOM   2717 H11X POPC   18      18.022  -2.823   2.723  1.00  0.00      MEMB
ATOM   2718 H11Y POPC   18      18.875  -4.197   2.232  1.00  0.00      MEMB
ATOM   2719 C312 POPC   18      19.927  -2.384   1.779  1.00  0.00      MEMB
ATOM   2720 H12X POPC   18      20.980  -2.555   2.092  1.00  0.00      MEMB
ATOM   2721 H12Y POPC   18      19.674  -1.302   1.853  1.00  0.00      MEMB
ATOM   2722 C313 POPC   18      19.893  -2.887   0.354  1.00  0.00      MEMB
ATOM   2723 H13X POPC   18      20.444  -3.844   0.272  1.00  0.00      MEMB
ATOM   2724 H13Y POPC   18      20.429  -2.166  -0.283  1.00  0.00      MEMB
ATOM   2725 C314 POPC   18      18.528  -2.981  -0.247  1.00  0.00      MEMB
ATOM   2726 H14X POPC   18      17.884  -2.169   0.070  1.00  0.00      MEMB
ATOM   2727 H14Y POPC   18      17.961  -3.917  -0.059  1.00  0.00      MEMB
ATOM   2728 C315 POPC   18      18.686  -2.524  -1.666  1.00  0.00      MEMB
ATOM   2729 H15X POPC   18      18.855  -1.447  -1.758  1.00  0.00      MEMB
ATOM   2730 H15Y POPC   18      17.680  -2.543  -2.002  1.00  0.00      MEMB
ATOM   2731 C316 POPC   18      19.676  -3.280  -2.536  1.00  0.00      MEMB
ATOM   2732 H16X POPC   18      20.716  -3.168  -2.267  1.00  0.00      MEMB
ATOM   2733 H16Y POPC   18      19.452  -3.011  -3.586  1.00  0.00      MEMB
ATOM   2734 H16Z POPC   18      19.522  -4.377  -2.500  1.00  0.00      MEMB
ATOM   2735  N   POPC   19      14.594  17.827  19.729  1.00  0.00      MEMB
ATOM   2736  C12 POPC   19      13.110  17.911  20.017  1.00  0.00      MEMB
ATOM   2737 H12A POPC   19      13.015  18.353  20.993  1.00  0.00      MEMB
ATOM   2738 H12B POPC   19      12.709  16.909  20.034  1.00  0.00      MEMB
ATOM   2739  C13 POPC   19      15.221  16.837  20.645  1.00  0.00      MEMB
ATOM   2740 H13A POPC   19      14.743  15.872  20.580  1.00  0.00      MEMB
ATOM   2741 H13B POPC   19      16.274  16.717  20.452  1.00  0.00      MEMB
ATOM   2742 H13C POPC   19      15.139  17.199  21.667  1.00  0.00      MEMB
ATOM   2743  C14 POPC   19      14.757  17.467  18.287  1.00  0.00      MEMB
ATOM   2744 H14A POPC   19      14.345  16.496  18.040  1.00  0.00      MEMB
ATOM   2745 H14B POPC   19      14.193  18.190  17.683  1.00  0.00      MEMB
ATOM   2746 H14C POPC   19      15.793  17.517  17.995  1.00  0.00      MEMB
ATOM   2747  C15 POPC   19      15.254  19.151  20.036  1.00  0.00      MEMB
ATOM   2748 H15A POPC   19      15.093  19.404  21.077  1.00  0.00      MEMB
ATOM   2749 H15B POPC   19      14.840  19.979  19.450  1.00  0.00      MEMB
ATOM   2750 H15C POPC   19      16.320  19.109  19.871  1.00  0.00      MEMB
ATOM   2751  C11 POPC   19      12.193  18.747  19.094  1.00  0.00      MEMB
ATOM   2752 H11A POPC   19      11.145  18.638  19.465  1.00  0.00      MEMB
ATOM   2753 H11B POPC   19      12.211  18.303  18.070  1.00  0.00      MEMB
ATOM   2754  P   POPC   19      11.591  21.118  18.297  1.00  0.00      MEMB
ATOM   2755  O13 POPC   19      12.275  22.407  18.057  1.00  0.00      MEMB
ATOM   2756  O14 POPC   19      10.282  21.127  19.009  1.00  0.00      MEMB
ATOM   2757  O12 POPC   19      12.568  20.132  19.111  1.00  0.00      MEMB
ATOM   2758  O11 POPC   19      11.540  20.353  16.910  1.00  0.00      MEMB
ATOM   2759  C1  POPC   19      12.768  20.224  16.168  1.00  0.00      MEMB
ATOM   2760  HA  POPC   19      13.014  19.146  16.141  1.00  0.00      MEMB
ATOM   2761  HB  POPC   19      13.623  20.802  16.617  1.00  0.00      MEMB
ATOM   2762  C2  POPC   19      12.703  20.740  14.692  1.00  0.00      MEMB
ATOM   2763  HS  POPC   19      12.369  21.804  14.727  1.00  0.00      MEMB
ATOM   2764  O21 POPC   19      11.858  19.919  13.866  1.00  0.00      MEMB
ATOM   2765  C21 POPC   19      11.434  20.543  12.777  1.00  0.00      MEMB
ATOM   2766  O22 POPC   19      11.632  21.709  12.504  1.00  0.00      MEMB
ATOM   2767  C22 POPC   19      10.681  19.545  11.899  1.00  0.00      MEMB
ATOM   2768  H2R POPC   19      10.025  18.921  12.541  1.00  0.00      MEMB
ATOM   2769  H2S POPC   19      11.437  18.870  11.445  1.00  0.00      MEMB
ATOM   2770  C3  POPC   19      14.096  20.707  14.054  1.00  0.00      MEMB
ATOM   2771  HX  POPC   19      14.758  21.258  14.774  1.00  0.00      MEMB
ATOM   2772  HY  POPC   19      14.090  21.226  13.072  1.00  0.00      MEMB
ATOM   2773  O31 POPC   19      14.440  19.336  13.785  1.00  0.00      MEMB
ATOM   2774  C31 POPC   19      15.700  19.099  13.929  1.00  0.00      MEMB
ATOM   2775  O32 POPC   19      16.450  19.786  14.621  1.00  0.00      MEMB
ATOM   2776  C32 POPC   19      15.997  17.755  13.158  1.00  0.00      MEMB
ATOM   2777  H2X POPC   19      15.238  17.085  13.578  1.00  0.00      MEMB
ATOM   2778  H2Y POPC   19      17.002  17.398  13.487  1.00  0.00      MEMB
ATOM   2779  C23 POPC   19       9.825  20.222  10.807  1.00  0.00      MEMB
ATOM   2780  H3R POPC   19       9.300  21.141  11.149  1.00  0.00      MEMB
ATOM   2781  H3S POPC   19       9.029  19.505  10.495  1.00  0.00      MEMB
ATOM   2782  C24 POPC   19      10.673  20.661   9.611  1.00  0.00      MEMB
ATOM   2783  H4R POPC   19      11.085  19.750   9.137  1.00  0.00      MEMB
ATOM   2784  H4S POPC   19      11.504  21.294   9.991  1.00  0.00      MEMB
ATOM   2785  C25 POPC   19       9.820  21.444   8.604  1.00  0.00      MEMB
ATOM   2786  H5R POPC   19       9.263  22.154   9.236  1.00  0.00      MEMB
ATOM   2787  H5S POPC   19       9.054  20.715   8.361  1.00  0.00      MEMB
ATOM   2788  C26 POPC   19      10.608  22.051   7.381  1.00  0.00      MEMB
ATOM   2789  H6R POPC   19      11.058  21.262   6.776  1.00  0.00      MEMB
ATOM   2790  H6S POPC   19      11.396  22.698   7.819  1.00  0.00      MEMB
ATOM   2791  C27 POPC   19      10.110  22.945   6.198  1.00  0.00      MEMB
ATOM   2792  H7R POPC   19      10.846  23.584   5.734  1.00  0.00      MEMB
ATOM   2793  H7S POPC   19       9.509  23.730   6.469  1.00  0.00      MEMB
ATOM   2794  C28 POPC   19       9.006  22.662   5.340  1.00  0.00      MEMB
ATOM   2795  H8R POPC   19       8.268  23.412   4.946  1.00  0.00      MEMB
ATOM   2796  H8S POPC   19       8.263  22.531   6.088  1.00  0.00      MEMB
ATOM   2797  C29 POPC   19       9.732  21.549   4.614  1.00  0.00      MEMB
ATOM   2798  H91 POPC   19       9.767  20.613   5.158  1.00  0.00      MEMB
ATOM   2799 C210 POPC   19       9.574  21.320   3.347  1.00  0.00      MEMB
ATOM   2800 H101 POPC   19       9.486  20.323   2.915  1.00  0.00      MEMB
ATOM   2801 C211 POPC   19       8.671  22.139   2.655  1.00  0.00      MEMB
ATOM   2802 H11R POPC   19       7.865  22.825   3.209  1.00  0.00      MEMB
ATOM   2803 H11S POPC   19       8.264  21.356   1.975  1.00  0.00      MEMB
ATOM   2804 C212 POPC   19       9.465  22.783   1.754  1.00  0.00      MEMB
ATOM   2805 H12R POPC   19       9.964  23.608   2.222  1.00  0.00      MEMB
ATOM   2806 H12S POPC   19       8.531  23.263   1.729  1.00  0.00      MEMB
ATOM   2807 C213 POPC   19       9.925  21.990   0.418  1.00  0.00      MEMB
ATOM   2808 H13R POPC   19       9.233  21.108   0.284  1.00  0.00      MEMB
ATOM   2809 H13S POPC   19      10.891  21.987   0.883  1.00  0.00      MEMB
ATOM   2810 C214 POPC   19      10.137  22.532  -1.108  1.00  0.00      MEMB
ATOM   2811 H14R POPC   19      10.297  23.705  -1.326  1.00  0.00      MEMB
ATOM   2812 H14S POPC   19       9.145  22.274  -1.637  1.00  0.00      MEMB
ATOM   2813 C215 POPC   19      11.076  22.151  -1.941  1.00  0.00      MEMB
ATOM   2814 H15R POPC   19      11.874  22.333  -1.236  1.00  0.00      MEMB
ATOM   2815 H15S POPC   19      11.230  23.028  -2.556  1.00  0.00      MEMB
ATOM   2816 C216 POPC   19      10.350  20.953  -2.512  1.00  0.00      MEMB
ATOM   2817 H16R POPC   19       9.363  21.060  -3.060  1.00  0.00      MEMB
ATOM   2818 H16S POPC   19       9.985  20.369  -1.647  1.00  0.00      MEMB
ATOM   2819 C217 POPC   19      11.289  20.317  -3.401  1.00  0.00      MEMB
ATOM   2820 H17R POPC   19      11.501  20.943  -4.281  1.00  0.00      MEMB
ATOM   2821 H17S POPC   19      10.748  19.430  -3.749  1.00  0.00      MEMB
ATOM   2822 C218 POPC   19      12.615  20.029  -2.749  1.00  0.00      MEMB
ATOM   2823 H18R POPC   19      13.203  20.904  -2.423  1.00  0.00      MEMB
ATOM   2824 H18S POPC   19      13.214  19.614  -3.593  1.00  0.00      MEMB
ATOM   2825 H18T POPC   19      12.505  19.339  -1.893  1.00  0.00      MEMB
ATOM   2826  C33 POPC   19      16.020  17.676  11.557  1.00  0.00      MEMB
ATOM   2827  H3X POPC   19      16.226  16.632  11.251  1.00  0.00      MEMB
ATOM   2828  H3Y POPC   19      16.819  18.205  11.004  1.00  0.00      MEMB
ATOM   2829  C34 POPC   19      14.815  18.190  10.811  1.00  0.00      MEMB
ATOM   2830  H4X POPC   19      14.572  19.233  11.115  1.00  0.00      MEMB
ATOM   2831  H4Y POPC   19      14.009  17.502  11.112  1.00  0.00      MEMB
ATOM   2832  C35 POPC   19      15.033  18.077   9.296  1.00  0.00      MEMB
ATOM   2833  H5X POPC   19      15.200  16.993   9.078  1.00  0.00      MEMB
ATOM   2834  H5Y POPC   19      15.966  18.597   8.985  1.00  0.00      MEMB
ATOM   2835  C36 POPC   19      13.895  18.732   8.504  1.00  0.00      MEMB
ATOM   2836  H6X POPC   19      14.307  19.582   7.909  1.00  0.00      MEMB
ATOM   2837  H6Y POPC   19      13.146  19.173   9.196  1.00  0.00      MEMB
ATOM   2838  C37 POPC   19      13.159  17.727   7.623  1.00  0.00      MEMB
ATOM   2839  H7X POPC   19      12.473  17.158   8.293  1.00  0.00      MEMB
ATOM   2840  H7Y POPC   19      13.895  16.986   7.244  1.00  0.00      MEMB
ATOM   2841  C38 POPC   19      12.458  18.413   6.425  1.00  0.00      MEMB
ATOM   2842  H8X POPC   19      13.100  19.214   6.020  1.00  0.00      MEMB
ATOM   2843  H8Y POPC   19      11.518  18.879   6.792  1.00  0.00      MEMB
ATOM   2844  C39 POPC   19      12.284  17.496   5.208  1.00  0.00      MEMB
ATOM   2845  H9X POPC   19      11.601  16.769   5.564  1.00  0.00      MEMB
ATOM   2846  H9Y POPC   19      13.230  17.007   4.906  1.00  0.00      MEMB
ATOM   2847 C310 POPC   19      11.458  17.911   3.997  1.00  0.00      MEMB
ATOM   2848 H10X POPC   19      10.419  18.122   4.352  1.00  0.00      MEMB
ATOM   2849 H10Y POPC   19      11.415  17.029   3.303  1.00  0.00      MEMB
ATOM   2850 C311 POPC   19      12.023  19.099   3.249  1.00  0.00      MEMB
ATOM   2851 H11X POPC   19      12.136  19.985   3.906  1.00  0.00      MEMB
ATOM   2852 H11Y POPC   19      11.268  19.351   2.471  1.00  0.00      MEMB
ATOM   2853 C312 POPC   19      13.311  18.821   2.482  1.00  0.00      MEMB
ATOM   2854 H12X POPC   19      13.275  17.789   2.135  1.00  0.00      MEMB
ATOM   2855 H12Y POPC   19      14.243  18.886   3.073  1.00  0.00      MEMB
ATOM   2856 C313 POPC   19      13.362  19.734   1.258  1.00  0.00      MEMB
ATOM   2857 H13X POPC   19      13.105  20.752   1.559  1.00  0.00      MEMB
ATOM   2858 H13Y POPC   19      12.614  19.350   0.522  1.00  0.00      MEMB
ATOM   2859 C314 POPC   19      14.712  19.760   0.600  1.00  0.00      MEMB
ATOM   2860 H14X POPC   19      14.619  20.021  -0.476  1.00  0.00      MEMB
ATOM   2861 H14Y POPC   19      14.883  18.675   0.743  1.00  0.00      MEMB
ATOM   2862 C315 POPC   19      15.834  20.595   1.230  1.00  0.00      MEMB
ATOM   2863 H15X POPC   19      16.731  20.615   0.577  1.00  0.00      MEMB
ATOM   2864 H15Y POPC   19      16.185  20.095   2.156  1.00  0.00      MEMB
ATOM   2865 C316 POPC   19      15.400  22.016   1.572  1.00  0.00      MEMB
ATOM   2866 H16X POPC   19      15.097  22.604   0.683  1.00  0.00      MEMB
ATOM   2867 H16Y POPC   19      16.197  22.560   2.079  1.00  0.00      MEMB
ATOM   2868 H16Z POPC   19      14.581  22.002   2.308  1.00  0.00      MEMB
ATOM   2869  N   POPC   20       6.578 -20.963  20.483  1.00  0.00      MEMB
ATOM   2870  C12 POPC   20       5.786 -22.261  20.316  1.00  0.00      MEMB
ATOM   2871 H12A POPC   20       4.903 -22.234  20.943  1.00  0.00      MEMB
ATOM   2872 H12B POPC   20       6.356 -23.107  20.694  1.00  0.00      MEMB
ATOM   2873  C13 POPC   20       5.719 -19.735  20.597  1.00  0.00      MEMB
ATOM   2874 H13A POPC   20       5.085 -19.638  19.707  1.00  0.00      MEMB
ATOM   2875 H13B POPC   20       5.082 -19.734  21.467  1.00  0.00      MEMB
ATOM   2876 H13C POPC   20       6.347 -18.852  20.688  1.00  0.00      MEMB
ATOM   2877  C14 POPC   20       7.406 -21.073  21.693  1.00  0.00      MEMB
ATOM   2878 H14A POPC   20       7.971 -20.152  21.787  1.00  0.00      MEMB
ATOM   2879 H14B POPC   20       6.810 -21.274  22.585  1.00  0.00      MEMB
ATOM   2880 H14C POPC   20       8.064 -21.908  21.525  1.00  0.00      MEMB
ATOM   2881  C15 POPC   20       7.473 -20.733  19.304  1.00  0.00      MEMB
ATOM   2882 H15A POPC   20       8.246 -21.479  19.214  1.00  0.00      MEMB
ATOM   2883 H15B POPC   20       7.957 -19.768  19.336  1.00  0.00      MEMB
ATOM   2884 H15C POPC   20       6.854 -20.747  18.404  1.00  0.00      MEMB
ATOM   2885  C11 POPC   20       5.231 -22.593  18.920  1.00  0.00      MEMB
ATOM   2886 H11A POPC   20       4.654 -23.543  19.027  1.00  0.00      MEMB
ATOM   2887 H11B POPC   20       6.019 -22.768  18.153  1.00  0.00      MEMB
ATOM   2888  P   POPC   20       3.218 -21.677  17.523  1.00  0.00      MEMB
ATOM   2889  O13 POPC   20       2.141 -22.488  18.148  1.00  0.00      MEMB
ATOM   2890  O14 POPC   20       3.757 -22.107  16.216  1.00  0.00      MEMB
ATOM   2891  O12 POPC   20       4.396 -21.516  18.543  1.00  0.00      MEMB
ATOM   2892  O11 POPC   20       2.731 -20.201  17.407  1.00  0.00      MEMB
ATOM   2893  C1  POPC   20       1.918 -19.744  18.488  1.00  0.00      MEMB
ATOM   2894  HA  POPC   20       2.552 -19.558  19.383  1.00  0.00      MEMB
ATOM   2895  HB  POPC   20       1.128 -20.485  18.766  1.00  0.00      MEMB
ATOM   2896  C2  POPC   20       1.142 -18.482  18.069  1.00  0.00      MEMB
ATOM   2897  HS  POPC   20       0.296 -18.330  18.778  1.00  0.00      MEMB
ATOM   2898  O21 POPC   20       0.684 -18.529  16.715  1.00  0.00      MEMB
ATOM   2899  C21 POPC   20      -0.077 -19.477  16.294  1.00  0.00      MEMB
ATOM   2900  O22 POPC   20      -0.583 -20.353  16.978  1.00  0.00      MEMB
ATOM   2901  C22 POPC   20      -0.138 -19.453  14.733  1.00  0.00      MEMB
ATOM   2902  H2R POPC   20      -0.477 -18.461  14.361  1.00  0.00      MEMB
ATOM   2903  H2S POPC   20      -0.830 -20.267  14.430  1.00  0.00      MEMB
ATOM   2904  C3  POPC   20       1.999 -17.202  18.169  1.00  0.00      MEMB
ATOM   2905  HX  POPC   20       2.399 -17.031  19.182  1.00  0.00      MEMB
ATOM   2906  HY  POPC   20       1.317 -16.366  18.066  1.00  0.00      MEMB
ATOM   2907  O31 POPC   20       2.951 -17.070  17.097  1.00  0.00      MEMB
ATOM   2908  C31 POPC   20       4.161 -17.391  17.416  1.00  0.00      MEMB
ATOM   2909  O32 POPC   20       4.562 -17.703  18.531  1.00  0.00      MEMB
ATOM   2910  C32 POPC   20       5.060 -17.193  16.201  1.00  0.00      MEMB
ATOM   2911  H2X POPC   20       5.909 -16.562  16.539  1.00  0.00      MEMB
ATOM   2912  H2Y POPC   20       4.519 -16.678  15.376  1.00  0.00      MEMB
ATOM   2913  C23 POPC   20       1.219 -19.722  14.052  1.00  0.00      MEMB
ATOM   2914  H3R POPC   20       1.672 -20.635  14.498  1.00  0.00      MEMB
ATOM   2915  H3S POPC   20       1.871 -18.845  14.271  1.00  0.00      MEMB
ATOM   2916  C24 POPC   20       1.155 -19.987  12.536  1.00  0.00      MEMB
ATOM   2917  H4R POPC   20       0.699 -20.963  12.332  1.00  0.00      MEMB
ATOM   2918  H4S POPC   20       2.179 -19.975  12.106  1.00  0.00      MEMB
ATOM   2919  C25 POPC   20       0.373 -19.012  11.707  1.00  0.00      MEMB
ATOM   2920  H5R POPC   20       0.573 -18.073  12.293  1.00  0.00      MEMB
ATOM   2921  H5S POPC   20      -0.694 -18.940  11.951  1.00  0.00      MEMB
ATOM   2922  C26 POPC   20       0.818 -19.064  10.110  1.00  0.00      MEMB
ATOM   2923  H6R POPC   20       0.101 -18.308   9.734  1.00  0.00      MEMB
ATOM   2924  H6S POPC   20       0.360 -19.932   9.636  1.00  0.00      MEMB
ATOM   2925  C27 POPC   20       2.479 -18.821   9.595  1.00  0.00      MEMB
ATOM   2926  H7R POPC   20       2.419 -18.724   8.504  1.00  0.00      MEMB
ATOM   2927  H7S POPC   20       2.970 -19.621  10.167  1.00  0.00      MEMB
ATOM   2928  C28 POPC   20       3.644 -17.540   9.557  1.00  0.00      MEMB
ATOM   2929  H8R POPC   20       3.755 -17.051  10.397  1.00  0.00      MEMB
ATOM   2930  H8S POPC   20       3.475 -16.355   9.702  1.00  0.00      MEMB
ATOM   2931  C29 POPC   20       4.967 -17.756   9.828  1.00  0.00      MEMB
ATOM   2932  H91 POPC   20       5.261 -17.968  10.890  1.00  0.00      MEMB
ATOM   2933 C210 POPC   20       5.506 -17.037   8.869  1.00  0.00      MEMB
ATOM   2934 H101 POPC   20       6.515 -17.232   8.808  1.00  0.00      MEMB
ATOM   2935 C211 POPC   20       4.787 -16.233   7.773  1.00  0.00      MEMB
ATOM   2936 H11R POPC   20       5.416 -15.350   7.607  1.00  0.00      MEMB
ATOM   2937 H11S POPC   20       3.823 -15.730   8.040  1.00  0.00      MEMB
ATOM   2938 C212 POPC   20       4.661 -17.006   6.448  1.00  0.00      MEMB
ATOM   2939 H12R POPC   20       5.017 -18.054   6.508  1.00  0.00      MEMB
ATOM   2940 H12S POPC   20       5.253 -16.477   5.670  1.00  0.00      MEMB
ATOM   2941 C213 POPC   20       3.255 -17.196   5.925  1.00  0.00      MEMB
ATOM   2942 H13R POPC   20       2.666 -16.341   6.211  1.00  0.00      MEMB
ATOM   2943 H13S POPC   20       2.781 -18.079   6.392  1.00  0.00      MEMB
ATOM   2944 C214 POPC   20       3.249 -17.344   4.417  1.00  0.00      MEMB
ATOM   2945 H14R POPC   20       3.868 -18.201   4.153  1.00  0.00      MEMB
ATOM   2946 H14S POPC   20       3.644 -16.417   3.941  1.00  0.00      MEMB
ATOM   2947 C215 POPC   20       1.973 -17.901   3.865  1.00  0.00      MEMB
ATOM   2948 H15R POPC   20       1.529 -18.711   4.481  1.00  0.00      MEMB
ATOM   2949 H15S POPC   20       1.895 -18.036   2.785  1.00  0.00      MEMB
ATOM   2950 C216 POPC   20       1.096 -16.863   3.748  1.00  0.00      MEMB
ATOM   2951 H16R POPC   20       1.074 -16.646   4.862  1.00  0.00      MEMB
ATOM   2952 H16S POPC   20       0.060 -17.230   3.814  1.00  0.00      MEMB
ATOM   2953 C217 POPC   20       1.564 -15.678   2.653  1.00  0.00      MEMB
ATOM   2954 H17R POPC   20       2.463 -15.190   2.967  1.00  0.00      MEMB
ATOM   2955 H17S POPC   20       1.171 -14.605   2.694  1.00  0.00      MEMB
ATOM   2956 C218 POPC   20       1.329 -15.796   1.172  1.00  0.00      MEMB
ATOM   2957 H18R POPC   20       0.386 -16.138   0.810  1.00  0.00      MEMB
ATOM   2958 H18S POPC   20       1.970 -16.578   0.835  1.00  0.00      MEMB
ATOM   2959 H18T POPC   20       1.134 -14.830   0.666  1.00  0.00      MEMB
ATOM   2960  C33 POPC   20       5.495 -18.609  15.807  1.00  0.00      MEMB
ATOM   2961  H3X POPC   20       4.584 -19.173  15.485  1.00  0.00      MEMB
ATOM   2962  H3Y POPC   20       5.913 -19.139  16.699  1.00  0.00      MEMB
ATOM   2963  C34 POPC   20       6.600 -18.736  14.759  1.00  0.00      MEMB
ATOM   2964  H4X POPC   20       7.523 -18.233  15.118  1.00  0.00      MEMB
ATOM   2965  H4Y POPC   20       6.309 -18.345  13.764  1.00  0.00      MEMB
ATOM   2966  C35 POPC   20       7.016 -20.196  14.619  1.00  0.00      MEMB
ATOM   2967  H5X POPC   20       7.043 -20.599  15.656  1.00  0.00      MEMB
ATOM   2968  H5Y POPC   20       8.049 -20.260  14.214  1.00  0.00      MEMB
ATOM   2969  C36 POPC   20       6.046 -21.043  13.788  1.00  0.00      MEMB
ATOM   2970  H6X POPC   20       4.999 -20.685  13.932  1.00  0.00      MEMB
ATOM   2971  H6Y POPC   20       6.155 -22.090  14.164  1.00  0.00      MEMB
ATOM   2972  C37 POPC   20       6.344 -20.972  12.290  1.00  0.00      MEMB
ATOM   2973  H7X POPC   20       7.388 -21.309  12.116  1.00  0.00      MEMB
ATOM   2974  H7Y POPC   20       6.231 -19.916  11.952  1.00  0.00      MEMB
ATOM   2975  C38 POPC   20       5.426 -21.755  11.353  1.00  0.00      MEMB
ATOM   2976  H8X POPC   20       4.366 -21.440  11.478  1.00  0.00      MEMB
ATOM   2977  H8Y POPC   20       5.503 -22.858  11.496  1.00  0.00      MEMB
ATOM   2978  C39 POPC   20       5.861 -21.467   9.921  1.00  0.00      MEMB
ATOM   2979  H9X POPC   20       6.752 -22.118   9.765  1.00  0.00      MEMB
ATOM   2980  H9Y POPC   20       6.158 -20.405   9.778  1.00  0.00      MEMB
ATOM   2981 C310 POPC   20       4.784 -21.785   8.891  1.00  0.00      MEMB
ATOM   2982 H10X POPC   20       3.803 -21.333   9.144  1.00  0.00      MEMB
ATOM   2983 H10Y POPC   20       4.614 -22.876   9.007  1.00  0.00      MEMB
ATOM   2984 C311 POPC   20       5.208 -21.370   7.462  1.00  0.00      MEMB
ATOM   2985 H11X POPC   20       6.266 -21.670   7.301  1.00  0.00      MEMB
ATOM   2986 H11Y POPC   20       5.160 -20.265   7.304  1.00  0.00      MEMB
ATOM   2987 C312 POPC   20       4.348 -22.067   6.405  1.00  0.00      MEMB
ATOM   2988 H12X POPC   20       3.333 -21.611   6.409  1.00  0.00      MEMB
ATOM   2989 H12Y POPC   20       4.263 -23.130   6.734  1.00  0.00      MEMB
ATOM   2990 C313 POPC   20       4.902 -22.096   4.965  1.00  0.00      MEMB
ATOM   2991 H13X POPC   20       4.092 -22.525   4.328  1.00  0.00      MEMB
ATOM   2992 H13Y POPC   20       5.761 -22.802   4.924  1.00  0.00      MEMB
ATOM   2993 C314 POPC   20       5.350 -20.751   4.356  1.00  0.00      MEMB
ATOM   2994 H14X POPC   20       6.030 -20.181   5.020  1.00  0.00      MEMB
ATOM   2995 H14Y POPC   20       4.460 -20.111   4.208  1.00  0.00      MEMB
ATOM   2996 C315 POPC   20       6.204 -20.941   3.087  1.00  0.00      MEMB
ATOM   2997 H15X POPC   20       5.635 -21.498   2.304  1.00  0.00      MEMB
ATOM   2998 H15Y POPC   20       7.061 -21.581   3.390  1.00  0.00      MEMB
ATOM   2999 C316 POPC   20       6.865 -19.670   2.517  1.00  0.00      MEMB
ATOM   3000 H16X POPC   20       6.265 -18.955   2.003  1.00  0.00      MEMB
ATOM   3001 H16Y POPC   20       7.457 -19.894   1.628  1.00  0.00      MEMB
ATOM   3002 H16Z POPC   20       7.358 -19.027   3.258  1.00  0.00      MEMB
ATOM   3003  N   POPC   21      -2.308 -24.320  20.237  1.00  0.00      MEMB
ATOM   3004  C12 POPC   21      -3.775 -24.432  20.523  1.00  0.00      MEMB
ATOM   3005 H12A POPC   21      -3.919 -24.515  21.589  1.00  0.00      MEMB
ATOM   3006 H12B POPC   21      -4.079 -25.389  20.110  1.00  0.00      MEMB
ATOM   3007  C13 POPC   21      -2.152 -24.522  18.822  1.00  0.00      MEMB
ATOM   3008 H13A POPC   21      -2.599 -23.784  18.156  1.00  0.00      MEMB
ATOM   3009 H13B POPC   21      -1.125 -24.630  18.477  1.00  0.00      MEMB
ATOM   3010 H13C POPC   21      -2.619 -25.451  18.470  1.00  0.00      MEMB
ATOM   3011  C14 POPC   21      -1.815 -22.954  20.473  1.00  0.00      MEMB
ATOM   3012 H14A POPC   21      -2.540 -22.249  20.053  1.00  0.00      MEMB
ATOM   3013 H14B POPC   21      -1.731 -22.889  21.526  1.00  0.00      MEMB
ATOM   3014 H14C POPC   21      -0.855 -22.746  20.009  1.00  0.00      MEMB
ATOM   3015  C15 POPC   21      -1.543 -25.289  21.061  1.00  0.00      MEMB
ATOM   3016 H15A POPC   21      -0.500 -25.357  20.770  1.00  0.00      MEMB
ATOM   3017 H15B POPC   21      -2.007 -26.257  20.973  1.00  0.00      MEMB
ATOM   3018 H15C POPC   21      -1.563 -24.936  22.088  1.00  0.00      MEMB
ATOM   3019  C11 POPC   21      -4.651 -23.297  19.922  1.00  0.00      MEMB
ATOM   3020 H11A POPC   21      -4.444 -22.328  20.417  1.00  0.00      MEMB
ATOM   3021 H11B POPC   21      -5.705 -23.461  20.135  1.00  0.00      MEMB
ATOM   3022  P   POPC   21      -4.888 -21.929  17.671  1.00  0.00      MEMB
ATOM   3023  O13 POPC   21      -4.007 -20.805  18.056  1.00  0.00      MEMB
ATOM   3024  O14 POPC   21      -6.354 -21.714  17.759  1.00  0.00      MEMB
ATOM   3025  O12 POPC   21      -4.512 -23.218  18.513  1.00  0.00      MEMB
ATOM   3026  O11 POPC   21      -4.453 -22.446  16.241  1.00  0.00      MEMB
ATOM   3027  C1  POPC   21      -5.310 -23.310  15.497  1.00  0.00      MEMB
ATOM   3028  HA  POPC   21      -5.973 -22.651  14.903  1.00  0.00      MEMB
ATOM   3029  HB  POPC   21      -5.962 -23.930  16.156  1.00  0.00      MEMB
ATOM   3030  C2  POPC   21      -4.478 -24.286  14.600  1.00  0.00      MEMB
ATOM   3031  HS  POPC   21      -3.807 -24.840  15.301  1.00  0.00      MEMB
ATOM   3032  O21 POPC   21      -3.732 -23.503  13.652  1.00  0.00      MEMB
ATOM   3033  C21 POPC   21      -2.469 -23.822  13.404  1.00  0.00      MEMB
ATOM   3034  O22 POPC   21      -1.860 -24.753  13.888  1.00  0.00      MEMB
ATOM   3035  C22 POPC   21      -1.847 -22.812  12.433  1.00  0.00      MEMB
ATOM   3036  H2R POPC   21      -1.387 -23.397  11.613  1.00  0.00      MEMB
ATOM   3037  H2S POPC   21      -1.046 -22.252  12.959  1.00  0.00      MEMB
ATOM   3038  C3  POPC   21      -5.343 -25.324  13.813  1.00  0.00      MEMB
ATOM   3039  HX  POPC   21      -5.951 -25.932  14.516  1.00  0.00      MEMB
ATOM   3040  HY  POPC   21      -4.648 -26.049  13.317  1.00  0.00      MEMB
ATOM   3041  O31 POPC   21      -6.250 -24.644  12.911  1.00  0.00      MEMB
ATOM   3042  C31 POPC   21      -5.939 -24.636  11.630  1.00  0.00      MEMB
ATOM   3043  O32 POPC   21      -5.058 -25.299  11.106  1.00  0.00      MEMB
ATOM   3044  C32 POPC   21      -6.901 -23.706  10.876  1.00  0.00      MEMB
ATOM   3045  H2X POPC   21      -7.225 -22.857  11.499  1.00  0.00      MEMB
ATOM   3046  H2Y POPC   21      -7.823 -24.251  10.625  1.00  0.00      MEMB
ATOM   3047  C23 POPC   21      -2.883 -21.842  11.856  1.00  0.00      MEMB
ATOM   3048  H3R POPC   21      -3.117 -21.047  12.609  1.00  0.00      MEMB
ATOM   3049  H3S POPC   21      -3.842 -22.395  11.672  1.00  0.00      MEMB
ATOM   3050  C24 POPC   21      -2.391 -21.164  10.578  1.00  0.00      MEMB
ATOM   3051  H4R POPC   21      -2.330 -21.857   9.708  1.00  0.00      MEMB
ATOM   3052  H4S POPC   21      -1.450 -20.627  10.709  1.00  0.00      MEMB
ATOM   3053  C25 POPC   21      -3.382 -20.157  10.181  1.00  0.00      MEMB
ATOM   3054  H5R POPC   21      -3.748 -19.477  10.975  1.00  0.00      MEMB
ATOM   3055  H5S POPC   21      -4.180 -20.893  10.010  1.00  0.00      MEMB
ATOM   3056  C26 POPC   21      -3.042 -19.153   9.141  1.00  0.00      MEMB
ATOM   3057  H6R POPC   21      -2.435 -18.387   9.679  1.00  0.00      MEMB
ATOM   3058  H6S POPC   21      -4.018 -18.631   8.960  1.00  0.00      MEMB
ATOM   3059  C27 POPC   21      -2.391 -19.595   7.819  1.00  0.00      MEMB
ATOM   3060  H7R POPC   21      -2.981 -20.401   7.334  1.00  0.00      MEMB
ATOM   3061  H7S POPC   21      -1.299 -19.666   7.864  1.00  0.00      MEMB
ATOM   3062  C28 POPC   21      -2.333 -18.488   6.808  1.00  0.00      MEMB
ATOM   3063  H8R POPC   21      -1.873 -17.614   7.250  1.00  0.00      MEMB
ATOM   3064  H8S POPC   21      -3.309 -18.161   7.048  1.00  0.00      MEMB
ATOM   3065  C29 POPC   21      -1.984 -18.458   5.344  1.00  0.00      MEMB
ATOM   3066  H91 POPC   21      -1.114 -17.799   5.221  1.00  0.00      MEMB
ATOM   3067 C210 POPC   21      -2.726 -18.824   4.273  1.00  0.00      MEMB
ATOM   3068 H101 POPC   21      -2.477 -18.613   3.241  1.00  0.00      MEMB
ATOM   3069 C211 POPC   21      -4.091 -19.367   4.228  1.00  0.00      MEMB
ATOM   3070 H11R POPC   21      -4.811 -18.731   3.683  1.00  0.00      MEMB
ATOM   3071 H11S POPC   21      -4.532 -19.532   5.183  1.00  0.00      MEMB
ATOM   3072 C212 POPC   21      -4.618 -20.055   3.156  1.00  0.00      MEMB
ATOM   3073 H12R POPC   21      -4.022 -20.953   3.404  1.00  0.00      MEMB
ATOM   3074 H12S POPC   21      -4.238 -19.518   2.201  1.00  0.00      MEMB
ATOM   3075 C213 POPC   21      -6.191 -20.184   3.212  1.00  0.00      MEMB
ATOM   3076 H13R POPC   21      -6.797 -19.326   2.827  1.00  0.00      MEMB
ATOM   3077 H13S POPC   21      -6.521 -20.590   4.163  1.00  0.00      MEMB
ATOM   3078 C214 POPC   21      -6.629 -21.265   2.395  1.00  0.00      MEMB
ATOM   3079 H14R POPC   21      -6.087 -22.190   2.708  1.00  0.00      MEMB
ATOM   3080 H14S POPC   21      -6.254 -20.489   1.618  1.00  0.00      MEMB
ATOM   3081 C215 POPC   21      -7.826 -21.653   1.625  1.00  0.00      MEMB
ATOM   3082 H15R POPC   21      -8.077 -20.880   0.853  1.00  0.00      MEMB
ATOM   3083 H15S POPC   21      -8.573 -21.988   2.322  1.00  0.00      MEMB
ATOM   3084 C216 POPC   21      -7.510 -22.985   0.795  1.00  0.00      MEMB
ATOM   3085 H16R POPC   21      -8.226 -22.919   0.076  1.00  0.00      MEMB
ATOM   3086 H16S POPC   21      -7.125 -23.610   1.408  1.00  0.00      MEMB
ATOM   3087 C217 POPC   21      -6.793 -23.495  -0.811  1.00  0.00      MEMB
ATOM   3088 H17R POPC   21      -5.676 -23.212  -1.163  1.00  0.00      MEMB
ATOM   3089 H17S POPC   21      -7.191 -23.072  -1.350  1.00  0.00      MEMB
ATOM   3090 C218 POPC   21      -5.993 -24.236  -1.620  1.00  0.00      MEMB
ATOM   3091 H18R POPC   21      -5.299 -24.799  -0.874  1.00  0.00      MEMB
ATOM   3092 H18S POPC   21      -5.781 -24.254  -2.693  1.00  0.00      MEMB
ATOM   3093 H18T POPC   21      -6.775 -24.774  -2.072  1.00  0.00      MEMB
ATOM   3094  C33 POPC   21      -6.285 -23.280   9.540  1.00  0.00      MEMB
ATOM   3095  H3X POPC   21      -5.877 -24.180   9.044  1.00  0.00      MEMB
ATOM   3096  H3Y POPC   21      -5.449 -22.560   9.727  1.00  0.00      MEMB
ATOM   3097  C34 POPC   21      -7.340 -22.775   8.546  1.00  0.00      MEMB
ATOM   3098  H4X POPC   21      -8.011 -22.037   9.069  1.00  0.00      MEMB
ATOM   3099  H4Y POPC   21      -7.938 -23.573   8.112  1.00  0.00      MEMB
ATOM   3100  C35 POPC   21      -6.759 -22.183   7.271  1.00  0.00      MEMB
ATOM   3101  H5X POPC   21      -6.068 -21.597   7.732  1.00  0.00      MEMB
ATOM   3102  H5Y POPC   21      -7.401 -21.490   6.711  1.00  0.00      MEMB
ATOM   3103  C36 POPC   21      -5.334 -22.322   6.796  1.00  0.00      MEMB
ATOM   3104  H6X POPC   21      -4.537 -22.603   7.548  1.00  0.00      MEMB
ATOM   3105  H6Y POPC   21      -4.927 -21.557   6.081  1.00  0.00      MEMB
ATOM   3106  C37 POPC   21      -5.611 -23.383   6.056  1.00  0.00      MEMB
ATOM   3107  H7X POPC   21      -6.369 -23.318   5.222  1.00  0.00      MEMB
ATOM   3108  H7Y POPC   21      -6.062 -24.175   6.744  1.00  0.00      MEMB
ATOM   3109  C38 POPC   21      -4.156 -23.723   5.556  1.00  0.00      MEMB
ATOM   3110  H8X POPC   21      -3.387 -23.954   6.310  1.00  0.00      MEMB
ATOM   3111  H8Y POPC   21      -3.937 -23.255   4.597  1.00  0.00      MEMB
ATOM   3112  C39 POPC   21      -4.124 -25.096   5.340  1.00  0.00      MEMB
ATOM   3113  H9X POPC   21      -5.238 -24.923   5.100  1.00  0.00      MEMB
ATOM   3114  H9Y POPC   21      -5.129 -25.193   5.492  1.00  0.00      MEMB
ATOM   3115 C310 POPC   21      -3.227 -26.124   4.384  1.00  0.00      MEMB
ATOM   3116 H10X POPC   21      -3.432 -27.234   4.550  1.00  0.00      MEMB
ATOM   3117 H10Y POPC   21      -2.384 -25.825   4.937  1.00  0.00      MEMB
ATOM   3118 C311 POPC   21      -3.143 -26.377   2.759  1.00  0.00      MEMB
ATOM   3119 H11X POPC   21      -3.933 -27.047   2.261  1.00  0.00      MEMB
ATOM   3120 H11Y POPC   21      -2.399 -26.950   2.755  1.00  0.00      MEMB
ATOM   3121 C312 POPC   21      -2.881 -25.152   1.920  1.00  0.00      MEMB
ATOM   3122 H12X POPC   21      -3.607 -24.333   2.083  1.00  0.00      MEMB
ATOM   3123 H12Y POPC   21      -3.040 -25.396   0.852  1.00  0.00      MEMB
ATOM   3124 C313 POPC   21      -1.593 -24.616   2.455  1.00  0.00      MEMB
ATOM   3125 H13X POPC   21      -0.851 -25.428   2.409  1.00  0.00      MEMB
ATOM   3126 H13Y POPC   21      -1.723 -24.330   3.530  1.00  0.00      MEMB
ATOM   3127 C314 POPC   21      -1.094 -23.453   1.647  1.00  0.00      MEMB
ATOM   3128 H14X POPC   21      -0.870 -23.814   0.616  1.00  0.00      MEMB
ATOM   3129 H14Y POPC   21      -0.266 -22.946   2.133  1.00  0.00      MEMB
ATOM   3130 C315 POPC   21      -2.133 -22.444   1.522  1.00  0.00      MEMB
ATOM   3131 H15X POPC   21      -2.751 -22.396   2.450  1.00  0.00      MEMB
ATOM   3132 H15Y POPC   21      -2.660 -22.980   0.665  1.00  0.00      MEMB
ATOM   3133 C316 POPC   21      -1.881 -20.979   1.181  1.00  0.00      MEMB
ATOM   3134 H16X POPC   21      -1.394 -20.972   0.299  1.00  0.00      MEMB
ATOM   3135 H16Y POPC   21      -1.337 -20.448   1.944  1.00  0.00      MEMB
ATOM   3136 H16Z POPC   21      -2.736 -20.368   0.821  1.00  0.00      MEMB
ATOM   3137  N   POPC   22      -3.355  24.542  20.990  1.00  0.00      MEMB
ATOM   3138  C12 POPC   22      -3.716  25.919  20.424  1.00  0.00      MEMB
ATOM   3139 H12A POPC   22      -2.892  26.622  20.558  1.00  0.00      MEMB
ATOM   3140 H12B POPC   22      -4.555  26.327  20.980  1.00  0.00      MEMB
ATOM   3141  C13 POPC   22      -2.069  24.039  20.454  1.00  0.00      MEMB
ATOM   3142 H13A POPC   22      -1.995  22.979  20.676  1.00  0.00      MEMB
ATOM   3143 H13B POPC   22      -2.053  24.175  19.373  1.00  0.00      MEMB
ATOM   3144 H13C POPC   22      -1.247  24.576  20.898  1.00  0.00      MEMB
ATOM   3145  C14 POPC   22      -3.223  24.565  22.460  1.00  0.00      MEMB
ATOM   3146 H14A POPC   22      -4.192  24.481  22.933  1.00  0.00      MEMB
ATOM   3147 H14B POPC   22      -2.636  23.726  22.820  1.00  0.00      MEMB
ATOM   3148 H14C POPC   22      -2.734  25.473  22.789  1.00  0.00      MEMB
ATOM   3149  C15 POPC   22      -4.382  23.515  20.669  1.00  0.00      MEMB
ATOM   3150 H15A POPC   22      -4.312  23.217  19.625  1.00  0.00      MEMB
ATOM   3151 H15B POPC   22      -5.371  23.918  20.816  1.00  0.00      MEMB
ATOM   3152 H15C POPC   22      -4.217  22.641  21.295  1.00  0.00      MEMB
ATOM   3153  C11 POPC   22      -4.152  26.065  18.944  1.00  0.00      MEMB
ATOM   3154 H11A POPC   22      -4.174  27.168  18.768  1.00  0.00      MEMB
ATOM   3155 H11B POPC   22      -5.187  25.679  18.813  1.00  0.00      MEMB
ATOM   3156  P   POPC   22      -2.364  26.150  17.001  1.00  0.00      MEMB
ATOM   3157  O13 POPC   22      -1.911  25.141  16.023  1.00  0.00      MEMB
ATOM   3158  O14 POPC   22      -1.316  26.892  17.731  1.00  0.00      MEMB
ATOM   3159  O12 POPC   22      -3.274  25.394  18.060  1.00  0.00      MEMB
ATOM   3160  O11 POPC   22      -3.365  27.187  16.370  1.00  0.00      MEMB
ATOM   3161  C1  POPC   22      -3.114  27.765  15.103  1.00  0.00      MEMB
ATOM   3162  HA  POPC   22      -2.978  26.960  14.347  1.00  0.00      MEMB
ATOM   3163  HB  POPC   22      -2.214  28.427  15.129  1.00  0.00      MEMB
ATOM   3164  C2  POPC   22      -4.325  28.597  14.632  1.00  0.00      MEMB
ATOM   3165  HS  POPC   22      -4.442  29.484  15.305  1.00  0.00      MEMB
ATOM   3166  O21 POPC   22      -5.516  27.792  14.617  1.00  0.00      MEMB
ATOM   3167  C21 POPC   22      -6.084  27.622  15.808  1.00  0.00      MEMB
ATOM   3168  O22 POPC   22      -5.906  28.321  16.790  1.00  0.00      MEMB
ATOM   3169  C22 POPC   22      -7.028  26.418  15.832  1.00  0.00      MEMB
ATOM   3170  H2R POPC   22      -8.054  26.727  16.104  1.00  0.00      MEMB
ATOM   3171  H2S POPC   22      -6.652  25.780  16.657  1.00  0.00      MEMB
ATOM   3172  C3  POPC   22      -4.072  29.173  13.220  1.00  0.00      MEMB
ATOM   3173  HX  POPC   22      -3.069  29.625  13.218  1.00  0.00      MEMB
ATOM   3174  HY  POPC   22      -4.850  29.961  13.083  1.00  0.00      MEMB
ATOM   3175  O31 POPC   22      -4.099  28.210  12.176  1.00  0.00      MEMB
ATOM   3176  C31 POPC   22      -4.219  28.735  10.957  1.00  0.00      MEMB
ATOM   3177  O32 POPC   22      -4.394  29.896  10.679  1.00  0.00      MEMB
ATOM   3178  C32 POPC   22      -4.098  27.614   9.939  1.00  0.00      MEMB
ATOM   3179  H2X POPC   22      -4.423  28.013   8.973  1.00  0.00      MEMB
ATOM   3180  H2Y POPC   22      -4.859  26.885  10.270  1.00  0.00      MEMB
ATOM   3181  C23 POPC   22      -7.194  25.737  14.470  1.00  0.00      MEMB
ATOM   3182  H3R POPC   22      -7.367  26.471  13.657  1.00  0.00      MEMB
ATOM   3183  H3S POPC   22      -8.059  25.024  14.526  1.00  0.00      MEMB
ATOM   3184  C24 POPC   22      -6.039  24.903  14.082  1.00  0.00      MEMB
ATOM   3185  H4R POPC   22      -6.428  23.950  14.444  1.00  0.00      MEMB
ATOM   3186  H4S POPC   22      -5.089  25.086  14.641  1.00  0.00      MEMB
ATOM   3187  C25 POPC   22      -5.833  24.715  12.584  1.00  0.00      MEMB
ATOM   3188  H5R POPC   22      -5.044  24.044  12.857  1.00  0.00      MEMB
ATOM   3189  H5S POPC   22      -5.323  25.541  12.076  1.00  0.00      MEMB
ATOM   3190  C26 POPC   22      -6.973  24.032  11.753  1.00  0.00      MEMB
ATOM   3191  H6R POPC   22      -7.582  24.912  11.491  1.00  0.00      MEMB
ATOM   3192  H6S POPC   22      -7.541  23.356  12.427  1.00  0.00      MEMB
ATOM   3193  C27 POPC   22      -6.667  23.240  10.419  1.00  0.00      MEMB
ATOM   3194  H7R POPC   22      -7.502  22.629  10.076  1.00  0.00      MEMB
ATOM   3195  H7S POPC   22      -6.233  22.229  10.422  1.00  0.00      MEMB
ATOM   3196  C28 POPC   22      -5.733  24.020   9.507  1.00  0.00      MEMB
ATOM   3197  H8R POPC   22      -5.061  23.418   8.916  1.00  0.00      MEMB
ATOM   3198  H8S POPC   22      -5.039  24.685  10.064  1.00  0.00      MEMB
ATOM   3199  C29 POPC   22      -6.650  24.635   8.543  1.00  0.00      MEMB
ATOM   3200  H91 POPC   22      -7.357  25.294   9.042  1.00  0.00      MEMB
ATOM   3201 C210 POPC   22      -6.668  24.389   7.224  1.00  0.00      MEMB
ATOM   3202 H101 POPC   22      -7.440  24.877   6.617  1.00  0.00      MEMB
ATOM   3203 C211 POPC   22      -5.730  23.440   6.514  1.00  0.00      MEMB
ATOM   3204 H11R POPC   22      -6.052  22.375   6.587  1.00  0.00      MEMB
ATOM   3205 H11S POPC   22      -4.701  23.472   6.943  1.00  0.00      MEMB
ATOM   3206 C212 POPC   22      -5.618  23.732   5.035  1.00  0.00      MEMB
ATOM   3207 H12R POPC   22      -5.444  24.791   4.736  1.00  0.00      MEMB
ATOM   3208 H12S POPC   22      -6.529  23.330   4.529  1.00  0.00      MEMB
ATOM   3209 C213 POPC   22      -4.414  23.045   4.460  1.00  0.00      MEMB
ATOM   3210 H13R POPC   22      -4.598  21.940   4.602  1.00  0.00      MEMB
ATOM   3211 H13S POPC   22      -3.440  23.231   4.930  1.00  0.00      MEMB
ATOM   3212 C214 POPC   22      -4.186  23.746   3.059  1.00  0.00      MEMB
ATOM   3213 H14R POPC   22      -3.608  24.601   2.945  1.00  0.00      MEMB
ATOM   3214 H14S POPC   22      -5.074  24.134   2.584  1.00  0.00      MEMB
ATOM   3215 C215 POPC   22      -3.418  23.124   1.954  1.00  0.00      MEMB
ATOM   3216 H15R POPC   22      -3.757  22.703   0.998  1.00  0.00      MEMB
ATOM   3217 H15S POPC   22      -3.994  22.409   2.617  1.00  0.00      MEMB
ATOM   3218 C216 POPC   22      -1.864  23.048   1.994  1.00  0.00      MEMB
ATOM   3219 H16R POPC   22      -1.193  22.276   1.394  1.00  0.00      MEMB
ATOM   3220 H16S POPC   22      -1.587  22.881   3.060  1.00  0.00      MEMB
ATOM   3221 C217 POPC   22      -1.321  24.089   1.656  1.00  0.00      MEMB
ATOM   3222 H17R POPC   22      -1.955  24.923   1.843  1.00  0.00      MEMB
ATOM   3223 H17S POPC   22      -1.260  23.827   0.564  1.00  0.00      MEMB
ATOM   3224 C218 POPC   22      -0.253  24.150   2.667  1.00  0.00      MEMB
ATOM   3225 H18R POPC   22       0.216  23.095   2.339  1.00  0.00      MEMB
ATOM   3226 H18S POPC   22       0.315  23.705   3.465  1.00  0.00      MEMB
ATOM   3227 H18T POPC   22       0.103  25.085   2.305  1.00  0.00      MEMB
ATOM   3228  C33 POPC   22      -2.712  26.904   9.967  1.00  0.00      MEMB
ATOM   3229  H3X POPC   22      -2.865  25.822  10.020  1.00  0.00      MEMB
ATOM   3230  H3Y POPC   22      -2.205  27.315  10.874  1.00  0.00      MEMB
ATOM   3231  C34 POPC   22      -1.685  27.031   8.840  1.00  0.00      MEMB
ATOM   3232  H4X POPC   22      -0.623  26.940   9.130  1.00  0.00      MEMB
ATOM   3233  H4Y POPC   22      -1.667  28.055   8.817  1.00  0.00      MEMB
ATOM   3234  C35 POPC   22      -1.929  26.429   7.440  1.00  0.00      MEMB
ATOM   3235  H5X POPC   22      -1.716  25.373   7.702  1.00  0.00      MEMB
ATOM   3236  H5Y POPC   22      -1.201  26.883   6.718  1.00  0.00      MEMB
ATOM   3237  C36 POPC   22      -3.338  26.376   6.777  1.00  0.00      MEMB
ATOM   3238  H6X POPC   22      -4.091  26.352   7.606  1.00  0.00      MEMB
ATOM   3239  H6Y POPC   22      -3.443  25.514   6.129  1.00  0.00      MEMB
ATOM   3240  C37 POPC   22      -3.654  27.402   5.648  1.00  0.00      MEMB
ATOM   3241  H7X POPC   22      -2.856  28.039   5.199  1.00  0.00      MEMB
ATOM   3242  H7Y POPC   22      -3.472  27.795   6.545  1.00  0.00      MEMB
ATOM   3243  C38 POPC   22      -5.129  27.886   5.419  1.00  0.00      MEMB
ATOM   3244  H8X POPC   22      -5.781  28.464   6.138  1.00  0.00      MEMB
ATOM   3245  H8Y POPC   22      -5.598  26.912   5.454  1.00  0.00      MEMB
ATOM   3246  C39 POPC   22      -5.195  28.692   4.144  1.00  0.00      MEMB
ATOM   3247  H9X POPC   22      -4.386  29.462   3.972  1.00  0.00      MEMB
ATOM   3248  H9Y POPC   22      -6.180  29.207   4.066  1.00  0.00      MEMB
ATOM   3249 C310 POPC   22      -4.715  27.865   3.068  1.00  0.00      MEMB
ATOM   3250 H10X POPC   22      -5.345  26.966   3.090  1.00  0.00      MEMB
ATOM   3251 H10Y POPC   22      -3.648  27.608   3.287  1.00  0.00      MEMB
ATOM   3252 C311 POPC   22      -4.819  28.662   1.805  1.00  0.00      MEMB
ATOM   3253 H11X POPC   22      -4.108  29.525   1.813  1.00  0.00      MEMB
ATOM   3254 H11Y POPC   22      -5.872  29.025   1.741  1.00  0.00      MEMB
ATOM   3255 C312 POPC   22      -4.530  27.735   0.662  1.00  0.00      MEMB
ATOM   3256 H12X POPC   22      -4.502  28.339  -0.266  1.00  0.00      MEMB
ATOM   3257 H12Y POPC   22      -5.350  26.984   0.658  1.00  0.00      MEMB
ATOM   3258 C313 POPC   22      -3.280  26.901   0.857  1.00  0.00      MEMB
ATOM   3259 H13X POPC   22      -3.214  26.186   0.002  1.00  0.00      MEMB
ATOM   3260 H13Y POPC   22      -3.385  26.288   1.771  1.00  0.00      MEMB
ATOM   3261 C314 POPC   22      -2.043  27.718   1.129  1.00  0.00      MEMB
ATOM   3262 H14X POPC   22      -1.224  26.983   1.208  1.00  0.00      MEMB
ATOM   3263 H14Y POPC   22      -1.922  28.325   2.034  1.00  0.00      MEMB
ATOM   3264 C315 POPC   22      -1.771  28.743   0.117  1.00  0.00      MEMB
ATOM   3265 H15X POPC   22      -2.451  29.419  -0.433  1.00  0.00      MEMB
ATOM   3266 H15Y POPC   22      -1.616  27.967  -0.667  1.00  0.00      MEMB
ATOM   3267 C316 POPC   22      -0.640  29.635   0.679  1.00  0.00      MEMB
ATOM   3268 H16X POPC   22      -0.653  30.168  -0.205  1.00  0.00      MEMB
ATOM   3269 H16Y POPC   22       0.430  29.463   0.725  1.00  0.00      MEMB
ATOM   3270 H16Z POPC   22      -0.639  30.250   1.535  1.00  0.00      MEMB
ATOM   3271  N   POPC   23     -16.665 -16.448  20.772  1.00  0.00      MEMB
ATOM   3272  C12 POPC   23     -15.860 -16.937  19.583  1.00  0.00      MEMB
ATOM   3273 H12A POPC   23     -15.509 -17.944  19.792  1.00  0.00      MEMB
ATOM   3274 H12B POPC   23     -15.003 -16.286  19.511  1.00  0.00      MEMB
ATOM   3275  C13 POPC   23     -17.797 -17.350  21.088  1.00  0.00      MEMB
ATOM   3276 H13A POPC   23     -17.410 -18.359  21.065  1.00  0.00      MEMB
ATOM   3277 H13B POPC   23     -18.205 -17.111  22.059  1.00  0.00      MEMB
ATOM   3278 H13C POPC   23     -18.568 -17.278  20.322  1.00  0.00      MEMB
ATOM   3279  C14 POPC   23     -15.797 -16.424  21.973  1.00  0.00      MEMB
ATOM   3280 H14A POPC   23     -16.221 -15.799  22.758  1.00  0.00      MEMB
ATOM   3281 H14B POPC   23     -15.692 -17.430  22.341  1.00  0.00      MEMB
ATOM   3282 H14C POPC   23     -14.818 -16.028  21.739  1.00  0.00      MEMB
ATOM   3283  C15 POPC   23     -17.181 -15.101  20.434  1.00  0.00      MEMB
ATOM   3284 H15A POPC   23     -17.707 -15.199  19.481  1.00  0.00      MEMB
ATOM   3285 H15B POPC   23     -16.345 -14.412  20.391  1.00  0.00      MEMB
ATOM   3286 H15C POPC   23     -17.848 -14.729  21.199  1.00  0.00      MEMB
ATOM   3287  C11 POPC   23     -16.522 -16.962  18.185  1.00  0.00      MEMB
ATOM   3288 H11A POPC   23     -15.784 -17.413  17.475  1.00  0.00      MEMB
ATOM   3289 H11B POPC   23     -16.706 -15.913  17.830  1.00  0.00      MEMB
ATOM   3290  P   POPC   23     -19.010 -17.338  17.460  1.00  0.00      MEMB
ATOM   3291  O13 POPC   23     -19.643 -16.201  18.168  1.00  0.00      MEMB
ATOM   3292  O14 POPC   23     -19.858 -18.508  17.173  1.00  0.00      MEMB
ATOM   3293  O12 POPC   23     -17.703 -17.763  18.239  1.00  0.00      MEMB
ATOM   3294  O11 POPC   23     -18.341 -16.837  16.134  1.00  0.00      MEMB
ATOM   3295  C1  POPC   23     -18.581 -17.457  14.878  1.00  0.00      MEMB
ATOM   3296  HA  POPC   23     -18.927 -16.656  14.200  1.00  0.00      MEMB
ATOM   3297  HB  POPC   23     -19.338 -18.276  14.908  1.00  0.00      MEMB
ATOM   3298  C2  POPC   23     -17.271 -17.963  14.295  1.00  0.00      MEMB
ATOM   3299  HS  POPC   23     -16.906 -18.726  15.062  1.00  0.00      MEMB
ATOM   3300  O21 POPC   23     -16.456 -16.758  14.149  1.00  0.00      MEMB
ATOM   3301  C21 POPC   23     -15.242 -17.183  13.990  1.00  0.00      MEMB
ATOM   3302  O22 POPC   23     -14.982 -18.340  14.227  1.00  0.00      MEMB
ATOM   3303  C22 POPC   23     -14.332 -16.115  13.380  1.00  0.00      MEMB
ATOM   3304  H2R POPC   23     -13.337 -16.080  13.876  1.00  0.00      MEMB
ATOM   3305  H2S POPC   23     -14.779 -15.120  13.549  1.00  0.00      MEMB
ATOM   3306  C3  POPC   23     -17.403 -18.701  12.913  1.00  0.00      MEMB
ATOM   3307  HX  POPC   23     -18.088 -19.526  13.140  1.00  0.00      MEMB
ATOM   3308  HY  POPC   23     -16.435 -19.156  12.576  1.00  0.00      MEMB
ATOM   3309  O31 POPC   23     -17.868 -17.899  11.812  1.00  0.00      MEMB
ATOM   3310  C31 POPC   23     -19.157 -17.803  11.515  1.00  0.00      MEMB
ATOM   3311  O32 POPC   23     -20.081 -18.182  12.208  1.00  0.00      MEMB
ATOM   3312  C32 POPC   23     -19.251 -17.451  10.041  1.00  0.00      MEMB
ATOM   3313  H2X POPC   23     -19.913 -18.213   9.583  1.00  0.00      MEMB
ATOM   3314  H2Y POPC   23     -18.246 -17.507   9.563  1.00  0.00      MEMB
ATOM   3315  C23 POPC   23     -14.172 -16.422  11.873  1.00  0.00      MEMB
ATOM   3316  H3R POPC   23     -14.528 -17.442  11.616  1.00  0.00      MEMB
ATOM   3317  H3S POPC   23     -13.095 -16.485  11.706  1.00  0.00      MEMB
ATOM   3318  C24 POPC   23     -14.914 -15.419  10.983  1.00  0.00      MEMB
ATOM   3319  H4R POPC   23     -14.767 -14.388  11.373  1.00  0.00      MEMB
ATOM   3320  H4S POPC   23     -15.998 -15.642  11.083  1.00  0.00      MEMB
ATOM   3321  C25 POPC   23     -14.553 -15.450   9.486  1.00  0.00      MEMB
ATOM   3322  H5R POPC   23     -13.476 -15.226   9.394  1.00  0.00      MEMB
ATOM   3323  H5S POPC   23     -15.077 -14.601   8.985  1.00  0.00      MEMB
ATOM   3324  C26 POPC   23     -14.881 -16.787   8.783  1.00  0.00      MEMB
ATOM   3325  H6R POPC   23     -15.802 -17.219   9.232  1.00  0.00      MEMB
ATOM   3326  H6S POPC   23     -14.076 -17.534   8.952  1.00  0.00      MEMB
ATOM   3327  C27 POPC   23     -15.190 -16.595   7.293  1.00  0.00      MEMB
ATOM   3328  H7R POPC   23     -14.433 -15.999   6.746  1.00  0.00      MEMB
ATOM   3329  H7S POPC   23     -16.170 -16.159   7.183  1.00  0.00      MEMB
ATOM   3330  C28 POPC   23     -15.446 -17.781   6.447  1.00  0.00      MEMB
ATOM   3331  H8R POPC   23     -14.525 -17.933   6.334  1.00  0.00      MEMB
ATOM   3332  H8S POPC   23     -15.580 -17.736   5.344  1.00  0.00      MEMB
ATOM   3333  C29 POPC   23     -15.870 -18.956   7.099  1.00  0.00      MEMB
ATOM   3334  H91 POPC   23     -15.304 -19.733   7.691  1.00  0.00      MEMB
ATOM   3335 C210 POPC   23     -17.045 -19.127   6.645  1.00  0.00      MEMB
ATOM   3336 H101 POPC   23     -17.065 -20.072   6.598  1.00  0.00      MEMB
ATOM   3337 C211 POPC   23     -18.162 -18.705   5.781  1.00  0.00      MEMB
ATOM   3338 H11R POPC   23     -17.678 -18.009   5.121  1.00  0.00      MEMB
ATOM   3339 H11S POPC   23     -19.024 -18.401   6.407  1.00  0.00      MEMB
ATOM   3340 C212 POPC   23     -18.648 -19.727   4.766  1.00  0.00      MEMB
ATOM   3341 H12R POPC   23     -19.395 -20.479   5.171  1.00  0.00      MEMB
ATOM   3342 H12S POPC   23     -17.657 -20.144   4.402  1.00  0.00      MEMB
ATOM   3343 C213 POPC   23     -19.165 -19.314   3.419  1.00  0.00      MEMB
ATOM   3344 H13R POPC   23     -19.416 -20.224   2.811  1.00  0.00      MEMB
ATOM   3345 H13S POPC   23     -18.343 -18.813   2.903  1.00  0.00      MEMB
ATOM   3346 C214 POPC   23     -20.317 -18.369   3.649  1.00  0.00      MEMB
ATOM   3347 H14R POPC   23     -20.002 -17.465   4.181  1.00  0.00      MEMB
ATOM   3348 H14S POPC   23     -20.890 -18.886   4.403  1.00  0.00      MEMB
ATOM   3349 C215 POPC   23     -21.168 -18.074   2.425  1.00  0.00      MEMB
ATOM   3350 H15R POPC   23     -22.205 -17.814   2.717  1.00  0.00      MEMB
ATOM   3351 H15S POPC   23     -21.302 -18.984   1.810  1.00  0.00      MEMB
ATOM   3352 C216 POPC   23     -20.523 -16.952   1.621  1.00  0.00      MEMB
ATOM   3353 H16R POPC   23     -19.470 -17.215   1.375  1.00  0.00      MEMB
ATOM   3354 H16S POPC   23     -20.508 -16.031   2.231  1.00  0.00      MEMB
ATOM   3355 C217 POPC   23     -21.283 -16.607   0.370  1.00  0.00      MEMB
ATOM   3356 H17R POPC   23     -21.537 -17.309  -0.427  1.00  0.00      MEMB
ATOM   3357 H17S POPC   23     -20.821 -15.821  -0.234  1.00  0.00      MEMB
ATOM   3358 C218 POPC   23     -22.658 -16.463   0.611  1.00  0.00      MEMB
ATOM   3359 H18R POPC   23     -22.926 -15.608   1.244  1.00  0.00      MEMB
ATOM   3360 H18S POPC   23     -23.312 -17.336   0.905  1.00  0.00      MEMB
ATOM   3361 H18T POPC   23     -22.938 -16.234  -0.478  1.00  0.00      MEMB
ATOM   3362  C33 POPC   23     -19.869 -16.102   9.692  1.00  0.00      MEMB
ATOM   3363  H3X POPC   23     -19.228 -15.312  10.152  1.00  0.00      MEMB
ATOM   3364  H3Y POPC   23     -20.906 -15.997  10.084  1.00  0.00      MEMB
ATOM   3365  C34 POPC   23     -19.880 -16.090   8.157  1.00  0.00      MEMB
ATOM   3366  H4X POPC   23     -20.576 -16.831   7.737  1.00  0.00      MEMB
ATOM   3367  H4Y POPC   23     -18.839 -16.278   7.805  1.00  0.00      MEMB
ATOM   3368  C35 POPC   23     -20.306 -14.816   7.568  1.00  0.00      MEMB
ATOM   3369  H5X POPC   23     -21.154 -14.461   8.201  1.00  0.00      MEMB
ATOM   3370  H5Y POPC   23     -20.697 -14.740   6.526  1.00  0.00      MEMB
ATOM   3371  C36 POPC   23     -19.087 -13.944   7.679  1.00  0.00      MEMB
ATOM   3372  H6X POPC   23     -18.976 -13.551   8.709  1.00  0.00      MEMB
ATOM   3373  H6Y POPC   23     -19.284 -13.170   6.896  1.00  0.00      MEMB
ATOM   3374  C37 POPC   23     -17.756 -14.177   7.136  1.00  0.00      MEMB
ATOM   3375  H7X POPC   23     -17.213 -14.755   7.820  1.00  0.00      MEMB
ATOM   3376  H7Y POPC   23     -17.295 -13.146   7.310  1.00  0.00      MEMB
ATOM   3377  C38 POPC   23     -17.967 -14.808   5.730  1.00  0.00      MEMB
ATOM   3378  H8X POPC   23     -18.749 -14.117   5.523  1.00  0.00      MEMB
ATOM   3379  H8Y POPC   23     -18.792 -15.493   5.513  1.00  0.00      MEMB
ATOM   3380  C39 POPC   23     -16.729 -14.841   4.722  1.00  0.00      MEMB
ATOM   3381  H9X POPC   23     -16.205 -15.675   5.136  1.00  0.00      MEMB
ATOM   3382  H9Y POPC   23     -15.983 -14.026   4.833  1.00  0.00      MEMB
ATOM   3383 C310 POPC   23     -16.888 -14.906   3.164  1.00  0.00      MEMB
ATOM   3384 H10X POPC   23     -17.165 -13.939   2.724  1.00  0.00      MEMB
ATOM   3385 H10Y POPC   23     -17.729 -15.546   2.874  1.00  0.00      MEMB
ATOM   3386 C311 POPC   23     -15.704 -14.664   2.275  1.00  0.00      MEMB
ATOM   3387 H11X POPC   23     -15.207 -13.737   2.674  1.00  0.00      MEMB
ATOM   3388 H11Y POPC   23     -16.086 -14.436   1.238  1.00  0.00      MEMB
ATOM   3389 C312 POPC   23     -14.836 -15.868   2.327  1.00  0.00      MEMB
ATOM   3390 H12X POPC   23     -14.523 -15.981   3.371  1.00  0.00      MEMB
ATOM   3391 H12Y POPC   23     -13.973 -15.625   1.683  1.00  0.00      MEMB
ATOM   3392 C313 POPC   23     -15.536 -17.162   1.966  1.00  0.00      MEMB
ATOM   3393 H13X POPC   23     -16.334 -17.474   2.683  1.00  0.00      MEMB
ATOM   3394 H13Y POPC   23     -14.796 -17.987   2.018  1.00  0.00      MEMB
ATOM   3395 C314 POPC   23     -16.027 -17.034   0.550  1.00  0.00      MEMB
ATOM   3396 H14X POPC   23     -15.171 -16.975  -0.149  1.00  0.00      MEMB
ATOM   3397 H14Y POPC   23     -16.744 -16.202   0.364  1.00  0.00      MEMB
ATOM   3398 C315 POPC   23     -16.687 -18.255   0.138  1.00  0.00      MEMB
ATOM   3399 H15X POPC   23     -17.334 -17.891  -0.715  1.00  0.00      MEMB
ATOM   3400 H15Y POPC   23     -17.299 -18.661   0.993  1.00  0.00      MEMB
ATOM   3401 C316 POPC   23     -15.752 -19.314  -0.362  1.00  0.00      MEMB
ATOM   3402 H16X POPC   23     -15.443 -19.088  -1.402  1.00  0.00      MEMB
ATOM   3403 H16Y POPC   23     -16.225 -20.308  -0.344  1.00  0.00      MEMB
ATOM   3404 H16Z POPC   23     -14.894 -19.378   0.314  1.00  0.00      MEMB
ATOM   3405  N   POPC   24     -23.059   6.644  17.371  1.00  0.00      MEMB
ATOM   3406  C12 POPC   24     -23.717   5.488  18.103  1.00  0.00      MEMB
ATOM   3407 H12A POPC   24     -23.213   4.598  17.757  1.00  0.00      MEMB
ATOM   3408 H12B POPC   24     -24.773   5.450  17.844  1.00  0.00      MEMB
ATOM   3409  C13 POPC   24     -23.802   7.916  17.605  1.00  0.00      MEMB
ATOM   3410 H13A POPC   24     -24.811   7.861  17.208  1.00  0.00      MEMB
ATOM   3411 H13B POPC   24     -23.911   8.098  18.679  1.00  0.00      MEMB
ATOM   3412 H13C POPC   24     -23.284   8.731  17.124  1.00  0.00      MEMB
ATOM   3413  C14 POPC   24     -21.660   6.809  17.877  1.00  0.00      MEMB
ATOM   3414 H14A POPC   24     -21.077   7.485  17.265  1.00  0.00      MEMB
ATOM   3415 H14B POPC   24     -21.727   7.242  18.874  1.00  0.00      MEMB
ATOM   3416 H14C POPC   24     -21.148   5.856  17.887  1.00  0.00      MEMB
ATOM   3417  C15 POPC   24     -23.087   6.387  15.898  1.00  0.00      MEMB
ATOM   3418 H15A POPC   24     -24.100   6.409  15.501  1.00  0.00      MEMB
ATOM   3419 H15B POPC   24     -22.666   5.425  15.626  1.00  0.00      MEMB
ATOM   3420 H15C POPC   24     -22.529   7.155  15.383  1.00  0.00      MEMB
ATOM   3421  C11 POPC   24     -23.667   5.435  19.645  1.00  0.00      MEMB
ATOM   3422 H11A POPC   24     -22.620   5.217  19.943  1.00  0.00      MEMB
ATOM   3423 H11B POPC   24     -24.253   4.554  20.008  1.00  0.00      MEMB
ATOM   3424  P   POPC   24     -25.719   6.688  20.598  1.00  0.00      MEMB
ATOM   3425  O13 POPC   24     -26.151   8.043  20.953  1.00  0.00      MEMB
ATOM   3426  O14 POPC   24     -26.095   5.567  21.484  1.00  0.00      MEMB
ATOM   3427  O12 POPC   24     -24.146   6.652  20.224  1.00  0.00      MEMB
ATOM   3428  O11 POPC   24     -26.359   6.363  19.201  1.00  0.00      MEMB
ATOM   3429  C1  POPC   24     -27.757   6.057  19.233  1.00  0.00      MEMB
ATOM   3430  HA  POPC   24     -28.346   6.878  19.722  1.00  0.00      MEMB
ATOM   3431  HB  POPC   24     -27.938   5.095  19.764  1.00  0.00      MEMB
ATOM   3432  C2  POPC   24     -28.224   5.902  17.788  1.00  0.00      MEMB
ATOM   3433  HS  POPC   24     -29.242   5.470  17.690  1.00  0.00      MEMB
ATOM   3434  O21 POPC   24     -27.250   5.135  17.047  1.00  0.00      MEMB
ATOM   3435  C21 POPC   24     -27.126   3.844  17.278  1.00  0.00      MEMB
ATOM   3436  O22 POPC   24     -27.900   3.143  17.901  1.00  0.00      MEMB
ATOM   3437  C22 POPC   24     -25.776   3.379  16.689  1.00  0.00      MEMB
ATOM   3438  H2R POPC   24     -25.155   3.105  17.561  1.00  0.00      MEMB
ATOM   3439  H2S POPC   24     -25.314   4.206  16.129  1.00  0.00      MEMB
ATOM   3440  C3  POPC   24     -28.330   7.329  17.209  1.00  0.00      MEMB
ATOM   3441  HX  POPC   24     -27.288   7.677  17.044  1.00  0.00      MEMB
ATOM   3442  HY  POPC   24     -28.839   8.004  17.944  1.00  0.00      MEMB
ATOM   3443  O31 POPC   24     -29.119   7.324  16.024  1.00  0.00      MEMB
ATOM   3444  C31 POPC   24     -28.545   6.917  14.923  1.00  0.00      MEMB
ATOM   3445  O32 POPC   24     -27.382   6.606  14.742  1.00  0.00      MEMB
ATOM   3446  C32 POPC   24     -29.643   6.966  13.869  1.00  0.00      MEMB
ATOM   3447  H2X POPC   24     -29.964   8.028  13.790  1.00  0.00      MEMB
ATOM   3448  H2Y POPC   24     -30.514   6.345  14.158  1.00  0.00      MEMB
ATOM   3449  C23 POPC   24     -25.789   2.168  15.746  1.00  0.00      MEMB
ATOM   3450  H3R POPC   24     -26.301   1.344  16.263  1.00  0.00      MEMB
ATOM   3451  H3S POPC   24     -24.799   1.778  15.515  1.00  0.00      MEMB
ATOM   3452  C24 POPC   24     -26.231   2.529  14.352  1.00  0.00      MEMB
ATOM   3453  H4R POPC   24     -26.972   3.354  14.378  1.00  0.00      MEMB
ATOM   3454  H4S POPC   24     -26.608   1.632  13.868  1.00  0.00      MEMB
ATOM   3455  C25 POPC   24     -25.366   2.826  13.220  1.00  0.00      MEMB
ATOM   3456  H5R POPC   24     -25.855   2.521  12.244  1.00  0.00      MEMB
ATOM   3457  H5S POPC   24     -24.480   2.212  13.400  1.00  0.00      MEMB
ATOM   3458  C26 POPC   24     -25.110   4.288  13.232  1.00  0.00      MEMB
ATOM   3459  H6R POPC   24     -24.823   4.648  14.244  1.00  0.00      MEMB
ATOM   3460  H6S POPC   24     -26.016   4.843  12.888  1.00  0.00      MEMB
ATOM   3461  C27 POPC   24     -23.959   4.438  12.291  1.00  0.00      MEMB
ATOM   3462  H7R POPC   24     -24.210   3.907  11.344  1.00  0.00      MEMB
ATOM   3463  H7S POPC   24     -23.086   3.914  12.745  1.00  0.00      MEMB
ATOM   3464  C28 POPC   24     -23.640   5.893  12.038  1.00  0.00      MEMB
ATOM   3465  H8R POPC   24     -22.688   5.901  11.465  1.00  0.00      MEMB
ATOM   3466  H8S POPC   24     -23.462   6.388  13.012  1.00  0.00      MEMB
ATOM   3467  C29 POPC   24     -24.790   6.569  11.344  1.00  0.00      MEMB
ATOM   3468  H91 POPC   24     -25.611   6.908  11.998  1.00  0.00      MEMB
ATOM   3469 C210 POPC   24     -24.937   6.736  10.027  1.00  0.00      MEMB
ATOM   3470 H101 POPC   24     -25.804   7.334   9.711  1.00  0.00      MEMB
ATOM   3471 C211 POPC   24     -23.986   6.293   8.936  1.00  0.00      MEMB
ATOM   3472 H11R POPC   24     -24.535   6.237   7.971  1.00  0.00      MEMB
ATOM   3473 H11S POPC   24     -23.468   5.316   9.110  1.00  0.00      MEMB
ATOM   3474 C212 POPC   24     -22.871   7.339   8.830  1.00  0.00      MEMB
ATOM   3475 H12R POPC   24     -22.354   7.396   9.815  1.00  0.00      MEMB
ATOM   3476 H12S POPC   24     -23.348   8.319   8.615  1.00  0.00      MEMB
ATOM   3477 C213 POPC   24     -21.839   7.052   7.730  1.00  0.00      MEMB
ATOM   3478 H13R POPC   24     -21.312   6.112   7.975  1.00  0.00      MEMB
ATOM   3479 H13S POPC   24     -21.067   7.854   7.752  1.00  0.00      MEMB
ATOM   3480 C214 POPC   24     -22.490   6.960   6.344  1.00  0.00      MEMB
ATOM   3481 H14R POPC   24     -22.891   7.969   6.111  1.00  0.00      MEMB
ATOM   3482 H14S POPC   24     -23.324   6.232   6.312  1.00  0.00      MEMB
ATOM   3483 C215 POPC   24     -21.610   6.540   5.202  1.00  0.00      MEMB
ATOM   3484 H15R POPC   24     -21.300   5.463   5.248  1.00  0.00      MEMB
ATOM   3485 H15S POPC   24     -20.698   7.160   5.198  1.00  0.00      MEMB
ATOM   3486 C216 POPC   24     -22.288   6.849   3.878  1.00  0.00      MEMB
ATOM   3487 H16R POPC   24     -22.279   7.936   3.714  1.00  0.00      MEMB
ATOM   3488 H16S POPC   24     -23.303   6.408   3.801  1.00  0.00      MEMB
ATOM   3489 C217 POPC   24     -21.403   6.160   2.932  1.00  0.00      MEMB
ATOM   3490 H17R POPC   24     -21.503   5.139   3.352  1.00  0.00      MEMB
ATOM   3491 H17S POPC   24     -20.399   6.593   2.916  1.00  0.00      MEMB
ATOM   3492 C218 POPC   24     -21.676   5.925   1.517  1.00  0.00      MEMB
ATOM   3493 H18R POPC   24     -21.143   6.829   1.125  1.00  0.00      MEMB
ATOM   3494 H18S POPC   24     -22.707   5.529   1.343  1.00  0.00      MEMB
ATOM   3495 H18T POPC   24     -21.152   5.651   0.604  1.00  0.00      MEMB
ATOM   3496  C33 POPC   24     -29.140   6.446  12.529  1.00  0.00      MEMB
ATOM   3497  H3X POPC   24     -28.712   5.421  12.606  1.00  0.00      MEMB
ATOM   3498  H3Y POPC   24     -28.354   7.154  12.199  1.00  0.00      MEMB
ATOM   3499  C34 POPC   24     -30.243   6.397  11.499  1.00  0.00      MEMB
ATOM   3500  H4X POPC   24     -30.692   7.396  11.430  1.00  0.00      MEMB
ATOM   3501  H4Y POPC   24     -31.063   5.741  11.868  1.00  0.00      MEMB
ATOM   3502  C35 POPC   24     -29.725   6.017  10.101  1.00  0.00      MEMB
ATOM   3503  H5X POPC   24     -30.515   5.707   9.391  1.00  0.00      MEMB
ATOM   3504  H5Y POPC   24     -29.316   5.109  10.180  1.00  0.00      MEMB
ATOM   3505  C36 POPC   24     -28.681   6.928   9.430  1.00  0.00      MEMB
ATOM   3506  H6X POPC   24     -27.735   6.810  10.002  1.00  0.00      MEMB
ATOM   3507  H6Y POPC   24     -29.038   7.976   9.508  1.00  0.00      MEMB
ATOM   3508  C37 POPC   24     -28.381   6.647   7.941  1.00  0.00      MEMB
ATOM   3509  H7X POPC   24     -29.159   6.040   7.422  1.00  0.00      MEMB
ATOM   3510  H7Y POPC   24     -27.394   6.131   7.898  1.00  0.00      MEMB
ATOM   3511  C38 POPC   24     -28.168   7.919   7.112  1.00  0.00      MEMB
ATOM   3512  H8X POPC   24     -27.469   8.559   7.682  1.00  0.00      MEMB
ATOM   3513  H8Y POPC   24     -29.134   8.452   6.968  1.00  0.00      MEMB
ATOM   3514  C39 POPC   24     -27.493   7.611   5.779  1.00  0.00      MEMB
ATOM   3515  H9X POPC   24     -26.539   7.079   5.993  1.00  0.00      MEMB
ATOM   3516  H9Y POPC   24     -27.211   8.537   5.230  1.00  0.00      MEMB
ATOM   3517 C310 POPC   24     -28.380   6.744   4.918  1.00  0.00      MEMB
ATOM   3518 H10X POPC   24     -29.465   6.818   5.148  1.00  0.00      MEMB
ATOM   3519 H10Y POPC   24     -28.096   5.670   5.034  1.00  0.00      MEMB
ATOM   3520 C311 POPC   24     -28.306   7.088   3.477  1.00  0.00      MEMB
ATOM   3521 H11X POPC   24     -27.217   6.947   3.237  1.00  0.00      MEMB
ATOM   3522 H11Y POPC   24     -28.432   8.160   3.182  1.00  0.00      MEMB
ATOM   3523 C312 POPC   24     -29.366   6.068   2.886  1.00  0.00      MEMB
ATOM   3524 H12X POPC   24     -29.680   6.578   1.948  1.00  0.00      MEMB
ATOM   3525 H12Y POPC   24     -30.356   6.396   3.083  1.00  0.00      MEMB
ATOM   3526 C313 POPC   24     -28.898   4.398   2.776  1.00  0.00      MEMB
ATOM   3527 H13X POPC   24     -29.575   3.971   1.921  1.00  0.00      MEMB
ATOM   3528 H13Y POPC   24     -29.154   4.113   3.759  1.00  0.00      MEMB
ATOM   3529 C314 POPC   24     -27.141   3.896   2.678  1.00  0.00      MEMB
ATOM   3530 H14X POPC   24     -26.450   4.435   3.248  1.00  0.00      MEMB
ATOM   3531 H14Y POPC   24     -26.390   4.060   1.707  1.00  0.00      MEMB
ATOM   3532 C315 POPC   24     -26.741   2.796   2.026  1.00  0.00      MEMB
ATOM   3533 H15X POPC   24     -27.339   2.735   1.086  1.00  0.00      MEMB
ATOM   3534 H15Y POPC   24     -27.182   2.553   3.035  1.00  0.00      MEMB
ATOM   3535 C316 POPC   24     -25.475   2.097   1.876  1.00  0.00      MEMB
ATOM   3536 H16X POPC   24     -25.754   1.020   1.850  1.00  0.00      MEMB
ATOM   3537 H16Y POPC   24     -24.882   2.336   2.751  1.00  0.00      MEMB
ATOM   3538 H16Z POPC   24     -25.114   2.355   0.856  1.00  0.00      MEMB
ATOM   3539  N   POPC   25     -21.103  16.294  20.472  1.00  0.00      MEMB
ATOM   3540  C12 POPC   25     -20.127  15.730  19.421  1.00  0.00      MEMB
ATOM   3541 H12A POPC   25     -20.068  14.660  19.595  1.00  0.00      MEMB
ATOM   3542 H12B POPC   25     -19.128  16.124  19.541  1.00  0.00      MEMB
ATOM   3543  C13 POPC   25     -22.244  15.335  20.618  1.00  0.00      MEMB
ATOM   3544 H13A POPC   25     -22.789  15.438  21.537  1.00  0.00      MEMB
ATOM   3545 H13B POPC   25     -22.917  15.303  19.767  1.00  0.00      MEMB
ATOM   3546 H13C POPC   25     -21.793  14.341  20.686  1.00  0.00      MEMB
ATOM   3547  C14 POPC   25     -20.443  16.327  21.807  1.00  0.00      MEMB
ATOM   3548 H14A POPC   25     -19.591  16.981  21.721  1.00  0.00      MEMB
ATOM   3549 H14B POPC   25     -21.102  16.708  22.580  1.00  0.00      MEMB
ATOM   3550 H14C POPC   25     -20.141  15.335  22.114  1.00  0.00      MEMB
ATOM   3551  C15 POPC   25     -21.508  17.706  20.190  1.00  0.00      MEMB
ATOM   3552 H15A POPC   25     -21.773  17.831  19.146  1.00  0.00      MEMB
ATOM   3553 H15B POPC   25     -20.697  18.393  20.441  1.00  0.00      MEMB
ATOM   3554 H15C POPC   25     -22.298  18.021  20.862  1.00  0.00      MEMB
ATOM   3555  C11 POPC   25     -20.501  15.720  17.926  1.00  0.00      MEMB
ATOM   3556 H11A POPC   25     -19.660  15.356  17.294  1.00  0.00      MEMB
ATOM   3557 H11B POPC   25     -20.650  16.752  17.543  1.00  0.00      MEMB
ATOM   3558  P   POPC   25     -21.370  13.255  17.789  1.00  0.00      MEMB
ATOM   3559  O13 POPC   25     -22.160  12.675  18.907  1.00  0.00      MEMB
ATOM   3560  O14 POPC   25     -19.957  12.921  17.761  1.00  0.00      MEMB
ATOM   3561  O12 POPC   25     -21.620  14.854  17.759  1.00  0.00      MEMB
ATOM   3562  O11 POPC   25     -21.875  12.762  16.388  1.00  0.00      MEMB
ATOM   3563  C1  POPC   25     -23.186  13.052  16.113  1.00  0.00      MEMB
ATOM   3564  HA  POPC   25     -23.588  13.886  16.786  1.00  0.00      MEMB
ATOM   3565  HB  POPC   25     -23.629  12.020  16.253  1.00  0.00      MEMB
ATOM   3566  C2  POPC   25     -23.716  13.531  14.731  1.00  0.00      MEMB
ATOM   3567  HS  POPC   25     -24.853  13.630  14.689  1.00  0.00      MEMB
ATOM   3568  O21 POPC   25     -23.078  12.588  13.850  1.00  0.00      MEMB
ATOM   3569  C21 POPC   25     -23.683  12.242  12.739  1.00  0.00      MEMB
ATOM   3570  O22 POPC   25     -24.693  12.581  12.297  1.00  0.00      MEMB
ATOM   3571  C22 POPC   25     -23.185  11.210  11.882  1.00  0.00      MEMB
ATOM   3572  H2R POPC   25     -23.738  11.313  10.909  1.00  0.00      MEMB
ATOM   3573  H2S POPC   25     -23.568  10.264  12.288  1.00  0.00      MEMB
ATOM   3574  C3  POPC   25     -23.354  14.997  14.574  1.00  0.00      MEMB
ATOM   3575  HX  POPC   25     -22.288  14.951  14.855  1.00  0.00      MEMB
ATOM   3576  HY  POPC   25     -23.951  15.491  15.392  1.00  0.00      MEMB
ATOM   3577  O31 POPC   25     -23.591  15.558  13.255  1.00  0.00      MEMB
ATOM   3578  C31 POPC   25     -24.334  16.712  13.198  1.00  0.00      MEMB
ATOM   3579  O32 POPC   25     -24.837  17.245  14.163  1.00  0.00      MEMB
ATOM   3580  C32 POPC   25     -24.669  17.217  11.764  1.00  0.00      MEMB
ATOM   3581  H2X POPC   25     -25.381  18.031  11.648  1.00  0.00      MEMB
ATOM   3582  H2Y POPC   25     -25.536  16.783  11.409  1.00  0.00      MEMB
ATOM   3583  C23 POPC   25     -21.730  11.470  11.819  1.00  0.00      MEMB
ATOM   3584  H3R POPC   25     -21.344  10.968  12.729  1.00  0.00      MEMB
ATOM   3585  H3S POPC   25     -21.438  12.544  11.927  1.00  0.00      MEMB
ATOM   3586  C24 POPC   25     -21.195  10.909  10.523  1.00  0.00      MEMB
ATOM   3587  H4R POPC   25     -21.580   9.867  10.436  1.00  0.00      MEMB
ATOM   3588  H4S POPC   25     -20.093  10.876  10.584  1.00  0.00      MEMB
ATOM   3589  C25 POPC   25     -21.599  11.654   9.237  1.00  0.00      MEMB
ATOM   3590  H5R POPC   25     -22.680  11.917   9.238  1.00  0.00      MEMB
ATOM   3591  H5S POPC   25     -21.436  10.907   8.430  1.00  0.00      MEMB
ATOM   3592  C26 POPC   25     -20.762  12.911   8.939  1.00  0.00      MEMB
ATOM   3593  H6R POPC   25     -19.716  12.638   8.712  1.00  0.00      MEMB
ATOM   3594  H6S POPC   25     -20.745  13.517   9.883  1.00  0.00      MEMB
ATOM   3595  C27 POPC   25     -21.306  13.757   7.761  1.00  0.00      MEMB
ATOM   3596  H7R POPC   25     -20.921  14.796   7.854  1.00  0.00      MEMB
ATOM   3597  H7S POPC   25     -22.392  13.772   7.951  1.00  0.00      MEMB
ATOM   3598  C28 POPC   25     -21.080  13.292   6.288  1.00  0.00      MEMB
ATOM   3599  H8R POPC   25     -21.603  14.021   5.621  1.00  0.00      MEMB
ATOM   3600  H8S POPC   25     -21.607  12.330   6.119  1.00  0.00      MEMB
ATOM   3601  C29 POPC   25     -19.636  13.257   5.845  1.00  0.00      MEMB
ATOM   3602  H91 POPC   25     -19.196  14.261   5.731  1.00  0.00      MEMB
ATOM   3603 C210 POPC   25     -18.877  12.177   5.560  1.00  0.00      MEMB
ATOM   3604 H101 POPC   25     -17.821  12.314   5.268  1.00  0.00      MEMB
ATOM   3605 C211 POPC   25     -19.251  10.710   5.603  1.00  0.00      MEMB
ATOM   3606 H11R POPC   25     -19.449  10.367   6.614  1.00  0.00      MEMB
ATOM   3607 H11S POPC   25     -18.384  10.168   5.159  1.00  0.00      MEMB
ATOM   3608 C212 POPC   25     -20.449  10.134   4.891  1.00  0.00      MEMB
ATOM   3609 H12R POPC   25     -21.461  10.488   5.119  1.00  0.00      MEMB
ATOM   3610 H12S POPC   25     -20.450   9.082   4.553  1.00  0.00      MEMB
ATOM   3611 C213 POPC   25     -20.275  10.640   3.661  1.00  0.00      MEMB
ATOM   3612 H13R POPC   25     -19.153  10.711   3.422  1.00  0.00      MEMB
ATOM   3613 H13S POPC   25     -20.796  11.652   3.711  1.00  0.00      MEMB
ATOM   3614 C214 POPC   25     -21.022   9.848   2.705  1.00  0.00      MEMB
ATOM   3615 H14R POPC   25     -20.628   8.964   2.193  1.00  0.00      MEMB
ATOM   3616 H14S POPC   25     -20.292  10.161   1.934  1.00  0.00      MEMB
ATOM   3617 C215 POPC   25     -22.633  10.305   2.746  1.00  0.00      MEMB
ATOM   3618 H15R POPC   25     -22.917  10.300   3.762  1.00  0.00      MEMB
ATOM   3619 H15S POPC   25     -23.085   9.451   2.437  1.00  0.00      MEMB
ATOM   3620 C216 POPC   25     -23.650  11.297   1.860  1.00  0.00      MEMB
ATOM   3621 H16R POPC   25     -23.688  11.366   0.704  1.00  0.00      MEMB
ATOM   3622 H16S POPC   25     -23.524  12.396   1.927  1.00  0.00      MEMB
ATOM   3623 C217 POPC   25     -24.943  11.067   2.074  1.00  0.00      MEMB
ATOM   3624 H17R POPC   25     -24.954  11.377   3.134  1.00  0.00      MEMB
ATOM   3625 H17S POPC   25     -25.277  10.036   1.904  1.00  0.00      MEMB
ATOM   3626 C218 POPC   25     -25.456  12.085   1.132  1.00  0.00      MEMB
ATOM   3627 H18R POPC   25     -26.363  11.719   1.541  1.00  0.00      MEMB
ATOM   3628 H18S POPC   25     -25.702  11.922   0.131  1.00  0.00      MEMB
ATOM   3629 H18T POPC   25     -25.277  13.173   1.362  1.00  0.00      MEMB
ATOM   3630  C33 POPC   25     -23.635  16.812  10.729  1.00  0.00      MEMB
ATOM   3631  H3X POPC   25     -23.169  15.827  10.961  1.00  0.00      MEMB
ATOM   3632  H3Y POPC   25     -22.954  17.651  10.898  1.00  0.00      MEMB
ATOM   3633  C34 POPC   25     -23.959  16.810   9.242  1.00  0.00      MEMB
ATOM   3634  H4X POPC   25     -23.022  16.640   8.694  1.00  0.00      MEMB
ATOM   3635  H4Y POPC   25     -24.428  17.779   8.985  1.00  0.00      MEMB
ATOM   3636  C35 POPC   25     -24.601  15.579   8.662  1.00  0.00      MEMB
ATOM   3637  H5X POPC   25     -25.615  15.734   8.820  1.00  0.00      MEMB
ATOM   3638  H5Y POPC   25     -24.346  14.659   9.190  1.00  0.00      MEMB
ATOM   3639  C36 POPC   25     -24.572  15.231   7.182  1.00  0.00      MEMB
ATOM   3640  H6X POPC   25     -25.487  14.592   7.007  1.00  0.00      MEMB
ATOM   3641  H6Y POPC   25     -23.672  14.687   7.016  1.00  0.00      MEMB
ATOM   3642  C37 POPC   25     -24.325  16.361   6.190  1.00  0.00      MEMB
ATOM   3643  H7X POPC   25     -23.813  17.293   6.274  1.00  0.00      MEMB
ATOM   3644  H7Y POPC   25     -24.793  17.050   6.877  1.00  0.00      MEMB
ATOM   3645  C38 POPC   25     -24.742  16.090   4.711  1.00  0.00      MEMB
ATOM   3646  H8X POPC   25     -25.431  15.282   4.542  1.00  0.00      MEMB
ATOM   3647  H8Y POPC   25     -23.903  15.498   4.362  1.00  0.00      MEMB
ATOM   3648  C39 POPC   25     -25.179  17.235   3.734  1.00  0.00      MEMB
ATOM   3649  H9X POPC   25     -26.046  17.841   4.051  1.00  0.00      MEMB
ATOM   3650  H9Y POPC   25     -25.575  16.753   2.806  1.00  0.00      MEMB
ATOM   3651 C310 POPC   25     -24.051  18.228   3.460  1.00  0.00      MEMB
ATOM   3652 H10X POPC   25     -23.826  18.782   4.385  1.00  0.00      MEMB
ATOM   3653 H10Y POPC   25     -24.315  18.962   2.666  1.00  0.00      MEMB
ATOM   3654 C311 POPC   25     -22.822  17.518   3.015  1.00  0.00      MEMB
ATOM   3655 H11X POPC   25     -22.416  16.856   3.825  1.00  0.00      MEMB
ATOM   3656 H11Y POPC   25     -21.997  18.193   2.705  1.00  0.00      MEMB
ATOM   3657 C312 POPC   25     -23.220  16.844   1.757  1.00  0.00      MEMB
ATOM   3658 H12X POPC   25     -23.534  17.398   0.867  1.00  0.00      MEMB
ATOM   3659 H12Y POPC   25     -23.825  15.883   1.926  1.00  0.00      MEMB
ATOM   3660 C313 POPC   25     -22.005  16.475   1.165  1.00  0.00      MEMB
ATOM   3661 H13X POPC   25     -22.531  15.901   0.268  1.00  0.00      MEMB
ATOM   3662 H13Y POPC   25     -21.711  15.879   2.118  1.00  0.00      MEMB
ATOM   3663 C314 POPC   25     -20.587  16.936   0.526  1.00  0.00      MEMB
ATOM   3664 H14X POPC   25     -20.499  17.902   0.927  1.00  0.00      MEMB
ATOM   3665 H14Y POPC   25     -20.917  16.933  -0.530  1.00  0.00      MEMB
ATOM   3666 C315 POPC   25     -19.099  16.166   0.651  1.00  0.00      MEMB
ATOM   3667 H15X POPC   25     -18.943  15.136   0.171  1.00  0.00      MEMB
ATOM   3668 H15Y POPC   25     -18.894  15.806   1.672  1.00  0.00      MEMB
ATOM   3669 C316 POPC   25     -17.980  16.849   0.048  1.00  0.00      MEMB
ATOM   3670 H16X POPC   25     -17.916  17.831   0.501  1.00  0.00      MEMB
ATOM   3671 H16Y POPC   25     -18.370  16.949  -0.968  1.00  0.00      MEMB
ATOM   3672 H16Z POPC   25     -17.019  16.280   0.050  1.00  0.00      MEMB
ATOM   3673  N   POPC   26      13.388 -19.665  21.228  1.00  0.00      MEMB
ATOM   3674  C12 POPC   26      14.500 -19.998  20.186  1.00  0.00      MEMB
ATOM   3675 H12A POPC   26      14.830 -21.037  20.296  1.00  0.00      MEMB
ATOM   3676 H12B POPC   26      15.396 -19.408  20.334  1.00  0.00      MEMB
ATOM   3677  C13 POPC   26      12.191 -20.534  20.953  1.00  0.00      MEMB
ATOM   3678 H13A POPC   26      11.374 -20.350  21.630  1.00  0.00      MEMB
ATOM   3679 H13B POPC   26      11.827 -20.328  19.943  1.00  0.00      MEMB
ATOM   3680 H13C POPC   26      12.496 -21.575  20.955  1.00  0.00      MEMB
ATOM   3681  C14 POPC   26      13.812 -19.888  22.655  1.00  0.00      MEMB
ATOM   3682 H14A POPC   26      12.983 -19.718  23.338  1.00  0.00      MEMB
ATOM   3683 H14B POPC   26      14.141 -20.907  22.848  1.00  0.00      MEMB
ATOM   3684 H14C POPC   26      14.649 -19.264  22.944  1.00  0.00      MEMB
ATOM   3685  C15 POPC   26      12.925 -18.260  21.000  1.00  0.00      MEMB
ATOM   3686 H15A POPC   26      12.903 -18.130  19.916  1.00  0.00      MEMB
ATOM   3687 H15B POPC   26      13.544 -17.506  21.452  1.00  0.00      MEMB
ATOM   3688 H15C POPC   26      11.929 -18.078  21.383  1.00  0.00      MEMB
ATOM   3689  C11 POPC   26      14.132 -19.856  18.673  1.00  0.00      MEMB
ATOM   3690 H11A POPC   26      15.071 -19.938  18.068  1.00  0.00      MEMB
ATOM   3691 H11B POPC   26      13.687 -18.877  18.414  1.00  0.00      MEMB
ATOM   3692  P   POPC   26      13.002 -21.257  16.781  1.00  0.00      MEMB
ATOM   3693  O13 POPC   26      13.419 -20.121  15.923  1.00  0.00      MEMB
ATOM   3694  O14 POPC   26      11.630 -21.785  16.626  1.00  0.00      MEMB
ATOM   3695  O12 POPC   26      13.186 -20.850  18.312  1.00  0.00      MEMB
ATOM   3696  O11 POPC   26      14.002 -22.483  16.684  1.00  0.00      MEMB
ATOM   3697  C1  POPC   26      13.607 -23.677  17.393  1.00  0.00      MEMB
ATOM   3698  HA  POPC   26      12.677 -24.125  16.961  1.00  0.00      MEMB
ATOM   3699  HB  POPC   26      13.442 -23.454  18.472  1.00  0.00      MEMB
ATOM   3700  C2  POPC   26      14.734 -24.744  17.363  1.00  0.00      MEMB
ATOM   3701  HS  POPC   26      14.588 -25.500  18.171  1.00  0.00      MEMB
ATOM   3702  O21 POPC   26      16.026 -24.136  17.499  1.00  0.00      MEMB
ATOM   3703  C21 POPC   26      16.243 -23.271  18.462  1.00  0.00      MEMB
ATOM   3704  O22 POPC   26      15.578 -23.082  19.462  1.00  0.00      MEMB
ATOM   3705  C22 POPC   26      17.562 -22.566  18.187  1.00  0.00      MEMB
ATOM   3706  H2R POPC   26      18.356 -23.300  17.959  1.00  0.00      MEMB
ATOM   3707  H2S POPC   26      17.816 -22.042  19.123  1.00  0.00      MEMB
ATOM   3708  C3  POPC   26      14.711 -25.531  16.023  1.00  0.00      MEMB
ATOM   3709  HX  POPC   26      13.880 -26.267  16.026  1.00  0.00      MEMB
ATOM   3710  HY  POPC   26      15.674 -26.079  15.932  1.00  0.00      MEMB
ATOM   3711  O31 POPC   26      14.446 -24.666  14.921  1.00  0.00      MEMB
ATOM   3712  C31 POPC   26      15.439 -24.246  14.159  1.00  0.00      MEMB
ATOM   3713  O32 POPC   26      16.576 -24.673  14.138  1.00  0.00      MEMB
ATOM   3714  C32 POPC   26      14.868 -23.169  13.241  1.00  0.00      MEMB
ATOM   3715  H2X POPC   26      15.666 -22.527  12.833  1.00  0.00      MEMB
ATOM   3716  H2Y POPC   26      14.215 -22.542  13.880  1.00  0.00      MEMB
ATOM   3717  C23 POPC   26      17.447 -21.560  17.024  1.00  0.00      MEMB
ATOM   3718  H3R POPC   26      17.250 -20.549  17.456  1.00  0.00      MEMB
ATOM   3719  H3S POPC   26      16.572 -21.881  16.408  1.00  0.00      MEMB
ATOM   3720  C24 POPC   26      18.662 -21.573  16.067  1.00  0.00      MEMB
ATOM   3721  H4R POPC   26      19.024 -22.621  15.966  1.00  0.00      MEMB
ATOM   3722  H4S POPC   26      19.489 -20.989  16.524  1.00  0.00      MEMB
ATOM   3723  C25 POPC   26      18.393 -21.077  14.621  1.00  0.00      MEMB
ATOM   3724  H5R POPC   26      17.912 -21.895  14.040  1.00  0.00      MEMB
ATOM   3725  H5S POPC   26      19.347 -20.898  14.074  1.00  0.00      MEMB
ATOM   3726  C26 POPC   26      17.644 -19.737  14.536  1.00  0.00      MEMB
ATOM   3727  H6R POPC   26      18.428 -18.953  14.532  1.00  0.00      MEMB
ATOM   3728  H6S POPC   26      17.008 -19.544  15.429  1.00  0.00      MEMB
ATOM   3729  C27 POPC   26      16.762 -19.580  13.292  1.00  0.00      MEMB
ATOM   3730  H7R POPC   26      15.977 -18.824  13.546  1.00  0.00      MEMB
ATOM   3731  H7S POPC   26      16.274 -20.555  13.085  1.00  0.00      MEMB
ATOM   3732  C28 POPC   26      17.492 -19.061  12.055  1.00  0.00      MEMB
ATOM   3733  H8R POPC   26      18.326 -19.668  11.710  1.00  0.00      MEMB
ATOM   3734  H8S POPC   26      17.837 -18.018  12.295  1.00  0.00      MEMB
ATOM   3735  C29 POPC   26      16.488 -18.943  10.998  1.00  0.00      MEMB
ATOM   3736  H91 POPC   26      16.173 -17.969  11.286  1.00  0.00      MEMB
ATOM   3737 C210 POPC   26      16.032 -19.707   9.966  1.00  0.00      MEMB
ATOM   3738 H101 POPC   26      15.212 -19.540   9.271  1.00  0.00      MEMB
ATOM   3739 C211 POPC   26      16.429 -21.022   9.530  1.00  0.00      MEMB
ATOM   3740 H11R POPC   26      15.481 -21.569   9.331  1.00  0.00      MEMB
ATOM   3741 H11S POPC   26      16.925 -21.401  10.424  1.00  0.00      MEMB
ATOM   3742 C212 POPC   26      17.399 -20.894   8.336  1.00  0.00      MEMB
ATOM   3743 H12R POPC   26      18.002 -21.820   8.271  1.00  0.00      MEMB
ATOM   3744 H12S POPC   26      18.115 -20.090   8.608  1.00  0.00      MEMB
ATOM   3745 C213 POPC   26      16.806 -20.600   6.934  1.00  0.00      MEMB
ATOM   3746 H13R POPC   26      15.847 -20.055   7.064  1.00  0.00      MEMB
ATOM   3747 H13S POPC   26      16.542 -21.574   6.464  1.00  0.00      MEMB
ATOM   3748 C214 POPC   26      17.707 -19.755   5.984  1.00  0.00      MEMB
ATOM   3749 H14R POPC   26      18.014 -18.793   6.465  1.00  0.00      MEMB
ATOM   3750 H14S POPC   26      17.128 -19.494   5.073  1.00  0.00      MEMB
ATOM   3751 C215 POPC   26      18.984 -20.419   5.445  1.00  0.00      MEMB
ATOM   3752 H15R POPC   26      19.601 -20.723   6.319  1.00  0.00      MEMB
ATOM   3753 H15S POPC   26      19.523 -19.615   4.903  1.00  0.00      MEMB
ATOM   3754 C216 POPC   26      18.782 -21.610   4.482  1.00  0.00      MEMB
ATOM   3755 H16R POPC   26      17.948 -22.244   4.829  1.00  0.00      MEMB
ATOM   3756 H16S POPC   26      19.728 -22.199   4.423  1.00  0.00      MEMB
ATOM   3757 C217 POPC   26      18.446 -21.282   3.040  1.00  0.00      MEMB
ATOM   3758 H17R POPC   26      17.463 -20.760   3.011  1.00  0.00      MEMB
ATOM   3759 H17S POPC   26      18.323 -22.248   2.474  1.00  0.00      MEMB
ATOM   3760 C218 POPC   26      19.529 -20.402   2.454  1.00  0.00      MEMB
ATOM   3761 H18R POPC   26      19.104 -19.884   1.650  1.00  0.00      MEMB
ATOM   3762 H18S POPC   26      20.455 -20.910   2.097  1.00  0.00      MEMB
ATOM   3763 H18T POPC   26      19.580 -19.351   2.721  1.00  0.00      MEMB
ATOM   3764  C33 POPC   26      13.999 -23.801  12.139  1.00  0.00      MEMB
ATOM   3765  H3X POPC   26      13.258 -24.467  12.632  1.00  0.00      MEMB
ATOM   3766  H3Y POPC   26      14.658 -24.425  11.495  1.00  0.00      MEMB
ATOM   3767  C34 POPC   26      13.194 -22.794  11.308  1.00  0.00      MEMB
ATOM   3768  H4X POPC   26      12.832 -23.327  10.393  1.00  0.00      MEMB
ATOM   3769  H4Y POPC   26      13.873 -21.956  11.035  1.00  0.00      MEMB
ATOM   3770  C35 POPC   26      11.883 -22.319  11.966  1.00  0.00      MEMB
ATOM   3771  H5X POPC   26      12.070 -21.629  12.819  1.00  0.00      MEMB
ATOM   3772  H5Y POPC   26      11.413 -23.251  12.361  1.00  0.00      MEMB
ATOM   3773  C36 POPC   26      10.875 -21.734  10.949  1.00  0.00      MEMB
ATOM   3774  H6X POPC   26      10.017 -21.253  11.479  1.00  0.00      MEMB
ATOM   3775  H6Y POPC   26      10.490 -22.618  10.393  1.00  0.00      MEMB
ATOM   3776  C37 POPC   26      11.536 -20.773   9.942  1.00  0.00      MEMB
ATOM   3777  H7X POPC   26      12.341 -21.312   9.399  1.00  0.00      MEMB
ATOM   3778  H7Y POPC   26      12.036 -19.982  10.541  1.00  0.00      MEMB
ATOM   3779  C38 POPC   26      10.611 -20.178   8.854  1.00  0.00      MEMB
ATOM   3780  H8X POPC   26      11.192 -19.472   8.217  1.00  0.00      MEMB
ATOM   3781  H8Y POPC   26       9.826 -19.573   9.357  1.00  0.00      MEMB
ATOM   3782  C39 POPC   26       9.879 -21.202   7.948  1.00  0.00      MEMB
ATOM   3783  H9X POPC   26       9.356 -20.664   7.122  1.00  0.00      MEMB
ATOM   3784  H9Y POPC   26       9.086 -21.661   8.575  1.00  0.00      MEMB
ATOM   3785 C310 POPC   26      10.738 -22.279   7.247  1.00  0.00      MEMB
ATOM   3786 H10X POPC   26      10.098 -22.885   6.566  1.00  0.00      MEMB
ATOM   3787 H10Y POPC   26      11.120 -23.032   7.963  1.00  0.00      MEMB
ATOM   3788 C311 POPC   26      11.799 -21.660   6.327  1.00  0.00      MEMB
ATOM   3789 H11X POPC   26      12.747 -21.384   6.824  1.00  0.00      MEMB
ATOM   3790 H11Y POPC   26      11.361 -20.743   5.862  1.00  0.00      MEMB
ATOM   3791 C312 POPC   26      12.202 -22.558   5.187  1.00  0.00      MEMB
ATOM   3792 H12X POPC   26      12.435 -23.599   5.506  1.00  0.00      MEMB
ATOM   3793 H12Y POPC   26      13.143 -22.159   4.752  1.00  0.00      MEMB
ATOM   3794 C313 POPC   26      11.184 -22.446   4.078  1.00  0.00      MEMB
ATOM   3795 H13X POPC   26      10.485 -21.590   4.155  1.00  0.00      MEMB
ATOM   3796 H13Y POPC   26      10.518 -23.288   4.292  1.00  0.00      MEMB
ATOM   3797 C314 POPC   26      11.945 -22.326   2.745  1.00  0.00      MEMB
ATOM   3798 H14X POPC   26      12.591 -21.453   2.704  1.00  0.00      MEMB
ATOM   3799 H14Y POPC   26      11.170 -22.234   1.928  1.00  0.00      MEMB
ATOM   3800 C315 POPC   26      13.087 -23.371   2.587  1.00  0.00      MEMB
ATOM   3801 H15X POPC   26      12.538 -24.217   2.291  1.00  0.00      MEMB
ATOM   3802 H15Y POPC   26      13.431 -23.898   3.476  1.00  0.00      MEMB
ATOM   3803 C316 POPC   26      14.209 -23.194   1.534  1.00  0.00      MEMB
ATOM   3804 H16X POPC   26      14.621 -22.225   1.448  1.00  0.00      MEMB
ATOM   3805 H16Y POPC   26      13.922 -22.920   0.480  1.00  0.00      MEMB
ATOM   3806 H16Z POPC   26      14.686 -24.190   1.343  1.00  0.00      MEMB
ATOM   3807  N   POPC   27     -12.856 -25.569  20.680  1.00  0.00      MEMB
ATOM   3808  C12 POPC   27     -13.382 -25.079  19.338  1.00  0.00      MEMB
ATOM   3809 H12A POPC   27     -13.960 -24.179  19.515  1.00  0.00      MEMB
ATOM   3810 H12B POPC   27     -14.082 -25.802  18.921  1.00  0.00      MEMB
ATOM   3811  C13 POPC   27     -11.839 -26.641  20.425  1.00  0.00      MEMB
ATOM   3812 H13A POPC   27     -11.061 -26.204  19.794  1.00  0.00      MEMB
ATOM   3813 H13B POPC   27     -11.399 -27.039  21.327  1.00  0.00      MEMB
ATOM   3814 H13C POPC   27     -12.248 -27.471  19.855  1.00  0.00      MEMB
ATOM   3815  C14 POPC   27     -12.198 -24.452  21.441  1.00  0.00      MEMB
ATOM   3816 H14A POPC   27     -11.224 -24.229  21.010  1.00  0.00      MEMB
ATOM   3817 H14B POPC   27     -12.733 -23.518  21.315  1.00  0.00      MEMB
ATOM   3818 H14C POPC   27     -12.078 -24.680  22.495  1.00  0.00      MEMB
ATOM   3819  C15 POPC   27     -14.036 -26.062  21.458  1.00  0.00      MEMB
ATOM   3820 H15A POPC   27     -13.712 -26.538  22.372  1.00  0.00      MEMB
ATOM   3821 H15B POPC   27     -14.598 -26.800  20.887  1.00  0.00      MEMB
ATOM   3822 H15C POPC   27     -14.698 -25.232  21.672  1.00  0.00      MEMB
ATOM   3823  C11 POPC   27     -12.368 -24.691  18.244  1.00  0.00      MEMB
ATOM   3824 H11A POPC   27     -12.940 -24.653  17.285  1.00  0.00      MEMB
ATOM   3825 H11B POPC   27     -11.583 -25.457  18.069  1.00  0.00      MEMB
ATOM   3826  P   POPC   27     -11.423 -22.395  17.437  1.00  0.00      MEMB
ATOM   3827  O13 POPC   27     -10.472 -23.002  16.489  1.00  0.00      MEMB
ATOM   3828  O14 POPC   27     -11.071 -21.109  18.082  1.00  0.00      MEMB
ATOM   3829  O12 POPC   27     -11.787 -23.437  18.591  1.00  0.00      MEMB
ATOM   3830  O11 POPC   27     -12.860 -22.271  16.775  1.00  0.00      MEMB
ATOM   3831  C1  POPC   27     -13.930 -21.685  17.541  1.00  0.00      MEMB
ATOM   3832  HA  POPC   27     -13.594 -21.224  18.502  1.00  0.00      MEMB
ATOM   3833  HB  POPC   27     -14.656 -22.464  17.845  1.00  0.00      MEMB
ATOM   3834  C2  POPC   27     -14.667 -20.576  16.723  1.00  0.00      MEMB
ATOM   3835  HS  POPC   27     -15.490 -20.199  17.387  1.00  0.00      MEMB
ATOM   3836  O21 POPC   27     -15.197 -21.081  15.472  1.00  0.00      MEMB
ATOM   3837  C21 POPC   27     -16.191 -21.916  15.689  1.00  0.00      MEMB
ATOM   3838  O22 POPC   27     -16.721 -22.052  16.768  1.00  0.00      MEMB
ATOM   3839  C22 POPC   27     -16.501 -22.719  14.437  1.00  0.00      MEMB
ATOM   3840  H2R POPC   27     -17.426 -23.308  14.603  1.00  0.00      MEMB
ATOM   3841  H2S POPC   27     -15.652 -23.383  14.215  1.00  0.00      MEMB
ATOM   3842  C3  POPC   27     -13.644 -19.440  16.427  1.00  0.00      MEMB
ATOM   3843  HX  POPC   27     -13.215 -19.190  17.419  1.00  0.00      MEMB
ATOM   3844  HY  POPC   27     -14.051 -18.480  16.110  1.00  0.00      MEMB
ATOM   3845  O31 POPC   27     -12.590 -19.911  15.570  1.00  0.00      MEMB
ATOM   3846  C31 POPC   27     -12.484 -19.815  14.260  1.00  0.00      MEMB
ATOM   3847  O32 POPC   27     -12.900 -19.008  13.472  1.00  0.00      MEMB
ATOM   3848  C32 POPC   27     -11.554 -20.806  13.692  1.00  0.00      MEMB
ATOM   3849  H2X POPC   27     -11.794 -21.786  14.128  1.00  0.00      MEMB
ATOM   3850  H2Y POPC   27     -10.567 -20.416  14.015  1.00  0.00      MEMB
ATOM   3851  C23 POPC   27     -16.660 -21.838  13.218  1.00  0.00      MEMB
ATOM   3852  H3R POPC   27     -15.752 -21.211  13.068  1.00  0.00      MEMB
ATOM   3853  H3S POPC   27     -17.542 -21.223  13.467  1.00  0.00      MEMB
ATOM   3854  C24 POPC   27     -16.907 -22.614  11.938  1.00  0.00      MEMB
ATOM   3855  H4R POPC   27     -16.771 -21.849  11.145  1.00  0.00      MEMB
ATOM   3856  H4S POPC   27     -17.928 -23.060  12.011  1.00  0.00      MEMB
ATOM   3857  C25 POPC   27     -15.978 -23.735  11.547  1.00  0.00      MEMB
ATOM   3858  H5R POPC   27     -16.245 -24.648  12.116  1.00  0.00      MEMB
ATOM   3859  H5S POPC   27     -14.959 -23.398  11.795  1.00  0.00      MEMB
ATOM   3860  C26 POPC   27     -15.956 -24.013  10.047  1.00  0.00      MEMB
ATOM   3861  H6R POPC   27     -15.813 -23.067   9.483  1.00  0.00      MEMB
ATOM   3862  H6S POPC   27     -16.936 -24.375   9.722  1.00  0.00      MEMB
ATOM   3863  C27 POPC   27     -14.754 -24.837   9.604  1.00  0.00      MEMB
ATOM   3864  H7R POPC   27     -14.682 -25.853  10.048  1.00  0.00      MEMB
ATOM   3865  H7S POPC   27     -13.838 -24.280   9.898  1.00  0.00      MEMB
ATOM   3866  C28 POPC   27     -14.672 -24.894   8.104  1.00  0.00      MEMB
ATOM   3867  H8R POPC   27     -13.677 -25.188   7.770  1.00  0.00      MEMB
ATOM   3868  H8S POPC   27     -14.915 -23.914   7.630  1.00  0.00      MEMB
ATOM   3869  C29 POPC   27     -15.560 -25.954   7.664  1.00  0.00      MEMB
ATOM   3870  H91 POPC   27     -15.881 -26.797   8.295  1.00  0.00      MEMB
ATOM   3871 C210 POPC   27     -16.058 -25.855   6.503  1.00  0.00      MEMB
ATOM   3872 H101 POPC   27     -16.912 -26.518   6.483  1.00  0.00      MEMB
ATOM   3873 C211 POPC   27     -15.868 -24.799   5.483  1.00  0.00      MEMB
ATOM   3874 H11R POPC   27     -16.101 -23.916   6.000  1.00  0.00      MEMB
ATOM   3875 H11S POPC   27     -16.605 -24.423   4.825  1.00  0.00      MEMB
ATOM   3876 C212 POPC   27     -14.741 -24.847   4.529  1.00  0.00      MEMB
ATOM   3877 H12R POPC   27     -13.886 -25.215   5.075  1.00  0.00      MEMB
ATOM   3878 H12S POPC   27     -14.658 -23.849   4.060  1.00  0.00      MEMB
ATOM   3879 C213 POPC   27     -14.877 -25.811   3.443  1.00  0.00      MEMB
ATOM   3880 H13R POPC   27     -15.804 -25.522   2.980  1.00  0.00      MEMB
ATOM   3881 H13S POPC   27     -14.868 -26.861   3.845  1.00  0.00      MEMB
ATOM   3882 C214 POPC   27     -13.826 -25.743   2.383  1.00  0.00      MEMB
ATOM   3883 H14R POPC   27     -13.162 -26.558   2.793  1.00  0.00      MEMB
ATOM   3884 H14S POPC   27     -13.507 -24.728   2.275  1.00  0.00      MEMB
ATOM   3885 C215 POPC   27     -13.906 -25.863   0.840  1.00  0.00      MEMB
ATOM   3886 H15R POPC   27     -13.899 -26.960   1.009  1.00  0.00      MEMB
ATOM   3887 H15S POPC   27     -13.284 -26.539   0.374  1.00  0.00      MEMB
ATOM   3888 C216 POPC   27     -15.016 -25.053  -0.119  1.00  0.00      MEMB
ATOM   3889 H16R POPC   27     -14.409 -24.285  -0.105  1.00  0.00      MEMB
ATOM   3890 H16S POPC   27     -15.993 -24.737   0.332  1.00  0.00      MEMB
ATOM   3891 C217 POPC   27     -15.728 -25.512  -1.459  1.00  0.00      MEMB
ATOM   3892 H17R POPC   27     -14.867 -25.900  -1.970  1.00  0.00      MEMB
ATOM   3893 H17S POPC   27     -16.203 -24.908  -2.161  1.00  0.00      MEMB
ATOM   3894 C218 POPC   27     -17.067 -26.322  -1.501  1.00  0.00      MEMB
ATOM   3895 H18R POPC   27     -17.263 -27.407  -1.805  1.00  0.00      MEMB
ATOM   3896 H18S POPC   27     -17.387 -25.852  -0.643  1.00  0.00      MEMB
ATOM   3897 H18T POPC   27     -17.281 -27.252  -0.850  1.00  0.00      MEMB
ATOM   3898  C33 POPC   27     -11.621 -20.770  12.137  1.00  0.00      MEMB
ATOM   3899  H3X POPC   27     -10.703 -21.291  11.808  1.00  0.00      MEMB
ATOM   3900  H3Y POPC   27     -11.542 -19.726  11.744  1.00  0.00      MEMB
ATOM   3901  C34 POPC   27     -12.816 -21.514  11.496  1.00  0.00      MEMB
ATOM   3902  H4X POPC   27     -13.778 -21.154  11.921  1.00  0.00      MEMB
ATOM   3903  H4Y POPC   27     -12.731 -22.597  11.685  1.00  0.00      MEMB
ATOM   3904  C35 POPC   27     -12.901 -21.336   9.983  1.00  0.00      MEMB
ATOM   3905  H5X POPC   27     -12.969 -20.212   9.952  1.00  0.00      MEMB
ATOM   3906  H5Y POPC   27     -13.863 -21.644   9.536  1.00  0.00      MEMB
ATOM   3907  C36 POPC   27     -11.749 -22.087   9.198  1.00  0.00      MEMB
ATOM   3908  H6X POPC   27     -11.748 -23.159   9.357  1.00  0.00      MEMB
ATOM   3909  H6Y POPC   27     -10.796 -21.612   9.570  1.00  0.00      MEMB
ATOM   3910  C37 POPC   27     -11.815 -22.062   7.622  1.00  0.00      MEMB
ATOM   3911  H7X POPC   27     -10.904 -21.443   7.722  1.00  0.00      MEMB
ATOM   3912  H7Y POPC   27     -12.686 -21.471   7.234  1.00  0.00      MEMB
ATOM   3913  C38 POPC   27     -10.888 -22.625   6.524  1.00  0.00      MEMB
ATOM   3914  H8X POPC   27     -11.131 -23.654   6.728  1.00  0.00      MEMB
ATOM   3915  H8Y POPC   27      -9.791 -22.348   6.661  1.00  0.00      MEMB
ATOM   3916  C39 POPC   27     -11.365 -22.295   5.107  1.00  0.00      MEMB
ATOM   3917  H9X POPC   27     -11.024 -21.351   4.842  1.00  0.00      MEMB
ATOM   3918  H9Y POPC   27     -12.454 -22.139   4.994  1.00  0.00      MEMB
ATOM   3919 C310 POPC   27     -10.487 -22.483   3.891  1.00  0.00      MEMB
ATOM   3920 H10X POPC   27     -10.010 -23.437   4.114  1.00  0.00      MEMB
ATOM   3921 H10Y POPC   27      -9.693 -21.684   3.726  1.00  0.00      MEMB
ATOM   3922 C311 POPC   27     -11.472 -22.417   2.740  1.00  0.00      MEMB
ATOM   3923 H11X POPC   27     -11.945 -21.417   2.686  1.00  0.00      MEMB
ATOM   3924 H11Y POPC   27     -12.229 -23.206   2.960  1.00  0.00      MEMB
ATOM   3925 C312 POPC   27     -10.864 -22.715   1.416  1.00  0.00      MEMB
ATOM   3926 H12X POPC   27     -10.407 -23.680   1.663  1.00  0.00      MEMB
ATOM   3927 H12Y POPC   27     -10.025 -22.095   1.115  1.00  0.00      MEMB
ATOM   3928 C313 POPC   27     -11.794 -22.698   0.220  1.00  0.00      MEMB
ATOM   3929 H13X POPC   27     -12.683 -23.328   0.419  1.00  0.00      MEMB
ATOM   3930 H13Y POPC   27     -11.278 -23.110  -0.682  1.00  0.00      MEMB
ATOM   3931 C314 POPC   27     -12.285 -21.304  -0.093  1.00  0.00      MEMB
ATOM   3932 H14X POPC   27     -11.501 -20.516  -0.145  1.00  0.00      MEMB
ATOM   3933 H14Y POPC   27     -12.990 -20.987   0.698  1.00  0.00      MEMB
ATOM   3934 C315 POPC   27     -13.044 -21.363  -1.384  1.00  0.00      MEMB
ATOM   3935 H15X POPC   27     -12.392 -21.749  -2.203  1.00  0.00      MEMB
ATOM   3936 H15Y POPC   27     -13.367 -20.325  -1.510  1.00  0.00      MEMB
ATOM   3937 C316 POPC   27     -14.358 -22.068  -1.364  1.00  0.00      MEMB
ATOM   3938 H16X POPC   27     -14.898 -21.915  -2.315  1.00  0.00      MEMB
ATOM   3939 H16Y POPC   27     -14.943 -21.709  -0.505  1.00  0.00      MEMB
ATOM   3940 H16Z POPC   27     -14.171 -23.102  -1.246  1.00  0.00      MEMB
ATOM   3941  N   POPC   28      22.170   4.331  18.107  1.00  0.00      MEMB
ATOM   3942  C12 POPC   28      22.232   4.021  19.574  1.00  0.00      MEMB
ATOM   3943 H12A POPC   28      21.278   3.629  19.872  1.00  0.00      MEMB
ATOM   3944 H12B POPC   28      22.437   4.924  20.159  1.00  0.00      MEMB
ATOM   3945  C13 POPC   28      22.072   3.143  17.287  1.00  0.00      MEMB
ATOM   3946 H13A POPC   28      21.284   2.543  17.725  1.00  0.00      MEMB
ATOM   3947 H13B POPC   28      21.777   3.425  16.279  1.00  0.00      MEMB
ATOM   3948 H13C POPC   28      23.021   2.653  17.293  1.00  0.00      MEMB
ATOM   3949  C14 POPC   28      20.930   4.795  17.741  1.00  0.00      MEMB
ATOM   3950 H14A POPC   28      19.959   4.555  18.177  1.00  0.00      MEMB
ATOM   3951 H14B POPC   28      21.115   5.622  18.406  1.00  0.00      MEMB
ATOM   3952 H14C POPC   28      20.828   5.472  16.874  1.00  0.00      MEMB
ATOM   3953  C15 POPC   28      23.173   5.379  17.700  1.00  0.00      MEMB
ATOM   3954 H15A POPC   28      22.991   6.347  18.175  1.00  0.00      MEMB
ATOM   3955 H15B POPC   28      23.153   5.555  16.628  1.00  0.00      MEMB
ATOM   3956 H15C POPC   28      24.154   5.006  17.979  1.00  0.00      MEMB
ATOM   3957  C11 POPC   28      23.198   2.886  19.906  1.00  0.00      MEMB
ATOM   3958 H11A POPC   28      22.801   1.944  19.445  1.00  0.00      MEMB
ATOM   3959 H11B POPC   28      23.181   2.729  21.008  1.00  0.00      MEMB
ATOM   3960  P   POPC   28      25.633   2.088  19.711  1.00  0.00      MEMB
ATOM   3961  O13 POPC   28      25.212   0.851  19.031  1.00  0.00      MEMB
ATOM   3962  O14 POPC   28      25.869   2.009  21.162  1.00  0.00      MEMB
ATOM   3963  O12 POPC   28      24.506   3.195  19.419  1.00  0.00      MEMB
ATOM   3964  O11 POPC   28      26.949   2.609  19.000  1.00  0.00      MEMB
ATOM   3965  C1  POPC   28      26.875   3.595  17.978  1.00  0.00      MEMB
ATOM   3966  HA  POPC   28      27.914   3.924  17.772  1.00  0.00      MEMB
ATOM   3967  HB  POPC   28      26.345   4.492  18.357  1.00  0.00      MEMB
ATOM   3968  C2  POPC   28      26.258   3.141  16.605  1.00  0.00      MEMB
ATOM   3969  HS  POPC   28      25.155   3.125  16.718  1.00  0.00      MEMB
ATOM   3970  O21 POPC   28      26.801   1.863  16.161  1.00  0.00      MEMB
ATOM   3971  C21 POPC   28      25.911   1.029  15.604  1.00  0.00      MEMB
ATOM   3972  O22 POPC   28      24.743   1.307  15.368  1.00  0.00      MEMB
ATOM   3973  C22 POPC   28      26.568  -0.304  15.199  1.00  0.00      MEMB
ATOM   3974  H2R POPC   28      25.787  -1.069  15.004  1.00  0.00      MEMB
ATOM   3975  H2S POPC   28      27.240  -0.648  16.007  1.00  0.00      MEMB
ATOM   3976  C3  POPC   28      26.537   4.261  15.571  1.00  0.00      MEMB
ATOM   3977  HX  POPC   28      27.588   4.584  15.819  1.00  0.00      MEMB
ATOM   3978  HY  POPC   28      26.067   5.223  15.797  1.00  0.00      MEMB
ATOM   3979  O31 POPC   28      26.338   3.830  14.175  1.00  0.00      MEMB
ATOM   3980  C31 POPC   28      25.158   4.125  13.611  1.00  0.00      MEMB
ATOM   3981  O32 POPC   28      24.262   4.685  14.204  1.00  0.00      MEMB
ATOM   3982  C32 POPC   28      25.025   3.743  12.103  1.00  0.00      MEMB
ATOM   3983  H2X POPC   28      23.992   3.518  11.862  1.00  0.00      MEMB
ATOM   3984  H2Y POPC   28      25.455   2.733  11.954  1.00  0.00      MEMB
ATOM   3985  C23 POPC   28      27.404  -0.218  13.916  1.00  0.00      MEMB
ATOM   3986  H3R POPC   28      28.199  -1.004  13.944  1.00  0.00      MEMB
ATOM   3987  H3S POPC   28      27.900   0.775  13.898  1.00  0.00      MEMB
ATOM   3988  C24 POPC   28      26.504  -0.365  12.696  1.00  0.00      MEMB
ATOM   3989  H4R POPC   28      25.723   0.422  12.709  1.00  0.00      MEMB
ATOM   3990  H4S POPC   28      26.007  -1.353  12.590  1.00  0.00      MEMB
ATOM   3991  C25 POPC   28      27.265  -0.116  11.451  1.00  0.00      MEMB
ATOM   3992  H5R POPC   28      28.241  -0.652  11.467  1.00  0.00      MEMB
ATOM   3993  H5S POPC   28      27.697   0.811  11.473  1.00  0.00      MEMB
ATOM   3994  C26 POPC   28      26.364  -0.080  10.193  1.00  0.00      MEMB
ATOM   3995  H6R POPC   28      26.916  -0.321   9.353  1.00  0.00      MEMB
ATOM   3996  H6S POPC   28      26.146   0.916   9.829  1.00  0.00      MEMB
ATOM   3997  C27 POPC   28      25.215  -1.020   9.874  1.00  0.00      MEMB
ATOM   3998  H7R POPC   28      24.360  -0.492  10.320  1.00  0.00      MEMB
ATOM   3999  H7S POPC   28      25.335  -2.018  10.345  1.00  0.00      MEMB
ATOM   4000  C28 POPC   28      25.025  -1.156   8.329  1.00  0.00      MEMB
ATOM   4001  H8R POPC   28      24.219  -1.889   8.156  1.00  0.00      MEMB
ATOM   4002  H8S POPC   28      25.905  -1.641   7.873  1.00  0.00      MEMB
ATOM   4003  C29 POPC   28      24.732   0.156   7.623  1.00  0.00      MEMB
ATOM   4004  H91 POPC   28      23.865   0.715   7.978  1.00  0.00      MEMB
ATOM   4005 C210 POPC   28      25.481   0.757   6.695  1.00  0.00      MEMB
ATOM   4006 H101 POPC   28      25.289   1.763   6.299  1.00  0.00      MEMB
ATOM   4007 C211 POPC   28      26.745   0.279   6.164  1.00  0.00      MEMB
ATOM   4008 H11R POPC   28      27.114  -0.686   6.529  1.00  0.00      MEMB
ATOM   4009 H11S POPC   28      27.407   1.022   6.635  1.00  0.00      MEMB
ATOM   4010 C212 POPC   28      26.770   0.160   4.632  1.00  0.00      MEMB
ATOM   4011 H12R POPC   28      25.843  -0.195   4.210  1.00  0.00      MEMB
ATOM   4012 H12S POPC   28      27.648  -0.515   4.334  1.00  0.00      MEMB
ATOM   4013 C213 POPC   28      26.858   1.471   3.879  1.00  0.00      MEMB
ATOM   4014 H13R POPC   28      27.781   1.294   4.283  1.00  0.00      MEMB
ATOM   4015 H13S POPC   28      26.529   2.437   4.278  1.00  0.00      MEMB
ATOM   4016 C214 POPC   28      27.424   1.418   2.517  1.00  0.00      MEMB
ATOM   4017 H14R POPC   28      28.472   1.000   2.600  1.00  0.00      MEMB
ATOM   4018 H14S POPC   28      27.402   2.444   2.074  1.00  0.00      MEMB
ATOM   4019 C215 POPC   28      26.522   0.505   1.792  1.00  0.00      MEMB
ATOM   4020 H15R POPC   28      25.503   0.916   2.012  1.00  0.00      MEMB
ATOM   4021 H15S POPC   28      26.632  -0.537   2.126  1.00  0.00      MEMB
ATOM   4022 C216 POPC   28      26.751   0.424   0.346  1.00  0.00      MEMB
ATOM   4023 H16R POPC   28      27.658  -0.027  -0.024  1.00  0.00      MEMB
ATOM   4024 H16S POPC   28      26.879   1.507   0.088  1.00  0.00      MEMB
ATOM   4025 C217 POPC   28      25.727  -0.515  -0.249  1.00  0.00      MEMB
ATOM   4026 H17R POPC   28      25.500  -1.451   0.268  1.00  0.00      MEMB
ATOM   4027 H17S POPC   28      25.613  -0.773  -1.311  1.00  0.00      MEMB
ATOM   4028 C218 POPC   28      24.579   0.221  -0.240  1.00  0.00      MEMB
ATOM   4029 H18R POPC   28      23.809  -0.460  -0.004  1.00  0.00      MEMB
ATOM   4030 H18S POPC   28      24.299   0.592  -1.235  1.00  0.00      MEMB
ATOM   4031 H18T POPC   28      24.483   1.095   0.406  1.00  0.00      MEMB
ATOM   4032  C33 POPC   28      25.480   4.911  11.169  1.00  0.00      MEMB
ATOM   4033  H3X POPC   28      26.548   5.122  11.449  1.00  0.00      MEMB
ATOM   4034  H3Y POPC   28      24.966   5.832  11.364  1.00  0.00      MEMB
ATOM   4035  C34 POPC   28      25.282   4.823   9.619  1.00  0.00      MEMB
ATOM   4036  H4X POPC   28      25.456   3.779   9.229  1.00  0.00      MEMB
ATOM   4037  H4Y POPC   28      26.028   5.537   9.161  1.00  0.00      MEMB
ATOM   4038  C35 POPC   28      24.013   4.518   8.977  1.00  0.00      MEMB
ATOM   4039  H5X POPC   28      23.451   5.301   9.468  1.00  0.00      MEMB
ATOM   4040  H5Y POPC   28      23.668   3.484   9.282  1.00  0.00      MEMB
ATOM   4041  C36 POPC   28      24.106   4.614   7.456  1.00  0.00      MEMB
ATOM   4042  H6X POPC   28      24.838   3.886   7.026  1.00  0.00      MEMB
ATOM   4043  H6Y POPC   28      24.469   5.616   7.147  1.00  0.00      MEMB
ATOM   4044  C37 POPC   28      22.720   4.294   6.930  1.00  0.00      MEMB
ATOM   4045  H7X POPC   28      21.946   4.878   7.480  1.00  0.00      MEMB
ATOM   4046  H7Y POPC   28      22.572   3.217   7.185  1.00  0.00      MEMB
ATOM   4047  C38 POPC   28      22.556   4.558   5.437  1.00  0.00      MEMB
ATOM   4048  H8X POPC   28      22.570   5.645   5.216  1.00  0.00      MEMB
ATOM   4049  H8Y POPC   28      21.575   4.156   5.116  1.00  0.00      MEMB
ATOM   4050  C39 POPC   28      23.632   3.917   4.588  1.00  0.00      MEMB
ATOM   4051  H9X POPC   28      23.666   2.822   4.842  1.00  0.00      MEMB
ATOM   4052  H9Y POPC   28      24.627   4.398   4.771  1.00  0.00      MEMB
ATOM   4053 C310 POPC   28      23.489   4.101   3.056  1.00  0.00      MEMB
ATOM   4054 H10X POPC   28      24.189   3.249   2.830  1.00  0.00      MEMB
ATOM   4055 H10Y POPC   28      23.991   5.002   2.709  1.00  0.00      MEMB
ATOM   4056 C311 POPC   28      22.042   4.202   2.366  1.00  0.00      MEMB
ATOM   4057 H11X POPC   28      21.374   4.995   2.673  1.00  0.00      MEMB
ATOM   4058 H11Y POPC   28      21.581   3.589   3.199  1.00  0.00      MEMB
ATOM   4059 C312 POPC   28      21.779   3.593   0.800  1.00  0.00      MEMB
ATOM   4060 H12X POPC   28      20.920   2.804   0.568  1.00  0.00      MEMB
ATOM   4061 H12Y POPC   28      22.677   3.032   0.394  1.00  0.00      MEMB
ATOM   4062 C313 POPC   28      21.610   4.225  -0.284  1.00  0.00      MEMB
ATOM   4063 H13X POPC   28      20.939   4.789   0.391  1.00  0.00      MEMB
ATOM   4064 H13Y POPC   28      21.170   3.495  -1.047  1.00  0.00      MEMB
ATOM   4065 C314 POPC   28      22.887   4.757  -0.595  1.00  0.00      MEMB
ATOM   4066 H14X POPC   28      23.663   4.045  -0.839  1.00  0.00      MEMB
ATOM   4067 H14Y POPC   28      23.240   5.233   0.353  1.00  0.00      MEMB
ATOM   4068 C315 POPC   28      22.629   5.494  -1.831  1.00  0.00      MEMB
ATOM   4069 H15X POPC   28      21.908   6.268  -1.327  1.00  0.00      MEMB
ATOM   4070 H15Y POPC   28      21.906   5.182  -2.562  1.00  0.00      MEMB
ATOM   4071 C316 POPC   28      24.012   5.883  -2.603  1.00  0.00      MEMB
ATOM   4072 H16X POPC   28      23.533   6.212  -1.820  1.00  0.00      MEMB
ATOM   4073 H16Y POPC   28      24.904   5.431  -2.595  1.00  0.00      MEMB
ATOM   4074 H16Z POPC   28      24.852   6.544  -2.071  1.00  0.00      MEMB
ATOM   4075  N   POPC   29     -24.496  -9.167  19.989  1.00  0.00      MEMB
ATOM   4076  C12 POPC   29     -23.330  -8.280  19.952  1.00  0.00      MEMB
ATOM   4077 H12A POPC   29     -22.464  -8.682  20.494  1.00  0.00      MEMB
ATOM   4078 H12B POPC   29     -23.547  -7.330  20.443  1.00  0.00      MEMB
ATOM   4079  C13 POPC   29     -24.108 -10.536  19.531  1.00  0.00      MEMB
ATOM   4080 H13A POPC   29     -24.883 -11.225  19.785  1.00  0.00      MEMB
ATOM   4081 H13B POPC   29     -23.941 -10.560  18.447  1.00  0.00      MEMB
ATOM   4082 H13C POPC   29     -23.153 -10.830  19.973  1.00  0.00      MEMB
ATOM   4083  C14 POPC   29     -24.952  -9.194  21.399  1.00  0.00      MEMB
ATOM   4084 H14A POPC   29     -25.027  -8.192  21.808  1.00  0.00      MEMB
ATOM   4085 H14B POPC   29     -25.928  -9.627  21.446  1.00  0.00      MEMB
ATOM   4086 H14C POPC   29     -24.228  -9.730  22.013  1.00  0.00      MEMB
ATOM   4087  C15 POPC   29     -25.515  -8.617  19.045  1.00  0.00      MEMB
ATOM   4088 H15A POPC   29     -25.090  -8.618  18.035  1.00  0.00      MEMB
ATOM   4089 H15B POPC   29     -25.769  -7.595  19.280  1.00  0.00      MEMB
ATOM   4090 H15C POPC   29     -26.395  -9.236  19.055  1.00  0.00      MEMB
ATOM   4091  C11 POPC   29     -22.865  -7.983  18.561  1.00  0.00      MEMB
ATOM   4092 H11A POPC   29     -22.257  -7.243  19.107  1.00  0.00      MEMB
ATOM   4093 H11B POPC   29     -23.347  -7.322  17.819  1.00  0.00      MEMB
ATOM   4094  P   POPC   29     -20.826  -9.750  18.237  1.00  0.00      MEMB
ATOM   4095  O13 POPC   29     -20.790 -10.092  19.678  1.00  0.00      MEMB
ATOM   4096  O14 POPC   29     -19.687  -8.940  17.789  1.00  0.00      MEMB
ATOM   4097  O12 POPC   29     -22.230  -9.087  17.908  1.00  0.00      MEMB
ATOM   4098  O11 POPC   29     -20.756 -11.016  17.363  1.00  0.00      MEMB
ATOM   4099  C1  POPC   29     -21.742 -11.696  16.620  1.00  0.00      MEMB
ATOM   4100  HA  POPC   29     -22.767 -11.357  16.855  1.00  0.00      MEMB
ATOM   4101  HB  POPC   29     -21.669 -12.757  16.893  1.00  0.00      MEMB
ATOM   4102  C2  POPC   29     -21.568 -11.573  15.096  1.00  0.00      MEMB
ATOM   4103  HS  POPC   29     -20.714 -12.204  14.756  1.00  0.00      MEMB
ATOM   4104  O21 POPC   29     -21.380 -10.217  14.819  1.00  0.00      MEMB
ATOM   4105  C21 POPC   29     -20.122  -9.938  14.837  1.00  0.00      MEMB
ATOM   4106  O22 POPC   29     -19.157 -10.647  15.044  1.00  0.00      MEMB
ATOM   4107  C22 POPC   29     -20.033  -8.655  14.311  1.00  0.00      MEMB
ATOM   4108  H2R POPC   29     -18.931  -8.568  14.151  1.00  0.00      MEMB
ATOM   4109  H2S POPC   29     -20.146  -7.866  15.038  1.00  0.00      MEMB
ATOM   4110  C3  POPC   29     -22.825 -12.050  14.347  1.00  0.00      MEMB
ATOM   4111  HX  POPC   29     -23.684 -11.637  14.925  1.00  0.00      MEMB
ATOM   4112  HY  POPC   29     -22.863 -13.154  14.429  1.00  0.00      MEMB
ATOM   4113  O31 POPC   29     -22.898 -11.645  12.954  1.00  0.00      MEMB
ATOM   4114  C31 POPC   29     -24.121 -11.956  12.495  1.00  0.00      MEMB
ATOM   4115  O32 POPC   29     -24.951 -12.554  13.152  1.00  0.00      MEMB
ATOM   4116  C32 POPC   29     -24.408 -11.491  11.072  1.00  0.00      MEMB
ATOM   4117  H2X POPC   29     -25.332 -12.059  10.820  1.00  0.00      MEMB
ATOM   4118  H2Y POPC   29     -23.628 -11.790  10.356  1.00  0.00      MEMB
ATOM   4119  C23 POPC   29     -20.960  -8.530  13.045  1.00  0.00      MEMB
ATOM   4120  H3R POPC   29     -21.226  -7.452  12.991  1.00  0.00      MEMB
ATOM   4121  H3S POPC   29     -22.008  -8.820  13.177  1.00  0.00      MEMB
ATOM   4122  C24 POPC   29     -20.251  -9.090  11.758  1.00  0.00      MEMB
ATOM   4123  H4R POPC   29     -19.179  -8.925  11.635  1.00  0.00      MEMB
ATOM   4124  H4S POPC   29     -20.480  -8.700  10.760  1.00  0.00      MEMB
ATOM   4125  C25 POPC   29     -20.828 -10.336  11.261  1.00  0.00      MEMB
ATOM   4126  H5R POPC   29     -21.927 -10.268  11.377  1.00  0.00      MEMB
ATOM   4127  H5S POPC   29     -20.347 -11.022  11.962  1.00  0.00      MEMB
ATOM   4128  C26 POPC   29     -20.525 -10.508   9.797  1.00  0.00      MEMB
ATOM   4129  H6R POPC   29     -19.413 -10.561   9.668  1.00  0.00      MEMB
ATOM   4130  H6S POPC   29     -20.859  -9.656   9.141  1.00  0.00      MEMB
ATOM   4131  C27 POPC   29     -21.165 -11.708   9.254  1.00  0.00      MEMB
ATOM   4132  H7R POPC   29     -22.200 -11.678   8.866  1.00  0.00      MEMB
ATOM   4133  H7S POPC   29     -21.012 -12.645   9.862  1.00  0.00      MEMB
ATOM   4134  C28 POPC   29     -20.414 -11.705   7.997  1.00  0.00      MEMB
ATOM   4135  H8R POPC   29     -20.926 -12.633   7.685  1.00  0.00      MEMB
ATOM   4136  H8S POPC   29     -19.314 -11.750   8.212  1.00  0.00      MEMB
ATOM   4137  C29 POPC   29     -20.508 -11.069   6.698  1.00  0.00      MEMB
ATOM   4138  H91 POPC   29     -21.559 -10.919   6.481  1.00  0.00      MEMB
ATOM   4139 C210 POPC   29     -19.508 -10.813   5.825  1.00  0.00      MEMB
ATOM   4140 H101 POPC   29     -19.859 -10.484   4.850  1.00  0.00      MEMB
ATOM   4141 C211 POPC   29     -17.994 -11.046   5.827  1.00  0.00      MEMB
ATOM   4142 H11R POPC   29     -17.442 -11.123   6.807  1.00  0.00      MEMB
ATOM   4143 H11S POPC   29     -17.448 -10.314   5.203  1.00  0.00      MEMB
ATOM   4144 C212 POPC   29     -17.586 -12.150   4.907  1.00  0.00      MEMB
ATOM   4145 H12R POPC   29     -17.060 -12.730   5.601  1.00  0.00      MEMB
ATOM   4146 H12S POPC   29     -16.575 -12.121   4.473  1.00  0.00      MEMB
ATOM   4147 C213 POPC   29     -18.664 -12.705   3.950  1.00  0.00      MEMB
ATOM   4148 H13R POPC   29     -19.688 -12.982   4.244  1.00  0.00      MEMB
ATOM   4149 H13S POPC   29     -18.653 -13.761   3.694  1.00  0.00      MEMB
ATOM   4150 C214 POPC   29     -18.392 -11.972   2.774  1.00  0.00      MEMB
ATOM   4151 H14R POPC   29     -17.339 -12.060   2.418  1.00  0.00      MEMB
ATOM   4152 H14S POPC   29     -18.490 -10.960   3.211  1.00  0.00      MEMB
ATOM   4153 C215 POPC   29     -19.421 -12.371   1.787  1.00  0.00      MEMB
ATOM   4154 H15R POPC   29     -20.379 -11.977   2.197  1.00  0.00      MEMB
ATOM   4155 H15S POPC   29     -19.510 -13.419   1.481  1.00  0.00      MEMB
ATOM   4156 C216 POPC   29     -19.116 -11.601   0.623  1.00  0.00      MEMB
ATOM   4157 H16R POPC   29     -18.099 -11.518   0.164  1.00  0.00      MEMB
ATOM   4158 H16S POPC   29     -19.072 -10.692   1.320  1.00  0.00      MEMB
ATOM   4159 C217 POPC   29     -20.276 -11.593  -0.448  1.00  0.00      MEMB
ATOM   4160 H17R POPC   29     -20.384 -12.474  -1.031  1.00  0.00      MEMB
ATOM   4161 H17S POPC   29     -19.956 -11.075  -1.342  1.00  0.00      MEMB
ATOM   4162 C218 POPC   29     -21.686 -11.033  -0.088  1.00  0.00      MEMB
ATOM   4163 H18R POPC   29     -22.349 -11.182  -0.945  1.00  0.00      MEMB
ATOM   4164 H18S POPC   29     -21.909  -9.947  -0.001  1.00  0.00      MEMB
ATOM   4165 H18T POPC   29     -21.919 -11.288   0.940  1.00  0.00      MEMB
ATOM   4166  C33 POPC   29     -24.769  -9.995  11.011  1.00  0.00      MEMB
ATOM   4167  H3X POPC   29     -23.925  -9.383  11.400  1.00  0.00      MEMB
ATOM   4168  H3Y POPC   29     -25.640  -9.835  11.691  1.00  0.00      MEMB
ATOM   4169  C34 POPC   29     -25.157  -9.491   9.613  1.00  0.00      MEMB
ATOM   4170  H4X POPC   29     -25.881  -8.657   9.748  1.00  0.00      MEMB
ATOM   4171  H4Y POPC   29     -25.655 -10.288   9.012  1.00  0.00      MEMB
ATOM   4172  C35 POPC   29     -23.937  -9.000   8.843  1.00  0.00      MEMB
ATOM   4173  H5X POPC   29     -23.474  -9.920   8.421  1.00  0.00      MEMB
ATOM   4174  H5Y POPC   29     -23.199  -8.475   9.495  1.00  0.00      MEMB
ATOM   4175  C36 POPC   29     -24.229  -8.065   7.676  1.00  0.00      MEMB
ATOM   4176  H6X POPC   29     -24.257  -7.021   8.067  1.00  0.00      MEMB
ATOM   4177  H6Y POPC   29     -25.214  -8.275   7.220  1.00  0.00      MEMB
ATOM   4178  C37 POPC   29     -23.153  -8.291   6.597  1.00  0.00      MEMB
ATOM   4179  H7X POPC   29     -23.325  -9.288   6.162  1.00  0.00      MEMB
ATOM   4180  H7Y POPC   29     -22.205  -8.413   7.173  1.00  0.00      MEMB
ATOM   4181  C38 POPC   29     -23.195  -7.164   5.516  1.00  0.00      MEMB
ATOM   4182  H8X POPC   29     -23.129  -6.127   5.931  1.00  0.00      MEMB
ATOM   4183  H8Y POPC   29     -24.215  -7.218   5.119  1.00  0.00      MEMB
ATOM   4184  C39 POPC   29     -22.174  -7.104   4.357  1.00  0.00      MEMB
ATOM   4185  H9X POPC   29     -21.182  -6.889   4.734  1.00  0.00      MEMB
ATOM   4186  H9Y POPC   29     -22.376  -6.169   3.797  1.00  0.00      MEMB
ATOM   4187 C310 POPC   29     -22.065  -8.320   3.445  1.00  0.00      MEMB
ATOM   4188 H10X POPC   29     -21.768  -9.201   4.041  1.00  0.00      MEMB
ATOM   4189 H10Y POPC   29     -21.326  -8.163   2.623  1.00  0.00      MEMB
ATOM   4190 C311 POPC   29     -23.338  -8.697   2.779  1.00  0.00      MEMB
ATOM   4191 H11X POPC   29     -24.201  -8.654   3.485  1.00  0.00      MEMB
ATOM   4192 H11Y POPC   29     -23.267  -9.758   2.436  1.00  0.00      MEMB
ATOM   4193 C312 POPC   29     -23.521  -7.829   1.586  1.00  0.00      MEMB
ATOM   4194 H12X POPC   29     -23.022  -8.081   0.620  1.00  0.00      MEMB
ATOM   4195 H12Y POPC   29     -23.741  -6.729   1.719  1.00  0.00      MEMB
ATOM   4196 C313 POPC   29     -24.742  -8.278   1.172  1.00  0.00      MEMB
ATOM   4197 H13X POPC   29     -24.807  -7.562   0.280  1.00  0.00      MEMB
ATOM   4198 H13Y POPC   29     -25.528  -7.982   1.959  1.00  0.00      MEMB
ATOM   4199 C314 POPC   29     -25.000  -9.740   0.605  1.00  0.00      MEMB
ATOM   4200 H14X POPC   29     -25.021 -10.449   1.455  1.00  0.00      MEMB
ATOM   4201 H14Y POPC   29     -24.448  -9.826  -0.355  1.00  0.00      MEMB
ATOM   4202 C315 POPC   29     -26.389 -10.345   0.132  1.00  0.00      MEMB
ATOM   4203 H15X POPC   29     -26.876  -9.840  -0.734  1.00  0.00      MEMB
ATOM   4204 H15Y POPC   29     -27.227 -10.309   0.732  1.00  0.00      MEMB
ATOM   4205 C316 POPC   29     -26.651 -10.880  -1.015  1.00  0.00      MEMB
ATOM   4206 H16X POPC   29     -27.589 -11.465  -1.254  1.00  0.00      MEMB
ATOM   4207 H16Y POPC   29     -26.286 -11.380  -0.138  1.00  0.00      MEMB
ATOM   4208 H16Z POPC   29     -25.900 -10.746  -1.746  1.00  0.00      MEMB
ATOM   4209  N   POPC   30       4.022  27.759  19.144  1.00  0.00      MEMB
ATOM   4210  C12 POPC   30       4.872  28.649  20.035  1.00  0.00      MEMB
ATOM   4211 H12A POPC   30       5.867  28.238  20.111  1.00  0.00      MEMB
ATOM   4212 H12B POPC   30       4.422  28.584  21.020  1.00  0.00      MEMB
ATOM   4213  C13 POPC   30       4.376  27.940  17.705  1.00  0.00      MEMB
ATOM   4214 H13A POPC   30       3.682  27.389  17.083  1.00  0.00      MEMB
ATOM   4215 H13B POPC   30       4.264  28.998  17.464  1.00  0.00      MEMB
ATOM   4216 H13C POPC   30       5.391  27.640  17.499  1.00  0.00      MEMB
ATOM   4217  C14 POPC   30       4.137  26.309  19.474  1.00  0.00      MEMB
ATOM   4218 H14A POPC   30       3.863  25.705  18.610  1.00  0.00      MEMB
ATOM   4219 H14B POPC   30       5.150  26.076  19.755  1.00  0.00      MEMB
ATOM   4220 H14C POPC   30       3.462  26.029  20.271  1.00  0.00      MEMB
ATOM   4221  C15 POPC   30       2.606  28.226  19.322  1.00  0.00      MEMB
ATOM   4222 H15A POPC   30       1.904  27.663  18.728  1.00  0.00      MEMB
ATOM   4223 H15B POPC   30       2.537  29.265  18.980  1.00  0.00      MEMB
ATOM   4224 H15C POPC   30       2.338  28.274  20.372  1.00  0.00      MEMB
ATOM   4225  C11 POPC   30       4.989  30.180  19.707  1.00  0.00      MEMB
ATOM   4226 H11A POPC   30       5.500  30.299  18.721  1.00  0.00      MEMB
ATOM   4227 H11B POPC   30       5.672  30.614  20.475  1.00  0.00      MEMB
ATOM   4228  P   POPC   30       3.326  32.015  18.768  1.00  0.00      MEMB
ATOM   4229  O13 POPC   30       4.369  33.051  18.901  1.00  0.00      MEMB
ATOM   4230  O14 POPC   30       1.915  32.434  18.949  1.00  0.00      MEMB
ATOM   4231  O12 POPC   30       3.730  30.870  19.787  1.00  0.00      MEMB
ATOM   4232  O11 POPC   30       3.540  31.235  17.402  1.00  0.00      MEMB
ATOM   4233  C1  POPC   30       4.680  31.506  16.591  1.00  0.00      MEMB
ATOM   4234  HA  POPC   30       4.980  30.591  16.033  1.00  0.00      MEMB
ATOM   4235  HB  POPC   30       5.599  31.861  17.125  1.00  0.00      MEMB
ATOM   4236  C2  POPC   30       4.362  32.537  15.561  1.00  0.00      MEMB
ATOM   4237  HS  POPC   30       4.223  33.557  16.036  1.00  0.00      MEMB
ATOM   4238  O21 POPC   30       3.314  32.306  14.822  1.00  0.00      MEMB
ATOM   4239  C21 POPC   30       2.773  33.377  14.259  1.00  0.00      MEMB
ATOM   4240  O22 POPC   30       2.773  34.538  14.581  1.00  0.00      MEMB
ATOM   4241  C22 POPC   30       1.909  32.871  13.382  1.00  0.00      MEMB
ATOM   4242  H2R POPC   30       1.217  33.772  13.339  1.00  0.00      MEMB
ATOM   4243  H2S POPC   30       1.644  31.955  14.072  1.00  0.00      MEMB
ATOM   4244  C3  POPC   30       5.395  32.606  14.563  1.00  0.00      MEMB
ATOM   4245  HX  POPC   30       6.093  33.022  15.284  1.00  0.00      MEMB
ATOM   4246  HY  POPC   30       4.931  33.326  13.880  1.00  0.00      MEMB
ATOM   4247  O31 POPC   30       5.878  31.460  13.836  1.00  0.00      MEMB
ATOM   4248  C31 POPC   30       6.368  31.433  12.596  1.00  0.00      MEMB
ATOM   4249  O32 POPC   30       6.606  32.139  11.709  1.00  0.00      MEMB
ATOM   4250  C32 POPC   30       6.881  30.410  11.949  1.00  0.00      MEMB
ATOM   4251  H2X POPC   30       6.786  29.589  12.620  1.00  0.00      MEMB
ATOM   4252  H2Y POPC   30       7.946  30.723  11.653  1.00  0.00      MEMB
ATOM   4253  C23 POPC   30       1.921  32.499  11.971  1.00  0.00      MEMB
ATOM   4254  H3R POPC   30       0.883  32.332  11.575  1.00  0.00      MEMB
ATOM   4255  H3S POPC   30       2.512  31.580  11.948  1.00  0.00      MEMB
ATOM   4256  C24 POPC   30       2.164  33.525  11.061  1.00  0.00      MEMB
ATOM   4257  H4R POPC   30       3.221  33.496  11.319  1.00  0.00      MEMB
ATOM   4258  H4S POPC   30       1.549  34.405  11.387  1.00  0.00      MEMB
ATOM   4259  C25 POPC   30       1.792  32.877   9.771  1.00  0.00      MEMB
ATOM   4260  H5R POPC   30       0.674  32.836   9.709  1.00  0.00      MEMB
ATOM   4261  H5S POPC   30       2.126  31.829   9.635  1.00  0.00      MEMB
ATOM   4262  C26 POPC   30       2.397  33.641   8.704  1.00  0.00      MEMB
ATOM   4263  H6R POPC   30       2.159  34.718   8.817  1.00  0.00      MEMB
ATOM   4264  H6S POPC   30       1.896  33.188   7.828  1.00  0.00      MEMB
ATOM   4265  C27 POPC   30       3.641  33.187   8.129  1.00  0.00      MEMB
ATOM   4266  H7R POPC   30       3.907  32.180   8.434  1.00  0.00      MEMB
ATOM   4267  H7S POPC   30       4.418  33.736   8.515  1.00  0.00      MEMB
ATOM   4268  C28 POPC   30       3.819  33.603   6.694  1.00  0.00      MEMB
ATOM   4269  H8R POPC   30       3.508  32.938   5.939  1.00  0.00      MEMB
ATOM   4270  H8S POPC   30       4.939  33.245   6.753  1.00  0.00      MEMB
ATOM   4271  C29 POPC   30       3.333  35.101   6.435  1.00  0.00      MEMB
ATOM   4272  H91 POPC   30       3.837  35.921   6.686  1.00  0.00      MEMB
ATOM   4273 C210 POPC   30       2.756  36.007   5.716  1.00  0.00      MEMB
ATOM   4274 H101 POPC   30       3.228  37.055   5.571  1.00  0.00      MEMB
ATOM   4275 C211 POPC   30       2.370  35.245   4.662  1.00  0.00      MEMB
ATOM   4276 H11R POPC   30       1.510  35.915   4.806  1.00  0.00      MEMB
ATOM   4277 H11S POPC   30       2.121  34.141   4.876  1.00  0.00      MEMB
ATOM   4278 C212 POPC   30       2.961  35.275   3.345  1.00  0.00      MEMB
ATOM   4279 H12R POPC   30       3.822  34.574   3.323  1.00  0.00      MEMB
ATOM   4280 H12S POPC   30       3.127  36.320   3.020  1.00  0.00      MEMB
ATOM   4281 C213 POPC   30       1.811  34.699   2.652  1.00  0.00      MEMB
ATOM   4282 H13R POPC   30       1.012  35.494   2.771  1.00  0.00      MEMB
ATOM   4283 H13S POPC   30       1.431  33.801   3.214  1.00  0.00      MEMB
ATOM   4284 C214 POPC   30       2.032  34.160   1.250  1.00  0.00      MEMB
ATOM   4285 H14R POPC   30       3.070  33.783   1.233  1.00  0.00      MEMB
ATOM   4286 H14S POPC   30       1.862  34.985   0.530  1.00  0.00      MEMB
ATOM   4287 C215 POPC   30       1.188  32.945   0.816  1.00  0.00      MEMB
ATOM   4288 H15R POPC   30       0.139  33.242   0.637  1.00  0.00      MEMB
ATOM   4289 H15S POPC   30       1.286  32.092   1.516  1.00  0.00      MEMB
ATOM   4290 C216 POPC   30       1.458  32.557  -0.599  1.00  0.00      MEMB
ATOM   4291 H16R POPC   30       2.422  32.040  -0.682  1.00  0.00      MEMB
ATOM   4292 H16S POPC   30       1.466  33.508  -1.100  1.00  0.00      MEMB
ATOM   4293 C217 POPC   30       0.427  31.683  -1.205  1.00  0.00      MEMB
ATOM   4294 H17R POPC   30      -0.654  31.821  -0.978  1.00  0.00      MEMB
ATOM   4295 H17S POPC   30       0.952  30.748  -0.815  1.00  0.00      MEMB
ATOM   4296 C218 POPC   30       0.303  31.374  -2.601  1.00  0.00      MEMB
ATOM   4297 H18R POPC   30       0.186  31.904  -3.458  1.00  0.00      MEMB
ATOM   4298 H18S POPC   30      -0.542  30.743  -2.916  1.00  0.00      MEMB
ATOM   4299 H18T POPC   30       1.312  31.129  -2.877  1.00  0.00      MEMB
ATOM   4300  C33 POPC   30       5.989  30.489  10.633  1.00  0.00      MEMB
ATOM   4301  H3X POPC   30       6.047  31.322   9.864  1.00  0.00      MEMB
ATOM   4302  H3Y POPC   30       4.919  30.289  10.874  1.00  0.00      MEMB
ATOM   4303  C34 POPC   30       6.551  29.507   9.856  1.00  0.00      MEMB
ATOM   4304  H4X POPC   30       6.551  28.872  10.773  1.00  0.00      MEMB
ATOM   4305  H4Y POPC   30       7.647  29.454   9.631  1.00  0.00      MEMB
ATOM   4306  C35 POPC   30       5.520  29.274   8.750  1.00  0.00      MEMB
ATOM   4307  H5X POPC   30       4.576  28.655   8.735  1.00  0.00      MEMB
ATOM   4308  H5Y POPC   30       6.433  28.656   8.658  1.00  0.00      MEMB
ATOM   4309  C36 POPC   30       5.344  29.712   7.355  1.00  0.00      MEMB
ATOM   4310  H6X POPC   30       4.617  30.507   7.565  1.00  0.00      MEMB
ATOM   4311  H6Y POPC   30       4.806  28.951   6.704  1.00  0.00      MEMB
ATOM   4312  C37 POPC   30       6.641  30.134   6.771  1.00  0.00      MEMB
ATOM   4313  H7X POPC   30       7.437  29.351   6.790  1.00  0.00      MEMB
ATOM   4314  H7Y POPC   30       7.002  30.950   7.426  1.00  0.00      MEMB
ATOM   4315  C38 POPC   30       6.351  30.607   5.364  1.00  0.00      MEMB
ATOM   4316  H8X POPC   30       6.360  31.719   5.374  1.00  0.00      MEMB
ATOM   4317  H8Y POPC   30       5.320  30.301   5.074  1.00  0.00      MEMB
ATOM   4318  C39 POPC   30       7.329  30.023   4.349  1.00  0.00      MEMB
ATOM   4319  H9X POPC   30       7.291  28.907   4.283  1.00  0.00      MEMB
ATOM   4320  H9Y POPC   30       8.329  30.304   4.737  1.00  0.00      MEMB
ATOM   4321 C310 POPC   30       7.035  30.496   2.923  1.00  0.00      MEMB
ATOM   4322 H10X POPC   30       7.451  31.504   2.711  1.00  0.00      MEMB
ATOM   4323 H10Y POPC   30       5.927  30.529   2.835  1.00  0.00      MEMB
ATOM   4324 C311 POPC   30       7.474  29.475   1.873  1.00  0.00      MEMB
ATOM   4325 H11X POPC   30       6.786  28.604   1.910  1.00  0.00      MEMB
ATOM   4326 H11Y POPC   30       8.465  29.107   2.141  1.00  0.00      MEMB
ATOM   4327 C312 POPC   30       7.471  29.974   0.436  1.00  0.00      MEMB
ATOM   4328 H12X POPC   30       7.826  29.128  -0.204  1.00  0.00      MEMB
ATOM   4329 H12Y POPC   30       8.148  30.834   0.273  1.00  0.00      MEMB
ATOM   4330 C313 POPC   30       6.075  30.328  -0.016  1.00  0.00      MEMB
ATOM   4331 H13X POPC   30       6.087  31.274  -0.595  1.00  0.00      MEMB
ATOM   4332 H13Y POPC   30       5.350  30.419   0.832  1.00  0.00      MEMB
ATOM   4333 C314 POPC   30       5.599  29.194  -0.855  1.00  0.00      MEMB
ATOM   4334 H14X POPC   30       5.613  28.255  -0.257  1.00  0.00      MEMB
ATOM   4335 H14Y POPC   30       6.178  28.961  -1.776  1.00  0.00      MEMB
ATOM   4336 C315 POPC   30       4.213  29.400  -1.202  1.00  0.00      MEMB
ATOM   4337 H15X POPC   30       4.185  30.151  -2.048  1.00  0.00      MEMB
ATOM   4338 H15Y POPC   30       3.500  29.812  -0.457  1.00  0.00      MEMB
ATOM   4339 C316 POPC   30       3.845  27.954  -1.488  1.00  0.00      MEMB
ATOM   4340 H16X POPC   30       4.122  27.592  -2.494  1.00  0.00      MEMB
ATOM   4341 H16Y POPC   30       2.788  28.108  -1.509  1.00  0.00      MEMB
ATOM   4342 H16Z POPC   30       3.299  27.234  -0.927  1.00  0.00      MEMB
ATOM   4343  N   POPC   31     -10.476  26.167  20.488  1.00  0.00      MEMB
ATOM   4344  C12 POPC   31     -11.026  24.740  20.346  1.00  0.00      MEMB
ATOM   4345 H12A POPC   31     -11.934  24.631  20.935  1.00  0.00      MEMB
ATOM   4346 H12B POPC   31     -10.326  24.009  20.726  1.00  0.00      MEMB
ATOM   4347  C13 POPC   31     -11.521  27.234  20.603  1.00  0.00      MEMB
ATOM   4348 H13A POPC   31     -12.161  27.224  19.708  1.00  0.00      MEMB
ATOM   4349 H13B POPC   31     -12.157  27.135  21.463  1.00  0.00      MEMB
ATOM   4350 H13C POPC   31     -11.041  28.203  20.691  1.00  0.00      MEMB
ATOM   4351  C14 POPC   31      -9.633  26.193  21.689  1.00  0.00      MEMB
ATOM   4352 H14A POPC   31      -9.205  27.183  21.789  1.00  0.00      MEMB
ATOM   4353 H14B POPC   31     -10.174  25.885  22.576  1.00  0.00      MEMB
ATOM   4354 H14C POPC   31      -8.844  25.470  21.522  1.00  0.00      MEMB
ATOM   4355  C15 POPC   31      -9.624  26.534  19.302  1.00  0.00      MEMB
ATOM   4356 H15A POPC   31      -8.736  25.913  19.215  1.00  0.00      MEMB
ATOM   4357 H15B POPC   31      -9.302  27.564  19.356  1.00  0.00      MEMB
ATOM   4358 H15C POPC   31     -10.249  26.419  18.412  1.00  0.00      MEMB
ATOM   4359  C11 POPC   31     -11.431  24.267  18.978  1.00  0.00      MEMB
ATOM   4360 H11A POPC   31     -11.916  23.260  19.086  1.00  0.00      MEMB
ATOM   4361 H11B POPC   31     -10.681  24.257  18.166  1.00  0.00      MEMB
ATOM   4362  P   POPC   31     -13.311  24.806  17.621  1.00  0.00      MEMB
ATOM   4363  O13 POPC   31     -14.337  23.898  18.227  1.00  0.00      MEMB
ATOM   4364  O14 POPC   31     -12.850  24.505  16.252  1.00  0.00      MEMB
ATOM   4365  O12 POPC   31     -12.324  25.223  18.639  1.00  0.00      MEMB
ATOM   4366  O11 POPC   31     -13.627  26.366  17.685  1.00  0.00      MEMB
ATOM   4367  C1  POPC   31     -14.666  26.948  18.520  1.00  0.00      MEMB
ATOM   4368  HA  POPC   31     -14.298  27.103  19.511  1.00  0.00      MEMB
ATOM   4369  HB  POPC   31     -15.053  25.973  19.028  1.00  0.00      MEMB
ATOM   4370  C2  POPC   31     -16.054  28.103  17.787  1.00  0.00      MEMB
ATOM   4371  HS  POPC   31     -17.090  28.086  17.985  1.00  0.00      MEMB
ATOM   4372  O21 POPC   31     -16.925  28.029  16.492  1.00  0.00      MEMB
ATOM   4373  C21 POPC   31     -17.820  27.008  15.952  1.00  0.00      MEMB
ATOM   4374  O22 POPC   31     -18.376  26.028  16.448  1.00  0.00      MEMB
ATOM   4375  C22 POPC   31     -17.473  26.895  14.487  1.00  0.00      MEMB
ATOM   4376  H2R POPC   31     -17.933  27.792  14.157  1.00  0.00      MEMB
ATOM   4377  H2S POPC   31     -18.119  26.046  14.162  1.00  0.00      MEMB
ATOM   4378  C3  POPC   31     -15.466  29.359  17.905  1.00  0.00      MEMB
ATOM   4379  HX  POPC   31     -15.178  29.470  19.008  1.00  0.00      MEMB
ATOM   4380  HY  POPC   31     -16.351  29.872  17.669  1.00  0.00      MEMB
ATOM   4381  O31 POPC   31     -14.548  29.461  16.907  1.00  0.00      MEMB
ATOM   4382  C31 POPC   31     -13.409  29.069  17.314  1.00  0.00      MEMB
ATOM   4383  O32 POPC   31     -12.998  28.977  18.474  1.00  0.00      MEMB
ATOM   4384  C32 POPC   31     -12.607  29.475  16.135  1.00  0.00      MEMB
ATOM   4385  H2X POPC   31     -11.911  30.135  16.638  1.00  0.00      MEMB
ATOM   4386  H2Y POPC   31     -13.181  30.036  15.352  1.00  0.00      MEMB
ATOM   4387  C23 POPC   31     -15.957  26.976  13.929  1.00  0.00      MEMB
ATOM   4388  H3R POPC   31     -15.132  26.259  14.268  1.00  0.00      MEMB
ATOM   4389  H3S POPC   31     -15.437  27.856  14.236  1.00  0.00      MEMB
ATOM   4390  C24 POPC   31     -15.779  26.696  12.496  1.00  0.00      MEMB
ATOM   4391  H4R POPC   31     -15.637  25.668  12.628  1.00  0.00      MEMB
ATOM   4392  H4S POPC   31     -14.818  26.623  12.028  1.00  0.00      MEMB
ATOM   4393  C25 POPC   31     -16.837  27.272  11.633  1.00  0.00      MEMB
ATOM   4394  H5R POPC   31     -16.568  28.275  11.810  1.00  0.00      MEMB
ATOM   4395  H5S POPC   31     -17.884  27.088  11.957  1.00  0.00      MEMB
ATOM   4396  C26 POPC   31     -16.549  27.540  10.175  1.00  0.00      MEMB
ATOM   4397  H6R POPC   31     -17.223  28.316   9.771  1.00  0.00      MEMB
ATOM   4398  H6S POPC   31     -16.794  26.617   9.681  1.00  0.00      MEMB
ATOM   4399  C27 POPC   31     -15.117  27.934   9.847  1.00  0.00      MEMB
ATOM   4400  H7R POPC   31     -15.053  27.968   8.728  1.00  0.00      MEMB
ATOM   4401  H7S POPC   31     -14.508  27.055  10.206  1.00  0.00      MEMB
ATOM   4402  C28 POPC   31     -14.592  29.269  10.399  1.00  0.00      MEMB
ATOM   4403  H8R POPC   31     -14.697  29.300  11.508  1.00  0.00      MEMB
ATOM   4404  H8S POPC   31     -15.084  30.175   9.952  1.00  0.00      MEMB
ATOM   4405  C29 POPC   31     -13.231  28.859   9.909  1.00  0.00      MEMB
ATOM   4406  H91 POPC   31     -12.555  28.794  10.780  1.00  0.00      MEMB
ATOM   4407 C210 POPC   31     -12.737  29.191   8.710  1.00  0.00      MEMB
ATOM   4408 H101 POPC   31     -11.631  29.344   8.598  1.00  0.00      MEMB
ATOM   4409 C211 POPC   31     -13.525  30.087   7.805  1.00  0.00      MEMB
ATOM   4410 H11R POPC   31     -13.052  31.052   7.866  1.00  0.00      MEMB
ATOM   4411 H11S POPC   31     -14.360  30.741   8.100  1.00  0.00      MEMB
ATOM   4412 C212 POPC   31     -13.396  29.556   6.458  1.00  0.00      MEMB
ATOM   4413 H12R POPC   31     -12.745  28.657   6.352  1.00  0.00      MEMB
ATOM   4414 H12S POPC   31     -13.047  30.347   5.830  1.00  0.00      MEMB
ATOM   4415 C213 POPC   31     -14.634  29.321   5.872  1.00  0.00      MEMB
ATOM   4416 H13R POPC   31     -15.240  30.182   6.237  1.00  0.00      MEMB
ATOM   4417 H13S POPC   31     -14.825  28.355   6.375  1.00  0.00      MEMB
ATOM   4418 C214 POPC   31     -14.414  29.236   4.384  1.00  0.00      MEMB
ATOM   4419 H14R POPC   31     -13.676  28.444   4.130  1.00  0.00      MEMB
ATOM   4420 H14S POPC   31     -14.096  30.208   3.945  1.00  0.00      MEMB
ATOM   4421 C215 POPC   31     -15.714  28.775   3.874  1.00  0.00      MEMB
ATOM   4422 H15R POPC   31     -16.007  28.024   4.648  1.00  0.00      MEMB
ATOM   4423 H15S POPC   31     -15.586  28.370   2.847  1.00  0.00      MEMB
ATOM   4424 C216 POPC   31     -16.750  29.799   4.088  1.00  0.00      MEMB
ATOM   4425 H16R POPC   31     -16.799  30.131   5.113  1.00  0.00      MEMB
ATOM   4426 H16S POPC   31     -17.720  29.453   4.284  1.00  0.00      MEMB
ATOM   4427 C217 POPC   31     -16.768  30.810   2.985  1.00  0.00      MEMB
ATOM   4428 H17R POPC   31     -15.787  31.296   3.113  1.00  0.00      MEMB
ATOM   4429 H17S POPC   31     -17.597  31.496   3.259  1.00  0.00      MEMB
ATOM   4430 C218 POPC   31     -16.845  30.352   1.521  1.00  0.00      MEMB
ATOM   4431 H18R POPC   31     -17.693  29.691   1.283  1.00  0.00      MEMB
ATOM   4432 H18S POPC   31     -15.951  29.849   1.122  1.00  0.00      MEMB
ATOM   4433 H18T POPC   31     -16.960  31.263   0.920  1.00  0.00      MEMB
ATOM   4434  C33 POPC   31     -11.929  28.215  15.778  1.00  0.00      MEMB
ATOM   4435  H3X POPC   31     -12.756  27.536  15.476  1.00  0.00      MEMB
ATOM   4436  H3Y POPC   31     -11.408  27.825  16.693  1.00  0.00      MEMB
ATOM   4437  C34 POPC   31     -10.917  28.232  14.674  1.00  0.00      MEMB
ATOM   4438  H4X POPC   31      -9.997  28.684  14.940  1.00  0.00      MEMB
ATOM   4439  H4Y POPC   31     -11.216  28.674  13.715  1.00  0.00      MEMB
ATOM   4440  C35 POPC   31     -10.208  26.923  14.598  1.00  0.00      MEMB
ATOM   4441  H5X POPC   31     -10.102  26.573  15.651  1.00  0.00      MEMB
ATOM   4442  H5Y POPC   31      -9.188  27.092  14.191  1.00  0.00      MEMB
ATOM   4443  C36 POPC   31     -11.006  25.960  13.771  1.00  0.00      MEMB
ATOM   4444  H6X POPC   31     -12.092  26.170  13.926  1.00  0.00      MEMB
ATOM   4445  H6Y POPC   31     -10.726  24.956  14.159  1.00  0.00      MEMB
ATOM   4446  C37 POPC   31     -10.715  26.106  12.284  1.00  0.00      MEMB
ATOM   4447  H7X POPC   31      -9.629  25.942  12.114  1.00  0.00      MEMB
ATOM   4448  H7Y POPC   31     -10.991  27.135  11.955  1.00  0.00      MEMB
ATOM   4449  C38 POPC   31     -11.498  25.192  11.351  1.00  0.00      MEMB
ATOM   4450  H8X POPC   31     -12.594  25.336  11.481  1.00  0.00      MEMB
ATOM   4451  H8Y POPC   31     -11.243  24.116  11.494  1.00  0.00      MEMB
ATOM   4452  C39 POPC   31     -11.113  25.548   9.921  1.00  0.00      MEMB
ATOM   4453  H9X POPC   31     -10.129  25.043   9.766  1.00  0.00      MEMB
ATOM   4454  H9Y POPC   31     -10.986  26.644   9.779  1.00  0.00      MEMB
ATOM   4455 C310 POPC   31     -12.125  25.066   8.893  1.00  0.00      MEMB
ATOM   4456 H10X POPC   31     -13.169  25.354   9.145  1.00  0.00      MEMB
ATOM   4457 H10Y POPC   31     -12.118  23.960   9.006  1.00  0.00      MEMB
ATOM   4458 C311 POPC   31     -11.768  25.557   7.471  1.00  0.00      MEMB
ATOM   4459 H11X POPC   31     -10.678  25.408   7.301  1.00  0.00      MEMB
ATOM   4460 H11Y POPC   31     -11.991  26.635   7.308  1.00  0.00      MEMB
ATOM   4461 C312 POPC   31     -12.521  24.755   6.425  1.00  0.00      MEMB
ATOM   4462 H12X POPC   31     -13.597  25.014   6.420  1.00  0.00      MEMB
ATOM   4463 H12Y POPC   31     -12.419  23.729   6.808  1.00  0.00      MEMB
ATOM   4464 C313 POPC   31     -11.978  24.776   5.001  1.00  0.00      MEMB
ATOM   4465 H13X POPC   31     -12.702  24.248   4.337  1.00  0.00      MEMB
ATOM   4466 H13Y POPC   31     -11.008  24.221   4.938  1.00  0.00      MEMB
ATOM   4467 C314 POPC   31     -11.761  26.122   4.393  1.00  0.00      MEMB
ATOM   4468 H14X POPC   31     -11.138  26.788   5.025  1.00  0.00      MEMB
ATOM   4469 H14Y POPC   31     -12.714  26.660   4.206  1.00  0.00      MEMB
ATOM   4470 C315 POPC   31     -10.926  25.849   3.187  1.00  0.00      MEMB
ATOM   4471 H15X POPC   31     -11.390  25.336   2.314  1.00  0.00      MEMB
ATOM   4472 H15Y POPC   31      -9.901  25.503   3.443  1.00  0.00      MEMB
ATOM   4473 C316 POPC   31     -10.605  27.055   2.625  1.00  0.00      MEMB
ATOM   4474 H16X POPC   31     -11.514  27.460   2.054  1.00  0.00      MEMB
ATOM   4475 H16Y POPC   31      -9.729  26.921   2.004  1.00  0.00      MEMB
ATOM   4476 H16Z POPC   31     -10.004  27.763   3.203  1.00  0.00      MEMB
ATOM   4477  N   POPC   32      20.576  17.317  21.007  1.00  0.00      MEMB
ATOM   4478  C12 POPC   32      21.824  18.152  20.761  1.00  0.00      MEMB
ATOM   4479 H12A POPC   32      22.722  17.563  20.919  1.00  0.00      MEMB
ATOM   4480 H12B POPC   32      21.809  18.905  21.546  1.00  0.00      MEMB
ATOM   4481  C13 POPC   32      20.698  15.993  20.321  1.00  0.00      MEMB
ATOM   4482 H13A POPC   32      21.554  15.419  20.679  1.00  0.00      MEMB
ATOM   4483 H13B POPC   32      19.812  15.454  20.542  1.00  0.00      MEMB
ATOM   4484 H13C POPC   32      20.771  16.047  19.230  1.00  0.00      MEMB
ATOM   4485  C14 POPC   32      20.515  17.091  22.478  1.00  0.00      MEMB
ATOM   4486 H14A POPC   32      21.514  16.862  22.823  1.00  0.00      MEMB
ATOM   4487 H14B POPC   32      20.267  18.033  22.980  1.00  0.00      MEMB
ATOM   4488 H14C POPC   32      19.839  16.319  22.795  1.00  0.00      MEMB
ATOM   4489  C15 POPC   32      19.385  18.139  20.560  1.00  0.00      MEMB
ATOM   4490 H15A POPC   32      19.528  18.454  19.513  1.00  0.00      MEMB
ATOM   4491 H15B POPC   32      19.306  19.029  21.181  1.00  0.00      MEMB
ATOM   4492 H15C POPC   32      18.444  17.642  20.642  1.00  0.00      MEMB
ATOM   4493  C11 POPC   32      21.893  18.906  19.403  1.00  0.00      MEMB
ATOM   4494 H11A POPC   32      22.918  19.298  19.189  1.00  0.00      MEMB
ATOM   4495 H11B POPC   32      21.259  19.810  19.553  1.00  0.00      MEMB
ATOM   4496  P   POPC   32      21.442  18.508  16.804  1.00  0.00      MEMB
ATOM   4497  O13 POPC   32      20.052  18.485  16.293  1.00  0.00      MEMB
ATOM   4498  O14 POPC   32      22.456  17.667  16.135  1.00  0.00      MEMB
ATOM   4499  O12 POPC   32      21.377  18.100  18.335  1.00  0.00      MEMB
ATOM   4500  O11 POPC   32      21.977  19.991  16.969  1.00  0.00      MEMB
ATOM   4501  C1  POPC   32      21.245  21.166  16.659  1.00  0.00      MEMB
ATOM   4502  HA  POPC   32      21.652  21.980  17.297  1.00  0.00      MEMB
ATOM   4503  HB  POPC   32      20.171  21.063  16.914  1.00  0.00      MEMB
ATOM   4504  C2  POPC   32      21.476  21.629  15.191  1.00  0.00      MEMB
ATOM   4505  HS  POPC   32      21.032  22.637  15.053  1.00  0.00      MEMB
ATOM   4506  O21 POPC   32      20.926  20.709  14.254  1.00  0.00      MEMB
ATOM   4507  C21 POPC   32      19.669  20.862  13.955  1.00  0.00      MEMB
ATOM   4508  O22 POPC   32      18.972  21.840  14.195  1.00  0.00      MEMB
ATOM   4509  C22 POPC   32      19.275  19.616  13.220  1.00  0.00      MEMB
ATOM   4510  H2R POPC   32      19.070  18.819  13.994  1.00  0.00      MEMB
ATOM   4511  H2S POPC   32      20.006  19.224  12.501  1.00  0.00      MEMB
ATOM   4512  C3  POPC   32      22.996  21.748  14.934  1.00  0.00      MEMB
ATOM   4513  HX  POPC   32      23.466  20.774  15.223  1.00  0.00      MEMB
ATOM   4514  HY  POPC   32      23.407  22.541  15.596  1.00  0.00      MEMB
ATOM   4515  O31 POPC   32      23.288  22.161  13.591  1.00  0.00      MEMB
ATOM   4516  C31 POPC   32      23.880  21.268  12.812  1.00  0.00      MEMB
ATOM   4517  O32 POPC   32      23.950  20.074  12.991  1.00  0.00      MEMB
ATOM   4518  C32 POPC   32      24.526  22.024  11.658  1.00  0.00      MEMB
ATOM   4519  H2X POPC   32      25.548  21.635  11.508  1.00  0.00      MEMB
ATOM   4520  H2Y POPC   32      24.573  23.100  11.953  1.00  0.00      MEMB
ATOM   4521  C23 POPC   32      18.045  19.806  12.390  1.00  0.00      MEMB
ATOM   4522  H3R POPC   32      17.269  20.381  12.840  1.00  0.00      MEMB
ATOM   4523  H3S POPC   32      17.847  18.757  12.351  1.00  0.00      MEMB
ATOM   4524  C24 POPC   32      17.838  20.608  11.147  1.00  0.00      MEMB
ATOM   4525  H4R POPC   32      18.104  21.638  11.458  1.00  0.00      MEMB
ATOM   4526  H4S POPC   32      16.732  20.623  10.918  1.00  0.00      MEMB
ATOM   4527  C25 POPC   32      18.664  19.997  10.069  1.00  0.00      MEMB
ATOM   4528  H5R POPC   32      18.535  18.890  10.091  1.00  0.00      MEMB
ATOM   4529  H5S POPC   32      19.717  20.233  10.326  1.00  0.00      MEMB
ATOM   4530  C26 POPC   32      18.376  20.532   8.683  1.00  0.00      MEMB
ATOM   4531  H6R POPC   32      18.449  21.639   8.730  1.00  0.00      MEMB
ATOM   4532  H6S POPC   32      17.357  20.212   8.371  1.00  0.00      MEMB
ATOM   4533  C27 POPC   32      19.488  20.075   7.740  1.00  0.00      MEMB
ATOM   4534  H7R POPC   32      19.467  18.964   7.693  1.00  0.00      MEMB
ATOM   4535  H7S POPC   32      20.443  20.416   8.215  1.00  0.00      MEMB
ATOM   4536  C28 POPC   32      19.445  20.598   6.297  1.00  0.00      MEMB
ATOM   4537  H8R POPC   32      18.471  20.379   5.815  1.00  0.00      MEMB
ATOM   4538  H8S POPC   32      20.254  20.089   5.742  1.00  0.00      MEMB
ATOM   4539  C29 POPC   32      19.694  22.051   6.194  1.00  0.00      MEMB
ATOM   4540  H91 POPC   32      18.754  22.619   6.351  1.00  0.00      MEMB
ATOM   4541 C210 POPC   32      20.865  22.673   5.880  1.00  0.00      MEMB
ATOM   4542 H101 POPC   32      20.994  23.753   5.945  1.00  0.00      MEMB
ATOM   4543 C211 POPC   32      22.226  22.223   5.548  1.00  0.00      MEMB
ATOM   4544 H11R POPC   32      22.309  21.144   5.721  1.00  0.00      MEMB
ATOM   4545 H11S POPC   32      22.914  22.772   6.228  1.00  0.00      MEMB
ATOM   4546 C212 POPC   32      22.580  22.644   4.113  1.00  0.00      MEMB
ATOM   4547 H12R POPC   32      23.670  22.479   3.952  1.00  0.00      MEMB
ATOM   4548 H12S POPC   32      22.364  23.728   3.972  1.00  0.00      MEMB
ATOM   4549 C213 POPC   32      21.817  21.827   3.065  1.00  0.00      MEMB
ATOM   4550 H13R POPC   32      20.758  21.695   3.379  1.00  0.00      MEMB
ATOM   4551 H13S POPC   32      22.271  20.815   3.091  1.00  0.00      MEMB
ATOM   4552 C214 POPC   32      21.979  22.321   1.611  1.00  0.00      MEMB
ATOM   4553 H14R POPC   32      21.563  21.539   0.935  1.00  0.00      MEMB
ATOM   4554 H14S POPC   32      23.046  22.454   1.403  1.00  0.00      MEMB
ATOM   4555 C215 POPC   32      21.254  23.574   1.229  1.00  0.00      MEMB
ATOM   4556 H15R POPC   32      21.169  23.767   0.130  1.00  0.00      MEMB
ATOM   4557 H15S POPC   32      21.672  24.507   1.695  1.00  0.00      MEMB
ATOM   4558 C216 POPC   32      19.875  23.323   1.712  1.00  0.00      MEMB
ATOM   4559 H16R POPC   32      19.554  24.169   1.276  1.00  0.00      MEMB
ATOM   4560 H16S POPC   32      19.721  23.345   2.785  1.00  0.00      MEMB
ATOM   4561 C217 POPC   32      18.890  22.357   1.136  1.00  0.00      MEMB
ATOM   4562 H17R POPC   32      17.917  22.485   1.604  1.00  0.00      MEMB
ATOM   4563 H17S POPC   32      19.262  21.422   1.553  1.00  0.00      MEMB
ATOM   4564 C218 POPC   32      18.632  22.387  -0.347  1.00  0.00      MEMB
ATOM   4565 H18R POPC   32      18.191  23.329  -0.741  1.00  0.00      MEMB
ATOM   4566 H18S POPC   32      17.876  21.614  -0.529  1.00  0.00      MEMB
ATOM   4567 H18T POPC   32      19.567  22.148  -0.872  1.00  0.00      MEMB
ATOM   4568  C33 POPC   32      23.778  21.825  10.327  1.00  0.00      MEMB
ATOM   4569  H3X POPC   32      23.984  22.720   9.698  1.00  0.00      MEMB
ATOM   4570  H3Y POPC   32      22.690  21.822  10.532  1.00  0.00      MEMB
ATOM   4571  C34 POPC   32      24.127  20.549   9.524  1.00  0.00      MEMB
ATOM   4572  H4X POPC   32      25.217  20.384   9.378  1.00  0.00      MEMB
ATOM   4573  H4Y POPC   32      23.676  20.683   8.516  1.00  0.00      MEMB
ATOM   4574  C35 POPC   32      23.465  19.274  10.063  1.00  0.00      MEMB
ATOM   4575  H5X POPC   32      22.593  19.564  10.692  1.00  0.00      MEMB
ATOM   4576  H5Y POPC   32      24.162  18.768  10.763  1.00  0.00      MEMB
ATOM   4577  C36 POPC   32      22.948  18.301   8.970  1.00  0.00      MEMB
ATOM   4578  H6X POPC   32      22.008  18.707   8.538  1.00  0.00      MEMB
ATOM   4579  H6Y POPC   32      22.704  17.371   9.522  1.00  0.00      MEMB
ATOM   4580  C37 POPC   32      23.930  17.970   7.818  1.00  0.00      MEMB
ATOM   4581  H7X POPC   32      24.898  17.777   8.329  1.00  0.00      MEMB
ATOM   4582  H7Y POPC   32      24.049  18.864   7.175  1.00  0.00      MEMB
ATOM   4583  C38 POPC   32      23.567  16.794   6.866  1.00  0.00      MEMB
ATOM   4584  H8X POPC   32      23.226  15.937   7.487  1.00  0.00      MEMB
ATOM   4585  H8Y POPC   32      24.488  16.466   6.319  1.00  0.00      MEMB
ATOM   4586  C39 POPC   32      22.484  17.133   5.805  1.00  0.00      MEMB
ATOM   4587  H9X POPC   32      21.631  17.647   6.309  1.00  0.00      MEMB
ATOM   4588  H9Y POPC   32      22.079  16.196   5.362  1.00  0.00      MEMB
ATOM   4589 C310 POPC   32      23.040  17.906   4.584  1.00  0.00      MEMB
ATOM   4590 H10X POPC   32      23.752  18.671   4.948  1.00  0.00      MEMB
ATOM   4591 H10Y POPC   32      22.241  18.447   4.028  1.00  0.00      MEMB
ATOM   4592 C311 POPC   32      23.747  16.966   3.583  1.00  0.00      MEMB
ATOM   4593 H11X POPC   32      23.011  16.218   3.214  1.00  0.00      MEMB
ATOM   4594 H11Y POPC   32      24.563  16.414   4.110  1.00  0.00      MEMB
ATOM   4595 C312 POPC   32      24.373  17.651   2.354  1.00  0.00      MEMB
ATOM   4596 H12X POPC   32      25.178  16.960   2.011  1.00  0.00      MEMB
ATOM   4597 H12Y POPC   32      24.867  18.602   2.636  1.00  0.00      MEMB
ATOM   4598 C313 POPC   32      23.413  17.919   1.178  1.00  0.00      MEMB
ATOM   4599 H13X POPC   32      24.007  18.415   0.376  1.00  0.00      MEMB
ATOM   4600 H13Y POPC   32      22.662  18.683   1.475  1.00  0.00      MEMB
ATOM   4601 C314 POPC   32      22.696  16.630   0.696  1.00  0.00      MEMB
ATOM   4602 H14X POPC   32      21.832  16.420   1.343  1.00  0.00      MEMB
ATOM   4603 H14Y POPC   32      23.408  15.775   0.672  1.00  0.00      MEMB
ATOM   4604 C315 POPC   32      22.256  16.676  -0.732  1.00  0.00      MEMB
ATOM   4605 H15X POPC   32      23.317  16.637  -1.127  1.00  0.00      MEMB
ATOM   4606 H15Y POPC   32      21.659  17.618  -0.911  1.00  0.00      MEMB
ATOM   4607 C316 POPC   32      21.677  15.543  -1.526  1.00  0.00      MEMB
ATOM   4608 H16X POPC   32      22.374  14.685  -1.501  1.00  0.00      MEMB
ATOM   4609 H16Y POPC   32      21.549  15.814  -2.601  1.00  0.00      MEMB
ATOM   4610 H16Z POPC   32      20.699  15.317  -1.089  1.00  0.00      MEMB
ATOM   4611  N   POPC   33      11.161  27.162  20.710  1.00  0.00      MEMB
ATOM   4612  C12 POPC   33      12.143  28.300  20.475  1.00  0.00      MEMB
ATOM   4613 H12A POPC   33      12.613  28.533  21.419  1.00  0.00      MEMB
ATOM   4614 H12B POPC   33      11.572  29.170  20.152  1.00  0.00      MEMB
ATOM   4615  C13 POPC   33      10.337  27.489  21.881  1.00  0.00      MEMB
ATOM   4616 H13A POPC   33       9.638  26.690  22.063  1.00  0.00      MEMB
ATOM   4617 H13B POPC   33      11.007  27.543  22.734  1.00  0.00      MEMB
ATOM   4618 H13C POPC   33       9.783  28.407  21.743  1.00  0.00      MEMB
ATOM   4619  C14 POPC   33      10.236  27.050  19.551  1.00  0.00      MEMB
ATOM   4620 H14A POPC   33      10.755  27.460  18.677  1.00  0.00      MEMB
ATOM   4621 H14B POPC   33       9.967  26.035  19.290  1.00  0.00      MEMB
ATOM   4622 H14C POPC   33       9.366  27.652  19.743  1.00  0.00      MEMB
ATOM   4623  C15 POPC   33      11.834  25.864  21.004  1.00  0.00      MEMB
ATOM   4624 H15A POPC   33      12.471  25.964  21.875  1.00  0.00      MEMB
ATOM   4625 H15B POPC   33      12.410  25.511  20.152  1.00  0.00      MEMB
ATOM   4626 H15C POPC   33      11.123  25.083  21.277  1.00  0.00      MEMB
ATOM   4627  C11 POPC   33      13.221  28.079  19.394  1.00  0.00      MEMB
ATOM   4628 H11A POPC   33      13.840  27.206  19.684  1.00  0.00      MEMB
ATOM   4629 H11B POPC   33      13.926  28.946  19.322  1.00  0.00      MEMB
ATOM   4630  P   POPC   33      12.222  29.032  17.187  1.00  0.00      MEMB
ATOM   4631  O13 POPC   33      13.456  29.741  16.846  1.00  0.00      MEMB
ATOM   4632  O14 POPC   33      11.125  29.701  17.938  1.00  0.00      MEMB
ATOM   4633  O12 POPC   33      12.606  27.800  18.142  1.00  0.00      MEMB
ATOM   4634  O11 POPC   33      11.623  28.416  15.881  1.00  0.00      MEMB
ATOM   4635  C1  POPC   33      10.746  27.316  15.891  1.00  0.00      MEMB
ATOM   4636  HA  POPC   33      10.126  27.412  14.976  1.00  0.00      MEMB
ATOM   4637  HB  POPC   33      10.040  27.329  16.753  1.00  0.00      MEMB
ATOM   4638  C2  POPC   33      11.542  25.983  15.966  1.00  0.00      MEMB
ATOM   4639  HS  POPC   33      12.137  25.983  16.910  1.00  0.00      MEMB
ATOM   4640  O21 POPC   33      12.360  25.776  14.810  1.00  0.00      MEMB
ATOM   4641  C21 POPC   33      13.589  26.194  14.875  1.00  0.00      MEMB
ATOM   4642  O22 POPC   33      14.136  26.746  15.807  1.00  0.00      MEMB
ATOM   4643  C22 POPC   33      14.354  25.779  13.623  1.00  0.00      MEMB
ATOM   4644  H2R POPC   33      14.329  24.668  13.566  1.00  0.00      MEMB
ATOM   4645  H2S POPC   33      15.405  26.094  13.748  1.00  0.00      MEMB
ATOM   4646  C3  POPC   33      10.573  24.800  16.061  1.00  0.00      MEMB
ATOM   4647  HX  POPC   33      10.231  24.773  17.113  1.00  0.00      MEMB
ATOM   4648  HY  POPC   33      11.077  23.822  15.894  1.00  0.00      MEMB
ATOM   4649  O31 POPC   33       9.447  25.012  15.193  1.00  0.00      MEMB
ATOM   4650  C31 POPC   33       9.626  24.646  13.936  1.00  0.00      MEMB
ATOM   4651  O32 POPC   33      10.594  24.102  13.451  1.00  0.00      MEMB
ATOM   4652  C32 POPC   33       8.428  25.039  13.166  1.00  0.00      MEMB
ATOM   4653  H2X POPC   33       8.116  26.076  13.445  1.00  0.00      MEMB
ATOM   4654  H2Y POPC   33       7.587  24.362  13.409  1.00  0.00      MEMB
ATOM   4655  C23 POPC   33      13.767  26.383  12.332  1.00  0.00      MEMB
ATOM   4656  H3R POPC   33      12.757  25.930  12.180  1.00  0.00      MEMB
ATOM   4657  H3S POPC   33      14.396  26.021  11.489  1.00  0.00      MEMB
ATOM   4658  C24 POPC   33      13.667  27.926  12.291  1.00  0.00      MEMB
ATOM   4659  H4R POPC   33      14.581  28.378  11.846  1.00  0.00      MEMB
ATOM   4660  H4S POPC   33      13.591  28.371  13.312  1.00  0.00      MEMB
ATOM   4661  C25 POPC   33      12.362  28.376  11.611  1.00  0.00      MEMB
ATOM   4662  H5R POPC   33      11.559  27.688  11.963  1.00  0.00      MEMB
ATOM   4663  H5S POPC   33      12.369  28.271  10.510  1.00  0.00      MEMB
ATOM   4664  C26 POPC   33      11.979  29.832  11.914  1.00  0.00      MEMB
ATOM   4665  H6R POPC   33      12.730  30.515  11.468  1.00  0.00      MEMB
ATOM   4666  H6S POPC   33      12.007  30.035  13.012  1.00  0.00      MEMB
ATOM   4667  C27 POPC   33      10.596  30.176  11.332  1.00  0.00      MEMB
ATOM   4668  H7R POPC   33      10.287  31.140  11.792  1.00  0.00      MEMB
ATOM   4669  H7S POPC   33       9.881  29.398  11.675  1.00  0.00      MEMB
ATOM   4670  C28 POPC   33      10.495  30.200   9.790  1.00  0.00      MEMB
ATOM   4671  H8R POPC   33       9.446  30.182   9.473  1.00  0.00      MEMB
ATOM   4672  H8S POPC   33      10.975  29.294   9.379  1.00  0.00      MEMB
ATOM   4673  C29 POPC   33      11.081  31.407   9.177  1.00  0.00      MEMB
ATOM   4674  H91 POPC   33      10.442  32.323   9.228  1.00  0.00      MEMB
ATOM   4675 C210 POPC   33      12.300  31.430   8.612  1.00  0.00      MEMB
ATOM   4676 H101 POPC   33      12.830  32.357   8.449  1.00  0.00      MEMB
ATOM   4677 C211 POPC   33      13.354  30.442   8.400  1.00  0.00      MEMB
ATOM   4678 H11R POPC   33      13.228  29.568   9.046  1.00  0.00      MEMB
ATOM   4679 H11S POPC   33      14.302  30.954   8.679  1.00  0.00      MEMB
ATOM   4680 C212 POPC   33      13.403  30.016   6.931  1.00  0.00      MEMB
ATOM   4681 H12R POPC   33      13.174  30.838   6.215  1.00  0.00      MEMB
ATOM   4682 H12S POPC   33      12.618  29.252   6.731  1.00  0.00      MEMB
ATOM   4683 C213 POPC   33      14.787  29.453   6.603  1.00  0.00      MEMB
ATOM   4684 H13R POPC   33      15.213  28.917   7.484  1.00  0.00      MEMB
ATOM   4685 H13S POPC   33      15.466  30.289   6.325  1.00  0.00      MEMB
ATOM   4686 C214 POPC   33      14.730  28.528   5.402  1.00  0.00      MEMB
ATOM   4687 H14R POPC   33      13.843  27.870   5.519  1.00  0.00      MEMB
ATOM   4688 H14S POPC   33      15.634  27.885   5.391  1.00  0.00      MEMB
ATOM   4689 C215 POPC   33      14.652  29.356   4.116  1.00  0.00      MEMB
ATOM   4690 H15R POPC   33      15.491  30.095   4.084  1.00  0.00      MEMB
ATOM   4691 H15S POPC   33      13.697  29.917   4.145  1.00  0.00      MEMB
ATOM   4692 C216 POPC   33      14.550  28.535   2.840  1.00  0.00      MEMB
ATOM   4693 H16R POPC   33      14.746  29.172   1.939  1.00  0.00      MEMB
ATOM   4694 H16S POPC   33      13.593  28.000   2.790  1.00  0.00      MEMB
ATOM   4695 C217 POPC   33      15.397  27.326   2.805  1.00  0.00      MEMB
ATOM   4696 H17R POPC   33      15.469  26.666   3.676  1.00  0.00      MEMB
ATOM   4697 H17S POPC   33      16.341  27.894   2.964  1.00  0.00      MEMB
ATOM   4698 C218 POPC   33      15.185  26.464   1.507  1.00  0.00      MEMB
ATOM   4699 H18R POPC   33      15.841  25.599   1.595  1.00  0.00      MEMB
ATOM   4700 H18S POPC   33      15.590  26.935   0.574  1.00  0.00      MEMB
ATOM   4701 H18T POPC   33      14.320  25.850   1.388  1.00  0.00      MEMB
ATOM   4702  C33 POPC   33       8.814  24.946  11.685  1.00  0.00      MEMB
ATOM   4703  H3X POPC   33       8.551  23.974  11.166  1.00  0.00      MEMB
ATOM   4704  H3Y POPC   33       9.806  25.283  11.390  1.00  0.00      MEMB
ATOM   4705  C34 POPC   33       8.059  25.997  11.039  1.00  0.00      MEMB
ATOM   4706  H4X POPC   33       7.774  26.968  11.495  1.00  0.00      MEMB
ATOM   4707  H4Y POPC   33       7.265  25.306  11.423  1.00  0.00      MEMB
ATOM   4708  C35 POPC   33       8.313  26.204   9.538  1.00  0.00      MEMB
ATOM   4709  H5X POPC   33       9.118  26.850   9.210  1.00  0.00      MEMB
ATOM   4710  H5Y POPC   33       7.702  27.050   9.329  1.00  0.00      MEMB
ATOM   4711  C36 POPC   33       8.037  25.064   8.568  1.00  0.00      MEMB
ATOM   4712  H6X POPC   33       7.786  25.304   7.462  1.00  0.00      MEMB
ATOM   4713  H6Y POPC   33       7.260  24.362   8.963  1.00  0.00      MEMB
ATOM   4714  C37 POPC   33       9.259  24.410   8.469  1.00  0.00      MEMB
ATOM   4715  H7X POPC   33       8.696  23.538   8.003  1.00  0.00      MEMB
ATOM   4716  H7Y POPC   33       9.606  23.982   9.392  1.00  0.00      MEMB
ATOM   4717  C38 POPC   33      10.397  25.271   7.775  1.00  0.00      MEMB
ATOM   4718  H8X POPC   33      11.311  24.655   7.650  1.00  0.00      MEMB
ATOM   4719  H8Y POPC   33      10.713  26.063   8.467  1.00  0.00      MEMB
ATOM   4720  C39 POPC   33      10.092  25.896   6.362  1.00  0.00      MEMB
ATOM   4721  H9X POPC   33       9.390  26.711   6.551  1.00  0.00      MEMB
ATOM   4722  H9Y POPC   33       9.477  25.310   5.643  1.00  0.00      MEMB
ATOM   4723 C310 POPC   33      11.312  26.220   5.483  1.00  0.00      MEMB
ATOM   4724 H10X POPC   33      11.689  25.360   4.867  1.00  0.00      MEMB
ATOM   4725 H10Y POPC   33      12.139  26.582   6.129  1.00  0.00      MEMB
ATOM   4726 C311 POPC   33      10.937  27.406   4.614  1.00  0.00      MEMB
ATOM   4727 H11X POPC   33      11.854  27.936   4.285  1.00  0.00      MEMB
ATOM   4728 H11Y POPC   33      10.358  28.066   5.291  1.00  0.00      MEMB
ATOM   4729 C312 POPC   33       9.990  27.141   3.463  1.00  0.00      MEMB
ATOM   4730 H12X POPC   33       9.774  28.121   2.993  1.00  0.00      MEMB
ATOM   4731 H12Y POPC   33       9.030  26.692   3.783  1.00  0.00      MEMB
ATOM   4732 C313 POPC   33      10.618  26.347   2.373  1.00  0.00      MEMB
ATOM   4733 H13X POPC   33      10.724  25.276   2.640  1.00  0.00      MEMB
ATOM   4734 H13Y POPC   33      11.648  26.717   2.219  1.00  0.00      MEMB
ATOM   4735 C314 POPC   33       9.870  26.680   1.102  1.00  0.00      MEMB
ATOM   4736 H14X POPC   33       9.570  27.708   0.892  1.00  0.00      MEMB
ATOM   4737 H14Y POPC   33       8.864  26.503   1.173  1.00  0.00      MEMB
ATOM   4738 C315 POPC   33      10.536  25.940  -0.049  1.00  0.00      MEMB
ATOM   4739 H15X POPC   33      10.165  26.052  -1.102  1.00  0.00      MEMB
ATOM   4740 H15Y POPC   33      10.897  24.953   0.263  1.00  0.00      MEMB
ATOM   4741 C316 POPC   33      11.929  25.958  -0.082  1.00  0.00      MEMB
ATOM   4742 H16X POPC   33      12.289  25.856  -1.141  1.00  0.00      MEMB
ATOM   4743 H16Y POPC   33      12.745  26.180   0.596  1.00  0.00      MEMB
ATOM   4744 H16Z POPC   33      11.494  26.995   0.141  1.00  0.00      MEMB
ATOM   4745  N   POPC   34      27.173 -11.765  17.407  1.00  0.00      MEMB
ATOM   4746  C12 POPC   34      26.147 -12.761  17.742  1.00  0.00      MEMB
ATOM   4747 H12A POPC   34      26.561 -13.664  18.197  1.00  0.00      MEMB
ATOM   4748 H12B POPC   34      25.929 -13.150  16.739  1.00  0.00      MEMB
ATOM   4749  C13 POPC   34      27.869 -11.423  18.668  1.00  0.00      MEMB
ATOM   4750 H13A POPC   34      28.804 -10.923  18.487  1.00  0.00      MEMB
ATOM   4751 H13B POPC   34      27.217 -10.746  19.213  1.00  0.00      MEMB
ATOM   4752 H13C POPC   34      27.945 -12.290  19.329  1.00  0.00      MEMB
ATOM   4753  C14 POPC   34      28.054 -12.425  16.389  1.00  0.00      MEMB
ATOM   4754 H14A POPC   34      27.437 -12.745  15.542  1.00  0.00      MEMB
ATOM   4755 H14B POPC   34      28.822 -11.768  16.013  1.00  0.00      MEMB
ATOM   4756 H14C POPC   34      28.514 -13.310  16.808  1.00  0.00      MEMB
ATOM   4757  C15 POPC   34      26.540 -10.596  16.746  1.00  0.00      MEMB
ATOM   4758 H15A POPC   34      26.035 -10.876  15.819  1.00  0.00      MEMB
ATOM   4759 H15B POPC   34      27.293  -9.857  16.518  1.00  0.00      MEMB
ATOM   4760 H15C POPC   34      25.828 -10.124  17.416  1.00  0.00      MEMB
ATOM   4761  C11 POPC   34      24.795 -12.468  18.480  1.00  0.00      MEMB
ATOM   4762 H11A POPC   34      24.247 -13.385  18.748  1.00  0.00      MEMB
ATOM   4763 H11B POPC   34      24.083 -11.961  17.802  1.00  0.00      MEMB
ATOM   4764  P   POPC   34      23.910 -11.816  20.863  1.00  0.00      MEMB
ATOM   4765  O13 POPC   34      24.641 -11.414  22.084  1.00  0.00      MEMB
ATOM   4766  O14 POPC   34      23.200 -13.111  20.884  1.00  0.00      MEMB
ATOM   4767  O12 POPC   34      25.014 -11.826  19.702  1.00  0.00      MEMB
ATOM   4768  O11 POPC   34      22.918 -10.735  20.399  1.00  0.00      MEMB
ATOM   4769  C1  POPC   34      23.388  -9.701  19.595  1.00  0.00      MEMB
ATOM   4770  HA  POPC   34      24.386  -9.819  19.106  1.00  0.00      MEMB
ATOM   4771  HB  POPC   34      23.444  -8.777  20.211  1.00  0.00      MEMB
ATOM   4772  C2  POPC   34      22.382  -9.395  18.556  1.00  0.00      MEMB
ATOM   4773  HS  POPC   34      21.353  -9.289  19.006  1.00  0.00      MEMB
ATOM   4774  O21 POPC   34      22.399 -10.340  17.457  1.00  0.00      MEMB
ATOM   4775  C21 POPC   34      21.340 -11.115  17.396  1.00  0.00      MEMB
ATOM   4776  O22 POPC   34      20.389 -11.085  18.137  1.00  0.00      MEMB
ATOM   4777  C22 POPC   34      21.488 -12.143  16.291  1.00  0.00      MEMB
ATOM   4778  H2R POPC   34      20.525 -12.438  15.832  1.00  0.00      MEMB
ATOM   4779  H2S POPC   34      21.955 -13.012  16.771  1.00  0.00      MEMB
ATOM   4780  C3  POPC   34      23.017  -7.984  18.284  1.00  0.00      MEMB
ATOM   4781  HX  POPC   34      22.744  -7.125  18.918  1.00  0.00      MEMB
ATOM   4782  HY  POPC   34      22.212  -7.612  17.955  1.00  0.00      MEMB
ATOM   4783  O31 POPC   34      24.139  -7.721  17.406  1.00  0.00      MEMB
ATOM   4784  C31 POPC   34      24.007  -7.956  16.122  1.00  0.00      MEMB
ATOM   4785  O32 POPC   34      23.126  -8.518  15.556  1.00  0.00      MEMB
ATOM   4786  C32 POPC   34      25.168  -7.730  15.326  1.00  0.00      MEMB
ATOM   4787  H2X POPC   34      25.868  -8.495  15.671  1.00  0.00      MEMB
ATOM   4788  H2Y POPC   34      25.530  -6.677  15.347  1.00  0.00      MEMB
ATOM   4789  C23 POPC   34      22.446 -11.675  15.230  1.00  0.00      MEMB
ATOM   4790  H3R POPC   34      23.457 -11.887  15.634  1.00  0.00      MEMB
ATOM   4791  H3S POPC   34      22.235 -10.597  15.067  1.00  0.00      MEMB
ATOM   4792  C24 POPC   34      22.344 -12.383  13.896  1.00  0.00      MEMB
ATOM   4793  H4R POPC   34      22.699 -11.750  13.094  1.00  0.00      MEMB
ATOM   4794  H4S POPC   34      21.255 -12.567  13.713  1.00  0.00      MEMB
ATOM   4795  C25 POPC   34      23.414 -13.496  13.782  1.00  0.00      MEMB
ATOM   4796  H5R POPC   34      22.935 -13.969  14.527  1.00  0.00      MEMB
ATOM   4797  H5S POPC   34      24.309 -13.542  14.395  1.00  0.00      MEMB
ATOM   4798  C26 POPC   34      23.522 -14.393  12.548  1.00  0.00      MEMB
ATOM   4799  H6R POPC   34      22.607 -14.769  12.137  1.00  0.00      MEMB
ATOM   4800  H6S POPC   34      23.960 -15.389  12.722  1.00  0.00      MEMB
ATOM   4801  C27 POPC   34      24.119 -13.512  11.546  1.00  0.00      MEMB
ATOM   4802  H7R POPC   34      25.168 -13.466  11.797  1.00  0.00      MEMB
ATOM   4803  H7S POPC   34      23.536 -12.554  11.553  1.00  0.00      MEMB
ATOM   4804  C28 POPC   34      24.001 -13.979  10.191  1.00  0.00      MEMB
ATOM   4805  H8R POPC   34      22.946 -14.208  10.352  1.00  0.00      MEMB
ATOM   4806  H8S POPC   34      24.220 -15.037   9.949  1.00  0.00      MEMB
ATOM   4807  C29 POPC   34      24.485 -12.932   9.148  1.00  0.00      MEMB
ATOM   4808  H91 POPC   34      25.526 -13.183   8.949  1.00  0.00      MEMB
ATOM   4809 C210 POPC   34      23.963 -11.903   8.360  1.00  0.00      MEMB
ATOM   4810 H101 POPC   34      24.642 -11.433   7.652  1.00  0.00      MEMB
ATOM   4811 C211 POPC   34      22.602 -11.231   8.101  1.00  0.00      MEMB
ATOM   4812 H11R POPC   34      22.561 -10.161   8.185  1.00  0.00      MEMB
ATOM   4813 H11S POPC   34      22.101 -11.256   9.074  1.00  0.00      MEMB
ATOM   4814 C212 POPC   34      21.626 -11.573   6.872  1.00  0.00      MEMB
ATOM   4815 H12R POPC   34      20.538 -11.683   6.967  1.00  0.00      MEMB
ATOM   4816 H12S POPC   34      21.339 -12.626   6.843  1.00  0.00      MEMB
ATOM   4817 C213 POPC   34      22.158 -11.170   5.538  1.00  0.00      MEMB
ATOM   4818 H13R POPC   34      23.243 -11.480   5.546  1.00  0.00      MEMB
ATOM   4819 H13S POPC   34      22.082 -10.102   5.679  1.00  0.00      MEMB
ATOM   4820 C214 POPC   34      21.298 -11.734   4.323  1.00  0.00      MEMB
ATOM   4821 H14R POPC   34      21.744 -11.397   3.388  1.00  0.00      MEMB
ATOM   4822 H14S POPC   34      20.291 -11.351   4.534  1.00  0.00      MEMB
ATOM   4823 C215 POPC   34      20.980 -13.169   3.862  1.00  0.00      MEMB
ATOM   4824 H15R POPC   34      20.246 -13.708   4.445  1.00  0.00      MEMB
ATOM   4825 H15S POPC   34      21.632 -13.935   3.975  1.00  0.00      MEMB
ATOM   4826 C216 POPC   34      21.220 -13.631   2.459  1.00  0.00      MEMB
ATOM   4827 H16R POPC   34      20.537 -13.129   1.909  1.00  0.00      MEMB
ATOM   4828 H16S POPC   34      21.142 -14.753   2.317  1.00  0.00      MEMB
ATOM   4829 C217 POPC   34      22.343 -13.068   1.786  1.00  0.00      MEMB
ATOM   4830 H17R POPC   34      23.071 -13.309   2.520  1.00  0.00      MEMB
ATOM   4831 H17S POPC   34      22.768 -12.075   1.815  1.00  0.00      MEMB
ATOM   4832 C218 POPC   34      22.413 -13.758   0.468  1.00  0.00      MEMB
ATOM   4833 H18R POPC   34      23.290 -13.274   0.132  1.00  0.00      MEMB
ATOM   4834 H18S POPC   34      21.934 -13.469  -0.451  1.00  0.00      MEMB
ATOM   4835 H18T POPC   34      22.700 -14.813   0.629  1.00  0.00      MEMB
ATOM   4836  C33 POPC   34      24.826  -8.088  13.882  1.00  0.00      MEMB
ATOM   4837  H3X POPC   34      25.912  -7.883  13.760  1.00  0.00      MEMB
ATOM   4838  H3Y POPC   34      24.222  -7.333  13.308  1.00  0.00      MEMB
ATOM   4839  C34 POPC   34      24.761  -9.481  13.173  1.00  0.00      MEMB
ATOM   4840  H4X POPC   34      23.779  -9.879  13.476  1.00  0.00      MEMB
ATOM   4841  H4Y POPC   34      25.588 -10.129  13.510  1.00  0.00      MEMB
ATOM   4842  C35 POPC   34      24.769  -9.611  11.604  1.00  0.00      MEMB
ATOM   4843  H5X POPC   34      24.243  -8.768  11.103  1.00  0.00      MEMB
ATOM   4844  H5Y POPC   34      24.135 -10.486  11.346  1.00  0.00      MEMB
ATOM   4845  C36 POPC   34      26.155  -9.911  10.963  1.00  0.00      MEMB
ATOM   4846  H6X POPC   34      26.596 -10.861  11.243  1.00  0.00      MEMB
ATOM   4847  H6Y POPC   34      26.977  -9.336  11.423  1.00  0.00      MEMB
ATOM   4848  C37 POPC   34      26.216  -9.680   9.445  1.00  0.00      MEMB
ATOM   4849  H7X POPC   34      25.357  -9.060   9.076  1.00  0.00      MEMB
ATOM   4850  H7Y POPC   34      26.207 -10.651   8.935  1.00  0.00      MEMB
ATOM   4851  C38 POPC   34      27.547  -9.101   8.997  1.00  0.00      MEMB
ATOM   4852  H8X POPC   34      28.454  -9.613   9.282  1.00  0.00      MEMB
ATOM   4853  H8Y POPC   34      27.771  -8.298   9.713  1.00  0.00      MEMB
ATOM   4854  C39 POPC   34      27.552  -8.825   7.480  1.00  0.00      MEMB
ATOM   4855  H9X POPC   34      28.517  -8.379   7.150  1.00  0.00      MEMB
ATOM   4856  H9Y POPC   34      26.704  -8.159   7.283  1.00  0.00      MEMB
ATOM   4857 C310 POPC   34      26.918  -9.772   6.477  1.00  0.00      MEMB
ATOM   4858 H10X POPC   34      25.829  -9.899   6.722  1.00  0.00      MEMB
ATOM   4859 H10Y POPC   34      27.482 -10.688   6.550  1.00  0.00      MEMB
ATOM   4860 C311 POPC   34      26.950  -9.311   5.030  1.00  0.00      MEMB
ATOM   4861 H11X POPC   34      27.965  -9.046   4.642  1.00  0.00      MEMB
ATOM   4862 H11Y POPC   34      26.298  -8.426   5.079  1.00  0.00      MEMB
ATOM   4863 C312 POPC   34      26.235 -10.273   4.099  1.00  0.00      MEMB
ATOM   4864 H12X POPC   34      25.297 -10.634   4.585  1.00  0.00      MEMB
ATOM   4865 H12Y POPC   34      26.842 -11.162   3.879  1.00  0.00      MEMB
ATOM   4866 C313 POPC   34      25.969  -9.599   2.786  1.00  0.00      MEMB
ATOM   4867 H13X POPC   34      26.736  -9.781   2.015  1.00  0.00      MEMB
ATOM   4868 H13Y POPC   34      25.882  -8.502   2.948  1.00  0.00      MEMB
ATOM   4869 C314 POPC   34      24.804 -10.152   2.103  1.00  0.00      MEMB
ATOM   4870 H14X POPC   34      24.061 -10.249   2.921  1.00  0.00      MEMB
ATOM   4871 H14Y POPC   34      24.704 -11.208   1.836  1.00  0.00      MEMB
ATOM   4872 C315 POPC   34      24.854  -9.458   0.744  1.00  0.00      MEMB
ATOM   4873 H15X POPC   34      24.910  -9.842  -0.286  1.00  0.00      MEMB
ATOM   4874 H15Y POPC   34      24.988  -8.394   0.457  1.00  0.00      MEMB
ATOM   4875 C316 POPC   34      23.653  -9.602   0.604  1.00  0.00      MEMB
ATOM   4876 H16X POPC   34      22.986  -9.218   1.354  1.00  0.00      MEMB
ATOM   4877 H16Y POPC   34      23.107 -10.562   0.508  1.00  0.00      MEMB
ATOM   4878 H16Z POPC   34      23.533  -8.776  -0.325  1.00  0.00      MEMB
ATOM   4879  N   POPC   35     -26.449  -1.490  20.488  1.00  0.00      MEMB
ATOM   4880  C12 POPC   35     -27.575  -0.449  20.510  1.00  0.00      MEMB
ATOM   4881 H12A POPC   35     -27.237   0.554  20.257  1.00  0.00      MEMB
ATOM   4882 H12B POPC   35     -27.937  -0.351  21.518  1.00  0.00      MEMB
ATOM   4883  C13 POPC   35     -25.754  -1.415  19.153  1.00  0.00      MEMB
ATOM   4884 H13A POPC   35     -24.903  -2.083  19.076  1.00  0.00      MEMB
ATOM   4885 H13B POPC   35     -26.480  -1.692  18.385  1.00  0.00      MEMB
ATOM   4886 H13C POPC   35     -25.416  -0.419  18.915  1.00  0.00      MEMB
ATOM   4887  C14 POPC   35     -25.438  -1.203  21.542  1.00  0.00      MEMB
ATOM   4888 H14A POPC   35     -25.864  -1.231  22.531  1.00  0.00      MEMB
ATOM   4889 H14B POPC   35     -24.600  -1.915  21.531  1.00  0.00      MEMB
ATOM   4890 H14C POPC   35     -25.016  -0.224  21.351  1.00  0.00      MEMB
ATOM   4891  C15 POPC   35     -27.028  -2.875  20.662  1.00  0.00      MEMB
ATOM   4892 H15A POPC   35     -27.705  -2.921  21.502  1.00  0.00      MEMB
ATOM   4893 H15B POPC   35     -26.281  -3.646  20.842  1.00  0.00      MEMB
ATOM   4894 H15C POPC   35     -27.587  -3.220  19.786  1.00  0.00      MEMB
ATOM   4895  C11 POPC   35     -28.814  -0.733  19.632  1.00  0.00      MEMB
ATOM   4896 H11A POPC   35     -29.381   0.223  19.524  1.00  0.00      MEMB
ATOM   4897 H11B POPC   35     -29.436  -1.472  20.185  1.00  0.00      MEMB
ATOM   4898  P   POPC   35     -29.558  -1.895  17.427  1.00  0.00      MEMB
ATOM   4899  O13 POPC   35     -30.913  -1.480  17.845  1.00  0.00      MEMB
ATOM   4900  O14 POPC   35     -29.261  -3.342  17.417  1.00  0.00      MEMB
ATOM   4901  O12 POPC   35     -28.461  -1.229  18.355  1.00  0.00      MEMB
ATOM   4902  O11 POPC   35     -29.123  -1.240  16.077  1.00  0.00      MEMB
ATOM   4903  C1  POPC   35     -28.469   0.001  15.950  1.00  0.00      MEMB
ATOM   4904  HA  POPC   35     -27.404  -0.121  16.229  1.00  0.00      MEMB
ATOM   4905  HB  POPC   35     -28.857   0.785  16.648  1.00  0.00      MEMB
ATOM   4906  C2  POPC   35     -28.688   0.397  14.478  1.00  0.00      MEMB
ATOM   4907  HS  POPC   35     -29.638   0.022  14.077  1.00  0.00      MEMB
ATOM   4908  O21 POPC   35     -27.542  -0.110  13.733  1.00  0.00      MEMB
ATOM   4909  C21 POPC   35     -27.703  -1.124  12.929  1.00  0.00      MEMB
ATOM   4910  O22 POPC   35     -28.758  -1.686  12.700  1.00  0.00      MEMB
ATOM   4911  C22 POPC   35     -26.344  -1.503  12.270  1.00  0.00      MEMB
ATOM   4912  H2R POPC   35     -25.971  -2.396  12.812  1.00  0.00      MEMB
ATOM   4913  H2S POPC   35     -25.580  -0.708  12.356  1.00  0.00      MEMB
ATOM   4914  C3  POPC   35     -28.870   1.971  14.402  1.00  0.00      MEMB
ATOM   4915  HX  POPC   35     -28.250   2.243  15.270  1.00  0.00      MEMB
ATOM   4916  HY  POPC   35     -29.760   2.407  14.881  1.00  0.00      MEMB
ATOM   4917  O31 POPC   35     -28.443   2.627  13.106  1.00  0.00      MEMB
ATOM   4918  C31 POPC   35     -29.349   2.304  12.274  1.00  0.00      MEMB
ATOM   4919  O32 POPC   35     -30.406   1.910  12.748  1.00  0.00      MEMB
ATOM   4920  C32 POPC   35     -28.870   2.565  10.770  1.00  0.00      MEMB
ATOM   4921  H2X POPC   35     -27.808   2.409  10.649  1.00  0.00      MEMB
ATOM   4922  H2Y POPC   35     -28.903   3.598  10.694  1.00  0.00      MEMB
ATOM   4923  C23 POPC   35     -26.471  -2.016  10.820  1.00  0.00      MEMB
ATOM   4924  H3R POPC   35     -27.271  -2.790  10.833  1.00  0.00      MEMB
ATOM   4925  H3S POPC   35     -25.521  -2.514  10.521  1.00  0.00      MEMB
ATOM   4926  C24 POPC   35     -26.872  -0.985   9.764  1.00  0.00      MEMB
ATOM   4927  H4R POPC   35     -27.891  -0.636  10.043  1.00  0.00      MEMB
ATOM   4928  H4S POPC   35     -26.965  -1.539   8.806  1.00  0.00      MEMB
ATOM   4929  C25 POPC   35     -25.864   0.159   9.544  1.00  0.00      MEMB
ATOM   4930  H5R POPC   35     -24.841  -0.240   9.694  1.00  0.00      MEMB
ATOM   4931  H5S POPC   35     -26.067   0.932  10.332  1.00  0.00      MEMB
ATOM   4932  C26 POPC   35     -25.930   0.819   8.133  1.00  0.00      MEMB
ATOM   4933  H6R POPC   35     -25.871   1.899   8.365  1.00  0.00      MEMB
ATOM   4934  H6S POPC   35     -26.931   0.638   7.687  1.00  0.00      MEMB
ATOM   4935  C27 POPC   35     -24.798   0.585   7.081  1.00  0.00      MEMB
ATOM   4936  H7R POPC   35     -24.373  -0.438   7.175  1.00  0.00      MEMB
ATOM   4937  H7S POPC   35     -23.958   1.296   7.258  1.00  0.00      MEMB
ATOM   4938  C28 POPC   35     -25.219   0.831   5.620  1.00  0.00      MEMB
ATOM   4939  H8R POPC   35     -25.564   1.840   5.402  1.00  0.00      MEMB
ATOM   4940  H8S POPC   35     -26.122   0.209   5.396  1.00  0.00      MEMB
ATOM   4941  C29 POPC   35     -24.037   0.707   4.718  1.00  0.00      MEMB
ATOM   4942  H91 POPC   35     -23.165   1.359   4.726  1.00  0.00      MEMB
ATOM   4943 C210 POPC   35     -24.066  -0.206   3.841  1.00  0.00      MEMB
ATOM   4944 H101 POPC   35     -23.205  -0.225   3.113  1.00  0.00      MEMB
ATOM   4945 C211 POPC   35     -25.321  -1.060   3.835  1.00  0.00      MEMB
ATOM   4946 H11R POPC   35     -24.977  -1.525   3.160  1.00  0.00      MEMB
ATOM   4947 H11S POPC   35     -26.039  -0.770   3.040  1.00  0.00      MEMB
ATOM   4948 C212 POPC   35     -25.532  -2.501   4.526  1.00  0.00      MEMB
ATOM   4949 H12R POPC   35     -25.904  -2.022   5.422  1.00  0.00      MEMB
ATOM   4950 H12S POPC   35     -24.621  -3.128   4.713  1.00  0.00      MEMB
ATOM   4951 C213 POPC   35     -26.669  -3.523   4.105  1.00  0.00      MEMB
ATOM   4952 H13R POPC   35     -26.678  -4.295   4.886  1.00  0.00      MEMB
ATOM   4953 H13S POPC   35     -26.544  -4.140   3.181  1.00  0.00      MEMB
ATOM   4954 C214 POPC   35     -28.009  -2.821   3.973  1.00  0.00      MEMB
ATOM   4955 H14R POPC   35     -27.990  -2.086   3.137  1.00  0.00      MEMB
ATOM   4956 H14S POPC   35     -28.084  -2.283   4.942  1.00  0.00      MEMB
ATOM   4957 C215 POPC   35     -29.209  -3.723   3.666  1.00  0.00      MEMB
ATOM   4958 H15R POPC   35     -30.100  -3.060   3.550  1.00  0.00      MEMB
ATOM   4959 H15S POPC   35     -29.415  -4.422   4.502  1.00  0.00      MEMB
ATOM   4960 C216 POPC   35     -29.114  -4.441   2.303  1.00  0.00      MEMB
ATOM   4961 H16R POPC   35     -29.958  -5.162   2.338  1.00  0.00      MEMB
ATOM   4962 H16S POPC   35     -28.202  -5.089   2.306  1.00  0.00      MEMB
ATOM   4963 C217 POPC   35     -29.290  -3.313   1.188  1.00  0.00      MEMB
ATOM   4964 H17R POPC   35     -28.402  -2.700   1.286  1.00  0.00      MEMB
ATOM   4965 H17S POPC   35     -30.218  -2.757   1.294  1.00  0.00      MEMB
ATOM   4966 C218 POPC   35     -29.186  -3.361  -0.314  1.00  0.00      MEMB
ATOM   4967 H18R POPC   35     -30.108  -3.792  -0.709  1.00  0.00      MEMB
ATOM   4968 H18S POPC   35     -28.257  -3.922  -0.460  1.00  0.00      MEMB
ATOM   4969 H18T POPC   35     -29.517  -2.731  -1.120  1.00  0.00      MEMB
ATOM   4970  C33 POPC   35     -29.355   1.902   9.447  1.00  0.00      MEMB
ATOM   4971  H3X POPC   35     -30.331   2.050   9.143  1.00  0.00      MEMB
ATOM   4972  H3Y POPC   35     -29.531   0.833   9.564  1.00  0.00      MEMB
ATOM   4973  C34 POPC   35     -29.505   2.779   8.197  1.00  0.00      MEMB
ATOM   4974  H4X POPC   35     -28.470   2.972   7.986  1.00  0.00      MEMB
ATOM   4975  H4Y POPC   35     -30.063   3.754   8.377  1.00  0.00      MEMB
ATOM   4976  C35 POPC   35     -30.138   1.966   7.070  1.00  0.00      MEMB
ATOM   4977  H5X POPC   35     -31.053   1.493   7.423  1.00  0.00      MEMB
ATOM   4978  H5Y POPC   35     -29.502   1.090   6.862  1.00  0.00      MEMB
ATOM   4979  C36 POPC   35     -30.435   2.848   5.878  1.00  0.00      MEMB
ATOM   4980  H6X POPC   35     -29.545   3.264   5.459  1.00  0.00      MEMB
ATOM   4981  H6Y POPC   35     -31.101   3.713   6.196  1.00  0.00      MEMB
ATOM   4982  C37 POPC   35     -31.045   2.073   4.745  1.00  0.00      MEMB
ATOM   4983  H7X POPC   35     -31.684   2.459   3.937  1.00  0.00      MEMB
ATOM   4984  H7Y POPC   35     -31.829   2.294   5.460  1.00  0.00      MEMB
ATOM   4985  C38 POPC   35     -30.631   0.566   4.471  1.00  0.00      MEMB
ATOM   4986  H8X POPC   35     -31.240  -0.324   4.186  1.00  0.00      MEMB
ATOM   4987  H8Y POPC   35     -30.213   0.028   5.310  1.00  0.00      MEMB
ATOM   4988  C39 POPC   35     -30.182   0.561   3.115  1.00  0.00      MEMB
ATOM   4989  H9X POPC   35     -30.853   1.128   2.399  1.00  0.00      MEMB
ATOM   4990  H9Y POPC   35     -30.023  -0.436   2.665  1.00  0.00      MEMB
ATOM   4991 C310 POPC   35     -28.918   1.161   3.307  1.00  0.00      MEMB
ATOM   4992 H10X POPC   35     -28.137   0.706   3.967  1.00  0.00      MEMB
ATOM   4993 H10Y POPC   35     -28.985   2.197   3.713  1.00  0.00      MEMB
ATOM   4994 C311 POPC   35     -28.715   1.165   1.835  1.00  0.00      MEMB
ATOM   4995 H11X POPC   35     -27.710   0.992   2.264  1.00  0.00      MEMB
ATOM   4996 H11Y POPC   35     -29.038   2.154   1.463  1.00  0.00      MEMB
ATOM   4997 C312 POPC   35     -28.030   0.302   0.807  1.00  0.00      MEMB
ATOM   4998 H12X POPC   35     -28.960  -0.167   0.499  1.00  0.00      MEMB
ATOM   4999 H12Y POPC   35     -27.325  -0.382   1.302  1.00  0.00      MEMB
ATOM   5000 C313 POPC   35     -27.185   0.970  -0.319  1.00  0.00      MEMB
ATOM   5001 H13X POPC   35     -26.078   0.929  -0.143  1.00  0.00      MEMB
ATOM   5002 H13Y POPC   35     -27.460   2.005  -0.572  1.00  0.00      MEMB
ATOM   5003 C314 POPC   35     -27.438   0.374  -1.632  1.00  0.00      MEMB
ATOM   5004 H14X POPC   35     -27.132   1.005  -2.470  1.00  0.00      MEMB
ATOM   5005 H14Y POPC   35     -28.463  -0.065  -1.683  1.00  0.00      MEMB
ATOM   5006 C315 POPC   35     -26.623  -0.748  -1.812  1.00  0.00      MEMB
ATOM   5007 H15X POPC   35     -26.783  -1.094  -0.768  1.00  0.00      MEMB
ATOM   5008 H15Y POPC   35     -25.513  -0.592  -1.982  1.00  0.00      MEMB
ATOM   5009 C316 POPC   35     -27.422  -1.501  -2.858  1.00  0.00      MEMB
ATOM   5010 H16X POPC   35     -28.258  -2.175  -2.618  1.00  0.00      MEMB
ATOM   5011 H16Y POPC   35     -27.340  -2.593  -2.866  1.00  0.00      MEMB
ATOM   5012 H16Z POPC   35     -26.877  -1.319  -3.789  1.00  0.00      MEMB
ATOM   5013  N   POPC   36      29.957  -4.021  20.901  1.00  0.00      MEMB
ATOM   5014  C12 POPC   36      28.658  -3.521  20.309  1.00  0.00      MEMB
ATOM   5015 H12A POPC   36      28.157  -2.932  21.069  1.00  0.00      MEMB
ATOM   5016 H12B POPC   36      28.022  -4.397  20.147  1.00  0.00      MEMB
ATOM   5017  C13 POPC   36      30.813  -2.904  21.426  1.00  0.00      MEMB
ATOM   5018 H13A POPC   36      31.130  -2.222  20.650  1.00  0.00      MEMB
ATOM   5019 H13B POPC   36      30.315  -2.359  22.220  1.00  0.00      MEMB
ATOM   5020 H13C POPC   36      31.684  -3.342  21.895  1.00  0.00      MEMB
ATOM   5021  C14 POPC   36      29.595  -4.885  22.054  1.00  0.00      MEMB
ATOM   5022 H14A POPC   36      30.388  -5.595  22.238  1.00  0.00      MEMB
ATOM   5023 H14B POPC   36      29.377  -4.275  22.923  1.00  0.00      MEMB
ATOM   5024 H14C POPC   36      28.688  -5.460  21.875  1.00  0.00      MEMB
ATOM   5025  C15 POPC   36      30.682  -4.861  19.891  1.00  0.00      MEMB
ATOM   5026 H15A POPC   36      30.151  -5.788  19.687  1.00  0.00      MEMB
ATOM   5027 H15B POPC   36      31.692  -5.082  20.151  1.00  0.00      MEMB
ATOM   5028 H15C POPC   36      30.699  -4.343  18.924  1.00  0.00      MEMB
ATOM   5029  C11 POPC   36      28.701  -2.682  18.994  1.00  0.00      MEMB
ATOM   5030 H11A POPC   36      29.274  -1.753  19.184  1.00  0.00      MEMB
ATOM   5031 H11B POPC   36      27.642  -2.419  18.742  1.00  0.00      MEMB
ATOM   5032  P   POPC   36      28.589  -4.434  17.090  1.00  0.00      MEMB
ATOM   5033  O13 POPC   36      27.454  -3.849  16.349  1.00  0.00      MEMB
ATOM   5034  O14 POPC   36      28.331  -5.557  18.024  1.00  0.00      MEMB
ATOM   5035  O12 POPC   36      29.349  -3.303  17.889  1.00  0.00      MEMB
ATOM   5036  O11 POPC   36      29.728  -4.924  16.129  1.00  0.00      MEMB
ATOM   5037  C1  POPC   36      30.870  -5.590  16.707  1.00  0.00      MEMB
ATOM   5038  HA  POPC   36      30.622  -6.440  17.359  1.00  0.00      MEMB
ATOM   5039  HB  POPC   36      31.446  -4.859  17.332  1.00  0.00      MEMB
ATOM   5040  C2  POPC   36      31.824  -6.128  15.578  1.00  0.00      MEMB
ATOM   5041  HS  POPC   36      32.865  -6.129  15.992  1.00  0.00      MEMB
ATOM   5042  O21 POPC   36      31.764  -5.338  14.373  1.00  0.00      MEMB
ATOM   5043  C21 POPC   36      31.876  -4.063  14.727  1.00  0.00      MEMB
ATOM   5044  O22 POPC   36      32.288  -3.697  15.803  1.00  0.00      MEMB
ATOM   5045  C22 POPC   36      31.532  -2.999  13.723  1.00  0.00      MEMB
ATOM   5046  H2R POPC   36      32.405  -2.533  13.220  1.00  0.00      MEMB
ATOM   5047  H2S POPC   36      31.033  -2.225  14.347  1.00  0.00      MEMB
ATOM   5048  C3  POPC   36      31.415  -7.568  15.195  1.00  0.00      MEMB
ATOM   5049  HX  POPC   36      31.564  -8.204  16.098  1.00  0.00      MEMB
ATOM   5050  HY  POPC   36      32.049  -7.975  14.381  1.00  0.00      MEMB
ATOM   5051  O31 POPC   36      30.028  -7.648  14.832  1.00  0.00      MEMB
ATOM   5052  C31 POPC   36      29.734  -7.484  13.551  1.00  0.00      MEMB
ATOM   5053  O32 POPC   36      30.497  -7.246  12.637  1.00  0.00      MEMB
ATOM   5054  C32 POPC   36      28.263  -7.754  13.351  1.00  0.00      MEMB
ATOM   5055  H2X POPC   36      27.769  -7.657  14.342  1.00  0.00      MEMB
ATOM   5056  H2Y POPC   36      28.127  -8.792  12.993  1.00  0.00      MEMB
ATOM   5057  C23 POPC   36      30.642  -3.656  12.720  1.00  0.00      MEMB
ATOM   5058  H3R POPC   36      29.883  -4.258  13.284  1.00  0.00      MEMB
ATOM   5059  H3S POPC   36      31.330  -4.315  12.134  1.00  0.00      MEMB
ATOM   5060  C24 POPC   36      29.911  -2.689  11.818  1.00  0.00      MEMB
ATOM   5061  H4R POPC   36      30.612  -2.244  11.096  1.00  0.00      MEMB
ATOM   5062  H4S POPC   36      29.485  -1.853  12.410  1.00  0.00      MEMB
ATOM   5063  C25 POPC   36      28.862  -3.445  11.008  1.00  0.00      MEMB
ATOM   5064  H5R POPC   36      28.188  -4.000  11.707  1.00  0.00      MEMB
ATOM   5065  H5S POPC   36      29.329  -4.150  10.302  1.00  0.00      MEMB
ATOM   5066  C26 POPC   36      28.012  -2.567  10.127  1.00  0.00      MEMB
ATOM   5067  H6R POPC   36      27.357  -2.193  10.875  1.00  0.00      MEMB
ATOM   5068  H6S POPC   36      27.188  -3.073   9.617  1.00  0.00      MEMB
ATOM   5069  C27 POPC   36      28.748  -1.664   9.132  1.00  0.00      MEMB
ATOM   5070  H7R POPC   36      29.628  -1.134   9.501  1.00  0.00      MEMB
ATOM   5071  H7S POPC   36      28.415  -0.702   8.717  1.00  0.00      MEMB
ATOM   5072  C28 POPC   36      28.574  -2.476   7.902  1.00  0.00      MEMB
ATOM   5073  H8R POPC   36      27.557  -2.533   7.521  1.00  0.00      MEMB
ATOM   5074  H8S POPC   36      28.884  -3.518   8.080  1.00  0.00      MEMB
ATOM   5075  C29 POPC   36      29.312  -1.853   6.870  1.00  0.00      MEMB
ATOM   5076  H91 POPC   36      28.824  -1.488   5.983  1.00  0.00      MEMB
ATOM   5077 C210 POPC   36      30.493  -2.312   6.677  1.00  0.00      MEMB
ATOM   5078 H101 POPC   36      31.061  -1.522   6.284  1.00  0.00      MEMB
ATOM   5079 C211 POPC   36      31.448  -3.424   7.319  1.00  0.00      MEMB
ATOM   5080 H11R POPC   36      30.829  -3.463   8.331  1.00  0.00      MEMB
ATOM   5081 H11S POPC   36      32.900  -3.145   7.433  1.00  0.00      MEMB
ATOM   5082 C212 POPC   36      32.258  -4.393   6.772  1.00  0.00      MEMB
ATOM   5083 H12R POPC   36      31.331  -4.614   6.254  1.00  0.00      MEMB
ATOM   5084 H12S POPC   36      32.528  -4.871   7.748  1.00  0.00      MEMB
ATOM   5085 C213 POPC   36      33.494  -3.903   5.916  1.00  0.00      MEMB
ATOM   5086 H13R POPC   36      34.357  -3.336   6.452  1.00  0.00      MEMB
ATOM   5087 H13S POPC   36      33.141  -3.240   5.128  1.00  0.00      MEMB
ATOM   5088 C214 POPC   36      34.445  -4.934   5.720  1.00  0.00      MEMB
ATOM   5089 H14R POPC   36      33.740  -5.738   5.499  1.00  0.00      MEMB
ATOM   5090 H14S POPC   36      35.059  -5.033   6.657  1.00  0.00      MEMB
ATOM   5091 C215 POPC   36      35.241  -4.528   4.561  1.00  0.00      MEMB
ATOM   5092 H15R POPC   36      36.139  -5.156   4.509  1.00  0.00      MEMB
ATOM   5093 H15S POPC   36      35.639  -3.517   4.711  1.00  0.00      MEMB
ATOM   5094 C216 POPC   36      34.389  -4.724   3.322  1.00  0.00      MEMB
ATOM   5095 H16R POPC   36      35.265  -4.626   2.695  1.00  0.00      MEMB
ATOM   5096 H16S POPC   36      33.623  -3.929   3.138  1.00  0.00      MEMB
ATOM   5097 C217 POPC   36      33.927  -6.154   2.939  1.00  0.00      MEMB
ATOM   5098 H17R POPC   36      33.119  -6.389   3.643  1.00  0.00      MEMB
ATOM   5099 H17S POPC   36      34.800  -6.825   3.092  1.00  0.00      MEMB
ATOM   5100 C218 POPC   36      33.317  -6.492   1.568  1.00  0.00      MEMB
ATOM   5101 H18R POPC   36      32.469  -5.824   1.285  1.00  0.00      MEMB
ATOM   5102 H18S POPC   36      33.240  -7.544   1.313  1.00  0.00      MEMB
ATOM   5103 H18T POPC   36      34.036  -6.528   0.754  1.00  0.00      MEMB
ATOM   5104  C33 POPC   36      27.730  -6.668  12.370  1.00  0.00      MEMB
ATOM   5105  H3X POPC   36      28.431  -6.523  11.518  1.00  0.00      MEMB
ATOM   5106  H3Y POPC   36      27.692  -5.748  12.976  1.00  0.00      MEMB
ATOM   5107  C34 POPC   36      26.422  -6.957  11.640  1.00  0.00      MEMB
ATOM   5108  H4X POPC   36      25.689  -7.443  12.100  1.00  0.00      MEMB
ATOM   5109  H4Y POPC   36      26.478  -7.693  10.922  1.00  0.00      MEMB
ATOM   5110  C35 POPC   36      25.387  -6.072  11.055  1.00  0.00      MEMB
ATOM   5111  H5X POPC   36      25.094  -5.371  11.845  1.00  0.00      MEMB
ATOM   5112  H5Y POPC   36      24.479  -6.705  10.805  1.00  0.00      MEMB
ATOM   5113  C36 POPC   36      25.966  -5.504   9.810  1.00  0.00      MEMB
ATOM   5114  H6X POPC   36      26.915  -5.022  10.130  1.00  0.00      MEMB
ATOM   5115  H6Y POPC   36      25.216  -4.878   9.349  1.00  0.00      MEMB
ATOM   5116  C37 POPC   36      26.259  -6.421   8.664  1.00  0.00      MEMB
ATOM   5117  H7X POPC   36      25.479  -7.180   8.421  1.00  0.00      MEMB
ATOM   5118  H7Y POPC   36      27.122  -6.850   9.085  1.00  0.00      MEMB
ATOM   5119  C38 POPC   36      27.098  -5.911   7.495  1.00  0.00      MEMB
ATOM   5120  H8X POPC   36      27.723  -6.619   6.936  1.00  0.00      MEMB
ATOM   5121  H8Y POPC   36      27.942  -5.325   7.859  1.00  0.00      MEMB
ATOM   5122  C39 POPC   36      26.106  -5.381   6.538  1.00  0.00      MEMB
ATOM   5123  H9X POPC   36      25.818  -4.463   7.072  1.00  0.00      MEMB
ATOM   5124  H9Y POPC   36      25.231  -6.076   6.471  1.00  0.00      MEMB
ATOM   5125 C310 POPC   36      26.720  -5.094   5.204  1.00  0.00      MEMB
ATOM   5126 H10X POPC   36      27.550  -4.387   5.389  1.00  0.00      MEMB
ATOM   5127 H10Y POPC   36      25.969  -4.582   4.567  1.00  0.00      MEMB
ATOM   5128 C311 POPC   36      27.267  -6.342   4.554  1.00  0.00      MEMB
ATOM   5129 H11X POPC   36      26.437  -6.941   4.132  1.00  0.00      MEMB
ATOM   5130 H11Y POPC   36      28.072  -6.896   5.080  1.00  0.00      MEMB
ATOM   5131 C312 POPC   36      27.977  -6.041   3.386  1.00  0.00      MEMB
ATOM   5132 H12X POPC   36      27.033  -5.866   2.753  1.00  0.00      MEMB
ATOM   5133 H12Y POPC   36      28.411  -6.907   2.810  1.00  0.00      MEMB
ATOM   5134 C313 POPC   36      29.021  -4.841   3.639  1.00  0.00      MEMB
ATOM   5135 H13X POPC   36      29.464  -5.119   4.582  1.00  0.00      MEMB
ATOM   5136 H13Y POPC   36      28.566  -3.831   3.639  1.00  0.00      MEMB
ATOM   5137 C314 POPC   36      30.158  -4.381   2.706  1.00  0.00      MEMB
ATOM   5138 H14X POPC   36      30.386  -5.501   2.501  1.00  0.00      MEMB
ATOM   5139 H14Y POPC   36      31.235  -4.357   2.937  1.00  0.00      MEMB
ATOM   5140 C315 POPC   36      29.620  -3.234   1.403  1.00  0.00      MEMB
ATOM   5141 H15X POPC   36      30.766  -3.214   1.124  1.00  0.00      MEMB
ATOM   5142 H15Y POPC   36      30.037  -2.293   1.519  1.00  0.00      MEMB
ATOM   5143 C316 POPC   36      28.613  -4.456  -1.044  1.00  0.00      MEMB
ATOM   5144 H16X POPC   36      28.668  -5.609  -0.869  1.00  0.00      MEMB
ATOM   5145 H16Y POPC   36      29.477  -4.552  -1.684  1.00  0.00      MEMB
ATOM   5146 H16Z POPC   36      27.895  -3.852  -0.851  1.00  0.00      MEMB
ATOM   5147  N   POPC   37       0.847 -31.972  19.276  1.00  0.00      MEMB
ATOM   5148  C12 POPC   37       2.344 -31.788  19.233  1.00  0.00      MEMB
ATOM   5149 H12A POPC   37       2.740 -32.692  18.774  1.00  0.00      MEMB
ATOM   5150 H12B POPC   37       2.760 -31.767  20.223  1.00  0.00      MEMB
ATOM   5151  C13 POPC   37       0.313 -30.926  20.171  1.00  0.00      MEMB
ATOM   5152 H13A POPC   37      -0.742 -31.042  20.264  1.00  0.00      MEMB
ATOM   5153 H13B POPC   37       0.878 -30.993  21.090  1.00  0.00      MEMB
ATOM   5154 H13C POPC   37       0.550 -29.932  19.774  1.00  0.00      MEMB
ATOM   5155  C14 POPC   37       0.374 -31.789  17.881  1.00  0.00      MEMB
ATOM   5156 H14A POPC   37       0.983 -31.007  17.413  1.00  0.00      MEMB
ATOM   5157 H14B POPC   37       0.574 -32.697  17.320  1.00  0.00      MEMB
ATOM   5158 H14C POPC   37      -0.655 -31.503  17.833  1.00  0.00      MEMB
ATOM   5159  C15 POPC   37       0.409 -33.302  19.789  1.00  0.00      MEMB
ATOM   5160 H15A POPC   37      -0.637 -33.418  19.538  1.00  0.00      MEMB
ATOM   5161 H15B POPC   37       0.584 -33.381  20.859  1.00  0.00      MEMB
ATOM   5162 H15C POPC   37       0.950 -34.118  19.324  1.00  0.00      MEMB
ATOM   5163  C11 POPC   37       2.982 -30.567  18.482  1.00  0.00      MEMB
ATOM   5164 H11A POPC   37       2.924 -30.657  17.370  1.00  0.00      MEMB
ATOM   5165 H11B POPC   37       4.080 -30.531  18.705  1.00  0.00      MEMB
ATOM   5166  P   POPC   37       3.073 -27.977  18.829  1.00  0.00      MEMB
ATOM   5167  O13 POPC   37       4.260 -28.076  17.960  1.00  0.00      MEMB
ATOM   5168  O14 POPC   37       3.246 -27.530  20.224  1.00  0.00      MEMB
ATOM   5169  O12 POPC   37       2.347 -29.381  18.910  1.00  0.00      MEMB
ATOM   5170  O11 POPC   37       1.934 -27.230  18.087  1.00  0.00      MEMB
ATOM   5171  C1  POPC   37       1.474 -25.928  18.341  1.00  0.00      MEMB
ATOM   5172  HA  POPC   37       2.226 -25.310  18.900  1.00  0.00      MEMB
ATOM   5173  HB  POPC   37       0.536 -26.038  18.919  1.00  0.00      MEMB
ATOM   5174  C2  POPC   37       1.120 -25.217  16.996  1.00  0.00      MEMB
ATOM   5175  HS  POPC   37       0.454 -24.352  17.262  1.00  0.00      MEMB
ATOM   5176  O21 POPC   37       0.496 -26.060  16.021  1.00  0.00      MEMB
ATOM   5177  C21 POPC   37      -0.739 -26.367  16.190  1.00  0.00      MEMB
ATOM   5178  O22 POPC   37      -1.461 -26.097  17.097  1.00  0.00      MEMB
ATOM   5179  C22 POPC   37      -1.295 -27.330  15.234  1.00  0.00      MEMB
ATOM   5180  H2R POPC   37      -0.647 -27.270  14.352  1.00  0.00      MEMB
ATOM   5181  H2S POPC   37      -2.324 -26.978  14.972  1.00  0.00      MEMB
ATOM   5182  C3  POPC   37       2.368 -24.714  16.264  1.00  0.00      MEMB
ATOM   5183  HX  POPC   37       2.949 -24.138  16.953  1.00  0.00      MEMB
ATOM   5184  HY  POPC   37       2.058 -24.080  15.393  1.00  0.00      MEMB
ATOM   5185  O31 POPC   37       3.286 -25.769  15.966  1.00  0.00      MEMB
ATOM   5186  C31 POPC   37       3.167 -26.271  14.771  1.00  0.00      MEMB
ATOM   5187  O32 POPC   37       2.539 -25.784  13.844  1.00  0.00      MEMB
ATOM   5188  C32 POPC   37       3.924 -27.594  14.718  1.00  0.00      MEMB
ATOM   5189  H2X POPC   37       3.289 -28.295  15.308  1.00  0.00      MEMB
ATOM   5190  H2Y POPC   37       4.920 -27.515  15.199  1.00  0.00      MEMB
ATOM   5191  C23 POPC   37      -1.480 -28.641  16.026  1.00  0.00      MEMB
[truncated: 14,072,322 more chars]
