# Supplementary material for: Planar aggregation of the influenza viral fusion peptide alters membrane structure and hydration, promoting poration
Source: Nat Commun. 2022 Dec 5;13:7336. doi: 10.1038/s41467-022-34576-z (PMC9722698; doi:10.1038/s41467-022-34576-z)
Supplement: Supplementary file 3 — Supplementary Data 1 [file 41467_2022_34576_MOESM3_ESM.zip › PDBs/chol_1FP_final.pdb]

CRYST1  136.667  136.667  102.074  90.00  90.00  90.00 P 1           1
ATOM      1  N   GLY P   1       5.470  -5.074  23.867  0.00  0.00      PROA  
ATOM      2  HT1 GLY P   1       4.728  -4.462  24.263  0.00  0.00      PROA  
ATOM      3  HT2 GLY P   1       6.149  -5.278  24.628  0.00  0.00      PROA  
ATOM      4  HT3 GLY P   1       5.091  -6.003  23.595  0.00  0.00      PROA  
ATOM      5  CA  GLY P   1       6.230  -4.412  22.739  0.00  0.00      PROA  
ATOM      6  HA1 GLY P   1       6.626  -5.252  22.188  0.00  0.00      PROA  
ATOM      7  HA2 GLY P   1       6.988  -3.734  23.101  0.00  0.00      PROA  
ATOM      8  C   GLY P   1       5.495  -3.597  21.666  0.00  0.00      PROA  
ATOM      9  O   GLY P   1       4.439  -3.026  21.914  0.00  0.00      PROA  
ATOM     10  N   LEU P   2       6.054  -3.375  20.508  0.00  0.00      PROA  
ATOM     11  HN  LEU P   2       6.896  -3.816  20.206  0.00  0.00      PROA  
ATOM     12  CA  LEU P   2       5.332  -2.575  19.443  0.00  0.00      PROA  
ATOM     13  HA  LEU P   2       5.195  -1.559  19.785  0.00  0.00      PROA  
ATOM     14  CB  LEU P   2       6.218  -2.545  18.142  0.00  0.00      PROA  
ATOM     15  HB1 LEU P   2       6.198  -3.549  17.667  0.00  0.00      PROA  
ATOM     16  HB2 LEU P   2       7.218  -2.196  18.476  0.00  0.00      PROA  
ATOM     17  CG  LEU P   2       5.930  -1.528  17.049  0.00  0.00      PROA  
ATOM     18  HG  LEU P   2       4.933  -1.765  16.620  0.00  0.00      PROA  
ATOM     19  CD1 LEU P   2       5.995  -0.087  17.538  0.00  0.00      PROA  
ATOM     20 HD11 LEU P   2       6.086   0.657  16.718  0.00  0.00      PROA  
ATOM     21 HD12 LEU P   2       6.811   0.043  18.280  0.00  0.00      PROA  
ATOM     22 HD13 LEU P   2       5.007   0.078  18.019  0.00  0.00      PROA  
ATOM     23  CD2 LEU P   2       6.917  -1.727  15.871  0.00  0.00      PROA  
ATOM     24 HD21 LEU P   2       6.627  -1.096  15.004  0.00  0.00      PROA  
ATOM     25 HD22 LEU P   2       7.010  -2.767  15.492  0.00  0.00      PROA  
ATOM     26 HD23 LEU P   2       7.883  -1.374  16.291  0.00  0.00      PROA  
ATOM     27  C   LEU P   2       3.990  -3.072  18.991  0.00  0.00      PROA  
ATOM     28  O   LEU P   2       2.937  -2.387  19.036  0.00  0.00      PROA  
ATOM     29  N   PHE P   3       3.872  -4.397  18.722  0.00  0.00      PROA  
ATOM     30  HN  PHE P   3       4.735  -4.807  18.439  0.00  0.00      PROA  
ATOM     31  CA  PHE P   3       2.622  -5.071  18.499  0.00  0.00      PROA  
ATOM     32  HA  PHE P   3       2.192  -4.655  17.600  0.00  0.00      PROA  
ATOM     33  CB  PHE P   3       3.009  -6.538  18.105  0.00  0.00      PROA  
ATOM     34  HB1 PHE P   3       2.101  -6.998  17.659  0.00  0.00      PROA  
ATOM     35  HB2 PHE P   3       3.323  -7.169  18.964  0.00  0.00      PROA  
ATOM     36  CG  PHE P   3       4.057  -6.457  16.963  0.00  0.00      PROA  
ATOM     37  CD1 PHE P   3       5.423  -6.870  17.129  0.00  0.00      PROA  
ATOM     38  HD1 PHE P   3       5.760  -7.308  18.057  0.00  0.00      PROA  
ATOM     39  CE1 PHE P   3       6.384  -6.552  16.165  0.00  0.00      PROA  
ATOM     40  HE1 PHE P   3       7.396  -6.767  16.476  0.00  0.00      PROA  
ATOM     41  CZ  PHE P   3       5.954  -5.929  14.962  0.00  0.00      PROA  
ATOM     42  HZ  PHE P   3       6.651  -5.867  14.140  0.00  0.00      PROA  
ATOM     43  CD2 PHE P   3       3.706  -5.866  15.737  0.00  0.00      PROA  
ATOM     44  HD2 PHE P   3       2.647  -5.795  15.535  0.00  0.00      PROA  
ATOM     45  CE2 PHE P   3       4.669  -5.624  14.744  0.00  0.00      PROA  
ATOM     46  HE2 PHE P   3       4.364  -5.275  13.768  0.00  0.00      PROA  
ATOM     47  C   PHE P   3       1.580  -5.009  19.667  0.00  0.00      PROA  
ATOM     48  O   PHE P   3       0.404  -4.792  19.555  0.00  0.00      PROA  
ATOM     49  N   GLY P   4       2.131  -5.038  20.909  0.00  0.00      PROA  
ATOM     50  HN  GLY P   4       3.111  -5.192  21.010  0.00  0.00      PROA  
ATOM     51  CA  GLY P   4       1.423  -4.793  22.153  0.00  0.00      PROA  
ATOM     52  HA1 GLY P   4       2.122  -5.137  22.900  0.00  0.00      PROA  
ATOM     53  HA2 GLY P   4       0.643  -5.540  22.110  0.00  0.00      PROA  
ATOM     54  C   GLY P   4       0.884  -3.408  22.258  0.00  0.00      PROA  
ATOM     55  O   GLY P   4      -0.146  -3.157  22.854  0.00  0.00      PROA  
ATOM     56  N   ALA P   5       1.569  -2.407  21.698  0.00  0.00      PROA  
ATOM     57  HN  ALA P   5       2.439  -2.695  21.304  0.00  0.00      PROA  
ATOM     58  CA  ALA P   5       1.141  -0.995  21.715  0.00  0.00      PROA  
ATOM     59  HA  ALA P   5       0.679  -0.754  22.661  0.00  0.00      PROA  
ATOM     60  CB  ALA P   5       2.313   0.072  21.472  0.00  0.00      PROA  
ATOM     61  HB1 ALA P   5       2.966   0.100  22.370  0.00  0.00      PROA  
ATOM     62  HB2 ALA P   5       2.055   1.068  21.055  0.00  0.00      PROA  
ATOM     63  HB3 ALA P   5       2.904  -0.236  20.583  0.00  0.00      PROA  
ATOM     64  C   ALA P   5       0.066  -0.869  20.694  0.00  0.00      PROA  
ATOM     65  O   ALA P   5      -0.957  -0.150  20.798  0.00  0.00      PROA  
ATOM     66  N   ILE P   6       0.154  -1.575  19.564  0.00  0.00      PROA  
ATOM     67  HN  ILE P   6       0.944  -2.171  19.443  0.00  0.00      PROA  
ATOM     68  CA  ILE P   6      -0.892  -1.724  18.535  0.00  0.00      PROA  
ATOM     69  HA  ILE P   6      -1.185  -0.739  18.203  0.00  0.00      PROA  
ATOM     70  CB  ILE P   6      -0.401  -2.384  17.229  0.00  0.00      PROA  
ATOM     71  HB  ILE P   6      -0.093  -3.387  17.592  0.00  0.00      PROA  
ATOM     72  CG2 ILE P   6      -1.528  -2.477  16.169  0.00  0.00      PROA  
ATOM     73 HG21 ILE P   6      -2.073  -1.511  16.099  0.00  0.00      PROA  
ATOM     74 HG22 ILE P   6      -2.245  -3.257  16.503  0.00  0.00      PROA  
ATOM     75 HG23 ILE P   6      -1.028  -2.893  15.268  0.00  0.00      PROA  
ATOM     76  CG1 ILE P   6       0.778  -1.641  16.562  0.00  0.00      PROA  
ATOM     77 HG11 ILE P   6       1.528  -1.438  17.357  0.00  0.00      PROA  
ATOM     78 HG12 ILE P   6       0.428  -0.652  16.196  0.00  0.00      PROA  
ATOM     79  CD  ILE P   6       1.580  -2.239  15.391  0.00  0.00      PROA  
ATOM     80  HD1 ILE P   6       2.024  -3.163  15.820  0.00  0.00      PROA  
ATOM     81  HD2 ILE P   6       2.360  -1.505  15.095  0.00  0.00      PROA  
ATOM     82  HD3 ILE P   6       0.959  -2.538  14.520  0.00  0.00      PROA  
ATOM     83  C   ILE P   6      -2.230  -2.301  19.000  0.00  0.00      PROA  
ATOM     84  O   ILE P   6      -3.349  -1.787  18.729  0.00  0.00      PROA  
ATOM     85  N   ALA P   7      -2.105  -3.416  19.711  0.00  0.00      PROA  
ATOM     86  HN  ALA P   7      -1.153  -3.703  19.775  0.00  0.00      PROA  
ATOM     87  CA  ALA P   7      -3.198  -4.118  20.309  0.00  0.00      PROA  
ATOM     88  HA  ALA P   7      -3.904  -4.279  19.507  0.00  0.00      PROA  
ATOM     89  CB  ALA P   7      -2.739  -5.484  20.854  0.00  0.00      PROA  
ATOM     90  HB1 ALA P   7      -1.841  -5.455  21.507  0.00  0.00      PROA  
ATOM     91  HB2 ALA P   7      -2.532  -6.067  19.931  0.00  0.00      PROA  
ATOM     92  HB3 ALA P   7      -3.553  -6.045  21.361  0.00  0.00      PROA  
ATOM     93  C   ALA P   7      -3.838  -3.344  21.512  0.00  0.00      PROA  
ATOM     94  O   ALA P   7      -5.050  -3.129  21.589  0.00  0.00      PROA  
ATOM     95  N   GLY P   8      -3.017  -2.804  22.359  0.00  0.00      PROA  
ATOM     96  HN  GLY P   8      -2.061  -3.061  22.248  0.00  0.00      PROA  
ATOM     97  CA  GLY P   8      -3.489  -2.086  23.548  0.00  0.00      PROA  
ATOM     98  HA1 GLY P   8      -2.623  -1.817  24.134  0.00  0.00      PROA  
ATOM     99  HA2 GLY P   8      -4.169  -2.678  24.143  0.00  0.00      PROA  
ATOM    100  C   GLY P   8      -4.187  -0.766  23.168  0.00  0.00      PROA  
ATOM    101  O   GLY P   8      -5.161  -0.437  23.824  0.00  0.00      PROA  
ATOM    102  N   PHE P   9      -3.715  -0.086  22.115  0.00  0.00      PROA  
ATOM    103  HN  PHE P   9      -2.951  -0.443  21.583  0.00  0.00      PROA  
ATOM    104  CA  PHE P   9      -4.399   1.110  21.596  0.00  0.00      PROA  
ATOM    105  HA  PHE P   9      -4.285   1.858  22.366  0.00  0.00      PROA  
ATOM    106  CB  PHE P   9      -3.703   1.662  20.318  0.00  0.00      PROA  
ATOM    107  HB1 PHE P   9      -3.819   0.917  19.503  0.00  0.00      PROA  
ATOM    108  HB2 PHE P   9      -2.677   1.880  20.685  0.00  0.00      PROA  
ATOM    109  CG  PHE P   9      -4.263   3.017  19.995  0.00  0.00      PROA  
ATOM    110  CD1 PHE P   9      -5.085   3.108  18.823  0.00  0.00      PROA  
ATOM    111  HD1 PHE P   9      -5.335   2.190  18.311  0.00  0.00      PROA  
ATOM    112  CE1 PHE P   9      -5.553   4.326  18.397  0.00  0.00      PROA  
ATOM    113  HE1 PHE P   9      -6.164   4.500  17.524  0.00  0.00      PROA  
ATOM    114  CZ  PHE P   9      -5.415   5.459  19.255  0.00  0.00      PROA  
ATOM    115  HZ  PHE P   9      -5.668   6.491  19.064  0.00  0.00      PROA  
ATOM    116  CD2 PHE P   9      -3.937   4.152  20.671  0.00  0.00      PROA  
ATOM    117  HD2 PHE P   9      -3.182   4.163  21.443  0.00  0.00      PROA  
ATOM    118  CE2 PHE P   9      -4.564   5.326  20.349  0.00  0.00      PROA  
ATOM    119  HE2 PHE P   9      -4.310   6.214  20.910  0.00  0.00      PROA  
ATOM    120  C   PHE P   9      -5.867   0.848  21.225  0.00  0.00      PROA  
ATOM    121  O   PHE P   9      -6.812   1.561  21.520  0.00  0.00      PROA  
ATOM    122  N   ILE P  10      -6.139  -0.359  20.650  0.00  0.00      PROA  
ATOM    123  HN  ILE P  10      -5.484  -1.077  20.427  0.00  0.00      PROA  
ATOM    124  CA  ILE P  10      -7.533  -0.709  20.354  0.00  0.00      PROA  
ATOM    125  HA  ILE P  10      -7.903   0.152  19.817  0.00  0.00      PROA  
ATOM    126  CB  ILE P  10      -7.698  -1.998  19.572  0.00  0.00      PROA  
ATOM    127  HB  ILE P  10      -7.279  -2.764  20.259  0.00  0.00      PROA  
ATOM    128  CG2 ILE P  10      -9.169  -2.355  19.334  0.00  0.00      PROA  
ATOM    129 HG21 ILE P  10      -9.363  -3.193  18.631  0.00  0.00      PROA  
ATOM    130 HG22 ILE P  10      -9.741  -1.454  19.023  0.00  0.00      PROA  
ATOM    131 HG23 ILE P  10      -9.562  -2.730  20.303  0.00  0.00      PROA  
ATOM    132  CG1 ILE P  10      -6.908  -2.022  18.282  0.00  0.00      PROA  
ATOM    133 HG11 ILE P  10      -7.144  -2.995  17.801  0.00  0.00      PROA  
ATOM    134 HG12 ILE P  10      -5.830  -2.144  18.519  0.00  0.00      PROA  
ATOM    135  CD  ILE P  10      -7.194  -0.792  17.404  0.00  0.00      PROA  
ATOM    136  HD1 ILE P  10      -6.741  -0.982  16.408  0.00  0.00      PROA  
ATOM    137  HD2 ILE P  10      -6.682   0.075  17.874  0.00  0.00      PROA  
ATOM    138  HD3 ILE P  10      -8.248  -0.546  17.154  0.00  0.00      PROA  
ATOM    139  C   ILE P  10      -8.474  -0.735  21.550  0.00  0.00      PROA  
ATOM    140  O   ILE P  10      -9.542  -0.019  21.580  0.00  0.00      PROA  
ATOM    141  N   GLU P  11      -7.985  -1.508  22.543  0.00  0.00      PROA  
ATOM    142  HN  GLU P  11      -7.087  -1.935  22.471  0.00  0.00      PROA  
ATOM    143  CA  GLU P  11      -8.784  -1.928  23.667  0.00  0.00      PROA  
ATOM    144  HA  GLU P  11      -9.802  -2.037  23.321  0.00  0.00      PROA  
ATOM    145  CB  GLU P  11      -8.332  -3.283  24.335  0.00  0.00      PROA  
ATOM    146  HB1 GLU P  11      -8.570  -4.112  23.634  0.00  0.00      PROA  
ATOM    147  HB2 GLU P  11      -9.029  -3.396  25.193  0.00  0.00      PROA  
ATOM    148  CG  GLU P  11      -6.876  -3.329  24.712  0.00  0.00      PROA  
ATOM    149  HG1 GLU P  11      -6.556  -2.406  25.240  0.00  0.00      PROA  
ATOM    150  HG2 GLU P  11      -6.184  -3.409  23.847  0.00  0.00      PROA  
ATOM    151  CD  GLU P  11      -6.613  -4.435  25.669  0.00  0.00      PROA  
ATOM    152  OE1 GLU P  11      -6.876  -5.617  25.259  0.00  0.00      PROA  
ATOM    153  OE2 GLU P  11      -6.198  -4.238  26.833  0.00  0.00      PROA  
ATOM    154  C   GLU P  11      -8.896  -0.807  24.714  0.00  0.00      PROA  
ATOM    155  O   GLU P  11      -9.884  -0.790  25.440  0.00  0.00      PROA  
ATOM    156  N   GLY P  12      -7.890   0.073  24.899  0.00  0.00      PROA  
ATOM    157  HN  GLY P  12      -7.138   0.241  24.268  0.00  0.00      PROA  
ATOM    158  CA  GLY P  12      -7.793   0.866  26.107  0.00  0.00      PROA  
ATOM    159  HA1 GLY P  12      -7.092   0.333  26.733  0.00  0.00      PROA  
ATOM    160  HA2 GLY P  12      -8.705   0.902  26.684  0.00  0.00      PROA  
ATOM    161  C   GLY P  12      -7.257   2.189  25.853  0.00  0.00      PROA  
ATOM    162  O   GLY P  12      -6.770   2.893  26.732  0.00  0.00      PROA  
ATOM    163  N   GLY P  13      -7.319   2.618  24.604  0.00  0.00      PROA  
ATOM    164  HN  GLY P  13      -7.867   2.094  23.956  0.00  0.00      PROA  
ATOM    165  CA  GLY P  13      -6.676   3.865  24.121  0.00  0.00      PROA  
ATOM    166  HA1 GLY P  13      -7.239   4.662  24.585  0.00  0.00      PROA  
ATOM    167  HA2 GLY P  13      -6.884   3.802  23.063  0.00  0.00      PROA  
ATOM    168  C   GLY P  13      -5.197   4.076  24.366  0.00  0.00      PROA  
ATOM    169  O   GLY P  13      -4.394   3.150  24.442  0.00  0.00      PROA  
ATOM    170  N   TRP P  14      -4.745   5.332  24.499  0.00  0.00      PROA  
ATOM    171  HN  TRP P  14      -5.292   6.166  24.511  0.00  0.00      PROA  
ATOM    172  CA  TRP P  14      -3.357   5.623  24.729  0.00  0.00      PROA  
ATOM    173  HA  TRP P  14      -2.724   5.249  23.938  0.00  0.00      PROA  
ATOM    174  CB  TRP P  14      -3.186   7.218  24.825  0.00  0.00      PROA  
ATOM    175  HB1 TRP P  14      -3.558   7.689  25.760  0.00  0.00      PROA  
ATOM    176  HB2 TRP P  14      -3.887   7.557  24.032  0.00  0.00      PROA  
ATOM    177  CG  TRP P  14      -1.858   7.764  24.594  0.00  0.00      PROA  
ATOM    178  CD1 TRP P  14      -1.601   8.405  23.347  0.00  0.00      PROA  
ATOM    179  HD1 TRP P  14      -2.319   8.357  22.542  0.00  0.00      PROA  
ATOM    180  NE1 TRP P  14      -0.378   8.926  23.382  0.00  0.00      PROA  
ATOM    181  HE1 TRP P  14       0.221   9.293  22.705  0.00  0.00      PROA  
ATOM    182  CE2 TRP P  14       0.274   8.624  24.525  0.00  0.00      PROA  
ATOM    183  CD2 TRP P  14      -0.666   7.985  25.388  0.00  0.00      PROA  
ATOM    184  CE3 TRP P  14      -0.287   7.693  26.691  0.00  0.00      PROA  
ATOM    185  HE3 TRP P  14      -0.983   7.191  27.347  0.00  0.00      PROA  
ATOM    186  CZ3 TRP P  14       1.039   7.887  27.066  0.00  0.00      PROA  
ATOM    187  HZ3 TRP P  14       1.367   7.718  28.081  0.00  0.00      PROA  
ATOM    188  CZ2 TRP P  14       1.537   8.917  24.965  0.00  0.00      PROA  
ATOM    189  HZ2 TRP P  14       2.111   9.445  24.218  0.00  0.00      PROA  
ATOM    190  CH2 TRP P  14       1.898   8.673  26.299  0.00  0.00      PROA  
ATOM    191  HH2 TRP P  14       2.953   8.792  26.498  0.00  0.00      PROA  
ATOM    192  C   TRP P  14      -2.872   5.057  26.045  0.00  0.00      PROA  
ATOM    193  O   TRP P  14      -1.725   4.522  26.147  0.00  0.00      PROA  
ATOM    194  N   THR P  15      -3.654   5.064  27.158  0.00  0.00      PROA  
ATOM    195  HN  THR P  15      -4.576   5.400  26.985  0.00  0.00      PROA  
ATOM    196  CA  THR P  15      -3.397   4.606  28.551  0.00  0.00      PROA  
ATOM    197  HA  THR P  15      -2.417   5.027  28.720  0.00  0.00      PROA  
ATOM    198  CB  THR P  15      -4.395   5.010  29.605  0.00  0.00      PROA  
ATOM    199  HB  THR P  15      -4.279   4.553  30.611  0.00  0.00      PROA  
ATOM    200  OG1 THR P  15      -5.741   4.897  29.146  0.00  0.00      PROA  
ATOM    201  HG1 THR P  15      -5.852   5.597  28.498  0.00  0.00      PROA  
ATOM    202  CG2 THR P  15      -4.096   6.504  29.823  0.00  0.00      PROA  
ATOM    203 HG21 THR P  15      -3.011   6.632  30.025  0.00  0.00      PROA  
ATOM    204 HG22 THR P  15      -4.709   6.899  30.662  0.00  0.00      PROA  
ATOM    205 HG23 THR P  15      -4.366   7.118  28.937  0.00  0.00      PROA  
ATOM    206  C   THR P  15      -3.200   3.069  28.620  0.00  0.00      PROA  
ATOM    207  O   THR P  15      -2.306   2.584  29.349  0.00  0.00      PROA  
ATOM    208  N   GLY P  16      -3.951   2.241  27.852  0.00  0.00      PROA  
ATOM    209  HN  GLY P  16      -4.710   2.672  27.370  0.00  0.00      PROA  
ATOM    210  CA  GLY P  16      -3.748   0.783  27.593  0.00  0.00      PROA  
ATOM    211  HA1 GLY P  16      -4.701   0.491  27.177  0.00  0.00      PROA  
ATOM    212  HA2 GLY P  16      -3.553   0.324  28.551  0.00  0.00      PROA  
ATOM    213  C   GLY P  16      -2.642   0.470  26.538  0.00  0.00      PROA  
ATOM    214  O   GLY P  16      -2.096  -0.641  26.535  0.00  0.00      PROA  
ATOM    215  N   MET P  17      -2.333   1.383  25.573  0.00  0.00      PROA  
ATOM    216  HN  MET P  17      -2.940   2.173  25.534  0.00  0.00      PROA  
ATOM    217  CA  MET P  17      -1.223   1.363  24.614  0.00  0.00      PROA  
ATOM    218  HA  MET P  17      -1.213   0.362  24.210  0.00  0.00      PROA  
ATOM    219  CB  MET P  17      -1.358   2.338  23.523  0.00  0.00      PROA  
ATOM    220  HB1 MET P  17      -1.438   3.399  23.844  0.00  0.00      PROA  
ATOM    221  HB2 MET P  17      -2.285   2.084  22.967  0.00  0.00      PROA  
ATOM    222  CG  MET P  17      -0.218   2.374  22.423  0.00  0.00      PROA  
ATOM    223  HG1 MET P  17      -0.747   2.719  21.508  0.00  0.00      PROA  
ATOM    224  HG2 MET P  17       0.293   1.387  22.421  0.00  0.00      PROA  
ATOM    225  SD  MET P  17       1.070   3.585  22.757  0.00  0.00      PROA  
ATOM    226  CE  MET P  17       0.279   5.199  22.358  0.00  0.00      PROA  
ATOM    227  HE1 MET P  17       1.100   5.857  22.001  0.00  0.00      PROA  
ATOM    228  HE2 MET P  17      -0.177   5.647  23.267  0.00  0.00      PROA  
ATOM    229  HE3 MET P  17      -0.563   5.167  21.635  0.00  0.00      PROA  
ATOM    230  C   MET P  17       0.098   1.468  25.323  0.00  0.00      PROA  
ATOM    231  O   MET P  17       0.967   0.618  25.172  0.00  0.00      PROA  
ATOM    232  N   ILE P  18       0.271   2.407  26.246  0.00  0.00      PROA  
ATOM    233  HN  ILE P  18      -0.484   3.025  26.447  0.00  0.00      PROA  
ATOM    234  CA  ILE P  18       1.483   2.483  27.052  0.00  0.00      PROA  
ATOM    235  HA  ILE P  18       2.308   2.418  26.359  0.00  0.00      PROA  
ATOM    236  CB  ILE P  18       1.540   3.744  27.824  0.00  0.00      PROA  
ATOM    237  HB  ILE P  18       0.879   4.476  27.313  0.00  0.00      PROA  
ATOM    238  CG2 ILE P  18       0.942   3.624  29.223  0.00  0.00      PROA  
ATOM    239 HG21 ILE P  18       1.556   2.963  29.871  0.00  0.00      PROA  
ATOM    240 HG22 ILE P  18      -0.091   3.220  29.158  0.00  0.00      PROA  
ATOM    241 HG23 ILE P  18       0.944   4.565  29.815  0.00  0.00      PROA  
ATOM    242  CG1 ILE P  18       2.964   4.323  27.826  0.00  0.00      PROA  
ATOM    243 HG11 ILE P  18       3.798   3.593  27.908  0.00  0.00      PROA  
ATOM    244 HG12 ILE P  18       3.046   5.047  28.665  0.00  0.00      PROA  
ATOM    245  CD  ILE P  18       3.174   4.977  26.477  0.00  0.00      PROA  
ATOM    246  HD1 ILE P  18       3.224   4.292  25.604  0.00  0.00      PROA  
ATOM    247  HD2 ILE P  18       4.223   5.320  26.602  0.00  0.00      PROA  
ATOM    248  HD3 ILE P  18       2.529   5.820  26.151  0.00  0.00      PROA  
ATOM    249  C   ILE P  18       1.645   1.207  27.872  0.00  0.00      PROA  
ATOM    250  O   ILE P  18       2.769   0.767  28.106  0.00  0.00      PROA  
ATOM    251  N   ASP P  19       0.541   0.609  28.376  0.00  0.00      PROA  
ATOM    252  HN  ASP P  19      -0.354   1.049  28.354  0.00  0.00      PROA  
ATOM    253  CA  ASP P  19       0.578  -0.695  29.100  0.00  0.00      PROA  
ATOM    254  HA  ASP P  19       1.276  -0.663  29.923  0.00  0.00      PROA  
ATOM    255  CB  ASP P  19      -0.950  -0.970  29.630  0.00  0.00      PROA  
ATOM    256  HB1 ASP P  19      -1.511  -1.416  28.781  0.00  0.00      PROA  
ATOM    257  HB2 ASP P  19      -1.446  -0.037  29.972  0.00  0.00      PROA  
ATOM    258  CG  ASP P  19      -0.945  -1.895  30.828  0.00  0.00      PROA  
ATOM    259  OD1 ASP P  19       0.192  -2.127  31.340  0.00  0.00      PROA  
ATOM    260  OD2 ASP P  19      -2.003  -2.279  31.436  0.00  0.00      PROA  
ATOM    261  C   ASP P  19       1.096  -1.874  28.278  0.00  0.00      PROA  
ATOM    262  O   ASP P  19       1.838  -2.650  28.850  0.00  0.00      PROA  
ATOM    263  N   GLY P  20       0.766  -1.994  26.956  0.00  0.00      PROA  
ATOM    264  HN  GLY P  20       0.216  -1.258  26.570  0.00  0.00      PROA  
ATOM    265  CA  GLY P  20       1.188  -3.086  26.116  0.00  0.00      PROA  
ATOM    266  HA1 GLY P  20       0.446  -3.140  25.333  0.00  0.00      PROA  
ATOM    267  HA2 GLY P  20       1.515  -3.959  26.661  0.00  0.00      PROA  
ATOM    268  C   GLY P  20       2.462  -2.837  25.398  0.00  0.00      PROA  
ATOM    269  O   GLY P  20       3.253  -3.692  24.910  0.00  0.00      PROA  
ATOM    270  N   TRP P  21       2.871  -1.502  25.399  0.00  0.00      PROA  
ATOM    271  HN  TRP P  21       2.226  -0.833  25.760  0.00  0.00      PROA  
ATOM    272  CA  TRP P  21       4.166  -0.989  24.983  0.00  0.00      PROA  
ATOM    273  HA  TRP P  21       4.302  -1.300  23.958  0.00  0.00      PROA  
ATOM    274  CB  TRP P  21       4.129   0.507  25.041  0.00  0.00      PROA  
ATOM    275  HB1 TRP P  21       3.847   0.748  26.089  0.00  0.00      PROA  
ATOM    276  HB2 TRP P  21       3.330   0.739  24.305  0.00  0.00      PROA  
ATOM    277  CG  TRP P  21       5.308   1.342  24.653  0.00  0.00      PROA  
ATOM    278  CD1 TRP P  21       5.862   2.377  25.442  0.00  0.00      PROA  
ATOM    279  HD1 TRP P  21       5.396   2.667  26.372  0.00  0.00      PROA  
ATOM    280  NE1 TRP P  21       7.033   2.897  24.807  0.00  0.00      PROA  
ATOM    281  HE1 TRP P  21       7.371   3.813  24.831  0.00  0.00      PROA  
ATOM    282  CE2 TRP P  21       7.184   2.211  23.655  0.00  0.00      PROA  
ATOM    283  CD2 TRP P  21       6.153   1.221  23.517  0.00  0.00      PROA  
ATOM    284  CE3 TRP P  21       6.156   0.434  22.398  0.00  0.00      PROA  
ATOM    285  HE3 TRP P  21       5.383  -0.307  22.260  0.00  0.00      PROA  
ATOM    286  CZ3 TRP P  21       7.023   0.553  21.408  0.00  0.00      PROA  
ATOM    287  HZ3 TRP P  21       7.008   0.037  20.460  0.00  0.00      PROA  
ATOM    288  CZ2 TRP P  21       8.070   2.398  22.676  0.00  0.00      PROA  
ATOM    289  HZ2 TRP P  21       8.892   3.079  22.844  0.00  0.00      PROA  
ATOM    290  CH2 TRP P  21       8.032   1.520  21.586  0.00  0.00      PROA  
ATOM    291  HH2 TRP P  21       8.732   1.606  20.768  0.00  0.00      PROA  
ATOM    292  C   TRP P  21       5.273  -1.518  25.867  0.00  0.00      PROA  
ATOM    293  O   TRP P  21       6.343  -1.976  25.467  0.00  0.00      PROA  
ATOM    294  N   TYR P  22       4.999  -1.656  27.169  0.00  0.00      PROA  
ATOM    295  HN  TYR P  22       4.130  -1.347  27.548  0.00  0.00      PROA  
ATOM    296  CA  TYR P  22       5.840  -2.379  28.112  0.00  0.00      PROA  
ATOM    297  HA  TYR P  22       6.861  -2.182  27.820  0.00  0.00      PROA  
ATOM    298  CB  TYR P  22       5.644  -1.936  29.592  0.00  0.00      PROA  
ATOM    299  HB1 TYR P  22       6.373  -2.434  30.267  0.00  0.00      PROA  
ATOM    300  HB2 TYR P  22       4.580  -2.083  29.875  0.00  0.00      PROA  
ATOM    301  CG  TYR P  22       5.792  -0.393  29.697  0.00  0.00      PROA  
ATOM    302  CD1 TYR P  22       6.916   0.246  29.144  0.00  0.00      PROA  
ATOM    303  HD1 TYR P  22       7.681  -0.393  28.730  0.00  0.00      PROA  
ATOM    304  CE1 TYR P  22       7.060   1.658  29.158  0.00  0.00      PROA  
ATOM    305  HE1 TYR P  22       7.963   2.083  28.746  0.00  0.00      PROA  
ATOM    306  CZ  TYR P  22       6.115   2.442  29.832  0.00  0.00      PROA  
ATOM    307  OH  TYR P  22       6.204   3.830  30.002  0.00  0.00      PROA  
ATOM    308  HH  TYR P  22       6.852   4.071  29.336  0.00  0.00      PROA  
ATOM    309  CD2 TYR P  22       4.864   0.457  30.282  0.00  0.00      PROA  
ATOM    310  HD2 TYR P  22       3.877   0.151  30.594  0.00  0.00      PROA  
ATOM    311  CE2 TYR P  22       4.996   1.833  30.367  0.00  0.00      PROA  
ATOM    312  HE2 TYR P  22       4.346   2.484  30.933  0.00  0.00      PROA  
ATOM    313  C   TYR P  22       5.769  -3.900  28.017  0.00  0.00      PROA  
ATOM    314  O   TYR P  22       4.744  -4.526  28.246  0.00  0.00      PROA  
ATOM    315  N   GLY P  23       6.909  -4.536  27.744  0.00  0.00      PROA  
ATOM    316  HN  GLY P  23       7.742  -4.033  27.526  0.00  0.00      PROA  
ATOM    317  CA  GLY P  23       7.104  -5.977  27.617  0.00  0.00      PROA  
ATOM    318  HA1 GLY P  23       6.425  -6.331  28.379  0.00  0.00      PROA  
ATOM    319  HA2 GLY P  23       8.107  -6.273  27.888  0.00  0.00      PROA  
ATOM    320  C   GLY P  23       6.708  -6.591  26.208  0.00  0.00      PROA  
ATOM    321  OT1 GLY P  23       7.413  -6.447  25.170  0.00  0.00      PROA  
ATOM    322  OT2 GLY P  23       5.613  -7.136  26.162  0.00  0.00      PROA  
ATOM    323  C3  CHL1M   1      42.167   4.415  18.655  0.00  0.00      MEMB  
ATOM    324  H3  CHL1M   1      42.399   5.495  18.775  0.00  0.00      MEMB  
ATOM    325  O3  CHL1M   1      42.097   3.922  19.967  0.00  0.00      MEMB  
ATOM    326  H3' CHL1M   1      42.239   2.982  19.833  0.00  0.00      MEMB  
ATOM    327  C4  CHL1M   1      40.852   4.153  17.904  0.00  0.00      MEMB  
ATOM    328  H4A CHL1M   1      40.521   3.111  18.102  0.00  0.00      MEMB  
ATOM    329  H4B CHL1M   1      40.057   4.789  18.349  0.00  0.00      MEMB  
ATOM    330  C5  CHL1M   1      40.964   4.441  16.421  0.00  0.00      MEMB  
ATOM    331  C6  CHL1M   1      40.104   5.174  15.764  0.00  0.00      MEMB  
ATOM    332  H6  CHL1M   1      39.374   5.748  16.354  0.00  0.00      MEMB  
ATOM    333  C7  CHL1M   1      39.999   5.399  14.256  0.00  0.00      MEMB  
ATOM    334  H7A CHL1M   1      38.952   5.351  13.888  0.00  0.00      MEMB  
ATOM    335  H7B CHL1M   1      40.399   6.410  14.026  0.00  0.00      MEMB  
ATOM    336  C8  CHL1M   1      40.814   4.362  13.467  0.00  0.00      MEMB  
ATOM    337  H8  CHL1M   1      40.184   3.463  13.637  0.00  0.00      MEMB  
ATOM    338  C14 CHL1M   1      40.988   4.787  12.045  0.00  0.00      MEMB  
ATOM    339  H14 CHL1M   1      41.510   5.767  12.077  0.00  0.00      MEMB  
ATOM    340  C15 CHL1M   1      39.727   4.969  11.197  0.00  0.00      MEMB  
ATOM    341 H15A CHL1M   1      39.013   4.201  11.566  0.00  0.00      MEMB  
ATOM    342 H15B CHL1M   1      39.260   5.920  11.532  0.00  0.00      MEMB  
ATOM    343  C16 CHL1M   1      40.264   4.867   9.778  0.00  0.00      MEMB  
ATOM    344 H16A CHL1M   1      39.768   4.065   9.191  0.00  0.00      MEMB  
ATOM    345 H16B CHL1M   1      40.132   5.894   9.376  0.00  0.00      MEMB  
ATOM    346  C17 CHL1M   1      41.826   4.532   9.965  0.00  0.00      MEMB  
ATOM    347  H17 CHL1M   1      42.486   5.418  10.078  0.00  0.00      MEMB  
ATOM    348  C13 CHL1M   1      41.964   3.870  11.338  0.00  0.00      MEMB  
ATOM    349  C18 CHL1M   1      41.390   2.401  11.258  0.00  0.00      MEMB  
ATOM    350 H18A CHL1M   1      40.519   2.346  10.571  0.00  0.00      MEMB  
ATOM    351 H18B CHL1M   1      42.283   1.801  10.980  0.00  0.00      MEMB  
ATOM    352 H18C CHL1M   1      40.961   2.149  12.251  0.00  0.00      MEMB  
ATOM    353  C12 CHL1M   1      43.347   4.010  11.962  0.00  0.00      MEMB  
ATOM    354 H12A CHL1M   1      44.052   3.357  11.404  0.00  0.00      MEMB  
ATOM    355 H12B CHL1M   1      43.719   5.055  11.901  0.00  0.00      MEMB  
ATOM    356  C11 CHL1M   1      43.230   3.499  13.438  0.00  0.00      MEMB  
ATOM    357 H11A CHL1M   1      42.987   2.415  13.418  0.00  0.00      MEMB  
ATOM    358 H11B CHL1M   1      44.212   3.579  13.952  0.00  0.00      MEMB  
ATOM    359  C9  CHL1M   1      42.159   4.218  14.207  0.00  0.00      MEMB  
ATOM    360  H9  CHL1M   1      42.418   5.298  14.231  0.00  0.00      MEMB  
ATOM    361  C10 CHL1M   1      42.110   3.747  15.683  0.00  0.00      MEMB  
ATOM    362  C19 CHL1M   1      41.722   2.215  15.740  0.00  0.00      MEMB  
ATOM    363 H19A CHL1M   1      42.674   1.682  15.530  0.00  0.00      MEMB  
ATOM    364 H19B CHL1M   1      41.400   1.777  16.709  0.00  0.00      MEMB  
ATOM    365 H19C CHL1M   1      40.988   1.864  14.984  0.00  0.00      MEMB  
ATOM    366  C1  CHL1M   1      43.329   4.005  16.569  0.00  0.00      MEMB  
ATOM    367  H1A CHL1M   1      44.268   3.591  16.143  0.00  0.00      MEMB  
ATOM    368  H1B CHL1M   1      43.580   5.087  16.554  0.00  0.00      MEMB  
ATOM    369  C2  CHL1M   1      43.281   3.609  18.055  0.00  0.00      MEMB  
ATOM    370  H2A CHL1M   1      44.264   3.806  18.535  0.00  0.00      MEMB  
ATOM    371  H2B CHL1M   1      43.050   2.526  18.148  0.00  0.00      MEMB  
ATOM    372  C20 CHL1M   1      42.346   3.824   8.645  0.00  0.00      MEMB  
ATOM    373  H20 CHL1M   1      42.032   2.760   8.588  0.00  0.00      MEMB  
ATOM    374  C21 CHL1M   1      43.927   3.750   8.755  0.00  0.00      MEMB  
ATOM    375 H21A CHL1M   1      44.323   2.954   9.420  0.00  0.00      MEMB  
ATOM    376 H21B CHL1M   1      44.252   4.766   9.065  0.00  0.00      MEMB  
ATOM    377 H21C CHL1M   1      44.337   3.526   7.747  0.00  0.00      MEMB  
ATOM    378  C22 CHL1M   1      41.858   4.528   7.301  0.00  0.00      MEMB  
ATOM    379 H22A CHL1M   1      40.802   4.871   7.282  0.00  0.00      MEMB  
ATOM    380 H22B CHL1M   1      42.437   5.459   7.123  0.00  0.00      MEMB  
ATOM    381  C23 CHL1M   1      42.013   3.658   6.068  0.00  0.00      MEMB  
ATOM    382 H23A CHL1M   1      43.087   3.563   5.801  0.00  0.00      MEMB  
ATOM    383 H23B CHL1M   1      41.607   2.677   6.396  0.00  0.00      MEMB  
ATOM    384  C24 CHL1M   1      41.249   4.190   4.862  0.00  0.00      MEMB  
ATOM    385 H24A CHL1M   1      40.215   4.266   5.261  0.00  0.00      MEMB  
ATOM    386 H24B CHL1M   1      41.754   5.089   4.447  0.00  0.00      MEMB  
ATOM    387  C25 CHL1M   1      41.177   3.212   3.665  0.00  0.00      MEMB  
ATOM    388  H25 CHL1M   1      40.856   2.236   4.086  0.00  0.00      MEMB  
ATOM    389  C26 CHL1M   1      40.137   3.625   2.603  0.00  0.00      MEMB  
ATOM    390 H26A CHL1M   1      40.223   4.716   2.408  0.00  0.00      MEMB  
ATOM    391 H26B CHL1M   1      40.308   3.024   1.685  0.00  0.00      MEMB  
ATOM    392 H26C CHL1M   1      39.102   3.490   2.983  0.00  0.00      MEMB  
ATOM    393  C27 CHL1M   1      42.538   3.088   2.958  0.00  0.00      MEMB  
ATOM    394 H27A CHL1M   1      42.758   3.985   2.340  0.00  0.00      MEMB  
ATOM    395 H27B CHL1M   1      43.268   2.740   3.720  0.00  0.00      MEMB  
ATOM    396 H27C CHL1M   1      42.495   2.210   2.278  0.00  0.00      MEMB  
ATOM    397  C3  CHL1M   2      -5.098 -39.396  17.151  0.00  0.00      MEMB  
ATOM    398  H3  CHL1M   2      -5.267 -40.485  17.287  0.00  0.00      MEMB  
ATOM    399  O3  CHL1M   2      -5.015 -38.946  18.494  0.00  0.00      MEMB  
ATOM    400  H3' CHL1M   2      -4.833 -38.005  18.432  0.00  0.00      MEMB  
ATOM    401  C4  CHL1M   2      -3.754 -39.181  16.466  0.00  0.00      MEMB  
ATOM    402  H4A CHL1M   2      -3.462 -38.141  16.722  0.00  0.00      MEMB  
ATOM    403  H4B CHL1M   2      -2.977 -39.753  17.017  0.00  0.00      MEMB  
ATOM    404  C5  CHL1M   2      -3.764 -39.220  14.963  0.00  0.00      MEMB  
ATOM    405  C6  CHL1M   2      -2.855 -39.990  14.350  0.00  0.00      MEMB  
ATOM    406  H6  CHL1M   2      -2.096 -40.467  14.988  0.00  0.00      MEMB  
ATOM    407  C7  CHL1M   2      -2.726 -39.901  12.870  0.00  0.00      MEMB  
ATOM    408  H7A CHL1M   2      -1.673 -39.630  12.645  0.00  0.00      MEMB  
ATOM    409  H7B CHL1M   2      -2.779 -40.915  12.420  0.00  0.00      MEMB  
ATOM    410  C8  CHL1M   2      -3.588 -38.961  12.129  0.00  0.00      MEMB  
ATOM    411  H8  CHL1M   2      -3.161 -37.949  12.300  0.00  0.00      MEMB  
ATOM    412  C14 CHL1M   2      -3.686 -39.284  10.698  0.00  0.00      MEMB  
ATOM    413  H14 CHL1M   2      -4.141 -40.297  10.738  0.00  0.00      MEMB  
ATOM    414  C15 CHL1M   2      -2.417 -39.476   9.808  0.00  0.00      MEMB  
ATOM    415 H15A CHL1M   2      -1.697 -38.650   9.994  0.00  0.00      MEMB  
ATOM    416 H15B CHL1M   2      -2.081 -40.499  10.080  0.00  0.00      MEMB  
ATOM    417  C16 CHL1M   2      -2.888 -39.519   8.416  0.00  0.00      MEMB  
ATOM    418 H16A CHL1M   2      -2.308 -38.786   7.816  0.00  0.00      MEMB  
ATOM    419 H16B CHL1M   2      -2.818 -40.555   8.020  0.00  0.00      MEMB  
ATOM    420  C17 CHL1M   2      -4.400 -39.193   8.513  0.00  0.00      MEMB  
ATOM    421  H17 CHL1M   2      -4.966 -40.144   8.614  0.00  0.00      MEMB  
ATOM    422  C13 CHL1M   2      -4.620 -38.449   9.839  0.00  0.00      MEMB  
ATOM    423  C18 CHL1M   2      -4.067 -36.965   9.854  0.00  0.00      MEMB  
ATOM    424 H18A CHL1M   2      -3.012 -37.008   9.508  0.00  0.00      MEMB  
ATOM    425 H18B CHL1M   2      -4.753 -36.343   9.240  0.00  0.00      MEMB  
ATOM    426 H18C CHL1M   2      -4.145 -36.581  10.893  0.00  0.00      MEMB  
ATOM    427  C12 CHL1M   2      -6.020 -38.598  10.438  0.00  0.00      MEMB  
ATOM    428 H12A CHL1M   2      -6.681 -37.941   9.833  0.00  0.00      MEMB  
ATOM    429 H12B CHL1M   2      -6.305 -39.661  10.289  0.00  0.00      MEMB  
ATOM    430  C11 CHL1M   2      -6.006 -38.184  11.943  0.00  0.00      MEMB  
ATOM    431 H11A CHL1M   2      -5.807 -37.091  11.940  0.00  0.00      MEMB  
ATOM    432 H11B CHL1M   2      -7.026 -38.304  12.367  0.00  0.00      MEMB  
ATOM    433  C9  CHL1M   2      -4.953 -38.962  12.802  0.00  0.00      MEMB  
ATOM    434  H9  CHL1M   2      -5.254 -40.031  12.803  0.00  0.00      MEMB  
ATOM    435  C10 CHL1M   2      -4.939 -38.554  14.222  0.00  0.00      MEMB  
ATOM    436  C19 CHL1M   2      -4.714 -37.069  14.406  0.00  0.00      MEMB  
ATOM    437 H19A CHL1M   2      -3.796 -36.761  13.860  0.00  0.00      MEMB  
ATOM    438 H19B CHL1M   2      -5.608 -36.486  14.096  0.00  0.00      MEMB  
ATOM    439 H19C CHL1M   2      -4.583 -36.795  15.474  0.00  0.00      MEMB  
ATOM    440  C1  CHL1M   2      -6.380 -39.001  14.907  0.00  0.00      MEMB  
ATOM    441  H1A CHL1M   2      -7.238 -38.453  14.462  0.00  0.00      MEMB  
ATOM    442  H1B CHL1M   2      -6.629 -40.069  14.734  0.00  0.00      MEMB  
ATOM    443  C2  CHL1M   2      -6.348 -38.820  16.434  0.00  0.00      MEMB  
ATOM    444  H2A CHL1M   2      -7.302 -39.089  16.936  0.00  0.00      MEMB  
ATOM    445  H2B CHL1M   2      -6.277 -37.714  16.518  0.00  0.00      MEMB  
ATOM    446  C20 CHL1M   2      -5.186 -38.590   7.304  0.00  0.00      MEMB  
ATOM    447  H20 CHL1M   2      -6.067 -38.052   7.716  0.00  0.00      MEMB  
ATOM    448  C21 CHL1M   2      -5.855 -39.744   6.493  0.00  0.00      MEMB  
ATOM    449 H21A CHL1M   2      -6.444 -40.450   7.118  0.00  0.00      MEMB  
ATOM    450 H21B CHL1M   2      -5.156 -40.406   5.939  0.00  0.00      MEMB  
ATOM    451 H21C CHL1M   2      -6.523 -39.406   5.672  0.00  0.00      MEMB  
ATOM    452  C22 CHL1M   2      -4.338 -37.607   6.473  0.00  0.00      MEMB  
ATOM    453 H22A CHL1M   2      -4.034 -36.746   7.106  0.00  0.00      MEMB  
ATOM    454 H22B CHL1M   2      -3.456 -38.200   6.149  0.00  0.00      MEMB  
ATOM    455  C23 CHL1M   2      -5.038 -36.844   5.266  0.00  0.00      MEMB  
ATOM    456 H23A CHL1M   2      -5.485 -37.663   4.663  0.00  0.00      MEMB  
ATOM    457 H23B CHL1M   2      -5.782 -36.123   5.665  0.00  0.00      MEMB  
ATOM    458  C24 CHL1M   2      -3.992 -36.137   4.368  0.00  0.00      MEMB  
ATOM    459 H24A CHL1M   2      -3.404 -35.604   5.145  0.00  0.00      MEMB  
ATOM    460 H24B CHL1M   2      -3.461 -36.858   3.710  0.00  0.00      MEMB  
ATOM    461  C25 CHL1M   2      -4.616 -35.091   3.496  0.00  0.00      MEMB  
ATOM    462  H25 CHL1M   2      -5.203 -34.462   4.198  0.00  0.00      MEMB  
ATOM    463  C26 CHL1M   2      -3.584 -34.057   2.864  0.00  0.00      MEMB  
ATOM    464 H26A CHL1M   2      -2.781 -34.690   2.429  0.00  0.00      MEMB  
ATOM    465 H26B CHL1M   2      -4.182 -33.471   2.134  0.00  0.00      MEMB  
ATOM    466 H26C CHL1M   2      -3.128 -33.385   3.622  0.00  0.00      MEMB  
ATOM    467  C27 CHL1M   2      -5.653 -35.648   2.549  0.00  0.00      MEMB  
ATOM    468 H27A CHL1M   2      -5.179 -36.456   1.951  0.00  0.00      MEMB  
ATOM    469 H27B CHL1M   2      -6.582 -35.975   3.063  0.00  0.00      MEMB  
ATOM    470 H27C CHL1M   2      -6.068 -34.803   1.959  0.00  0.00      MEMB  
ATOM    471  C3  CHL1M   3      62.272 -45.011  16.984  0.00  0.00      MEMB  
ATOM    472  H3  CHL1M   3      61.273 -44.529  16.922  0.00  0.00      MEMB  
ATOM    473  O3  CHL1M   3      62.406 -45.608  18.253  0.00  0.00      MEMB  
ATOM    474  H3' CHL1M   3      63.192 -45.197  18.618  0.00  0.00      MEMB  
ATOM    475  C4  CHL1M   3      62.360 -46.111  15.940  0.00  0.00      MEMB  
ATOM    476  H4A CHL1M   3      63.219 -46.742  16.252  0.00  0.00      MEMB  
ATOM    477  H4B CHL1M   3      61.353 -46.561  16.070  0.00  0.00      MEMB  
ATOM    478  C5  CHL1M   3      62.549 -45.612  14.521  0.00  0.00      MEMB  
ATOM    479  C6  CHL1M   3      61.755 -46.103  13.591  0.00  0.00      MEMB  
ATOM    480  H6  CHL1M   3      60.947 -46.826  13.781  0.00  0.00      MEMB  
ATOM    481  C7  CHL1M   3      61.926 -45.814  12.170  0.00  0.00      MEMB  
ATOM    482  H7A CHL1M   3      62.136 -46.749  11.607  0.00  0.00      MEMB  
ATOM    483  H7B CHL1M   3      61.051 -45.240  11.795  0.00  0.00      MEMB  
ATOM    484  C8  CHL1M   3      63.150 -44.931  11.770  0.00  0.00      MEMB  
ATOM    485  H8  CHL1M   3      64.059 -45.566  11.696  0.00  0.00      MEMB  
ATOM    486  C14 CHL1M   3      62.870 -44.219  10.511  0.00  0.00      MEMB  
ATOM    487  H14 CHL1M   3      62.083 -43.481  10.777  0.00  0.00      MEMB  
ATOM    488  C15 CHL1M   3      62.335 -45.004   9.321  0.00  0.00      MEMB  
ATOM    489 H15A CHL1M   3      62.928 -45.889   9.004  0.00  0.00      MEMB  
ATOM    490 H15B CHL1M   3      61.348 -45.491   9.477  0.00  0.00      MEMB  
ATOM    491  C16 CHL1M   3      62.467 -43.980   8.196  0.00  0.00      MEMB  
ATOM    492 H16A CHL1M   3      63.109 -44.418   7.402  0.00  0.00      MEMB  
ATOM    493 H16B CHL1M   3      61.493 -43.729   7.724  0.00  0.00      MEMB  
ATOM    494  C17 CHL1M   3      63.183 -42.753   8.770  0.00  0.00      MEMB  
ATOM    495  H17 CHL1M   3      62.374 -42.121   9.194  0.00  0.00      MEMB  
ATOM    496  C13 CHL1M   3      63.966 -43.255  10.039  0.00  0.00      MEMB  
ATOM    497  C18 CHL1M   3      65.324 -43.931   9.509  0.00  0.00      MEMB  
ATOM    498 H18A CHL1M   3      66.086 -43.152   9.296  0.00  0.00      MEMB  
ATOM    499 H18B CHL1M   3      65.762 -44.611  10.271  0.00  0.00      MEMB  
ATOM    500 H18C CHL1M   3      65.308 -44.538   8.579  0.00  0.00      MEMB  
ATOM    501  C12 CHL1M   3      64.222 -42.187  11.097  0.00  0.00      MEMB  
ATOM    502 H12A CHL1M   3      65.060 -41.511  10.824  0.00  0.00      MEMB  
ATOM    503 H12B CHL1M   3      63.323 -41.570  11.309  0.00  0.00      MEMB  
ATOM    504  C11 CHL1M   3      64.570 -42.872  12.427  0.00  0.00      MEMB  
ATOM    505 H11A CHL1M   3      65.428 -43.555  12.252  0.00  0.00      MEMB  
ATOM    506 H11B CHL1M   3      64.848 -42.080  13.155  0.00  0.00      MEMB  
ATOM    507  C9  CHL1M   3      63.454 -43.860  12.932  0.00  0.00      MEMB  
ATOM    508  H9  CHL1M   3      62.496 -43.314  13.064  0.00  0.00      MEMB  
ATOM    509  C10 CHL1M   3      63.677 -44.596  14.306  0.00  0.00      MEMB  
ATOM    510  C19 CHL1M   3      64.971 -45.375  14.242  0.00  0.00      MEMB  
ATOM    511 H19A CHL1M   3      65.283 -45.849  15.197  0.00  0.00      MEMB  
ATOM    512 H19B CHL1M   3      64.921 -46.205  13.504  0.00  0.00      MEMB  
ATOM    513 H19C CHL1M   3      65.783 -44.711  13.877  0.00  0.00      MEMB  
ATOM    514  C1  CHL1M   3      63.667 -43.480  15.369  0.00  0.00      MEMB  
ATOM    515  H1A CHL1M   3      64.647 -42.957  15.342  0.00  0.00      MEMB  
ATOM    516  H1B CHL1M   3      62.855 -42.801  15.030  0.00  0.00      MEMB  
ATOM    517  C2  CHL1M   3      63.410 -43.980  16.841  0.00  0.00      MEMB  
ATOM    518  H2A CHL1M   3      63.320 -43.120  17.539  0.00  0.00      MEMB  
ATOM    519  H2B CHL1M   3      64.391 -44.482  16.983  0.00  0.00      MEMB  
ATOM    520  C20 CHL1M   3      63.917 -42.020   7.661  0.00  0.00      MEMB  
ATOM    521  H20 CHL1M   3      64.679 -42.683   7.197  0.00  0.00      MEMB  
ATOM    522  C21 CHL1M   3      64.623 -40.796   8.176  0.00  0.00      MEMB  
ATOM    523 H21A CHL1M   3      63.934 -40.016   8.565  0.00  0.00      MEMB  
ATOM    524 H21B CHL1M   3      65.152 -40.368   7.298  0.00  0.00      MEMB  
ATOM    525 H21C CHL1M   3      65.359 -41.037   8.973  0.00  0.00      MEMB  
ATOM    526  C22 CHL1M   3      62.980 -41.619   6.529  0.00  0.00      MEMB  
ATOM    527 H22A CHL1M   3      62.472 -42.550   6.197  0.00  0.00      MEMB  
ATOM    528 H22B CHL1M   3      62.124 -41.126   7.038  0.00  0.00      MEMB  
ATOM    529  C23 CHL1M   3      63.505 -40.862   5.299  0.00  0.00      MEMB  
ATOM    530 H23A CHL1M   3      63.809 -39.824   5.553  0.00  0.00      MEMB  
ATOM    531 H23B CHL1M   3      64.485 -41.384   5.255  0.00  0.00      MEMB  
ATOM    532  C24 CHL1M   3      62.663 -41.069   3.989  0.00  0.00      MEMB  
ATOM    533 H24A CHL1M   3      62.506 -42.168   3.959  0.00  0.00      MEMB  
ATOM    534 H24B CHL1M   3      61.707 -40.515   4.105  0.00  0.00      MEMB  
ATOM    535  C25 CHL1M   3      63.345 -40.743   2.702  0.00  0.00      MEMB  
ATOM    536  H25 CHL1M   3      64.371 -41.168   2.728  0.00  0.00      MEMB  
ATOM    537  C26 CHL1M   3      62.833 -41.475   1.481  0.00  0.00      MEMB  
ATOM    538 H26A CHL1M   3      61.807 -41.088   1.306  0.00  0.00      MEMB  
ATOM    539 H26B CHL1M   3      63.551 -41.210   0.675  0.00  0.00      MEMB  
ATOM    540 H26C CHL1M   3      62.825 -42.578   1.614  0.00  0.00      MEMB  
ATOM    541  C27 CHL1M   3      63.301 -39.200   2.581  0.00  0.00      MEMB  
ATOM    542 H27A CHL1M   3      62.251 -38.850   2.483  0.00  0.00      MEMB  
ATOM    543 H27B CHL1M   3      63.757 -38.805   3.514  0.00  0.00      MEMB  
ATOM    544 H27C CHL1M   3      63.892 -38.747   1.756  0.00  0.00      MEMB  
ATOM    545  C3  CHL1M   4      14.375  21.409  13.605  0.00  0.00      MEMB  
ATOM    546  H3  CHL1M   4      14.200  22.378  14.120  0.00  0.00      MEMB  
ATOM    547  O3  CHL1M   4      14.490  20.459  14.730  0.00  0.00      MEMB  
ATOM    548  H3' CHL1M   4      15.383  20.114  14.667  0.00  0.00      MEMB  
ATOM    549  C4  CHL1M   4      13.111  21.019  12.786  0.00  0.00      MEMB  
ATOM    550  H4A CHL1M   4      13.195  19.953  12.483  0.00  0.00      MEMB  
ATOM    551  H4B CHL1M   4      12.299  21.040  13.544  0.00  0.00      MEMB  
ATOM    552  C5  CHL1M   4      12.909  22.019  11.646  0.00  0.00      MEMB  
ATOM    553  C6  CHL1M   4      11.821  22.760  11.510  0.00  0.00      MEMB  
ATOM    554  H6  CHL1M   4      10.977  22.489  12.162  0.00  0.00      MEMB  
ATOM    555  C7  CHL1M   4      11.507  23.642  10.348  0.00  0.00      MEMB  
ATOM    556  H7A CHL1M   4      10.493  23.402   9.962  0.00  0.00      MEMB  
ATOM    557  H7B CHL1M   4      11.585  24.714  10.631  0.00  0.00      MEMB  
ATOM    558  C8  CHL1M   4      12.459  23.248   9.163  0.00  0.00      MEMB  
ATOM    559  H8  CHL1M   4      12.181  22.215   8.864  0.00  0.00      MEMB  
ATOM    560  C14 CHL1M   4      12.258  24.100   7.996  0.00  0.00      MEMB  
ATOM    561  H14 CHL1M   4      12.580  25.117   8.306  0.00  0.00      MEMB  
ATOM    562  C15 CHL1M   4      10.804  24.156   7.495  0.00  0.00      MEMB  
ATOM    563 H15A CHL1M   4      10.139  23.268   7.433  0.00  0.00      MEMB  
ATOM    564 H15B CHL1M   4      10.243  24.908   8.090  0.00  0.00      MEMB  
ATOM    565  C16 CHL1M   4      11.022  24.720   6.107  0.00  0.00      MEMB  
ATOM    566 H16A CHL1M   4      10.593  23.950   5.430  0.00  0.00      MEMB  
ATOM    567 H16B CHL1M   4      10.583  25.710   5.860  0.00  0.00      MEMB  
ATOM    568  C17 CHL1M   4      12.549  24.809   5.777  0.00  0.00      MEMB  
ATOM    569  H17 CHL1M   4      12.857  25.789   6.201  0.00  0.00      MEMB  
ATOM    570  C13 CHL1M   4      13.164  23.798   6.767  0.00  0.00      MEMB  
ATOM    571  C18 CHL1M   4      12.951  22.347   6.238  0.00  0.00      MEMB  
ATOM    572 H18A CHL1M   4      13.430  22.223   5.243  0.00  0.00      MEMB  
ATOM    573 H18B CHL1M   4      13.320  21.578   6.951  0.00  0.00      MEMB  
ATOM    574 H18C CHL1M   4      11.892  22.116   5.995  0.00  0.00      MEMB  
ATOM    575  C12 CHL1M   4      14.566  24.027   7.229  0.00  0.00      MEMB  
ATOM    576 H12A CHL1M   4      15.407  23.816   6.535  0.00  0.00      MEMB  
ATOM    577 H12B CHL1M   4      14.623  25.115   7.448  0.00  0.00      MEMB  
ATOM    578  C11 CHL1M   4      14.889  23.160   8.407  0.00  0.00      MEMB  
ATOM    579 H11A CHL1M   4      15.036  22.160   7.947  0.00  0.00      MEMB  
ATOM    580 H11B CHL1M   4      15.852  23.556   8.793  0.00  0.00      MEMB  
ATOM    581  C9  CHL1M   4      13.926  23.204   9.606  0.00  0.00      MEMB  
ATOM    582  H9  CHL1M   4      14.068  24.163  10.147  0.00  0.00      MEMB  
ATOM    583  C10 CHL1M   4      14.125  22.062  10.671  0.00  0.00      MEMB  
ATOM    584  C19 CHL1M   4      14.346  20.837   9.874  0.00  0.00      MEMB  
ATOM    585 H19A CHL1M   4      13.572  20.736   9.083  0.00  0.00      MEMB  
ATOM    586 H19B CHL1M   4      15.330  20.795   9.360  0.00  0.00      MEMB  
ATOM    587 H19C CHL1M   4      14.170  19.943  10.509  0.00  0.00      MEMB  
ATOM    588  C1  CHL1M   4      15.397  22.459  11.503  0.00  0.00      MEMB  
ATOM    589  H1A CHL1M   4      16.264  22.459  10.808  0.00  0.00      MEMB  
ATOM    590  H1B CHL1M   4      15.293  23.435  12.023  0.00  0.00      MEMB  
ATOM    591  C2  CHL1M   4      15.603  21.480  12.700  0.00  0.00      MEMB  
ATOM    592  H2A CHL1M   4      16.514  21.795  13.252  0.00  0.00      MEMB  
ATOM    593  H2B CHL1M   4      15.732  20.443  12.322  0.00  0.00      MEMB  
ATOM    594  C20 CHL1M   4      12.781  24.629   4.238  0.00  0.00      MEMB  
ATOM    595  H20 CHL1M   4      12.525  23.601   3.902  0.00  0.00      MEMB  
ATOM    596  C21 CHL1M   4      14.235  24.739   3.913  0.00  0.00      MEMB  
ATOM    597 H21A CHL1M   4      14.535  24.758   2.843  0.00  0.00      MEMB  
ATOM    598 H21B CHL1M   4      14.777  23.905   4.407  0.00  0.00      MEMB  
ATOM    599 H21C CHL1M   4      14.629  25.686   4.341  0.00  0.00      MEMB  
ATOM    600  C22 CHL1M   4      11.967  25.667   3.519  0.00  0.00      MEMB  
ATOM    601 H22A CHL1M   4      10.922  25.314   3.658  0.00  0.00      MEMB  
ATOM    602 H22B CHL1M   4      12.070  26.647   4.032  0.00  0.00      MEMB  
ATOM    603  C23 CHL1M   4      12.104  25.884   1.999  0.00  0.00      MEMB  
ATOM    604 H23A CHL1M   4      13.065  26.430   1.889  0.00  0.00      MEMB  
ATOM    605 H23B CHL1M   4      12.039  24.916   1.457  0.00  0.00      MEMB  
ATOM    606  C24 CHL1M   4      11.037  26.880   1.436  0.00  0.00      MEMB  
ATOM    607 H24A CHL1M   4      10.060  26.360   1.527  0.00  0.00      MEMB  
ATOM    608 H24B CHL1M   4      10.828  27.858   1.920  0.00  0.00      MEMB  
ATOM    609  C25 CHL1M   4      11.376  27.155  -0.060  0.00  0.00      MEMB  
ATOM    610  H25 CHL1M   4      11.455  26.149  -0.526  0.00  0.00      MEMB  
ATOM    611  C26 CHL1M   4      10.137  27.811  -0.641  0.00  0.00      MEMB  
ATOM    612 H26A CHL1M   4      10.246  28.077  -1.714  0.00  0.00      MEMB  
ATOM    613 H26B CHL1M   4       9.285  27.098  -0.645  0.00  0.00      MEMB  
ATOM    614 H26C CHL1M   4       9.909  28.727  -0.055  0.00  0.00      MEMB  
ATOM    615  C27 CHL1M   4      12.674  27.966  -0.222  0.00  0.00      MEMB  
ATOM    616 H27A CHL1M   4      12.467  28.928   0.294  0.00  0.00      MEMB  
ATOM    617 H27B CHL1M   4      13.504  27.442   0.299  0.00  0.00      MEMB  
ATOM    618 H27C CHL1M   4      13.029  28.209  -1.246  0.00  0.00      MEMB  
ATOM    619  C3  CHL1M   5     -52.496 -46.240  16.448  0.00  0.00      MEMB  
ATOM    620  H3  CHL1M   5     -52.788 -45.171  16.525  0.00  0.00      MEMB  
ATOM    621  O3  CHL1M   5     -52.636 -46.743  17.750  0.00  0.00      MEMB  
ATOM    622  H3' CHL1M   5     -52.021 -47.471  17.863  0.00  0.00      MEMB  
ATOM    623  C4  CHL1M   5     -53.347 -47.043  15.414  0.00  0.00      MEMB  
ATOM    624  H4A CHL1M   5     -53.076 -48.120  15.385  0.00  0.00      MEMB  
ATOM    625  H4B CHL1M   5     -54.408 -46.906  15.711  0.00  0.00      MEMB  
ATOM    626  C5  CHL1M   5     -53.133 -46.575  13.983  0.00  0.00      MEMB  
ATOM    627  C6  CHL1M   5     -54.262 -46.276  13.254  0.00  0.00      MEMB  
ATOM    628  H6  CHL1M   5     -55.263 -46.361  13.704  0.00  0.00      MEMB  
ATOM    629  C7  CHL1M   5     -54.147 -46.006  11.795  0.00  0.00      MEMB  
ATOM    630  H7A CHL1M   5     -54.906 -46.701  11.375  0.00  0.00      MEMB  
ATOM    631  H7B CHL1M   5     -54.441 -44.957  11.577  0.00  0.00      MEMB  
ATOM    632  C8  CHL1M   5     -52.761 -46.303  11.102  0.00  0.00      MEMB  
ATOM    633  H8  CHL1M   5     -52.795 -47.412  11.031  0.00  0.00      MEMB  
ATOM    634  C14 CHL1M   5     -52.668 -45.683   9.668  0.00  0.00      MEMB  
ATOM    635  H14 CHL1M   5     -52.753 -44.578   9.750  0.00  0.00      MEMB  
ATOM    636  C15 CHL1M   5     -53.661 -45.984   8.572  0.00  0.00      MEMB  
ATOM    637 H15A CHL1M   5     -54.044 -47.026   8.531  0.00  0.00      MEMB  
ATOM    638 H15B CHL1M   5     -54.571 -45.357   8.683  0.00  0.00      MEMB  
ATOM    639  C16 CHL1M   5     -52.901 -45.634   7.254  0.00  0.00      MEMB  
ATOM    640 H16A CHL1M   5     -52.754 -46.634   6.794  0.00  0.00      MEMB  
ATOM    641 H16B CHL1M   5     -53.296 -44.843   6.580  0.00  0.00      MEMB  
ATOM    642  C17 CHL1M   5     -51.410 -45.407   7.681  0.00  0.00      MEMB  
ATOM    643  H17 CHL1M   5     -51.236 -44.339   7.932  0.00  0.00      MEMB  
ATOM    644  C13 CHL1M   5     -51.285 -46.036   9.037  0.00  0.00      MEMB  
ATOM    645  C18 CHL1M   5     -51.113 -47.582   8.855  0.00  0.00      MEMB  
ATOM    646 H18A CHL1M   5     -50.235 -47.768   8.200  0.00  0.00      MEMB  
ATOM    647 H18B CHL1M   5     -50.932 -48.285   9.696  0.00  0.00      MEMB  
ATOM    648 H18C CHL1M   5     -51.914 -47.950   8.180  0.00  0.00      MEMB  
ATOM    649  C12 CHL1M   5     -50.180 -45.412   9.815  0.00  0.00      MEMB  
ATOM    650 H12A CHL1M   5     -49.187 -45.675   9.392  0.00  0.00      MEMB  
ATOM    651 H12B CHL1M   5     -50.273 -44.310   9.911  0.00  0.00      MEMB  
ATOM    652  C11 CHL1M   5     -50.129 -45.893  11.281  0.00  0.00      MEMB  
ATOM    653 H11A CHL1M   5     -49.808 -46.947  11.131  0.00  0.00      MEMB  
ATOM    654 H11B CHL1M   5     -49.381 -45.337  11.885  0.00  0.00      MEMB  
ATOM    655  C9  CHL1M   5     -51.554 -45.837  12.012  0.00  0.00      MEMB  
ATOM    656  H9  CHL1M   5     -51.676 -44.744  12.169  0.00  0.00      MEMB  
ATOM    657  C10 CHL1M   5     -51.670 -46.560  13.451  0.00  0.00      MEMB  
ATOM    658  C19 CHL1M   5     -51.135 -48.033  13.360  0.00  0.00      MEMB  
ATOM    659 H19A CHL1M   5     -50.158 -48.069  12.832  0.00  0.00      MEMB  
ATOM    660 H19B CHL1M   5     -50.820 -48.354  14.375  0.00  0.00      MEMB  
ATOM    661 H19C CHL1M   5     -51.761 -48.793  12.844  0.00  0.00      MEMB  
ATOM    662  C1  CHL1M   5     -50.832 -45.739  14.536  0.00  0.00      MEMB  
ATOM    663  H1A CHL1M   5     -49.776 -45.879  14.220  0.00  0.00      MEMB  
ATOM    664  H1B CHL1M   5     -51.064 -44.655  14.454  0.00  0.00      MEMB  
ATOM    665  C2  CHL1M   5     -50.974 -46.266  15.939  0.00  0.00      MEMB  
ATOM    666  H2A CHL1M   5     -50.298 -45.668  16.586  0.00  0.00      MEMB  
ATOM    667  H2B CHL1M   5     -50.620 -47.318  15.995  0.00  0.00      MEMB  
ATOM    668  C20 CHL1M   5     -50.378 -45.535   6.608  0.00  0.00      MEMB  
ATOM    669  H20 CHL1M   5     -49.391 -45.681   7.096  0.00  0.00      MEMB  
ATOM    670  C21 CHL1M   5     -50.345 -44.174   5.876  0.00  0.00      MEMB  
ATOM    671 H21A CHL1M   5     -51.312 -43.830   5.450  0.00  0.00      MEMB  
ATOM    672 H21B CHL1M   5     -49.628 -44.237   5.030  0.00  0.00      MEMB  
ATOM    673 H21C CHL1M   5     -50.006 -43.415   6.612  0.00  0.00      MEMB  
ATOM    674  C22 CHL1M   5     -50.486 -46.761   5.603  0.00  0.00      MEMB  
ATOM    675 H22A CHL1M   5     -50.706 -47.730   6.100  0.00  0.00      MEMB  
ATOM    676 H22B CHL1M   5     -51.286 -46.398   4.923  0.00  0.00      MEMB  
ATOM    677  C23 CHL1M   5     -49.052 -46.941   5.022  0.00  0.00      MEMB  
ATOM    678 H23A CHL1M   5     -48.648 -45.985   4.626  0.00  0.00      MEMB  
ATOM    679 H23B CHL1M   5     -48.335 -47.375   5.751  0.00  0.00      MEMB  
ATOM    680  C24 CHL1M   5     -49.183 -48.015   3.930  0.00  0.00      MEMB  
ATOM    681 H24A CHL1M   5     -49.427 -48.987   4.408  0.00  0.00      MEMB  
ATOM    682 H24B CHL1M   5     -50.015 -47.766   3.236  0.00  0.00      MEMB  
ATOM    683  C25 CHL1M   5     -47.957 -48.248   2.997  0.00  0.00      MEMB  
ATOM    684  H25 CHL1M   5     -47.124 -48.448   3.704  0.00  0.00      MEMB  
ATOM    685  C26 CHL1M   5     -48.297 -49.435   2.038  0.00  0.00      MEMB  
ATOM    686 H26A CHL1M   5     -49.013 -49.161   1.234  0.00  0.00      MEMB  
ATOM    687 H26B CHL1M   5     -47.343 -49.706   1.537  0.00  0.00      MEMB  
ATOM    688 H26C CHL1M   5     -48.798 -50.207   2.660  0.00  0.00      MEMB  
ATOM    689  C27 CHL1M   5     -47.502 -47.030   2.203  0.00  0.00      MEMB  
ATOM    690 H27A CHL1M   5     -48.123 -46.872   1.295  0.00  0.00      MEMB  
ATOM    691 H27B CHL1M   5     -47.425 -46.083   2.778  0.00  0.00      MEMB  
ATOM    692 H27C CHL1M   5     -46.520 -47.306   1.762  0.00  0.00      MEMB  
ATOM    693  C3  CHL1M   6      58.698 -32.063  18.142  0.00  0.00      MEMB  
ATOM    694  H3  CHL1M   6      58.380 -33.087  17.853  0.00  0.00      MEMB  
ATOM    695  O3  CHL1M   6      58.680 -32.072  19.577  0.00  0.00      MEMB  
ATOM    696  H3' CHL1M   6      57.777 -31.836  19.799  0.00  0.00      MEMB  
ATOM    697  C4  CHL1M   6      60.105 -31.835  17.666  0.00  0.00      MEMB  
ATOM    698  H4A CHL1M   6      60.440 -30.885  18.134  0.00  0.00      MEMB  
ATOM    699  H4B CHL1M   6      60.806 -32.650  17.946  0.00  0.00      MEMB  
ATOM    700  C5  CHL1M   6      60.198 -31.806  16.175  0.00  0.00      MEMB  
ATOM    701  C6  CHL1M   6      60.924 -32.798  15.594  0.00  0.00      MEMB  
ATOM    702  H6  CHL1M   6      61.493 -33.430  16.291  0.00  0.00      MEMB  
ATOM    703  C7  CHL1M   6      60.984 -33.040  14.175  0.00  0.00      MEMB  
ATOM    704  H7A CHL1M   6      62.021 -33.369  13.949  0.00  0.00      MEMB  
ATOM    705  H7B CHL1M   6      60.341 -33.876  13.826  0.00  0.00      MEMB  
ATOM    706  C8  CHL1M   6      60.482 -31.800  13.338  0.00  0.00      MEMB  
ATOM    707  H8  CHL1M   6      61.243 -30.997  13.445  0.00  0.00      MEMB  
ATOM    708  C14 CHL1M   6      60.294 -32.201  11.921  0.00  0.00      MEMB  
ATOM    709  H14 CHL1M   6      59.433 -32.903  11.900  0.00  0.00      MEMB  
ATOM    710  C15 CHL1M   6      61.313 -33.051  11.196  0.00  0.00      MEMB  
ATOM    711 H15A CHL1M   6      62.329 -32.678  11.448  0.00  0.00      MEMB  
ATOM    712 H15B CHL1M   6      61.265 -34.111  11.525  0.00  0.00      MEMB  
ATOM    713  C16 CHL1M   6      61.015 -32.802   9.727  0.00  0.00      MEMB  
ATOM    714 H16A CHL1M   6      61.966 -32.395   9.321  0.00  0.00      MEMB  
ATOM    715 H16B CHL1M   6      60.942 -33.759   9.167  0.00  0.00      MEMB  
ATOM    716  C17 CHL1M   6      59.828 -31.763   9.599  0.00  0.00      MEMB  
ATOM    717  H17 CHL1M   6      58.927 -32.404   9.710  0.00  0.00      MEMB  
ATOM    718  C13 CHL1M   6      59.966 -31.005  10.985  0.00  0.00      MEMB  
ATOM    719  C18 CHL1M   6      61.175 -29.984  10.887  0.00  0.00      MEMB  
ATOM    720 H18A CHL1M   6      60.869 -29.122  10.256  0.00  0.00      MEMB  
ATOM    721 H18B CHL1M   6      61.374 -29.545  11.887  0.00  0.00      MEMB  
ATOM    722 H18C CHL1M   6      62.077 -30.407  10.394  0.00  0.00      MEMB  
ATOM    723  C12 CHL1M   6      58.566 -30.491  11.465  0.00  0.00      MEMB  
ATOM    724 H12A CHL1M   6      58.344 -29.546  10.924  0.00  0.00      MEMB  
ATOM    725 H12B CHL1M   6      57.801 -31.262  11.232  0.00  0.00      MEMB  
ATOM    726  C11 CHL1M   6      58.626 -30.075  13.015  0.00  0.00      MEMB  
ATOM    727 H11A CHL1M   6      59.139 -29.091  13.061  0.00  0.00      MEMB  
ATOM    728 H11B CHL1M   6      57.624 -29.748  13.367  0.00  0.00      MEMB  
ATOM    729  C9  CHL1M   6      59.176 -31.173  13.952  0.00  0.00      MEMB  
ATOM    730  H9  CHL1M   6      58.387 -31.948  13.850  0.00  0.00      MEMB  
ATOM    731  C10 CHL1M   6      59.356 -30.816  15.458  0.00  0.00      MEMB  
ATOM    732  C19 CHL1M   6      60.132 -29.486  15.659  0.00  0.00      MEMB  
ATOM    733 H19A CHL1M   6      60.235 -29.162  16.716  0.00  0.00      MEMB  
ATOM    734 H19B CHL1M   6      61.114 -29.569  15.145  0.00  0.00      MEMB  
ATOM    735 H19C CHL1M   6      59.534 -28.673  15.194  0.00  0.00      MEMB  
ATOM    736  C1  CHL1M   6      57.912 -30.872  16.081  0.00  0.00      MEMB  
ATOM    737  H1A CHL1M   6      57.399 -29.968  15.688  0.00  0.00      MEMB  
ATOM    738  H1B CHL1M   6      57.335 -31.775  15.788  0.00  0.00      MEMB  
ATOM    739  C2  CHL1M   6      57.856 -30.938  17.649  0.00  0.00      MEMB  
ATOM    740  H2A CHL1M   6      56.844 -31.093  18.082  0.00  0.00      MEMB  
ATOM    741  H2B CHL1M   6      58.306 -29.945  17.864  0.00  0.00      MEMB  
ATOM    742  C20 CHL1M   6      59.850 -30.979   8.305  0.00  0.00      MEMB  
ATOM    743  H20 CHL1M   6      60.677 -30.239   8.364  0.00  0.00      MEMB  
ATOM    744  C21 CHL1M   6      58.386 -30.454   8.118  0.00  0.00      MEMB  
ATOM    745 H21A CHL1M   6      58.425 -30.002   7.103  0.00  0.00      MEMB  
ATOM    746 H21B CHL1M   6      58.322 -29.592   8.815  0.00  0.00      MEMB  
ATOM    747 H21C CHL1M   6      57.526 -31.138   8.283  0.00  0.00      MEMB  
ATOM    748  C22 CHL1M   6      60.262 -31.863   7.143  0.00  0.00      MEMB  
ATOM    749 H22A CHL1M   6      61.300 -32.258   7.160  0.00  0.00      MEMB  
ATOM    750 H22B CHL1M   6      59.724 -32.835   7.110  0.00  0.00      MEMB  
ATOM    751  C23 CHL1M   6      60.199 -31.219   5.772  0.00  0.00      MEMB  
ATOM    752 H23A CHL1M   6      60.548 -31.965   5.026  0.00  0.00      MEMB  
ATOM    753 H23B CHL1M   6      59.140 -31.194   5.437  0.00  0.00      MEMB  
ATOM    754  C24 CHL1M   6      61.036 -29.935   5.572  0.00  0.00      MEMB  
ATOM    755 H24A CHL1M   6      60.673 -29.051   6.139  0.00  0.00      MEMB  
ATOM    756 H24B CHL1M   6      62.091 -30.050   5.901  0.00  0.00      MEMB  
ATOM    757  C25 CHL1M   6      60.984 -29.308   4.145  0.00  0.00      MEMB  
ATOM    758  H25 CHL1M   6      60.040 -28.813   3.832  0.00  0.00      MEMB  
ATOM    759  C26 CHL1M   6      62.109 -28.246   4.052  0.00  0.00      MEMB  
ATOM    760 H26A CHL1M   6      63.030 -28.771   4.381  0.00  0.00      MEMB  
ATOM    761 H26B CHL1M   6      62.021 -27.835   3.023  0.00  0.00      MEMB  
ATOM    762 H26C CHL1M   6      61.951 -27.397   4.751  0.00  0.00      MEMB  
ATOM    763  C27 CHL1M   6      61.055 -30.316   2.999  0.00  0.00      MEMB  
ATOM    764 H27A CHL1M   6      60.203 -31.022   3.103  0.00  0.00      MEMB  
ATOM    765 H27B CHL1M   6      60.928 -29.828   2.010  0.00  0.00      MEMB  
ATOM    766 H27C CHL1M   6      62.022 -30.861   3.054  0.00  0.00      MEMB  
ATOM    767  C3  CHL1M   7     -30.090  18.525  15.278  0.00  0.00      MEMB  
ATOM    768  H3  CHL1M   7     -29.617  19.511  15.086  0.00  0.00      MEMB  
ATOM    769  O3  CHL1M   7     -30.127  18.219  16.667  0.00  0.00      MEMB  
ATOM    770  H3' CHL1M   7     -30.219  17.265  16.714  0.00  0.00      MEMB  
ATOM    771  C4  CHL1M   7     -31.543  18.503  14.845  0.00  0.00      MEMB  
ATOM    772  H4A CHL1M   7     -32.044  17.616  15.288  0.00  0.00      MEMB  
ATOM    773  H4B CHL1M   7     -31.965  19.310  15.480  0.00  0.00      MEMB  
ATOM    774  C5  CHL1M   7     -31.730  18.741  13.407  0.00  0.00      MEMB  
ATOM    775  C6  CHL1M   7     -32.480  19.700  12.939  0.00  0.00      MEMB  
ATOM    776  H6  CHL1M   7     -32.978  20.408  13.618  0.00  0.00      MEMB  
ATOM    777  C7  CHL1M   7     -32.815  19.931  11.481  0.00  0.00      MEMB  
ATOM    778  H7A CHL1M   7     -33.922  19.970  11.389  0.00  0.00      MEMB  
ATOM    779  H7B CHL1M   7     -32.289  20.876  11.229  0.00  0.00      MEMB  
ATOM    780  C8  CHL1M   7     -32.267  18.794  10.542  0.00  0.00      MEMB  
ATOM    781  H8  CHL1M   7     -32.950  17.930  10.693  0.00  0.00      MEMB  
ATOM    782  C14 CHL1M   7     -32.080  19.278   9.152  0.00  0.00      MEMB  
ATOM    783  H14 CHL1M   7     -31.319  20.070   9.321  0.00  0.00      MEMB  
ATOM    784  C15 CHL1M   7     -33.287  20.059   8.570  0.00  0.00      MEMB  
ATOM    785 H15A CHL1M   7     -34.260  19.817   9.047  0.00  0.00      MEMB  
ATOM    786 H15B CHL1M   7     -33.251  21.146   8.797  0.00  0.00      MEMB  
ATOM    787  C16 CHL1M   7     -33.248  19.700   7.075  0.00  0.00      MEMB  
ATOM    788 H16A CHL1M   7     -34.126  19.046   6.891  0.00  0.00      MEMB  
ATOM    789 H16B CHL1M   7     -33.366  20.546   6.365  0.00  0.00      MEMB  
ATOM    790  C17 CHL1M   7     -31.910  18.951   6.791  0.00  0.00      MEMB  
ATOM    791  H17 CHL1M   7     -31.222  19.786   6.538  0.00  0.00      MEMB  
ATOM    792  C13 CHL1M   7     -31.581  18.254   8.145  0.00  0.00      MEMB  
ATOM    793  C18 CHL1M   7     -32.414  16.942   8.267  0.00  0.00      MEMB  
ATOM    794 H18A CHL1M   7     -33.491  17.167   8.118  0.00  0.00      MEMB  
ATOM    795 H18B CHL1M   7     -32.156  16.202   7.479  0.00  0.00      MEMB  
ATOM    796 H18C CHL1M   7     -32.376  16.460   9.267  0.00  0.00      MEMB  
ATOM    797  C12 CHL1M   7     -30.135  17.944   8.623  0.00  0.00      MEMB  
ATOM    798 H12A CHL1M   7     -29.604  17.261   7.926  0.00  0.00      MEMB  
ATOM    799 H12B CHL1M   7     -29.475  18.837   8.585  0.00  0.00      MEMB  
ATOM    800  C11 CHL1M   7     -30.096  17.437  10.100  0.00  0.00      MEMB  
ATOM    801 H11A CHL1M   7     -30.382  16.366  10.023  0.00  0.00      MEMB  
ATOM    802 H11B CHL1M   7     -28.997  17.554  10.213  0.00  0.00      MEMB  
ATOM    803  C9  CHL1M   7     -30.886  18.307  11.031  0.00  0.00      MEMB  
ATOM    804  H9  CHL1M   7     -30.285  19.241  11.036  0.00  0.00      MEMB  
ATOM    805  C10 CHL1M   7     -31.000  17.792  12.467  0.00  0.00      MEMB  
ATOM    806  C19 CHL1M   7     -31.518  16.334  12.540  0.00  0.00      MEMB  
ATOM    807 H19A CHL1M   7     -30.777  15.647  12.077  0.00  0.00      MEMB  
ATOM    808 H19B CHL1M   7     -31.501  16.172  13.639  0.00  0.00      MEMB  
ATOM    809 H19C CHL1M   7     -32.531  16.238  12.095  0.00  0.00      MEMB  
ATOM    810  C1  CHL1M   7     -29.491  17.640  12.997  0.00  0.00      MEMB  
ATOM    811  H1A CHL1M   7     -28.911  16.801  12.556  0.00  0.00      MEMB  
ATOM    812  H1B CHL1M   7     -28.930  18.560  12.728  0.00  0.00      MEMB  
ATOM    813  C2  CHL1M   7     -29.354  17.431  14.543  0.00  0.00      MEMB  
ATOM    814  H2A CHL1M   7     -28.272  17.571  14.754  0.00  0.00      MEMB  
ATOM    815  H2B CHL1M   7     -29.825  16.467  14.832  0.00  0.00      MEMB  
ATOM    816  C20 CHL1M   7     -31.882  18.172   5.447  0.00  0.00      MEMB  
ATOM    817  H20 CHL1M   7     -32.600  17.325   5.486  0.00  0.00      MEMB  
ATOM    818  C21 CHL1M   7     -30.478  17.581   5.264  0.00  0.00      MEMB  
ATOM    819 H21A CHL1M   7     -29.673  18.332   5.414  0.00  0.00      MEMB  
ATOM    820 H21B CHL1M   7     -30.468  17.135   4.247  0.00  0.00      MEMB  
ATOM    821 H21C CHL1M   7     -30.226  16.736   5.940  0.00  0.00      MEMB  
ATOM    822  C22 CHL1M   7     -32.396  18.995   4.226  0.00  0.00      MEMB  
ATOM    823 H22A CHL1M   7     -32.475  18.248   3.407  0.00  0.00      MEMB  
ATOM    824 H22B CHL1M   7     -33.419  19.311   4.520  0.00  0.00      MEMB  
ATOM    825  C23 CHL1M   7     -31.651  20.253   3.850  0.00  0.00      MEMB  
ATOM    826 H23A CHL1M   7     -31.826  21.039   4.615  0.00  0.00      MEMB  
ATOM    827 H23B CHL1M   7     -30.551  20.130   3.755  0.00  0.00      MEMB  
ATOM    828  C24 CHL1M   7     -32.090  20.760   2.497  0.00  0.00      MEMB  
ATOM    829 H24A CHL1M   7     -32.193  19.997   1.697  0.00  0.00      MEMB  
ATOM    830 H24B CHL1M   7     -33.115  21.180   2.583  0.00  0.00      MEMB  
ATOM    831  C25 CHL1M   7     -31.079  21.874   2.074  0.00  0.00      MEMB  
ATOM    832  H25 CHL1M   7     -30.070  21.662   2.487  0.00  0.00      MEMB  
ATOM    833  C26 CHL1M   7     -31.041  21.994   0.602  0.00  0.00      MEMB  
ATOM    834 H26A CHL1M   7     -30.626  21.155   0.003  0.00  0.00      MEMB  
ATOM    835 H26B CHL1M   7     -31.970  22.263   0.054  0.00  0.00      MEMB  
ATOM    836 H26C CHL1M   7     -30.245  22.729   0.357  0.00  0.00      MEMB  
ATOM    837  C27 CHL1M   7     -31.429  23.249   2.666  0.00  0.00      MEMB  
ATOM    838 H27A CHL1M   7     -32.399  23.600   2.256  0.00  0.00      MEMB  
ATOM    839 H27B CHL1M   7     -31.481  23.257   3.776  0.00  0.00      MEMB  
ATOM    840 H27C CHL1M   7     -30.680  23.955   2.247  0.00  0.00      MEMB  
ATOM    841  C3  CHL1M   8     -26.858 -67.369  17.589  0.00  0.00      MEMB  
ATOM    842  H3  CHL1M   8     -27.838 -67.831  17.343  0.00  0.00      MEMB  
ATOM    843  O3  CHL1M   8     -26.851 -67.066  18.936  0.00  0.00      MEMB  
ATOM    844  H3' CHL1M   8     -26.236 -66.333  19.006  0.00  0.00      MEMB  
ATOM    845  C4  CHL1M   8     -25.727 -68.285  17.162  0.00  0.00      MEMB  
ATOM    846  H4A CHL1M   8     -24.686 -67.919  17.293  0.00  0.00      MEMB  
ATOM    847  H4B CHL1M   8     -25.759 -69.257  17.698  0.00  0.00      MEMB  
ATOM    848  C5  CHL1M   8     -25.818 -68.435  15.691  0.00  0.00      MEMB  
ATOM    849  C6  CHL1M   8     -26.105 -69.656  15.100  0.00  0.00      MEMB  
ATOM    850  H6  CHL1M   8     -26.101 -70.571  15.709  0.00  0.00      MEMB  
ATOM    851  C7  CHL1M   8     -26.129 -69.935  13.613  0.00  0.00      MEMB  
ATOM    852  H7A CHL1M   8     -25.443 -70.796  13.463  0.00  0.00      MEMB  
ATOM    853  H7B CHL1M   8     -27.151 -70.278  13.344  0.00  0.00      MEMB  
ATOM    854  C8  CHL1M   8     -25.725 -68.678  12.770  0.00  0.00      MEMB  
ATOM    855  H8  CHL1M   8     -24.627 -68.537  12.860  0.00  0.00      MEMB  
ATOM    856  C14 CHL1M   8     -26.242 -68.853  11.296  0.00  0.00      MEMB  
ATOM    857  H14 CHL1M   8     -27.348 -68.773  11.366  0.00  0.00      MEMB  
ATOM    858  C15 CHL1M   8     -25.989 -70.113  10.493  0.00  0.00      MEMB  
ATOM    859 H15A CHL1M   8     -24.959 -70.369  10.824  0.00  0.00      MEMB  
ATOM    860 H15B CHL1M   8     -26.720 -70.925  10.693  0.00  0.00      MEMB  
ATOM    861  C16 CHL1M   8     -26.054 -69.666   9.014  0.00  0.00      MEMB  
ATOM    862 H16A CHL1M   8     -25.133 -70.104   8.572  0.00  0.00      MEMB  
ATOM    863 H16B CHL1M   8     -26.910 -70.157   8.504  0.00  0.00      MEMB  
ATOM    864  C17 CHL1M   8     -26.264 -68.175   9.066  0.00  0.00      MEMB  
ATOM    865  H17 CHL1M   8     -27.362 -68.035   9.166  0.00  0.00      MEMB  
ATOM    866  C13 CHL1M   8     -25.731 -67.673  10.418  0.00  0.00      MEMB  
ATOM    867  C18 CHL1M   8     -24.173 -67.639  10.305  0.00  0.00      MEMB  
ATOM    868 H18A CHL1M   8     -23.720 -67.342  11.275  0.00  0.00      MEMB  
ATOM    869 H18B CHL1M   8     -23.693 -68.617  10.086  0.00  0.00      MEMB  
ATOM    870 H18C CHL1M   8     -23.887 -66.751   9.702  0.00  0.00      MEMB  
ATOM    871  C12 CHL1M   8     -26.438 -66.415  10.961  0.00  0.00      MEMB  
ATOM    872 H12A CHL1M   8     -26.285 -65.484  10.374  0.00  0.00      MEMB  
ATOM    873 H12B CHL1M   8     -27.535 -66.589  10.981  0.00  0.00      MEMB  
ATOM    874  C11 CHL1M   8     -25.997 -66.193  12.432  0.00  0.00      MEMB  
ATOM    875 H11A CHL1M   8     -24.903 -66.000  12.414  0.00  0.00      MEMB  
ATOM    876 H11B CHL1M   8     -26.568 -65.311  12.793  0.00  0.00      MEMB  
ATOM    877  C9  CHL1M   8     -26.298 -67.391  13.407  0.00  0.00      MEMB  
ATOM    878  H9  CHL1M   8     -27.394 -67.569  13.420  0.00  0.00      MEMB  
ATOM    879  C10 CHL1M   8     -25.805 -67.147  14.842  0.00  0.00      MEMB  
ATOM    880  C19 CHL1M   8     -24.421 -66.483  14.775  0.00  0.00      MEMB  
ATOM    881 H19A CHL1M   8     -23.693 -67.174  14.299  0.00  0.00      MEMB  
ATOM    882 H19B CHL1M   8     -24.532 -65.500  14.269  0.00  0.00      MEMB  
ATOM    883 H19C CHL1M   8     -24.023 -66.220  15.778  0.00  0.00      MEMB  
ATOM    884  C1  CHL1M   8     -26.837 -66.213  15.425  0.00  0.00      MEMB  
ATOM    885  H1A CHL1M   8     -26.758 -65.201  14.973  0.00  0.00      MEMB  
ATOM    886  H1B CHL1M   8     -27.833 -66.635  15.172  0.00  0.00      MEMB  
ATOM    887  C2  CHL1M   8     -26.781 -66.030  16.867  0.00  0.00      MEMB  
ATOM    888  H2A CHL1M   8     -27.589 -65.382  17.270  0.00  0.00      MEMB  
ATOM    889  H2B CHL1M   8     -25.875 -65.411  17.044  0.00  0.00      MEMB  
ATOM    890  C20 CHL1M   8     -25.788 -67.566   7.804  0.00  0.00      MEMB  
ATOM    891  H20 CHL1M   8     -24.694 -67.655   7.632  0.00  0.00      MEMB  
ATOM    892  C21 CHL1M   8     -26.134 -66.069   7.739  0.00  0.00      MEMB  
ATOM    893 H21A CHL1M   8     -27.202 -65.917   8.004  0.00  0.00      MEMB  
ATOM    894 H21B CHL1M   8     -25.809 -65.608   6.782  0.00  0.00      MEMB  
ATOM    895 H21C CHL1M   8     -25.500 -65.561   8.497  0.00  0.00      MEMB  
ATOM    896  C22 CHL1M   8     -26.393 -68.194   6.512  0.00  0.00      MEMB  
ATOM    897 H22A CHL1M   8     -25.883 -69.181   6.495  0.00  0.00      MEMB  
ATOM    898 H22B CHL1M   8     -27.478 -68.294   6.728  0.00  0.00      MEMB  
ATOM    899  C23 CHL1M   8     -26.098 -67.561   5.184  0.00  0.00      MEMB  
ATOM    900 H23A CHL1M   8     -26.377 -66.486   5.223  0.00  0.00      MEMB  
ATOM    901 H23B CHL1M   8     -25.006 -67.527   4.985  0.00  0.00      MEMB  
ATOM    902  C24 CHL1M   8     -26.754 -68.191   3.955  0.00  0.00      MEMB  
ATOM    903 H24A CHL1M   8     -26.391 -69.222   3.760  0.00  0.00      MEMB  
ATOM    904 H24B CHL1M   8     -27.832 -68.263   4.215  0.00  0.00      MEMB  
ATOM    905  C25 CHL1M   8     -26.698 -67.363   2.657  0.00  0.00      MEMB  
ATOM    906  H25 CHL1M   8     -27.096 -66.375   2.975  0.00  0.00      MEMB  
ATOM    907  C26 CHL1M   8     -25.239 -67.158   2.195  0.00  0.00      MEMB  
ATOM    908 H26A CHL1M   8     -24.819 -66.413   2.905  0.00  0.00      MEMB  
ATOM    909 H26B CHL1M   8     -24.597 -68.065   2.188  0.00  0.00      MEMB  
ATOM    910 H26C CHL1M   8     -25.094 -66.649   1.218  0.00  0.00      MEMB  
ATOM    911  C27 CHL1M   8     -27.519 -68.045   1.606  0.00  0.00      MEMB  
ATOM    912 H27A CHL1M   8     -28.593 -68.086   1.885  0.00  0.00      MEMB  
ATOM    913 H27B CHL1M   8     -27.488 -67.696   0.552  0.00  0.00      MEMB  
ATOM    914 H27C CHL1M   8     -27.361 -69.145   1.610  0.00  0.00      MEMB  
ATOM    915  C3  CHL1M   9       9.364 -17.900  16.227  0.00  0.00      MEMB  
ATOM    916  H3  CHL1M   9       8.590 -18.633  15.912  0.00  0.00      MEMB  
ATOM    917  O3  CHL1M   9       9.521 -17.987  17.644  0.00  0.00      MEMB  
ATOM    918  H3' CHL1M   9       8.664 -18.160  18.040  0.00  0.00      MEMB  
ATOM    919  C4  CHL1M   9      10.751 -18.272  15.586  0.00  0.00      MEMB  
ATOM    920  H4A CHL1M   9      11.610 -17.676  15.964  0.00  0.00      MEMB  
ATOM    921  H4B CHL1M   9      10.936 -19.349  15.786  0.00  0.00      MEMB  
ATOM    922  C5  CHL1M   9      10.539 -18.169  14.028  0.00  0.00      MEMB  
ATOM    923  C6  CHL1M   9      10.743 -19.176  13.191  0.00  0.00      MEMB  
ATOM    924  H6  CHL1M   9      11.195 -20.115  13.543  0.00  0.00      MEMB  
ATOM    925  C7  CHL1M   9      10.579 -19.074  11.691  0.00  0.00      MEMB  
ATOM    926  H7A CHL1M   9      11.288 -19.660  11.068  0.00  0.00      MEMB  
ATOM    927  H7B CHL1M   9       9.567 -19.423  11.392  0.00  0.00      MEMB  
ATOM    928  C8  CHL1M   9      10.705 -17.576  11.188  0.00  0.00      MEMB  
ATOM    929  H8  CHL1M   9      11.774 -17.292  11.294  0.00  0.00      MEMB  
ATOM    930  C14 CHL1M   9      10.292 -17.459   9.748  0.00  0.00      MEMB  
ATOM    931  H14 CHL1M   9       9.289 -17.936   9.771  0.00  0.00      MEMB  
ATOM    932  C15 CHL1M   9      11.013 -18.379   8.718  0.00  0.00      MEMB  
ATOM    933 H15A CHL1M   9      12.115 -18.395   8.856  0.00  0.00      MEMB  
ATOM    934 H15B CHL1M   9      10.527 -19.378   8.707  0.00  0.00      MEMB  
ATOM    935  C16 CHL1M   9      10.681 -17.757   7.333  0.00  0.00      MEMB  
ATOM    936 H16A CHL1M   9      11.611 -17.469   6.799  0.00  0.00      MEMB  
ATOM    937 H16B CHL1M   9      10.119 -18.505   6.734  0.00  0.00      MEMB  
ATOM    938  C17 CHL1M   9       9.721 -16.519   7.699  0.00  0.00      MEMB  
ATOM    939  H17 CHL1M   9       8.699 -16.956   7.708  0.00  0.00      MEMB  
ATOM    940  C13 CHL1M   9      10.129 -16.096   9.110  0.00  0.00      MEMB  
ATOM    941  C18 CHL1M   9      11.416 -15.430   9.060  0.00  0.00      MEMB  
ATOM    942 H18A CHL1M   9      11.277 -14.333   8.960  0.00  0.00      MEMB  
ATOM    943 H18B CHL1M   9      11.876 -15.411  10.071  0.00  0.00      MEMB  
ATOM    944 H18C CHL1M   9      12.170 -15.760   8.314  0.00  0.00      MEMB  
ATOM    945  C12 CHL1M   9       9.129 -15.323  10.010  0.00  0.00      MEMB  
ATOM    946 H12A CHL1M   9       9.158 -14.263   9.680  0.00  0.00      MEMB  
ATOM    947 H12B CHL1M   9       8.090 -15.704   9.914  0.00  0.00      MEMB  
ATOM    948  C11 CHL1M   9       9.485 -15.291  11.492  0.00  0.00      MEMB  
ATOM    949 H11A CHL1M   9      10.414 -14.713  11.682  0.00  0.00      MEMB  
ATOM    950 H11B CHL1M   9       8.765 -14.667  12.063  0.00  0.00      MEMB  
ATOM    951  C9  CHL1M   9       9.735 -16.728  12.043  0.00  0.00      MEMB  
ATOM    952  H9  CHL1M   9       8.724 -17.173  11.929  0.00  0.00      MEMB  
ATOM    953  C10 CHL1M   9      10.098 -16.740  13.578  0.00  0.00      MEMB  
ATOM    954  C19 CHL1M   9      11.261 -15.837  13.852  0.00  0.00      MEMB  
ATOM    955 H19A CHL1M   9      11.707 -15.948  14.863  0.00  0.00      MEMB  
ATOM    956 H19B CHL1M   9      12.061 -16.010  13.101  0.00  0.00      MEMB  
ATOM    957 H19C CHL1M   9      11.069 -14.746  13.767  0.00  0.00      MEMB  
ATOM    958  C1  CHL1M   9       8.820 -16.255  14.369  0.00  0.00      MEMB  
ATOM    959  H1A CHL1M   9       8.670 -15.195  14.074  0.00  0.00      MEMB  
ATOM    960  H1B CHL1M   9       7.984 -16.868  13.969  0.00  0.00      MEMB  
ATOM    961  C2  CHL1M   9       8.959 -16.493  15.891  0.00  0.00      MEMB  
ATOM    962  H2A CHL1M   9       8.013 -16.318  16.447  0.00  0.00      MEMB  
ATOM    963  H2B CHL1M   9       9.607 -15.686  16.295  0.00  0.00      MEMB  
ATOM    964  C20 CHL1M   9       9.663 -15.465   6.588  0.00  0.00      MEMB  
ATOM    965  H20 CHL1M   9      10.701 -15.292   6.231  0.00  0.00      MEMB  
ATOM    966  C21 CHL1M   9       9.149 -14.099   7.026  0.00  0.00      MEMB  
ATOM    967 H21A CHL1M   9       9.850 -13.526   7.670  0.00  0.00      MEMB  
ATOM    968 H21B CHL1M   9       8.231 -14.221   7.639  0.00  0.00      MEMB  
ATOM    969 H21C CHL1M   9       9.015 -13.424   6.154  0.00  0.00      MEMB  
ATOM    970  C22 CHL1M   9       8.867 -16.035   5.388  0.00  0.00      MEMB  
ATOM    971 H22A CHL1M   9       9.003 -17.123   5.208  0.00  0.00      MEMB  
ATOM    972 H22B CHL1M   9       7.782 -15.813   5.485  0.00  0.00      MEMB  
ATOM    973  C23 CHL1M   9       9.313 -15.434   4.056  0.00  0.00      MEMB  
ATOM    974 H23A CHL1M   9       9.321 -14.323   4.082  0.00  0.00      MEMB  
ATOM    975 H23B CHL1M   9      10.391 -15.625   3.863  0.00  0.00      MEMB  
ATOM    976  C24 CHL1M   9       8.403 -15.914   2.972  0.00  0.00      MEMB  
ATOM    977 H24A CHL1M   9       8.294 -17.016   2.878  0.00  0.00      MEMB  
ATOM    978 H24B CHL1M   9       7.424 -15.502   3.297  0.00  0.00      MEMB  
ATOM    979  C25 CHL1M   9       8.735 -15.241   1.647  0.00  0.00      MEMB  
ATOM    980  H25 CHL1M   9       8.659 -14.134   1.718  0.00  0.00      MEMB  
ATOM    981  C26 CHL1M   9      10.090 -15.574   1.032  0.00  0.00      MEMB  
ATOM    982 H26A CHL1M   9      11.014 -15.438   1.633  0.00  0.00      MEMB  
ATOM    983 H26B CHL1M   9      10.081 -16.638   0.712  0.00  0.00      MEMB  
ATOM    984 H26C CHL1M   9      10.253 -14.887   0.174  0.00  0.00      MEMB  
ATOM    985  C27 CHL1M   9       7.629 -15.534   0.597  0.00  0.00      MEMB  
ATOM    986 H27A CHL1M   9       6.600 -15.258   0.911  0.00  0.00      MEMB  
ATOM    987 H27B CHL1M   9       7.809 -15.020  -0.371  0.00  0.00      MEMB  
ATOM    988 H27C CHL1M   9       7.592 -16.620   0.365  0.00  0.00      MEMB  
ATOM    989  C3  CHL1M  10      62.337  27.611  19.181  0.00  0.00      MEMB  
ATOM    990  H3  CHL1M  10      62.346  28.679  18.877  0.00  0.00      MEMB  
ATOM    991  O3  CHL1M  10      62.441  27.427  20.604  0.00  0.00      MEMB  
ATOM    992  H3' CHL1M  10      62.256  26.493  20.725  0.00  0.00      MEMB  
ATOM    993  C4  CHL1M  10      60.981  26.938  18.742  0.00  0.00      MEMB  
ATOM    994  H4A CHL1M  10      61.038  25.882  19.082  0.00  0.00      MEMB  
ATOM    995  H4B CHL1M  10      60.125  27.439  19.245  0.00  0.00      MEMB  
ATOM    996  C5  CHL1M  10      60.738  27.156  17.280  0.00  0.00      MEMB  
ATOM    997  C6  CHL1M  10      59.708  27.886  16.827  0.00  0.00      MEMB  
ATOM    998  H6  CHL1M  10      59.034  28.343  17.567  0.00  0.00      MEMB  
ATOM    999  C7  CHL1M  10      59.452  28.200  15.361  0.00  0.00      MEMB  
ATOM   1000  H7A CHL1M  10      58.367  27.967  15.310  0.00  0.00      MEMB  
ATOM   1001  H7B CHL1M  10      59.728  29.236  15.071  0.00  0.00      MEMB  
ATOM   1002  C8  CHL1M  10      60.216  27.151  14.508  0.00  0.00      MEMB  
ATOM   1003  H8  CHL1M  10      59.763  26.161  14.727  0.00  0.00      MEMB  
ATOM   1004  C14 CHL1M  10      60.032  27.505  13.007  0.00  0.00      MEMB  
ATOM   1005  H14 CHL1M  10      60.453  28.512  12.801  0.00  0.00      MEMB  
ATOM   1006  C15 CHL1M  10      58.559  27.494  12.548  0.00  0.00      MEMB  
ATOM   1007 H15A CHL1M  10      58.050  26.648  13.058  0.00  0.00      MEMB  
ATOM   1008 H15B CHL1M  10      57.991  28.401  12.843  0.00  0.00      MEMB  
ATOM   1009  C16 CHL1M  10      58.729  27.316  11.003  0.00  0.00      MEMB  
ATOM   1010 H16A CHL1M  10      58.245  26.370  10.678  0.00  0.00      MEMB  
ATOM   1011 H16B CHL1M  10      58.200  28.172  10.532  0.00  0.00      MEMB  
ATOM   1012  C17 CHL1M  10      60.304  27.193  10.756  0.00  0.00      MEMB  
ATOM   1013  H17 CHL1M  10      60.628  28.246  10.619  0.00  0.00      MEMB  
ATOM   1014  C13 CHL1M  10      60.833  26.651  12.110  0.00  0.00      MEMB  
ATOM   1015  C18 CHL1M  10      60.451  25.149  12.321  0.00  0.00      MEMB  
ATOM   1016 H18A CHL1M  10      59.517  24.945  11.755  0.00  0.00      MEMB  
ATOM   1017 H18B CHL1M  10      61.212  24.597  11.728  0.00  0.00      MEMB  
ATOM   1018 H18C CHL1M  10      60.475  24.671  13.324  0.00  0.00      MEMB  
ATOM   1019  C12 CHL1M  10      62.283  26.799  12.446  0.00  0.00      MEMB  
ATOM   1020 H12A CHL1M  10      62.897  26.306  11.662  0.00  0.00      MEMB  
ATOM   1021 H12B CHL1M  10      62.493  27.889  12.388  0.00  0.00      MEMB  
ATOM   1022  C11 CHL1M  10      62.676  26.532  13.899  0.00  0.00      MEMB  
ATOM   1023 H11A CHL1M  10      62.832  25.437  14.010  0.00  0.00      MEMB  
ATOM   1024 H11B CHL1M  10      63.677  27.010  13.960  0.00  0.00      MEMB  
ATOM   1025  C9  CHL1M  10      61.698  27.229  14.907  0.00  0.00      MEMB  
ATOM   1026  H9  CHL1M  10      61.887  28.323  14.946  0.00  0.00      MEMB  
ATOM   1027  C10 CHL1M  10      61.888  26.726  16.339  0.00  0.00      MEMB  
ATOM   1028  C19 CHL1M  10      61.884  25.119  16.388  0.00  0.00      MEMB  
ATOM   1029 H19A CHL1M  10      61.142  24.681  15.687  0.00  0.00      MEMB  
ATOM   1030 H19B CHL1M  10      62.889  24.740  16.104  0.00  0.00      MEMB  
ATOM   1031 H19C CHL1M  10      61.644  24.651  17.367  0.00  0.00      MEMB  
ATOM   1032  C1  CHL1M  10      63.313  27.169  16.890  0.00  0.00      MEMB  
ATOM   1033  H1A CHL1M  10      64.140  26.568  16.456  0.00  0.00      MEMB  
ATOM   1034  H1B CHL1M  10      63.483  28.256  16.731  0.00  0.00      MEMB  
ATOM   1035  C2  CHL1M  10      63.537  27.009  18.375  0.00  0.00      MEMB  
ATOM   1036  H2A CHL1M  10      64.405  27.611  18.720  0.00  0.00      MEMB  
ATOM   1037  H2B CHL1M  10      63.628  25.954  18.712  0.00  0.00      MEMB  
ATOM   1038  C20 CHL1M  10      60.583  26.494   9.396  0.00  0.00      MEMB  
ATOM   1039  H20 CHL1M  10      60.018  25.541   9.320  0.00  0.00      MEMB  
ATOM   1040  C21 CHL1M  10      62.132  26.248   9.169  0.00  0.00      MEMB  
ATOM   1041 H21A CHL1M  10      62.626  27.218   9.393  0.00  0.00      MEMB  
ATOM   1042 H21B CHL1M  10      62.344  26.065   8.094  0.00  0.00      MEMB  
ATOM   1043 H21C CHL1M  10      62.546  25.385   9.733  0.00  0.00      MEMB  
ATOM   1044  C22 CHL1M  10      59.998  27.293   8.255  0.00  0.00      MEMB  
ATOM   1045 H22A CHL1M  10      59.097  27.878   8.540  0.00  0.00      MEMB  
ATOM   1046 H22B CHL1M  10      60.688  28.118   7.977  0.00  0.00      MEMB  
ATOM   1047  C23 CHL1M  10      59.643  26.368   7.006  0.00  0.00      MEMB  
ATOM   1048 H23A CHL1M  10      60.415  25.605   6.769  0.00  0.00      MEMB  
ATOM   1049 H23B CHL1M  10      58.756  25.738   7.231  0.00  0.00      MEMB  
ATOM   1050  C24 CHL1M  10      59.519  27.240   5.793  0.00  0.00      MEMB  
ATOM   1051 H24A CHL1M  10      58.629  27.880   5.976  0.00  0.00      MEMB  
ATOM   1052 H24B CHL1M  10      60.440  27.846   5.658  0.00  0.00      MEMB  
ATOM   1053  C25 CHL1M  10      59.171  26.617   4.473  0.00  0.00      MEMB  
ATOM   1054  H25 CHL1M  10      59.839  25.741   4.329  0.00  0.00      MEMB  
ATOM   1055  C26 CHL1M  10      57.757  26.023   4.353  0.00  0.00      MEMB  
ATOM   1056 H26A CHL1M  10      57.601  25.331   3.497  0.00  0.00      MEMB  
ATOM   1057 H26B CHL1M  10      57.607  25.352   5.225  0.00  0.00      MEMB  
ATOM   1058 H26C CHL1M  10      56.977  26.813   4.312  0.00  0.00      MEMB  
ATOM   1059  C27 CHL1M  10      59.373  27.620   3.331  0.00  0.00      MEMB  
ATOM   1060 H27A CHL1M  10      60.380  28.065   3.481  0.00  0.00      MEMB  
ATOM   1061 H27B CHL1M  10      59.286  27.225   2.296  0.00  0.00      MEMB  
ATOM   1062 H27C CHL1M  10      58.584  28.396   3.435  0.00  0.00      MEMB  
ATOM   1063  C3  CHL1M  11     -35.777  -0.565  18.453  0.00  0.00      MEMB  
ATOM   1064  H3  CHL1M  11     -36.881  -0.624  18.344  0.00  0.00      MEMB  
ATOM   1065  O3  CHL1M  11     -35.472  -0.173  19.742  0.00  0.00      MEMB  
ATOM   1066  H3' CHL1M  11     -34.513  -0.139  19.760  0.00  0.00      MEMB  
ATOM   1067  C4  CHL1M  11     -35.297  -1.943  18.015  0.00  0.00      MEMB  
ATOM   1068  H4A CHL1M  11     -34.197  -1.953  18.168  0.00  0.00      MEMB  
ATOM   1069  H4B CHL1M  11     -35.767  -2.697  18.682  0.00  0.00      MEMB  
ATOM   1070  C5  CHL1M  11     -35.405  -2.240  16.531  0.00  0.00      MEMB  
ATOM   1071  C6  CHL1M  11     -35.888  -3.405  16.100  0.00  0.00      MEMB  
ATOM   1072  H6  CHL1M  11     -36.282  -4.153  16.805  0.00  0.00      MEMB  
ATOM   1073  C7  CHL1M  11     -36.096  -3.794  14.705  0.00  0.00      MEMB  
ATOM   1074  H7A CHL1M  11     -35.706  -4.823  14.550  0.00  0.00      MEMB  
ATOM   1075  H7B CHL1M  11     -37.174  -3.906  14.461  0.00  0.00      MEMB  
ATOM   1076  C8  CHL1M  11     -35.495  -2.754  13.701  0.00  0.00      MEMB  
ATOM   1077  H8  CHL1M  11     -34.434  -3.080  13.648  0.00  0.00      MEMB  
ATOM   1078  C14 CHL1M  11     -36.111  -2.789  12.284  0.00  0.00      MEMB  
ATOM   1079  H14 CHL1M  11     -37.188  -2.544  12.404  0.00  0.00      MEMB  
ATOM   1080  C15 CHL1M  11     -36.060  -4.174  11.603  0.00  0.00      MEMB  
ATOM   1081 H15A CHL1M  11     -35.085  -4.689  11.739  0.00  0.00      MEMB  
ATOM   1082 H15B CHL1M  11     -36.820  -4.855  12.041  0.00  0.00      MEMB  
ATOM   1083  C16 CHL1M  11     -36.285  -3.920  10.110  0.00  0.00      MEMB  
ATOM   1084 H16A CHL1M  11     -35.462  -4.403   9.542  0.00  0.00      MEMB  
ATOM   1085 H16B CHL1M  11     -37.235  -4.403   9.794  0.00  0.00      MEMB  
ATOM   1086  C17 CHL1M  11     -36.354  -2.344  10.033  0.00  0.00      MEMB  
ATOM   1087  H17 CHL1M  11     -37.377  -2.019  10.321  0.00  0.00      MEMB  
ATOM   1088  C13 CHL1M  11     -35.479  -1.846  11.231  0.00  0.00      MEMB  
ATOM   1089  C18 CHL1M  11     -33.982  -2.189  10.972  0.00  0.00      MEMB  
ATOM   1090 H18A CHL1M  11     -33.580  -1.449  10.248  0.00  0.00      MEMB  
ATOM   1091 H18B CHL1M  11     -33.466  -2.266  11.953  0.00  0.00      MEMB  
ATOM   1092 H18C CHL1M  11     -33.877  -3.167  10.454  0.00  0.00      MEMB  
ATOM   1093  C12 CHL1M  11     -35.616  -0.343  11.722  0.00  0.00      MEMB  
ATOM   1094 H12A CHL1M  11     -35.258   0.250  10.853  0.00  0.00      MEMB  
ATOM   1095 H12B CHL1M  11     -36.671  -0.024  11.862  0.00  0.00      MEMB  
ATOM   1096  C11 CHL1M  11     -34.927  -0.361  13.041  0.00  0.00      MEMB  
ATOM   1097 H11A CHL1M  11     -33.826  -0.506  13.018  0.00  0.00      MEMB  
ATOM   1098 H11B CHL1M  11     -35.020   0.685  13.405  0.00  0.00      MEMB  
ATOM   1099  C9  CHL1M  11     -35.542  -1.278  14.177  0.00  0.00      MEMB  
ATOM   1100  H9  CHL1M  11     -36.629  -1.107  14.336  0.00  0.00      MEMB  
ATOM   1101  C10 CHL1M  11     -34.849  -1.095  15.579  0.00  0.00      MEMB  
ATOM   1102  C19 CHL1M  11     -33.297  -1.112  15.526  0.00  0.00      MEMB  
ATOM   1103 H19A CHL1M  11     -32.900  -0.222  14.993  0.00  0.00      MEMB  
ATOM   1104 H19B CHL1M  11     -32.927  -1.085  16.573  0.00  0.00      MEMB  
ATOM   1105 H19C CHL1M  11     -33.046  -2.059  15.001  0.00  0.00      MEMB  
ATOM   1106  C1  CHL1M  11     -35.319   0.337  16.098  0.00  0.00      MEMB  
ATOM   1107  H1A CHL1M  11     -34.772   1.084  15.484  0.00  0.00      MEMB  
ATOM   1108  H1B CHL1M  11     -36.412   0.432  15.928  0.00  0.00      MEMB  
ATOM   1109  C2  CHL1M  11     -35.148   0.554  17.595  0.00  0.00      MEMB  
ATOM   1110  H2A CHL1M  11     -35.567   1.472  18.059  0.00  0.00      MEMB  
ATOM   1111  H2B CHL1M  11     -34.051   0.528  17.770  0.00  0.00      MEMB  
ATOM   1112  C20 CHL1M  11     -36.053  -1.795   8.620  0.00  0.00      MEMB  
ATOM   1113  H20 CHL1M  11     -35.644  -0.775   8.778  0.00  0.00      MEMB  
ATOM   1114  C21 CHL1M  11     -37.411  -1.739   7.967  0.00  0.00      MEMB  
ATOM   1115 H21A CHL1M  11     -37.406  -1.381   6.916  0.00  0.00      MEMB  
ATOM   1116 H21B CHL1M  11     -38.015  -0.941   8.452  0.00  0.00      MEMB  
ATOM   1117 H21C CHL1M  11     -37.982  -2.673   8.157  0.00  0.00      MEMB  
ATOM   1118  C22 CHL1M  11     -35.019  -2.501   7.684  0.00  0.00      MEMB  
ATOM   1119 H22A CHL1M  11     -34.049  -2.429   8.220  0.00  0.00      MEMB  
ATOM   1120 H22B CHL1M  11     -35.288  -3.563   7.500  0.00  0.00      MEMB  
ATOM   1121  C23 CHL1M  11     -34.847  -1.730   6.332  0.00  0.00      MEMB  
ATOM   1122 H23A CHL1M  11     -35.581  -1.959   5.530  0.00  0.00      MEMB  
ATOM   1123 H23B CHL1M  11     -35.008  -0.728   6.786  0.00  0.00      MEMB  
ATOM   1124  C24 CHL1M  11     -33.428  -1.862   5.745  0.00  0.00      MEMB  
ATOM   1125 H24A CHL1M  11     -32.689  -2.270   6.468  0.00  0.00      MEMB  
ATOM   1126 H24B CHL1M  11     -33.474  -2.571   4.892  0.00  0.00      MEMB  
ATOM   1127  C25 CHL1M  11     -32.785  -0.576   5.263  0.00  0.00      MEMB  
ATOM   1128  H25 CHL1M  11     -31.770  -0.874   4.925  0.00  0.00      MEMB  
ATOM   1129  C26 CHL1M  11     -33.553   0.103   4.105  0.00  0.00      MEMB  
ATOM   1130 H26A CHL1M  11     -33.055   1.044   3.787  0.00  0.00      MEMB  
ATOM   1131 H26B CHL1M  11     -33.636  -0.569   3.223  0.00  0.00      MEMB  
ATOM   1132 H26C CHL1M  11     -34.558   0.360   4.504  0.00  0.00      MEMB  
ATOM   1133  C27 CHL1M  11     -32.461   0.336   6.465  0.00  0.00      MEMB  
ATOM   1134 H27A CHL1M  11     -32.104  -0.308   7.296  0.00  0.00      MEMB  
ATOM   1135 H27B CHL1M  11     -31.689   1.091   6.201  0.00  0.00      MEMB  
ATOM   1136 H27C CHL1M  11     -33.325   0.988   6.715  0.00  0.00      MEMB  
ATOM   1137  C3  CHL1M  12      55.099 -10.086  17.076  0.00  0.00      MEMB  
ATOM   1138  H3  CHL1M  12      55.813 -10.859  16.720  0.00  0.00      MEMB  
ATOM   1139  O3  CHL1M  12      54.703 -10.333  18.417  0.00  0.00      MEMB  
ATOM   1140  H3' CHL1M  12      55.512 -10.607  18.856  0.00  0.00      MEMB  
ATOM   1141  C4  CHL1M  12      55.815  -8.798  16.903  0.00  0.00      MEMB  
ATOM   1142  H4A CHL1M  12      55.295  -7.923  17.347  0.00  0.00      MEMB  
ATOM   1143  H4B CHL1M  12      56.732  -8.757  17.530  0.00  0.00      MEMB  
ATOM   1144  C5  CHL1M  12      56.302  -8.526  15.482  0.00  0.00      MEMB  
ATOM   1145  C6  CHL1M  12      57.561  -8.268  15.220  0.00  0.00      MEMB  
ATOM   1146  H6  CHL1M  12      58.280  -8.283  16.052  0.00  0.00      MEMB  
ATOM   1147  C7  CHL1M  12      58.051  -7.802  13.858  0.00  0.00      MEMB  
ATOM   1148  H7A CHL1M  12      58.700  -6.903  13.923  0.00  0.00      MEMB  
ATOM   1149  H7B CHL1M  12      58.572  -8.608  13.298  0.00  0.00      MEMB  
ATOM   1150  C8  CHL1M  12      56.876  -7.480  12.855  0.00  0.00      MEMB  
ATOM   1151  H8  CHL1M  12      56.662  -6.470  13.265  0.00  0.00      MEMB  
ATOM   1152  C14 CHL1M  12      57.389  -7.416  11.446  0.00  0.00      MEMB  
ATOM   1153  H14 CHL1M  12      57.760  -8.423  11.160  0.00  0.00      MEMB  
ATOM   1154  C15 CHL1M  12      58.496  -6.388  11.092  0.00  0.00      MEMB  
ATOM   1155 H15A CHL1M  12      58.398  -5.397  11.585  0.00  0.00      MEMB  
ATOM   1156 H15B CHL1M  12      59.518  -6.656  11.436  0.00  0.00      MEMB  
ATOM   1157  C16 CHL1M  12      58.390  -6.137   9.599  0.00  0.00      MEMB  
ATOM   1158 H16A CHL1M  12      58.334  -5.054   9.358  0.00  0.00      MEMB  
ATOM   1159 H16B CHL1M  12      59.274  -6.529   9.052  0.00  0.00      MEMB  
ATOM   1160  C17 CHL1M  12      57.093  -6.932   9.131  0.00  0.00      MEMB  
ATOM   1161  H17 CHL1M  12      57.468  -7.911   8.763  0.00  0.00      MEMB  
ATOM   1162  C13 CHL1M  12      56.301  -7.082  10.409  0.00  0.00      MEMB  
ATOM   1163  C18 CHL1M  12      55.642  -5.700  10.780  0.00  0.00      MEMB  
ATOM   1164 H18A CHL1M  12      55.416  -5.569  11.860  0.00  0.00      MEMB  
ATOM   1165 H18B CHL1M  12      56.323  -4.871  10.493  0.00  0.00      MEMB  
ATOM   1166 H18C CHL1M  12      54.700  -5.620  10.196  0.00  0.00      MEMB  
ATOM   1167  C12 CHL1M  12      55.172  -8.206  10.499  0.00  0.00      MEMB  
ATOM   1168 H12A CHL1M  12      54.354  -7.981   9.781  0.00  0.00      MEMB  
ATOM   1169 H12B CHL1M  12      55.605  -9.212  10.311  0.00  0.00      MEMB  
ATOM   1170  C11 CHL1M  12      54.534  -8.182  11.958  0.00  0.00      MEMB  
ATOM   1171 H11A CHL1M  12      53.906  -7.281  12.125  0.00  0.00      MEMB  
ATOM   1172 H11B CHL1M  12      53.794  -9.010  11.939  0.00  0.00      MEMB  
ATOM   1173  C9  CHL1M  12      55.652  -8.405  12.942  0.00  0.00      MEMB  
ATOM   1174  H9  CHL1M  12      56.108  -9.388  12.694  0.00  0.00      MEMB  
ATOM   1175  C10 CHL1M  12      55.142  -8.547  14.467  0.00  0.00      MEMB  
ATOM   1176  C19 CHL1M  12      54.136  -7.339  14.628  0.00  0.00      MEMB  
ATOM   1177 H19A CHL1M  12      53.129  -7.463  14.177  0.00  0.00      MEMB  
ATOM   1178 H19B CHL1M  12      53.869  -7.409  15.704  0.00  0.00      MEMB  
ATOM   1179 H19C CHL1M  12      54.555  -6.350  14.343  0.00  0.00      MEMB  
ATOM   1180  C1  CHL1M  12      54.384  -9.819  14.620  0.00  0.00      MEMB  
ATOM   1181  H1A CHL1M  12      53.428  -9.738  14.059  0.00  0.00      MEMB  
ATOM   1182  H1B CHL1M  12      54.925 -10.635  14.095  0.00  0.00      MEMB  
ATOM   1183  C2  CHL1M  12      53.892 -10.286  16.011  0.00  0.00      MEMB  
ATOM   1184  H2A CHL1M  12      53.537 -11.338  15.985  0.00  0.00      MEMB  
ATOM   1185  H2B CHL1M  12      53.025  -9.650  16.289  0.00  0.00      MEMB  
ATOM   1186  C20 CHL1M  12      56.446  -6.130   7.972  0.00  0.00      MEMB  
ATOM   1187  H20 CHL1M  12      56.282  -5.043   8.132  0.00  0.00      MEMB  
ATOM   1188  C21 CHL1M  12      55.077  -6.687   7.612  0.00  0.00      MEMB  
ATOM   1189 H21A CHL1M  12      55.193  -7.791   7.574  0.00  0.00      MEMB  
ATOM   1190 H21B CHL1M  12      54.733  -6.366   6.606  0.00  0.00      MEMB  
ATOM   1191 H21C CHL1M  12      54.407  -6.454   8.467  0.00  0.00      MEMB  
ATOM   1192  C22 CHL1M  12      57.225  -6.091   6.647  0.00  0.00      MEMB  
ATOM   1193 H22A CHL1M  12      58.209  -5.791   7.067  0.00  0.00      MEMB  
ATOM   1194 H22B CHL1M  12      57.375  -7.082   6.169  0.00  0.00      MEMB  
ATOM   1195  C23 CHL1M  12      56.662  -5.050   5.581  0.00  0.00      MEMB  
ATOM   1196 H23A CHL1M  12      55.796  -5.533   5.081  0.00  0.00      MEMB  
ATOM   1197 H23B CHL1M  12      56.305  -4.112   6.056  0.00  0.00      MEMB  
ATOM   1198  C24 CHL1M  12      57.723  -4.548   4.574  0.00  0.00      MEMB  
ATOM   1199 H24A CHL1M  12      58.634  -4.120   5.046  0.00  0.00      MEMB  
ATOM   1200 H24B CHL1M  12      58.075  -5.398   3.951  0.00  0.00      MEMB  
ATOM   1201  C25 CHL1M  12      57.108  -3.474   3.567  0.00  0.00      MEMB  
ATOM   1202  H25 CHL1M  12      57.893  -3.278   2.806  0.00  0.00      MEMB  
ATOM   1203  C26 CHL1M  12      56.010  -4.149   2.712  0.00  0.00      MEMB  
ATOM   1204 H26A CHL1M  12      56.357  -5.172   2.453  0.00  0.00      MEMB  
ATOM   1205 H26B CHL1M  12      55.063  -4.249   3.283  0.00  0.00      MEMB  
ATOM   1206 H26C CHL1M  12      55.798  -3.579   1.783  0.00  0.00      MEMB  
ATOM   1207  C27 CHL1M  12      56.525  -2.228   4.127  0.00  0.00      MEMB  
ATOM   1208 H27A CHL1M  12      56.193  -1.613   3.263  0.00  0.00      MEMB  
ATOM   1209 H27B CHL1M  12      55.610  -2.285   4.754  0.00  0.00      MEMB  
ATOM   1210 H27C CHL1M  12      57.245  -1.641   4.737  0.00  0.00      MEMB  
ATOM   1211  C3  CHL1M  13      29.089 -20.462  16.198  0.00  0.00      MEMB  
ATOM   1212  H3  CHL1M  13      28.577 -21.313  15.699  0.00  0.00      MEMB  
ATOM   1213  O3  CHL1M  13      29.106 -20.758  17.633  0.00  0.00      MEMB  
ATOM   1214  H3' CHL1M  13      29.817 -20.207  17.967  0.00  0.00      MEMB  
ATOM   1215  C4  CHL1M  13      30.544 -20.304  15.715  0.00  0.00      MEMB  
ATOM   1216  H4A CHL1M  13      31.000 -19.438  16.242  0.00  0.00      MEMB  
ATOM   1217  H4B CHL1M  13      31.057 -21.245  16.006  0.00  0.00      MEMB  
ATOM   1218  C5  CHL1M  13      30.408 -20.048  14.196  0.00  0.00      MEMB  
ATOM   1219  C6  CHL1M  13      31.008 -20.970  13.412  0.00  0.00      MEMB  
ATOM   1220  H6  CHL1M  13      31.564 -21.774  13.917  0.00  0.00      MEMB  
ATOM   1221  C7  CHL1M  13      30.999 -20.921  11.944  0.00  0.00      MEMB  
ATOM   1222  H7A CHL1M  13      32.007 -21.167  11.547  0.00  0.00      MEMB  
ATOM   1223  H7B CHL1M  13      30.277 -21.665  11.545  0.00  0.00      MEMB  
ATOM   1224  C8  CHL1M  13      30.536 -19.556  11.486  0.00  0.00      MEMB  
ATOM   1225  H8  CHL1M  13      31.298 -18.794  11.755  0.00  0.00      MEMB  
ATOM   1226  C14 CHL1M  13      30.323 -19.589   9.951  0.00  0.00      MEMB  
ATOM   1227  H14 CHL1M  13      29.655 -20.474   9.887  0.00  0.00      MEMB  
ATOM   1228  C15 CHL1M  13      31.530 -19.996   9.051  0.00  0.00      MEMB  
ATOM   1229 H15A CHL1M  13      32.404 -19.433   9.444  0.00  0.00      MEMB  
ATOM   1230 H15B CHL1M  13      31.748 -21.077   9.190  0.00  0.00      MEMB  
ATOM   1231  C16 CHL1M  13      31.163 -19.469   7.653  0.00  0.00      MEMB  
ATOM   1232 H16A CHL1M  13      31.966 -18.777   7.319  0.00  0.00      MEMB  
ATOM   1233 H16B CHL1M  13      31.066 -20.348   6.981  0.00  0.00      MEMB  
ATOM   1234  C17 CHL1M  13      29.797 -18.720   7.809  0.00  0.00      MEMB  
ATOM   1235  H17 CHL1M  13      28.988 -19.429   7.530  0.00  0.00      MEMB  
ATOM   1236  C13 CHL1M  13      29.767 -18.326   9.313  0.00  0.00      MEMB  
ATOM   1237  C18 CHL1M  13      30.710 -17.174   9.623  0.00  0.00      MEMB  
ATOM   1238 H18A CHL1M  13      31.674 -17.399   9.119  0.00  0.00      MEMB  
ATOM   1239 H18B CHL1M  13      30.329 -16.199   9.250  0.00  0.00      MEMB  
ATOM   1240 H18C CHL1M  13      31.024 -17.047  10.681  0.00  0.00      MEMB  
ATOM   1241  C12 CHL1M  13      28.392 -18.023   9.976  0.00  0.00      MEMB  
ATOM   1242 H12A CHL1M  13      27.852 -17.150   9.552  0.00  0.00      MEMB  
ATOM   1243 H12B CHL1M  13      27.783 -18.938   9.810  0.00  0.00      MEMB  
ATOM   1244  C11 CHL1M  13      28.495 -17.905  11.489  0.00  0.00      MEMB  
ATOM   1245 H11A CHL1M  13      28.921 -16.891  11.647  0.00  0.00      MEMB  
ATOM   1246 H11B CHL1M  13      27.428 -17.895  11.800  0.00  0.00      MEMB  
ATOM   1247  C9  CHL1M  13      29.259 -19.131  12.187  0.00  0.00      MEMB  
ATOM   1248  H9  CHL1M  13      28.482 -19.917  12.073  0.00  0.00      MEMB  
ATOM   1249  C10 CHL1M  13      29.543 -18.889  13.682  0.00  0.00      MEMB  
ATOM   1250  C19 CHL1M  13      30.287 -17.554  13.956  0.00  0.00      MEMB  
ATOM   1251 H19A CHL1M  13      30.671 -17.551  14.998  0.00  0.00      MEMB  
ATOM   1252 H19B CHL1M  13      31.227 -17.516  13.365  0.00  0.00      MEMB  
ATOM   1253 H19C CHL1M  13      29.598 -16.701  13.778  0.00  0.00      MEMB  
ATOM   1254  C1  CHL1M  13      28.198 -18.828  14.488  0.00  0.00      MEMB  
ATOM   1255  H1A CHL1M  13      27.681 -17.881  14.223  0.00  0.00      MEMB  
ATOM   1256  H1B CHL1M  13      27.656 -19.683  14.029  0.00  0.00      MEMB  
ATOM   1257  C2  CHL1M  13      28.303 -19.142  15.981  0.00  0.00      MEMB  
ATOM   1258  H2A CHL1M  13      27.367 -19.188  16.577  0.00  0.00      MEMB  
ATOM   1259  H2B CHL1M  13      28.918 -18.403  16.538  0.00  0.00      MEMB  
ATOM   1260  C20 CHL1M  13      29.773 -17.538   6.786  0.00  0.00      MEMB  
ATOM   1261  H20 CHL1M  13      30.687 -16.906   6.789  0.00  0.00      MEMB  
ATOM   1262  C21 CHL1M  13      28.571 -16.640   6.916  0.00  0.00      MEMB  
ATOM   1263 H21A CHL1M  13      28.478 -15.823   6.170  0.00  0.00      MEMB  
ATOM   1264 H21B CHL1M  13      28.670 -16.203   7.933  0.00  0.00      MEMB  
ATOM   1265 H21C CHL1M  13      27.649 -17.254   7.008  0.00  0.00      MEMB  
ATOM   1266  C22 CHL1M  13      29.672 -18.242   5.381  0.00  0.00      MEMB  
ATOM   1267 H22A CHL1M  13      30.536 -18.941   5.366  0.00  0.00      MEMB  
ATOM   1268 H22B CHL1M  13      28.820 -18.942   5.251  0.00  0.00      MEMB  
ATOM   1269  C23 CHL1M  13      29.729 -17.357   4.120  0.00  0.00      MEMB  
ATOM   1270 H23A CHL1M  13      29.095 -16.446   4.156  0.00  0.00      MEMB  
ATOM   1271 H23B CHL1M  13      30.771 -17.025   3.922  0.00  0.00      MEMB  
ATOM   1272  C24 CHL1M  13      29.333 -18.214   2.887  0.00  0.00      MEMB  
ATOM   1273 H24A CHL1M  13      29.826 -19.210   2.881  0.00  0.00      MEMB  
ATOM   1274 H24B CHL1M  13      28.249 -18.414   3.021  0.00  0.00      MEMB  
ATOM   1275  C25 CHL1M  13      29.590 -17.627   1.503  0.00  0.00      MEMB  
ATOM   1276  H25 CHL1M  13      29.122 -16.634   1.332  0.00  0.00      MEMB  
ATOM   1277  C26 CHL1M  13      31.133 -17.501   1.282  0.00  0.00      MEMB  
ATOM   1278 H26A CHL1M  13      31.602 -16.670   1.852  0.00  0.00      MEMB  
ATOM   1279 H26B CHL1M  13      31.563 -18.481   1.580  0.00  0.00      MEMB  
ATOM   1280 H26C CHL1M  13      31.379 -17.282   0.221  0.00  0.00      MEMB  
ATOM   1281  C27 CHL1M  13      28.936 -18.493   0.453  0.00  0.00      MEMB  
ATOM   1282 H27A CHL1M  13      28.964 -17.988  -0.536  0.00  0.00      MEMB  
ATOM   1283 H27B CHL1M  13      29.367 -19.517   0.421  0.00  0.00      MEMB  
ATOM   1284 H27C CHL1M  13      27.873 -18.649   0.736  0.00  0.00      MEMB  
ATOM   1285  C3  CHL1M  14     -53.878  63.884  19.331  0.00  0.00      MEMB  
ATOM   1286  H3  CHL1M  14     -53.594  64.940  19.529  0.00  0.00      MEMB  
ATOM   1287  O3  CHL1M  14     -53.783  63.303  20.590  0.00  0.00      MEMB  
ATOM   1288  H3' CHL1M  14     -52.926  63.589  20.914  0.00  0.00      MEMB  
ATOM   1289  C4  CHL1M  14     -55.296  63.790  18.901  0.00  0.00      MEMB  
ATOM   1290  H4A CHL1M  14     -55.814  64.554  19.519  0.00  0.00      MEMB  
ATOM   1291  H4B CHL1M  14     -55.782  62.820  19.139  0.00  0.00      MEMB  
ATOM   1292  C5  CHL1M  14     -55.614  64.183  17.471  0.00  0.00      MEMB  
ATOM   1293  C6  CHL1M  14     -56.563  65.021  17.045  0.00  0.00      MEMB  
ATOM   1294  H6  CHL1M  14     -57.219  65.540  17.760  0.00  0.00      MEMB  
ATOM   1295  C7  CHL1M  14     -56.834  65.229  15.553  0.00  0.00      MEMB  
ATOM   1296  H7A CHL1M  14     -57.913  65.236  15.285  0.00  0.00      MEMB  
ATOM   1297  H7B CHL1M  14     -56.370  66.196  15.265  0.00  0.00      MEMB  
ATOM   1298  C8  CHL1M  14     -56.204  64.226  14.598  0.00  0.00      MEMB  
ATOM   1299  H8  CHL1M  14     -56.884  63.352  14.683  0.00  0.00      MEMB  
ATOM   1300  C14 CHL1M  14     -56.169  64.701  13.214  0.00  0.00      MEMB  
ATOM   1301  H14 CHL1M  14     -55.433  65.531  13.256  0.00  0.00      MEMB  
ATOM   1302  C15 CHL1M  14     -57.480  65.205  12.588  0.00  0.00      MEMB  
ATOM   1303 H15A CHL1M  14     -58.313  64.529  12.877  0.00  0.00      MEMB  
ATOM   1304 H15B CHL1M  14     -57.666  66.245  12.933  0.00  0.00      MEMB  
ATOM   1305  C16 CHL1M  14     -57.238  65.164  11.051  0.00  0.00      MEMB  
ATOM   1306 H16A CHL1M  14     -58.040  64.603  10.526  0.00  0.00      MEMB  
ATOM   1307 H16B CHL1M  14     -57.344  66.145  10.540  0.00  0.00      MEMB  
ATOM   1308  C17 CHL1M  14     -55.786  64.479  10.837  0.00  0.00      MEMB  
ATOM   1309  H17 CHL1M  14     -55.066  65.316  10.962  0.00  0.00      MEMB  
ATOM   1310  C13 CHL1M  14     -55.552  63.730  12.163  0.00  0.00      MEMB  
ATOM   1311  C18 CHL1M  14     -56.410  62.454  12.060  0.00  0.00      MEMB  
ATOM   1312 H18A CHL1M  14     -55.842  61.644  11.556  0.00  0.00      MEMB  
ATOM   1313 H18B CHL1M  14     -56.711  62.116  13.075  0.00  0.00      MEMB  
ATOM   1314 H18C CHL1M  14     -57.362  62.731  11.559  0.00  0.00      MEMB  
ATOM   1315  C12 CHL1M  14     -54.078  63.492  12.582  0.00  0.00      MEMB  
ATOM   1316 H12A CHL1M  14     -53.448  62.785  12.002  0.00  0.00      MEMB  
ATOM   1317 H12B CHL1M  14     -53.668  64.505  12.382  0.00  0.00      MEMB  
ATOM   1318  C11 CHL1M  14     -53.948  63.008  13.991  0.00  0.00      MEMB  
ATOM   1319 H11A CHL1M  14     -54.300  61.954  14.006  0.00  0.00      MEMB  
ATOM   1320 H11B CHL1M  14     -52.931  63.093  14.431  0.00  0.00      MEMB  
ATOM   1321  C9  CHL1M  14     -54.775  63.814  15.053  0.00  0.00      MEMB  
ATOM   1322  H9  CHL1M  14     -54.256  64.796  15.052  0.00  0.00      MEMB  
ATOM   1323  C10 CHL1M  14     -54.692  63.331  16.544  0.00  0.00      MEMB  
ATOM   1324  C19 CHL1M  14     -55.270  61.985  16.636  0.00  0.00      MEMB  
ATOM   1325 H19A CHL1M  14     -56.349  61.803  16.444  0.00  0.00      MEMB  
ATOM   1326 H19B CHL1M  14     -54.811  61.269  15.921  0.00  0.00      MEMB  
ATOM   1327 H19C CHL1M  14     -55.129  61.467  17.609  0.00  0.00      MEMB  
ATOM   1328  C1  CHL1M  14     -53.189  63.319  16.979  0.00  0.00      MEMB  
ATOM   1329  H1A CHL1M  14     -52.543  62.601  16.430  0.00  0.00      MEMB  
ATOM   1330  H1B CHL1M  14     -52.802  64.337  16.758  0.00  0.00      MEMB  
ATOM   1331  C2  CHL1M  14     -52.940  63.154  18.428  0.00  0.00      MEMB  
ATOM   1332  H2A CHL1M  14     -51.877  63.333  18.695  0.00  0.00      MEMB  
ATOM   1333  H2B CHL1M  14     -53.111  62.087  18.686  0.00  0.00      MEMB  
ATOM   1334  C20 CHL1M  14     -55.660  63.862   9.508  0.00  0.00      MEMB  
ATOM   1335  H20 CHL1M  14     -56.442  63.074   9.462  0.00  0.00      MEMB  
ATOM   1336  C21 CHL1M  14     -54.290  63.089   9.328  0.00  0.00      MEMB  
ATOM   1337 H21A CHL1M  14     -54.108  62.370  10.156  0.00  0.00      MEMB  
ATOM   1338 H21B CHL1M  14     -53.483  63.850   9.398  0.00  0.00      MEMB  
ATOM   1339 H21C CHL1M  14     -54.300  62.707   8.285  0.00  0.00      MEMB  
ATOM   1340  C22 CHL1M  14     -55.996  64.815   8.240  0.00  0.00      MEMB  
ATOM   1341 H22A CHL1M  14     -56.976  65.325   8.355  0.00  0.00      MEMB  
ATOM   1342 H22B CHL1M  14     -55.197  65.587   8.209  0.00  0.00      MEMB  
ATOM   1343  C23 CHL1M  14     -55.889  64.091   6.914  0.00  0.00      MEMB  
ATOM   1344 H23A CHL1M  14     -56.500  63.166   6.850  0.00  0.00      MEMB  
ATOM   1345 H23B CHL1M  14     -54.800  63.900   6.804  0.00  0.00      MEMB  
ATOM   1346  C24 CHL1M  14     -56.312  65.062   5.800  0.00  0.00      MEMB  
ATOM   1347 H24A CHL1M  14     -57.400  65.284   5.762  0.00  0.00      MEMB  
ATOM   1348 H24B CHL1M  14     -55.808  66.037   5.977  0.00  0.00      MEMB  
ATOM   1349  C25 CHL1M  14     -56.085  64.481   4.364  0.00  0.00      MEMB  
ATOM   1350  H25 CHL1M  14     -56.969  63.834   4.176  0.00  0.00      MEMB  
ATOM   1351  C26 CHL1M  14     -56.095  65.613   3.381  0.00  0.00      MEMB  
ATOM   1352 H26A CHL1M  14     -56.214  65.225   2.347  0.00  0.00      MEMB  
ATOM   1353 H26B CHL1M  14     -56.954  66.286   3.592  0.00  0.00      MEMB  
ATOM   1354 H26C CHL1M  14     -55.158  66.208   3.412  0.00  0.00      MEMB  
ATOM   1355  C27 CHL1M  14     -54.840  63.611   4.099  0.00  0.00      MEMB  
ATOM   1356 H27A CHL1M  14     -55.101  63.124   3.135  0.00  0.00      MEMB  
ATOM   1357 H27B CHL1M  14     -53.959  64.252   3.882  0.00  0.00      MEMB  
ATOM   1358 H27C CHL1M  14     -54.623  62.862   4.890  0.00  0.00      MEMB  
ATOM   1359  C3  CHL1M  15      29.325  -6.589  15.223  0.00  0.00      MEMB  
ATOM   1360  H3  CHL1M  15      29.778  -5.606  14.976  0.00  0.00      MEMB  
ATOM   1361  O3  CHL1M  15      29.201  -6.550  16.663  0.00  0.00      MEMB  
ATOM   1362  H3' CHL1M  15      28.994  -7.446  16.938  0.00  0.00      MEMB  
ATOM   1363  C4  CHL1M  15      27.915  -6.834  14.628  0.00  0.00      MEMB  
ATOM   1364  H4A CHL1M  15      27.401  -7.720  15.058  0.00  0.00      MEMB  
ATOM   1365  H4B CHL1M  15      27.400  -5.929  15.016  0.00  0.00      MEMB  
ATOM   1366  C5  CHL1M  15      28.068  -6.819  13.099  0.00  0.00      MEMB  
ATOM   1367  C6  CHL1M  15      27.345  -5.992  12.350  0.00  0.00      MEMB  
ATOM   1368  H6  CHL1M  15      26.724  -5.233  12.848  0.00  0.00      MEMB  
ATOM   1369  C7  CHL1M  15      27.224  -6.040  10.880  0.00  0.00      MEMB  
ATOM   1370  H7A CHL1M  15      26.156  -6.095  10.579  0.00  0.00      MEMB  
ATOM   1371  H7B CHL1M  15      27.700  -5.155  10.407  0.00  0.00      MEMB  
ATOM   1372  C8  CHL1M  15      27.861  -7.283  10.197  0.00  0.00      MEMB  
ATOM   1373  H8  CHL1M  15      27.149  -8.124  10.342  0.00  0.00      MEMB  
ATOM   1374  C14 CHL1M  15      28.273  -6.953   8.795  0.00  0.00      MEMB  
ATOM   1375  H14 CHL1M  15      29.040  -6.154   8.881  0.00  0.00      MEMB  
ATOM   1376  C15 CHL1M  15      27.146  -6.380   7.883  0.00  0.00      MEMB  
ATOM   1377 H15A CHL1M  15      26.223  -6.996   7.932  0.00  0.00      MEMB  
ATOM   1378 H15B CHL1M  15      26.955  -5.322   8.163  0.00  0.00      MEMB  
ATOM   1379  C16 CHL1M  15      27.869  -6.476   6.519  0.00  0.00      MEMB  
ATOM   1380 H16A CHL1M  15      26.990  -6.759   5.901  0.00  0.00      MEMB  
ATOM   1381 H16B CHL1M  15      28.282  -5.492   6.211  0.00  0.00      MEMB  
ATOM   1382  C17 CHL1M  15      28.976  -7.469   6.651  0.00  0.00      MEMB  
ATOM   1383  H17 CHL1M  15      29.810  -6.737   6.715  0.00  0.00      MEMB  
ATOM   1384  C13 CHL1M  15      28.934  -8.075   8.041  0.00  0.00      MEMB  
ATOM   1385  C18 CHL1M  15      27.980  -9.225   7.988  0.00  0.00      MEMB  
ATOM   1386 H18A CHL1M  15      26.925  -8.932   7.797  0.00  0.00      MEMB  
ATOM   1387 H18B CHL1M  15      28.274 -10.008   7.256  0.00  0.00      MEMB  
ATOM   1388 H18C CHL1M  15      27.959  -9.778   8.952  0.00  0.00      MEMB  
ATOM   1389  C12 CHL1M  15      30.276  -8.385   8.759  0.00  0.00      MEMB  
ATOM   1390 H12A CHL1M  15      30.687  -9.300   8.281  0.00  0.00      MEMB  
ATOM   1391 H12B CHL1M  15      31.021  -7.579   8.584  0.00  0.00      MEMB  
ATOM   1392  C11 CHL1M  15      30.018  -8.826  10.316  0.00  0.00      MEMB  
ATOM   1393 H11A CHL1M  15      29.537  -9.826  10.362  0.00  0.00      MEMB  
ATOM   1394 H11B CHL1M  15      31.027  -8.885  10.776  0.00  0.00      MEMB  
ATOM   1395  C9  CHL1M  15      29.181  -7.684  10.984  0.00  0.00      MEMB  
ATOM   1396  H9  CHL1M  15      29.759  -6.737  10.939  0.00  0.00      MEMB  
ATOM   1397  C10 CHL1M  15      28.927  -7.927  12.492  0.00  0.00      MEMB  
ATOM   1398  C19 CHL1M  15      28.134  -9.165  12.761  0.00  0.00      MEMB  
ATOM   1399 H19A CHL1M  15      28.803  -9.994  12.445  0.00  0.00      MEMB  
ATOM   1400 H19B CHL1M  15      27.912  -9.419  13.820  0.00  0.00      MEMB  
ATOM   1401 H19C CHL1M  15      27.182  -9.233  12.193  0.00  0.00      MEMB  
ATOM   1402  C1  CHL1M  15      30.303  -7.936  13.249  0.00  0.00      MEMB  
ATOM   1403  H1A CHL1M  15      30.855  -8.883  13.068  0.00  0.00      MEMB  
ATOM   1404  H1B CHL1M  15      30.966  -7.216  12.723  0.00  0.00      MEMB  
ATOM   1405  C2  CHL1M  15      30.279  -7.766  14.769  0.00  0.00      MEMB  
ATOM   1406  H2A CHL1M  15      31.271  -7.441  15.149  0.00  0.00      MEMB  
ATOM   1407  H2B CHL1M  15      29.951  -8.705  15.264  0.00  0.00      MEMB  
ATOM   1408  C20 CHL1M  15      29.058  -8.352   5.458  0.00  0.00      MEMB  
ATOM   1409  H20 CHL1M  15      28.227  -9.083   5.366  0.00  0.00      MEMB  
ATOM   1410  C21 CHL1M  15      30.295  -9.283   5.557  0.00  0.00      MEMB  
ATOM   1411 H21A CHL1M  15      30.293  -9.971   4.685  0.00  0.00      MEMB  
ATOM   1412 H21B CHL1M  15      30.297  -9.922   6.466  0.00  0.00      MEMB  
ATOM   1413 H21C CHL1M  15      31.333  -8.888   5.534  0.00  0.00      MEMB  
ATOM   1414  C22 CHL1M  15      29.038  -7.608   4.114  0.00  0.00      MEMB  
ATOM   1415 H22A CHL1M  15      28.045  -7.117   4.018  0.00  0.00      MEMB  
ATOM   1416 H22B CHL1M  15      29.697  -6.719   4.211  0.00  0.00      MEMB  
ATOM   1417  C23 CHL1M  15      29.225  -8.456   2.842  0.00  0.00      MEMB  
ATOM   1418 H23A CHL1M  15      30.225  -8.938   2.885  0.00  0.00      MEMB  
ATOM   1419 H23B CHL1M  15      28.488  -9.288   2.855  0.00  0.00      MEMB  
ATOM   1420  C24 CHL1M  15      29.032  -7.719   1.503  0.00  0.00      MEMB  
ATOM   1421 H24A CHL1M  15      27.923  -7.649   1.491  0.00  0.00      MEMB  
ATOM   1422 H24B CHL1M  15      29.525  -6.728   1.600  0.00  0.00      MEMB  
ATOM   1423  C25 CHL1M  15      29.592  -8.535   0.290  0.00  0.00      MEMB  
ATOM   1424  H25 CHL1M  15      30.694  -8.604   0.413  0.00  0.00      MEMB  
ATOM   1425  C26 CHL1M  15      28.942  -9.905   0.265  0.00  0.00      MEMB  
ATOM   1426 H26A CHL1M  15      27.860  -9.677   0.370  0.00  0.00      MEMB  
ATOM   1427 H26B CHL1M  15      29.054 -10.389  -0.728  0.00  0.00      MEMB  
ATOM   1428 H26C CHL1M  15      29.335 -10.693   0.942  0.00  0.00      MEMB  
ATOM   1429  C27 CHL1M  15      29.249  -7.721  -0.964  0.00  0.00      MEMB  
ATOM   1430 H27A CHL1M  15      29.702  -6.721  -0.793  0.00  0.00      MEMB  
ATOM   1431 H27B CHL1M  15      29.713  -8.217  -1.842  0.00  0.00      MEMB  
ATOM   1432 H27C CHL1M  15      28.156  -7.734  -1.162  0.00  0.00      MEMB  
ATOM   1433  C3  CHL1M  16       7.240  20.129  17.821  0.00  0.00      MEMB  
ATOM   1434  H3  CHL1M  16       7.115  19.044  17.616  0.00  0.00      MEMB  
ATOM   1435  O3  CHL1M  16       7.128  20.363  19.237  0.00  0.00      MEMB  
ATOM   1436  H3' CHL1M  16       7.359  21.288  19.346  0.00  0.00      MEMB  
ATOM   1437  C4  CHL1M  16       8.580  20.500  17.243  0.00  0.00      MEMB  
ATOM   1438  H4A CHL1M  16       8.725  21.577  17.474  0.00  0.00      MEMB  
ATOM   1439  H4B CHL1M  16       9.372  19.843  17.663  0.00  0.00      MEMB  
ATOM   1440  C5  CHL1M  16       8.631  20.368  15.724  0.00  0.00      MEMB  
ATOM   1441  C6  CHL1M  16       9.507  19.529  15.181  0.00  0.00      MEMB  
ATOM   1442  H6  CHL1M  16      10.323  19.077  15.764  0.00  0.00      MEMB  
ATOM   1443  C7  CHL1M  16       9.501  19.242  13.697  0.00  0.00      MEMB  
ATOM   1444  H7A CHL1M  16      10.551  19.157  13.345  0.00  0.00      MEMB  
ATOM   1445  H7B CHL1M  16       8.967  18.268  13.655  0.00  0.00      MEMB  
ATOM   1446  C8  CHL1M  16       8.718  20.306  12.904  0.00  0.00      MEMB  
ATOM   1447  H8  CHL1M  16       9.278  21.262  12.832  0.00  0.00      MEMB  
ATOM   1448  C14 CHL1M  16       8.386  19.801  11.498  0.00  0.00      MEMB  
ATOM   1449  H14 CHL1M  16       7.845  18.866  11.759  0.00  0.00      MEMB  
ATOM   1450  C15 CHL1M  16       9.575  19.191  10.650  0.00  0.00      MEMB  
ATOM   1451 H15A CHL1M  16      10.273  20.027  10.433  0.00  0.00      MEMB  
ATOM   1452 H15B CHL1M  16      10.203  18.406  11.123  0.00  0.00      MEMB  
ATOM   1453  C16 CHL1M  16       8.889  18.842   9.284  0.00  0.00      MEMB  
ATOM   1454 H16A CHL1M  16       9.501  19.161   8.413  0.00  0.00      MEMB  
ATOM   1455 H16B CHL1M  16       8.818  17.742   9.145  0.00  0.00      MEMB  
ATOM   1456  C17 CHL1M  16       7.465  19.521   9.325  0.00  0.00      MEMB  
ATOM   1457  H17 CHL1M  16       6.745  18.716   9.587  0.00  0.00      MEMB  
ATOM   1458  C13 CHL1M  16       7.476  20.536  10.503  0.00  0.00      MEMB  
ATOM   1459  C18 CHL1M  16       8.269  21.781  10.027  0.00  0.00      MEMB  
ATOM   1460 H18A CHL1M  16       9.166  21.470   9.450  0.00  0.00      MEMB  
ATOM   1461 H18B CHL1M  16       7.599  22.267   9.286  0.00  0.00      MEMB  
ATOM   1462 H18C CHL1M  16       8.612  22.461  10.837  0.00  0.00      MEMB  
ATOM   1463  C12 CHL1M  16       6.193  20.718  11.320  0.00  0.00      MEMB  
ATOM   1464 H12A CHL1M  16       5.526  21.297  10.647  0.00  0.00      MEMB  
ATOM   1465 H12B CHL1M  16       5.633  19.771  11.473  0.00  0.00      MEMB  
ATOM   1466  C11 CHL1M  16       6.429  21.504  12.611  0.00  0.00      MEMB  
ATOM   1467 H11A CHL1M  16       6.868  22.515  12.472  0.00  0.00      MEMB  
ATOM   1468 H11B CHL1M  16       5.480  21.615  13.179  0.00  0.00      MEMB  
ATOM   1469  C9  CHL1M  16       7.410  20.669  13.532  0.00  0.00      MEMB  
ATOM   1470  H9  CHL1M  16       6.940  19.666  13.621  0.00  0.00      MEMB  
ATOM   1471  C10 CHL1M  16       7.513  21.152  15.051  0.00  0.00      MEMB  
ATOM   1472  C19 CHL1M  16       7.718  22.653  15.130  0.00  0.00      MEMB  
ATOM   1473 H19A CHL1M  16       7.818  22.996  16.182  0.00  0.00      MEMB  
ATOM   1474 H19B CHL1M  16       8.725  22.753  14.671  0.00  0.00      MEMB  
ATOM   1475 H19C CHL1M  16       6.988  23.337  14.647  0.00  0.00      MEMB  
ATOM   1476  C1  CHL1M  16       6.140  20.792  15.724  0.00  0.00      MEMB  
ATOM   1477  H1A CHL1M  16       5.321  21.414  15.303  0.00  0.00      MEMB  
ATOM   1478  H1B CHL1M  16       5.923  19.731  15.475  0.00  0.00      MEMB  
ATOM   1479  C2  CHL1M  16       6.090  20.870  17.248  0.00  0.00      MEMB  
ATOM   1480  H2A CHL1M  16       5.143  20.395  17.582  0.00  0.00      MEMB  
ATOM   1481  H2B CHL1M  16       6.163  21.920  17.603  0.00  0.00      MEMB  
ATOM   1482  C20 CHL1M  16       7.013  19.994   7.941  0.00  0.00      MEMB  
ATOM   1483  H20 CHL1M  16       7.633  20.883   7.695  0.00  0.00      MEMB  
ATOM   1484  C21 CHL1M  16       5.495  20.348   8.134  0.00  0.00      MEMB  
ATOM   1485 H21A CHL1M  16       4.808  19.741   8.762  0.00  0.00      MEMB  
ATOM   1486 H21B CHL1M  16       4.984  20.394   7.148  0.00  0.00      MEMB  
ATOM   1487 H21C CHL1M  16       5.532  21.371   8.565  0.00  0.00      MEMB  
ATOM   1488  C22 CHL1M  16       7.258  18.830   6.899  0.00  0.00      MEMB  
ATOM   1489 H22A CHL1M  16       8.348  18.621   6.842  0.00  0.00      MEMB  
ATOM   1490 H22B CHL1M  16       6.777  17.850   7.106  0.00  0.00      MEMB  
ATOM   1491  C23 CHL1M  16       6.918  19.290   5.501  0.00  0.00      MEMB  
ATOM   1492 H23A CHL1M  16       5.845  19.572   5.452  0.00  0.00      MEMB  
ATOM   1493 H23B CHL1M  16       7.579  20.173   5.369  0.00  0.00      MEMB  
ATOM   1494  C24 CHL1M  16       7.292  18.230   4.408  0.00  0.00      MEMB  
ATOM   1495 H24A CHL1M  16       8.301  17.798   4.584  0.00  0.00      MEMB  
ATOM   1496 H24B CHL1M  16       6.572  17.385   4.392  0.00  0.00      MEMB  
ATOM   1497  C25 CHL1M  16       7.202  18.752   3.023  0.00  0.00      MEMB  
ATOM   1498  H25 CHL1M  16       7.933  19.567   2.833  0.00  0.00      MEMB  
ATOM   1499  C26 CHL1M  16       7.456  17.737   1.996  0.00  0.00      MEMB  
ATOM   1500 H26A CHL1M  16       7.338  18.097   0.951  0.00  0.00      MEMB  
ATOM   1501 H26B CHL1M  16       8.525  17.439   2.053  0.00  0.00      MEMB  
ATOM   1502 H26C CHL1M  16       6.732  16.912   2.162  0.00  0.00      MEMB  
ATOM   1503  C27 CHL1M  16       5.884  19.475   2.651  0.00  0.00      MEMB  
ATOM   1504 H27A CHL1M  16       5.872  19.860   1.609  0.00  0.00      MEMB  
ATOM   1505 H27B CHL1M  16       4.947  18.880   2.705  0.00  0.00      MEMB  
ATOM   1506 H27C CHL1M  16       5.671  20.410   3.212  0.00  0.00      MEMB  
ATOM   1507  C3  CHL1M  17      50.951  -1.249  16.353  0.00  0.00      MEMB  
ATOM   1508  H3  CHL1M  17      50.870  -0.150  16.211  0.00  0.00      MEMB  
ATOM   1509  O3  CHL1M  17      50.994  -1.331  17.774  0.00  0.00      MEMB  
ATOM   1510  H3' CHL1M  17      51.765  -0.827  18.043  0.00  0.00      MEMB  
ATOM   1511  C4  CHL1M  17      49.752  -2.003  15.731  0.00  0.00      MEMB  
ATOM   1512  H4A CHL1M  17      49.835  -3.057  16.074  0.00  0.00      MEMB  
ATOM   1513  H4B CHL1M  17      48.834  -1.653  16.250  0.00  0.00      MEMB  
ATOM   1514  C5  CHL1M  17      49.734  -1.826  14.259  0.00  0.00      MEMB  
ATOM   1515  C6  CHL1M  17      48.688  -1.389  13.637  0.00  0.00      MEMB  
ATOM   1516  H6  CHL1M  17      47.767  -1.209  14.211  0.00  0.00      MEMB  
ATOM   1517  C7  CHL1M  17      48.629  -1.134  12.154  0.00  0.00      MEMB  
ATOM   1518  H7A CHL1M  17      47.724  -1.519  11.637  0.00  0.00      MEMB  
ATOM   1519  H7B CHL1M  17      48.655  -0.032  12.009  0.00  0.00      MEMB  
ATOM   1520  C8  CHL1M  17      49.894  -1.762  11.434  0.00  0.00      MEMB  
ATOM   1521  H8  CHL1M  17      49.614  -2.831  11.325  0.00  0.00      MEMB  
ATOM   1522  C14 CHL1M  17      49.986  -1.126  10.050  0.00  0.00      MEMB  
ATOM   1523  H14 CHL1M  17      50.224  -0.055  10.222  0.00  0.00      MEMB  
ATOM   1524  C15 CHL1M  17      48.666  -1.079   9.169  0.00  0.00      MEMB  
ATOM   1525 H15A CHL1M  17      48.143  -2.058   9.209  0.00  0.00      MEMB  
ATOM   1526 H15B CHL1M  17      48.071  -0.232   9.573  0.00  0.00      MEMB  
ATOM   1527  C16 CHL1M  17      49.224  -0.933   7.726  0.00  0.00      MEMB  
ATOM   1528 H16A CHL1M  17      48.883  -1.784   7.098  0.00  0.00      MEMB  
ATOM   1529 H16B CHL1M  17      48.755   0.025   7.416  0.00  0.00      MEMB  
ATOM   1530  C17 CHL1M  17      50.780  -0.977   7.830  0.00  0.00      MEMB  
ATOM   1531  H17 CHL1M  17      51.067   0.094   7.762  0.00  0.00      MEMB  
ATOM   1532  C13 CHL1M  17      51.073  -1.666   9.219  0.00  0.00      MEMB  
ATOM   1533  C18 CHL1M  17      50.767  -3.217   9.017  0.00  0.00      MEMB  
ATOM   1534 H18A CHL1M  17      51.638  -3.771   8.606  0.00  0.00      MEMB  
ATOM   1535 H18B CHL1M  17      50.543  -3.757   9.961  0.00  0.00      MEMB  
ATOM   1536 H18C CHL1M  17      49.947  -3.347   8.279  0.00  0.00      MEMB  
ATOM   1537  C12 CHL1M  17      52.453  -1.344   9.893  0.00  0.00      MEMB  
ATOM   1538 H12A CHL1M  17      53.358  -1.671   9.338  0.00  0.00      MEMB  
ATOM   1539 H12B CHL1M  17      52.596  -0.252  10.036  0.00  0.00      MEMB  
ATOM   1540  C11 CHL1M  17      52.492  -1.867  11.303  0.00  0.00      MEMB  
ATOM   1541 H11A CHL1M  17      52.578  -2.973  11.243  0.00  0.00      MEMB  
ATOM   1542 H11B CHL1M  17      53.423  -1.504  11.790  0.00  0.00      MEMB  
ATOM   1543  C9  CHL1M  17      51.216  -1.534  12.171  0.00  0.00      MEMB  
ATOM   1544  H9  CHL1M  17      51.256  -0.435  12.329  0.00  0.00      MEMB  
ATOM   1545  C10 CHL1M  17      51.110  -2.022  13.576  0.00  0.00      MEMB  
ATOM   1546  C19 CHL1M  17      51.428  -3.567  13.523  0.00  0.00      MEMB  
ATOM   1547 H19A CHL1M  17      50.788  -4.051  12.754  0.00  0.00      MEMB  
ATOM   1548 H19B CHL1M  17      52.471  -3.728  13.177  0.00  0.00      MEMB  
ATOM   1549 H19C CHL1M  17      51.315  -4.083  14.501  0.00  0.00      MEMB  
ATOM   1550  C1  CHL1M  17      52.212  -1.323  14.374  0.00  0.00      MEMB  
ATOM   1551  H1A CHL1M  17      53.224  -1.512  13.957  0.00  0.00      MEMB  
ATOM   1552  H1B CHL1M  17      51.977  -0.238  14.405  0.00  0.00      MEMB  
ATOM   1553  C2  CHL1M  17      52.251  -1.788  15.839  0.00  0.00      MEMB  
ATOM   1554  H2A CHL1M  17      53.119  -1.332  16.362  0.00  0.00      MEMB  
ATOM   1555  H2B CHL1M  17      52.461  -2.858  16.050  0.00  0.00      MEMB  
ATOM   1556  C20 CHL1M  17      51.419  -1.555   6.546  0.00  0.00      MEMB  
ATOM   1557  H20 CHL1M  17      51.475  -2.656   6.684  0.00  0.00      MEMB  
ATOM   1558  C21 CHL1M  17      52.845  -1.014   6.484  0.00  0.00      MEMB  
ATOM   1559 H21A CHL1M  17      53.430  -1.161   5.551  0.00  0.00      MEMB  
ATOM   1560 H21B CHL1M  17      53.492  -1.525   7.229  0.00  0.00      MEMB  
ATOM   1561 H21C CHL1M  17      52.822   0.067   6.739  0.00  0.00      MEMB  
ATOM   1562  C22 CHL1M  17      50.642  -1.349   5.174  0.00  0.00      MEMB  
ATOM   1563 H22A CHL1M  17      51.225  -1.776   4.330  0.00  0.00      MEMB  
ATOM   1564 H22B CHL1M  17      49.632  -1.806   5.248  0.00  0.00      MEMB  
ATOM   1565  C23 CHL1M  17      50.327   0.180   4.713  0.00  0.00      MEMB  
ATOM   1566 H23A CHL1M  17      49.974   0.680   5.640  0.00  0.00      MEMB  
ATOM   1567 H23B CHL1M  17      51.374   0.540   4.622  0.00  0.00      MEMB  
ATOM   1568  C24 CHL1M  17      49.490   0.456   3.473  0.00  0.00      MEMB  
ATOM   1569 H24A CHL1M  17      48.459   0.169   3.771  0.00  0.00      MEMB  
ATOM   1570 H24B CHL1M  17      49.434   1.542   3.246  0.00  0.00      MEMB  
ATOM   1571  C25 CHL1M  17      49.878  -0.340   2.191  0.00  0.00      MEMB  
ATOM   1572  H25 CHL1M  17      49.843  -1.411   2.484  0.00  0.00      MEMB  
ATOM   1573  C26 CHL1M  17      48.900   0.082   1.054  0.00  0.00      MEMB  
ATOM   1574 H26A CHL1M  17      47.869   0.019   1.462  0.00  0.00      MEMB  
ATOM   1575 H26B CHL1M  17      49.120   1.150   0.840  0.00  0.00      MEMB  
ATOM   1576 H26C CHL1M  17      49.025  -0.632   0.211  0.00  0.00      MEMB  
ATOM   1577  C27 CHL1M  17      51.322  -0.077   1.731  0.00  0.00      MEMB  
ATOM   1578 H27A CHL1M  17      51.487   1.012   1.584  0.00  0.00      MEMB  
ATOM   1579 H27B CHL1M  17      52.056  -0.439   2.483  0.00  0.00      MEMB  
ATOM   1580 H27C CHL1M  17      51.545  -0.519   0.736  0.00  0.00      MEMB  
ATOM   1581  C3  CHL1M  18      17.749  29.907  14.232  0.00  0.00      MEMB  
ATOM   1582  H3  CHL1M  18      17.751  28.839  13.927  0.00  0.00      MEMB  
ATOM   1583  O3  CHL1M  18      17.422  29.998  15.565  0.00  0.00      MEMB  
ATOM   1584  H3' CHL1M  18      17.520  30.935  15.749  0.00  0.00      MEMB  
ATOM   1585  C4  CHL1M  18      19.160  30.483  14.028  0.00  0.00      MEMB  
ATOM   1586  H4A CHL1M  18      19.359  31.493  14.445  0.00  0.00      MEMB  
ATOM   1587  H4B CHL1M  18      19.909  29.832  14.529  0.00  0.00      MEMB  
ATOM   1588  C5  CHL1M  18      19.374  30.533  12.562  0.00  0.00      MEMB  
ATOM   1589  C6  CHL1M  18      20.479  29.912  11.984  0.00  0.00      MEMB  
ATOM   1590  H6  CHL1M  18      21.162  29.401  12.678  0.00  0.00      MEMB  
ATOM   1591  C7  CHL1M  18      20.874  29.945  10.538  0.00  0.00      MEMB  
ATOM   1592  H7A CHL1M  18      21.920  30.319  10.507  0.00  0.00      MEMB  
ATOM   1593  H7B CHL1M  18      20.712  28.930  10.118  0.00  0.00      MEMB  
ATOM   1594  C8  CHL1M  18      19.990  30.915   9.762  0.00  0.00      MEMB  
ATOM   1595  H8  CHL1M  18      20.450  31.919   9.888  0.00  0.00      MEMB  
ATOM   1596  C14 CHL1M  18      20.098  30.659   8.260  0.00  0.00      MEMB  
ATOM   1597  H14 CHL1M  18      19.703  29.626   8.158  0.00  0.00      MEMB  
ATOM   1598  C15 CHL1M  18      21.505  30.559   7.695  0.00  0.00      MEMB  
ATOM   1599 H15A CHL1M  18      22.125  31.435   7.983  0.00  0.00      MEMB  
ATOM   1600 H15B CHL1M  18      22.018  29.648   8.070  0.00  0.00      MEMB  
ATOM   1601  C16 CHL1M  18      21.190  30.559   6.191  0.00  0.00      MEMB  
ATOM   1602 H16A CHL1M  18      21.957  31.259   5.798  0.00  0.00      MEMB  
ATOM   1603 H16B CHL1M  18      21.371  29.539   5.789  0.00  0.00      MEMB  
ATOM   1604  C17 CHL1M  18      19.723  31.118   6.018  0.00  0.00      MEMB  
ATOM   1605  H17 CHL1M  18      19.037  30.255   5.878  0.00  0.00      MEMB  
ATOM   1606  C13 CHL1M  18      19.298  31.678   7.383  0.00  0.00      MEMB  
ATOM   1607  C18 CHL1M  18      19.867  33.094   7.509  0.00  0.00      MEMB  
ATOM   1608 H18A CHL1M  18      19.190  33.696   6.867  0.00  0.00      MEMB  
ATOM   1609 H18B CHL1M  18      19.746  33.449   8.554  0.00  0.00      MEMB  
ATOM   1610 H18C CHL1M  18      20.824  33.364   7.012  0.00  0.00      MEMB  
ATOM   1611  C12 CHL1M  18      17.722  31.627   7.812  0.00  0.00      MEMB  
ATOM   1612 H12A CHL1M  18      17.169  32.447   7.306  0.00  0.00      MEMB  
ATOM   1613 H12B CHL1M  18      17.331  30.626   7.529  0.00  0.00      MEMB  
ATOM   1614  C11 CHL1M  18      17.618  31.842   9.304  0.00  0.00      MEMB  
ATOM   1615 H11A CHL1M  18      17.872  32.921   9.385  0.00  0.00      MEMB  
ATOM   1616 H11B CHL1M  18      16.575  31.854   9.687  0.00  0.00      MEMB  
ATOM   1617  C9  CHL1M  18      18.485  30.929  10.144  0.00  0.00      MEMB  
ATOM   1618  H9  CHL1M  18      18.157  29.874  10.033  0.00  0.00      MEMB  
ATOM   1619  C10 CHL1M  18      18.300  31.208  11.662  0.00  0.00      MEMB  
ATOM   1620  C19 CHL1M  18      18.336  32.684  11.935  0.00  0.00      MEMB  
ATOM   1621 H19A CHL1M  18      18.425  33.014  12.992  0.00  0.00      MEMB  
ATOM   1622 H19B CHL1M  18      19.220  33.122  11.425  0.00  0.00      MEMB  
ATOM   1623 H19C CHL1M  18      17.422  33.242  11.637  0.00  0.00      MEMB  
ATOM   1624  C1  CHL1M  18      16.811  30.621  12.008  0.00  0.00      MEMB  
ATOM   1625  H1A CHL1M  18      16.114  31.375  11.586  0.00  0.00      MEMB  
ATOM   1626  H1B CHL1M  18      16.747  29.626  11.518  0.00  0.00      MEMB  
ATOM   1627  C2  CHL1M  18      16.605  30.675  13.497  0.00  0.00      MEMB  
ATOM   1628  H2A CHL1M  18      15.677  30.141  13.796  0.00  0.00      MEMB  
ATOM   1629  H2B CHL1M  18      16.373  31.673  13.927  0.00  0.00      MEMB  
ATOM   1630  C20 CHL1M  18      19.474  32.046   4.817  0.00  0.00      MEMB  
ATOM   1631  H20 CHL1M  18      19.938  33.050   4.922  0.00  0.00      MEMB  
ATOM   1632  C21 CHL1M  18      17.919  32.226   4.617  0.00  0.00      MEMB  
ATOM   1633 H21A CHL1M  18      17.419  31.235   4.661  0.00  0.00      MEMB  
ATOM   1634 H21B CHL1M  18      17.776  32.594   3.578  0.00  0.00      MEMB  
ATOM   1635 H21C CHL1M  18      17.484  32.883   5.400  0.00  0.00      MEMB  
ATOM   1636  C22 CHL1M  18      20.151  31.442   3.527  0.00  0.00      MEMB  
ATOM   1637 H22A CHL1M  18      21.093  30.870   3.665  0.00  0.00      MEMB  
ATOM   1638 H22B CHL1M  18      19.405  30.693   3.186  0.00  0.00      MEMB  
ATOM   1639  C23 CHL1M  18      20.544  32.605   2.581  0.00  0.00      MEMB  
ATOM   1640 H23A CHL1M  18      19.637  33.192   2.326  0.00  0.00      MEMB  
ATOM   1641 H23B CHL1M  18      21.325  33.197   3.105  0.00  0.00      MEMB  
ATOM   1642  C24 CHL1M  18      21.101  32.089   1.277  0.00  0.00      MEMB  
ATOM   1643 H24A CHL1M  18      22.049  31.511   1.314  0.00  0.00      MEMB  
ATOM   1644 H24B CHL1M  18      20.443  31.282   0.891  0.00  0.00      MEMB  
ATOM   1645  C25 CHL1M  18      21.374  33.184   0.142  0.00  0.00      MEMB  
ATOM   1646  H25 CHL1M  18      20.379  33.658   0.006  0.00  0.00      MEMB  
ATOM   1647  C26 CHL1M  18      22.492  34.204   0.512  0.00  0.00      MEMB  
ATOM   1648 H26A CHL1M  18      22.206  34.792   1.411  0.00  0.00      MEMB  
ATOM   1649 H26B CHL1M  18      23.461  33.708   0.731  0.00  0.00      MEMB  
ATOM   1650 H26C CHL1M  18      22.724  34.917  -0.307  0.00  0.00      MEMB  
ATOM   1651  C27 CHL1M  18      21.757  32.460  -1.140  0.00  0.00      MEMB  
ATOM   1652 H27A CHL1M  18      21.003  31.657  -1.289  0.00  0.00      MEMB  
ATOM   1653 H27B CHL1M  18      21.926  33.244  -1.910  0.00  0.00      MEMB  
ATOM   1654 H27C CHL1M  18      22.730  31.982  -0.899  0.00  0.00      MEMB  
ATOM   1655  C3  CHL1M  19     -38.428 -36.715  17.910  0.00  0.00      MEMB  
ATOM   1656  H3  CHL1M  19     -39.395 -37.260  17.944  0.00  0.00      MEMB  
ATOM   1657  O3  CHL1M  19     -37.851 -36.611  19.177  0.00  0.00      MEMB  
ATOM   1658  H3' CHL1M  19     -37.205 -37.295  19.366  0.00  0.00      MEMB  
ATOM   1659  C4  CHL1M  19     -37.554 -37.616  17.026  0.00  0.00      MEMB  
ATOM   1660  H4A CHL1M  19     -36.540 -37.163  16.989  0.00  0.00      MEMB  
ATOM   1661  H4B CHL1M  19     -37.537 -38.611  17.520  0.00  0.00      MEMB  
ATOM   1662  C5  CHL1M  19     -38.103 -37.705  15.617  0.00  0.00      MEMB  
ATOM   1663  C6  CHL1M  19     -38.321 -38.892  14.968  0.00  0.00      MEMB  
ATOM   1664  H6  CHL1M  19     -38.128 -39.856  15.463  0.00  0.00      MEMB  
ATOM   1665  C7  CHL1M  19     -38.698 -39.126  13.548  0.00  0.00      MEMB  
ATOM   1666  H7A CHL1M  19     -38.210 -40.036  13.140  0.00  0.00      MEMB  
ATOM   1667  H7B CHL1M  19     -39.768 -39.350  13.351  0.00  0.00      MEMB  
ATOM   1668  C8  CHL1M  19     -38.388 -37.767  12.781  0.00  0.00      MEMB  
ATOM   1669  H8  CHL1M  19     -37.281 -37.832  12.727  0.00  0.00      MEMB  
ATOM   1670  C14 CHL1M  19     -38.962 -37.934  11.388  0.00  0.00      MEMB  
ATOM   1671  H14 CHL1M  19     -40.058 -37.847  11.544  0.00  0.00      MEMB  
ATOM   1672  C15 CHL1M  19     -38.784 -39.221  10.616  0.00  0.00      MEMB  
ATOM   1673 H15A CHL1M  19     -37.753 -39.561  10.851  0.00  0.00      MEMB  
ATOM   1674 H15B CHL1M  19     -39.581 -39.952  10.869  0.00  0.00      MEMB  
ATOM   1675  C16 CHL1M  19     -39.032 -38.830   9.155  0.00  0.00      MEMB  
ATOM   1676 H16A CHL1M  19     -38.223 -39.205   8.492  0.00  0.00      MEMB  
ATOM   1677 H16B CHL1M  19     -40.022 -39.177   8.791  0.00  0.00      MEMB  
ATOM   1678  C17 CHL1M  19     -39.139 -37.274   9.157  0.00  0.00      MEMB  
ATOM   1679  H17 CHL1M  19     -40.226 -37.044   9.152  0.00  0.00      MEMB  
ATOM   1680  C13 CHL1M  19     -38.589 -36.737  10.493  0.00  0.00      MEMB  
ATOM   1681  C18 CHL1M  19     -36.980 -36.668  10.397  0.00  0.00      MEMB  
ATOM   1682 H18A CHL1M  19     -36.691 -35.937   9.612  0.00  0.00      MEMB  
ATOM   1683 H18B CHL1M  19     -36.512 -36.461  11.383  0.00  0.00      MEMB  
ATOM   1684 H18C CHL1M  19     -36.494 -37.586  10.002  0.00  0.00      MEMB  
ATOM   1685  C12 CHL1M  19     -39.243 -35.511  11.083  0.00  0.00      MEMB  
ATOM   1686 H12A CHL1M  19     -38.915 -34.565  10.601  0.00  0.00      MEMB  
ATOM   1687 H12B CHL1M  19     -40.351 -35.579  11.053  0.00  0.00      MEMB  
ATOM   1688  C11 CHL1M  19     -38.770 -35.276  12.551  0.00  0.00      MEMB  
ATOM   1689 H11A CHL1M  19     -37.719 -34.921  12.486  0.00  0.00      MEMB  
ATOM   1690 H11B CHL1M  19     -39.327 -34.432  13.010  0.00  0.00      MEMB  
ATOM   1691  C9  CHL1M  19     -38.957 -36.534  13.489  0.00  0.00      MEMB  
ATOM   1692  H9  CHL1M  19     -40.038 -36.644  13.719  0.00  0.00      MEMB  
ATOM   1693  C10 CHL1M  19     -38.327 -36.360  14.917  0.00  0.00      MEMB  
ATOM   1694  C19 CHL1M  19     -36.960 -35.732  14.745  0.00  0.00      MEMB  
ATOM   1695 H19A CHL1M  19     -37.076 -34.720  14.301  0.00  0.00      MEMB  
ATOM   1696 H19B CHL1M  19     -36.413 -35.706  15.711  0.00  0.00      MEMB  
ATOM   1697 H19C CHL1M  19     -36.324 -36.169  13.945  0.00  0.00      MEMB  
ATOM   1698  C1  CHL1M  19     -39.190 -35.456  15.842  0.00  0.00      MEMB  
ATOM   1699  H1A CHL1M  19     -39.395 -34.419  15.502  0.00  0.00      MEMB  
ATOM   1700  H1B CHL1M  19     -40.146 -36.009  15.962  0.00  0.00      MEMB  
ATOM   1701  C2  CHL1M  19     -38.616 -35.329  17.303  0.00  0.00      MEMB  
ATOM   1702  H2A CHL1M  19     -39.305 -34.693  17.898  0.00  0.00      MEMB  
ATOM   1703  H2B CHL1M  19     -37.655 -34.774  17.335  0.00  0.00      MEMB  
ATOM   1704  C20 CHL1M  19     -38.628 -36.658   7.856  0.00  0.00      MEMB  
ATOM   1705  H20 CHL1M  19     -37.545 -36.903   7.894  0.00  0.00      MEMB  
ATOM   1706  C21 CHL1M  19     -38.916 -35.136   7.910  0.00  0.00      MEMB  
ATOM   1707 H21A CHL1M  19     -38.734 -34.555   6.981  0.00  0.00      MEMB  
ATOM   1708 H21B CHL1M  19     -38.250 -34.584   8.608  0.00  0.00      MEMB  
ATOM   1709 H21C CHL1M  19     -39.968 -34.889   8.167  0.00  0.00      MEMB  
ATOM   1710  C22 CHL1M  19     -39.307 -37.347   6.652  0.00  0.00      MEMB  
ATOM   1711 H22A CHL1M  19     -38.788 -38.314   6.484  0.00  0.00      MEMB  
ATOM   1712 H22B CHL1M  19     -40.388 -37.450   6.884  0.00  0.00      MEMB  
ATOM   1713  C23 CHL1M  19     -39.118 -36.645   5.329  0.00  0.00      MEMB  
ATOM   1714 H23A CHL1M  19     -39.331 -35.555   5.333  0.00  0.00      MEMB  
ATOM   1715 H23B CHL1M  19     -38.043 -36.776   5.079  0.00  0.00      MEMB  
ATOM   1716  C24 CHL1M  19     -40.024 -37.129   4.175  0.00  0.00      MEMB  
ATOM   1717 H24A CHL1M  19     -41.065 -36.797   4.377  0.00  0.00      MEMB  
ATOM   1718 H24B CHL1M  19     -39.704 -36.544   3.287  0.00  0.00      MEMB  
ATOM   1719  C25 CHL1M  19     -40.141 -38.658   3.945  0.00  0.00      MEMB  
ATOM   1720  H25 CHL1M  19     -40.482 -39.066   4.920  0.00  0.00      MEMB  
ATOM   1721  C26 CHL1M  19     -41.203 -38.964   2.910  0.00  0.00      MEMB  
ATOM   1722 H26A CHL1M  19     -42.190 -38.527   3.174  0.00  0.00      MEMB  
ATOM   1723 H26B CHL1M  19     -40.882 -38.580   1.918  0.00  0.00      MEMB  
ATOM   1724 H26C CHL1M  19     -41.236 -40.066   2.774  0.00  0.00      MEMB  
ATOM   1725  C27 CHL1M  19     -38.823 -39.315   3.453  0.00  0.00      MEMB  
ATOM   1726 H27A CHL1M  19     -38.891 -40.288   2.921  0.00  0.00      MEMB  
ATOM   1727 H27B CHL1M  19     -38.465 -38.689   2.608  0.00  0.00      MEMB  
ATOM   1728 H27C CHL1M  19     -38.089 -39.407   4.283  0.00  0.00      MEMB  
ATOM   1729  C3  CHL1M  20     -22.380  58.139  16.676  0.00  0.00      MEMB  
ATOM   1730  H3  CHL1M  20     -22.411  59.250  16.673  0.00  0.00      MEMB  
ATOM   1731  O3  CHL1M  20     -22.448  57.726  17.982  0.00  0.00      MEMB  
ATOM   1732  H3' CHL1M  20     -21.887  58.360  18.436  0.00  0.00      MEMB  
ATOM   1733  C4  CHL1M  20     -23.628  57.608  15.943  0.00  0.00      MEMB  
ATOM   1734  H4A CHL1M  20     -23.646  56.516  16.148  0.00  0.00      MEMB  
ATOM   1735  H4B CHL1M  20     -24.584  58.011  16.341  0.00  0.00      MEMB  
ATOM   1736  C5  CHL1M  20     -23.510  57.959  14.442  0.00  0.00      MEMB  
ATOM   1737  C6  CHL1M  20     -24.426  58.686  13.818  0.00  0.00      MEMB  
ATOM   1738  H6  CHL1M  20     -25.234  59.111  14.433  0.00  0.00      MEMB  
ATOM   1739  C7  CHL1M  20     -24.369  59.024  12.349  0.00  0.00      MEMB  
ATOM   1740  H7A CHL1M  20     -25.309  58.832  11.789  0.00  0.00      MEMB  
ATOM   1741  H7B CHL1M  20     -24.165  60.114  12.280  0.00  0.00      MEMB  
ATOM   1742  C8  CHL1M  20     -23.340  58.142  11.604  0.00  0.00      MEMB  
ATOM   1743  H8  CHL1M  20     -23.846  57.155  11.540  0.00  0.00      MEMB  
ATOM   1744  C14 CHL1M  20     -22.969  58.736  10.236  0.00  0.00      MEMB  
ATOM   1745  H14 CHL1M  20     -22.346  59.636  10.425  0.00  0.00      MEMB  
ATOM   1746  C15 CHL1M  20     -24.167  59.312   9.435  0.00  0.00      MEMB  
ATOM   1747 H15A CHL1M  20     -24.969  58.544   9.404  0.00  0.00      MEMB  
ATOM   1748 H15B CHL1M  20     -24.470  60.282   9.883  0.00  0.00      MEMB  
ATOM   1749  C16 CHL1M  20     -23.616  59.397   8.057  0.00  0.00      MEMB  
ATOM   1750 H16A CHL1M  20     -24.351  58.980   7.336  0.00  0.00      MEMB  
ATOM   1751 H16B CHL1M  20     -23.414  60.460   7.807  0.00  0.00      MEMB  
ATOM   1752  C17 CHL1M  20     -22.152  58.782   8.109  0.00  0.00      MEMB  
ATOM   1753  H17 CHL1M  20     -21.461  59.625   8.327  0.00  0.00      MEMB  
ATOM   1754  C13 CHL1M  20     -22.143  57.815   9.331  0.00  0.00      MEMB  
ATOM   1755  C18 CHL1M  20     -22.849  56.627   8.902  0.00  0.00      MEMB  
ATOM   1756 H18A CHL1M  20     -23.804  56.843   8.377  0.00  0.00      MEMB  
ATOM   1757 H18B CHL1M  20     -22.319  55.842   8.320  0.00  0.00      MEMB  
ATOM   1758 H18C CHL1M  20     -23.125  56.084   9.831  0.00  0.00      MEMB  
ATOM   1759  C12 CHL1M  20     -20.812  57.670  10.052  0.00  0.00      MEMB  
ATOM   1760 H12A CHL1M  20     -20.097  56.968   9.572  0.00  0.00      MEMB  
ATOM   1761 H12B CHL1M  20     -20.370  58.685  10.142  0.00  0.00      MEMB  
ATOM   1762  C11 CHL1M  20     -21.100  57.022  11.455  0.00  0.00      MEMB  
ATOM   1763 H11A CHL1M  20     -21.568  56.018  11.375  0.00  0.00      MEMB  
ATOM   1764 H11B CHL1M  20     -20.143  56.937  12.013  0.00  0.00      MEMB  
ATOM   1765  C9  CHL1M  20     -22.026  57.926  12.347  0.00  0.00      MEMB  
ATOM   1766  H9  CHL1M  20     -21.636  58.950  12.531  0.00  0.00      MEMB  
ATOM   1767  C10 CHL1M  20     -22.339  57.363  13.830  0.00  0.00      MEMB  
ATOM   1768  C19 CHL1M  20     -22.417  55.831  13.730  0.00  0.00      MEMB  
ATOM   1769 H19A CHL1M  20     -21.385  55.498  13.489  0.00  0.00      MEMB  
ATOM   1770 H19B CHL1M  20     -22.660  55.228  14.631  0.00  0.00      MEMB  
ATOM   1771 H19C CHL1M  20     -23.098  55.428  12.950  0.00  0.00      MEMB  
ATOM   1772  C1  CHL1M  20     -21.079  57.763  14.665  0.00  0.00      MEMB  
ATOM   1773  H1A CHL1M  20     -20.237  57.131  14.309  0.00  0.00      MEMB  
ATOM   1774  H1B CHL1M  20     -20.721  58.797  14.473  0.00  0.00      MEMB  
ATOM   1775  C2  CHL1M  20     -21.073  57.550  16.154  0.00  0.00      MEMB  
ATOM   1776  H2A CHL1M  20     -20.234  58.107  16.624  0.00  0.00      MEMB  
ATOM   1777  H2B CHL1M  20     -21.013  56.462  16.371  0.00  0.00      MEMB  
ATOM   1778  C20 CHL1M  20     -21.693  58.225   6.798  0.00  0.00      MEMB  
ATOM   1779  H20 CHL1M  20     -22.299  57.365   6.442  0.00  0.00      MEMB  
ATOM   1780  C21 CHL1M  20     -20.247  57.620   7.015  0.00  0.00      MEMB  
ATOM   1781 H21A CHL1M  20     -19.662  58.181   7.774  0.00  0.00      MEMB  
ATOM   1782 H21B CHL1M  20     -19.753  57.772   6.032  0.00  0.00      MEMB  
ATOM   1783 H21C CHL1M  20     -20.284  56.575   7.391  0.00  0.00      MEMB  
ATOM   1784  C22 CHL1M  20     -21.739  59.336   5.664  0.00  0.00      MEMB  
ATOM   1785 H22A CHL1M  20     -22.769  59.748   5.604  0.00  0.00      MEMB  
ATOM   1786 H22B CHL1M  20     -21.000  60.132   5.898  0.00  0.00      MEMB  
ATOM   1787  C23 CHL1M  20     -21.456  58.815   4.284  0.00  0.00      MEMB  
ATOM   1788 H23A CHL1M  20     -20.489  58.272   4.347  0.00  0.00      MEMB  
ATOM   1789 H23B CHL1M  20     -22.164  58.017   3.974  0.00  0.00      MEMB  
ATOM   1790  C24 CHL1M  20     -21.357  59.943   3.273  0.00  0.00      MEMB  
ATOM   1791 H24A CHL1M  20     -22.293  60.533   3.374  0.00  0.00      MEMB  
ATOM   1792 H24B CHL1M  20     -20.630  60.711   3.612  0.00  0.00      MEMB  
ATOM   1793  C25 CHL1M  20     -20.995  59.569   1.867  0.00  0.00      MEMB  
ATOM   1794  H25 CHL1M  20     -20.129  58.872   1.880  0.00  0.00      MEMB  
ATOM   1795  C26 CHL1M  20     -22.081  58.741   1.068  0.00  0.00      MEMB  
ATOM   1796 H26A CHL1M  20     -21.723  58.604   0.026  0.00  0.00      MEMB  
ATOM   1797 H26B CHL1M  20     -22.249  57.770   1.581  0.00  0.00      MEMB  
ATOM   1798 H26C CHL1M  20     -23.045  59.293   1.085  0.00  0.00      MEMB  
ATOM   1799  C27 CHL1M  20     -20.677  60.884   1.041  0.00  0.00      MEMB  
ATOM   1800 H27A CHL1M  20     -20.072  61.635   1.593  0.00  0.00      MEMB  
ATOM   1801 H27B CHL1M  20     -20.275  60.549   0.061  0.00  0.00      MEMB  
ATOM   1802 H27C CHL1M  20     -21.608  61.430   0.776  0.00  0.00      MEMB  
ATOM   1803  C3  CHL1M  21      36.482  33.522  18.873  0.00  0.00      MEMB  
ATOM   1804  H3  CHL1M  21      36.711  34.606  18.949  0.00  0.00      MEMB  
ATOM   1805  O3  CHL1M  21      36.182  33.013  20.184  0.00  0.00      MEMB  
ATOM   1806  H3' CHL1M  21      35.589  32.268  20.057  0.00  0.00      MEMB  
ATOM   1807  C4  CHL1M  21      35.296  33.342  17.964  0.00  0.00      MEMB  
ATOM   1808  H4A CHL1M  21      35.052  32.259  18.000  0.00  0.00      MEMB  
ATOM   1809  H4B CHL1M  21      34.477  34.005  18.317  0.00  0.00      MEMB  
ATOM   1810  C5  CHL1M  21      35.508  33.673  16.494  0.00  0.00      MEMB  
ATOM   1811  C6  CHL1M  21      34.944  34.659  15.826  0.00  0.00      MEMB  
ATOM   1812  H6  CHL1M  21      34.190  35.286  16.325  0.00  0.00      MEMB  
ATOM   1813  C7  CHL1M  21      35.130  35.006  14.385  0.00  0.00      MEMB  
ATOM   1814  H7A CHL1M  21      34.106  35.165  13.985  0.00  0.00      MEMB  
ATOM   1815  H7B CHL1M  21      35.601  36.007  14.288  0.00  0.00      MEMB  
ATOM   1816  C8  CHL1M  21      35.848  33.863  13.585  0.00  0.00      MEMB  
ATOM   1817  H8  CHL1M  21      35.230  32.951  13.438  0.00  0.00      MEMB  
ATOM   1818  C14 CHL1M  21      36.363  34.402  12.230  0.00  0.00      MEMB  
ATOM   1819  H14 CHL1M  21      37.102  35.203  12.447  0.00  0.00      MEMB  
ATOM   1820  C15 CHL1M  21      35.381  34.987  11.244  0.00  0.00      MEMB  
ATOM   1821 H15A CHL1M  21      34.529  34.273  11.254  0.00  0.00      MEMB  
ATOM   1822 H15B CHL1M  21      35.126  36.007  11.601  0.00  0.00      MEMB  
ATOM   1823  C16 CHL1M  21      36.169  35.053   9.880  0.00  0.00      MEMB  
ATOM   1824 H16A CHL1M  21      35.588  34.664   9.017  0.00  0.00      MEMB  
ATOM   1825 H16B CHL1M  21      36.632  36.026   9.608  0.00  0.00      MEMB  
ATOM   1826  C17 CHL1M  21      37.411  34.162  10.132  0.00  0.00      MEMB  
ATOM   1827  H17 CHL1M  21      38.274  34.810  10.393  0.00  0.00      MEMB  
ATOM   1828  C13 CHL1M  21      37.152  33.422  11.384  0.00  0.00      MEMB  
ATOM   1829  C18 CHL1M  21      36.363  32.163  11.146  0.00  0.00      MEMB  
ATOM   1830 H18A CHL1M  21      35.442  32.398  10.571  0.00  0.00      MEMB  
ATOM   1831 H18B CHL1M  21      36.909  31.334  10.646  0.00  0.00      MEMB  
ATOM   1832 H18C CHL1M  21      36.044  31.744  12.124  0.00  0.00      MEMB  
ATOM   1833  C12 CHL1M  21      38.399  32.959  12.210  0.00  0.00      MEMB  
ATOM   1834 H12A CHL1M  21      38.909  32.166  11.623  0.00  0.00      MEMB  
ATOM   1835 H12B CHL1M  21      39.078  33.837  12.264  0.00  0.00      MEMB  
ATOM   1836  C11 CHL1M  21      38.076  32.570  13.607  0.00  0.00      MEMB  
ATOM   1837 H11A CHL1M  21      37.749  31.509  13.658  0.00  0.00      MEMB  
ATOM   1838 H11B CHL1M  21      39.051  32.528  14.138  0.00  0.00      MEMB  
ATOM   1839  C9  CHL1M  21      37.097  33.375  14.423  0.00  0.00      MEMB  
ATOM   1840  H9  CHL1M  21      37.687  34.296  14.615  0.00  0.00      MEMB  
ATOM   1841  C10 CHL1M  21      36.675  32.876  15.855  0.00  0.00      MEMB  
ATOM   1842  C19 CHL1M  21      36.178  31.471  15.644  0.00  0.00      MEMB  
ATOM   1843 H19A CHL1M  21      37.053  30.788  15.633  0.00  0.00      MEMB  
ATOM   1844 H19B CHL1M  21      35.511  31.118  16.459  0.00  0.00      MEMB  
ATOM   1845 H19C CHL1M  21      35.567  31.267  14.739  0.00  0.00      MEMB  
ATOM   1846  C1  CHL1M  21      37.893  32.896  16.768  0.00  0.00      MEMB  
ATOM   1847  H1A CHL1M  21      38.615  32.143  16.386  0.00  0.00      MEMB  
ATOM   1848  H1B CHL1M  21      38.220  33.952  16.654  0.00  0.00      MEMB  
ATOM   1849  C2  CHL1M  21      37.635  32.719  18.230  0.00  0.00      MEMB  
ATOM   1850  H2A CHL1M  21      38.635  32.888  18.684  0.00  0.00      MEMB  
ATOM   1851  H2B CHL1M  21      37.351  31.670  18.461  0.00  0.00      MEMB  
ATOM   1852  C20 CHL1M  21      37.938  33.329   8.869  0.00  0.00      MEMB  
ATOM   1853  H20 CHL1M  21      38.444  32.453   9.329  0.00  0.00      MEMB  
ATOM   1854  C21 CHL1M  21      38.926  34.191   8.137  0.00  0.00      MEMB  
ATOM   1855 H21A CHL1M  21      38.373  35.110   7.848  0.00  0.00      MEMB  
ATOM   1856 H21B CHL1M  21      39.235  33.708   7.186  0.00  0.00      MEMB  
ATOM   1857 H21C CHL1M  21      39.802  34.424   8.780  0.00  0.00      MEMB  
ATOM   1858  C22 CHL1M  21      36.870  32.887   7.847  0.00  0.00      MEMB  
ATOM   1859 H22A CHL1M  21      35.942  32.486   8.308  0.00  0.00      MEMB  
ATOM   1860 H22B CHL1M  21      36.716  33.732   7.142  0.00  0.00      MEMB  
ATOM   1861  C23 CHL1M  21      37.330  31.668   6.911  0.00  0.00      MEMB  
ATOM   1862 H23A CHL1M  21      38.221  32.003   6.338  0.00  0.00      MEMB  
ATOM   1863 H23B CHL1M  21      37.734  30.998   7.701  0.00  0.00      MEMB  
ATOM   1864  C24 CHL1M  21      36.143  31.000   6.228  0.00  0.00      MEMB  
ATOM   1865 H24A CHL1M  21      35.413  30.609   6.969  0.00  0.00      MEMB  
ATOM   1866 H24B CHL1M  21      35.683  31.819   5.636  0.00  0.00      MEMB  
ATOM   1867  C25 CHL1M  21      36.456  30.007   5.156  0.00  0.00      MEMB  
ATOM   1868  H25 CHL1M  21      35.494  29.572   4.812  0.00  0.00      MEMB  
ATOM   1869  C26 CHL1M  21      37.377  30.450   4.024  0.00  0.00      MEMB  
ATOM   1870 H26A CHL1M  21      36.965  31.317   3.465  0.00  0.00      MEMB  
ATOM   1871 H26B CHL1M  21      38.383  30.723   4.410  0.00  0.00      MEMB  
ATOM   1872 H26C CHL1M  21      37.397  29.660   3.243  0.00  0.00      MEMB  
ATOM   1873  C27 CHL1M  21      37.244  28.759   5.598  0.00  0.00      MEMB  
ATOM   1874 H27A CHL1M  21      37.221  28.041   4.750  0.00  0.00      MEMB  
ATOM   1875 H27B CHL1M  21      38.295  28.937   5.911  0.00  0.00      MEMB  
ATOM   1876 H27C CHL1M  21      36.687  28.304   6.445  0.00  0.00      MEMB  
ATOM   1877  C3  CHL1M  22     -48.757 -25.736  15.992  0.00  0.00      MEMB  
ATOM   1878  H3  CHL1M  22     -49.373 -25.007  15.424  0.00  0.00      MEMB  
ATOM   1879  O3  CHL1M  22     -48.839 -25.495  17.412  0.00  0.00      MEMB  
ATOM   1880  H3' CHL1M  22     -48.831 -26.392  17.754  0.00  0.00      MEMB  
ATOM   1881  C4  CHL1M  22     -49.386 -27.179  15.669  0.00  0.00      MEMB  
ATOM   1882  H4A CHL1M  22     -49.048 -27.972  16.370  0.00  0.00      MEMB  
ATOM   1883  H4B CHL1M  22     -50.414 -26.986  16.042  0.00  0.00      MEMB  
ATOM   1884  C5  CHL1M  22     -49.371 -27.517  14.245  0.00  0.00      MEMB  
ATOM   1885  C6  CHL1M  22     -50.470 -27.794  13.526  0.00  0.00      MEMB  
ATOM   1886  H6  CHL1M  22     -51.372 -27.874  14.150  0.00  0.00      MEMB  
ATOM   1887  C7  CHL1M  22     -50.583 -28.190  12.019  0.00  0.00      MEMB  
ATOM   1888  H7A CHL1M  22     -51.256 -29.060  11.862  0.00  0.00      MEMB  
ATOM   1889  H7B CHL1M  22     -51.213 -27.441  11.493  0.00  0.00      MEMB  
ATOM   1890  C8  CHL1M  22     -49.175 -28.479  11.458  0.00  0.00      MEMB  
ATOM   1891  H8  CHL1M  22     -48.849 -29.516  11.686  0.00  0.00      MEMB  
ATOM   1892  C14 CHL1M  22     -49.207 -28.229   9.895  0.00  0.00      MEMB  
ATOM   1893  H14 CHL1M  22     -49.521 -27.168   9.794  0.00  0.00      MEMB  
ATOM   1894  C15 CHL1M  22     -50.308 -29.012   9.050  0.00  0.00      MEMB  
ATOM   1895 H15A CHL1M  22     -50.303 -30.050   9.446  0.00  0.00      MEMB  
ATOM   1896 H15B CHL1M  22     -51.309 -28.557   9.209  0.00  0.00      MEMB  
ATOM   1897  C16 CHL1M  22     -49.741 -28.860   7.644  0.00  0.00      MEMB  
ATOM   1898 H16A CHL1M  22     -49.749 -29.811   7.069  0.00  0.00      MEMB  
ATOM   1899 H16B CHL1M  22     -50.363 -28.229   6.975  0.00  0.00      MEMB  
ATOM   1900  C17 CHL1M  22     -48.220 -28.365   7.718  0.00  0.00      MEMB  
ATOM   1901  H17 CHL1M  22     -48.206 -27.261   7.596  0.00  0.00      MEMB  
ATOM   1902  C13 CHL1M  22     -47.889 -28.507   9.197  0.00  0.00      MEMB  
ATOM   1903  C18 CHL1M  22     -47.417 -29.981   9.452  0.00  0.00      MEMB  
ATOM   1904 H18A CHL1M  22     -47.318 -30.149  10.546  0.00  0.00      MEMB  
ATOM   1905 H18B CHL1M  22     -48.130 -30.678   8.962  0.00  0.00      MEMB  
ATOM   1906 H18C CHL1M  22     -46.369 -29.979   9.082  0.00  0.00      MEMB  
ATOM   1907  C12 CHL1M  22     -46.824 -27.533   9.786  0.00  0.00      MEMB  
ATOM   1908 H12A CHL1M  22     -45.766 -27.675   9.478  0.00  0.00      MEMB  
ATOM   1909 H12B CHL1M  22     -47.175 -26.562   9.377  0.00  0.00      MEMB  
ATOM   1910  C11 CHL1M  22     -46.773 -27.532  11.328  0.00  0.00      MEMB  
ATOM   1911 H11A CHL1M  22     -46.366 -28.544  11.536  0.00  0.00      MEMB  
ATOM   1912 H11B CHL1M  22     -46.121 -26.696  11.660  0.00  0.00      MEMB  
ATOM   1913  C9  CHL1M  22     -48.167 -27.435  12.036  0.00  0.00      MEMB  
ATOM   1914  H9  CHL1M  22     -48.655 -26.469  11.785  0.00  0.00      MEMB  
ATOM   1915  C10 CHL1M  22     -48.003 -27.425  13.590  0.00  0.00      MEMB  
ATOM   1916  C19 CHL1M  22     -47.208 -28.693  13.984  0.00  0.00      MEMB  
ATOM   1917 H19A CHL1M  22     -47.572 -29.554  13.383  0.00  0.00      MEMB  
ATOM   1918 H19B CHL1M  22     -46.138 -28.544  13.726  0.00  0.00      MEMB  
ATOM   1919 H19C CHL1M  22     -47.295 -29.016  15.043  0.00  0.00      MEMB  
ATOM   1920  C1  CHL1M  22     -47.198 -26.159  14.058  0.00  0.00      MEMB  
ATOM   1921  H1A CHL1M  22     -46.108 -26.179  13.844  0.00  0.00      MEMB  
ATOM   1922  H1B CHL1M  22     -47.637 -25.379  13.401  0.00  0.00      MEMB  
ATOM   1923  C2  CHL1M  22     -47.281 -25.683  15.539  0.00  0.00      MEMB  
ATOM   1924  H2A CHL1M  22     -46.839 -24.674  15.684  0.00  0.00      MEMB  
ATOM   1925  H2B CHL1M  22     -46.722 -26.306  16.269  0.00  0.00      MEMB  
ATOM   1926  C20 CHL1M  22     -47.480 -29.134   6.612  0.00  0.00      MEMB  
ATOM   1927  H20 CHL1M  22     -47.571 -30.237   6.714  0.00  0.00      MEMB  
ATOM   1928  C21 CHL1M  22     -46.001 -28.648   6.513  0.00  0.00      MEMB  
ATOM   1929 H21A CHL1M  22     -45.540 -28.821   5.517  0.00  0.00      MEMB  
ATOM   1930 H21B CHL1M  22     -45.306 -29.071   7.270  0.00  0.00      MEMB  
ATOM   1931 H21C CHL1M  22     -45.958 -27.542   6.603  0.00  0.00      MEMB  
ATOM   1932  C22 CHL1M  22     -48.031 -28.750   5.209  0.00  0.00      MEMB  
ATOM   1933 H22A CHL1M  22     -49.132 -28.874   5.124  0.00  0.00      MEMB  
ATOM   1934 H22B CHL1M  22     -47.865 -27.668   5.020  0.00  0.00      MEMB  
ATOM   1935  C23 CHL1M  22     -47.603 -29.663   4.064  0.00  0.00      MEMB  
ATOM   1936 H23A CHL1M  22     -46.504 -29.536   3.968  0.00  0.00      MEMB  
ATOM   1937 H23B CHL1M  22     -47.968 -30.699   4.230  0.00  0.00      MEMB  
ATOM   1938  C24 CHL1M  22     -48.018 -29.253   2.613  0.00  0.00      MEMB  
ATOM   1939 H24A CHL1M  22     -47.613 -28.298   2.215  0.00  0.00      MEMB  
ATOM   1940 H24B CHL1M  22     -47.506 -30.049   2.032  0.00  0.00      MEMB  
ATOM   1941  C25 CHL1M  22     -49.496 -29.315   2.172  0.00  0.00      MEMB  
ATOM   1942  H25 CHL1M  22     -50.102 -28.619   2.791  0.00  0.00      MEMB  
ATOM   1943  C26 CHL1M  22     -49.595 -28.838   0.681  0.00  0.00      MEMB  
ATOM   1944 H26A CHL1M  22     -49.249 -29.695   0.064  0.00  0.00      MEMB  
ATOM   1945 H26B CHL1M  22     -50.669 -28.590   0.540  0.00  0.00      MEMB  
ATOM   1946 H26C CHL1M  22     -48.904 -27.984   0.513  0.00  0.00      MEMB  
ATOM   1947  C27 CHL1M  22     -50.162 -30.698   2.486  0.00  0.00      MEMB  
ATOM   1948 H27A CHL1M  22     -50.301 -30.828   3.581  0.00  0.00      MEMB  
ATOM   1949 H27B CHL1M  22     -51.187 -30.875   2.096  0.00  0.00      MEMB  
ATOM   1950 H27C CHL1M  22     -49.453 -31.490   2.162  0.00  0.00      MEMB  
ATOM   1951  C3  CHL1M  23      33.487  63.809  18.952  0.00  0.00      MEMB  
ATOM   1952  H3  CHL1M  23      32.932  64.769  19.009  0.00  0.00      MEMB  
ATOM   1953  O3  CHL1M  23      33.427  63.178  20.256  0.00  0.00      MEMB  
ATOM   1954  H3' CHL1M  23      33.850  62.316  20.247  0.00  0.00      MEMB  
ATOM   1955  C4  CHL1M  23      32.847  62.890  17.893  0.00  0.00      MEMB  
ATOM   1956  H4A CHL1M  23      33.282  61.871  17.962  0.00  0.00      MEMB  
ATOM   1957  H4B CHL1M  23      31.782  62.779  18.191  0.00  0.00      MEMB  
ATOM   1958  C5  CHL1M  23      33.129  63.508  16.564  0.00  0.00      MEMB  
ATOM   1959  C6  CHL1M  23      32.098  63.949  15.751  0.00  0.00      MEMB  
ATOM   1960  H6  CHL1M  23      31.083  63.766  16.133  0.00  0.00      MEMB  
ATOM   1961  C7  CHL1M  23      32.112  64.436  14.352  0.00  0.00      MEMB  
ATOM   1962  H7A CHL1M  23      31.273  64.095  13.709  0.00  0.00      MEMB  
ATOM   1963  H7B CHL1M  23      32.053  65.544  14.293  0.00  0.00      MEMB  
ATOM   1964  C8  CHL1M  23      33.509  64.010  13.786  0.00  0.00      MEMB  
ATOM   1965  H8  CHL1M  23      33.417  62.910  13.660  0.00  0.00      MEMB  
ATOM   1966  C14 CHL1M  23      33.730  64.601  12.357  0.00  0.00      MEMB  
ATOM   1967  H14 CHL1M  23      33.627  65.707  12.374  0.00  0.00      MEMB  
ATOM   1968  C15 CHL1M  23      32.744  64.180  11.212  0.00  0.00      MEMB  
ATOM   1969 H15A CHL1M  23      32.482  63.106  11.321  0.00  0.00      MEMB  
ATOM   1970 H15B CHL1M  23      31.834  64.817  11.235  0.00  0.00      MEMB  
ATOM   1971  C16 CHL1M  23      33.623  64.337   9.885  0.00  0.00      MEMB  
ATOM   1972 H16A CHL1M  23      33.715  63.349   9.385  0.00  0.00      MEMB  
ATOM   1973 H16B CHL1M  23      33.130  65.086   9.230  0.00  0.00      MEMB  
ATOM   1974  C17 CHL1M  23      34.977  64.949  10.387  0.00  0.00      MEMB  
ATOM   1975  H17 CHL1M  23      34.682  66.016  10.483  0.00  0.00      MEMB  
ATOM   1976  C13 CHL1M  23      35.155  64.343  11.806  0.00  0.00      MEMB  
ATOM   1977  C18 CHL1M  23      35.531  62.826  11.716  0.00  0.00      MEMB  
ATOM   1978 H18A CHL1M  23      35.719  62.432  12.738  0.00  0.00      MEMB  
ATOM   1979 H18B CHL1M  23      34.742  62.242  11.196  0.00  0.00      MEMB  
ATOM   1980 H18C CHL1M  23      36.508  62.622  11.228  0.00  0.00      MEMB  
ATOM   1981  C12 CHL1M  23      36.144  65.034  12.697  0.00  0.00      MEMB  
ATOM   1982 H12A CHL1M  23      37.212  64.903  12.419  0.00  0.00      MEMB  
ATOM   1983 H12B CHL1M  23      35.940  66.108  12.499  0.00  0.00      MEMB  
ATOM   1984  C11 CHL1M  23      36.069  64.598  14.159  0.00  0.00      MEMB  
ATOM   1985 H11A CHL1M  23      36.533  63.590  14.225  0.00  0.00      MEMB  
ATOM   1986 H11B CHL1M  23      36.674  65.358  14.698  0.00  0.00      MEMB  
ATOM   1987  C9  CHL1M  23      34.697  64.462  14.772  0.00  0.00      MEMB  
ATOM   1988  H9  CHL1M  23      34.458  65.513  15.045  0.00  0.00      MEMB  
ATOM   1989  C10 CHL1M  23      34.633  63.709  16.140  0.00  0.00      MEMB  
ATOM   1990  C19 CHL1M  23      35.096  62.274  15.995  0.00  0.00      MEMB  
ATOM   1991 H19A CHL1M  23      36.173  62.283  15.720  0.00  0.00      MEMB  
ATOM   1992 H19B CHL1M  23      34.943  61.735  16.954  0.00  0.00      MEMB  
ATOM   1993 H19C CHL1M  23      34.646  61.701  15.156  0.00  0.00      MEMB  
ATOM   1994  C1  CHL1M  23      35.295  64.582  17.241  0.00  0.00      MEMB  
ATOM   1995  H1A CHL1M  23      36.395  64.527  17.093  0.00  0.00      MEMB  
ATOM   1996  H1B CHL1M  23      34.847  65.588  17.096  0.00  0.00      MEMB  
ATOM   1997  C2  CHL1M  23      34.975  64.131  18.669  0.00  0.00      MEMB  
ATOM   1998  H2A CHL1M  23      35.315  64.981  19.297  0.00  0.00      MEMB  
ATOM   1999  H2B CHL1M  23      35.545  63.265  19.068  0.00  0.00      MEMB  
ATOM   2000  C20 CHL1M  23      36.145  64.938   9.388  0.00  0.00      MEMB  
ATOM   2001  H20 CHL1M  23      36.553  63.920   9.210  0.00  0.00      MEMB  
ATOM   2002  C21 CHL1M  23      37.309  65.831   9.878  0.00  0.00      MEMB  
ATOM   2003 H21A CHL1M  23      37.958  65.320  10.621  0.00  0.00      MEMB  
ATOM   2004 H21B CHL1M  23      36.955  66.787  10.319  0.00  0.00      MEMB  
ATOM   2005 H21C CHL1M  23      37.876  66.150   8.977  0.00  0.00      MEMB  
ATOM   2006  C22 CHL1M  23      35.695  65.540   7.997  0.00  0.00      MEMB  
ATOM   2007 H22A CHL1M  23      34.667  65.214   7.728  0.00  0.00      MEMB  
ATOM   2008 H22B CHL1M  23      35.767  66.642   8.119  0.00  0.00      MEMB  
ATOM   2009  C23 CHL1M  23      36.590  65.005   6.936  0.00  0.00      MEMB  
ATOM   2010 H23A CHL1M  23      37.618  65.400   7.082  0.00  0.00      MEMB  
ATOM   2011 H23B CHL1M  23      36.564  63.895   6.953  0.00  0.00      MEMB  
ATOM   2012  C24 CHL1M  23      36.027  65.483   5.630  0.00  0.00      MEMB  
ATOM   2013 H24A CHL1M  23      34.954  65.236   5.478  0.00  0.00      MEMB  
ATOM   2014 H24B CHL1M  23      36.139  66.586   5.557  0.00  0.00      MEMB  
ATOM   2015  C25 CHL1M  23      36.816  64.836   4.447  0.00  0.00      MEMB  
ATOM   2016  H25 CHL1M  23      36.716  63.733   4.529  0.00  0.00      MEMB  
ATOM   2017  C26 CHL1M  23      36.131  65.091   3.012  0.00  0.00      MEMB  
ATOM   2018 H26A CHL1M  23      35.082  64.776   3.199  0.00  0.00      MEMB  
ATOM   2019 H26B CHL1M  23      36.154  66.186   2.822  0.00  0.00      MEMB  
ATOM   2020 H26C CHL1M  23      36.663  64.560   2.194  0.00  0.00      MEMB  
ATOM   2021  C27 CHL1M  23      38.283  65.176   4.429  0.00  0.00      MEMB  
ATOM   2022 H27A CHL1M  23      38.850  64.684   5.248  0.00  0.00      MEMB  
ATOM   2023 H27B CHL1M  23      38.809  64.755   3.545  0.00  0.00      MEMB  
ATOM   2024 H27C CHL1M  23      38.460  66.267   4.544  0.00  0.00      MEMB  
ATOM   2025  C3  CHL1M  24     -28.663  24.105  15.764  0.00  0.00      MEMB  
ATOM   2026  H3  CHL1M  24     -28.173  25.099  15.683  0.00  0.00      MEMB  
ATOM   2027  O3  CHL1M  24     -28.962  23.899  17.093  0.00  0.00      MEMB  
ATOM   2028  H3' CHL1M  24     -29.294  23.014  17.258  0.00  0.00      MEMB  
ATOM   2029  C4  CHL1M  24     -30.005  24.047  14.946  0.00  0.00      MEMB  
ATOM   2030  H4A CHL1M  24     -30.593  23.139  15.201  0.00  0.00      MEMB  
ATOM   2031  H4B CHL1M  24     -30.620  24.941  15.183  0.00  0.00      MEMB  
ATOM   2032  C5  CHL1M  24     -29.667  23.976  13.437  0.00  0.00      MEMB  
ATOM   2033  C6  CHL1M  24     -30.207  24.903  12.586  0.00  0.00      MEMB  
ATOM   2034  H6  CHL1M  24     -31.063  25.389  13.077  0.00  0.00      MEMB  
ATOM   2035  C7  CHL1M  24     -30.087  24.973  11.103  0.00  0.00      MEMB  
ATOM   2036  H7A CHL1M  24     -31.023  25.211  10.555  0.00  0.00      MEMB  
ATOM   2037  H7B CHL1M  24     -29.499  25.897  10.917  0.00  0.00      MEMB  
ATOM   2038  C8  CHL1M  24     -29.465  23.672  10.463  0.00  0.00      MEMB  
ATOM   2039  H8  CHL1M  24     -30.244  22.880  10.487  0.00  0.00      MEMB  
ATOM   2040  C14 CHL1M  24     -28.841  24.001   9.111  0.00  0.00      MEMB  
ATOM   2041  H14 CHL1M  24     -28.061  24.760   9.338  0.00  0.00      MEMB  
ATOM   2042  C15 CHL1M  24     -29.732  24.670   8.114  0.00  0.00      MEMB  
ATOM   2043 H15A CHL1M  24     -30.744  24.259   7.913  0.00  0.00      MEMB  
ATOM   2044 H15B CHL1M  24     -29.851  25.733   8.414  0.00  0.00      MEMB  
ATOM   2045  C16 CHL1M  24     -28.973  24.523   6.749  0.00  0.00      MEMB  
ATOM   2046 H16A CHL1M  24     -29.684  24.070   6.026  0.00  0.00      MEMB  
ATOM   2047 H16B CHL1M  24     -28.656  25.485   6.293  0.00  0.00      MEMB  
ATOM   2048  C17 CHL1M  24     -27.836  23.516   7.030  0.00  0.00      MEMB  
ATOM   2049  H17 CHL1M  24     -26.910  24.111   7.178  0.00  0.00      MEMB  
ATOM   2050  C13 CHL1M  24     -28.097  22.847   8.377  0.00  0.00      MEMB  
ATOM   2051  C18 CHL1M  24     -29.095  21.700   8.210  0.00  0.00      MEMB  
ATOM   2052 H18A CHL1M  24     -28.582  20.780   7.855  0.00  0.00      MEMB  
ATOM   2053 H18B CHL1M  24     -29.653  21.487   9.147  0.00  0.00      MEMB  
ATOM   2054 H18C CHL1M  24     -29.768  22.023   7.388  0.00  0.00      MEMB  
ATOM   2055  C12 CHL1M  24     -26.950  22.433   9.258  0.00  0.00      MEMB  
ATOM   2056 H12A CHL1M  24     -26.365  21.598   8.817  0.00  0.00      MEMB  
ATOM   2057 H12B CHL1M  24     -26.231  23.278   9.305  0.00  0.00      MEMB  
ATOM   2058  C11 CHL1M  24     -27.415  22.126  10.721  0.00  0.00      MEMB  
ATOM   2059 H11A CHL1M  24     -27.967  21.163  10.751  0.00  0.00      MEMB  
ATOM   2060 H11B CHL1M  24     -26.467  21.914  11.260  0.00  0.00      MEMB  
ATOM   2061  C9  CHL1M  24     -28.268  23.258  11.413  0.00  0.00      MEMB  
ATOM   2062  H9  CHL1M  24     -27.721  24.224  11.444  0.00  0.00      MEMB  
ATOM   2063  C10 CHL1M  24     -28.620  22.966  12.913  0.00  0.00      MEMB  
ATOM   2064  C19 CHL1M  24     -29.172  21.519  12.973  0.00  0.00      MEMB  
ATOM   2065 H19A CHL1M  24     -30.087  21.416  12.351  0.00  0.00      MEMB  
ATOM   2066 H19B CHL1M  24     -28.406  20.852  12.521  0.00  0.00      MEMB  
ATOM   2067 H19C CHL1M  24     -29.396  21.217  14.018  0.00  0.00      MEMB  
ATOM   2068  C1  CHL1M  24     -27.342  23.184  13.830  0.00  0.00      MEMB  
ATOM   2069  H1A CHL1M  24     -26.578  22.513  13.383  0.00  0.00      MEMB  
ATOM   2070  H1B CHL1M  24     -26.896  24.163  13.551  0.00  0.00      MEMB  
ATOM   2071  C2  CHL1M  24     -27.654  23.036  15.283  0.00  0.00      MEMB  
ATOM   2072  H2A CHL1M  24     -26.740  23.013  15.914  0.00  0.00      MEMB  
ATOM   2073  H2B CHL1M  24     -28.265  22.108  15.326  0.00  0.00      MEMB  
ATOM   2074  C20 CHL1M  24     -27.520  22.607   5.837  0.00  0.00      MEMB  
ATOM   2075  H20 CHL1M  24     -28.484  22.118   5.582  0.00  0.00      MEMB  
ATOM   2076  C21 CHL1M  24     -26.354  21.686   6.172  0.00  0.00      MEMB  
ATOM   2077 H21A CHL1M  24     -25.538  22.326   6.572  0.00  0.00      MEMB  
ATOM   2078 H21B CHL1M  24     -26.068  21.207   5.211  0.00  0.00      MEMB  
ATOM   2079 H21C CHL1M  24     -26.654  20.847   6.834  0.00  0.00      MEMB  
ATOM   2080  C22 CHL1M  24     -27.053  23.358   4.543  0.00  0.00      MEMB  
ATOM   2081 H22A CHL1M  24     -27.932  23.973   4.256  0.00  0.00      MEMB  
ATOM   2082 H22B CHL1M  24     -26.207  24.049   4.743  0.00  0.00      MEMB  
ATOM   2083  C23 CHL1M  24     -26.830  22.417   3.371  0.00  0.00      MEMB  
ATOM   2084 H23A CHL1M  24     -25.770  22.086   3.394  0.00  0.00      MEMB  
ATOM   2085 H23B CHL1M  24     -27.494  21.528   3.326  0.00  0.00      MEMB  
ATOM   2086  C24 CHL1M  24     -26.921  23.319   2.162  0.00  0.00      MEMB  
ATOM   2087 H24A CHL1M  24     -27.978  23.657   2.222  0.00  0.00      MEMB  
ATOM   2088 H24B CHL1M  24     -26.304  24.240   2.226  0.00  0.00      MEMB  
ATOM   2089  C25 CHL1M  24     -26.639  22.548   0.859  0.00  0.00      MEMB  
ATOM   2090  H25 CHL1M  24     -27.356  21.721   0.670  0.00  0.00      MEMB  
ATOM   2091  C26 CHL1M  24     -26.833  23.551  -0.276  0.00  0.00      MEMB  
ATOM   2092 H26A CHL1M  24     -26.552  24.600  -0.039  0.00  0.00      MEMB  
ATOM   2093 H26B CHL1M  24     -26.294  23.285  -1.211  0.00  0.00      MEMB  
ATOM   2094 H26C CHL1M  24     -27.896  23.566  -0.600  0.00  0.00      MEMB  
ATOM   2095  C27 CHL1M  24     -25.171  22.023   0.816  0.00  0.00      MEMB  
ATOM   2096 H27A CHL1M  24     -24.451  22.848   0.633  0.00  0.00      MEMB  
ATOM   2097 H27B CHL1M  24     -24.919  21.324   1.642  0.00  0.00      MEMB  
ATOM   2098 H27C CHL1M  24     -25.007  21.403  -0.091  0.00  0.00      MEMB  
ATOM   2099  C3  CHL1M  25       6.683 -53.887  17.319  0.00  0.00      MEMB  
ATOM   2100  H3  CHL1M  25       7.783 -54.000  17.220  0.00  0.00      MEMB  
ATOM   2101  O3  CHL1M  25       6.125 -54.274  18.628  0.00  0.00      MEMB  
ATOM   2102  H3' CHL1M  25       6.733 -53.750  19.154  0.00  0.00      MEMB  
ATOM   2103  C4  CHL1M  25       6.141 -52.541  16.929  0.00  0.00      MEMB  
ATOM   2104  H4A CHL1M  25       5.042 -52.633  17.065  0.00  0.00      MEMB  
ATOM   2105  H4B CHL1M  25       6.516 -51.731  17.590  0.00  0.00      MEMB  
ATOM   2106  C5  CHL1M  25       6.498 -52.112  15.533  0.00  0.00      MEMB  
ATOM   2107  C6  CHL1M  25       7.244 -51.022  15.252  0.00  0.00      MEMB  
ATOM   2108  H6  CHL1M  25       7.688 -50.424  16.061  0.00  0.00      MEMB  
ATOM   2109  C7  CHL1M  25       7.502 -50.472  13.907  0.00  0.00      MEMB  
ATOM   2110  H7A CHL1M  25       7.063 -49.453  13.959  0.00  0.00      MEMB  
ATOM   2111  H7B CHL1M  25       8.590 -50.444  13.686  0.00  0.00      MEMB  
ATOM   2112  C8  CHL1M  25       6.770 -51.282  12.766  0.00  0.00      MEMB  
ATOM   2113  H8  CHL1M  25       5.733 -50.885  12.737  0.00  0.00      MEMB  
ATOM   2114  C14 CHL1M  25       7.460 -51.094  11.417  0.00  0.00      MEMB  
ATOM   2115  H14 CHL1M  25       8.439 -51.613  11.505  0.00  0.00      MEMB  
ATOM   2116  C15 CHL1M  25       7.760 -49.659  10.982  0.00  0.00      MEMB  
ATOM   2117 H15A CHL1M  25       6.816 -49.097  11.147  0.00  0.00      MEMB  
ATOM   2118 H15B CHL1M  25       8.634 -49.194  11.486  0.00  0.00      MEMB  
ATOM   2119  C16 CHL1M  25       7.845 -49.826   9.418  0.00  0.00      MEMB  
ATOM   2120 H16A CHL1M  25       7.248 -49.084   8.847  0.00  0.00      MEMB  
ATOM   2121 H16B CHL1M  25       8.894 -49.745   9.059  0.00  0.00      MEMB  
ATOM   2122  C17 CHL1M  25       7.374 -51.203   8.990  0.00  0.00      MEMB  
ATOM   2123  H17 CHL1M  25       8.272 -51.858   9.002  0.00  0.00      MEMB  
ATOM   2124  C13 CHL1M  25       6.628 -51.708  10.259  0.00  0.00      MEMB  
ATOM   2125  C18 CHL1M  25       5.183 -51.112  10.203  0.00  0.00      MEMB  
ATOM   2126 H18A CHL1M  25       5.131 -50.011  10.060  0.00  0.00      MEMB  
ATOM   2127 H18B CHL1M  25       4.535 -51.621   9.458  0.00  0.00      MEMB  
ATOM   2128 H18C CHL1M  25       4.621 -51.334  11.136  0.00  0.00      MEMB  
ATOM   2129  C12 CHL1M  25       6.679 -53.216  10.487  0.00  0.00      MEMB  
ATOM   2130 H12A CHL1M  25       6.211 -53.829   9.688  0.00  0.00      MEMB  
ATOM   2131 H12B CHL1M  25       7.734 -53.565  10.461  0.00  0.00      MEMB  
ATOM   2132  C11 CHL1M  25       6.155 -53.614  11.840  0.00  0.00      MEMB  
ATOM   2133 H11A CHL1M  25       5.054 -53.548  11.706  0.00  0.00      MEMB  
ATOM   2134 H11B CHL1M  25       6.321 -54.695  12.035  0.00  0.00      MEMB  
ATOM   2135  C9  CHL1M  25       6.771 -52.838  13.036  0.00  0.00      MEMB  
ATOM   2136  H9  CHL1M  25       7.840 -53.126  13.122  0.00  0.00      MEMB  
ATOM   2137  C10 CHL1M  25       6.063 -53.134  14.409  0.00  0.00      MEMB  
ATOM   2138  C19 CHL1M  25       4.544 -53.112  14.176  0.00  0.00      MEMB  
ATOM   2139 H19A CHL1M  25       4.243 -52.075  13.915  0.00  0.00      MEMB  
ATOM   2140 H19B CHL1M  25       4.212 -53.820  13.387  0.00  0.00      MEMB  
ATOM   2141 H19C CHL1M  25       4.018 -53.344  15.127  0.00  0.00      MEMB  
ATOM   2142  C1  CHL1M  25       6.372 -54.545  14.841  0.00  0.00      MEMB  
ATOM   2143  H1A CHL1M  25       5.992 -55.350  14.176  0.00  0.00      MEMB  
ATOM   2144  H1B CHL1M  25       7.470 -54.695  14.753  0.00  0.00      MEMB  
ATOM   2145  C2  CHL1M  25       6.175 -54.888  16.329  0.00  0.00      MEMB  
ATOM   2146  H2A CHL1M  25       6.612 -55.883  16.560  0.00  0.00      MEMB  
ATOM   2147  H2B CHL1M  25       5.072 -54.955  16.436  0.00  0.00      MEMB  
ATOM   2148  C20 CHL1M  25       6.724 -51.198   7.655  0.00  0.00      MEMB  
ATOM   2149  H20 CHL1M  25       5.754 -50.665   7.748  0.00  0.00      MEMB  
ATOM   2150  C21 CHL1M  25       6.413 -52.586   7.150  0.00  0.00      MEMB  
ATOM   2151 H21A CHL1M  25       5.451 -52.927   7.588  0.00  0.00      MEMB  
ATOM   2152 H21B CHL1M  25       7.247 -53.262   7.438  0.00  0.00      MEMB  
ATOM   2153 H21C CHL1M  25       6.216 -52.656   6.059  0.00  0.00      MEMB  
ATOM   2154  C22 CHL1M  25       7.542 -50.513   6.536  0.00  0.00      MEMB  
ATOM   2155 H22A CHL1M  25       6.979 -50.596   5.581  0.00  0.00      MEMB  
ATOM   2156 H22B CHL1M  25       7.477 -49.423   6.740  0.00  0.00      MEMB  
ATOM   2157  C23 CHL1M  25       8.990 -50.890   6.412  0.00  0.00      MEMB  
ATOM   2158 H23A CHL1M  25       9.517 -50.694   7.371  0.00  0.00      MEMB  
ATOM   2159 H23B CHL1M  25       9.092 -51.986   6.264  0.00  0.00      MEMB  
ATOM   2160  C24 CHL1M  25       9.659 -50.131   5.310  0.00  0.00      MEMB  
ATOM   2161 H24A CHL1M  25       9.757 -49.030   5.422  0.00  0.00      MEMB  
ATOM   2162 H24B CHL1M  25      10.684 -50.554   5.228  0.00  0.00      MEMB  
ATOM   2163  C25 CHL1M  25       8.926 -50.281   3.944  0.00  0.00      MEMB  
ATOM   2164  H25 CHL1M  25       7.997 -49.678   3.856  0.00  0.00      MEMB  
ATOM   2165  C26 CHL1M  25       9.856 -49.826   2.766  0.00  0.00      MEMB  
ATOM   2166 H26A CHL1M  25       9.336 -49.723   1.789  0.00  0.00      MEMB  
ATOM   2167 H26B CHL1M  25      10.250 -48.835   3.076  0.00  0.00      MEMB  
ATOM   2168 H26C CHL1M  25      10.526 -50.684   2.544  0.00  0.00      MEMB  
ATOM   2169  C27 CHL1M  25       8.532 -51.766   3.648  0.00  0.00      MEMB  
ATOM   2170 H27A CHL1M  25       8.019 -52.283   4.487  0.00  0.00      MEMB  
ATOM   2171 H27B CHL1M  25       7.902 -51.914   2.745  0.00  0.00      MEMB  
ATOM   2172 H27C CHL1M  25       9.467 -52.344   3.489  0.00  0.00      MEMB  
ATOM   2173  C3  CHL1M  26     -30.594  28.511  13.686  0.00  0.00      MEMB  
ATOM   2174  H3  CHL1M  26     -29.972  27.590  13.665  0.00  0.00      MEMB  
ATOM   2175  O3  CHL1M  26     -30.721  28.840  15.081  0.00  0.00      MEMB  
ATOM   2176  H3' CHL1M  26     -31.223  28.200  15.591  0.00  0.00      MEMB  
ATOM   2177  C4  CHL1M  26     -30.052  29.698  12.986  0.00  0.00      MEMB  
ATOM   2178  H4A CHL1M  26     -30.692  30.588  13.172  0.00  0.00      MEMB  
ATOM   2179  H4B CHL1M  26     -29.016  29.848  13.357  0.00  0.00      MEMB  
ATOM   2180  C5  CHL1M  26     -29.974  29.590  11.457  0.00  0.00      MEMB  
ATOM   2181  C6  CHL1M  26     -28.831  29.712  10.752  0.00  0.00      MEMB  
ATOM   2182  H6  CHL1M  26     -27.846  29.863  11.218  0.00  0.00      MEMB  
ATOM   2183  C7  CHL1M  26     -28.669  29.662   9.260  0.00  0.00      MEMB  
ATOM   2184  H7A CHL1M  26     -27.986  30.396   8.781  0.00  0.00      MEMB  
ATOM   2185  H7B CHL1M  26     -28.253  28.655   9.043  0.00  0.00      MEMB  
ATOM   2186  C8  CHL1M  26     -30.053  29.633   8.550  0.00  0.00      MEMB  
ATOM   2187  H8  CHL1M  26     -30.369  30.694   8.457  0.00  0.00      MEMB  
ATOM   2188  C14 CHL1M  26     -29.850  29.069   7.125  0.00  0.00      MEMB  
ATOM   2189  H14 CHL1M  26     -29.513  28.011   7.168  0.00  0.00      MEMB  
ATOM   2190  C15 CHL1M  26     -28.833  29.819   6.134  0.00  0.00      MEMB  
ATOM   2191 H15A CHL1M  26     -28.934  30.922   6.215  0.00  0.00      MEMB  
ATOM   2192 H15B CHL1M  26     -27.779  29.533   6.340  0.00  0.00      MEMB  
ATOM   2193  C16 CHL1M  26     -29.180  29.335   4.743  0.00  0.00      MEMB  
ATOM   2194 H16A CHL1M  26     -29.230  30.188   4.033  0.00  0.00      MEMB  
ATOM   2195 H16B CHL1M  26     -28.410  28.592   4.443  0.00  0.00      MEMB  
ATOM   2196  C17 CHL1M  26     -30.499  28.607   4.921  0.00  0.00      MEMB  
ATOM   2197  H17 CHL1M  26     -30.130  27.587   5.161  0.00  0.00      MEMB  
ATOM   2198  C13 CHL1M  26     -31.115  29.009   6.264  0.00  0.00      MEMB  
ATOM   2199  C18 CHL1M  26     -31.854  30.304   6.042  0.00  0.00      MEMB  
ATOM   2200 H18A CHL1M  26     -32.188  30.731   7.012  0.00  0.00      MEMB  
ATOM   2201 H18B CHL1M  26     -31.235  30.975   5.408  0.00  0.00      MEMB  
ATOM   2202 H18C CHL1M  26     -32.840  30.098   5.575  0.00  0.00      MEMB  
ATOM   2203  C12 CHL1M  26     -32.105  28.017   6.989  0.00  0.00      MEMB  
ATOM   2204 H12A CHL1M  26     -33.074  27.928   6.454  0.00  0.00      MEMB  
ATOM   2205 H12B CHL1M  26     -31.495  27.088   6.961  0.00  0.00      MEMB  
ATOM   2206  C11 CHL1M  26     -32.352  28.455   8.456  0.00  0.00      MEMB  
ATOM   2207 H11A CHL1M  26     -33.064  29.307   8.468  0.00  0.00      MEMB  
ATOM   2208 H11B CHL1M  26     -32.758  27.585   9.015  0.00  0.00      MEMB  
ATOM   2209  C9  CHL1M  26     -31.066  28.794   9.332  0.00  0.00      MEMB  
ATOM   2210  H9  CHL1M  26     -30.661  27.760   9.378  0.00  0.00      MEMB  
ATOM   2211  C10 CHL1M  26     -31.261  29.158  10.821  0.00  0.00      MEMB  
ATOM   2212  C19 CHL1M  26     -32.225  30.357  10.811  0.00  0.00      MEMB  
ATOM   2213 H19A CHL1M  26     -33.163  29.987  10.346  0.00  0.00      MEMB  
ATOM   2214 H19B CHL1M  26     -32.499  30.675  11.840  0.00  0.00      MEMB  
ATOM   2215 H19C CHL1M  26     -31.773  31.273  10.373  0.00  0.00      MEMB  
ATOM   2216  C1  CHL1M  26     -31.900  28.021  11.578  0.00  0.00      MEMB  
ATOM   2217  H1A CHL1M  26     -32.814  27.727  11.018  0.00  0.00      MEMB  
ATOM   2218  H1B CHL1M  26     -31.277  27.134  11.334  0.00  0.00      MEMB  
ATOM   2219  C2  CHL1M  26     -31.954  28.237  13.098  0.00  0.00      MEMB  
ATOM   2220  H2A CHL1M  26     -32.403  27.295  13.480  0.00  0.00      MEMB  
ATOM   2221  H2B CHL1M  26     -32.631  29.082  13.347  0.00  0.00      MEMB  
ATOM   2222  C20 CHL1M  26     -31.415  28.319   3.746  0.00  0.00      MEMB  
ATOM   2223  H20 CHL1M  26     -32.457  28.208   4.115  0.00  0.00      MEMB  
ATOM   2224  C21 CHL1M  26     -31.235  26.972   3.052  0.00  0.00      MEMB  
ATOM   2225 H21A CHL1M  26     -31.177  26.169   3.817  0.00  0.00      MEMB  
ATOM   2226 H21B CHL1M  26     -30.319  26.805   2.446  0.00  0.00      MEMB  
ATOM   2227 H21C CHL1M  26     -32.021  26.718   2.309  0.00  0.00      MEMB  
ATOM   2228  C22 CHL1M  26     -31.604  29.481   2.728  0.00  0.00      MEMB  
ATOM   2229 H22A CHL1M  26     -31.579  30.435   3.296  0.00  0.00      MEMB  
ATOM   2230 H22B CHL1M  26     -30.765  29.473   2.000  0.00  0.00      MEMB  
ATOM   2231  C23 CHL1M  26     -33.011  29.544   2.052  0.00  0.00      MEMB  
ATOM   2232 H23A CHL1M  26     -32.901  30.169   1.140  0.00  0.00      MEMB  
ATOM   2233 H23B CHL1M  26     -33.219  28.511   1.699  0.00  0.00      MEMB  
ATOM   2234  C24 CHL1M  26     -34.148  29.829   3.011  0.00  0.00      MEMB  
ATOM   2235 H24A CHL1M  26     -34.256  28.983   3.722  0.00  0.00      MEMB  
ATOM   2236 H24B CHL1M  26     -33.890  30.819   3.444  0.00  0.00      MEMB  
ATOM   2237  C25 CHL1M  26     -35.537  29.914   2.241  0.00  0.00      MEMB  
ATOM   2238  H25 CHL1M  26     -36.232  30.442   2.929  0.00  0.00      MEMB  
ATOM   2239  C26 CHL1M  26     -35.335  30.728   0.939  0.00  0.00      MEMB  
ATOM   2240 H26A CHL1M  26     -34.862  30.154   0.114  0.00  0.00      MEMB  
ATOM   2241 H26B CHL1M  26     -36.378  30.932   0.615  0.00  0.00      MEMB  
ATOM   2242 H26C CHL1M  26     -34.862  31.721   1.089  0.00  0.00      MEMB  
ATOM   2243  C27 CHL1M  26     -36.101  28.458   1.940  0.00  0.00      MEMB  
ATOM   2244 H27A CHL1M  26     -37.024  28.639   1.348  0.00  0.00      MEMB  
ATOM   2245 H27B CHL1M  26     -35.473  27.828   1.275  0.00  0.00      MEMB  
ATOM   2246 H27C CHL1M  26     -36.421  27.887   2.837  0.00  0.00      MEMB  
ATOM   2247  C3  CHL1M  27     -34.491  11.971  19.451  0.00  0.00      MEMB  
ATOM   2248  H3  CHL1M  27     -35.585  12.012  19.261  0.00  0.00      MEMB  
ATOM   2249  O3  CHL1M  27     -34.215  11.861  20.828  0.00  0.00      MEMB  
ATOM   2250  H3' CHL1M  27     -34.814  12.528  21.172  0.00  0.00      MEMB  
ATOM   2251  C4  CHL1M  27     -33.970  10.688  18.833  0.00  0.00      MEMB  
ATOM   2252  H4A CHL1M  27     -32.905  10.440  19.029  0.00  0.00      MEMB  
ATOM   2253  H4B CHL1M  27     -34.585   9.879  19.281  0.00  0.00      MEMB  
ATOM   2254  C5  CHL1M  27     -34.019  10.660  17.340  0.00  0.00      MEMB  
ATOM   2255  C6  CHL1M  27     -34.817   9.763  16.676  0.00  0.00      MEMB  
ATOM   2256  H6  CHL1M  27     -35.470   9.136  17.302  0.00  0.00      MEMB  
ATOM   2257  C7  CHL1M  27     -34.921   9.629  15.229  0.00  0.00      MEMB  
ATOM   2258  H7A CHL1M  27     -34.892   8.598  14.815  0.00  0.00      MEMB  
ATOM   2259  H7B CHL1M  27     -35.970   9.907  14.990  0.00  0.00      MEMB  
ATOM   2260  C8  CHL1M  27     -33.851  10.477  14.488  0.00  0.00      MEMB  
ATOM   2261  H8  CHL1M  27     -32.935   9.856  14.581  0.00  0.00      MEMB  
ATOM   2262  C14 CHL1M  27     -34.288  10.710  12.972  0.00  0.00      MEMB  
ATOM   2263  H14 CHL1M  27     -35.209  11.327  13.051  0.00  0.00      MEMB  
ATOM   2264  C15 CHL1M  27     -34.651   9.496  12.087  0.00  0.00      MEMB  
ATOM   2265 H15A CHL1M  27     -33.893   8.701  12.258  0.00  0.00      MEMB  
ATOM   2266 H15B CHL1M  27     -35.653   9.090  12.344  0.00  0.00      MEMB  
ATOM   2267  C16 CHL1M  27     -34.590  10.089  10.619  0.00  0.00      MEMB  
ATOM   2268 H16A CHL1M  27     -34.003   9.361  10.020  0.00  0.00      MEMB  
ATOM   2269 H16B CHL1M  27     -35.612  10.216  10.201  0.00  0.00      MEMB  
ATOM   2270  C17 CHL1M  27     -33.958  11.531  10.756  0.00  0.00      MEMB  
ATOM   2271  H17 CHL1M  27     -34.758  12.299  10.815  0.00  0.00      MEMB  
ATOM   2272  C13 CHL1M  27     -33.395  11.660  12.142  0.00  0.00      MEMB  
ATOM   2273  C18 CHL1M  27     -31.921  11.016  12.121  0.00  0.00      MEMB  
ATOM   2274 H18A CHL1M  27     -31.404  10.899  13.097  0.00  0.00      MEMB  
ATOM   2275 H18B CHL1M  27     -31.958   9.985  11.708  0.00  0.00      MEMB  
ATOM   2276 H18C CHL1M  27     -31.338  11.720  11.489  0.00  0.00      MEMB  
ATOM   2277  C12 CHL1M  27     -33.510  13.030  12.803  0.00  0.00      MEMB  
ATOM   2278 H12A CHL1M  27     -32.874  13.838  12.381  0.00  0.00      MEMB  
ATOM   2279 H12B CHL1M  27     -34.498  13.537  12.781  0.00  0.00      MEMB  
ATOM   2280  C11 CHL1M  27     -33.095  12.983  14.298  0.00  0.00      MEMB  
ATOM   2281 H11A CHL1M  27     -32.001  12.896  14.472  0.00  0.00      MEMB  
ATOM   2282 H11B CHL1M  27     -33.401  13.987  14.663  0.00  0.00      MEMB  
ATOM   2283  C9  CHL1M  27     -33.865  11.885  15.130  0.00  0.00      MEMB  
ATOM   2284  H9  CHL1M  27     -34.924  12.213  15.070  0.00  0.00      MEMB  
ATOM   2285  C10 CHL1M  27     -33.469  11.849  16.625  0.00  0.00      MEMB  
ATOM   2286  C19 CHL1M  27     -31.953  11.716  16.685  0.00  0.00      MEMB  
ATOM   2287 H19A CHL1M  27     -31.579  11.584  17.722  0.00  0.00      MEMB  
ATOM   2288 H19B CHL1M  27     -31.554  10.821  16.162  0.00  0.00      MEMB  
ATOM   2289 H19C CHL1M  27     -31.495  12.651  16.297  0.00  0.00      MEMB  
ATOM   2290  C1  CHL1M  27     -33.969  13.134  17.388  0.00  0.00      MEMB  
ATOM   2291  H1A CHL1M  27     -33.388  13.994  16.993  0.00  0.00      MEMB  
ATOM   2292  H1B CHL1M  27     -35.008  13.423  17.123  0.00  0.00      MEMB  
ATOM   2293  C2  CHL1M  27     -33.733  13.220  18.900  0.00  0.00      MEMB  
ATOM   2294  H2A CHL1M  27     -34.090  14.174  19.343  0.00  0.00      MEMB  
ATOM   2295  H2B CHL1M  27     -32.639  13.207  19.095  0.00  0.00      MEMB  
ATOM   2296  C20 CHL1M  27     -33.156  11.993   9.523  0.00  0.00      MEMB  
ATOM   2297  H20 CHL1M  27     -32.332  11.251   9.459  0.00  0.00      MEMB  
ATOM   2298  C21 CHL1M  27     -32.520  13.393   9.549  0.00  0.00      MEMB  
ATOM   2299 H21A CHL1M  27     -31.852  13.650  10.398  0.00  0.00      MEMB  
ATOM   2300 H21B CHL1M  27     -33.298  14.184   9.586  0.00  0.00      MEMB  
ATOM   2301 H21C CHL1M  27     -31.776  13.434   8.724  0.00  0.00      MEMB  
ATOM   2302  C22 CHL1M  27     -34.092  11.975   8.271  0.00  0.00      MEMB  
ATOM   2303 H22A CHL1M  27     -34.386  10.916   8.107  0.00  0.00      MEMB  
ATOM   2304 H22B CHL1M  27     -34.972  12.622   8.475  0.00  0.00      MEMB  
ATOM   2305  C23 CHL1M  27     -33.446  12.489   6.988  0.00  0.00      MEMB  
ATOM   2306 H23A CHL1M  27     -33.235  13.574   7.099  0.00  0.00      MEMB  
ATOM   2307 H23B CHL1M  27     -32.449  12.051   6.770  0.00  0.00      MEMB  
ATOM   2308  C24 CHL1M  27     -34.321  12.255   5.801  0.00  0.00      MEMB  
ATOM   2309 H24A CHL1M  27     -34.279  11.167   5.582  0.00  0.00      MEMB  
ATOM   2310 H24B CHL1M  27     -35.417  12.429   5.855  0.00  0.00      MEMB  
ATOM   2311  C25 CHL1M  27     -33.807  12.944   4.581  0.00  0.00      MEMB  
ATOM   2312  H25 CHL1M  27     -34.499  12.753   3.733  0.00  0.00      MEMB  
ATOM   2313  C26 CHL1M  27     -33.891  14.482   4.818  0.00  0.00      MEMB  
ATOM   2314 H26A CHL1M  27     -34.912  14.766   5.153  0.00  0.00      MEMB  
ATOM   2315 H26B CHL1M  27     -33.208  14.959   5.553  0.00  0.00      MEMB  
ATOM   2316 H26C CHL1M  27     -33.751  14.977   3.833  0.00  0.00      MEMB  
ATOM   2317  C27 CHL1M  27     -32.407  12.618   3.986  0.00  0.00      MEMB  
ATOM   2318 H27A CHL1M  27     -32.085  13.402   3.268  0.00  0.00      MEMB  
ATOM   2319 H27B CHL1M  27     -31.650  12.824   4.773  0.00  0.00      MEMB  
ATOM   2320 H27C CHL1M  27     -32.268  11.581   3.612  0.00  0.00      MEMB  
ATOM   2321  C3  CHL1M  28      19.389   7.312  18.688  0.00  0.00      MEMB  
ATOM   2322  H3  CHL1M  28      18.834   6.350  18.705  0.00  0.00      MEMB  
ATOM   2323  O3  CHL1M  28      19.412   7.712  20.050  0.00  0.00      MEMB  
ATOM   2324  H3' CHL1M  28      20.014   8.444  19.894  0.00  0.00      MEMB  
ATOM   2325  C4  CHL1M  28      20.789   6.903  18.233  0.00  0.00      MEMB  
ATOM   2326  H4A CHL1M  28      21.521   7.715  18.431  0.00  0.00      MEMB  
ATOM   2327  H4B CHL1M  28      21.159   6.057  18.852  0.00  0.00      MEMB  
ATOM   2328  C5  CHL1M  28      20.718   6.427  16.765  0.00  0.00      MEMB  
ATOM   2329  C6  CHL1M  28      21.057   5.186  16.381  0.00  0.00      MEMB  
ATOM   2330  H6  CHL1M  28      21.503   4.450  17.066  0.00  0.00      MEMB  
ATOM   2331  C7  CHL1M  28      20.927   4.661  14.984  0.00  0.00      MEMB  
ATOM   2332  H7A CHL1M  28      21.831   4.064  14.742  0.00  0.00      MEMB  
ATOM   2333  H7B CHL1M  28      20.116   3.932  14.772  0.00  0.00      MEMB  
ATOM   2334  C8  CHL1M  28      20.752   5.747  13.911  0.00  0.00      MEMB  
ATOM   2335  H8  CHL1M  28      21.747   6.169  13.656  0.00  0.00      MEMB  
ATOM   2336  C14 CHL1M  28      20.234   5.137  12.603  0.00  0.00      MEMB  
ATOM   2337  H14 CHL1M  28      19.307   4.581  12.858  0.00  0.00      MEMB  
ATOM   2338  C15 CHL1M  28      21.064   4.049  11.964  0.00  0.00      MEMB  
ATOM   2339 H15A CHL1M  28      22.128   4.344  12.091  0.00  0.00      MEMB  
ATOM   2340 H15B CHL1M  28      20.913   3.031  12.383  0.00  0.00      MEMB  
ATOM   2341  C16 CHL1M  28      20.731   4.114  10.531  0.00  0.00      MEMB  
ATOM   2342 H16A CHL1M  28      21.639   4.306   9.920  0.00  0.00      MEMB  
ATOM   2343 H16B CHL1M  28      20.182   3.199  10.222  0.00  0.00      MEMB  
ATOM   2344  C17 CHL1M  28      19.787   5.261  10.331  0.00  0.00      MEMB  
ATOM   2345  H17 CHL1M  28      18.744   4.918  10.500  0.00  0.00      MEMB  
ATOM   2346  C13 CHL1M  28      20.001   6.133  11.520  0.00  0.00      MEMB  
ATOM   2347  C18 CHL1M  28      21.311   7.018  11.285  0.00  0.00      MEMB  
ATOM   2348 H18A CHL1M  28      21.164   7.591  10.345  0.00  0.00      MEMB  
ATOM   2349 H18B CHL1M  28      21.632   7.660  12.133  0.00  0.00      MEMB  
ATOM   2350 H18C CHL1M  28      22.179   6.342  11.127  0.00  0.00      MEMB  
ATOM   2351  C12 CHL1M  28      18.769   7.045  12.035  0.00  0.00      MEMB  
ATOM   2352 H12A CHL1M  28      18.509   7.826  11.289  0.00  0.00      MEMB  
ATOM   2353 H12B CHL1M  28      17.859   6.417  12.137  0.00  0.00      MEMB  
ATOM   2354  C11 CHL1M  28      19.080   7.717  13.371  0.00  0.00      MEMB  
ATOM   2355 H11A CHL1M  28      19.915   8.419  13.161  0.00  0.00      MEMB  
ATOM   2356 H11B CHL1M  28      18.264   8.337  13.799  0.00  0.00      MEMB  
ATOM   2357  C9  CHL1M  28      19.663   6.694  14.483  0.00  0.00      MEMB  
ATOM   2358  H9  CHL1M  28      18.798   6.031  14.702  0.00  0.00      MEMB  
ATOM   2359  C10 CHL1M  28      20.040   7.410  15.777  0.00  0.00      MEMB  
ATOM   2360  C19 CHL1M  28      21.159   8.521  15.563  0.00  0.00      MEMB  
ATOM   2361 H19A CHL1M  28      22.151   8.078  15.330  0.00  0.00      MEMB  
ATOM   2362 H19B CHL1M  28      20.908   9.364  14.884  0.00  0.00      MEMB  
ATOM   2363 H19C CHL1M  28      21.321   9.068  16.516  0.00  0.00      MEMB  
ATOM   2364  C1  CHL1M  28      18.758   8.063  16.303  0.00  0.00      MEMB  
ATOM   2365  H1A CHL1M  28      18.578   8.989  15.716  0.00  0.00      MEMB  
ATOM   2366  H1B CHL1M  28      17.960   7.342  16.025  0.00  0.00      MEMB  
ATOM   2367  C2  CHL1M  28      18.655   8.341  17.778  0.00  0.00      MEMB  
ATOM   2368  H2A CHL1M  28      17.647   8.599  18.168  0.00  0.00      MEMB  
ATOM   2369  H2B CHL1M  28      19.101   9.344  17.951  0.00  0.00      MEMB  
ATOM   2370  C20 CHL1M  28      19.820   5.809   8.929  0.00  0.00      MEMB  
ATOM   2371  H20 CHL1M  28      20.862   6.029   8.613  0.00  0.00      MEMB  
ATOM   2372  C21 CHL1M  28      18.951   7.090   8.879  0.00  0.00      MEMB  
ATOM   2373 H21A CHL1M  28      19.329   7.998   9.396  0.00  0.00      MEMB  
ATOM   2374 H21B CHL1M  28      17.998   6.786   9.363  0.00  0.00      MEMB  
ATOM   2375 H21C CHL1M  28      18.798   7.409   7.826  0.00  0.00      MEMB  
ATOM   2376  C22 CHL1M  28      19.243   4.783   7.962  0.00  0.00      MEMB  
ATOM   2377 H22A CHL1M  28      19.572   3.727   8.072  0.00  0.00      MEMB  
ATOM   2378 H22B CHL1M  28      18.139   4.687   8.042  0.00  0.00      MEMB  
ATOM   2379  C23 CHL1M  28      19.611   5.100   6.522  0.00  0.00      MEMB  
ATOM   2380 H23A CHL1M  28      19.061   6.004   6.183  0.00  0.00      MEMB  
ATOM   2381 H23B CHL1M  28      20.696   5.315   6.422  0.00  0.00      MEMB  
ATOM   2382  C24 CHL1M  28      19.277   3.856   5.742  0.00  0.00      MEMB  
ATOM   2383 H24A CHL1M  28      19.846   2.956   6.061  0.00  0.00      MEMB  
ATOM   2384 H24B CHL1M  28      18.196   3.599   5.764  0.00  0.00      MEMB  
ATOM   2385  C25 CHL1M  28      19.529   4.070   4.176  0.00  0.00      MEMB  
ATOM   2386  H25 CHL1M  28      20.608   4.076   3.915  0.00  0.00      MEMB  
ATOM   2387  C26 CHL1M  28      19.123   2.763   3.486  0.00  0.00      MEMB  
ATOM   2388 H26A CHL1M  28      18.014   2.739   3.414  0.00  0.00      MEMB  
ATOM   2389 H26B CHL1M  28      19.494   2.728   2.440  0.00  0.00      MEMB  
ATOM   2390 H26C CHL1M  28      19.512   1.896   4.062  0.00  0.00      MEMB  
ATOM   2391  C27 CHL1M  28      18.767   5.284   3.566  0.00  0.00      MEMB  
ATOM   2392 H27A CHL1M  28      19.296   6.195   3.919  0.00  0.00      MEMB  
ATOM   2393 H27B CHL1M  28      18.848   5.150   2.466  0.00  0.00      MEMB  
ATOM   2394 H27C CHL1M  28      17.733   5.342   3.969  0.00  0.00      MEMB  
ATOM   2395  C3  CHL1M  29       0.187 -30.577  15.648  0.00  0.00      MEMB  
ATOM   2396  H3  CHL1M  29       1.076 -31.244  15.669  0.00  0.00      MEMB  
ATOM   2397  O3  CHL1M  29      -0.168 -30.247  17.033  0.00  0.00      MEMB  
ATOM   2398  H3' CHL1M  29       0.658 -30.006  17.459  0.00  0.00      MEMB  
ATOM   2399  C4  CHL1M  29       0.763 -29.343  14.949  0.00  0.00      MEMB  
ATOM   2400  H4A CHL1M  29       0.068 -28.481  15.049  0.00  0.00      MEMB  
ATOM   2401  H4B CHL1M  29       1.595 -29.076  15.635  0.00  0.00      MEMB  
ATOM   2402  C5  CHL1M  29       1.133 -29.635  13.497  0.00  0.00      MEMB  
ATOM   2403  C6  CHL1M  29       2.408 -29.352  13.091  0.00  0.00      MEMB  
ATOM   2404  H6  CHL1M  29       3.065 -28.840  13.809  0.00  0.00      MEMB  
ATOM   2405  C7  CHL1M  29       2.949 -29.508  11.739  0.00  0.00      MEMB  
ATOM   2406  H7A CHL1M  29       3.674 -28.692  11.532  0.00  0.00      MEMB  
ATOM   2407  H7B CHL1M  29       3.709 -30.314  11.656  0.00  0.00      MEMB  
ATOM   2408  C8  CHL1M  29       1.798 -29.530  10.687  0.00  0.00      MEMB  
ATOM   2409  H8  CHL1M  29       1.361 -28.512  10.770  0.00  0.00      MEMB  
ATOM   2410  C14 CHL1M  29       2.344 -29.744   9.289  0.00  0.00      MEMB  
ATOM   2411  H14 CHL1M  29       2.947 -30.671   9.397  0.00  0.00      MEMB  
ATOM   2412  C15 CHL1M  29       3.366 -28.766   8.740  0.00  0.00      MEMB  
ATOM   2413 H15A CHL1M  29       3.074 -27.708   8.909  0.00  0.00      MEMB  
ATOM   2414 H15B CHL1M  29       4.403 -29.025   9.045  0.00  0.00      MEMB  
ATOM   2415  C16 CHL1M  29       3.352 -29.041   7.213  0.00  0.00      MEMB  
ATOM   2416 H16A CHL1M  29       2.999 -28.092   6.755  0.00  0.00      MEMB  
ATOM   2417 H16B CHL1M  29       4.376 -29.273   6.851  0.00  0.00      MEMB  
ATOM   2418  C17 CHL1M  29       2.269 -30.095   7.089  0.00  0.00      MEMB  
ATOM   2419  H17 CHL1M  29       2.903 -31.005   7.153  0.00  0.00      MEMB  
ATOM   2420  C13 CHL1M  29       1.310 -29.976   8.252  0.00  0.00      MEMB  
ATOM   2421  C18 CHL1M  29       0.335 -28.745   8.051  0.00  0.00      MEMB  
ATOM   2422 H18A CHL1M  29      -0.504 -28.938   7.348  0.00  0.00      MEMB  
ATOM   2423 H18B CHL1M  29      -0.134 -28.382   8.991  0.00  0.00      MEMB  
ATOM   2424 H18C CHL1M  29       0.882 -27.821   7.768  0.00  0.00      MEMB  
ATOM   2425  C12 CHL1M  29       0.519 -31.132   8.665  0.00  0.00      MEMB  
ATOM   2426 H12A CHL1M  29      -0.259 -31.294   7.889  0.00  0.00      MEMB  
ATOM   2427 H12B CHL1M  29       1.125 -32.063   8.688  0.00  0.00      MEMB  
ATOM   2428  C11 CHL1M  29      -0.092 -31.001   9.998  0.00  0.00      MEMB  
ATOM   2429 H11A CHL1M  29      -0.975 -30.328   9.957  0.00  0.00      MEMB  
ATOM   2430 H11B CHL1M  29      -0.549 -31.979  10.260  0.00  0.00      MEMB  
ATOM   2431  C9  CHL1M  29       0.824 -30.641  11.168  0.00  0.00      MEMB  
ATOM   2432  H9  CHL1M  29       1.537 -31.484  11.294  0.00  0.00      MEMB  
ATOM   2433  C10 CHL1M  29       0.186 -30.232  12.529  0.00  0.00      MEMB  
ATOM   2434  C19 CHL1M  29      -1.007 -29.278  12.329  0.00  0.00      MEMB  
ATOM   2435 H19A CHL1M  29      -1.477 -28.997  13.295  0.00  0.00      MEMB  
ATOM   2436 H19B CHL1M  29      -0.738 -28.359  11.765  0.00  0.00      MEMB  
ATOM   2437 H19C CHL1M  29      -1.788 -29.824  11.758  0.00  0.00      MEMB  
ATOM   2438  C1  CHL1M  29      -0.297 -31.491  13.317  0.00  0.00      MEMB  
ATOM   2439  H1A CHL1M  29      -0.977 -32.089  12.673  0.00  0.00      MEMB  
ATOM   2440  H1B CHL1M  29       0.579 -32.168  13.408  0.00  0.00      MEMB  
ATOM   2441  C2  CHL1M  29      -0.864 -31.294  14.762  0.00  0.00      MEMB  
ATOM   2442  H2A CHL1M  29      -1.056 -32.251  15.292  0.00  0.00      MEMB  
ATOM   2443  H2B CHL1M  29      -1.780 -30.670  14.839  0.00  0.00      MEMB  
ATOM   2444  C20 CHL1M  29       1.719 -30.330   5.717  0.00  0.00      MEMB  
ATOM   2445  H20 CHL1M  29       0.852 -29.636   5.729  0.00  0.00      MEMB  
ATOM   2446  C21 CHL1M  29       1.502 -31.864   5.466  0.00  0.00      MEMB  
ATOM   2447 H21A CHL1M  29       0.930 -31.939   4.516  0.00  0.00      MEMB  
ATOM   2448 H21B CHL1M  29       0.914 -32.228   6.335  0.00  0.00      MEMB  
ATOM   2449 H21C CHL1M  29       2.432 -32.437   5.263  0.00  0.00      MEMB  
ATOM   2450  C22 CHL1M  29       2.601 -29.813   4.609  0.00  0.00      MEMB  
ATOM   2451 H22A CHL1M  29       2.753 -28.726   4.779  0.00  0.00      MEMB  
ATOM   2452 H22B CHL1M  29       3.594 -30.265   4.401  0.00  0.00      MEMB  
ATOM   2453  C23 CHL1M  29       1.893 -29.817   3.216  0.00  0.00      MEMB  
ATOM   2454 H23A CHL1M  29       1.733 -30.869   2.895  0.00  0.00      MEMB  
ATOM   2455 H23B CHL1M  29       0.941 -29.257   3.326  0.00  0.00      MEMB  
ATOM   2456  C24 CHL1M  29       2.819 -29.203   2.127  0.00  0.00      MEMB  
ATOM   2457 H24A CHL1M  29       2.773 -28.099   2.243  0.00  0.00      MEMB  
ATOM   2458 H24B CHL1M  29       3.806 -29.684   2.299  0.00  0.00      MEMB  
ATOM   2459  C25 CHL1M  29       2.371 -29.571   0.654  0.00  0.00      MEMB  
ATOM   2460  H25 CHL1M  29       2.109 -30.649   0.713  0.00  0.00      MEMB  
ATOM   2461  C26 CHL1M  29       1.073 -28.855   0.185  0.00  0.00      MEMB  
ATOM   2462 H26A CHL1M  29       0.234 -29.217   0.817  0.00  0.00      MEMB  
ATOM   2463 H26B CHL1M  29       1.231 -27.786   0.443  0.00  0.00      MEMB  
ATOM   2464 H26C CHL1M  29       0.789 -28.980  -0.882  0.00  0.00      MEMB  
ATOM   2465  C27 CHL1M  29       3.512 -29.477  -0.369  0.00  0.00      MEMB  
ATOM   2466 H27A CHL1M  29       3.253 -29.967  -1.332  0.00  0.00      MEMB  
ATOM   2467 H27B CHL1M  29       3.873 -28.436  -0.513  0.00  0.00      MEMB  
ATOM   2468 H27C CHL1M  29       4.328 -30.033   0.141  0.00  0.00      MEMB  
ATOM   2469  C3  CHL1M  30      25.263  17.616  13.727  0.00  0.00      MEMB  
ATOM   2470  H3  CHL1M  30      25.853  18.400  13.205  0.00  0.00      MEMB  
ATOM   2471  O3  CHL1M  30      25.447  17.600  15.112  0.00  0.00      MEMB  
ATOM   2472  H3' CHL1M  30      24.685  17.180  15.517  0.00  0.00      MEMB  
ATOM   2473  C4  CHL1M  30      23.796  18.073  13.501  0.00  0.00      MEMB  
ATOM   2474  H4A CHL1M  30      23.127  17.296  13.928  0.00  0.00      MEMB  
ATOM   2475  H4B CHL1M  30      23.551  19.064  13.941  0.00  0.00      MEMB  
ATOM   2476  C5  CHL1M  30      23.447  18.053  12.024  0.00  0.00      MEMB  
ATOM   2477  C6  CHL1M  30      23.143  19.172  11.402  0.00  0.00      MEMB  
ATOM   2478  H6  CHL1M  30      23.242  20.127  11.939  0.00  0.00      MEMB  
ATOM   2479  C7  CHL1M  30      22.525  19.305  10.006  0.00  0.00      MEMB  
ATOM   2480  H7A CHL1M  30      21.624  19.955  10.024  0.00  0.00      MEMB  
ATOM   2481  H7B CHL1M  30      23.328  19.778   9.403  0.00  0.00      MEMB  
ATOM   2482  C8  CHL1M  30      22.259  17.869   9.374  0.00  0.00      MEMB  
ATOM   2483  H8  CHL1M  30      21.253  17.538   9.711  0.00  0.00      MEMB  
ATOM   2484  C14 CHL1M  30      22.265  18.068   7.816  0.00  0.00      MEMB  
ATOM   2485  H14 CHL1M  30      23.320  18.357   7.620  0.00  0.00      MEMB  
ATOM   2486  C15 CHL1M  30      21.213  19.045   7.292  0.00  0.00      MEMB  
ATOM   2487 H15A CHL1M  30      20.247  18.886   7.816  0.00  0.00      MEMB  
ATOM   2488 H15B CHL1M  30      21.519  20.099   7.469  0.00  0.00      MEMB  
ATOM   2489  C16 CHL1M  30      21.008  18.636   5.820  0.00  0.00      MEMB  
ATOM   2490 H16A CHL1M  30      19.961  18.320   5.619  0.00  0.00      MEMB  
ATOM   2491 H16B CHL1M  30      21.230  19.462   5.112  0.00  0.00      MEMB  
ATOM   2492  C17 CHL1M  30      21.902  17.431   5.601  0.00  0.00      MEMB  
ATOM   2493  H17 CHL1M  30      22.912  17.764   5.281  0.00  0.00      MEMB  
ATOM   2494  C13 CHL1M  30      22.085  16.758   7.010  0.00  0.00      MEMB  
ATOM   2495  C18 CHL1M  30      20.691  16.187   7.462  0.00  0.00      MEMB  
ATOM   2496 H18A CHL1M  30      20.635  15.134   7.112  0.00  0.00      MEMB  
ATOM   2497 H18B CHL1M  30      20.653  16.246   8.571  0.00  0.00      MEMB  
ATOM   2498 H18C CHL1M  30      19.859  16.801   7.056  0.00  0.00      MEMB  
ATOM   2499  C12 CHL1M  30      23.228  15.778   7.384  0.00  0.00      MEMB  
ATOM   2500 H12A CHL1M  30      23.024  14.789   6.919  0.00  0.00      MEMB  
ATOM   2501 H12B CHL1M  30      24.223  16.134   7.040  0.00  0.00      MEMB  
ATOM   2502  C11 CHL1M  30      23.253  15.433   8.884  0.00  0.00      MEMB  
ATOM   2503 H11A CHL1M  30      22.393  14.779   9.142  0.00  0.00      MEMB  
ATOM   2504 H11B CHL1M  30      24.180  14.870   9.127  0.00  0.00      MEMB  
ATOM   2505  C9  CHL1M  30      23.337  16.787   9.767  0.00  0.00      MEMB  
ATOM   2506  H9  CHL1M  30      24.316  17.198   9.438  0.00  0.00      MEMB  
ATOM   2507  C10 CHL1M  30      23.428  16.682  11.329  0.00  0.00      MEMB  
ATOM   2508  C19 CHL1M  30      22.304  15.795  11.868  0.00  0.00      MEMB  
ATOM   2509 H19A CHL1M  30      22.362  15.715  12.974  0.00  0.00      MEMB  
ATOM   2510 H19B CHL1M  30      21.332  16.265  11.608  0.00  0.00      MEMB  
ATOM   2511 H19C CHL1M  30      22.225  14.773  11.439  0.00  0.00      MEMB  
ATOM   2512  C1  CHL1M  30      24.827  15.989  11.711  0.00  0.00      MEMB  
ATOM   2513  H1A CHL1M  30      24.648  14.902  11.567  0.00  0.00      MEMB  
ATOM   2514  H1B CHL1M  30      25.598  16.151  10.927  0.00  0.00      MEMB  
ATOM   2515  C2  CHL1M  30      25.268  16.184  13.164  0.00  0.00      MEMB  
ATOM   2516  H2A CHL1M  30      26.244  15.657  13.232  0.00  0.00      MEMB  
ATOM   2517  H2B CHL1M  30      24.584  15.654  13.860  0.00  0.00      MEMB  
ATOM   2518  C20 CHL1M  30      21.526  16.524   4.367  0.00  0.00      MEMB  
ATOM   2519  H20 CHL1M  30      20.452  16.265   4.484  0.00  0.00      MEMB  
ATOM   2520  C21 CHL1M  30      22.394  15.280   4.177  0.00  0.00      MEMB  
ATOM   2521 H21A CHL1M  30      23.459  15.555   4.334  0.00  0.00      MEMB  
ATOM   2522 H21B CHL1M  30      22.263  14.846   3.163  0.00  0.00      MEMB  
ATOM   2523 H21C CHL1M  30      22.214  14.505   4.952  0.00  0.00      MEMB  
ATOM   2524  C22 CHL1M  30      21.370  17.335   3.072  0.00  0.00      MEMB  
ATOM   2525 H22A CHL1M  30      20.705  18.221   3.158  0.00  0.00      MEMB  
ATOM   2526 H22B CHL1M  30      22.324  17.797   2.739  0.00  0.00      MEMB  
ATOM   2527  C23 CHL1M  30      20.873  16.579   1.799  0.00  0.00      MEMB  
ATOM   2528 H23A CHL1M  30      21.645  15.809   1.582  0.00  0.00      MEMB  
ATOM   2529 H23B CHL1M  30      19.920  16.010   1.852  0.00  0.00      MEMB  
ATOM   2530  C24 CHL1M  30      20.763  17.549   0.592  0.00  0.00      MEMB  
ATOM   2531 H24A CHL1M  30      19.961  18.318   0.600  0.00  0.00      MEMB  
ATOM   2532 H24B CHL1M  30      21.670  18.188   0.644  0.00  0.00      MEMB  
ATOM   2533  C25 CHL1M  30      20.914  17.017  -0.920  0.00  0.00      MEMB  
ATOM   2534  H25 CHL1M  30      21.891  16.488  -0.909  0.00  0.00      MEMB  
ATOM   2535  C26 CHL1M  30      19.771  16.041  -1.182  0.00  0.00      MEMB  
ATOM   2536 H26A CHL1M  30      20.019  15.584  -2.164  0.00  0.00      MEMB  
ATOM   2537 H26B CHL1M  30      19.791  15.227  -0.426  0.00  0.00      MEMB  
ATOM   2538 H26C CHL1M  30      18.747  16.462  -1.088  0.00  0.00      MEMB  
ATOM   2539  C27 CHL1M  30      20.951  18.155  -1.972  0.00  0.00      MEMB  
ATOM   2540 H27A CHL1M  30      20.484  17.925  -2.953  0.00  0.00      MEMB  
ATOM   2541 H27B CHL1M  30      20.307  18.938  -1.516  0.00  0.00      MEMB  
ATOM   2542 H27C CHL1M  30      22.026  18.397  -2.114  0.00  0.00      MEMB  
ATOM   2543  C3  CHL1M  31      30.982 -53.679  19.485  0.00  0.00      MEMB  
ATOM   2544  H3  CHL1M  31      30.451 -54.649  19.594  0.00  0.00      MEMB  
ATOM   2545  O3  CHL1M  31      31.106 -53.077  20.744  0.00  0.00      MEMB  
ATOM   2546  H3' CHL1M  31      31.771 -52.386  20.786  0.00  0.00      MEMB  
ATOM   2547  C4  CHL1M  31      32.361 -53.969  18.847  0.00  0.00      MEMB  
ATOM   2548  H4A CHL1M  31      32.865 -52.985  18.741  0.00  0.00      MEMB  
ATOM   2549  H4B CHL1M  31      32.992 -54.536  19.565  0.00  0.00      MEMB  
ATOM   2550  C5  CHL1M  31      32.146 -54.660  17.481  0.00  0.00      MEMB  
ATOM   2551  C6  CHL1M  31      32.579 -55.906  17.215  0.00  0.00      MEMB  
ATOM   2552  H6  CHL1M  31      33.141 -56.470  17.974  0.00  0.00      MEMB  
ATOM   2553  C7  CHL1M  31      32.432 -56.492  15.771  0.00  0.00      MEMB  
ATOM   2554  H7A CHL1M  31      33.400 -56.950  15.474  0.00  0.00      MEMB  
ATOM   2555  H7B CHL1M  31      31.707 -57.332  15.716  0.00  0.00      MEMB  
ATOM   2556  C8  CHL1M  31      32.022 -55.433  14.649  0.00  0.00      MEMB  
ATOM   2557  H8  CHL1M  31      32.821 -54.670  14.534  0.00  0.00      MEMB  
ATOM   2558  C14 CHL1M  31      31.791 -56.068  13.301  0.00  0.00      MEMB  
ATOM   2559  H14 CHL1M  31      31.014 -56.832  13.518  0.00  0.00      MEMB  
ATOM   2560  C15 CHL1M  31      32.960 -56.809  12.612  0.00  0.00      MEMB  
ATOM   2561 H15A CHL1M  31      33.941 -56.294  12.694  0.00  0.00      MEMB  
ATOM   2562 H15B CHL1M  31      33.045 -57.789  13.129  0.00  0.00      MEMB  
ATOM   2563  C16 CHL1M  31      32.571 -56.790  11.162  0.00  0.00      MEMB  
ATOM   2564 H16A CHL1M  31      33.481 -56.453  10.620  0.00  0.00      MEMB  
ATOM   2565 H16B CHL1M  31      32.252 -57.800  10.827  0.00  0.00      MEMB  
ATOM   2566  C17 CHL1M  31      31.370 -55.836  10.862  0.00  0.00      MEMB  
ATOM   2567  H17 CHL1M  31      30.443 -56.434  10.726  0.00  0.00      MEMB  
ATOM   2568  C13 CHL1M  31      31.279 -55.122  12.220  0.00  0.00      MEMB  
ATOM   2569  C18 CHL1M  31      32.307 -53.955  12.116  0.00  0.00      MEMB  
ATOM   2570 H18A CHL1M  31      32.480 -53.415  13.072  0.00  0.00      MEMB  
ATOM   2571 H18B CHL1M  31      33.223 -54.396  11.668  0.00  0.00      MEMB  
ATOM   2572 H18C CHL1M  31      31.921 -53.169  11.433  0.00  0.00      MEMB  
ATOM   2573  C12 CHL1M  31      29.950 -54.490  12.705  0.00  0.00      MEMB  
ATOM   2574 H12A CHL1M  31      29.448 -53.813  11.981  0.00  0.00      MEMB  
ATOM   2575 H12B CHL1M  31      29.121 -55.225  12.780  0.00  0.00      MEMB  
ATOM   2576  C11 CHL1M  31      29.988 -53.836  14.092  0.00  0.00      MEMB  
ATOM   2577 H11A CHL1M  31      30.514 -52.863  13.996  0.00  0.00      MEMB  
ATOM   2578 H11B CHL1M  31      28.997 -53.577  14.524  0.00  0.00      MEMB  
ATOM   2579  C9  CHL1M  31      30.815 -54.641  15.244  0.00  0.00      MEMB  
ATOM   2580  H9  CHL1M  31      30.097 -55.408  15.606  0.00  0.00      MEMB  
ATOM   2581  C10 CHL1M  31      31.265 -53.818  16.441  0.00  0.00      MEMB  
ATOM   2582  C19 CHL1M  31      32.058 -52.562  16.041  0.00  0.00      MEMB  
ATOM   2583 H19A CHL1M  31      32.318 -51.891  16.887  0.00  0.00      MEMB  
ATOM   2584 H19B CHL1M  31      33.054 -52.822  15.625  0.00  0.00      MEMB  
ATOM   2585 H19C CHL1M  31      31.485 -51.897  15.360  0.00  0.00      MEMB  
ATOM   2586  C1  CHL1M  31      29.949 -53.417  17.173  0.00  0.00      MEMB  
ATOM   2587  H1A CHL1M  31      29.410 -52.688  16.531  0.00  0.00      MEMB  
ATOM   2588  H1B CHL1M  31      29.385 -54.352  17.376  0.00  0.00      MEMB  
ATOM   2589  C2  CHL1M  31      30.118 -52.771  18.555  0.00  0.00      MEMB  
ATOM   2590  H2A CHL1M  31      29.131 -52.477  18.972  0.00  0.00      MEMB  
ATOM   2591  H2B CHL1M  31      30.711 -51.846  18.390  0.00  0.00      MEMB  
ATOM   2592  C20 CHL1M  31      31.462 -55.094   9.505  0.00  0.00      MEMB  
ATOM   2593  H20 CHL1M  31      32.378 -54.465   9.482  0.00  0.00      MEMB  
ATOM   2594  C21 CHL1M  31      30.309 -54.043   9.282  0.00  0.00      MEMB  
ATOM   2595 H21A CHL1M  31      29.344 -54.592   9.230  0.00  0.00      MEMB  
ATOM   2596 H21B CHL1M  31      30.503 -53.409   8.391  0.00  0.00      MEMB  
ATOM   2597 H21C CHL1M  31      30.418 -53.331  10.128  0.00  0.00      MEMB  
ATOM   2598  C22 CHL1M  31      31.604 -56.166   8.328  0.00  0.00      MEMB  
ATOM   2599 H22A CHL1M  31      32.534 -56.770   8.401  0.00  0.00      MEMB  
ATOM   2600 H22B CHL1M  31      30.697 -56.804   8.390  0.00  0.00      MEMB  
ATOM   2601  C23 CHL1M  31      31.770 -55.606   6.852  0.00  0.00      MEMB  
ATOM   2602 H23A CHL1M  31      30.809 -55.076   6.678  0.00  0.00      MEMB  
ATOM   2603 H23B CHL1M  31      32.651 -54.950   6.690  0.00  0.00      MEMB  
ATOM   2604  C24 CHL1M  31      31.807 -56.926   5.891  0.00  0.00      MEMB  
ATOM   2605 H24A CHL1M  31      32.771 -57.444   6.081  0.00  0.00      MEMB  
ATOM   2606 H24B CHL1M  31      30.997 -57.662   6.087  0.00  0.00      MEMB  
ATOM   2607  C25 CHL1M  31      31.774 -56.538   4.470  0.00  0.00      MEMB  
ATOM   2608  H25 CHL1M  31      31.069 -55.680   4.426  0.00  0.00      MEMB  
ATOM   2609  C26 CHL1M  31      33.157 -55.966   3.975  0.00  0.00      MEMB  
ATOM   2610 H26A CHL1M  31      32.915 -55.415   3.042  0.00  0.00      MEMB  
ATOM   2611 H26B CHL1M  31      33.551 -55.243   4.721  0.00  0.00      MEMB  
ATOM   2612 H26C CHL1M  31      33.849 -56.807   3.758  0.00  0.00      MEMB  
ATOM   2613  C27 CHL1M  31      31.268 -57.684   3.604  0.00  0.00      MEMB  
ATOM   2614 H27A CHL1M  31      32.083 -58.424   3.449  0.00  0.00      MEMB  
ATOM   2615 H27B CHL1M  31      30.511 -58.341   4.083  0.00  0.00      MEMB  
ATOM   2616 H27C CHL1M  31      30.984 -57.301   2.601  0.00  0.00      MEMB  
ATOM   2617  C3  CHL1M  32      28.572 -24.213  15.870  0.00  0.00      MEMB  
ATOM   2618  H3  CHL1M  32      29.175 -23.280  15.845  0.00  0.00      MEMB  
ATOM   2619  O3  CHL1M  32      28.606 -24.657  17.203  0.00  0.00      MEMB  
ATOM   2620  H3' CHL1M  32      27.736 -25.039  17.341  0.00  0.00      MEMB  
ATOM   2621  C4  CHL1M  32      27.110 -23.995  15.424  0.00  0.00      MEMB  
ATOM   2622  H4A CHL1M  32      26.415 -24.828  15.665  0.00  0.00      MEMB  
ATOM   2623  H4B CHL1M  32      26.691 -23.184  16.057  0.00  0.00      MEMB  
ATOM   2624  C5  CHL1M  32      27.055 -23.677  13.908  0.00  0.00      MEMB  
ATOM   2625  C6  CHL1M  32      26.536 -22.476  13.569  0.00  0.00      MEMB  
ATOM   2626  H6  CHL1M  32      26.109 -21.783  14.309  0.00  0.00      MEMB  
ATOM   2627  C7  CHL1M  32      26.366 -22.073  12.108  0.00  0.00      MEMB  
ATOM   2628  H7A CHL1M  32      25.354 -21.626  11.998  0.00  0.00      MEMB  
ATOM   2629  H7B CHL1M  32      27.029 -21.212  11.877  0.00  0.00      MEMB  
ATOM   2630  C8  CHL1M  32      26.628 -23.250  11.111  0.00  0.00      MEMB  
ATOM   2631  H8  CHL1M  32      25.855 -24.032  11.272  0.00  0.00      MEMB  
ATOM   2632  C14 CHL1M  32      26.763 -22.719   9.652  0.00  0.00      MEMB  
ATOM   2633  H14 CHL1M  32      27.570 -21.960   9.569  0.00  0.00      MEMB  
ATOM   2634  C15 CHL1M  32      25.632 -21.926   9.056  0.00  0.00      MEMB  
ATOM   2635 H15A CHL1M  32      24.695 -22.444   9.353  0.00  0.00      MEMB  
ATOM   2636 H15B CHL1M  32      25.543 -20.919   9.516  0.00  0.00      MEMB  
ATOM   2637  C16 CHL1M  32      25.977 -21.719   7.593  0.00  0.00      MEMB  
ATOM   2638 H16A CHL1M  32      25.122 -21.938   6.918  0.00  0.00      MEMB  
ATOM   2639 H16B CHL1M  32      26.367 -20.713   7.329  0.00  0.00      MEMB  
ATOM   2640  C17 CHL1M  32      27.091 -22.855   7.406  0.00  0.00      MEMB  
ATOM   2641  H17 CHL1M  32      28.074 -22.337   7.412  0.00  0.00      MEMB  
ATOM   2642  C13 CHL1M  32      27.099 -23.777   8.646  0.00  0.00      MEMB  
ATOM   2643  C18 CHL1M  32      25.932 -24.849   8.543  0.00  0.00      MEMB  
ATOM   2644 H18A CHL1M  32      26.158 -25.537   7.701  0.00  0.00      MEMB  
ATOM   2645 H18B CHL1M  32      25.808 -25.357   9.523  0.00  0.00      MEMB  
ATOM   2646 H18C CHL1M  32      24.919 -24.402   8.449  0.00  0.00      MEMB  
ATOM   2647  C12 CHL1M  32      28.448 -24.370   9.039  0.00  0.00      MEMB  
ATOM   2648 H12A CHL1M  32      28.721 -25.170   8.318  0.00  0.00      MEMB  
ATOM   2649 H12B CHL1M  32      29.119 -23.485   9.017  0.00  0.00      MEMB  
ATOM   2650  C11 CHL1M  32      28.475 -24.994  10.418  0.00  0.00      MEMB  
ATOM   2651 H11A CHL1M  32      27.934 -25.955  10.285  0.00  0.00      MEMB  
ATOM   2652 H11B CHL1M  32      29.528 -25.259  10.651  0.00  0.00      MEMB  
ATOM   2653  C9  CHL1M  32      27.899 -24.023  11.553  0.00  0.00      MEMB  
ATOM   2654  H9  CHL1M  32      28.629 -23.193  11.664  0.00  0.00      MEMB  
ATOM   2655  C10 CHL1M  32      27.687 -24.696  12.980  0.00  0.00      MEMB  
ATOM   2656  C19 CHL1M  32      26.915 -26.020  12.957  0.00  0.00      MEMB  
ATOM   2657 H19A CHL1M  32      27.634 -26.866  12.920  0.00  0.00      MEMB  
ATOM   2658 H19B CHL1M  32      26.487 -26.147  13.975  0.00  0.00      MEMB  
ATOM   2659 H19C CHL1M  32      26.055 -26.025  12.255  0.00  0.00      MEMB  
ATOM   2660  C1  CHL1M  32      29.111 -25.015  13.474  0.00  0.00      MEMB  
ATOM   2661  H1A CHL1M  32      29.529 -25.872  12.904  0.00  0.00      MEMB  
ATOM   2662  H1B CHL1M  32      29.683 -24.085  13.266  0.00  0.00      MEMB  
ATOM   2663  C2  CHL1M  32      29.169 -25.358  15.015  0.00  0.00      MEMB  
ATOM   2664  H2A CHL1M  32      30.142 -25.714  15.417  0.00  0.00      MEMB  
ATOM   2665  H2B CHL1M  32      28.437 -26.189  15.102  0.00  0.00      MEMB  
ATOM   2666  C20 CHL1M  32      26.880 -23.597   6.085  0.00  0.00      MEMB  
ATOM   2667  H20 CHL1M  32      25.928 -24.165   6.156  0.00  0.00      MEMB  
ATOM   2668  C21 CHL1M  32      28.087 -24.499   5.947  0.00  0.00      MEMB  
ATOM   2669 H21A CHL1M  32      29.022 -23.933   6.144  0.00  0.00      MEMB  
ATOM   2670 H21B CHL1M  32      28.035 -24.950   4.933  0.00  0.00      MEMB  
ATOM   2671 H21C CHL1M  32      28.024 -25.408   6.583  0.00  0.00      MEMB  
ATOM   2672  C22 CHL1M  32      26.780 -22.670   4.862  0.00  0.00      MEMB  
ATOM   2673 H22A CHL1M  32      26.063 -21.836   5.017  0.00  0.00      MEMB  
ATOM   2674 H22B CHL1M  32      27.746 -22.136   4.730  0.00  0.00      MEMB  
ATOM   2675  C23 CHL1M  32      26.349 -23.355   3.497  0.00  0.00      MEMB  
ATOM   2676 H23A CHL1M  32      27.155 -24.099   3.321  0.00  0.00      MEMB  
ATOM   2677 H23B CHL1M  32      25.337 -23.812   3.533  0.00  0.00      MEMB  
ATOM   2678  C24 CHL1M  32      26.420 -22.322   2.428  0.00  0.00      MEMB  
ATOM   2679 H24A CHL1M  32      25.787 -21.458   2.727  0.00  0.00      MEMB  
ATOM   2680 H24B CHL1M  32      27.449 -21.904   2.426  0.00  0.00      MEMB  
ATOM   2681  C25 CHL1M  32      25.834 -22.817   1.023  0.00  0.00      MEMB  
ATOM   2682  H25 CHL1M  32      24.766 -23.105   1.127  0.00  0.00      MEMB  
ATOM   2683  C26 CHL1M  32      25.878 -21.650   0.005  0.00  0.00      MEMB  
ATOM   2684 H26A CHL1M  32      26.935 -21.352  -0.161  0.00  0.00      MEMB  
ATOM   2685 H26B CHL1M  32      25.267 -21.888  -0.891  0.00  0.00      MEMB  
ATOM   2686 H26C CHL1M  32      25.372 -20.793   0.500  0.00  0.00      MEMB  
ATOM   2687  C27 CHL1M  32      26.615 -23.972   0.357  0.00  0.00      MEMB  
ATOM   2688 H27A CHL1M  32      26.672 -24.855   1.028  0.00  0.00      MEMB  
ATOM   2689 H27B CHL1M  32      26.035 -24.289  -0.535  0.00  0.00      MEMB  
ATOM   2690 H27C CHL1M  32      27.637 -23.574   0.176  0.00  0.00      MEMB  
ATOM   2691  C3  CHL1M  33      -7.314  59.495  17.544  0.00  0.00      MEMB  
ATOM   2692  H3  CHL1M  33      -6.365  60.050  17.706  0.00  0.00      MEMB  
ATOM   2693  O3  CHL1M  33      -7.760  59.187  18.872  0.00  0.00      MEMB  
ATOM   2694  H3' CHL1M  33      -8.252  58.371  18.751  0.00  0.00      MEMB  
ATOM   2695  C4  CHL1M  33      -8.358  60.315  16.791  0.00  0.00      MEMB  
ATOM   2696  H4A CHL1M  33      -9.329  59.779  16.842  0.00  0.00      MEMB  
ATOM   2697  H4B CHL1M  33      -8.479  61.243  17.390  0.00  0.00      MEMB  
ATOM   2698  C5  CHL1M  33      -7.942  60.672  15.416  0.00  0.00      MEMB  
ATOM   2699  C6  CHL1M  33      -7.798  61.919  14.972  0.00  0.00      MEMB  
ATOM   2700  H6  CHL1M  33      -7.791  62.718  15.727  0.00  0.00      MEMB  
ATOM   2701  C7  CHL1M  33      -7.464  62.353  13.604  0.00  0.00      MEMB  
ATOM   2702  H7A CHL1M  33      -8.078  63.194  13.216  0.00  0.00      MEMB  
ATOM   2703  H7B CHL1M  33      -6.399  62.660  13.532  0.00  0.00      MEMB  
ATOM   2704  C8  CHL1M  33      -7.617  61.129  12.617  0.00  0.00      MEMB  
ATOM   2705  H8  CHL1M  33      -8.702  61.116  12.382  0.00  0.00      MEMB  
ATOM   2706  C14 CHL1M  33      -6.937  61.514  11.294  0.00  0.00      MEMB  
ATOM   2707  H14 CHL1M  33      -5.874  61.687  11.569  0.00  0.00      MEMB  
ATOM   2708  C15 CHL1M  33      -7.262  62.784  10.523  0.00  0.00      MEMB  
ATOM   2709 H15A CHL1M  33      -8.370  62.858  10.566  0.00  0.00      MEMB  
ATOM   2710 H15B CHL1M  33      -6.667  63.691  10.764  0.00  0.00      MEMB  
ATOM   2711  C16 CHL1M  33      -6.840  62.568   9.026  0.00  0.00      MEMB  
ATOM   2712 H16A CHL1M  33      -7.792  62.757   8.484  0.00  0.00      MEMB  
ATOM   2713 H16B CHL1M  33      -6.102  63.341   8.722  0.00  0.00      MEMB  
ATOM   2714  C17 CHL1M  33      -6.260  61.157   8.989  0.00  0.00      MEMB  
ATOM   2715  H17 CHL1M  33      -5.183  61.226   9.251  0.00  0.00      MEMB  
ATOM   2716  C13 CHL1M  33      -6.924  60.421  10.248  0.00  0.00      MEMB  
ATOM   2717  C18 CHL1M  33      -8.367  60.105   9.760  0.00  0.00      MEMB  
ATOM   2718 H18A CHL1M  33      -8.992  60.986   9.499  0.00  0.00      MEMB  
ATOM   2719 H18B CHL1M  33      -8.320  59.499   8.830  0.00  0.00      MEMB  
ATOM   2720 H18C CHL1M  33      -8.981  59.559  10.507  0.00  0.00      MEMB  
ATOM   2721  C12 CHL1M  33      -6.256  59.163  10.848  0.00  0.00      MEMB  
ATOM   2722 H12A CHL1M  33      -6.352  58.263  10.204  0.00  0.00      MEMB  
ATOM   2723 H12B CHL1M  33      -5.186  59.392  11.042  0.00  0.00      MEMB  
ATOM   2724  C11 CHL1M  33      -6.908  58.630  12.142  0.00  0.00      MEMB  
ATOM   2725 H11A CHL1M  33      -7.916  58.277  11.836  0.00  0.00      MEMB  
ATOM   2726 H11B CHL1M  33      -6.348  57.730  12.474  0.00  0.00      MEMB  
ATOM   2727  C9  CHL1M  33      -7.086  59.828  13.211  0.00  0.00      MEMB  
ATOM   2728  H9  CHL1M  33      -6.059  60.154  13.482  0.00  0.00      MEMB  
ATOM   2729  C10 CHL1M  33      -7.702  59.396  14.576  0.00  0.00      MEMB  
ATOM   2730  C19 CHL1M  33      -9.085  58.698  14.319  0.00  0.00      MEMB  
ATOM   2731 H19A CHL1M  33     -10.033  59.271  14.233  0.00  0.00      MEMB  
ATOM   2732 H19B CHL1M  33      -9.156  58.212  13.323  0.00  0.00      MEMB  
ATOM   2733 H19C CHL1M  33      -9.248  57.986  15.157  0.00  0.00      MEMB  
ATOM   2734  C1  CHL1M  33      -6.773  58.456  15.238  0.00  0.00      MEMB  
ATOM   2735  H1A CHL1M  33      -6.851  57.504  14.671  0.00  0.00      MEMB  
ATOM   2736  H1B CHL1M  33      -5.744  58.873  15.202  0.00  0.00      MEMB  
ATOM   2737  C2  CHL1M  33      -7.099  58.241  16.762  0.00  0.00      MEMB  
ATOM   2738  H2A CHL1M  33      -6.330  57.565  17.192  0.00  0.00      MEMB  
ATOM   2739  H2B CHL1M  33      -8.044  57.658  16.725  0.00  0.00      MEMB  
ATOM   2740  C20 CHL1M  33      -6.272  60.521   7.627  0.00  0.00      MEMB  
ATOM   2741  H20 CHL1M  33      -7.201  59.976   7.355  0.00  0.00      MEMB  
ATOM   2742  C21 CHL1M  33      -5.162  59.406   7.657  0.00  0.00      MEMB  
ATOM   2743 H21A CHL1M  33      -5.059  58.836   8.605  0.00  0.00      MEMB  
ATOM   2744 H21B CHL1M  33      -4.187  59.854   7.371  0.00  0.00      MEMB  
ATOM   2745 H21C CHL1M  33      -5.502  58.648   6.919  0.00  0.00      MEMB  
ATOM   2746  C22 CHL1M  33      -6.093  61.465   6.442  0.00  0.00      MEMB  
ATOM   2747 H22A CHL1M  33      -6.901  62.226   6.501  0.00  0.00      MEMB  
ATOM   2748 H22B CHL1M  33      -5.139  62.032   6.498  0.00  0.00      MEMB  
ATOM   2749  C23 CHL1M  33      -6.232  60.855   5.028  0.00  0.00      MEMB  
ATOM   2750 H23A CHL1M  33      -5.294  60.279   4.879  0.00  0.00      MEMB  
ATOM   2751 H23B CHL1M  33      -7.132  60.206   4.974  0.00  0.00      MEMB  
ATOM   2752  C24 CHL1M  33      -6.397  61.950   3.961  0.00  0.00      MEMB  
ATOM   2753 H24A CHL1M  33      -7.302  62.562   4.163  0.00  0.00      MEMB  
ATOM   2754 H24B CHL1M  33      -5.493  62.596   3.996  0.00  0.00      MEMB  
ATOM   2755  C25 CHL1M  33      -6.654  61.374   2.541  0.00  0.00      MEMB  
ATOM   2756  H25 CHL1M  33      -7.509  60.679   2.687  0.00  0.00      MEMB  
ATOM   2757  C26 CHL1M  33      -7.021  62.550   1.559  0.00  0.00      MEMB  
ATOM   2758 H26A CHL1M  33      -7.183  62.286   0.492  0.00  0.00      MEMB  
ATOM   2759 H26B CHL1M  33      -7.855  63.164   1.959  0.00  0.00      MEMB  
ATOM   2760 H26C CHL1M  33      -6.094  63.157   1.634  0.00  0.00      MEMB  
ATOM   2761  C27 CHL1M  33      -5.426  60.614   2.082  0.00  0.00      MEMB  
ATOM   2762 H27A CHL1M  33      -5.076  59.907   2.864  0.00  0.00      MEMB  
ATOM   2763 H27B CHL1M  33      -5.604  60.049   1.143  0.00  0.00      MEMB  
ATOM   2764 H27C CHL1M  33      -4.537  61.252   1.891  0.00  0.00      MEMB  
ATOM   2765  C3  CHL1M  34      10.243  55.742  18.414  0.00  0.00      MEMB  
ATOM   2766  H3  CHL1M  34       9.913  56.802  18.374  0.00  0.00      MEMB  
ATOM   2767  O3  CHL1M  34      10.242  55.321  19.786  0.00  0.00      MEMB  
ATOM   2768  H3' CHL1M  34      10.353  54.379  19.937  0.00  0.00      MEMB  
ATOM   2769  C4  CHL1M  34       9.241  54.995  17.565  0.00  0.00      MEMB  
ATOM   2770  H4A CHL1M  34       9.405  53.914  17.764  0.00  0.00      MEMB  
ATOM   2771  H4B CHL1M  34       8.212  55.140  17.959  0.00  0.00      MEMB  
ATOM   2772  C5  CHL1M  34       9.338  55.285  16.043  0.00  0.00      MEMB  
ATOM   2773  C6  CHL1M  34       8.213  55.484  15.320  0.00  0.00      MEMB  
ATOM   2774  H6  CHL1M  34       7.204  55.433  15.755  0.00  0.00      MEMB  
ATOM   2775  C7  CHL1M  34       8.134  55.600  13.790  0.00  0.00      MEMB  
ATOM   2776  H7A CHL1M  34       7.480  54.776  13.434  0.00  0.00      MEMB  
ATOM   2777  H7B CHL1M  34       7.737  56.607  13.538  0.00  0.00      MEMB  
ATOM   2778  C8  CHL1M  34       9.497  55.399  13.232  0.00  0.00      MEMB  
ATOM   2779  H8  CHL1M  34       9.775  54.326  13.147  0.00  0.00      MEMB  
ATOM   2780  C14 CHL1M  34       9.601  55.990  11.767  0.00  0.00      MEMB  
ATOM   2781  H14 CHL1M  34       9.413  57.076  11.908  0.00  0.00      MEMB  
ATOM   2782  C15 CHL1M  34       8.527  55.732  10.749  0.00  0.00      MEMB  
ATOM   2783 H15A CHL1M  34       8.127  54.697  10.689  0.00  0.00      MEMB  
ATOM   2784 H15B CHL1M  34       7.670  56.416  10.928  0.00  0.00      MEMB  
ATOM   2785  C16 CHL1M  34       9.165  56.202   9.466  0.00  0.00      MEMB  
ATOM   2786 H16A CHL1M  34       9.023  55.315   8.813  0.00  0.00      MEMB  
ATOM   2787 H16B CHL1M  34       8.545  57.034   9.071  0.00  0.00      MEMB  
ATOM   2788  C17 CHL1M  34      10.583  56.699   9.747  0.00  0.00      MEMB  
ATOM   2789  H17 CHL1M  34      10.622  57.780  10.001  0.00  0.00      MEMB  
ATOM   2790  C13 CHL1M  34      10.928  56.016  11.043  0.00  0.00      MEMB  
ATOM   2791  C18 CHL1M  34      11.362  54.492  10.725  0.00  0.00      MEMB  
ATOM   2792 H18A CHL1M  34      11.440  54.032  11.733  0.00  0.00      MEMB  
ATOM   2793 H18B CHL1M  34      10.542  53.973  10.182  0.00  0.00      MEMB  
ATOM   2794 H18C CHL1M  34      12.355  54.352  10.247  0.00  0.00      MEMB  
ATOM   2795  C12 CHL1M  34      11.959  56.642  11.926  0.00  0.00      MEMB  
ATOM   2796 H12A CHL1M  34      12.990  56.593  11.514  0.00  0.00      MEMB  
ATOM   2797 H12B CHL1M  34      11.684  57.699  12.127  0.00  0.00      MEMB  
ATOM   2798  C11 CHL1M  34      12.002  56.026  13.299  0.00  0.00      MEMB  
ATOM   2799 H11A CHL1M  34      12.365  54.987  13.147  0.00  0.00      MEMB  
ATOM   2800 H11B CHL1M  34      12.770  56.543  13.913  0.00  0.00      MEMB  
ATOM   2801  C9  CHL1M  34      10.670  56.004  14.038  0.00  0.00      MEMB  
ATOM   2802  H9  CHL1M  34      10.341  57.062  14.111  0.00  0.00      MEMB  
ATOM   2803  C10 CHL1M  34      10.765  55.364  15.501  0.00  0.00      MEMB  
ATOM   2804  C19 CHL1M  34      11.178  53.843  15.384  0.00  0.00      MEMB  
ATOM   2805 H19A CHL1M  34      10.376  53.233  14.916  0.00  0.00      MEMB  
ATOM   2806 H19B CHL1M  34      12.071  53.871  14.723  0.00  0.00      MEMB  
ATOM   2807 H19C CHL1M  34      11.513  53.449  16.367  0.00  0.00      MEMB  
ATOM   2808  C1  CHL1M  34      11.777  56.179  16.460  0.00  0.00      MEMB  
ATOM   2809  H1A CHL1M  34      12.782  56.005  16.020  0.00  0.00      MEMB  
ATOM   2810  H1B CHL1M  34      11.598  57.274  16.408  0.00  0.00      MEMB  
ATOM   2811  C2  CHL1M  34      11.712  55.665  17.897  0.00  0.00      MEMB  
ATOM   2812  H2A CHL1M  34      12.266  56.263  18.652  0.00  0.00      MEMB  
ATOM   2813  H2B CHL1M  34      12.089  54.621  17.869  0.00  0.00      MEMB  
ATOM   2814  C20 CHL1M  34      11.548  56.547   8.571  0.00  0.00      MEMB  
ATOM   2815  H20 CHL1M  34      11.733  55.506   8.231  0.00  0.00      MEMB  
ATOM   2816  C21 CHL1M  34      12.836  57.208   8.945  0.00  0.00      MEMB  
ATOM   2817 H21A CHL1M  34      13.382  56.626   9.718  0.00  0.00      MEMB  
ATOM   2818 H21B CHL1M  34      12.795  58.245   9.340  0.00  0.00      MEMB  
ATOM   2819 H21C CHL1M  34      13.530  57.309   8.083  0.00  0.00      MEMB  
ATOM   2820  C22 CHL1M  34      10.905  57.373   7.456  0.00  0.00      MEMB  
ATOM   2821 H22A CHL1M  34       9.984  56.850   7.120  0.00  0.00      MEMB  
ATOM   2822 H22B CHL1M  34      10.653  58.418   7.735  0.00  0.00      MEMB  
ATOM   2823  C23 CHL1M  34      11.666  57.459   6.177  0.00  0.00      MEMB  
ATOM   2824 H23A CHL1M  34      12.644  57.974   6.285  0.00  0.00      MEMB  
ATOM   2825 H23B CHL1M  34      11.810  56.408   5.845  0.00  0.00      MEMB  
ATOM   2826  C24 CHL1M  34      10.796  58.208   5.123  0.00  0.00      MEMB  
ATOM   2827 H24A CHL1M  34       9.824  57.679   5.018  0.00  0.00      MEMB  
ATOM   2828 H24B CHL1M  34      10.502  59.174   5.585  0.00  0.00      MEMB  
ATOM   2829  C25 CHL1M  34      11.498  58.416   3.793  0.00  0.00      MEMB  
ATOM   2830  H25 CHL1M  34      10.808  58.961   3.115  0.00  0.00      MEMB  
ATOM   2831  C26 CHL1M  34      12.771  59.348   3.986  0.00  0.00      MEMB  
ATOM   2832 H26A CHL1M  34      12.503  60.264   4.554  0.00  0.00      MEMB  
ATOM   2833 H26B CHL1M  34      13.558  58.780   4.527  0.00  0.00      MEMB  
ATOM   2834 H26C CHL1M  34      13.098  59.786   3.019  0.00  0.00      MEMB  
ATOM   2835  C27 CHL1M  34      11.955  57.099   3.241  0.00  0.00      MEMB  
ATOM   2836 H27A CHL1M  34      11.038  56.484   3.111  0.00  0.00      MEMB  
ATOM   2837 H27B CHL1M  34      12.383  57.362   2.250  0.00  0.00      MEMB  
ATOM   2838 H27C CHL1M  34      12.733  56.661   3.902  0.00  0.00      MEMB  
ATOM   2839  C3  CHL1M  35      55.123  17.852  18.945  0.00  0.00      MEMB  
ATOM   2840  H3  CHL1M  35      55.957  17.535  18.283  0.00  0.00      MEMB  
ATOM   2841  O3  CHL1M  35      55.473  17.588  20.313  0.00  0.00      MEMB  
ATOM   2842  H3' CHL1M  35      54.782  18.031  20.810  0.00  0.00      MEMB  
ATOM   2843  C4  CHL1M  35      54.927  19.394  18.679  0.00  0.00      MEMB  
ATOM   2844  H4A CHL1M  35      54.122  19.591  19.418  0.00  0.00      MEMB  
ATOM   2845  H4B CHL1M  35      55.838  19.990  18.902  0.00  0.00      MEMB  
ATOM   2846  C5  CHL1M  35      54.406  19.668  17.296  0.00  0.00      MEMB  
ATOM   2847  C6  CHL1M  35      55.022  20.466  16.379  0.00  0.00      MEMB  
ATOM   2848  H6  CHL1M  35      55.989  20.899  16.675  0.00  0.00      MEMB  
ATOM   2849  C7  CHL1M  35      54.555  20.608  14.965  0.00  0.00      MEMB  
ATOM   2850  H7A CHL1M  35      54.558  21.676  14.659  0.00  0.00      MEMB  
ATOM   2851  H7B CHL1M  35      55.195  19.938  14.352  0.00  0.00      MEMB  
ATOM   2852  C8  CHL1M  35      53.060  20.194  14.694  0.00  0.00      MEMB  
ATOM   2853  H8  CHL1M  35      52.411  21.037  15.014  0.00  0.00      MEMB  
ATOM   2854  C14 CHL1M  35      52.911  19.973  13.182  0.00  0.00      MEMB  
ATOM   2855  H14 CHL1M  35      53.431  19.020  12.945  0.00  0.00      MEMB  
ATOM   2856  C15 CHL1M  35      53.385  20.988  12.239  0.00  0.00      MEMB  
ATOM   2857 H15A CHL1M  35      53.039  21.982  12.596  0.00  0.00      MEMB  
ATOM   2858 H15B CHL1M  35      54.488  21.046  12.122  0.00  0.00      MEMB  
ATOM   2859  C16 CHL1M  35      52.674  20.788  10.884  0.00  0.00      MEMB  
ATOM   2860 H16A CHL1M  35      51.996  21.638  10.652  0.00  0.00      MEMB  
ATOM   2861 H16B CHL1M  35      53.328  20.558  10.016  0.00  0.00      MEMB  
ATOM   2862  C17 CHL1M  35      51.716  19.624  11.182  0.00  0.00      MEMB  
ATOM   2863  H17 CHL1M  35      52.374  18.731  11.115  0.00  0.00      MEMB  
ATOM   2864  C13 CHL1M  35      51.470  19.716  12.682  0.00  0.00      MEMB  
ATOM   2865  C18 CHL1M  35      50.575  20.978  13.046  0.00  0.00      MEMB  
ATOM   2866 H18A CHL1M  35      50.911  21.840  12.431  0.00  0.00      MEMB  
ATOM   2867 H18B CHL1M  35      49.576  20.772  12.605  0.00  0.00      MEMB  
ATOM   2868 H18C CHL1M  35      50.452  21.144  14.137  0.00  0.00      MEMB  
ATOM   2869  C12 CHL1M  35      50.984  18.457  13.509  0.00  0.00      MEMB  
ATOM   2870 H12A CHL1M  35      49.885  18.392  13.358  0.00  0.00      MEMB  
ATOM   2871 H12B CHL1M  35      51.361  17.490  13.114  0.00  0.00      MEMB  
ATOM   2872  C11 CHL1M  35      51.303  18.527  15.051  0.00  0.00      MEMB  
ATOM   2873 H11A CHL1M  35      50.519  19.191  15.473  0.00  0.00      MEMB  
ATOM   2874 H11B CHL1M  35      51.015  17.536  15.461  0.00  0.00      MEMB  
ATOM   2875  C9  CHL1M  35      52.741  18.915  15.374  0.00  0.00      MEMB  
ATOM   2876  H9  CHL1M  35      53.354  18.161  14.835  0.00  0.00      MEMB  
ATOM   2877  C10 CHL1M  35      53.102  18.936  16.925  0.00  0.00      MEMB  
ATOM   2878  C19 CHL1M  35      51.974  19.577  17.750  0.00  0.00      MEMB  
ATOM   2879 H19A CHL1M  35      51.754  20.571  17.305  0.00  0.00      MEMB  
ATOM   2880 H19B CHL1M  35      50.947  19.155  17.725  0.00  0.00      MEMB  
ATOM   2881 H19C CHL1M  35      52.294  19.771  18.796  0.00  0.00      MEMB  
ATOM   2882  C1  CHL1M  35      53.374  17.451  17.231  0.00  0.00      MEMB  
ATOM   2883  H1A CHL1M  35      52.499  16.822  16.962  0.00  0.00      MEMB  
ATOM   2884  H1B CHL1M  35      54.141  17.030  16.547  0.00  0.00      MEMB  
ATOM   2885  C2  CHL1M  35      53.769  17.196  18.646  0.00  0.00      MEMB  
ATOM   2886  H2A CHL1M  35      53.837  16.087  18.670  0.00  0.00      MEMB  
ATOM   2887  H2B CHL1M  35      52.962  17.545  19.325  0.00  0.00      MEMB  
ATOM   2888  C20 CHL1M  35      50.519  19.450  10.225  0.00  0.00      MEMB  
ATOM   2889  H20 CHL1M  35      49.762  20.246  10.391  0.00  0.00      MEMB  
ATOM   2890  C21 CHL1M  35      49.897  18.103  10.397  0.00  0.00      MEMB  
ATOM   2891 H21A CHL1M  35      49.164  18.112  11.231  0.00  0.00      MEMB  
ATOM   2892 H21B CHL1M  35      50.632  17.300  10.620  0.00  0.00      MEMB  
ATOM   2893 H21C CHL1M  35      49.344  17.828   9.473  0.00  0.00      MEMB  
ATOM   2894  C22 CHL1M  35      50.999  19.645   8.764  0.00  0.00      MEMB  
ATOM   2895 H22A CHL1M  35      51.583  20.589   8.809  0.00  0.00      MEMB  
ATOM   2896 H22B CHL1M  35      51.706  18.834   8.487  0.00  0.00      MEMB  
ATOM   2897  C23 CHL1M  35      49.982  19.792   7.700  0.00  0.00      MEMB  
ATOM   2898 H23A CHL1M  35      49.382  18.858   7.741  0.00  0.00      MEMB  
ATOM   2899 H23B CHL1M  35      49.347  20.696   7.827  0.00  0.00      MEMB  
ATOM   2900  C24 CHL1M  35      50.585  19.696   6.296  0.00  0.00      MEMB  
ATOM   2901 H24A CHL1M  35      51.307  20.512   6.082  0.00  0.00      MEMB  
ATOM   2902 H24B CHL1M  35      51.066  18.695   6.283  0.00  0.00      MEMB  
ATOM   2903  C25 CHL1M  35      49.640  19.657   5.043  0.00  0.00      MEMB  
ATOM   2904  H25 CHL1M  35      48.777  19.014   5.320  0.00  0.00      MEMB  
ATOM   2905  C26 CHL1M  35      49.135  21.074   4.781  0.00  0.00      MEMB  
ATOM   2906 H26A CHL1M  35      48.409  21.382   5.564  0.00  0.00      MEMB  
ATOM   2907 H26B CHL1M  35      50.045  21.711   4.807  0.00  0.00      MEMB  
ATOM   2908 H26C CHL1M  35      48.547  21.176   3.844  0.00  0.00      MEMB  
ATOM   2909  C27 CHL1M  35      50.355  19.099   3.798  0.00  0.00      MEMB  
ATOM   2910 H27A CHL1M  35      51.230  19.722   3.514  0.00  0.00      MEMB  
ATOM   2911 H27B CHL1M  35      50.666  18.047   3.973  0.00  0.00      MEMB  
ATOM   2912 H27C CHL1M  35      49.579  19.103   3.003  0.00  0.00      MEMB  
ATOM   2913  C3  CHL1M  36     -45.625 -31.913  14.867  0.00  0.00      MEMB  
ATOM   2914  H3  CHL1M  36     -46.362 -31.194  14.450  0.00  0.00      MEMB  
ATOM   2915  O3  CHL1M  36     -45.810 -31.875  16.314  0.00  0.00      MEMB  
ATOM   2916  H3' CHL1M  36     -46.581 -31.381  16.602  0.00  0.00      MEMB  
ATOM   2917  C4  CHL1M  36     -45.688 -33.332  14.292  0.00  0.00      MEMB  
ATOM   2918  H4A CHL1M  36     -44.807 -33.852  14.725  0.00  0.00      MEMB  
ATOM   2919  H4B CHL1M  36     -46.558 -33.905  14.679  0.00  0.00      MEMB  
ATOM   2920  C5  CHL1M  36     -45.505 -33.380  12.782  0.00  0.00      MEMB  
ATOM   2921  C6  CHL1M  36     -46.448 -33.881  11.956  0.00  0.00      MEMB  
ATOM   2922  H6  CHL1M  36     -47.383 -34.352  12.295  0.00  0.00      MEMB  
ATOM   2923  C7  CHL1M  36     -46.332 -33.786  10.433  0.00  0.00      MEMB  
ATOM   2924  H7A CHL1M  36     -46.763 -34.633   9.858  0.00  0.00      MEMB  
ATOM   2925  H7B CHL1M  36     -47.042 -33.013  10.068  0.00  0.00      MEMB  
ATOM   2926  C8  CHL1M  36     -44.927 -33.454   9.892  0.00  0.00      MEMB  
ATOM   2927  H8  CHL1M  36     -44.359 -34.401  10.017  0.00  0.00      MEMB  
ATOM   2928  C14 CHL1M  36     -45.058 -32.960   8.433  0.00  0.00      MEMB  
ATOM   2929  H14 CHL1M  36     -45.539 -31.965   8.542  0.00  0.00      MEMB  
ATOM   2930  C15 CHL1M  36     -45.866 -33.629   7.328  0.00  0.00      MEMB  
ATOM   2931 H15A CHL1M  36     -45.849 -34.721   7.533  0.00  0.00      MEMB  
ATOM   2932 H15B CHL1M  36     -46.877 -33.173   7.399  0.00  0.00      MEMB  
ATOM   2933  C16 CHL1M  36     -45.196 -33.191   6.047  0.00  0.00      MEMB  
ATOM   2934 H16A CHL1M  36     -44.646 -34.032   5.574  0.00  0.00      MEMB  
ATOM   2935 H16B CHL1M  36     -45.810 -32.695   5.265  0.00  0.00      MEMB  
ATOM   2936  C17 CHL1M  36     -44.080 -32.272   6.449  0.00  0.00      MEMB  
ATOM   2937  H17 CHL1M  36     -44.600 -31.299   6.573  0.00  0.00      MEMB  
ATOM   2938  C13 CHL1M  36     -43.648 -32.708   7.884  0.00  0.00      MEMB  
ATOM   2939  C18 CHL1M  36     -42.745 -33.906   7.846  0.00  0.00      MEMB  
ATOM   2940 H18A CHL1M  36     -43.217 -34.688   7.214  0.00  0.00      MEMB  
ATOM   2941 H18B CHL1M  36     -41.771 -33.543   7.454  0.00  0.00      MEMB  
ATOM   2942 H18C CHL1M  36     -42.440 -34.356   8.815  0.00  0.00      MEMB  
ATOM   2943  C12 CHL1M  36     -43.020 -31.638   8.737  0.00  0.00      MEMB  
ATOM   2944 H12A CHL1M  36     -42.007 -31.377   8.363  0.00  0.00      MEMB  
ATOM   2945 H12B CHL1M  36     -43.644 -30.718   8.707  0.00  0.00      MEMB  
ATOM   2946  C11 CHL1M  36     -42.922 -32.045  10.218  0.00  0.00      MEMB  
ATOM   2947 H11A CHL1M  36     -42.191 -32.873  10.331  0.00  0.00      MEMB  
ATOM   2948 H11B CHL1M  36     -42.569 -31.229  10.884  0.00  0.00      MEMB  
ATOM   2949  C9  CHL1M  36     -44.278 -32.403  10.812  0.00  0.00      MEMB  
ATOM   2950  H9  CHL1M  36     -44.935 -31.536  10.584  0.00  0.00      MEMB  
ATOM   2951  C10 CHL1M  36     -44.243 -32.653  12.317  0.00  0.00      MEMB  
ATOM   2952  C19 CHL1M  36     -42.938 -33.578  12.579  0.00  0.00      MEMB  
ATOM   2953 H19A CHL1M  36     -42.976 -34.419  11.854  0.00  0.00      MEMB  
ATOM   2954 H19B CHL1M  36     -42.069 -32.893  12.488  0.00  0.00      MEMB  
ATOM   2955 H19C CHL1M  36     -43.009 -33.826  13.660  0.00  0.00      MEMB  
ATOM   2956  C1  CHL1M  36     -44.112 -31.293  13.051  0.00  0.00      MEMB  
ATOM   2957  H1A CHL1M  36     -43.106 -30.864  12.854  0.00  0.00      MEMB  
ATOM   2958  H1B CHL1M  36     -44.799 -30.532  12.623  0.00  0.00      MEMB  
ATOM   2959  C2  CHL1M  36     -44.245 -31.341  14.522  0.00  0.00      MEMB  
ATOM   2960  H2A CHL1M  36     -44.081 -30.350  14.997  0.00  0.00      MEMB  
ATOM   2961  H2B CHL1M  36     -43.470 -32.009  14.955  0.00  0.00      MEMB  
ATOM   2962  C20 CHL1M  36     -42.899 -32.017   5.477  0.00  0.00      MEMB  
ATOM   2963  H20 CHL1M  36     -42.012 -31.965   6.144  0.00  0.00      MEMB  
ATOM   2964  C21 CHL1M  36     -43.121 -30.571   4.995  0.00  0.00      MEMB  
ATOM   2965 H21A CHL1M  36     -43.808 -30.461   4.129  0.00  0.00      MEMB  
ATOM   2966 H21B CHL1M  36     -42.131 -30.134   4.743  0.00  0.00      MEMB  
ATOM   2967 H21C CHL1M  36     -43.503 -29.832   5.731  0.00  0.00      MEMB  
ATOM   2968  C22 CHL1M  36     -42.756 -32.990   4.263  0.00  0.00      MEMB  
ATOM   2969 H22A CHL1M  36     -42.565 -34.009   4.664  0.00  0.00      MEMB  
ATOM   2970 H22B CHL1M  36     -43.707 -32.986   3.690  0.00  0.00      MEMB  
ATOM   2971  C23 CHL1M  36     -41.548 -32.699   3.325  0.00  0.00      MEMB  
ATOM   2972 H23A CHL1M  36     -40.904 -31.940   3.821  0.00  0.00      MEMB  
ATOM   2973 H23B CHL1M  36     -40.980 -33.649   3.232  0.00  0.00      MEMB  
ATOM   2974  C24 CHL1M  36     -41.925 -32.071   1.965  0.00  0.00      MEMB  
ATOM   2975 H24A CHL1M  36     -42.637 -32.716   1.407  0.00  0.00      MEMB  
ATOM   2976 H24B CHL1M  36     -42.520 -31.148   2.136  0.00  0.00      MEMB  
ATOM   2977  C25 CHL1M  36     -40.640 -31.812   1.117  0.00  0.00      MEMB  
ATOM   2978  H25 CHL1M  36     -39.791 -32.512   1.273  0.00  0.00      MEMB  
ATOM   2979  C26 CHL1M  36     -40.772 -31.832  -0.411  0.00  0.00      MEMB  
ATOM   2980 H26A CHL1M  36     -39.910 -31.372  -0.939  0.00  0.00      MEMB  
ATOM   2981 H26B CHL1M  36     -40.994 -32.866  -0.754  0.00  0.00      MEMB  
ATOM   2982 H26C CHL1M  36     -41.627 -31.214  -0.760  0.00  0.00      MEMB  
ATOM   2983  C27 CHL1M  36     -39.990 -30.442   1.494  0.00  0.00      MEMB  
ATOM   2984 H27A CHL1M  36     -39.481 -30.044   0.590  0.00  0.00      MEMB  
ATOM   2985 H27B CHL1M  36     -40.806 -29.700   1.622  0.00  0.00      MEMB  
ATOM   2986 H27C CHL1M  36     -39.352 -30.476   2.403  0.00  0.00      MEMB  
ATOM   2987  C3  CHL1M  37      -0.295 -23.233  16.278  0.00  0.00      MEMB  
ATOM   2988  H3  CHL1M  37      -0.666 -22.192  16.164  0.00  0.00      MEMB  
ATOM   2989  O3  CHL1M  37      -0.419 -23.725  17.609  0.00  0.00      MEMB  
ATOM   2990  H3' CHL1M  37      -0.215 -24.663  17.610  0.00  0.00      MEMB  
ATOM   2991  C4  CHL1M  37      -1.089 -24.161  15.343  0.00  0.00      MEMB  
ATOM   2992  H4A CHL1M  37      -0.726 -25.190  15.553  0.00  0.00      MEMB  
ATOM   2993  H4B CHL1M  37      -2.135 -24.019  15.688  0.00  0.00      MEMB  
ATOM   2994  C5  CHL1M  37      -0.835 -23.668  13.945  0.00  0.00      MEMB  
ATOM   2995  C6  CHL1M  37      -1.841 -23.260  13.177  0.00  0.00      MEMB  
ATOM   2996  H6  CHL1M  37      -2.814 -23.270  13.690  0.00  0.00      MEMB  
ATOM   2997  C7  CHL1M  37      -1.733 -22.775  11.735  0.00  0.00      MEMB  
ATOM   2998  H7A CHL1M  37      -2.525 -23.312  11.170  0.00  0.00      MEMB  
ATOM   2999  H7B CHL1M  37      -1.912 -21.682  11.660  0.00  0.00      MEMB  
ATOM   3000  C8  CHL1M  37      -0.355 -23.186  11.133  0.00  0.00      MEMB  
ATOM   3001  H8  CHL1M  37      -0.349 -24.256  10.833  0.00  0.00      MEMB  
ATOM   3002  C14 CHL1M  37      -0.030 -22.388   9.851  0.00  0.00      MEMB  
ATOM   3003  H14 CHL1M  37      -0.184 -21.353  10.225  0.00  0.00      MEMB  
ATOM   3004  C15 CHL1M  37      -0.944 -22.535   8.623  0.00  0.00      MEMB  
ATOM   3005 H15A CHL1M  37      -1.045 -23.609   8.355  0.00  0.00      MEMB  
ATOM   3006 H15B CHL1M  37      -1.968 -22.154   8.823  0.00  0.00      MEMB  
ATOM   3007  C16 CHL1M  37      -0.190 -21.952   7.472  0.00  0.00      MEMB  
ATOM   3008 H16A CHL1M  37      -0.333 -22.692   6.656  0.00  0.00      MEMB  
ATOM   3009 H16B CHL1M  37      -0.514 -20.956   7.102  0.00  0.00      MEMB  
ATOM   3010  C17 CHL1M  37       1.296 -21.759   7.889  0.00  0.00      MEMB  
ATOM   3011  H17 CHL1M  37       1.295 -20.689   8.188  0.00  0.00      MEMB  
ATOM   3012  C13 CHL1M  37       1.333 -22.570   9.160  0.00  0.00      MEMB  
ATOM   3013  C18 CHL1M  37       1.513 -24.112   8.828  0.00  0.00      MEMB  
ATOM   3014 H18A CHL1M  37       0.909 -24.543   8.002  0.00  0.00      MEMB  
ATOM   3015 H18B CHL1M  37       2.577 -24.275   8.553  0.00  0.00      MEMB  
ATOM   3016 H18C CHL1M  37       1.379 -24.530   9.849  0.00  0.00      MEMB  
ATOM   3017  C12 CHL1M  37       2.383 -22.026  10.218  0.00  0.00      MEMB  
ATOM   3018 H12A CHL1M  37       3.427 -22.031   9.836  0.00  0.00      MEMB  
ATOM   3019 H12B CHL1M  37       2.070 -20.977  10.406  0.00  0.00      MEMB  
ATOM   3020  C11 CHL1M  37       2.240 -22.907  11.448  0.00  0.00      MEMB  
ATOM   3021 H11A CHL1M  37       2.558 -23.963  11.318  0.00  0.00      MEMB  
ATOM   3022 H11B CHL1M  37       3.017 -22.589  12.177  0.00  0.00      MEMB  
ATOM   3023  C9  CHL1M  37       0.812 -22.882  12.068  0.00  0.00      MEMB  
ATOM   3024  H9  CHL1M  37       0.665 -21.806  12.307  0.00  0.00      MEMB  
ATOM   3025  C10 CHL1M  37       0.622 -23.644  13.404  0.00  0.00      MEMB  
ATOM   3026  C19 CHL1M  37       1.004 -25.135  13.164  0.00  0.00      MEMB  
ATOM   3027 H19A CHL1M  37       0.862 -25.927  13.931  0.00  0.00      MEMB  
ATOM   3028 H19B CHL1M  37       0.613 -25.524  12.200  0.00  0.00      MEMB  
ATOM   3029 H19C CHL1M  37       2.093 -25.144  12.944  0.00  0.00      MEMB  
ATOM   3030  C1  CHL1M  37       1.387 -22.862  14.492  0.00  0.00      MEMB  
ATOM   3031  H1A CHL1M  37       2.484 -22.943  14.337  0.00  0.00      MEMB  
ATOM   3032  H1B CHL1M  37       1.155 -21.775  14.484  0.00  0.00      MEMB  
ATOM   3033  C2  CHL1M  37       1.217 -23.229  15.980  0.00  0.00      MEMB  
ATOM   3034  H2A CHL1M  37       1.736 -22.412  16.526  0.00  0.00      MEMB  
ATOM   3035  H2B CHL1M  37       1.573 -24.229  16.308  0.00  0.00      MEMB  
ATOM   3036  C20 CHL1M  37       2.275 -22.033   6.701  0.00  0.00      MEMB  
ATOM   3037  H20 CHL1M  37       2.125 -23.038   6.252  0.00  0.00      MEMB  
ATOM   3038  C21 CHL1M  37       3.782 -22.237   7.208  0.00  0.00      MEMB  
ATOM   3039 H21A CHL1M  37       4.364 -22.492   6.296  0.00  0.00      MEMB  
ATOM   3040 H21B CHL1M  37       4.035 -23.035   7.939  0.00  0.00      MEMB  
ATOM   3041 H21C CHL1M  37       4.088 -21.269   7.660  0.00  0.00      MEMB  
ATOM   3042  C22 CHL1M  37       2.255 -20.986   5.551  0.00  0.00      MEMB  
ATOM   3043 H22A CHL1M  37       1.177 -20.872   5.310  0.00  0.00      MEMB  
ATOM   3044 H22B CHL1M  37       2.633 -19.997   5.888  0.00  0.00      MEMB  
ATOM   3045  C23 CHL1M  37       2.997 -21.239   4.264  0.00  0.00      MEMB  
ATOM   3046 H23A CHL1M  37       2.704 -20.420   3.573  0.00  0.00      MEMB  
ATOM   3047 H23B CHL1M  37       4.080 -21.318   4.501  0.00  0.00      MEMB  
ATOM   3048  C24 CHL1M  37       2.582 -22.470   3.640  0.00  0.00      MEMB  
ATOM   3049 H24A CHL1M  37       2.902 -23.326   4.272  0.00  0.00      MEMB  
ATOM   3050 H24B CHL1M  37       1.489 -22.650   3.562  0.00  0.00      MEMB  
ATOM   3051  C25 CHL1M  37       3.161 -22.759   2.239  0.00  0.00      MEMB  
ATOM   3052  H25 CHL1M  37       4.267 -22.664   2.272  0.00  0.00      MEMB  
ATOM   3053  C26 CHL1M  37       2.864 -24.315   1.889  0.00  0.00      MEMB  
ATOM   3054 H26A CHL1M  37       3.174 -25.034   2.677  0.00  0.00      MEMB  
ATOM   3055 H26B CHL1M  37       1.761 -24.423   1.805  0.00  0.00      MEMB  
ATOM   3056 H26C CHL1M  37       3.447 -24.557   0.975  0.00  0.00      MEMB  
ATOM   3057  C27 CHL1M  37       2.581 -21.796   1.173  0.00  0.00      MEMB  
ATOM   3058 H27A CHL1M  37       2.682 -20.699   1.321  0.00  0.00      MEMB  
ATOM   3059 H27B CHL1M  37       3.024 -22.035   0.183  0.00  0.00      MEMB  
ATOM   3060 H27C CHL1M  37       1.529 -22.142   1.251  0.00  0.00      MEMB  
ATOM   3061  C3  CHL1M  38       4.279  58.514  18.824  0.00  0.00      MEMB  
ATOM   3062  H3  CHL1M  38       5.323  58.862  18.973  0.00  0.00      MEMB  
ATOM   3063  O3  CHL1M  38       3.722  58.346  20.085  0.00  0.00      MEMB  
ATOM   3064  H3' CHL1M  38       4.300  57.674  20.454  0.00  0.00      MEMB  
ATOM   3065  C4  CHL1M  38       3.532  59.630  18.070  0.00  0.00      MEMB  
ATOM   3066  H4A CHL1M  38       2.466  59.662  18.380  0.00  0.00      MEMB  
ATOM   3067  H4B CHL1M  38       3.922  60.546  18.563  0.00  0.00      MEMB  
ATOM   3068  C5  CHL1M  38       3.801  59.562  16.585  0.00  0.00      MEMB  
ATOM   3069  C6  CHL1M  38       4.094  60.705  15.924  0.00  0.00      MEMB  
ATOM   3070  H6  CHL1M  38       4.043  61.594  16.569  0.00  0.00      MEMB  
ATOM   3071  C7  CHL1M  38       4.241  60.866  14.442  0.00  0.00      MEMB  
ATOM   3072  H7A CHL1M  38       3.640  61.727  14.077  0.00  0.00      MEMB  
ATOM   3073  H7B CHL1M  38       5.287  61.105  14.155  0.00  0.00      MEMB  
ATOM   3074  C8  CHL1M  38       3.763  59.547  13.700  0.00  0.00      MEMB  
ATOM   3075  H8  CHL1M  38       2.658  59.607  13.595  0.00  0.00      MEMB  
ATOM   3076  C14 CHL1M  38       4.426  59.618  12.371  0.00  0.00      MEMB  
ATOM   3077  H14 CHL1M  38       5.484  59.412  12.641  0.00  0.00      MEMB  
ATOM   3078  C15 CHL1M  38       4.550  60.963  11.651  0.00  0.00      MEMB  
ATOM   3079 H15A CHL1M  38       3.634  61.589  11.715  0.00  0.00      MEMB  
ATOM   3080 H15B CHL1M  38       5.303  61.649  12.094  0.00  0.00      MEMB  
ATOM   3081  C16 CHL1M  38       4.843  60.559  10.208  0.00  0.00      MEMB  
ATOM   3082 H16A CHL1M  38       4.040  60.930   9.536  0.00  0.00      MEMB  
ATOM   3083 H16B CHL1M  38       5.796  61.020   9.870  0.00  0.00      MEMB  
ATOM   3084  C17 CHL1M  38       4.876  58.976  10.156  0.00  0.00      MEMB  
ATOM   3085  H17 CHL1M  38       5.959  58.783  10.313  0.00  0.00      MEMB  
ATOM   3086  C13 CHL1M  38       4.134  58.529  11.380  0.00  0.00      MEMB  
ATOM   3087  C18 CHL1M  38       2.614  58.539  11.090  0.00  0.00      MEMB  
ATOM   3088 H18A CHL1M  38       2.345  57.643  10.490  0.00  0.00      MEMB  
ATOM   3089 H18B CHL1M  38       1.930  58.619  11.962  0.00  0.00      MEMB  
ATOM   3090 H18C CHL1M  38       2.400  59.505  10.585  0.00  0.00      MEMB  
ATOM   3091  C12 CHL1M  38       4.514  57.206  12.198  0.00  0.00      MEMB  
ATOM   3092 H12A CHL1M  38       4.315  56.317  11.563  0.00  0.00      MEMB  
ATOM   3093 H12B CHL1M  38       5.589  57.188  12.479  0.00  0.00      MEMB  
ATOM   3094  C11 CHL1M  38       3.910  57.064  13.579  0.00  0.00      MEMB  
ATOM   3095 H11A CHL1M  38       2.804  56.972  13.526  0.00  0.00      MEMB  
ATOM   3096 H11B CHL1M  38       4.178  56.131  14.119  0.00  0.00      MEMB  
ATOM   3097  C9  CHL1M  38       4.231  58.335  14.387  0.00  0.00      MEMB  
ATOM   3098  H9  CHL1M  38       5.339  58.354  14.476  0.00  0.00      MEMB  
ATOM   3099  C10 CHL1M  38       3.856  58.225  15.868  0.00  0.00      MEMB  
ATOM   3100  C19 CHL1M  38       2.434  57.698  15.906  0.00  0.00      MEMB  
ATOM   3101 H19A CHL1M  38       1.650  58.164  15.272  0.00  0.00      MEMB  
ATOM   3102 H19B CHL1M  38       2.409  56.624  15.620  0.00  0.00      MEMB  
ATOM   3103 H19C CHL1M  38       1.937  57.754  16.898  0.00  0.00      MEMB  
ATOM   3104  C1  CHL1M  38       4.771  57.258  16.581  0.00  0.00      MEMB  
ATOM   3105  H1A CHL1M  38       4.645  56.256  16.119  0.00  0.00      MEMB  
ATOM   3106  H1B CHL1M  38       5.821  57.556  16.375  0.00  0.00      MEMB  
ATOM   3107  C2  CHL1M  38       4.396  57.194  18.096  0.00  0.00      MEMB  
ATOM   3108  H2A CHL1M  38       5.192  56.589  18.581  0.00  0.00      MEMB  
ATOM   3109  H2B CHL1M  38       3.460  56.621  18.268  0.00  0.00      MEMB  
ATOM   3110  C20 CHL1M  38       4.531  58.415   8.762  0.00  0.00      MEMB  
ATOM   3111  H20 CHL1M  38       3.487  58.453   8.384  0.00  0.00      MEMB  
ATOM   3112  C21 CHL1M  38       4.764  56.902   8.798  0.00  0.00      MEMB  
ATOM   3113 H21A CHL1M  38       4.486  56.581   7.771  0.00  0.00      MEMB  
ATOM   3114 H21B CHL1M  38       4.127  56.391   9.552  0.00  0.00      MEMB  
ATOM   3115 H21C CHL1M  38       5.829  56.630   8.956  0.00  0.00      MEMB  
ATOM   3116  C22 CHL1M  38       5.318  59.079   7.618  0.00  0.00      MEMB  
ATOM   3117 H22A CHL1M  38       4.937  60.095   7.381  0.00  0.00      MEMB  
ATOM   3118 H22B CHL1M  38       6.412  58.974   7.781  0.00  0.00      MEMB  
ATOM   3119  C23 CHL1M  38       5.024  58.458   6.224  0.00  0.00      MEMB  
ATOM   3120 H23A CHL1M  38       5.173  57.361   6.321  0.00  0.00      MEMB  
ATOM   3121 H23B CHL1M  38       3.992  58.669   5.870  0.00  0.00      MEMB  
ATOM   3122  C24 CHL1M  38       6.084  58.950   5.145  0.00  0.00      MEMB  
ATOM   3123 H24A CHL1M  38       6.174  60.057   5.130  0.00  0.00      MEMB  
ATOM   3124 H24B CHL1M  38       7.045  58.536   5.519  0.00  0.00      MEMB  
ATOM   3125  C25 CHL1M  38       5.712  58.547   3.745  0.00  0.00      MEMB  
ATOM   3126  H25 CHL1M  38       4.724  59.012   3.538  0.00  0.00      MEMB  
ATOM   3127  C26 CHL1M  38       6.738  59.020   2.682  0.00  0.00      MEMB  
ATOM   3128 H26A CHL1M  38       6.627  60.116   2.536  0.00  0.00      MEMB  
ATOM   3129 H26B CHL1M  38       7.789  58.761   2.933  0.00  0.00      MEMB  
ATOM   3130 H26C CHL1M  38       6.377  58.650   1.699  0.00  0.00      MEMB  
ATOM   3131  C27 CHL1M  38       5.536  57.043   3.631  0.00  0.00      MEMB  
ATOM   3132 H27A CHL1M  38       5.261  56.681   2.617  0.00  0.00      MEMB  
ATOM   3133 H27B CHL1M  38       6.468  56.545   3.974  0.00  0.00      MEMB  
ATOM   3134 H27C CHL1M  38       4.736  56.544   4.220  0.00  0.00      MEMB  
ATOM   3135  C3  CHL1M  39     -35.794  64.415  17.830  0.00  0.00      MEMB  
ATOM   3136  H3  CHL1M  39     -36.712  64.991  17.584  0.00  0.00      MEMB  
ATOM   3137  O3  CHL1M  39     -35.624  64.542  19.252  0.00  0.00      MEMB  
ATOM   3138  H3' CHL1M  39     -36.448  64.441  19.734  0.00  0.00      MEMB  
ATOM   3139  C4  CHL1M  39     -36.057  62.960  17.496  0.00  0.00      MEMB  
ATOM   3140  H4A CHL1M  39     -35.335  62.329  18.058  0.00  0.00      MEMB  
ATOM   3141  H4B CHL1M  39     -37.027  62.695  17.968  0.00  0.00      MEMB  
ATOM   3142  C5  CHL1M  39     -36.079  62.703  15.977  0.00  0.00      MEMB  
ATOM   3143  C6  CHL1M  39     -37.053  62.068  15.359  0.00  0.00      MEMB  
ATOM   3144  H6  CHL1M  39     -37.920  61.672  15.908  0.00  0.00      MEMB  
ATOM   3145  C7  CHL1M  39     -36.998  61.764  13.881  0.00  0.00      MEMB  
ATOM   3146  H7A CHL1M  39     -37.300  60.706  13.723  0.00  0.00      MEMB  
ATOM   3147  H7B CHL1M  39     -37.905  62.278  13.495  0.00  0.00      MEMB  
ATOM   3148  C8  CHL1M  39     -35.741  62.109  13.066  0.00  0.00      MEMB  
ATOM   3149  H8  CHL1M  39     -34.942  61.337  13.077  0.00  0.00      MEMB  
ATOM   3150  C14 CHL1M  39     -36.090  62.271  11.639  0.00  0.00      MEMB  
ATOM   3151  H14 CHL1M  39     -36.796  63.125  11.557  0.00  0.00      MEMB  
ATOM   3152  C15 CHL1M  39     -36.863  61.132  10.935  0.00  0.00      MEMB  
ATOM   3153 H15A CHL1M  39     -36.505  60.104  11.155  0.00  0.00      MEMB  
ATOM   3154 H15B CHL1M  39     -37.934  61.183  11.226  0.00  0.00      MEMB  
ATOM   3155  C16 CHL1M  39     -36.629  61.426   9.513  0.00  0.00      MEMB  
ATOM   3156 H16A CHL1M  39     -36.193  60.500   9.080  0.00  0.00      MEMB  
ATOM   3157 H16B CHL1M  39     -37.589  61.687   9.019  0.00  0.00      MEMB  
ATOM   3158  C17 CHL1M  39     -35.632  62.600   9.464  0.00  0.00      MEMB  
ATOM   3159  H17 CHL1M  39     -36.274  63.506   9.482  0.00  0.00      MEMB  
ATOM   3160  C13 CHL1M  39     -34.893  62.660  10.793  0.00  0.00      MEMB  
ATOM   3161  C18 CHL1M  39     -33.709  61.656  10.691  0.00  0.00      MEMB  
ATOM   3162 H18A CHL1M  39     -32.850  62.074  10.124  0.00  0.00      MEMB  
ATOM   3163 H18B CHL1M  39     -33.131  61.405  11.606  0.00  0.00      MEMB  
ATOM   3164 H18C CHL1M  39     -34.103  60.749  10.185  0.00  0.00      MEMB  
ATOM   3165  C12 CHL1M  39     -34.327  64.000  11.230  0.00  0.00      MEMB  
ATOM   3166 H12A CHL1M  39     -33.348  64.120  10.718  0.00  0.00      MEMB  
ATOM   3167 H12B CHL1M  39     -35.028  64.774  10.850  0.00  0.00      MEMB  
ATOM   3168  C11 CHL1M  39     -34.011  64.011  12.730  0.00  0.00      MEMB  
ATOM   3169 H11A CHL1M  39     -33.104  63.375  12.817  0.00  0.00      MEMB  
ATOM   3170 H11B CHL1M  39     -33.722  65.041  13.029  0.00  0.00      MEMB  
ATOM   3171  C9  CHL1M  39     -35.144  63.414  13.608  0.00  0.00      MEMB  
ATOM   3172  H9  CHL1M  39     -35.932  64.196  13.646  0.00  0.00      MEMB  
ATOM   3173  C10 CHL1M  39     -34.925  63.310  15.146  0.00  0.00      MEMB  
ATOM   3174  C19 CHL1M  39     -33.705  62.347  15.392  0.00  0.00      MEMB  
ATOM   3175 H19A CHL1M  39     -33.444  62.492  16.462  0.00  0.00      MEMB  
ATOM   3176 H19B CHL1M  39     -33.927  61.266  15.260  0.00  0.00      MEMB  
ATOM   3177 H19C CHL1M  39     -32.797  62.646  14.825  0.00  0.00      MEMB  
ATOM   3178  C1  CHL1M  39     -34.526  64.702  15.634  0.00  0.00      MEMB  
ATOM   3179  H1A CHL1M  39     -33.486  64.944  15.327  0.00  0.00      MEMB  
ATOM   3180  H1B CHL1M  39     -35.231  65.418  15.159  0.00  0.00      MEMB  
ATOM   3181  C2  CHL1M  39     -34.550  64.977  17.203  0.00  0.00      MEMB  
ATOM   3182  H2A CHL1M  39     -34.389  66.045  17.463  0.00  0.00      MEMB  
ATOM   3183  H2B CHL1M  39     -33.614  64.493  17.555  0.00  0.00      MEMB  
ATOM   3184  C20 CHL1M  39     -34.876  62.866   8.139  0.00  0.00      MEMB  
ATOM   3185  H20 CHL1M  39     -33.954  63.405   8.443  0.00  0.00      MEMB  
ATOM   3186  C21 CHL1M  39     -35.720  63.776   7.263  0.00  0.00      MEMB  
ATOM   3187 H21A CHL1M  39     -35.181  63.892   6.298  0.00  0.00      MEMB  
ATOM   3188 H21B CHL1M  39     -35.907  64.776   7.710  0.00  0.00      MEMB  
ATOM   3189 H21C CHL1M  39     -36.614  63.225   6.900  0.00  0.00      MEMB  
ATOM   3190  C22 CHL1M  39     -34.482  61.560   7.298  0.00  0.00      MEMB  
ATOM   3191 H22A CHL1M  39     -33.967  60.827   7.955  0.00  0.00      MEMB  
ATOM   3192 H22B CHL1M  39     -35.408  61.036   6.978  0.00  0.00      MEMB  
ATOM   3193  C23 CHL1M  39     -33.674  61.869   6.107  0.00  0.00      MEMB  
ATOM   3194 H23A CHL1M  39     -33.218  62.870   6.260  0.00  0.00      MEMB  
ATOM   3195 H23B CHL1M  39     -32.807  61.174   6.130  0.00  0.00      MEMB  
ATOM   3196  C24 CHL1M  39     -34.502  61.684   4.853  0.00  0.00      MEMB  
ATOM   3197 H24A CHL1M  39     -34.434  60.578   4.781  0.00  0.00      MEMB  
ATOM   3198 H24B CHL1M  39     -35.478  62.187   5.025  0.00  0.00      MEMB  
ATOM   3199  C25 CHL1M  39     -33.828  62.144   3.572  0.00  0.00      MEMB  
ATOM   3200  H25 CHL1M  39     -33.407  63.166   3.683  0.00  0.00      MEMB  
ATOM   3201  C26 CHL1M  39     -32.647  61.290   3.058  0.00  0.00      MEMB  
ATOM   3202 H26A CHL1M  39     -32.267  61.567   2.052  0.00  0.00      MEMB  
ATOM   3203 H26B CHL1M  39     -31.723  61.609   3.586  0.00  0.00      MEMB  
ATOM   3204 H26C CHL1M  39     -32.751  60.189   3.165  0.00  0.00      MEMB  
ATOM   3205  C27 CHL1M  39     -34.899  62.363   2.477  0.00  0.00      MEMB  
ATOM   3206 H27A CHL1M  39     -34.336  62.808   1.628  0.00  0.00      MEMB  
ATOM   3207 H27B CHL1M  39     -35.399  61.430   2.142  0.00  0.00      MEMB  
ATOM   3208 H27C CHL1M  39     -35.644  63.144   2.740  0.00  0.00      MEMB  
ATOM   3209  C3  CHL1M  40      28.376  20.198  15.598  0.00  0.00      MEMB  
ATOM   3210  H3  CHL1M  40      27.581  19.446  15.791  0.00  0.00      MEMB  
ATOM   3211  O3  CHL1M  40      28.831  20.705  16.794  0.00  0.00      MEMB  
ATOM   3212  H3' CHL1M  40      28.033  21.012  17.231  0.00  0.00      MEMB  
ATOM   3213  C4  CHL1M  40      29.487  19.506  14.817  0.00  0.00      MEMB  
ATOM   3214  H4A CHL1M  40      30.340  20.217  14.784  0.00  0.00      MEMB  
ATOM   3215  H4B CHL1M  40      29.833  18.549  15.262  0.00  0.00      MEMB  
ATOM   3216  C5  CHL1M  40      29.052  19.165  13.403  0.00  0.00      MEMB  
ATOM   3217  C6  CHL1M  40      29.096  17.929  12.952  0.00  0.00      MEMB  
ATOM   3218  H6  CHL1M  40      29.468  17.187  13.673  0.00  0.00      MEMB  
ATOM   3219  C7  CHL1M  40      28.755  17.488  11.542  0.00  0.00      MEMB  
ATOM   3220  H7A CHL1M  40      29.514  16.774  11.157  0.00  0.00      MEMB  
ATOM   3221  H7B CHL1M  40      27.794  16.935  11.610  0.00  0.00      MEMB  
ATOM   3222  C8  CHL1M  40      28.581  18.720  10.614  0.00  0.00      MEMB  
ATOM   3223  H8  CHL1M  40      29.574  19.147  10.356  0.00  0.00      MEMB  
ATOM   3224  C14 CHL1M  40      27.735  18.323   9.376  0.00  0.00      MEMB  
ATOM   3225  H14 CHL1M  40      26.722  18.152   9.800  0.00  0.00      MEMB  
ATOM   3226  C15 CHL1M  40      28.257  16.992   8.719  0.00  0.00      MEMB  
ATOM   3227 H15A CHL1M  40      29.366  17.041   8.680  0.00  0.00      MEMB  
ATOM   3228 H15B CHL1M  40      27.980  16.073   9.278  0.00  0.00      MEMB  
ATOM   3229  C16 CHL1M  40      27.564  17.043   7.363  0.00  0.00      MEMB  
ATOM   3230 H16A CHL1M  40      28.404  17.020   6.636  0.00  0.00      MEMB  
ATOM   3231 H16B CHL1M  40      26.885  16.190   7.151  0.00  0.00      MEMB  
ATOM   3232  C17 CHL1M  40      26.859  18.449   7.245  0.00  0.00      MEMB  
ATOM   3233  H17 CHL1M  40      25.803  18.246   7.524  0.00  0.00      MEMB  
ATOM   3234  C13 CHL1M  40      27.603  19.311   8.221  0.00  0.00      MEMB  
ATOM   3235  C18 CHL1M  40      29.026  19.703   7.755  0.00  0.00      MEMB  
ATOM   3236 H18A CHL1M  40      29.563  20.166   8.610  0.00  0.00      MEMB  
ATOM   3237 H18B CHL1M  40      29.572  18.776   7.478  0.00  0.00      MEMB  
ATOM   3238 H18C CHL1M  40      29.073  20.483   6.967  0.00  0.00      MEMB  
ATOM   3239  C12 CHL1M  40      26.940  20.590   8.779  0.00  0.00      MEMB  
ATOM   3240 H12A CHL1M  40      27.144  21.316   7.963  0.00  0.00      MEMB  
ATOM   3241 H12B CHL1M  40      25.879  20.298   8.936  0.00  0.00      MEMB  
ATOM   3242  C11 CHL1M  40      27.488  20.971  10.207  0.00  0.00      MEMB  
ATOM   3243 H11A CHL1M  40      28.489  21.421  10.036  0.00  0.00      MEMB  
ATOM   3244 H11B CHL1M  40      26.854  21.755  10.674  0.00  0.00      MEMB  
ATOM   3245  C9  CHL1M  40      27.761  19.851  11.275  0.00  0.00      MEMB  
ATOM   3246  H9  CHL1M  40      26.816  19.424  11.673  0.00  0.00      MEMB  
ATOM   3247  C10 CHL1M  40      28.483  20.291  12.604  0.00  0.00      MEMB  
ATOM   3248  C19 CHL1M  40      29.615  21.315  12.239  0.00  0.00      MEMB  
ATOM   3249 H19A CHL1M  40      30.106  21.593  13.196  0.00  0.00      MEMB  
ATOM   3250 H19B CHL1M  40      30.321  20.922  11.476  0.00  0.00      MEMB  
ATOM   3251 H19C CHL1M  40      29.093  22.185  11.786  0.00  0.00      MEMB  
ATOM   3252  C1  CHL1M  40      27.444  21.128  13.433  0.00  0.00      MEMB  
ATOM   3253  H1A CHL1M  40      27.144  22.049  12.889  0.00  0.00      MEMB  
ATOM   3254  H1B CHL1M  40      26.499  20.544  13.450  0.00  0.00      MEMB  
ATOM   3255  C2  CHL1M  40      27.802  21.440  14.841  0.00  0.00      MEMB  
ATOM   3256  H2A CHL1M  40      26.875  21.867  15.279  0.00  0.00      MEMB  
ATOM   3257  H2B CHL1M  40      28.662  22.143  14.809  0.00  0.00      MEMB  
ATOM   3258  C20 CHL1M  40      26.891  18.865   5.842  0.00  0.00      MEMB  
ATOM   3259  H20 CHL1M  40      27.924  19.131   5.532  0.00  0.00      MEMB  
ATOM   3260  C21 CHL1M  40      26.062  20.194   5.634  0.00  0.00      MEMB  
ATOM   3261 H21A CHL1M  40      26.065  20.476   4.559  0.00  0.00      MEMB  
ATOM   3262 H21B CHL1M  40      26.569  21.059   6.113  0.00  0.00      MEMB  
ATOM   3263 H21C CHL1M  40      25.044  20.302   6.067  0.00  0.00      MEMB  
ATOM   3264  C22 CHL1M  40      26.374  17.736   4.882  0.00  0.00      MEMB  
ATOM   3265 H22A CHL1M  40      26.986  16.810   4.937  0.00  0.00      MEMB  
ATOM   3266 H22B CHL1M  40      25.328  17.531   5.195  0.00  0.00      MEMB  
ATOM   3267  C23 CHL1M  40      26.217  18.124   3.374  0.00  0.00      MEMB  
ATOM   3268 H23A CHL1M  40      25.379  18.852   3.330  0.00  0.00      MEMB  
ATOM   3269 H23B CHL1M  40      27.191  18.593   3.121  0.00  0.00      MEMB  
ATOM   3270  C24 CHL1M  40      25.932  16.983   2.356  0.00  0.00      MEMB  
ATOM   3271 H24A CHL1M  40      26.579  16.081   2.394  0.00  0.00      MEMB  
ATOM   3272 H24B CHL1M  40      24.888  16.669   2.570  0.00  0.00      MEMB  
ATOM   3273  C25 CHL1M  40      25.995  17.347   0.835  0.00  0.00      MEMB  
ATOM   3274  H25 CHL1M  40      27.057  17.260   0.522  0.00  0.00      MEMB  
ATOM   3275  C26 CHL1M  40      25.380  16.262  -0.057  0.00  0.00      MEMB  
ATOM   3276 H26A CHL1M  40      24.273  16.344  -0.115  0.00  0.00      MEMB  
ATOM   3277 H26B CHL1M  40      25.852  16.345  -1.059  0.00  0.00      MEMB  
ATOM   3278 H26C CHL1M  40      25.687  15.253   0.292  0.00  0.00      MEMB  
ATOM   3279  C27 CHL1M  40      25.519  18.802   0.512  0.00  0.00      MEMB  
ATOM   3280 H27A CHL1M  40      25.609  18.995  -0.579  0.00  0.00      MEMB  
ATOM   3281 H27B CHL1M  40      24.472  19.020   0.815  0.00  0.00      MEMB  
ATOM   3282 H27C CHL1M  40      26.122  19.606   0.985  0.00  0.00      MEMB  
ATOM   3283  C3  CHL1M  41      37.334 -69.067  18.549  0.00  0.00      MEMB  
ATOM   3284  H3  CHL1M  41      37.323 -70.048  18.029  0.00  0.00      MEMB  
ATOM   3285  O3  CHL1M  41      37.384 -69.210  19.936  0.00  0.00      MEMB  
ATOM   3286  H3' CHL1M  41      37.827 -68.436  20.291  0.00  0.00      MEMB  
ATOM   3287  C4  CHL1M  41      38.555 -68.339  18.013  0.00  0.00      MEMB  
ATOM   3288  H4A CHL1M  41      38.579 -67.291  18.383  0.00  0.00      MEMB  
ATOM   3289  H4B CHL1M  41      39.462 -68.876  18.366  0.00  0.00      MEMB  
ATOM   3290  C5  CHL1M  41      38.518 -68.285  16.461  0.00  0.00      MEMB  
ATOM   3291  C6  CHL1M  41      39.465 -68.819  15.724  0.00  0.00      MEMB  
ATOM   3292  H6  CHL1M  41      40.270 -69.406  16.190  0.00  0.00      MEMB  
ATOM   3293  C7  CHL1M  41      39.553 -68.608  14.201  0.00  0.00      MEMB  
ATOM   3294  H7A CHL1M  41      40.599 -68.297  13.994  0.00  0.00      MEMB  
ATOM   3295  H7B CHL1M  41      39.420 -69.587  13.694  0.00  0.00      MEMB  
ATOM   3296  C8  CHL1M  41      38.614 -67.535  13.637  0.00  0.00      MEMB  
ATOM   3297  H8  CHL1M  41      39.022 -66.521  13.840  0.00  0.00      MEMB  
ATOM   3298  C14 CHL1M  41      38.472 -67.633  12.132  0.00  0.00      MEMB  
ATOM   3299  H14 CHL1M  41      38.119 -68.653  11.866  0.00  0.00      MEMB  
ATOM   3300  C15 CHL1M  41      39.781 -67.346  11.350  0.00  0.00      MEMB  
ATOM   3301 H15A CHL1M  41      40.294 -66.619  12.015  0.00  0.00      MEMB  
ATOM   3302 H15B CHL1M  41      40.149 -68.383  11.194  0.00  0.00      MEMB  
ATOM   3303  C16 CHL1M  41      39.422 -66.773  10.018  0.00  0.00      MEMB  
ATOM   3304 H16A CHL1M  41      39.702 -65.705   9.891  0.00  0.00      MEMB  
ATOM   3305 H16B CHL1M  41      39.950 -67.213   9.145  0.00  0.00      MEMB  
ATOM   3306  C17 CHL1M  41      37.849 -66.797  10.081  0.00  0.00      MEMB  
ATOM   3307  H17 CHL1M  41      37.522 -67.806   9.749  0.00  0.00      MEMB  
ATOM   3308  C13 CHL1M  41      37.493 -66.572  11.603  0.00  0.00      MEMB  
ATOM   3309  C18 CHL1M  41      37.852 -65.132  12.110  0.00  0.00      MEMB  
ATOM   3310 H18A CHL1M  41      38.915 -64.942  11.848  0.00  0.00      MEMB  
ATOM   3311 H18B CHL1M  41      37.201 -64.501  11.468  0.00  0.00      MEMB  
ATOM   3312 H18C CHL1M  41      37.588 -64.924  13.169  0.00  0.00      MEMB  
ATOM   3313  C12 CHL1M  41      36.132 -66.984  12.083  0.00  0.00      MEMB  
ATOM   3314 H12A CHL1M  41      35.466 -66.128  11.841  0.00  0.00      MEMB  
ATOM   3315 H12B CHL1M  41      35.750 -67.898  11.579  0.00  0.00      MEMB  
ATOM   3316  C11 CHL1M  41      36.041 -66.981  13.614  0.00  0.00      MEMB  
ATOM   3317 H11A CHL1M  41      35.815 -65.933  13.906  0.00  0.00      MEMB  
ATOM   3318 H11B CHL1M  41      35.192 -67.669  13.814  0.00  0.00      MEMB  
ATOM   3319  C9  CHL1M  41      37.240 -67.765  14.324  0.00  0.00      MEMB  
ATOM   3320  H9  CHL1M  41      37.004 -68.826  14.097  0.00  0.00      MEMB  
ATOM   3321  C10 CHL1M  41      37.295 -67.536  15.864  0.00  0.00      MEMB  
ATOM   3322  C19 CHL1M  41      37.258 -66.007  16.174  0.00  0.00      MEMB  
ATOM   3323 H19A CHL1M  41      37.207 -65.736  17.250  0.00  0.00      MEMB  
ATOM   3324 H19B CHL1M  41      38.133 -65.467  15.753  0.00  0.00      MEMB  
ATOM   3325 H19C CHL1M  41      36.369 -65.518  15.722  0.00  0.00      MEMB  
ATOM   3326  C1  CHL1M  41      35.996 -68.169  16.511  0.00  0.00      MEMB  
ATOM   3327  H1A CHL1M  41      35.097 -67.580  16.233  0.00  0.00      MEMB  
ATOM   3328  H1B CHL1M  41      35.774 -69.142  16.022  0.00  0.00      MEMB  
ATOM   3329  C2  CHL1M  41      36.056 -68.334  18.038  0.00  0.00      MEMB  
ATOM   3330  H2A CHL1M  41      35.153 -68.828  18.455  0.00  0.00      MEMB  
ATOM   3331  H2B CHL1M  41      36.134 -67.340  18.528  0.00  0.00      MEMB  
ATOM   3332  C20 CHL1M  41      37.272 -65.849   9.012  0.00  0.00      MEMB  
ATOM   3333  H20 CHL1M  41      37.688 -64.839   9.210  0.00  0.00      MEMB  
ATOM   3334  C21 CHL1M  41      35.778 -65.675   9.021  0.00  0.00      MEMB  
ATOM   3335 H21A CHL1M  41      35.292 -66.496   8.452  0.00  0.00      MEMB  
ATOM   3336 H21B CHL1M  41      35.450 -64.777   8.455  0.00  0.00      MEMB  
ATOM   3337 H21C CHL1M  41      35.253 -65.628   9.999  0.00  0.00      MEMB  
ATOM   3338  C22 CHL1M  41      37.900 -66.149   7.654  0.00  0.00      MEMB  
ATOM   3339 H22A CHL1M  41      38.986 -65.916   7.628  0.00  0.00      MEMB  
ATOM   3340 H22B CHL1M  41      37.850 -67.236   7.430  0.00  0.00      MEMB  
ATOM   3341  C23 CHL1M  41      37.175 -65.374   6.512  0.00  0.00      MEMB  
ATOM   3342 H23A CHL1M  41      36.182 -65.738   6.173  0.00  0.00      MEMB  
ATOM   3343 H23B CHL1M  41      37.073 -64.317   6.837  0.00  0.00      MEMB  
ATOM   3344  C24 CHL1M  41      38.120 -65.413   5.307  0.00  0.00      MEMB  
ATOM   3345 H24A CHL1M  41      37.707 -64.750   4.517  0.00  0.00      MEMB  
ATOM   3346 H24B CHL1M  41      39.089 -65.007   5.669  0.00  0.00      MEMB  
ATOM   3347  C25 CHL1M  41      38.265 -66.814   4.679  0.00  0.00      MEMB  
ATOM   3348  H25 CHL1M  41      38.558 -67.566   5.443  0.00  0.00      MEMB  
ATOM   3349  C26 CHL1M  41      36.934 -67.112   3.959  0.00  0.00      MEMB  
ATOM   3350 H26A CHL1M  41      36.887 -68.165   3.607  0.00  0.00      MEMB  
ATOM   3351 H26B CHL1M  41      36.082 -66.992   4.662  0.00  0.00      MEMB  
ATOM   3352 H26C CHL1M  41      36.800 -66.468   3.064  0.00  0.00      MEMB  
ATOM   3353  C27 CHL1M  41      39.398 -66.778   3.678  0.00  0.00      MEMB  
ATOM   3354 H27A CHL1M  41      39.199 -66.153   2.781  0.00  0.00      MEMB  
ATOM   3355 H27B CHL1M  41      40.310 -66.347   4.144  0.00  0.00      MEMB  
ATOM   3356 H27C CHL1M  41      39.602 -67.826   3.371  0.00  0.00      MEMB  
ATOM   3357  C3  CHL1M  42     -63.425  21.404  18.231  0.00  0.00      MEMB  
ATOM   3358  H3  CHL1M  42     -63.133  22.422  17.896  0.00  0.00      MEMB  
ATOM   3359  O3  CHL1M  42     -63.377  21.527  19.662  0.00  0.00      MEMB  
ATOM   3360  H3' CHL1M  42     -63.747  20.699  19.976  0.00  0.00      MEMB  
ATOM   3361  C4  CHL1M  42     -64.873  20.935  17.840  0.00  0.00      MEMB  
ATOM   3362  H4A CHL1M  42     -65.165  20.033  18.420  0.00  0.00      MEMB  
ATOM   3363  H4B CHL1M  42     -65.671  21.603  18.229  0.00  0.00      MEMB  
ATOM   3364  C5  CHL1M  42     -64.902  20.824  16.381  0.00  0.00      MEMB  
ATOM   3365  C6  CHL1M  42     -65.766  21.396  15.554  0.00  0.00      MEMB  
ATOM   3366  H6  CHL1M  42     -66.404  22.166  16.012  0.00  0.00      MEMB  
ATOM   3367  C7  CHL1M  42     -65.977  21.093  14.090  0.00  0.00      MEMB  
ATOM   3368  H7A CHL1M  42     -67.052  20.935  13.859  0.00  0.00      MEMB  
ATOM   3369  H7B CHL1M  42     -65.611  21.969  13.512  0.00  0.00      MEMB  
ATOM   3370  C8  CHL1M  42     -65.223  19.875  13.532  0.00  0.00      MEMB  
ATOM   3371  H8  CHL1M  42     -65.717  18.925  13.826  0.00  0.00      MEMB  
ATOM   3372  C14 CHL1M  42     -65.217  20.093  12.051  0.00  0.00      MEMB  
ATOM   3373  H14 CHL1M  42     -64.861  21.120  11.825  0.00  0.00      MEMB  
ATOM   3374  C15 CHL1M  42     -66.506  20.006  11.276  0.00  0.00      MEMB  
ATOM   3375 H15A CHL1M  42     -67.111  19.083  11.403  0.00  0.00      MEMB  
ATOM   3376 H15B CHL1M  42     -67.111  20.905  11.523  0.00  0.00      MEMB  
ATOM   3377  C16 CHL1M  42     -65.987  20.070   9.849  0.00  0.00      MEMB  
ATOM   3378 H16A CHL1M  42     -66.601  19.340   9.280  0.00  0.00      MEMB  
ATOM   3379 H16B CHL1M  42     -66.058  21.094   9.423  0.00  0.00      MEMB  
ATOM   3380  C17 CHL1M  42     -64.503  19.646   9.825  0.00  0.00      MEMB  
ATOM   3381  H17 CHL1M  42     -63.891  20.545   9.594  0.00  0.00      MEMB  
ATOM   3382  C13 CHL1M  42     -64.239  19.124  11.318  0.00  0.00      MEMB  
ATOM   3383  C18 CHL1M  42     -64.715  17.602  11.470  0.00  0.00      MEMB  
ATOM   3384 H18A CHL1M  42     -63.917  16.935  11.080  0.00  0.00      MEMB  
ATOM   3385 H18B CHL1M  42     -64.828  17.419  12.560  0.00  0.00      MEMB  
ATOM   3386 H18C CHL1M  42     -65.664  17.356  10.947  0.00  0.00      MEMB  
ATOM   3387  C12 CHL1M  42     -62.795  19.249  11.806  0.00  0.00      MEMB  
ATOM   3388 H12A CHL1M  42     -62.210  18.428  11.339  0.00  0.00      MEMB  
ATOM   3389 H12B CHL1M  42     -62.372  20.225  11.484  0.00  0.00      MEMB  
ATOM   3390  C11 CHL1M  42     -62.740  19.106  13.303  0.00  0.00      MEMB  
ATOM   3391 H11A CHL1M  42     -62.925  18.041  13.558  0.00  0.00      MEMB  
ATOM   3392 H11B CHL1M  42     -61.825  19.576  13.724  0.00  0.00      MEMB  
ATOM   3393  C9  CHL1M  42     -63.834  20.000  14.070  0.00  0.00      MEMB  
ATOM   3394  H9  CHL1M  42     -63.513  21.033  13.820  0.00  0.00      MEMB  
ATOM   3395  C10 CHL1M  42     -63.787  19.862  15.661  0.00  0.00      MEMB  
ATOM   3396  C19 CHL1M  42     -63.989  18.398  16.094  0.00  0.00      MEMB  
ATOM   3397 H19A CHL1M  42     -64.921  17.897  15.757  0.00  0.00      MEMB  
ATOM   3398 H19B CHL1M  42     -63.117  17.818  15.724  0.00  0.00      MEMB  
ATOM   3399 H19C CHL1M  42     -64.035  18.231  17.192  0.00  0.00      MEMB  
ATOM   3400  C1  CHL1M  42     -62.422  20.319  16.210  0.00  0.00      MEMB  
ATOM   3401  H1A CHL1M  42     -61.571  19.707  15.842  0.00  0.00      MEMB  
ATOM   3402  H1B CHL1M  42     -62.127  21.350  15.921  0.00  0.00      MEMB  
ATOM   3403  C2  CHL1M  42     -62.353  20.380  17.746  0.00  0.00      MEMB  
ATOM   3404  H2A CHL1M  42     -61.389  20.670  18.216  0.00  0.00      MEMB  
ATOM   3405  H2B CHL1M  42     -62.537  19.344  18.102  0.00  0.00      MEMB  
ATOM   3406  C20 CHL1M  42     -64.095  18.666   8.633  0.00  0.00      MEMB  
ATOM   3407  H20 CHL1M  42     -64.731  17.773   8.810  0.00  0.00      MEMB  
ATOM   3408  C21 CHL1M  42     -62.625  18.207   8.603  0.00  0.00      MEMB  
ATOM   3409 H21A CHL1M  42     -62.476  17.557   7.714  0.00  0.00      MEMB  
ATOM   3410 H21B CHL1M  42     -62.438  17.638   9.539  0.00  0.00      MEMB  
ATOM   3411 H21C CHL1M  42     -61.932  19.060   8.443  0.00  0.00      MEMB  
ATOM   3412  C22 CHL1M  42     -64.542  19.276   7.252  0.00  0.00      MEMB  
ATOM   3413 H22A CHL1M  42     -65.570  19.689   7.334  0.00  0.00      MEMB  
ATOM   3414 H22B CHL1M  42     -63.809  20.043   6.922  0.00  0.00      MEMB  
ATOM   3415  C23 CHL1M  42     -64.658  18.215   6.094  0.00  0.00      MEMB  
ATOM   3416 H23A CHL1M  42     -63.780  17.535   6.123  0.00  0.00      MEMB  
ATOM   3417 H23B CHL1M  42     -65.492  17.526   6.351  0.00  0.00      MEMB  
ATOM   3418  C24 CHL1M  42     -64.766  18.824   4.774  0.00  0.00      MEMB  
ATOM   3419 H24A CHL1M  42     -65.659  19.482   4.837  0.00  0.00      MEMB  
ATOM   3420 H24B CHL1M  42     -63.863  19.456   4.632  0.00  0.00      MEMB  
ATOM   3421  C25 CHL1M  42     -65.017  17.833   3.585  0.00  0.00      MEMB  
ATOM   3422  H25 CHL1M  42     -65.962  17.333   3.887  0.00  0.00      MEMB  
ATOM   3423  C26 CHL1M  42     -65.189  18.549   2.222  0.00  0.00      MEMB  
ATOM   3424 H26A CHL1M  42     -66.077  19.216   2.192  0.00  0.00      MEMB  
ATOM   3425 H26B CHL1M  42     -64.282  19.069   1.845  0.00  0.00      MEMB  
ATOM   3426 H26C CHL1M  42     -65.352  17.781   1.435  0.00  0.00      MEMB  
ATOM   3427  C27 CHL1M  42     -63.913  16.755   3.454  0.00  0.00      MEMB  
ATOM   3428 H27A CHL1M  42     -63.901  16.191   4.411  0.00  0.00      MEMB  
ATOM   3429 H27B CHL1M  42     -64.160  16.011   2.666  0.00  0.00      MEMB  
ATOM   3430 H27C CHL1M  42     -62.913  17.187   3.239  0.00  0.00      MEMB  
ATOM   3431  C3  CHL1M  43     -51.913   4.409  15.851  0.00  0.00      MEMB  
ATOM   3432  H3  CHL1M  43     -51.126   3.628  15.789  0.00  0.00      MEMB  
ATOM   3433  O3  CHL1M  43     -52.081   4.862  17.168  0.00  0.00      MEMB  
ATOM   3434  H3' CHL1M  43     -52.404   4.179  17.760  0.00  0.00      MEMB  
ATOM   3435  C4  CHL1M  43     -51.621   5.610  14.903  0.00  0.00      MEMB  
ATOM   3436  H4A CHL1M  43     -52.371   6.413  15.067  0.00  0.00      MEMB  
ATOM   3437  H4B CHL1M  43     -50.639   6.016  15.227  0.00  0.00      MEMB  
ATOM   3438  C5  CHL1M  43     -51.513   5.161  13.472  0.00  0.00      MEMB  
ATOM   3439  C6  CHL1M  43     -50.410   5.310  12.752  0.00  0.00      MEMB  
ATOM   3440  H6  CHL1M  43     -49.598   5.930  13.160  0.00  0.00      MEMB  
ATOM   3441  C7  CHL1M  43     -50.293   4.765  11.389  0.00  0.00      MEMB  
ATOM   3442  H7A CHL1M  43     -49.641   5.486  10.851  0.00  0.00      MEMB  
ATOM   3443  H7B CHL1M  43     -49.646   3.862  11.391  0.00  0.00      MEMB  
ATOM   3444  C8  CHL1M  43     -51.560   4.443  10.646  0.00  0.00      MEMB  
ATOM   3445  H8  CHL1M  43     -52.068   5.379  10.328  0.00  0.00      MEMB  
ATOM   3446  C14 CHL1M  43     -51.249   3.622   9.422  0.00  0.00      MEMB  
ATOM   3447  H14 CHL1M  43     -50.574   2.784   9.698  0.00  0.00      MEMB  
ATOM   3448  C15 CHL1M  43     -50.321   4.329   8.390  0.00  0.00      MEMB  
ATOM   3449 H15A CHL1M  43     -50.819   5.257   8.036  0.00  0.00      MEMB  
ATOM   3450 H15B CHL1M  43     -49.322   4.768   8.598  0.00  0.00      MEMB  
ATOM   3451  C16 CHL1M  43     -50.517   3.429   7.156  0.00  0.00      MEMB  
ATOM   3452 H16A CHL1M  43     -50.778   3.999   6.239  0.00  0.00      MEMB  
ATOM   3453 H16B CHL1M  43     -49.592   2.843   6.971  0.00  0.00      MEMB  
ATOM   3454  C17 CHL1M  43     -51.698   2.478   7.540  0.00  0.00      MEMB  
ATOM   3455  H17 CHL1M  43     -51.167   1.606   7.979  0.00  0.00      MEMB  
ATOM   3456  C13 CHL1M  43     -52.486   3.084   8.676  0.00  0.00      MEMB  
ATOM   3457  C18 CHL1M  43     -53.334   4.198   8.060  0.00  0.00      MEMB  
ATOM   3458 H18A CHL1M  43     -52.839   4.798   7.267  0.00  0.00      MEMB  
ATOM   3459 H18B CHL1M  43     -54.257   3.676   7.729  0.00  0.00      MEMB  
ATOM   3460 H18C CHL1M  43     -53.680   4.877   8.869  0.00  0.00      MEMB  
ATOM   3461  C12 CHL1M  43     -53.202   2.159   9.685  0.00  0.00      MEMB  
ATOM   3462 H12A CHL1M  43     -54.117   1.701   9.252  0.00  0.00      MEMB  
ATOM   3463 H12B CHL1M  43     -52.482   1.356   9.955  0.00  0.00      MEMB  
ATOM   3464  C11 CHL1M  43     -53.606   2.927  10.905  0.00  0.00      MEMB  
ATOM   3465 H11A CHL1M  43     -54.263   3.812  10.766  0.00  0.00      MEMB  
ATOM   3466 H11B CHL1M  43     -54.034   2.150  11.574  0.00  0.00      MEMB  
ATOM   3467  C9  CHL1M  43     -52.343   3.537  11.579  0.00  0.00      MEMB  
ATOM   3468  H9  CHL1M  43     -51.686   2.660  11.764  0.00  0.00      MEMB  
ATOM   3469  C10 CHL1M  43     -52.758   4.346  12.905  0.00  0.00      MEMB  
ATOM   3470  C19 CHL1M  43     -53.945   5.350  12.636  0.00  0.00      MEMB  
ATOM   3471 H19A CHL1M  43     -53.804   5.745  11.607  0.00  0.00      MEMB  
ATOM   3472 H19B CHL1M  43     -54.889   4.770  12.710  0.00  0.00      MEMB  
ATOM   3473 H19C CHL1M  43     -54.080   6.159  13.386  0.00  0.00      MEMB  
ATOM   3474  C1  CHL1M  43     -53.195   3.253  13.951  0.00  0.00      MEMB  
ATOM   3475  H1A CHL1M  43     -54.216   2.882  13.719  0.00  0.00      MEMB  
ATOM   3476  H1B CHL1M  43     -52.461   2.421  13.889  0.00  0.00      MEMB  
ATOM   3477  C2  CHL1M  43     -53.186   3.677  15.452  0.00  0.00      MEMB  
ATOM   3478  H2A CHL1M  43     -53.277   2.732  16.030  0.00  0.00      MEMB  
ATOM   3479  H2B CHL1M  43     -53.998   4.402  15.671  0.00  0.00      MEMB  
ATOM   3480  C20 CHL1M  43     -52.494   1.925   6.338  0.00  0.00      MEMB  
ATOM   3481  H20 CHL1M  43     -53.076   2.781   5.935  0.00  0.00      MEMB  
ATOM   3482  C21 CHL1M  43     -53.433   0.799   6.793  0.00  0.00      MEMB  
ATOM   3483 H21A CHL1M  43     -54.258   1.318   7.325  0.00  0.00      MEMB  
ATOM   3484 H21B CHL1M  43     -52.963   0.123   7.539  0.00  0.00      MEMB  
ATOM   3485 H21C CHL1M  43     -53.811   0.108   6.010  0.00  0.00      MEMB  
ATOM   3486  C22 CHL1M  43     -51.528   1.325   5.278  0.00  0.00      MEMB  
ATOM   3487 H22A CHL1M  43     -50.728   2.059   5.042  0.00  0.00      MEMB  
ATOM   3488 H22B CHL1M  43     -50.965   0.486   5.741  0.00  0.00      MEMB  
ATOM   3489  C23 CHL1M  43     -52.173   0.920   3.953  0.00  0.00      MEMB  
ATOM   3490 H23A CHL1M  43     -52.870   0.058   4.035  0.00  0.00      MEMB  
ATOM   3491 H23B CHL1M  43     -52.831   1.757   3.633  0.00  0.00      MEMB  
ATOM   3492  C24 CHL1M  43     -51.178   0.562   2.798  0.00  0.00      MEMB  
ATOM   3493 H24A CHL1M  43     -50.574   1.485   2.668  0.00  0.00      MEMB  
ATOM   3494 H24B CHL1M  43     -50.556  -0.349   2.936  0.00  0.00      MEMB  
ATOM   3495  C25 CHL1M  43     -51.796   0.471   1.440  0.00  0.00      MEMB  
ATOM   3496  H25 CHL1M  43     -52.544  -0.350   1.411  0.00  0.00      MEMB  
ATOM   3497  C26 CHL1M  43     -52.503   1.773   0.963  0.00  0.00      MEMB  
ATOM   3498 H26A CHL1M  43     -53.242   2.040   1.749  0.00  0.00      MEMB  
ATOM   3499 H26B CHL1M  43     -51.815   2.645   0.943  0.00  0.00      MEMB  
ATOM   3500 H26C CHL1M  43     -52.987   1.618  -0.025  0.00  0.00      MEMB  
ATOM   3501  C27 CHL1M  43     -50.752   0.032   0.419  0.00  0.00      MEMB  
ATOM   3502 H27A CHL1M  43     -50.294  -0.938   0.710  0.00  0.00      MEMB  
ATOM   3503 H27B CHL1M  43     -51.123  -0.085  -0.622  0.00  0.00      MEMB  
ATOM   3504 H27C CHL1M  43     -49.863   0.697   0.381  0.00  0.00      MEMB  
ATOM   3505  C3  CHL1M  44      -3.761  48.903  14.883  0.00  0.00      MEMB  
ATOM   3506  H3  CHL1M  44      -4.815  48.719  14.586  0.00  0.00      MEMB  
ATOM   3507  O3  CHL1M  44      -3.619  48.801  16.294  0.00  0.00      MEMB  
ATOM   3508  H3' CHL1M  44      -3.917  47.951  16.626  0.00  0.00      MEMB  
ATOM   3509  C4  CHL1M  44      -2.741  47.902  14.259  0.00  0.00      MEMB  
ATOM   3510  H4A CHL1M  44      -1.796  47.876  14.843  0.00  0.00      MEMB  
ATOM   3511  H4B CHL1M  44      -3.174  46.898  14.455  0.00  0.00      MEMB  
ATOM   3512  C5  CHL1M  44      -2.426  48.053  12.772  0.00  0.00      MEMB  
ATOM   3513  C6  CHL1M  44      -2.484  46.994  11.937  0.00  0.00      MEMB  
ATOM   3514  H6  CHL1M  44      -2.549  46.009  12.422  0.00  0.00      MEMB  
ATOM   3515  C7  CHL1M  44      -2.251  47.152  10.414  0.00  0.00      MEMB  
ATOM   3516  H7A CHL1M  44      -1.395  46.513  10.111  0.00  0.00      MEMB  
ATOM   3517  H7B CHL1M  44      -3.191  46.874   9.890  0.00  0.00      MEMB  
ATOM   3518  C8  CHL1M  44      -1.704  48.581  10.007  0.00  0.00      MEMB  
ATOM   3519  H8  CHL1M  44      -0.647  48.653  10.341  0.00  0.00      MEMB  
ATOM   3520  C14 CHL1M  44      -1.891  48.705   8.520  0.00  0.00      MEMB  
ATOM   3521  H14 CHL1M  44      -2.992  48.564   8.473  0.00  0.00      MEMB  
ATOM   3522  C15 CHL1M  44      -1.178  47.631   7.613  0.00  0.00      MEMB  
ATOM   3523 H15A CHL1M  44      -0.176  47.381   8.021  0.00  0.00      MEMB  
ATOM   3524 H15B CHL1M  44      -1.686  46.643   7.631  0.00  0.00      MEMB  
ATOM   3525  C16 CHL1M  44      -1.272  48.225   6.176  0.00  0.00      MEMB  
ATOM   3526 H16A CHL1M  44      -0.238  48.277   5.772  0.00  0.00      MEMB  
ATOM   3527 H16B CHL1M  44      -2.069  47.816   5.519  0.00  0.00      MEMB  
ATOM   3528  C17 CHL1M  44      -1.685  49.784   6.385  0.00  0.00      MEMB  
ATOM   3529  H17 CHL1M  44      -2.782  49.871   6.236  0.00  0.00      MEMB  
ATOM   3530  C13 CHL1M  44      -1.514  50.032   7.929  0.00  0.00      MEMB  
ATOM   3531  C18 CHL1M  44       0.041  50.126   8.218  0.00  0.00      MEMB  
ATOM   3532 H18A CHL1M  44       0.412  51.149   7.990  0.00  0.00      MEMB  
ATOM   3533 H18B CHL1M  44       0.282  49.949   9.288  0.00  0.00      MEMB  
ATOM   3534 H18C CHL1M  44       0.646  49.494   7.533  0.00  0.00      MEMB  
ATOM   3535  C12 CHL1M  44      -2.421  51.121   8.600  0.00  0.00      MEMB  
ATOM   3536 H12A CHL1M  44      -2.130  52.154   8.316  0.00  0.00      MEMB  
ATOM   3537 H12B CHL1M  44      -3.475  51.049   8.254  0.00  0.00      MEMB  
ATOM   3538  C11 CHL1M  44      -2.286  51.063  10.150  0.00  0.00      MEMB  
ATOM   3539 H11A CHL1M  44      -1.255  51.359  10.441  0.00  0.00      MEMB  
ATOM   3540 H11B CHL1M  44      -2.999  51.736  10.672  0.00  0.00      MEMB  
ATOM   3541  C9  CHL1M  44      -2.472  49.649  10.752  0.00  0.00      MEMB  
ATOM   3542  H9  CHL1M  44      -3.537  49.381  10.585  0.00  0.00      MEMB  
ATOM   3543  C10 CHL1M  44      -2.296  49.571  12.277  0.00  0.00      MEMB  
ATOM   3544  C19 CHL1M  44      -0.850  50.040  12.631  0.00  0.00      MEMB  
ATOM   3545 H19A CHL1M  44      -0.567  50.970  12.094  0.00  0.00      MEMB  
ATOM   3546 H19B CHL1M  44      -0.740  50.381  13.683  0.00  0.00      MEMB  
ATOM   3547 H19C CHL1M  44      -0.153  49.188  12.475  0.00  0.00      MEMB  
ATOM   3548  C1  CHL1M  44      -3.331  50.497  13.023  0.00  0.00      MEMB  
ATOM   3549  H1A CHL1M  44      -3.025  51.523  12.729  0.00  0.00      MEMB  
ATOM   3550  H1B CHL1M  44      -4.283  50.384  12.461  0.00  0.00      MEMB  
ATOM   3551  C2  CHL1M  44      -3.494  50.419  14.516  0.00  0.00      MEMB  
ATOM   3552  H2A CHL1M  44      -4.348  50.964  14.971  0.00  0.00      MEMB  
ATOM   3553  H2B CHL1M  44      -2.532  50.729  14.976  0.00  0.00      MEMB  
ATOM   3554  C20 CHL1M  44      -0.943  50.809   5.555  0.00  0.00      MEMB  
ATOM   3555  H20 CHL1M  44       0.088  50.958   5.941  0.00  0.00      MEMB  
ATOM   3556  C21 CHL1M  44      -1.626  52.158   5.467  0.00  0.00      MEMB  
ATOM   3557 H21A CHL1M  44      -1.020  52.775   4.769  0.00  0.00      MEMB  
ATOM   3558 H21B CHL1M  44      -1.669  52.841   6.342  0.00  0.00      MEMB  
ATOM   3559 H21C CHL1M  44      -2.584  52.048   4.915  0.00  0.00      MEMB  
ATOM   3560  C22 CHL1M  44      -0.737  50.235   4.105  0.00  0.00      MEMB  
ATOM   3561 H22A CHL1M  44       0.171  49.611   4.246  0.00  0.00      MEMB  
ATOM   3562 H22B CHL1M  44      -1.554  49.517   3.876  0.00  0.00      MEMB  
ATOM   3563  C23 CHL1M  44      -0.478  51.125   2.815  0.00  0.00      MEMB  
ATOM   3564 H23A CHL1M  44      -1.432  51.629   2.551  0.00  0.00      MEMB  
ATOM   3565 H23B CHL1M  44       0.203  51.931   3.165  0.00  0.00      MEMB  
ATOM   3566  C24 CHL1M  44      -0.033  50.250   1.634  0.00  0.00      MEMB  
ATOM   3567 H24A CHL1M  44       0.910  49.714   1.875  0.00  0.00      MEMB  
ATOM   3568 H24B CHL1M  44      -0.905  49.592   1.432  0.00  0.00      MEMB  
ATOM   3569  C25 CHL1M  44       0.109  51.156   0.364  0.00  0.00      MEMB  
ATOM   3570  H25 CHL1M  44      -0.630  51.972   0.517  0.00  0.00      MEMB  
ATOM   3571  C26 CHL1M  44       1.505  51.607   0.297  0.00  0.00      MEMB  
ATOM   3572 H26A CHL1M  44       1.734  52.266  -0.568  0.00  0.00      MEMB  
ATOM   3573 H26B CHL1M  44       1.834  52.228   1.158  0.00  0.00      MEMB  
ATOM   3574 H26C CHL1M  44       2.258  50.790   0.295  0.00  0.00      MEMB  
ATOM   3575  C27 CHL1M  44      -0.340  50.347  -0.830  0.00  0.00      MEMB  
ATOM   3576 H27A CHL1M  44      -1.448  50.386  -0.772  0.00  0.00      MEMB  
ATOM   3577 H27B CHL1M  44       0.034  50.909  -1.713  0.00  0.00      MEMB  
ATOM   3578 H27C CHL1M  44       0.098  49.327  -0.772  0.00  0.00      MEMB  
ATOM   3579  C3  CHL1M  45     -42.333  17.019  19.207  0.00  0.00      MEMB  
ATOM   3580  H3  CHL1M  45     -41.468  16.367  18.959  0.00  0.00      MEMB  
ATOM   3581  O3  CHL1M  45     -42.279  17.355  20.566  0.00  0.00      MEMB  
ATOM   3582  H3' CHL1M  45     -42.874  16.745  21.010  0.00  0.00      MEMB  
ATOM   3583  C4  CHL1M  45     -42.100  18.320  18.350  0.00  0.00      MEMB  
ATOM   3584  H4A CHL1M  45     -42.847  19.107  18.589  0.00  0.00      MEMB  
ATOM   3585  H4B CHL1M  45     -41.110  18.705  18.676  0.00  0.00      MEMB  
ATOM   3586  C5  CHL1M  45     -42.223  18.043  16.887  0.00  0.00      MEMB  
ATOM   3587  C6  CHL1M  45     -41.222  18.450  16.080  0.00  0.00      MEMB  
ATOM   3588  H6  CHL1M  45     -40.420  19.037  16.552  0.00  0.00      MEMB  
ATOM   3589  C7  CHL1M  45     -41.266  18.186  14.619  0.00  0.00      MEMB  
ATOM   3590  H7A CHL1M  45     -41.102  19.085  13.987  0.00  0.00      MEMB  
ATOM   3591  H7B CHL1M  45     -40.548  17.389  14.331  0.00  0.00      MEMB  
ATOM   3592  C8  CHL1M  45     -42.667  17.773  14.083  0.00  0.00      MEMB  
ATOM   3593  H8  CHL1M  45     -43.268  18.704  14.156  0.00  0.00      MEMB  
ATOM   3594  C14 CHL1M  45     -42.600  17.227  12.648  0.00  0.00      MEMB  
ATOM   3595  H14 CHL1M  45     -42.045  16.275  12.787  0.00  0.00      MEMB  
ATOM   3596  C15 CHL1M  45     -42.016  18.077  11.643  0.00  0.00      MEMB  
ATOM   3597 H15A CHL1M  45     -42.302  19.127  11.868  0.00  0.00      MEMB  
ATOM   3598 H15B CHL1M  45     -40.909  18.001  11.687  0.00  0.00      MEMB  
ATOM   3599  C16 CHL1M  45     -42.472  17.530  10.326  0.00  0.00      MEMB  
ATOM   3600 H16A CHL1M  45     -42.941  18.347   9.736  0.00  0.00      MEMB  
ATOM   3601 H16B CHL1M  45     -41.589  17.052   9.850  0.00  0.00      MEMB  
ATOM   3602  C17 CHL1M  45     -43.412  16.395  10.635  0.00  0.00      MEMB  
ATOM   3603  H17 CHL1M  45     -42.746  15.517  10.773  0.00  0.00      MEMB  
ATOM   3604  C13 CHL1M  45     -43.962  16.810  12.031  0.00  0.00      MEMB  
ATOM   3605  C18 CHL1M  45     -44.984  17.951  11.927  0.00  0.00      MEMB  
ATOM   3606 H18A CHL1M  45     -44.688  18.741  11.203  0.00  0.00      MEMB  
ATOM   3607 H18B CHL1M  45     -45.925  17.584  11.464  0.00  0.00      MEMB  
ATOM   3608 H18C CHL1M  45     -45.312  18.452  12.863  0.00  0.00      MEMB  
ATOM   3609  C12 CHL1M  45     -44.381  15.687  12.994  0.00  0.00      MEMB  
ATOM   3610 H12A CHL1M  45     -45.317  15.202  12.641  0.00  0.00      MEMB  
ATOM   3611 H12B CHL1M  45     -43.572  14.927  12.951  0.00  0.00      MEMB  
ATOM   3612  C11 CHL1M  45     -44.611  16.143  14.406  0.00  0.00      MEMB  
ATOM   3613 H11A CHL1M  45     -45.386  16.938  14.434  0.00  0.00      MEMB  
ATOM   3614 H11B CHL1M  45     -45.024  15.299  14.999  0.00  0.00      MEMB  
ATOM   3615  C9  CHL1M  45     -43.332  16.748  15.055  0.00  0.00      MEMB  
ATOM   3616  H9  CHL1M  45     -42.672  15.861  15.167  0.00  0.00      MEMB  
ATOM   3617  C10 CHL1M  45     -43.524  17.262  16.457  0.00  0.00      MEMB  
ATOM   3618  C19 CHL1M  45     -44.762  18.198  16.478  0.00  0.00      MEMB  
ATOM   3619 H19A CHL1M  45     -44.769  18.638  17.498  0.00  0.00      MEMB  
ATOM   3620 H19B CHL1M  45     -44.698  18.998  15.710  0.00  0.00      MEMB  
ATOM   3621 H19C CHL1M  45     -45.709  17.628  16.361  0.00  0.00      MEMB  
ATOM   3622  C1  CHL1M  45     -43.791  16.085  17.432  0.00  0.00      MEMB  
ATOM   3623  H1A CHL1M  45     -44.851  15.862  17.185  0.00  0.00      MEMB  
ATOM   3624  H1B CHL1M  45     -43.205  15.182  17.156  0.00  0.00      MEMB  
ATOM   3625  C2  CHL1M  45     -43.653  16.419  18.917  0.00  0.00      MEMB  
ATOM   3626  H2A CHL1M  45     -43.820  15.501  19.520  0.00  0.00      MEMB  
ATOM   3627  H2B CHL1M  45     -44.492  17.115  19.134  0.00  0.00      MEMB  
ATOM   3628  C20 CHL1M  45     -44.431  16.126   9.452  0.00  0.00      MEMB  
ATOM   3629  H20 CHL1M  45     -44.856  17.138   9.281  0.00  0.00      MEMB  
ATOM   3630  C21 CHL1M  45     -45.596  15.288   9.823  0.00  0.00      MEMB  
ATOM   3631 H21A CHL1M  45     -46.244  15.786  10.575  0.00  0.00      MEMB  
ATOM   3632 H21B CHL1M  45     -45.253  14.386  10.375  0.00  0.00      MEMB  
ATOM   3633 H21C CHL1M  45     -46.121  14.868   8.939  0.00  0.00      MEMB  
ATOM   3634  C22 CHL1M  45     -43.759  15.655   8.193  0.00  0.00      MEMB  
ATOM   3635 H22A CHL1M  45     -42.925  16.332   7.908  0.00  0.00      MEMB  
ATOM   3636 H22B CHL1M  45     -43.231  14.685   8.313  0.00  0.00      MEMB  
ATOM   3637  C23 CHL1M  45     -44.682  15.657   6.986  0.00  0.00      MEMB  
ATOM   3638 H23A CHL1M  45     -45.261  14.718   6.852  0.00  0.00      MEMB  
ATOM   3639 H23B CHL1M  45     -45.476  16.419   7.138  0.00  0.00      MEMB  
ATOM   3640  C24 CHL1M  45     -43.883  16.036   5.692  0.00  0.00      MEMB  
ATOM   3641 H24A CHL1M  45     -43.307  16.961   5.909  0.00  0.00      MEMB  
ATOM   3642 H24B CHL1M  45     -43.046  15.322   5.538  0.00  0.00      MEMB  
ATOM   3643  C25 CHL1M  45     -44.685  16.233   4.398  0.00  0.00      MEMB  
ATOM   3644  H25 CHL1M  45     -45.487  15.475   4.269  0.00  0.00      MEMB  
ATOM   3645  C26 CHL1M  45     -45.301  17.678   4.461  0.00  0.00      MEMB  
ATOM   3646 H26A CHL1M  45     -44.602  18.519   4.659  0.00  0.00      MEMB  
ATOM   3647 H26B CHL1M  45     -45.848  17.808   3.504  0.00  0.00      MEMB  
ATOM   3648 H26C CHL1M  45     -46.033  17.592   5.293  0.00  0.00      MEMB  
ATOM   3649  C27 CHL1M  45     -43.698  16.184   3.248  0.00  0.00      MEMB  
ATOM   3650 H27A CHL1M  45     -44.199  16.487   2.303  0.00  0.00      MEMB  
ATOM   3651 H27B CHL1M  45     -42.896  16.930   3.431  0.00  0.00      MEMB  
ATOM   3652 H27C CHL1M  45     -43.227  15.178   3.230  0.00  0.00      MEMB  
ATOM   3653  C3  CHL1M  46     -56.277 -35.521  16.525  0.00  0.00      MEMB  
ATOM   3654  H3  CHL1M  46     -57.142 -36.165  16.257  0.00  0.00      MEMB  
ATOM   3655  O3  CHL1M  46     -56.071 -35.489  17.877  0.00  0.00      MEMB  
ATOM   3656  H3' CHL1M  46     -55.247 -35.979  17.929  0.00  0.00      MEMB  
ATOM   3657  C4  CHL1M  46     -55.031 -36.098  15.736  0.00  0.00      MEMB  
ATOM   3658  H4A CHL1M  46     -54.066 -35.602  15.976  0.00  0.00      MEMB  
ATOM   3659  H4B CHL1M  46     -54.839 -37.126  16.112  0.00  0.00      MEMB  
ATOM   3660  C5  CHL1M  46     -55.184 -36.005  14.222  0.00  0.00      MEMB  
ATOM   3661  C6  CHL1M  46     -55.109 -37.067  13.465  0.00  0.00      MEMB  
ATOM   3662  H6  CHL1M  46     -54.814 -38.019  13.931  0.00  0.00      MEMB  
ATOM   3663  C7  CHL1M  46     -55.320 -37.012  11.968  0.00  0.00      MEMB  
ATOM   3664  H7A CHL1M  46     -54.551 -37.617  11.441  0.00  0.00      MEMB  
ATOM   3665  H7B CHL1M  46     -56.269 -37.485  11.637  0.00  0.00      MEMB  
ATOM   3666  C8  CHL1M  46     -55.358 -35.543  11.397  0.00  0.00      MEMB  
ATOM   3667  H8  CHL1M  46     -54.340 -35.113  11.511  0.00  0.00      MEMB  
ATOM   3668  C14 CHL1M  46     -55.857 -35.576   9.985  0.00  0.00      MEMB  
ATOM   3669  H14 CHL1M  46     -56.860 -36.052  10.013  0.00  0.00      MEMB  
ATOM   3670  C15 CHL1M  46     -55.068 -36.610   9.048  0.00  0.00      MEMB  
ATOM   3671 H15A CHL1M  46     -53.983 -36.379   9.101  0.00  0.00      MEMB  
ATOM   3672 H15B CHL1M  46     -55.222 -37.702   9.189  0.00  0.00      MEMB  
ATOM   3673  C16 CHL1M  46     -55.562 -36.037   7.654  0.00  0.00      MEMB  
ATOM   3674 H16A CHL1M  46     -54.643 -35.917   7.041  0.00  0.00      MEMB  
ATOM   3675 H16B CHL1M  46     -56.117 -36.865   7.163  0.00  0.00      MEMB  
ATOM   3676  C17 CHL1M  46     -56.332 -34.742   7.827  0.00  0.00      MEMB  
ATOM   3677  H17 CHL1M  46     -57.407 -34.971   7.665  0.00  0.00      MEMB  
ATOM   3678  C13 CHL1M  46     -56.008 -34.323   9.247  0.00  0.00      MEMB  
ATOM   3679  C18 CHL1M  46     -54.530 -33.804   9.244  0.00  0.00      MEMB  
ATOM   3680 H18A CHL1M  46     -53.849 -34.304   8.523  0.00  0.00      MEMB  
ATOM   3681 H18B CHL1M  46     -54.702 -32.734   8.999  0.00  0.00      MEMB  
ATOM   3682 H18C CHL1M  46     -53.952 -33.751  10.191  0.00  0.00      MEMB  
ATOM   3683  C12 CHL1M  46     -56.992 -33.462  10.121  0.00  0.00      MEMB  
ATOM   3684 H12A CHL1M  46     -57.020 -32.438   9.691  0.00  0.00      MEMB  
ATOM   3685 H12B CHL1M  46     -57.970 -33.989  10.139  0.00  0.00      MEMB  
ATOM   3686  C11 CHL1M  46     -56.402 -33.341  11.565  0.00  0.00      MEMB  
ATOM   3687 H11A CHL1M  46     -55.415 -32.882  11.344  0.00  0.00      MEMB  
ATOM   3688 H11B CHL1M  46     -56.999 -32.643  12.190  0.00  0.00      MEMB  
ATOM   3689  C9  CHL1M  46     -56.211 -34.688  12.246  0.00  0.00      MEMB  
ATOM   3690  H9  CHL1M  46     -57.220 -35.153  12.252  0.00  0.00      MEMB  
ATOM   3691  C10 CHL1M  46     -55.736 -34.590  13.728  0.00  0.00      MEMB  
ATOM   3692  C19 CHL1M  46     -54.553 -33.662  13.879  0.00  0.00      MEMB  
ATOM   3693 H19A CHL1M  46     -53.679 -34.015  13.291  0.00  0.00      MEMB  
ATOM   3694 H19B CHL1M  46     -54.811 -32.613  13.622  0.00  0.00      MEMB  
ATOM   3695 H19C CHL1M  46     -54.221 -33.736  14.937  0.00  0.00      MEMB  
ATOM   3696  C1  CHL1M  46     -56.963 -34.081  14.615  0.00  0.00      MEMB  
ATOM   3697  H1A CHL1M  46     -57.328 -33.077  14.310  0.00  0.00      MEMB  
ATOM   3698  H1B CHL1M  46     -57.766 -34.838  14.486  0.00  0.00      MEMB  
ATOM   3699  C2  CHL1M  46     -56.562 -34.083  16.096  0.00  0.00      MEMB  
ATOM   3700  H2A CHL1M  46     -57.465 -33.693  16.611  0.00  0.00      MEMB  
ATOM   3701  H2B CHL1M  46     -55.708 -33.506  16.511  0.00  0.00      MEMB  
ATOM   3702  C20 CHL1M  46     -56.128 -33.726   6.713  0.00  0.00      MEMB  
ATOM   3703  H20 CHL1M  46     -55.075 -33.376   6.762  0.00  0.00      MEMB  
ATOM   3704  C21 CHL1M  46     -57.063 -32.555   6.994  0.00  0.00      MEMB  
ATOM   3705 H21A CHL1M  46     -56.562 -31.967   7.792  0.00  0.00      MEMB  
ATOM   3706 H21B CHL1M  46     -58.090 -32.883   7.263  0.00  0.00      MEMB  
ATOM   3707 H21C CHL1M  46     -57.088 -31.917   6.085  0.00  0.00      MEMB  
ATOM   3708  C22 CHL1M  46     -56.223 -34.151   5.237  0.00  0.00      MEMB  
ATOM   3709 H22A CHL1M  46     -55.615 -35.081   5.198  0.00  0.00      MEMB  
ATOM   3710 H22B CHL1M  46     -57.284 -34.302   4.944  0.00  0.00      MEMB  
ATOM   3711  C23 CHL1M  46     -55.338 -33.247   4.364  0.00  0.00      MEMB  
ATOM   3712 H23A CHL1M  46     -55.642 -32.188   4.503  0.00  0.00      MEMB  
ATOM   3713 H23B CHL1M  46     -54.304 -33.376   4.750  0.00  0.00      MEMB  
ATOM   3714  C24 CHL1M  46     -55.311 -33.685   2.860  0.00  0.00      MEMB  
ATOM   3715 H24A CHL1M  46     -54.867 -34.702   2.905  0.00  0.00      MEMB  
ATOM   3716 H24B CHL1M  46     -56.364 -33.771   2.514  0.00  0.00      MEMB  
ATOM   3717  C25 CHL1M  46     -54.512 -32.763   1.908  0.00  0.00      MEMB  
ATOM   3718  H25 CHL1M  46     -53.502 -32.544   2.315  0.00  0.00      MEMB  
ATOM   3719  C26 CHL1M  46     -54.099 -33.426   0.567  0.00  0.00      MEMB  
ATOM   3720 H26A CHL1M  46     -53.844 -34.485   0.783  0.00  0.00      MEMB  
ATOM   3721 H26B CHL1M  46     -55.017 -33.519  -0.052  0.00  0.00      MEMB  
ATOM   3722 H26C CHL1M  46     -53.321 -32.779   0.108  0.00  0.00      MEMB  
ATOM   3723  C27 CHL1M  46     -55.193 -31.394   1.530  0.00  0.00      MEMB  
ATOM   3724 H27A CHL1M  46     -56.115 -31.573   0.938  0.00  0.00      MEMB  
ATOM   3725 H27B CHL1M  46     -55.447 -30.994   2.535  0.00  0.00      MEMB  
ATOM   3726 H27C CHL1M  46     -54.467 -30.696   1.061  0.00  0.00      MEMB  
ATOM   3727  C3  CHL1M  47       5.661  50.858  19.234  0.00  0.00      MEMB  
ATOM   3728  H3  CHL1M  47       5.823  49.804  18.920  0.00  0.00      MEMB  
ATOM   3729  O3  CHL1M  47       5.683  50.897  20.648  0.00  0.00      MEMB  
ATOM   3730  H3' CHL1M  47       6.121  50.095  20.941  0.00  0.00      MEMB  
ATOM   3731  C4  CHL1M  47       6.797  51.720  18.645  0.00  0.00      MEMB  
ATOM   3732  H4A CHL1M  47       6.826  52.700  19.168  0.00  0.00      MEMB  
ATOM   3733  H4B CHL1M  47       7.750  51.262  18.984  0.00  0.00      MEMB  
ATOM   3734  C5  CHL1M  47       6.714  51.682  17.117  0.00  0.00      MEMB  
ATOM   3735  C6  CHL1M  47       7.799  51.339  16.426  0.00  0.00      MEMB  
ATOM   3736  H6  CHL1M  47       8.741  51.163  16.966  0.00  0.00      MEMB  
ATOM   3737  C7  CHL1M  47       7.819  51.230  14.887  0.00  0.00      MEMB  
ATOM   3738  H7A CHL1M  47       8.764  51.733  14.592  0.00  0.00      MEMB  
ATOM   3739  H7B CHL1M  47       7.937  50.159  14.616  0.00  0.00      MEMB  
ATOM   3740  C8  CHL1M  47       6.594  51.829  14.228  0.00  0.00      MEMB  
ATOM   3741  H8  CHL1M  47       6.829  52.912  14.157  0.00  0.00      MEMB  
ATOM   3742  C14 CHL1M  47       6.432  51.321  12.848  0.00  0.00      MEMB  
ATOM   3743  H14 CHL1M  47       6.404  50.215  12.948  0.00  0.00      MEMB  
ATOM   3744  C15 CHL1M  47       7.618  51.571  11.893  0.00  0.00      MEMB  
ATOM   3745 H15A CHL1M  47       7.926  52.638  11.934  0.00  0.00      MEMB  
ATOM   3746 H15B CHL1M  47       8.540  50.997  12.128  0.00  0.00      MEMB  
ATOM   3747  C16 CHL1M  47       7.069  51.122  10.563  0.00  0.00      MEMB  
ATOM   3748 H16A CHL1M  47       7.416  51.845   9.794  0.00  0.00      MEMB  
ATOM   3749 H16B CHL1M  47       7.480  50.195  10.110  0.00  0.00      MEMB  
ATOM   3750  C17 CHL1M  47       5.551  51.136  10.633  0.00  0.00      MEMB  
ATOM   3751  H17 CHL1M  47       5.231  50.072  10.647  0.00  0.00      MEMB  
ATOM   3752  C13 CHL1M  47       5.266  51.819  11.996  0.00  0.00      MEMB  
ATOM   3753  C18 CHL1M  47       5.284  53.408  11.946  0.00  0.00      MEMB  
ATOM   3754 H18A CHL1M  47       5.207  53.911  12.934  0.00  0.00      MEMB  
ATOM   3755 H18B CHL1M  47       6.109  53.828  11.333  0.00  0.00      MEMB  
ATOM   3756 H18C CHL1M  47       4.373  53.755  11.413  0.00  0.00      MEMB  
ATOM   3757  C12 CHL1M  47       4.105  51.285  12.803  0.00  0.00      MEMB  
ATOM   3758 H12A CHL1M  47       3.158  51.538  12.280  0.00  0.00      MEMB  
ATOM   3759 H12B CHL1M  47       4.154  50.175  12.779  0.00  0.00      MEMB  
ATOM   3760  C11 CHL1M  47       4.024  51.852  14.226  0.00  0.00      MEMB  
ATOM   3761 H11A CHL1M  47       3.739  52.925  14.214  0.00  0.00      MEMB  
ATOM   3762 H11B CHL1M  47       3.130  51.397  14.704  0.00  0.00      MEMB  
ATOM   3763  C9  CHL1M  47       5.344  51.472  14.984  0.00  0.00      MEMB  
ATOM   3764  H9  CHL1M  47       5.314  50.365  15.072  0.00  0.00      MEMB  
ATOM   3765  C10 CHL1M  47       5.338  51.851  16.470  0.00  0.00      MEMB  
ATOM   3766  C19 CHL1M  47       5.119  53.398  16.551  0.00  0.00      MEMB  
ATOM   3767 H19A CHL1M  47       5.187  53.819  17.577  0.00  0.00      MEMB  
ATOM   3768 H19B CHL1M  47       5.775  53.923  15.824  0.00  0.00      MEMB  
ATOM   3769 H19C CHL1M  47       4.056  53.665  16.367  0.00  0.00      MEMB  
ATOM   3770  C1  CHL1M  47       4.200  51.194  17.264  0.00  0.00      MEMB  
ATOM   3771  H1A CHL1M  47       3.264  51.581  16.807  0.00  0.00      MEMB  
ATOM   3772  H1B CHL1M  47       4.286  50.109  17.041  0.00  0.00      MEMB  
ATOM   3773  C2  CHL1M  47       4.236  51.405  18.764  0.00  0.00      MEMB  
ATOM   3774  H2A CHL1M  47       3.467  50.775  19.261  0.00  0.00      MEMB  
ATOM   3775  H2B CHL1M  47       4.143  52.487  18.998  0.00  0.00      MEMB  
ATOM   3776  C20 CHL1M  47       4.823  51.746   9.354  0.00  0.00      MEMB  
ATOM   3777  H20 CHL1M  47       5.252  52.759   9.198  0.00  0.00      MEMB  
ATOM   3778  C21 CHL1M  47       3.324  51.847   9.487  0.00  0.00      MEMB  
ATOM   3779 H21A CHL1M  47       2.980  52.504   8.660  0.00  0.00      MEMB  
ATOM   3780 H21B CHL1M  47       3.113  52.357  10.452  0.00  0.00      MEMB  
ATOM   3781 H21C CHL1M  47       2.780  50.879   9.456  0.00  0.00      MEMB  
ATOM   3782  C22 CHL1M  47       5.214  51.012   8.101  0.00  0.00      MEMB  
ATOM   3783 H22A CHL1M  47       6.315  50.920   7.987  0.00  0.00      MEMB  
ATOM   3784 H22B CHL1M  47       4.809  49.980   8.182  0.00  0.00      MEMB  
ATOM   3785  C23 CHL1M  47       4.620  51.603   6.800  0.00  0.00      MEMB  
ATOM   3786 H23A CHL1M  47       3.512  51.687   6.798  0.00  0.00      MEMB  
ATOM   3787 H23B CHL1M  47       5.149  52.570   6.665  0.00  0.00      MEMB  
ATOM   3788  C24 CHL1M  47       5.139  50.844   5.533  0.00  0.00      MEMB  
ATOM   3789 H24A CHL1M  47       6.244  50.802   5.432  0.00  0.00      MEMB  
ATOM   3790 H24B CHL1M  47       4.834  49.782   5.648  0.00  0.00      MEMB  
ATOM   3791  C25 CHL1M  47       4.632  51.316   4.145  0.00  0.00      MEMB  
ATOM   3792  H25 CHL1M  47       5.050  52.342   4.061  0.00  0.00      MEMB  
ATOM   3793  C26 CHL1M  47       5.193  50.364   3.107  0.00  0.00      MEMB  
ATOM   3794 H26A CHL1M  47       6.239  50.069   3.338  0.00  0.00      MEMB  
ATOM   3795 H26B CHL1M  47       4.517  49.484   3.171  0.00  0.00      MEMB  
ATOM   3796 H26C CHL1M  47       5.003  50.662   2.054  0.00  0.00      MEMB  
ATOM   3797  C27 CHL1M  47       3.161  51.568   4.048  0.00  0.00      MEMB  
ATOM   3798 H27A CHL1M  47       2.628  50.606   4.201  0.00  0.00      MEMB  
ATOM   3799 H27B CHL1M  47       2.748  52.214   4.852  0.00  0.00      MEMB  
ATOM   3800 H27C CHL1M  47       2.884  51.896   3.024  0.00  0.00      MEMB  
ATOM   3801  C3  CHL1M  48      29.430 -44.626  17.773  0.00  0.00      MEMB  
ATOM   3802  H3  CHL1M  48      29.616 -45.721  17.744  0.00  0.00      MEMB  
ATOM   3803  O3  CHL1M  48      29.705 -44.052  19.056  0.00  0.00      MEMB  
ATOM   3804  H3' CHL1M  48      29.096 -44.521  19.631  0.00  0.00      MEMB  
ATOM   3805  C4  CHL1M  48      30.342 -43.867  16.889  0.00  0.00      MEMB  
ATOM   3806  H4A CHL1M  48      30.227 -42.766  16.983  0.00  0.00      MEMB  
ATOM   3807  H4B CHL1M  48      31.355 -44.054  17.303  0.00  0.00      MEMB  
ATOM   3808  C5  CHL1M  48      30.246 -44.251  15.396  0.00  0.00      MEMB  
ATOM   3809  C6  CHL1M  48      31.232 -44.580  14.576  0.00  0.00      MEMB  
ATOM   3810  H6  CHL1M  48      32.215 -44.641  15.064  0.00  0.00      MEMB  
ATOM   3811  C7  CHL1M  48      31.267 -44.835  13.114  0.00  0.00      MEMB  
ATOM   3812  H7A CHL1M  48      32.013 -44.158  12.646  0.00  0.00      MEMB  
ATOM   3813  H7B CHL1M  48      31.451 -45.918  12.955  0.00  0.00      MEMB  
ATOM   3814  C8  CHL1M  48      29.871 -44.522  12.562  0.00  0.00      MEMB  
ATOM   3815  H8  CHL1M  48      29.869 -43.436  12.327  0.00  0.00      MEMB  
ATOM   3816  C14 CHL1M  48      29.713 -45.425  11.335  0.00  0.00      MEMB  
ATOM   3817  H14 CHL1M  48      29.841 -46.462  11.714  0.00  0.00      MEMB  
ATOM   3818  C15 CHL1M  48      30.704 -45.227  10.232  0.00  0.00      MEMB  
ATOM   3819 H15A CHL1M  48      30.858 -44.153   9.993  0.00  0.00      MEMB  
ATOM   3820 H15B CHL1M  48      31.697 -45.674  10.451  0.00  0.00      MEMB  
ATOM   3821  C16 CHL1M  48      30.039 -45.690   8.942  0.00  0.00      MEMB  
ATOM   3822 H16A CHL1M  48      30.058 -44.891   8.171  0.00  0.00      MEMB  
ATOM   3823 H16B CHL1M  48      30.588 -46.576   8.556  0.00  0.00      MEMB  
ATOM   3824  C17 CHL1M  48      28.589 -46.076   9.375  0.00  0.00      MEMB  
ATOM   3825  H17 CHL1M  48      28.597 -47.184   9.468  0.00  0.00      MEMB  
ATOM   3826  C13 CHL1M  48      28.340 -45.306  10.729  0.00  0.00      MEMB  
ATOM   3827  C18 CHL1M  48      28.051 -43.868  10.307  0.00  0.00      MEMB  
ATOM   3828 H18A CHL1M  48      28.802 -43.553   9.550  0.00  0.00      MEMB  
ATOM   3829 H18B CHL1M  48      27.037 -43.821   9.855  0.00  0.00      MEMB  
ATOM   3830 H18C CHL1M  48      28.042 -43.208  11.201  0.00  0.00      MEMB  
ATOM   3831  C12 CHL1M  48      27.235 -45.890  11.604  0.00  0.00      MEMB  
ATOM   3832 H12A CHL1M  48      26.238 -45.902  11.114  0.00  0.00      MEMB  
ATOM   3833 H12B CHL1M  48      27.643 -46.880  11.903  0.00  0.00      MEMB  
ATOM   3834  C11 CHL1M  48      27.324 -45.018  12.882  0.00  0.00      MEMB  
ATOM   3835 H11A CHL1M  48      27.010 -43.980  12.638  0.00  0.00      MEMB  
ATOM   3836 H11B CHL1M  48      26.667 -45.482  13.648  0.00  0.00      MEMB  
ATOM   3837  C9  CHL1M  48      28.703 -44.889  13.501  0.00  0.00      MEMB  
ATOM   3838  H9  CHL1M  48      28.877 -45.954  13.767  0.00  0.00      MEMB  
ATOM   3839  C10 CHL1M  48      28.790 -44.108  14.919  0.00  0.00      MEMB  
ATOM   3840  C19 CHL1M  48      28.339 -42.643  14.774  0.00  0.00      MEMB  
ATOM   3841 H19A CHL1M  48      28.697 -42.076  15.660  0.00  0.00      MEMB  
ATOM   3842 H19B CHL1M  48      28.869 -42.203  13.902  0.00  0.00      MEMB  
ATOM   3843 H19C CHL1M  48      27.260 -42.601  14.515  0.00  0.00      MEMB  
ATOM   3844  C1  CHL1M  48      27.773 -44.792  15.926  0.00  0.00      MEMB  
ATOM   3845  H1A CHL1M  48      26.770 -44.412  15.634  0.00  0.00      MEMB  
ATOM   3846  H1B CHL1M  48      27.811 -45.903  15.937  0.00  0.00      MEMB  
ATOM   3847  C2  CHL1M  48      27.995 -44.336  17.399  0.00  0.00      MEMB  
ATOM   3848  H2A CHL1M  48      27.315 -44.936  18.041  0.00  0.00      MEMB  
ATOM   3849  H2B CHL1M  48      27.757 -43.253  17.469  0.00  0.00      MEMB  
ATOM   3850  C20 CHL1M  48      27.625 -45.963   8.133  0.00  0.00      MEMB  
ATOM   3851  H20 CHL1M  48      27.286 -44.929   7.911  0.00  0.00      MEMB  
ATOM   3852  C21 CHL1M  48      26.206 -46.572   8.482  0.00  0.00      MEMB  
ATOM   3853 H21A CHL1M  48      25.461 -45.756   8.590  0.00  0.00      MEMB  
ATOM   3854 H21B CHL1M  48      26.261 -47.089   9.464  0.00  0.00      MEMB  
ATOM   3855 H21C CHL1M  48      25.830 -47.357   7.792  0.00  0.00      MEMB  
ATOM   3856  C22 CHL1M  48      28.235 -46.508   6.823  0.00  0.00      MEMB  
ATOM   3857 H22A CHL1M  48      29.161 -45.936   6.599  0.00  0.00      MEMB  
ATOM   3858 H22B CHL1M  48      28.599 -47.519   7.109  0.00  0.00      MEMB  
ATOM   3859  C23 CHL1M  48      27.353 -46.531   5.549  0.00  0.00      MEMB  
ATOM   3860 H23A CHL1M  48      26.719 -47.435   5.669  0.00  0.00      MEMB  
ATOM   3861 H23B CHL1M  48      26.773 -45.596   5.395  0.00  0.00      MEMB  
ATOM   3862  C24 CHL1M  48      28.281 -46.740   4.292  0.00  0.00      MEMB  
ATOM   3863 H24A CHL1M  48      28.899 -45.825   4.173  0.00  0.00      MEMB  
ATOM   3864 H24B CHL1M  48      29.003 -47.569   4.450  0.00  0.00      MEMB  
ATOM   3865  C25 CHL1M  48      27.494 -46.906   3.005  0.00  0.00      MEMB  
ATOM   3866  H25 CHL1M  48      26.499 -47.389   3.103  0.00  0.00      MEMB  
ATOM   3867  C26 CHL1M  48      27.095 -45.643   2.233  0.00  0.00      MEMB  
ATOM   3868 H26A CHL1M  48      26.700 -45.837   1.213  0.00  0.00      MEMB  
ATOM   3869 H26B CHL1M  48      26.364 -45.127   2.891  0.00  0.00      MEMB  
ATOM   3870 H26C CHL1M  48      28.007 -45.014   2.151  0.00  0.00      MEMB  
ATOM   3871  C27 CHL1M  48      28.232 -47.827   2.120  0.00  0.00      MEMB  
ATOM   3872 H27A CHL1M  48      29.118 -47.316   1.687  0.00  0.00      MEMB  
ATOM   3873 H27B CHL1M  48      28.708 -48.697   2.621  0.00  0.00      MEMB  
ATOM   3874 H27C CHL1M  48      27.630 -48.126   1.234  0.00  0.00      MEMB  
ATOM   3875  C3  CHL1M  49      67.965   8.858  19.559  0.00  0.00      MEMB  
ATOM   3876  H3  CHL1M  49      68.944   8.607  19.097  0.00  0.00      MEMB  
ATOM   3877  O3  CHL1M  49      67.881   8.565  20.956  0.00  0.00      MEMB  
ATOM   3878  H3' CHL1M  49      66.950   8.602  21.186  0.00  0.00      MEMB  
ATOM   3879  C4  CHL1M  49      67.519  10.291  19.218  0.00  0.00      MEMB  
ATOM   3880  H4A CHL1M  49      66.627  10.360  19.876  0.00  0.00      MEMB  
ATOM   3881  H4B CHL1M  49      68.287  10.964  19.655  0.00  0.00      MEMB  
ATOM   3882  C5  CHL1M  49      67.392  10.659  17.741  0.00  0.00      MEMB  
ATOM   3883  C6  CHL1M  49      68.017  11.698  17.187  0.00  0.00      MEMB  
ATOM   3884  H6  CHL1M  49      68.706  12.311  17.786  0.00  0.00      MEMB  
ATOM   3885  C7  CHL1M  49      68.106  12.109  15.758  0.00  0.00      MEMB  
ATOM   3886  H7A CHL1M  49      68.103  13.219  15.777  0.00  0.00      MEMB  
ATOM   3887  H7B CHL1M  49      69.039  11.787  15.248  0.00  0.00      MEMB  
ATOM   3888  C8  CHL1M  49      66.968  11.454  15.001  0.00  0.00      MEMB  
ATOM   3889  H8  CHL1M  49      66.000  11.964  15.194  0.00  0.00      MEMB  
ATOM   3890  C14 CHL1M  49      67.253  11.430  13.463  0.00  0.00      MEMB  
ATOM   3891  H14 CHL1M  49      68.214  10.879  13.378  0.00  0.00      MEMB  
ATOM   3892  C15 CHL1M  49      67.701  12.813  12.852  0.00  0.00      MEMB  
ATOM   3893 H15A CHL1M  49      67.174  13.710  13.241  0.00  0.00      MEMB  
ATOM   3894 H15B CHL1M  49      68.791  12.973  12.997  0.00  0.00      MEMB  
ATOM   3895  C16 CHL1M  49      67.424  12.581  11.353  0.00  0.00      MEMB  
ATOM   3896 H16A CHL1M  49      66.754  13.400  11.014  0.00  0.00      MEMB  
ATOM   3897 H16B CHL1M  49      68.372  12.656  10.778  0.00  0.00      MEMB  
ATOM   3898  C17 CHL1M  49      66.860  11.113  11.213  0.00  0.00      MEMB  
ATOM   3899  H17 CHL1M  49      67.725  10.424  11.107  0.00  0.00      MEMB  
ATOM   3900  C13 CHL1M  49      66.238  10.784  12.641  0.00  0.00      MEMB  
ATOM   3901  C18 CHL1M  49      64.869  11.460  12.847  0.00  0.00      MEMB  
ATOM   3902 H18A CHL1M  49      64.768  12.553  12.674  0.00  0.00      MEMB  
ATOM   3903 H18B CHL1M  49      64.287  10.973  12.035  0.00  0.00      MEMB  
ATOM   3904 H18C CHL1M  49      64.426  11.111  13.804  0.00  0.00      MEMB  
ATOM   3905  C12 CHL1M  49      66.328   9.255  13.024  0.00  0.00      MEMB  
ATOM   3906 H12A CHL1M  49      65.535   8.712  12.467  0.00  0.00      MEMB  
ATOM   3907 H12B CHL1M  49      67.335   8.937  12.679  0.00  0.00      MEMB  
ATOM   3908  C11 CHL1M  49      66.058   9.086  14.502  0.00  0.00      MEMB  
ATOM   3909 H11A CHL1M  49      65.005   9.366  14.719  0.00  0.00      MEMB  
ATOM   3910 H11B CHL1M  49      65.964   8.032  14.840  0.00  0.00      MEMB  
ATOM   3911  C9  CHL1M  49      66.853   9.940  15.464  0.00  0.00      MEMB  
ATOM   3912  H9  CHL1M  49      67.914   9.685  15.256  0.00  0.00      MEMB  
ATOM   3913  C10 CHL1M  49      66.575   9.663  16.933  0.00  0.00      MEMB  
ATOM   3914  C19 CHL1M  49      65.180  10.058  17.284  0.00  0.00      MEMB  
ATOM   3915 H19A CHL1M  49      64.424   9.347  16.887  0.00  0.00      MEMB  
ATOM   3916 H19B CHL1M  49      64.945  10.158  18.366  0.00  0.00      MEMB  
ATOM   3917 H19C CHL1M  49      65.092  11.068  16.829  0.00  0.00      MEMB  
ATOM   3918  C1  CHL1M  49      66.856   8.178  17.337  0.00  0.00      MEMB  
ATOM   3919  H1A CHL1M  49      66.011   7.554  16.975  0.00  0.00      MEMB  
ATOM   3920  H1B CHL1M  49      67.815   7.743  16.983  0.00  0.00      MEMB  
ATOM   3921  C2  CHL1M  49      66.895   7.903  18.898  0.00  0.00      MEMB  
ATOM   3922  H2A CHL1M  49      67.121   6.848  19.162  0.00  0.00      MEMB  
ATOM   3923  H2B CHL1M  49      65.890   8.185  19.278  0.00  0.00      MEMB  
ATOM   3924  C20 CHL1M  49      65.924  11.036   9.992  0.00  0.00      MEMB  
ATOM   3925  H20 CHL1M  49      65.014  11.601  10.285  0.00  0.00      MEMB  
ATOM   3926  C21 CHL1M  49      65.576   9.596   9.653  0.00  0.00      MEMB  
ATOM   3927 H21A CHL1M  49      65.119   9.221  10.594  0.00  0.00      MEMB  
ATOM   3928 H21B CHL1M  49      66.534   9.105   9.378  0.00  0.00      MEMB  
ATOM   3929 H21C CHL1M  49      64.849   9.523   8.816  0.00  0.00      MEMB  
ATOM   3930  C22 CHL1M  49      66.451  11.725   8.749  0.00  0.00      MEMB  
ATOM   3931 H22A CHL1M  49      66.872  12.752   8.791  0.00  0.00      MEMB  
ATOM   3932 H22B CHL1M  49      67.263  11.103   8.314  0.00  0.00      MEMB  
ATOM   3933  C23 CHL1M  49      65.380  12.150   7.717  0.00  0.00      MEMB  
ATOM   3934 H23A CHL1M  49      65.126  11.147   7.313  0.00  0.00      MEMB  
ATOM   3935 H23B CHL1M  49      64.625  12.758   8.260  0.00  0.00      MEMB  
ATOM   3936  C24 CHL1M  49      65.952  13.038   6.595  0.00  0.00      MEMB  
ATOM   3937 H24A CHL1M  49      66.474  13.872   7.110  0.00  0.00      MEMB  
ATOM   3938 H24B CHL1M  49      66.675  12.480   5.963  0.00  0.00      MEMB  
ATOM   3939  C25 CHL1M  49      64.909  13.656   5.682  0.00  0.00      MEMB  
ATOM   3940  H25 CHL1M  49      65.477  14.246   4.931  0.00  0.00      MEMB  
ATOM   3941  C26 CHL1M  49      63.994  12.702   4.908  0.00  0.00      MEMB  
ATOM   3942 H26A CHL1M  49      63.476  13.268   4.106  0.00  0.00      MEMB  
ATOM   3943 H26B CHL1M  49      64.542  11.922   4.337  0.00  0.00      MEMB  
ATOM   3944 H26C CHL1M  49      63.178  12.239   5.503  0.00  0.00      MEMB  
ATOM   3945  C27 CHL1M  49      63.944  14.717   6.316  0.00  0.00      MEMB  
ATOM   3946 H27A CHL1M  49      63.279  14.137   6.991  0.00  0.00      MEMB  
ATOM   3947 H27B CHL1M  49      64.543  15.444   6.905  0.00  0.00      MEMB  
ATOM   3948 H27C CHL1M  49      63.300  15.226   5.568  0.00  0.00      MEMB  
ATOM   3949  C3  CHL1M  50     -38.754 -31.551  16.695  0.00  0.00      MEMB  
ATOM   3950  H3  CHL1M  50     -38.626 -32.621  16.428  0.00  0.00      MEMB  
ATOM   3951  O3  CHL1M  50     -38.982 -31.273  18.119  0.00  0.00      MEMB  
ATOM   3952  H3' CHL1M  50     -39.802 -30.776  18.082  0.00  0.00      MEMB  
ATOM   3953  C4  CHL1M  50     -37.676 -30.722  16.154  0.00  0.00      MEMB  
ATOM   3954  H4A CHL1M  50     -37.887 -29.643  16.317  0.00  0.00      MEMB  
ATOM   3955  H4B CHL1M  50     -36.751 -30.919  16.737  0.00  0.00      MEMB  
ATOM   3956  C5  CHL1M  50     -37.429 -30.849  14.686  0.00  0.00      MEMB  
ATOM   3957  C6  CHL1M  50     -36.238 -31.347  14.233  0.00  0.00      MEMB  
ATOM   3958  H6  CHL1M  50     -35.347 -31.529  14.853  0.00  0.00      MEMB  
ATOM   3959  C7  CHL1M  50     -36.005 -31.457  12.731  0.00  0.00      MEMB  
ATOM   3960  H7A CHL1M  50     -35.116 -30.890  12.381  0.00  0.00      MEMB  
ATOM   3961  H7B CHL1M  50     -35.751 -32.492  12.418  0.00  0.00      MEMB  
ATOM   3962  C8  CHL1M  50     -37.062 -30.829  11.800  0.00  0.00      MEMB  
ATOM   3963  H8  CHL1M  50     -37.009 -29.719  11.766  0.00  0.00      MEMB  
ATOM   3964  C14 CHL1M  50     -36.894 -31.250  10.337  0.00  0.00      MEMB  
ATOM   3965  H14 CHL1M  50     -37.020 -32.353  10.304  0.00  0.00      MEMB  
ATOM   3966  C15 CHL1M  50     -35.498 -30.961   9.721  0.00  0.00      MEMB  
ATOM   3967 H15A CHL1M  50     -35.291 -29.882   9.884  0.00  0.00      MEMB  
ATOM   3968 H15B CHL1M  50     -34.648 -31.532  10.153  0.00  0.00      MEMB  
ATOM   3969  C16 CHL1M  50     -35.861 -31.232   8.250  0.00  0.00      MEMB  
ATOM   3970 H16A CHL1M  50     -35.525 -30.390   7.607  0.00  0.00      MEMB  
ATOM   3971 H16B CHL1M  50     -35.336 -32.166   7.957  0.00  0.00      MEMB  
ATOM   3972  C17 CHL1M  50     -37.438 -31.402   8.132  0.00  0.00      MEMB  
ATOM   3973  H17 CHL1M  50     -37.722 -32.469   8.261  0.00  0.00      MEMB  
ATOM   3974  C13 CHL1M  50     -37.985 -30.762   9.422  0.00  0.00      MEMB  
ATOM   3975  C18 CHL1M  50     -37.944 -29.216   9.309  0.00  0.00      MEMB  
ATOM   3976 H18A CHL1M  50     -38.854 -28.794   8.832  0.00  0.00      MEMB  
ATOM   3977 H18B CHL1M  50     -38.088 -28.724  10.295  0.00  0.00      MEMB  
ATOM   3978 H18C CHL1M  50     -36.975 -28.897   8.870  0.00  0.00      MEMB  
ATOM   3979  C12 CHL1M  50     -39.358 -31.377  10.047  0.00  0.00      MEMB  
ATOM   3980 H12A CHL1M  50     -40.236 -30.964   9.507  0.00  0.00      MEMB  
ATOM   3981 H12B CHL1M  50     -39.346 -32.482   9.928  0.00  0.00      MEMB  
ATOM   3982  C11 CHL1M  50     -39.624 -30.940  11.449  0.00  0.00      MEMB  
ATOM   3983 H11A CHL1M  50     -39.931 -29.872  11.433  0.00  0.00      MEMB  
ATOM   3984 H11B CHL1M  50     -40.554 -31.458  11.765  0.00  0.00      MEMB  
ATOM   3985  C9  CHL1M  50     -38.449 -31.173  12.395  0.00  0.00      MEMB  
ATOM   3986  H9  CHL1M  50     -38.375 -32.275  12.517  0.00  0.00      MEMB  
ATOM   3987  C10 CHL1M  50     -38.653 -30.597  13.803  0.00  0.00      MEMB  
ATOM   3988  C19 CHL1M  50     -38.895 -29.064  13.724  0.00  0.00      MEMB  
ATOM   3989 H19A CHL1M  50     -39.722 -28.727  13.064  0.00  0.00      MEMB  
ATOM   3990 H19B CHL1M  50     -39.279 -28.750  14.718  0.00  0.00      MEMB  
ATOM   3991 H19C CHL1M  50     -38.024 -28.454  13.400  0.00  0.00      MEMB  
ATOM   3992  C1  CHL1M  50     -39.896 -31.362  14.443  0.00  0.00      MEMB  
ATOM   3993  H1A CHL1M  50     -40.791 -30.946  13.933  0.00  0.00      MEMB  
ATOM   3994  H1B CHL1M  50     -39.978 -32.463  14.318  0.00  0.00      MEMB  
ATOM   3995  C2  CHL1M  50     -40.015 -31.158  15.953  0.00  0.00      MEMB  
ATOM   3996  H2A CHL1M  50     -40.799 -31.857  16.316  0.00  0.00      MEMB  
ATOM   3997  H2B CHL1M  50     -40.421 -30.184  16.300  0.00  0.00      MEMB  
ATOM   3998  C20 CHL1M  50     -38.026 -30.878   6.788  0.00  0.00      MEMB  
ATOM   3999  H20 CHL1M  50     -37.889 -29.777   6.746  0.00  0.00      MEMB  
ATOM   4000  C21 CHL1M  50     -39.551 -30.967   6.611  0.00  0.00      MEMB  
ATOM   4001 H21A CHL1M  50     -39.770 -30.575   5.595  0.00  0.00      MEMB  
ATOM   4002 H21B CHL1M  50     -40.193 -30.382   7.304  0.00  0.00      MEMB  
ATOM   4003 H21C CHL1M  50     -39.906 -32.011   6.753  0.00  0.00      MEMB  
ATOM   4004  C22 CHL1M  50     -37.233 -31.380   5.558  0.00  0.00      MEMB  
ATOM   4005 H22A CHL1M  50     -37.519 -30.704   4.724  0.00  0.00      MEMB  
ATOM   4006 H22B CHL1M  50     -36.124 -31.306   5.562  0.00  0.00      MEMB  
ATOM   4007  C23 CHL1M  50     -37.520 -32.807   5.013  0.00  0.00      MEMB  
ATOM   4008 H23A CHL1M  50     -37.520 -33.545   5.844  0.00  0.00      MEMB  
ATOM   4009 H23B CHL1M  50     -38.545 -32.815   4.584  0.00  0.00      MEMB  
ATOM   4010  C24 CHL1M  50     -36.507 -33.036   3.876  0.00  0.00      MEMB  
ATOM   4011 H24A CHL1M  50     -36.568 -32.260   3.083  0.00  0.00      MEMB  
ATOM   4012 H24B CHL1M  50     -35.552 -32.967   4.439  0.00  0.00      MEMB  
ATOM   4013  C25 CHL1M  50     -36.649 -34.365   3.173  0.00  0.00      MEMB  
ATOM   4014  H25 CHL1M  50     -36.645 -35.160   3.949  0.00  0.00      MEMB  
ATOM   4015  C26 CHL1M  50     -38.045 -34.512   2.462  0.00  0.00      MEMB  
ATOM   4016 H26A CHL1M  50     -38.025 -33.893   1.539  0.00  0.00      MEMB  
ATOM   4017 H26B CHL1M  50     -38.055 -35.549   2.064  0.00  0.00      MEMB  
ATOM   4018 H26C CHL1M  50     -38.975 -34.311   3.035  0.00  0.00      MEMB  
ATOM   4019  C27 CHL1M  50     -35.607 -34.576   2.039  0.00  0.00      MEMB  
ATOM   4020 H27A CHL1M  50     -34.603 -34.815   2.451  0.00  0.00      MEMB  
ATOM   4021 H27B CHL1M  50     -35.917 -35.348   1.303  0.00  0.00      MEMB  
ATOM   4022 H27C CHL1M  50     -35.551 -33.672   1.396  0.00  0.00      MEMB  
ATOM   4023  C3  CHL1M  51      13.271 -67.867  18.200  0.00  0.00      MEMB  
ATOM   4024  H3  CHL1M  51      12.380 -67.287  17.875  0.00  0.00      MEMB  
ATOM   4025  O3  CHL1M  51      13.104 -68.172  19.573  0.00  0.00      MEMB  
ATOM   4026  H3' CHL1M  51      12.189 -68.234  19.855  0.00  0.00      MEMB  
ATOM   4027  C4  CHL1M  51      13.524 -69.164  17.415  0.00  0.00      MEMB  
ATOM   4028  H4A CHL1M  51      14.443 -69.729  17.679  0.00  0.00      MEMB  
ATOM   4029  H4B CHL1M  51      12.720 -69.898  17.637  0.00  0.00      MEMB  
ATOM   4030  C5  CHL1M  51      13.624 -68.777  15.932  0.00  0.00      MEMB  
ATOM   4031  C6  CHL1M  51      12.883 -69.265  14.965  0.00  0.00      MEMB  
ATOM   4032  H6  CHL1M  51      12.038 -69.858  15.345  0.00  0.00      MEMB  
ATOM   4033  C7  CHL1M  51      13.062 -69.100  13.469  0.00  0.00      MEMB  
ATOM   4034  H7A CHL1M  51      13.096 -70.039  12.876  0.00  0.00      MEMB  
ATOM   4035  H7B CHL1M  51      12.236 -68.592  12.926  0.00  0.00      MEMB  
ATOM   4036  C8  CHL1M  51      14.309 -68.253  13.078  0.00  0.00      MEMB  
ATOM   4037  H8  CHL1M  51      15.187 -68.931  13.019  0.00  0.00      MEMB  
ATOM   4038  C14 CHL1M  51      14.060 -67.489  11.775  0.00  0.00      MEMB  
ATOM   4039  H14 CHL1M  51      13.170 -66.858  11.988  0.00  0.00      MEMB  
ATOM   4040  C15 CHL1M  51      13.586 -68.309  10.506  0.00  0.00      MEMB  
ATOM   4041 H15A CHL1M  51      14.018 -69.319  10.665  0.00  0.00      MEMB  
ATOM   4042 H15B CHL1M  51      12.480 -68.254  10.412  0.00  0.00      MEMB  
ATOM   4043  C16 CHL1M  51      14.081 -67.548   9.309  0.00  0.00      MEMB  
ATOM   4044 H16A CHL1M  51      14.921 -68.106   8.844  0.00  0.00      MEMB  
ATOM   4045 H16B CHL1M  51      13.227 -67.331   8.632  0.00  0.00      MEMB  
ATOM   4046  C17 CHL1M  51      14.702 -66.273   9.868  0.00  0.00      MEMB  
ATOM   4047  H17 CHL1M  51      13.842 -65.589  10.030  0.00  0.00      MEMB  
ATOM   4048  C13 CHL1M  51      15.222 -66.652  11.311  0.00  0.00      MEMB  
ATOM   4049  C18 CHL1M  51      16.499 -67.499  11.112  0.00  0.00      MEMB  
ATOM   4050 H18A CHL1M  51      17.346 -66.936  10.664  0.00  0.00      MEMB  
ATOM   4051 H18B CHL1M  51      16.908 -67.880  12.072  0.00  0.00      MEMB  
ATOM   4052 H18C CHL1M  51      16.214 -68.335  10.438  0.00  0.00      MEMB  
ATOM   4053  C12 CHL1M  51      15.382 -65.473  12.299  0.00  0.00      MEMB  
ATOM   4054 H12A CHL1M  51      16.237 -64.820  12.024  0.00  0.00      MEMB  
ATOM   4055 H12B CHL1M  51      14.467 -64.878  12.501  0.00  0.00      MEMB  
ATOM   4056  C11 CHL1M  51      15.655 -66.112  13.729  0.00  0.00      MEMB  
ATOM   4057 H11A CHL1M  51      16.661 -66.581  13.692  0.00  0.00      MEMB  
ATOM   4058 H11B CHL1M  51      15.631 -65.294  14.480  0.00  0.00      MEMB  
ATOM   4059  C9  CHL1M  51      14.544 -67.161  14.148  0.00  0.00      MEMB  
ATOM   4060  H9  CHL1M  51      13.630 -66.539  14.262  0.00  0.00      MEMB  
ATOM   4061  C10 CHL1M  51      14.766 -67.709  15.605  0.00  0.00      MEMB  
ATOM   4062  C19 CHL1M  51      16.211 -68.260  15.671  0.00  0.00      MEMB  
ATOM   4063 H19A CHL1M  51      16.202 -69.081  14.922  0.00  0.00      MEMB  
ATOM   4064 H19B CHL1M  51      16.981 -67.516  15.374  0.00  0.00      MEMB  
ATOM   4065 H19C CHL1M  51      16.449 -68.630  16.691  0.00  0.00      MEMB  
ATOM   4066  C1  CHL1M  51      14.654 -66.537  16.636  0.00  0.00      MEMB  
ATOM   4067  H1A CHL1M  51      15.577 -65.919  16.602  0.00  0.00      MEMB  
ATOM   4068  H1B CHL1M  51      13.807 -65.862  16.389  0.00  0.00      MEMB  
ATOM   4069  C2  CHL1M  51      14.457 -66.988  18.053  0.00  0.00      MEMB  
ATOM   4070  H2A CHL1M  51      14.267 -66.081  18.665  0.00  0.00      MEMB  
ATOM   4071  H2B CHL1M  51      15.357 -67.540  18.400  0.00  0.00      MEMB  
ATOM   4072  C20 CHL1M  51      15.612 -65.602   8.809  0.00  0.00      MEMB  
ATOM   4073  H20 CHL1M  51      16.521 -66.230   8.692  0.00  0.00      MEMB  
ATOM   4074  C21 CHL1M  51      16.124 -64.148   9.065  0.00  0.00      MEMB  
ATOM   4075 H21A CHL1M  51      15.374 -63.387   8.761  0.00  0.00      MEMB  
ATOM   4076 H21B CHL1M  51      16.999 -63.896   8.428  0.00  0.00      MEMB  
ATOM   4077 H21C CHL1M  51      16.589 -63.907  10.045  0.00  0.00      MEMB  
ATOM   4078  C22 CHL1M  51      15.007 -65.556   7.383  0.00  0.00      MEMB  
ATOM   4079 H22A CHL1M  51      14.420 -66.453   7.091  0.00  0.00      MEMB  
ATOM   4080 H22B CHL1M  51      14.338 -64.687   7.203  0.00  0.00      MEMB  
ATOM   4081  C23 CHL1M  51      16.054 -65.379   6.249  0.00  0.00      MEMB  
ATOM   4082 H23A CHL1M  51      16.736 -64.517   6.413  0.00  0.00      MEMB  
ATOM   4083 H23B CHL1M  51      16.799 -66.202   6.195  0.00  0.00      MEMB  
ATOM   4084  C24 CHL1M  51      15.323 -65.038   4.909  0.00  0.00      MEMB  
ATOM   4085 H24A CHL1M  51      14.674 -65.907   4.669  0.00  0.00      MEMB  
ATOM   4086 H24B CHL1M  51      14.566 -64.229   4.998  0.00  0.00      MEMB  
ATOM   4087  C25 CHL1M  51      16.384 -64.762   3.798  0.00  0.00      MEMB  
ATOM   4088  H25 CHL1M  51      17.226 -65.481   3.895  0.00  0.00      MEMB  
ATOM   4089  C26 CHL1M  51      15.669 -64.912   2.467  0.00  0.00      MEMB  
ATOM   4090 H26A CHL1M  51      16.411 -64.878   1.641  0.00  0.00      MEMB  
ATOM   4091 H26B CHL1M  51      15.385 -65.984   2.400  0.00  0.00      MEMB  
ATOM   4092 H26C CHL1M  51      14.805 -64.238   2.284  0.00  0.00      MEMB  
ATOM   4093  C27 CHL1M  51      17.080 -63.394   4.071  0.00  0.00      MEMB  
ATOM   4094 H27A CHL1M  51      17.777 -63.127   3.248  0.00  0.00      MEMB  
ATOM   4095 H27B CHL1M  51      16.307 -62.599   4.144  0.00  0.00      MEMB  
ATOM   4096 H27C CHL1M  51      17.582 -63.512   5.054  0.00  0.00      MEMB  
ATOM   4097  C3  CHL1M  52     -37.901  -6.774  17.718  0.00  0.00      MEMB  
ATOM   4098  H3  CHL1M  52     -37.425  -5.799  17.480  0.00  0.00      MEMB  
ATOM   4099  O3  CHL1M  52     -38.241  -6.954  19.078  0.00  0.00      MEMB  
ATOM   4100  H3' CHL1M  52     -38.654  -6.137  19.368  0.00  0.00      MEMB  
ATOM   4101  C4  CHL1M  52     -39.171  -6.912  16.933  0.00  0.00      MEMB  
ATOM   4102  H4A CHL1M  52     -39.830  -7.689  17.376  0.00  0.00      MEMB  
ATOM   4103  H4B CHL1M  52     -39.836  -6.052  17.162  0.00  0.00      MEMB  
ATOM   4104  C5  CHL1M  52     -38.967  -6.954  15.426  0.00  0.00      MEMB  
ATOM   4105  C6  CHL1M  52     -39.655  -6.172  14.602  0.00  0.00      MEMB  
ATOM   4106  H6  CHL1M  52     -40.353  -5.441  15.036  0.00  0.00      MEMB  
ATOM   4107  C7  CHL1M  52     -39.587  -6.338  13.100  0.00  0.00      MEMB  
ATOM   4108  H7A CHL1M  52     -40.549  -6.517  12.574  0.00  0.00      MEMB  
ATOM   4109  H7B CHL1M  52     -39.110  -5.392  12.765  0.00  0.00      MEMB  
ATOM   4110  C8  CHL1M  52     -38.783  -7.600  12.551  0.00  0.00      MEMB  
ATOM   4111  H8  CHL1M  52     -39.554  -8.399  12.514  0.00  0.00      MEMB  
ATOM   4112  C14 CHL1M  52     -38.249  -7.419  11.125  0.00  0.00      MEMB  
ATOM   4113  H14 CHL1M  52     -37.633  -6.495  11.087  0.00  0.00      MEMB  
ATOM   4114  C15 CHL1M  52     -39.385  -7.136  10.054  0.00  0.00      MEMB  
ATOM   4115 H15A CHL1M  52     -40.282  -7.775  10.197  0.00  0.00      MEMB  
ATOM   4116 H15B CHL1M  52     -39.793  -6.103  10.095  0.00  0.00      MEMB  
ATOM   4117  C16 CHL1M  52     -38.694  -7.477   8.677  0.00  0.00      MEMB  
ATOM   4118 H16A CHL1M  52     -39.289  -8.187   8.063  0.00  0.00      MEMB  
ATOM   4119 H16B CHL1M  52     -38.574  -6.536   8.099  0.00  0.00      MEMB  
ATOM   4120  C17 CHL1M  52     -37.289  -8.052   9.137  0.00  0.00      MEMB  
ATOM   4121  H17 CHL1M  52     -36.499  -7.273   9.075  0.00  0.00      MEMB  
ATOM   4122  C13 CHL1M  52     -37.399  -8.545  10.515  0.00  0.00      MEMB  
ATOM   4123  C18 CHL1M  52     -38.277  -9.832  10.658  0.00  0.00      MEMB  
ATOM   4124 H18A CHL1M  52     -37.756 -10.773  10.379  0.00  0.00      MEMB  
ATOM   4125 H18B CHL1M  52     -38.480  -9.966  11.742  0.00  0.00      MEMB  
ATOM   4126 H18C CHL1M  52     -39.206  -9.687  10.066  0.00  0.00      MEMB  
ATOM   4127  C12 CHL1M  52     -36.154  -8.647  11.386  0.00  0.00      MEMB  
ATOM   4128 H12A CHL1M  52     -35.649  -9.607  11.143  0.00  0.00      MEMB  
ATOM   4129 H12B CHL1M  52     -35.562  -7.722  11.224  0.00  0.00      MEMB  
ATOM   4130  C11 CHL1M  52     -36.480  -8.787  12.937  0.00  0.00      MEMB  
ATOM   4131 H11A CHL1M  52     -36.821  -9.835  13.071  0.00  0.00      MEMB  
ATOM   4132 H11B CHL1M  52     -35.514  -8.581  13.444  0.00  0.00      MEMB  
ATOM   4133  C9  CHL1M  52     -37.559  -7.774  13.454  0.00  0.00      MEMB  
ATOM   4134  H9  CHL1M  52     -37.021  -6.806  13.357  0.00  0.00      MEMB  
ATOM   4135  C10 CHL1M  52     -37.923  -7.954  14.938  0.00  0.00      MEMB  
ATOM   4136  C19 CHL1M  52     -38.597  -9.362  15.126  0.00  0.00      MEMB  
ATOM   4137 H19A CHL1M  52     -38.940  -9.424  16.181  0.00  0.00      MEMB  
ATOM   4138 H19B CHL1M  52     -39.474  -9.548  14.471  0.00  0.00      MEMB  
ATOM   4139 H19C CHL1M  52     -37.899 -10.206  14.937  0.00  0.00      MEMB  
ATOM   4140  C1  CHL1M  52     -36.616  -7.762  15.767  0.00  0.00      MEMB  
ATOM   4141  H1A CHL1M  52     -35.860  -8.534  15.511  0.00  0.00      MEMB  
ATOM   4142  H1B CHL1M  52     -36.238  -6.770  15.441  0.00  0.00      MEMB  
ATOM   4143  C2  CHL1M  52     -36.819  -7.819  17.281  0.00  0.00      MEMB  
ATOM   4144  H2A CHL1M  52     -35.868  -7.662  17.834  0.00  0.00      MEMB  
ATOM   4145  H2B CHL1M  52     -37.326  -8.749  17.617  0.00  0.00      MEMB  
ATOM   4146  C20 CHL1M  52     -36.811  -9.017   8.075  0.00  0.00      MEMB  
ATOM   4147  H20 CHL1M  52     -37.479  -9.903   8.016  0.00  0.00      MEMB  
ATOM   4148  C21 CHL1M  52     -35.360  -9.537   8.359  0.00  0.00      MEMB  
ATOM   4149 H21A CHL1M  52     -34.655  -8.698   8.537  0.00  0.00      MEMB  
ATOM   4150 H21B CHL1M  52     -34.904 -10.145   7.548  0.00  0.00      MEMB  
ATOM   4151 H21C CHL1M  52     -35.292 -10.135   9.293  0.00  0.00      MEMB  
ATOM   4152  C22 CHL1M  52     -36.773  -8.451   6.627  0.00  0.00      MEMB  
ATOM   4153 H22A CHL1M  52     -37.587  -7.756   6.327  0.00  0.00      MEMB  
ATOM   4154 H22B CHL1M  52     -35.883  -7.790   6.693  0.00  0.00      MEMB  
ATOM   4155  C23 CHL1M  52     -36.416  -9.358   5.480  0.00  0.00      MEMB  
ATOM   4156 H23A CHL1M  52     -35.408  -9.805   5.616  0.00  0.00      MEMB  
ATOM   4157 H23B CHL1M  52     -37.173 -10.170   5.519  0.00  0.00      MEMB  
ATOM   4158  C24 CHL1M  52     -36.446  -8.704   4.101  0.00  0.00      MEMB  
ATOM   4159 H24A CHL1M  52     -37.391  -8.140   3.949  0.00  0.00      MEMB  
ATOM   4160 H24B CHL1M  52     -35.725  -7.859   4.061  0.00  0.00      MEMB  
ATOM   4161  C25 CHL1M  52     -36.267  -9.611   2.849  0.00  0.00      MEMB  
ATOM   4162  H25 CHL1M  52     -36.847 -10.556   2.912  0.00  0.00      MEMB  
ATOM   4163  C26 CHL1M  52     -36.635  -9.014   1.480  0.00  0.00      MEMB  
ATOM   4164 H26A CHL1M  52     -37.708  -8.739   1.565  0.00  0.00      MEMB  
ATOM   4165 H26B CHL1M  52     -35.951  -8.160   1.288  0.00  0.00      MEMB  
ATOM   4166 H26C CHL1M  52     -36.582  -9.799   0.695  0.00  0.00      MEMB  
ATOM   4167  C27 CHL1M  52     -34.781  -9.982   2.773  0.00  0.00      MEMB  
ATOM   4168 H27A CHL1M  52     -34.130  -9.090   2.653  0.00  0.00      MEMB  
ATOM   4169 H27B CHL1M  52     -34.567 -10.434   3.765  0.00  0.00      MEMB  
ATOM   4170 H27C CHL1M  52     -34.633 -10.640   1.890  0.00  0.00      MEMB  
ATOM   4171  C3  CHL1M  53      27.138  61.692  17.502  0.00  0.00      MEMB  
ATOM   4172  H3  CHL1M  53      26.876  62.746  17.269  0.00  0.00      MEMB  
ATOM   4173  O3  CHL1M  53      26.819  61.462  18.853  0.00  0.00      MEMB  
ATOM   4174  H3' CHL1M  53      26.916  60.526  19.043  0.00  0.00      MEMB  
ATOM   4175  C4  CHL1M  53      26.157  60.805  16.615  0.00  0.00      MEMB  
ATOM   4176  H4A CHL1M  53      26.434  59.757  16.859  0.00  0.00      MEMB  
ATOM   4177  H4B CHL1M  53      25.077  60.938  16.841  0.00  0.00      MEMB  
ATOM   4178  C5  CHL1M  53      26.500  61.153  15.167  0.00  0.00      MEMB  
ATOM   4179  C6  CHL1M  53      25.509  61.518  14.365  0.00  0.00      MEMB  
ATOM   4180  H6  CHL1M  53      24.486  61.471  14.767  0.00  0.00      MEMB  
ATOM   4181  C7  CHL1M  53      25.664  61.724  12.891  0.00  0.00      MEMB  
ATOM   4182  H7A CHL1M  53      25.047  61.066  12.242  0.00  0.00      MEMB  
ATOM   4183  H7B CHL1M  53      25.448  62.755  12.538  0.00  0.00      MEMB  
ATOM   4184  C8  CHL1M  53      27.106  61.422  12.392  0.00  0.00      MEMB  
ATOM   4185  H8  CHL1M  53      27.134  60.365  12.049  0.00  0.00      MEMB  
ATOM   4186  C14 CHL1M  53      27.426  62.155  11.172  0.00  0.00      MEMB  
ATOM   4187  H14 CHL1M  53      27.564  63.209  11.494  0.00  0.00      MEMB  
ATOM   4188  C15 CHL1M  53      26.391  62.158  10.063  0.00  0.00      MEMB  
ATOM   4189 H15A CHL1M  53      25.993  61.146   9.834  0.00  0.00      MEMB  
ATOM   4190 H15B CHL1M  53      25.651  62.909  10.411  0.00  0.00      MEMB  
ATOM   4191  C16 CHL1M  53      27.088  62.699   8.881  0.00  0.00      MEMB  
ATOM   4192 H16A CHL1M  53      26.919  61.972   8.057  0.00  0.00      MEMB  
ATOM   4193 H16B CHL1M  53      26.823  63.756   8.664  0.00  0.00      MEMB  
ATOM   4194  C17 CHL1M  53      28.636  62.646   9.123  0.00  0.00      MEMB  
ATOM   4195  H17 CHL1M  53      28.979  63.619   9.535  0.00  0.00      MEMB  
ATOM   4196  C13 CHL1M  53      28.740  61.795  10.421  0.00  0.00      MEMB  
ATOM   4197  C18 CHL1M  53      28.673  60.303  10.010  0.00  0.00      MEMB  
ATOM   4198 H18A CHL1M  53      29.593  60.034   9.449  0.00  0.00      MEMB  
ATOM   4199 H18B CHL1M  53      28.651  59.627  10.892  0.00  0.00      MEMB  
ATOM   4200 H18C CHL1M  53      27.731  60.191   9.431  0.00  0.00      MEMB  
ATOM   4201  C12 CHL1M  53      29.923  61.981  11.394  0.00  0.00      MEMB  
ATOM   4202 H12A CHL1M  53      30.800  61.477  10.934  0.00  0.00      MEMB  
ATOM   4203 H12B CHL1M  53      30.045  63.079  11.515  0.00  0.00      MEMB  
ATOM   4204  C11 CHL1M  53      29.624  61.297  12.762  0.00  0.00      MEMB  
ATOM   4205 H11A CHL1M  53      29.639  60.194  12.633  0.00  0.00      MEMB  
ATOM   4206 H11B CHL1M  53      30.480  61.524  13.433  0.00  0.00      MEMB  
ATOM   4207  C9  CHL1M  53      28.248  61.623  13.357  0.00  0.00      MEMB  
ATOM   4208  H9  CHL1M  53      28.209  62.731  13.436  0.00  0.00      MEMB  
ATOM   4209  C10 CHL1M  53      27.940  61.013  14.708  0.00  0.00      MEMB  
ATOM   4210  C19 CHL1M  53      28.122  59.446  14.621  0.00  0.00      MEMB  
ATOM   4211 H19A CHL1M  53      29.221  59.301  14.553  0.00  0.00      MEMB  
ATOM   4212 H19B CHL1M  53      27.790  58.882  15.520  0.00  0.00      MEMB  
ATOM   4213 H19C CHL1M  53      27.680  59.113  13.658  0.00  0.00      MEMB  
ATOM   4214  C1  CHL1M  53      28.871  61.685  15.758  0.00  0.00      MEMB  
ATOM   4215  H1A CHL1M  53      29.918  61.442  15.478  0.00  0.00      MEMB  
ATOM   4216  H1B CHL1M  53      28.685  62.769  15.601  0.00  0.00      MEMB  
ATOM   4217  C2  CHL1M  53      28.553  61.270  17.229  0.00  0.00      MEMB  
ATOM   4218  H2A CHL1M  53      29.281  61.851  17.834  0.00  0.00      MEMB  
ATOM   4219  H2B CHL1M  53      28.694  60.190  17.448  0.00  0.00      MEMB  
ATOM   4220  C20 CHL1M  53      29.402  62.406   7.825  0.00  0.00      MEMB  
ATOM   4221  H20 CHL1M  53      29.286  61.391   7.389  0.00  0.00      MEMB  
ATOM   4222  C21 CHL1M  53      30.937  62.641   8.064  0.00  0.00      MEMB  
ATOM   4223 H21A CHL1M  53      31.071  63.624   8.563  0.00  0.00      MEMB  
ATOM   4224 H21B CHL1M  53      31.552  62.706   7.140  0.00  0.00      MEMB  
ATOM   4225 H21C CHL1M  53      31.296  61.785   8.675  0.00  0.00      MEMB  
ATOM   4226  C22 CHL1M  53      29.003  63.338   6.690  0.00  0.00      MEMB  
ATOM   4227 H22A CHL1M  53      27.909  63.480   6.556  0.00  0.00      MEMB  
ATOM   4228 H22B CHL1M  53      29.512  64.304   6.895  0.00  0.00      MEMB  
ATOM   4229  C23 CHL1M  53      29.374  62.911   5.301  0.00  0.00      MEMB  
ATOM   4230 H23A CHL1M  53      30.450  62.722   5.099  0.00  0.00      MEMB  
ATOM   4231 H23B CHL1M  53      28.810  62.053   4.878  0.00  0.00      MEMB  
ATOM   4232  C24 CHL1M  53      28.840  63.932   4.220  0.00  0.00      MEMB  
ATOM   4233 H24A CHL1M  53      27.826  64.230   4.563  0.00  0.00      MEMB  
ATOM   4234 H24B CHL1M  53      29.563  64.775   4.247  0.00  0.00      MEMB  
ATOM   4235  C25 CHL1M  53      28.725  63.439   2.728  0.00  0.00      MEMB  
ATOM   4236  H25 CHL1M  53      29.532  62.681   2.634  0.00  0.00      MEMB  
ATOM   4237  C26 CHL1M  53      27.424  62.745   2.398  0.00  0.00      MEMB  
ATOM   4238 H26A CHL1M  53      26.638  63.529   2.350  0.00  0.00      MEMB  
ATOM   4239 H26B CHL1M  53      27.451  62.253   1.403  0.00  0.00      MEMB  
ATOM   4240 H26C CHL1M  53      27.205  61.996   3.189  0.00  0.00      MEMB  
ATOM   4241  C27 CHL1M  53      28.821  64.688   1.824  0.00  0.00      MEMB  
ATOM   4242 H27A CHL1M  53      28.812  64.385   0.756  0.00  0.00      MEMB  
ATOM   4243 H27B CHL1M  53      27.940  65.329   2.042  0.00  0.00      MEMB  
ATOM   4244 H27C CHL1M  53      29.787  65.167   2.092  0.00  0.00      MEMB  
ATOM   4245  C3  CHL1M  54     -18.194 -16.384  16.719  0.00  0.00      MEMB  
ATOM   4246  H3  CHL1M  54     -18.144 -17.490  16.808  0.00  0.00      MEMB  
ATOM   4247  O3  CHL1M  54     -17.870 -15.869  17.955  0.00  0.00      MEMB  
ATOM   4248  H3' CHL1M  54     -18.645 -15.470  18.357  0.00  0.00      MEMB  
ATOM   4249  C4  CHL1M  54     -17.171 -15.880  15.683  0.00  0.00      MEMB  
ATOM   4250  H4A CHL1M  54     -17.354 -14.785  15.724  0.00  0.00      MEMB  
ATOM   4251  H4B CHL1M  54     -16.094 -16.092  15.854  0.00  0.00      MEMB  
ATOM   4252  C5  CHL1M  54     -17.500 -16.432  14.327  0.00  0.00      MEMB  
ATOM   4253  C6  CHL1M  54     -16.662 -17.242  13.649  0.00  0.00      MEMB  
ATOM   4254  H6  CHL1M  54     -15.663 -17.504  14.029  0.00  0.00      MEMB  
ATOM   4255  C7  CHL1M  54     -16.961 -17.721  12.298  0.00  0.00      MEMB  
ATOM   4256  H7A CHL1M  54     -16.101 -17.331  11.712  0.00  0.00      MEMB  
ATOM   4257  H7B CHL1M  54     -16.946 -18.832  12.303  0.00  0.00      MEMB  
ATOM   4258  C8  CHL1M  54     -18.157 -17.144  11.551  0.00  0.00      MEMB  
ATOM   4259  H8  CHL1M  54     -17.816 -16.133  11.240  0.00  0.00      MEMB  
ATOM   4260  C14 CHL1M  54     -18.549 -17.990  10.311  0.00  0.00      MEMB  
ATOM   4261  H14 CHL1M  54     -18.925 -18.967  10.684  0.00  0.00      MEMB  
ATOM   4262  C15 CHL1M  54     -17.478 -18.323   9.221  0.00  0.00      MEMB  
ATOM   4263 H15A CHL1M  54     -16.893 -17.399   9.025  0.00  0.00      MEMB  
ATOM   4264 H15B CHL1M  54     -16.893 -19.239   9.453  0.00  0.00      MEMB  
ATOM   4265  C16 CHL1M  54     -18.365 -18.566   7.885  0.00  0.00      MEMB  
ATOM   4266 H16A CHL1M  54     -18.064 -17.827   7.113  0.00  0.00      MEMB  
ATOM   4267 H16B CHL1M  54     -18.154 -19.610   7.569  0.00  0.00      MEMB  
ATOM   4268  C17 CHL1M  54     -19.841 -18.282   8.297  0.00  0.00      MEMB  
ATOM   4269  H17 CHL1M  54     -20.115 -19.277   8.709  0.00  0.00      MEMB  
ATOM   4270  C13 CHL1M  54     -19.775 -17.351   9.515  0.00  0.00      MEMB  
ATOM   4271  C18 CHL1M  54     -19.288 -15.912   9.150  0.00  0.00      MEMB  
ATOM   4272 H18A CHL1M  54     -19.345 -15.243  10.035  0.00  0.00      MEMB  
ATOM   4273 H18B CHL1M  54     -18.300 -15.941   8.642  0.00  0.00      MEMB  
ATOM   4274 H18C CHL1M  54     -20.002 -15.460   8.429  0.00  0.00      MEMB  
ATOM   4275  C12 CHL1M  54     -21.004 -17.466  10.515  0.00  0.00      MEMB  
ATOM   4276 H12A CHL1M  54     -21.953 -17.117  10.053  0.00  0.00      MEMB  
ATOM   4277 H12B CHL1M  54     -21.238 -18.539  10.679  0.00  0.00      MEMB  
ATOM   4278  C11 CHL1M  54     -20.752 -16.744  11.864  0.00  0.00      MEMB  
ATOM   4279 H11A CHL1M  54     -20.896 -15.655  11.697  0.00  0.00      MEMB  
ATOM   4280 H11B CHL1M  54     -21.441 -17.154  12.632  0.00  0.00      MEMB  
ATOM   4281  C9  CHL1M  54     -19.348 -17.042  12.519  0.00  0.00      MEMB  
ATOM   4282  H9  CHL1M  54     -19.501 -18.072  12.907  0.00  0.00      MEMB  
ATOM   4283  C10 CHL1M  54     -18.975 -16.198  13.791  0.00  0.00      MEMB  
ATOM   4284  C19 CHL1M  54     -19.089 -14.663  13.372  0.00  0.00      MEMB  
ATOM   4285 H19A CHL1M  54     -18.408 -14.499  12.510  0.00  0.00      MEMB  
ATOM   4286 H19B CHL1M  54     -20.128 -14.305  13.209  0.00  0.00      MEMB  
ATOM   4287 H19C CHL1M  54     -18.699 -14.039  14.204  0.00  0.00      MEMB  
ATOM   4288  C1  CHL1M  54     -19.979 -16.531  14.915  0.00  0.00      MEMB  
ATOM   4289  H1A CHL1M  54     -20.974 -16.091  14.692  0.00  0.00      MEMB  
ATOM   4290  H1B CHL1M  54     -20.028 -17.630  15.065  0.00  0.00      MEMB  
ATOM   4291  C2  CHL1M  54     -19.622 -15.955  16.294  0.00  0.00      MEMB  
ATOM   4292  H2A CHL1M  54     -20.453 -16.262  16.965  0.00  0.00      MEMB  
ATOM   4293  H2B CHL1M  54     -19.659 -14.847  16.228  0.00  0.00      MEMB  
ATOM   4294  C20 CHL1M  54     -20.821 -17.830   7.233  0.00  0.00      MEMB  
ATOM   4295  H20 CHL1M  54     -21.641 -17.190   7.623  0.00  0.00      MEMB  
ATOM   4296  C21 CHL1M  54     -21.395 -19.145   6.632  0.00  0.00      MEMB  
ATOM   4297 H21A CHL1M  54     -22.157 -18.978   5.840  0.00  0.00      MEMB  
ATOM   4298 H21B CHL1M  54     -21.954 -19.744   7.383  0.00  0.00      MEMB  
ATOM   4299 H21C CHL1M  54     -20.624 -19.830   6.219  0.00  0.00      MEMB  
ATOM   4300  C22 CHL1M  54     -20.144 -17.097   6.018  0.00  0.00      MEMB  
ATOM   4301 H22A CHL1M  54     -19.493 -16.292   6.421  0.00  0.00      MEMB  
ATOM   4302 H22B CHL1M  54     -19.501 -17.865   5.537  0.00  0.00      MEMB  
ATOM   4303  C23 CHL1M  54     -21.152 -16.335   5.088  0.00  0.00      MEMB  
ATOM   4304 H23A CHL1M  54     -21.800 -17.027   4.509  0.00  0.00      MEMB  
ATOM   4305 H23B CHL1M  54     -21.817 -15.883   5.855  0.00  0.00      MEMB  
ATOM   4306  C24 CHL1M  54     -20.332 -15.316   4.240  0.00  0.00      MEMB  
ATOM   4307 H24A CHL1M  54     -19.568 -14.735   4.801  0.00  0.00      MEMB  
ATOM   4308 H24B CHL1M  54     -19.832 -15.985   3.507  0.00  0.00      MEMB  
ATOM   4309  C25 CHL1M  54     -21.164 -14.306   3.470  0.00  0.00      MEMB  
ATOM   4310  H25 CHL1M  54     -21.805 -13.810   4.229  0.00  0.00      MEMB  
ATOM   4311  C26 CHL1M  54     -20.265 -13.178   2.994  0.00  0.00      MEMB  
ATOM   4312 H26A CHL1M  54     -19.865 -12.619   3.867  0.00  0.00      MEMB  
ATOM   4313 H26B CHL1M  54     -19.424 -13.477   2.332  0.00  0.00      MEMB  
ATOM   4314 H26C CHL1M  54     -20.946 -12.570   2.360  0.00  0.00      MEMB  
ATOM   4315  C27 CHL1M  54     -22.047 -14.976   2.410  0.00  0.00      MEMB  
ATOM   4316 H27A CHL1M  54     -22.840 -15.693   2.709  0.00  0.00      MEMB  
ATOM   4317 H27B CHL1M  54     -22.644 -14.145   1.977  0.00  0.00      MEMB  
ATOM   4318 H27C CHL1M  54     -21.421 -15.529   1.677  0.00  0.00      MEMB  
ATOM   4319  C3  CHL1M  55      -1.417  57.769  20.445  0.00  0.00      MEMB  
ATOM   4320  H3  CHL1M  55      -0.316  57.623  20.422  0.00  0.00      MEMB  
ATOM   4321  O3  CHL1M  55      -1.873  57.667  21.765  0.00  0.00      MEMB  
ATOM   4322  H3' CHL1M  55      -2.785  57.963  21.743  0.00  0.00      MEMB  
ATOM   4323  C4  CHL1M  55      -1.718  59.252  20.023  0.00  0.00      MEMB  
ATOM   4324  H4A CHL1M  55      -2.756  59.604  20.202  0.00  0.00      MEMB  
ATOM   4325  H4B CHL1M  55      -1.148  59.967  20.654  0.00  0.00      MEMB  
ATOM   4326  C5  CHL1M  55      -1.464  59.416  18.526  0.00  0.00      MEMB  
ATOM   4327  C6  CHL1M  55      -0.623  60.371  18.120  0.00  0.00      MEMB  
ATOM   4328  H6  CHL1M  55      -0.012  60.960  18.820  0.00  0.00      MEMB  
ATOM   4329  C7  CHL1M  55      -0.273  60.730  16.660  0.00  0.00      MEMB  
ATOM   4330  H7A CHL1M  55      -0.106  61.799  16.410  0.00  0.00      MEMB  
ATOM   4331  H7B CHL1M  55       0.745  60.315  16.494  0.00  0.00      MEMB  
ATOM   4332  C8  CHL1M  55      -1.345  60.046  15.772  0.00  0.00      MEMB  
ATOM   4333  H8  CHL1M  55      -2.221  60.715  15.911  0.00  0.00      MEMB  
ATOM   4334  C14 CHL1M  55      -0.953  60.165  14.345  0.00  0.00      MEMB  
ATOM   4335  H14 CHL1M  55       0.064  59.747  14.186  0.00  0.00      MEMB  
ATOM   4336  C15 CHL1M  55      -0.667  61.563  13.831  0.00  0.00      MEMB  
ATOM   4337 H15A CHL1M  55      -1.280  62.369  14.287  0.00  0.00      MEMB  
ATOM   4338 H15B CHL1M  55       0.426  61.713  13.959  0.00  0.00      MEMB  
ATOM   4339  C16 CHL1M  55      -0.802  61.492  12.298  0.00  0.00      MEMB  
ATOM   4340 H16A CHL1M  55      -1.713  62.097  12.102  0.00  0.00      MEMB  
ATOM   4341 H16B CHL1M  55       0.049  61.835  11.671  0.00  0.00      MEMB  
ATOM   4342  C17 CHL1M  55      -1.078  60.004  11.986  0.00  0.00      MEMB  
ATOM   4343  H17 CHL1M  55      -0.117  59.466  11.842  0.00  0.00      MEMB  
ATOM   4344  C13 CHL1M  55      -1.837  59.544  13.270  0.00  0.00      MEMB  
ATOM   4345  C18 CHL1M  55      -3.250  60.174  13.431  0.00  0.00      MEMB  
ATOM   4346 H18A CHL1M  55      -3.272  61.277  13.296  0.00  0.00      MEMB  
ATOM   4347 H18B CHL1M  55      -3.929  59.755  12.658  0.00  0.00      MEMB  
ATOM   4348 H18C CHL1M  55      -3.733  59.911  14.397  0.00  0.00      MEMB  
ATOM   4349  C12 CHL1M  55      -1.809  58.044  13.626  0.00  0.00      MEMB  
ATOM   4350 H12A CHL1M  55      -2.411  57.523  12.851  0.00  0.00      MEMB  
ATOM   4351 H12B CHL1M  55      -0.768  57.692  13.460  0.00  0.00      MEMB  
ATOM   4352  C11 CHL1M  55      -2.304  57.800  14.991  0.00  0.00      MEMB  
ATOM   4353 H11A CHL1M  55      -3.397  57.996  15.036  0.00  0.00      MEMB  
ATOM   4354 H11B CHL1M  55      -2.194  56.745  15.322  0.00  0.00      MEMB  
ATOM   4355  C9  CHL1M  55      -1.596  58.583  16.169  0.00  0.00      MEMB  
ATOM   4356  H9  CHL1M  55      -0.543  58.231  16.126  0.00  0.00      MEMB  
ATOM   4357  C10 CHL1M  55      -2.164  58.454  17.606  0.00  0.00      MEMB  
ATOM   4358  C19 CHL1M  55      -3.723  58.738  17.516  0.00  0.00      MEMB  
ATOM   4359 H19A CHL1M  55      -3.848  59.746  17.066  0.00  0.00      MEMB  
ATOM   4360 H19B CHL1M  55      -4.249  57.962  16.920  0.00  0.00      MEMB  
ATOM   4361 H19C CHL1M  55      -4.219  58.670  18.508  0.00  0.00      MEMB  
ATOM   4362  C1  CHL1M  55      -1.842  57.013  18.064  0.00  0.00      MEMB  
ATOM   4363  H1A CHL1M  55      -2.416  56.150  17.665  0.00  0.00      MEMB  
ATOM   4364  H1B CHL1M  55      -0.736  56.948  17.985  0.00  0.00      MEMB  
ATOM   4365  C2  CHL1M  55      -2.102  56.739  19.590  0.00  0.00      MEMB  
ATOM   4366  H2A CHL1M  55      -1.746  55.723  19.867  0.00  0.00      MEMB  
ATOM   4367  H2B CHL1M  55      -3.189  56.721  19.819  0.00  0.00      MEMB  
ATOM   4368  C20 CHL1M  55      -1.816  59.946  10.616  0.00  0.00      MEMB  
ATOM   4369  H20 CHL1M  55      -2.698  60.616  10.524  0.00  0.00      MEMB  
ATOM   4370  C21 CHL1M  55      -2.404  58.532  10.407  0.00  0.00      MEMB  
ATOM   4371 H21A CHL1M  55      -1.537  57.836  10.404  0.00  0.00      MEMB  
ATOM   4372 H21B CHL1M  55      -2.976  58.551   9.456  0.00  0.00      MEMB  
ATOM   4373 H21C CHL1M  55      -3.164  58.218  11.155  0.00  0.00      MEMB  
ATOM   4374  C22 CHL1M  55      -0.870  60.346   9.462  0.00  0.00      MEMB  
ATOM   4375 H22A CHL1M  55      -0.511  61.373   9.688  0.00  0.00      MEMB  
ATOM   4376 H22B CHL1M  55      -0.091  59.563   9.589  0.00  0.00      MEMB  
ATOM   4377  C23 CHL1M  55      -1.393  60.206   8.057  0.00  0.00      MEMB  
ATOM   4378 H23A CHL1M  55      -1.785  59.213   7.751  0.00  0.00      MEMB  
ATOM   4379 H23B CHL1M  55      -2.178  60.976   7.896  0.00  0.00      MEMB  
ATOM   4380  C24 CHL1M  55      -0.333  60.451   6.920  0.00  0.00      MEMB  
ATOM   4381 H24A CHL1M  55       0.127  61.460   6.841  0.00  0.00      MEMB  
ATOM   4382 H24B CHL1M  55       0.548  59.840   7.210  0.00  0.00      MEMB  
ATOM   4383  C25 CHL1M  55      -0.862  60.216   5.497  0.00  0.00      MEMB  
ATOM   4384  H25 CHL1M  55      -1.545  59.344   5.417  0.00  0.00      MEMB  
ATOM   4385  C26 CHL1M  55      -1.619  61.453   5.000  0.00  0.00      MEMB  
ATOM   4386 H26A CHL1M  55      -2.536  61.711   5.573  0.00  0.00      MEMB  
ATOM   4387 H26B CHL1M  55      -0.984  62.363   5.060  0.00  0.00      MEMB  
ATOM   4388 H26C CHL1M  55      -1.924  61.229   3.956  0.00  0.00      MEMB  
ATOM   4389  C27 CHL1M  55       0.373  59.936   4.679  0.00  0.00      MEMB  
ATOM   4390 H27A CHL1M  55       0.145  59.685   3.621  0.00  0.00      MEMB  
ATOM   4391 H27B CHL1M  55       0.919  60.903   4.651  0.00  0.00      MEMB  
ATOM   4392 H27C CHL1M  55       0.976  59.205   5.259  0.00  0.00      MEMB  
ATOM   4393  C3  CHL1M  56     -35.003 -59.712  15.787  0.00  0.00      MEMB  
ATOM   4394  H3  CHL1M  56     -35.501 -58.726  15.663  0.00  0.00      MEMB  
ATOM   4395  O3  CHL1M  56     -34.645 -59.707  17.180  0.00  0.00      MEMB  
ATOM   4396  H3' CHL1M  56     -35.423 -59.455  17.683  0.00  0.00      MEMB  
ATOM   4397  C4  CHL1M  56     -35.866 -60.922  15.398  0.00  0.00      MEMB  
ATOM   4398  H4A CHL1M  56     -35.305 -61.848  15.649  0.00  0.00      MEMB  
ATOM   4399  H4B CHL1M  56     -36.743 -61.009  16.074  0.00  0.00      MEMB  
ATOM   4400  C5  CHL1M  56     -36.168 -60.918  13.882  0.00  0.00      MEMB  
ATOM   4401  C6  CHL1M  56     -37.447 -60.912  13.524  0.00  0.00      MEMB  
ATOM   4402  H6  CHL1M  56     -38.131 -61.092  14.366  0.00  0.00      MEMB  
ATOM   4403  C7  CHL1M  56     -37.878 -61.008  12.103  0.00  0.00      MEMB  
ATOM   4404  H7A CHL1M  56     -38.843 -61.527  11.921  0.00  0.00      MEMB  
ATOM   4405  H7B CHL1M  56     -38.157 -59.966  11.839  0.00  0.00      MEMB  
ATOM   4406  C8  CHL1M  56     -36.653 -61.512  11.185  0.00  0.00      MEMB  
ATOM   4407  H8  CHL1M  56     -36.476 -62.583  11.422  0.00  0.00      MEMB  
ATOM   4408  C14 CHL1M  56     -36.987 -61.202   9.749  0.00  0.00      MEMB  
ATOM   4409  H14 CHL1M  56     -36.927 -60.094   9.714  0.00  0.00      MEMB  
ATOM   4410  C15 CHL1M  56     -38.373 -61.615   9.207  0.00  0.00      MEMB  
ATOM   4411 H15A CHL1M  56     -38.603 -62.533   9.789  0.00  0.00      MEMB  
ATOM   4412 H15B CHL1M  56     -39.081 -60.775   9.372  0.00  0.00      MEMB  
ATOM   4413  C16 CHL1M  56     -38.105 -61.810   7.730  0.00  0.00      MEMB  
ATOM   4414 H16A CHL1M  56     -38.329 -62.844   7.390  0.00  0.00      MEMB  
ATOM   4415 H16B CHL1M  56     -38.695 -61.137   7.072  0.00  0.00      MEMB  
ATOM   4416  C17 CHL1M  56     -36.611 -61.497   7.386  0.00  0.00      MEMB  
ATOM   4417  H17 CHL1M  56     -36.498 -60.425   7.118  0.00  0.00      MEMB  
ATOM   4418  C13 CHL1M  56     -35.902 -61.647   8.763  0.00  0.00      MEMB  
ATOM   4419  C18 CHL1M  56     -35.594 -63.177   9.013  0.00  0.00      MEMB  
ATOM   4420 H18A CHL1M  56     -34.831 -63.471   8.260  0.00  0.00      MEMB  
ATOM   4421 H18B CHL1M  56     -35.216 -63.486  10.011  0.00  0.00      MEMB  
ATOM   4422 H18C CHL1M  56     -36.575 -63.690   8.916  0.00  0.00      MEMB  
ATOM   4423  C12 CHL1M  56     -34.704 -60.744   9.039  0.00  0.00      MEMB  
ATOM   4424 H12A CHL1M  56     -33.913 -61.036   8.316  0.00  0.00      MEMB  
ATOM   4425 H12B CHL1M  56     -35.077 -59.739   8.748  0.00  0.00      MEMB  
ATOM   4426  C11 CHL1M  56     -34.249 -60.746  10.516  0.00  0.00      MEMB  
ATOM   4427 H11A CHL1M  56     -33.730 -61.721  10.638  0.00  0.00      MEMB  
ATOM   4428 H11B CHL1M  56     -33.570 -59.915  10.804  0.00  0.00      MEMB  
ATOM   4429  C9  CHL1M  56     -35.372 -60.687  11.574  0.00  0.00      MEMB  
ATOM   4430  H9  CHL1M  56     -35.693 -59.625  11.524  0.00  0.00      MEMB  
ATOM   4431  C10 CHL1M  56     -34.946 -60.909  13.026  0.00  0.00      MEMB  
ATOM   4432  C19 CHL1M  56     -34.223 -62.292  13.260  0.00  0.00      MEMB  
ATOM   4433 H19A CHL1M  56     -33.235 -62.342  12.754  0.00  0.00      MEMB  
ATOM   4434 H19B CHL1M  56     -33.981 -62.474  14.329  0.00  0.00      MEMB  
ATOM   4435 H19C CHL1M  56     -34.787 -63.147  12.830  0.00  0.00      MEMB  
ATOM   4436  C1  CHL1M  56     -34.108 -59.583  13.412  0.00  0.00      MEMB  
ATOM   4437  H1A CHL1M  56     -33.107 -59.683  12.940  0.00  0.00      MEMB  
ATOM   4438  H1B CHL1M  56     -34.680 -58.696  13.064  0.00  0.00      MEMB  
ATOM   4439  C2  CHL1M  56     -33.751 -59.549  14.873  0.00  0.00      MEMB  
ATOM   4440  H2A CHL1M  56     -33.176 -58.624  15.088  0.00  0.00      MEMB  
ATOM   4441  H2B CHL1M  56     -33.026 -60.337  15.168  0.00  0.00      MEMB  
ATOM   4442  C20 CHL1M  56     -36.103 -62.338   6.114  0.00  0.00      MEMB  
ATOM   4443  H20 CHL1M  56     -36.139 -63.415   6.386  0.00  0.00      MEMB  
ATOM   4444  C21 CHL1M  56     -34.655 -61.850   5.845  0.00  0.00      MEMB  
ATOM   4445 H21A CHL1M  56     -34.588 -60.741   5.890  0.00  0.00      MEMB  
ATOM   4446 H21B CHL1M  56     -34.251 -62.264   4.896  0.00  0.00      MEMB  
ATOM   4447 H21C CHL1M  56     -33.944 -62.245   6.602  0.00  0.00      MEMB  
ATOM   4448  C22 CHL1M  56     -36.926 -62.179   4.833  0.00  0.00      MEMB  
ATOM   4449 H22A CHL1M  56     -37.924 -62.523   5.178  0.00  0.00      MEMB  
ATOM   4450 H22B CHL1M  56     -37.044 -61.103   4.583  0.00  0.00      MEMB  
ATOM   4451  C23 CHL1M  56     -36.465 -62.997   3.621  0.00  0.00      MEMB  
ATOM   4452 H23A CHL1M  56     -35.547 -62.532   3.202  0.00  0.00      MEMB  
ATOM   4453 H23B CHL1M  56     -36.063 -63.950   4.028  0.00  0.00      MEMB  
ATOM   4454  C24 CHL1M  56     -37.599 -63.183   2.657  0.00  0.00      MEMB  
ATOM   4455 H24A CHL1M  56     -38.242 -64.068   2.853  0.00  0.00      MEMB  
ATOM   4456 H24B CHL1M  56     -38.160 -62.236   2.501  0.00  0.00      MEMB  
ATOM   4457  C25 CHL1M  56     -37.017 -63.549   1.239  0.00  0.00      MEMB  
ATOM   4458  H25 CHL1M  56     -36.234 -64.335   1.302  0.00  0.00      MEMB  
ATOM   4459  C26 CHL1M  56     -38.229 -63.991   0.422  0.00  0.00      MEMB  
ATOM   4460 H26A CHL1M  56     -38.988 -63.184   0.501  0.00  0.00      MEMB  
ATOM   4461 H26B CHL1M  56     -37.897 -64.214  -0.614  0.00  0.00      MEMB  
ATOM   4462 H26C CHL1M  56     -38.744 -64.884   0.835  0.00  0.00      MEMB  
ATOM   4463  C27 CHL1M  56     -36.566 -62.250   0.480  0.00  0.00      MEMB  
ATOM   4464 H27A CHL1M  56     -37.450 -61.589   0.350  0.00  0.00      MEMB  
ATOM   4465 H27B CHL1M  56     -35.754 -61.734   1.036  0.00  0.00      MEMB  
ATOM   4466 H27C CHL1M  56     -36.156 -62.518  -0.517  0.00  0.00      MEMB  
ATOM   4467  C3  CHL1M  57     -56.918  34.221  17.076  0.00  0.00      MEMB  
ATOM   4468  H3  CHL1M  57     -57.429  35.180  16.843  0.00  0.00      MEMB  
ATOM   4469  O3  CHL1M  57     -56.742  34.252  18.526  0.00  0.00      MEMB  
ATOM   4470  H3' CHL1M  57     -56.540  33.320  18.636  0.00  0.00      MEMB  
ATOM   4471  C4  CHL1M  57     -57.909  33.182  16.524  0.00  0.00      MEMB  
ATOM   4472  H4A CHL1M  57     -57.558  32.193  16.887  0.00  0.00      MEMB  
ATOM   4473  H4B CHL1M  57     -58.851  33.448  17.050  0.00  0.00      MEMB  
ATOM   4474  C5  CHL1M  57     -57.926  33.105  15.016  0.00  0.00      MEMB  
ATOM   4475  C6  CHL1M  57     -59.110  33.082  14.459  0.00  0.00      MEMB  
ATOM   4476  H6  CHL1M  57     -60.017  33.245  15.060  0.00  0.00      MEMB  
ATOM   4477  C7  CHL1M  57     -59.325  32.996  12.929  0.00  0.00      MEMB  
ATOM   4478  H7A CHL1M  57     -60.089  32.216  12.723  0.00  0.00      MEMB  
ATOM   4479  H7B CHL1M  57     -59.692  33.943  12.479  0.00  0.00      MEMB  
ATOM   4480  C8  CHL1M  57     -58.006  32.522  12.146  0.00  0.00      MEMB  
ATOM   4481  H8  CHL1M  57     -58.032  31.425  12.321  0.00  0.00      MEMB  
ATOM   4482  C14 CHL1M  57     -58.074  32.908  10.711  0.00  0.00      MEMB  
ATOM   4483  H14 CHL1M  57     -58.313  33.988  10.612  0.00  0.00      MEMB  
ATOM   4484  C15 CHL1M  57     -59.304  32.311   9.890  0.00  0.00      MEMB  
ATOM   4485 H15A CHL1M  57     -59.502  31.225  10.019  0.00  0.00      MEMB  
ATOM   4486 H15B CHL1M  57     -60.259  32.769  10.226  0.00  0.00      MEMB  
ATOM   4487  C16 CHL1M  57     -58.857  32.621   8.456  0.00  0.00      MEMB  
ATOM   4488 H16A CHL1M  57     -58.900  31.656   7.909  0.00  0.00      MEMB  
ATOM   4489 H16B CHL1M  57     -59.444  33.424   7.961  0.00  0.00      MEMB  
ATOM   4490  C17 CHL1M  57     -57.386  33.122   8.463  0.00  0.00      MEMB  
ATOM   4491  H17 CHL1M  57     -57.265  34.224   8.404  0.00  0.00      MEMB  
ATOM   4492  C13 CHL1M  57     -56.871  32.642   9.825  0.00  0.00      MEMB  
ATOM   4493  C18 CHL1M  57     -56.598  31.053   9.864  0.00  0.00      MEMB  
ATOM   4494 H18A CHL1M  57     -56.367  30.695  10.890  0.00  0.00      MEMB  
ATOM   4495 H18B CHL1M  57     -57.442  30.486   9.415  0.00  0.00      MEMB  
ATOM   4496 H18C CHL1M  57     -55.677  30.806   9.294  0.00  0.00      MEMB  
ATOM   4497  C12 CHL1M  57     -55.593  33.340  10.404  0.00  0.00      MEMB  
ATOM   4498 H12A CHL1M  57     -54.635  32.947  10.000  0.00  0.00      MEMB  
ATOM   4499 H12B CHL1M  57     -55.615  34.446  10.303  0.00  0.00      MEMB  
ATOM   4500  C11 CHL1M  57     -55.487  33.073  11.906  0.00  0.00      MEMB  
ATOM   4501 H11A CHL1M  57     -55.056  32.066  12.088  0.00  0.00      MEMB  
ATOM   4502 H11B CHL1M  57     -54.702  33.725  12.346  0.00  0.00      MEMB  
ATOM   4503  C9  CHL1M  57     -56.766  33.246  12.734  0.00  0.00      MEMB  
ATOM   4504  H9  CHL1M  57     -57.067  34.301  12.555  0.00  0.00      MEMB  
ATOM   4505  C10 CHL1M  57     -56.595  33.113  14.261  0.00  0.00      MEMB  
ATOM   4506  C19 CHL1M  57     -56.014  31.714  14.552  0.00  0.00      MEMB  
ATOM   4507 H19A CHL1M  57     -56.408  30.948  13.850  0.00  0.00      MEMB  
ATOM   4508 H19B CHL1M  57     -54.918  31.729  14.367  0.00  0.00      MEMB  
ATOM   4509 H19C CHL1M  57     -56.112  31.281  15.570  0.00  0.00      MEMB  
ATOM   4510  C1  CHL1M  57     -55.715  34.191  14.907  0.00  0.00      MEMB  
ATOM   4511  H1A CHL1M  57     -54.717  34.387  14.459  0.00  0.00      MEMB  
ATOM   4512  H1B CHL1M  57     -56.167  35.164  14.617  0.00  0.00      MEMB  
ATOM   4513  C2  CHL1M  57     -55.539  34.078  16.432  0.00  0.00      MEMB  
ATOM   4514  H2A CHL1M  57     -54.992  34.984  16.770  0.00  0.00      MEMB  
ATOM   4515  H2B CHL1M  57     -55.007  33.154  16.744  0.00  0.00      MEMB  
ATOM   4516  C20 CHL1M  57     -56.620  32.577   7.228  0.00  0.00      MEMB  
ATOM   4517  H20 CHL1M  57     -56.664  31.467   7.247  0.00  0.00      MEMB  
ATOM   4518  C21 CHL1M  57     -55.159  33.030   7.316  0.00  0.00      MEMB  
ATOM   4519 H21A CHL1M  57     -54.780  33.123   6.275  0.00  0.00      MEMB  
ATOM   4520 H21B CHL1M  57     -54.517  32.268   7.807  0.00  0.00      MEMB  
ATOM   4521 H21C CHL1M  57     -54.972  34.029   7.763  0.00  0.00      MEMB  
ATOM   4522  C22 CHL1M  57     -57.206  32.953   5.893  0.00  0.00      MEMB  
ATOM   4523 H22A CHL1M  57     -56.651  32.406   5.100  0.00  0.00      MEMB  
ATOM   4524 H22B CHL1M  57     -58.288  32.714   5.819  0.00  0.00      MEMB  
ATOM   4525  C23 CHL1M  57     -57.148  34.517   5.599  0.00  0.00      MEMB  
ATOM   4526 H23A CHL1M  57     -57.420  35.059   6.530  0.00  0.00      MEMB  
ATOM   4527 H23B CHL1M  57     -56.152  34.989   5.465  0.00  0.00      MEMB  
ATOM   4528  C24 CHL1M  57     -58.248  34.869   4.657  0.00  0.00      MEMB  
ATOM   4529 H24A CHL1M  57     -59.189  34.503   5.121  0.00  0.00      MEMB  
ATOM   4530 H24B CHL1M  57     -58.441  35.961   4.598  0.00  0.00      MEMB  
ATOM   4531  C25 CHL1M  57     -58.075  34.349   3.234  0.00  0.00      MEMB  
ATOM   4532  H25 CHL1M  57     -57.881  33.257   3.294  0.00  0.00      MEMB  
ATOM   4533  C26 CHL1M  57     -59.352  34.544   2.401  0.00  0.00      MEMB  
ATOM   4534 H26A CHL1M  57     -60.226  34.069   2.896  0.00  0.00      MEMB  
ATOM   4535 H26B CHL1M  57     -59.476  35.644   2.502  0.00  0.00      MEMB  
ATOM   4536 H26C CHL1M  57     -59.318  34.160   1.359  0.00  0.00      MEMB  
ATOM   4537  C27 CHL1M  57     -56.937  35.102   2.461  0.00  0.00      MEMB  
ATOM   4538 H27A CHL1M  57     -57.191  36.130   2.125  0.00  0.00      MEMB  
ATOM   4539 H27B CHL1M  57     -56.205  35.330   3.266  0.00  0.00      MEMB  
ATOM   4540 H27C CHL1M  57     -56.531  34.462   1.649  0.00  0.00      MEMB  
ATOM   4541  C3  CHL1M  58     -12.281 -45.166  16.892  0.00  0.00      MEMB  
ATOM   4542  H3  CHL1M  58     -12.190 -44.078  16.688  0.00  0.00      MEMB  
ATOM   4543  O3  CHL1M  58     -12.723 -45.292  18.232  0.00  0.00      MEMB  
ATOM   4544  H3' CHL1M  58     -12.582 -46.216  18.453  0.00  0.00      MEMB  
ATOM   4545  C4  CHL1M  58     -13.398 -45.787  16.008  0.00  0.00      MEMB  
ATOM   4546  H4A CHL1M  58     -13.447 -46.861  16.287  0.00  0.00      MEMB  
ATOM   4547  H4B CHL1M  58     -14.406 -45.400  16.268  0.00  0.00      MEMB  
ATOM   4548  C5  CHL1M  58     -12.965 -45.569  14.601  0.00  0.00      MEMB  
ATOM   4549  C6  CHL1M  58     -13.668 -44.830  13.761  0.00  0.00      MEMB  
ATOM   4550  H6  CHL1M  58     -14.677 -44.620  14.145  0.00  0.00      MEMB  
ATOM   4551  C7  CHL1M  58     -13.425 -44.696  12.336  0.00  0.00      MEMB  
ATOM   4552  H7A CHL1M  58     -14.409 -44.890  11.858  0.00  0.00      MEMB  
ATOM   4553  H7B CHL1M  58     -13.243 -43.645  12.026  0.00  0.00      MEMB  
ATOM   4554  C8  CHL1M  58     -12.528 -45.812  11.804  0.00  0.00      MEMB  
ATOM   4555  H8  CHL1M  58     -12.919 -46.846  11.914  0.00  0.00      MEMB  
ATOM   4556  C14 CHL1M  58     -12.200 -45.520  10.370  0.00  0.00      MEMB  
ATOM   4557  H14 CHL1M  58     -11.847 -44.468  10.310  0.00  0.00      MEMB  
ATOM   4558  C15 CHL1M  58     -13.299 -45.414   9.345  0.00  0.00      MEMB  
ATOM   4559 H15A CHL1M  58     -14.015 -46.245   9.518  0.00  0.00      MEMB  
ATOM   4560 H15B CHL1M  58     -13.917 -44.492   9.318  0.00  0.00      MEMB  
ATOM   4561  C16 CHL1M  58     -12.501 -45.381   8.030  0.00  0.00      MEMB  
ATOM   4562 H16A CHL1M  58     -12.839 -46.182   7.337  0.00  0.00      MEMB  
ATOM   4563 H16B CHL1M  58     -12.614 -44.370   7.584  0.00  0.00      MEMB  
ATOM   4564  C17 CHL1M  58     -10.955 -45.658   8.335  0.00  0.00      MEMB  
ATOM   4565  H17 CHL1M  58     -10.410 -44.694   8.425  0.00  0.00      MEMB  
ATOM   4566  C13 CHL1M  58     -11.039 -46.312   9.737  0.00  0.00      MEMB  
ATOM   4567  C18 CHL1M  58     -11.400 -47.807   9.591  0.00  0.00      MEMB  
ATOM   4568 H18A CHL1M  58     -12.247 -47.895   8.877  0.00  0.00      MEMB  
ATOM   4569 H18B CHL1M  58     -10.485 -48.295   9.193  0.00  0.00      MEMB  
ATOM   4570 H18C CHL1M  58     -11.670 -48.333  10.532  0.00  0.00      MEMB  
ATOM   4571  C12 CHL1M  58      -9.780 -46.120  10.602  0.00  0.00      MEMB  
ATOM   4572 H12A CHL1M  58      -8.878 -46.585  10.150  0.00  0.00      MEMB  
ATOM   4573 H12B CHL1M  58      -9.519 -45.046  10.715  0.00  0.00      MEMB  
ATOM   4574  C11 CHL1M  58     -10.017 -46.553  12.088  0.00  0.00      MEMB  
ATOM   4575 H11A CHL1M  58     -10.104 -47.661  12.104  0.00  0.00      MEMB  
ATOM   4576 H11B CHL1M  58      -9.095 -46.230  12.616  0.00  0.00      MEMB  
ATOM   4577  C9  CHL1M  58     -11.262 -45.784  12.718  0.00  0.00      MEMB  
ATOM   4578  H9  CHL1M  58     -10.815 -44.766  12.745  0.00  0.00      MEMB  
ATOM   4579  C10 CHL1M  58     -11.579 -46.127  14.167  0.00  0.00      MEMB  
ATOM   4580  C19 CHL1M  58     -11.564 -47.714  14.265  0.00  0.00      MEMB  
ATOM   4581 H19A CHL1M  58     -10.527 -48.109  14.205  0.00  0.00      MEMB  
ATOM   4582 H19B CHL1M  58     -11.934 -47.886  15.298  0.00  0.00      MEMB  
ATOM   4583 H19C CHL1M  58     -12.319 -48.205  13.615  0.00  0.00      MEMB  
ATOM   4584  C1  CHL1M  58     -10.531 -45.630  15.192  0.00  0.00      MEMB  
ATOM   4585  H1A CHL1M  58      -9.528 -46.041  14.946  0.00  0.00      MEMB  
ATOM   4586  H1B CHL1M  58     -10.393 -44.547  14.985  0.00  0.00      MEMB  
ATOM   4587  C2  CHL1M  58     -10.830 -45.807  16.689  0.00  0.00      MEMB  
ATOM   4588  H2A CHL1M  58     -10.112 -45.252  17.329  0.00  0.00      MEMB  
ATOM   4589  H2B CHL1M  58     -10.877 -46.858  17.047  0.00  0.00      MEMB  
ATOM   4590  C20 CHL1M  58     -10.315 -46.485   7.242  0.00  0.00      MEMB  
ATOM   4591  H20 CHL1M  58     -10.916 -47.408   7.094  0.00  0.00      MEMB  
ATOM   4592  C21 CHL1M  58      -8.886 -46.823   7.637  0.00  0.00      MEMB  
ATOM   4593 H21A CHL1M  58      -8.330 -45.961   8.064  0.00  0.00      MEMB  
ATOM   4594 H21B CHL1M  58      -8.222 -47.080   6.784  0.00  0.00      MEMB  
ATOM   4595 H21C CHL1M  58      -8.921 -47.729   8.280  0.00  0.00      MEMB  
ATOM   4596  C22 CHL1M  58     -10.395 -45.847   5.797  0.00  0.00      MEMB  
ATOM   4597 H22A CHL1M  58     -11.357 -45.318   5.632  0.00  0.00      MEMB  
ATOM   4598 H22B CHL1M  58      -9.523 -45.167   5.683  0.00  0.00      MEMB  
ATOM   4599  C23 CHL1M  58     -10.177 -46.789   4.557  0.00  0.00      MEMB  
ATOM   4600 H23A CHL1M  58      -9.199 -47.271   4.771  0.00  0.00      MEMB  
ATOM   4601 H23B CHL1M  58     -11.044 -47.477   4.650  0.00  0.00      MEMB  
ATOM   4602  C24 CHL1M  58     -10.026 -46.129   3.191  0.00  0.00      MEMB  
ATOM   4603 H24A CHL1M  58     -10.820 -45.352   3.210  0.00  0.00      MEMB  
ATOM   4604 H24B CHL1M  58      -9.062 -45.579   3.143  0.00  0.00      MEMB  
ATOM   4605  C25 CHL1M  58     -10.134 -47.024   1.937  0.00  0.00      MEMB  
ATOM   4606  H25 CHL1M  58      -9.490 -47.901   2.163  0.00  0.00      MEMB  
ATOM   4607  C26 CHL1M  58     -11.657 -47.296   1.706  0.00  0.00      MEMB  
ATOM   4608 H26A CHL1M  58     -12.111 -46.427   1.183  0.00  0.00      MEMB  
ATOM   4609 H26B CHL1M  58     -11.919 -48.232   1.168  0.00  0.00      MEMB  
ATOM   4610 H26C CHL1M  58     -12.070 -47.406   2.731  0.00  0.00      MEMB  
ATOM   4611  C27 CHL1M  58      -9.501 -46.265   0.713  0.00  0.00      MEMB  
ATOM   4612 H27A CHL1M  58      -8.478 -45.919   0.972  0.00  0.00      MEMB  
ATOM   4613 H27B CHL1M  58      -9.476 -47.054  -0.068  0.00  0.00      MEMB  
ATOM   4614 H27C CHL1M  58     -10.176 -45.421   0.453  0.00  0.00      MEMB  
ATOM   4615  C3  CHL1M  59     -61.077  -9.178  17.272  0.00  0.00      MEMB  
ATOM   4616  H3  CHL1M  59     -60.006  -8.883  17.271  0.00  0.00      MEMB  
ATOM   4617  O3  CHL1M  59     -61.658  -9.059  18.572  0.00  0.00      MEMB  
ATOM   4618  H3' CHL1M  59     -62.600  -9.136  18.406  0.00  0.00      MEMB  
ATOM   4619  C4  CHL1M  59     -61.828  -8.264  16.291  0.00  0.00      MEMB  
ATOM   4620  H4A CHL1M  59     -62.925  -8.376  16.424  0.00  0.00      MEMB  
ATOM   4621  H4B CHL1M  59     -61.595  -7.225  16.610  0.00  0.00      MEMB  
ATOM   4622  C5  CHL1M  59     -61.525  -8.521  14.798  0.00  0.00      MEMB  
ATOM   4623  C6  CHL1M  59     -61.130  -7.552  13.967  0.00  0.00      MEMB  
ATOM   4624  H6  CHL1M  59     -61.093  -6.495  14.272  0.00  0.00      MEMB  
ATOM   4625  C7  CHL1M  59     -60.972  -7.809  12.478  0.00  0.00      MEMB  
ATOM   4626  H7A CHL1M  59     -61.610  -7.068  11.949  0.00  0.00      MEMB  
ATOM   4627  H7B CHL1M  59     -59.895  -7.650  12.260  0.00  0.00      MEMB  
ATOM   4628  C8  CHL1M  59     -61.397  -9.187  11.908  0.00  0.00      MEMB  
ATOM   4629  H8  CHL1M  59     -62.497  -9.070  11.796  0.00  0.00      MEMB  
ATOM   4630  C14 CHL1M  59     -60.899  -9.268  10.512  0.00  0.00      MEMB  
ATOM   4631  H14 CHL1M  59     -59.801  -9.101  10.501  0.00  0.00      MEMB  
ATOM   4632  C15 CHL1M  59     -61.427  -8.273   9.444  0.00  0.00      MEMB  
ATOM   4633 H15A CHL1M  59     -62.477  -7.947   9.603  0.00  0.00      MEMB  
ATOM   4634 H15B CHL1M  59     -60.752  -7.398   9.564  0.00  0.00      MEMB  
ATOM   4635  C16 CHL1M  59     -61.162  -9.079   8.132  0.00  0.00      MEMB  
ATOM   4636 H16A CHL1M  59     -62.112  -9.188   7.567  0.00  0.00      MEMB  
ATOM   4637 H16B CHL1M  59     -60.581  -8.425   7.447  0.00  0.00      MEMB  
ATOM   4638  C17 CHL1M  59     -60.528 -10.353   8.494  0.00  0.00      MEMB  
ATOM   4639  H17 CHL1M  59     -59.481 -10.024   8.671  0.00  0.00      MEMB  
ATOM   4640  C13 CHL1M  59     -61.114 -10.704   9.936  0.00  0.00      MEMB  
ATOM   4641  C18 CHL1M  59     -62.662 -11.011   9.935  0.00  0.00      MEMB  
ATOM   4642 H18A CHL1M  59     -63.135 -10.265   9.261  0.00  0.00      MEMB  
ATOM   4643 H18B CHL1M  59     -62.819 -12.037   9.537  0.00  0.00      MEMB  
ATOM   4644 H18C CHL1M  59     -63.029 -10.865  10.973  0.00  0.00      MEMB  
ATOM   4645  C12 CHL1M  59     -60.400 -11.715  10.831  0.00  0.00      MEMB  
ATOM   4646 H12A CHL1M  59     -60.403 -12.754  10.439  0.00  0.00      MEMB  
ATOM   4647 H12B CHL1M  59     -59.373 -11.294  10.882  0.00  0.00      MEMB  
ATOM   4648  C11 CHL1M  59     -61.020 -11.604  12.302  0.00  0.00      MEMB  
ATOM   4649 H11A CHL1M  59     -62.058 -11.997  12.351  0.00  0.00      MEMB  
ATOM   4650 H11B CHL1M  59     -60.429 -12.291  12.945  0.00  0.00      MEMB  
ATOM   4651  C9  CHL1M  59     -60.912 -10.217  12.902  0.00  0.00      MEMB  
ATOM   4652  H9  CHL1M  59     -59.814 -10.121  13.043  0.00  0.00      MEMB  
ATOM   4653  C10 CHL1M  59     -61.527  -9.989  14.339  0.00  0.00      MEMB  
ATOM   4654  C19 CHL1M  59     -62.920 -10.542  14.209  0.00  0.00      MEMB  
ATOM   4655 H19A CHL1M  59     -63.417 -10.148  13.297  0.00  0.00      MEMB  
ATOM   4656 H19B CHL1M  59     -62.855 -11.641  14.058  0.00  0.00      MEMB  
ATOM   4657 H19C CHL1M  59     -63.721 -10.397  14.966  0.00  0.00      MEMB  
ATOM   4658  C1  CHL1M  59     -60.762 -10.779  15.418  0.00  0.00      MEMB  
ATOM   4659  H1A CHL1M  59     -60.905 -11.877  15.324  0.00  0.00      MEMB  
ATOM   4660  H1B CHL1M  59     -59.669 -10.580  15.439  0.00  0.00      MEMB  
ATOM   4661  C2  CHL1M  59     -61.271 -10.564  16.829  0.00  0.00      MEMB  
ATOM   4662  H2A CHL1M  59     -60.615 -11.141  17.515  0.00  0.00      MEMB  
ATOM   4663  H2B CHL1M  59     -62.275 -10.984  17.053  0.00  0.00      MEMB  
ATOM   4664  C20 CHL1M  59     -60.484 -11.541   7.448  0.00  0.00      MEMB  
ATOM   4665  H20 CHL1M  59     -60.092 -12.462   7.930  0.00  0.00      MEMB  
ATOM   4666  C21 CHL1M  59     -59.580 -11.202   6.259  0.00  0.00      MEMB  
ATOM   4667 H21A CHL1M  59     -60.039 -10.561   5.476  0.00  0.00      MEMB  
ATOM   4668 H21B CHL1M  59     -59.046 -12.079   5.837  0.00  0.00      MEMB  
ATOM   4669 H21C CHL1M  59     -58.714 -10.630   6.655  0.00  0.00      MEMB  
ATOM   4670  C22 CHL1M  59     -61.898 -12.039   7.088  0.00  0.00      MEMB  
ATOM   4671 H22A CHL1M  59     -62.267 -12.758   7.850  0.00  0.00      MEMB  
ATOM   4672 H22B CHL1M  59     -62.721 -11.292   7.055  0.00  0.00      MEMB  
ATOM   4673  C23 CHL1M  59     -61.874 -12.909   5.800  0.00  0.00      MEMB  
ATOM   4674 H23A CHL1M  59     -61.394 -12.306   5.000  0.00  0.00      MEMB  
ATOM   4675 H23B CHL1M  59     -61.276 -13.839   5.905  0.00  0.00      MEMB  
ATOM   4676  C24 CHL1M  59     -63.303 -13.399   5.412  0.00  0.00      MEMB  
ATOM   4677 H24A CHL1M  59     -63.753 -14.105   6.142  0.00  0.00      MEMB  
ATOM   4678 H24B CHL1M  59     -64.040 -12.571   5.479  0.00  0.00      MEMB  
ATOM   4679  C25 CHL1M  59     -63.422 -13.756   3.902  0.00  0.00      MEMB  
ATOM   4680  H25 CHL1M  59     -63.518 -12.826   3.302  0.00  0.00      MEMB  
ATOM   4681  C26 CHL1M  59     -62.244 -14.583   3.463  0.00  0.00      MEMB  
ATOM   4682 H26A CHL1M  59     -62.183 -15.538   4.028  0.00  0.00      MEMB  
ATOM   4683 H26B CHL1M  59     -62.329 -15.102   2.484  0.00  0.00      MEMB  
ATOM   4684 H26C CHL1M  59     -61.297 -14.003   3.501  0.00  0.00      MEMB  
ATOM   4685  C27 CHL1M  59     -64.721 -14.436   3.681  0.00  0.00      MEMB  
ATOM   4686 H27A CHL1M  59     -64.735 -15.022   2.737  0.00  0.00      MEMB  
ATOM   4687 H27B CHL1M  59     -64.889 -15.172   4.496  0.00  0.00      MEMB  
ATOM   4688 H27C CHL1M  59     -65.569 -13.719   3.720  0.00  0.00      MEMB  
ATOM   4689  C3  CHL1M  60     -22.737  21.944  16.123  0.00  0.00      MEMB  
ATOM   4690  H3  CHL1M  60     -22.540  20.855  16.210  0.00  0.00      MEMB  
ATOM   4691  O3  CHL1M  60     -23.189  22.354  17.389  0.00  0.00      MEMB  
ATOM   4692  H3' CHL1M  60     -23.519  23.250  17.298  0.00  0.00      MEMB  
ATOM   4693  C4  CHL1M  60     -21.557  22.786  15.590  0.00  0.00      MEMB  
ATOM   4694  H4A CHL1M  60     -21.810  23.859  15.722  0.00  0.00      MEMB  
ATOM   4695  H4B CHL1M  60     -20.727  22.552  16.291  0.00  0.00      MEMB  
ATOM   4696  C5  CHL1M  60     -21.240  22.622  14.140  0.00  0.00      MEMB  
ATOM   4697  C6  CHL1M  60     -19.966  22.357  13.720  0.00  0.00      MEMB  
ATOM   4698  H6  CHL1M  60     -19.202  22.179  14.492  0.00  0.00      MEMB  
ATOM   4699  C7  CHL1M  60     -19.548  22.170  12.296  0.00  0.00      MEMB  
ATOM   4700  H7A CHL1M  60     -18.585  22.643  12.009  0.00  0.00      MEMB  
ATOM   4701  H7B CHL1M  60     -19.370  21.087  12.123  0.00  0.00      MEMB  
ATOM   4702  C8  CHL1M  60     -20.685  22.603  11.252  0.00  0.00      MEMB  
ATOM   4703  H8  CHL1M  60     -20.683  23.714  11.261  0.00  0.00      MEMB  
ATOM   4704  C14 CHL1M  60     -20.393  22.062   9.821  0.00  0.00      MEMB  
ATOM   4705  H14 CHL1M  60     -20.475  20.954   9.826  0.00  0.00      MEMB  
ATOM   4706  C15 CHL1M  60     -19.014  22.425   9.236  0.00  0.00      MEMB  
ATOM   4707 H15A CHL1M  60     -18.734  23.499   9.219  0.00  0.00      MEMB  
ATOM   4708 H15B CHL1M  60     -18.214  21.876   9.778  0.00  0.00      MEMB  
ATOM   4709  C16 CHL1M  60     -19.147  22.072   7.778  0.00  0.00      MEMB  
ATOM   4710 H16A CHL1M  60     -18.734  22.875   7.131  0.00  0.00      MEMB  
ATOM   4711 H16B CHL1M  60     -18.511  21.185   7.571  0.00  0.00      MEMB  
ATOM   4712  C17 CHL1M  60     -20.656  21.870   7.467  0.00  0.00      MEMB  
ATOM   4713  H17 CHL1M  60     -20.754  20.769   7.582  0.00  0.00      MEMB  
ATOM   4714  C13 CHL1M  60     -21.371  22.422   8.721  0.00  0.00      MEMB  
ATOM   4715  C18 CHL1M  60     -21.431  23.961   8.547  0.00  0.00      MEMB  
ATOM   4716 H18A CHL1M  60     -21.534  24.422   9.553  0.00  0.00      MEMB  
ATOM   4717 H18B CHL1M  60     -20.596  24.489   8.040  0.00  0.00      MEMB  
ATOM   4718 H18C CHL1M  60     -22.339  24.048   7.913  0.00  0.00      MEMB  
ATOM   4719  C12 CHL1M  60     -22.683  21.748   9.200  0.00  0.00      MEMB  
ATOM   4720 H12A CHL1M  60     -23.521  22.016   8.521  0.00  0.00      MEMB  
ATOM   4721 H12B CHL1M  60     -22.671  20.637   9.197  0.00  0.00      MEMB  
ATOM   4722  C11 CHL1M  60     -23.093  22.286  10.576  0.00  0.00      MEMB  
ATOM   4723 H11A CHL1M  60     -23.367  23.360  10.498  0.00  0.00      MEMB  
ATOM   4724 H11B CHL1M  60     -24.084  21.816  10.750  0.00  0.00      MEMB  
ATOM   4725  C9  CHL1M  60     -22.046  22.150  11.688  0.00  0.00      MEMB  
ATOM   4726  H9  CHL1M  60     -22.050  21.041  11.756  0.00  0.00      MEMB  
ATOM   4727  C10 CHL1M  60     -22.419  22.753  13.106  0.00  0.00      MEMB  
ATOM   4728  C19 CHL1M  60     -22.958  24.164  12.901  0.00  0.00      MEMB  
ATOM   4729 H19A CHL1M  60     -23.964  24.144  12.429  0.00  0.00      MEMB  
ATOM   4730 H19B CHL1M  60     -23.075  24.574  13.927  0.00  0.00      MEMB  
ATOM   4731 H19C CHL1M  60     -22.249  24.734  12.264  0.00  0.00      MEMB  
ATOM   4732  C1  CHL1M  60     -23.508  21.886  13.727  0.00  0.00      MEMB  
ATOM   4733  H1A CHL1M  60     -24.325  21.985  12.980  0.00  0.00      MEMB  
ATOM   4734  H1B CHL1M  60     -23.126  20.846  13.657  0.00  0.00      MEMB  
ATOM   4735  C2  CHL1M  60     -23.905  22.185  15.194  0.00  0.00      MEMB  
ATOM   4736  H2A CHL1M  60     -24.741  21.485  15.405  0.00  0.00      MEMB  
ATOM   4737  H2B CHL1M  60     -24.318  23.217  15.193  0.00  0.00      MEMB  
ATOM   4738  C20 CHL1M  60     -21.124  22.489   6.058  0.00  0.00      MEMB  
ATOM   4739  H20 CHL1M  60     -20.915  23.581   6.060  0.00  0.00      MEMB  
ATOM   4740  C21 CHL1M  60     -22.692  22.290   5.862  0.00  0.00      MEMB  
ATOM   4741 H21A CHL1M  60     -23.308  22.718   6.681  0.00  0.00      MEMB  
ATOM   4742 H21B CHL1M  60     -22.823  21.195   5.728  0.00  0.00      MEMB  
ATOM   4743 H21C CHL1M  60     -23.073  22.767   4.933  0.00  0.00      MEMB  
ATOM   4744  C22 CHL1M  60     -20.350  21.811   4.874  0.00  0.00      MEMB  
ATOM   4745 H22A CHL1M  60     -19.502  21.282   5.358  0.00  0.00      MEMB  
ATOM   4746 H22B CHL1M  60     -21.021  21.003   4.513  0.00  0.00      MEMB  
ATOM   4747  C23 CHL1M  60     -20.037  22.843   3.781  0.00  0.00      MEMB  
ATOM   4748 H23A CHL1M  60     -20.984  23.302   3.425  0.00  0.00      MEMB  
ATOM   4749 H23B CHL1M  60     -19.391  23.629   4.228  0.00  0.00      MEMB  
ATOM   4750  C24 CHL1M  60     -19.394  22.152   2.559  0.00  0.00      MEMB  
ATOM   4751 H24A CHL1M  60     -19.235  22.864   1.722  0.00  0.00      MEMB  
ATOM   4752 H24B CHL1M  60     -18.383  21.778   2.826  0.00  0.00      MEMB  
ATOM   4753  C25 CHL1M  60     -20.108  20.961   2.003  0.00  0.00      MEMB  
ATOM   4754  H25 CHL1M  60     -20.167  20.205   2.815  0.00  0.00      MEMB  
ATOM   4755  C26 CHL1M  60     -21.465  21.188   1.466  0.00  0.00      MEMB  
ATOM   4756 H26A CHL1M  60     -21.493  22.029   0.741  0.00  0.00      MEMB  
ATOM   4757 H26B CHL1M  60     -21.990  20.343   0.970  0.00  0.00      MEMB  
ATOM   4758 H26C CHL1M  60     -22.088  21.522   2.323  0.00  0.00      MEMB  
ATOM   4759  C27 CHL1M  60     -19.276  20.382   0.875  0.00  0.00      MEMB  
ATOM   4760 H27A CHL1M  60     -19.556  19.321   0.702  0.00  0.00      MEMB  
ATOM   4761 H27B CHL1M  60     -19.433  20.950  -0.067  0.00  0.00      MEMB  
ATOM   4762 H27C CHL1M  60     -18.186  20.471   1.071  0.00  0.00      MEMB  
ATOM   4763  C3  CHL1M  61      52.404 -20.536  18.169  0.00  0.00      MEMB  
ATOM   4764  H3  CHL1M  61      53.026 -21.442  18.014  0.00  0.00      MEMB  
ATOM   4765  O3  CHL1M  61      51.967 -20.675  19.497  0.00  0.00      MEMB  
ATOM   4766  H3' CHL1M  61      51.455 -21.483  19.419  0.00  0.00      MEMB  
ATOM   4767  C4  CHL1M  61      53.169 -19.222  18.004  0.00  0.00      MEMB  
ATOM   4768  H4A CHL1M  61      52.423 -18.415  18.172  0.00  0.00      MEMB  
ATOM   4769  H4B CHL1M  61      53.926 -19.029  18.794  0.00  0.00      MEMB  
ATOM   4770  C5  CHL1M  61      53.625 -19.081  16.599  0.00  0.00      MEMB  
ATOM   4771  C6  CHL1M  61      54.923 -18.980  16.274  0.00  0.00      MEMB  
ATOM   4772  H6  CHL1M  61      55.685 -18.925  17.066  0.00  0.00      MEMB  
ATOM   4773  C7  CHL1M  61      55.470 -18.668  14.928  0.00  0.00      MEMB  
ATOM   4774  H7A CHL1M  61      56.195 -17.829  14.989  0.00  0.00      MEMB  
ATOM   4775  H7B CHL1M  61      55.951 -19.557  14.467  0.00  0.00      MEMB  
ATOM   4776  C8  CHL1M  61      54.350 -18.223  13.871  0.00  0.00      MEMB  
ATOM   4777  H8  CHL1M  61      54.131 -17.173  14.159  0.00  0.00      MEMB  
ATOM   4778  C14 CHL1M  61      54.868 -18.374  12.472  0.00  0.00      MEMB  
ATOM   4779  H14 CHL1M  61      55.090 -19.442  12.259  0.00  0.00      MEMB  
ATOM   4780  C15 CHL1M  61      56.145 -17.578  12.085  0.00  0.00      MEMB  
ATOM   4781 H15A CHL1M  61      56.180 -16.642  12.682  0.00  0.00      MEMB  
ATOM   4782 H15B CHL1M  61      56.922 -18.282  12.451  0.00  0.00      MEMB  
ATOM   4783  C16 CHL1M  61      56.216 -17.461  10.603  0.00  0.00      MEMB  
ATOM   4784 H16A CHL1M  61      56.353 -16.402  10.299  0.00  0.00      MEMB  
ATOM   4785 H16B CHL1M  61      57.004 -18.090  10.137  0.00  0.00      MEMB  
ATOM   4786  C17 CHL1M  61      54.795 -17.976  10.162  0.00  0.00      MEMB  
ATOM   4787  H17 CHL1M  61      54.763 -19.050   9.876  0.00  0.00      MEMB  
ATOM   4788  C13 CHL1M  61      53.862 -17.876  11.431  0.00  0.00      MEMB  
ATOM   4789  C18 CHL1M  61      53.375 -16.460  11.686  0.00  0.00      MEMB  
ATOM   4790 H18A CHL1M  61      54.201 -15.849  11.265  0.00  0.00      MEMB  
ATOM   4791 H18B CHL1M  61      52.468 -16.185  11.106  0.00  0.00      MEMB  
ATOM   4792 H18C CHL1M  61      53.154 -16.199  12.743  0.00  0.00      MEMB  
ATOM   4793  C12 CHL1M  61      52.647 -18.856  11.504  0.00  0.00      MEMB  
ATOM   4794 H12A CHL1M  61      51.856 -18.615  10.762  0.00  0.00      MEMB  
ATOM   4795 H12B CHL1M  61      53.051 -19.838  11.179  0.00  0.00      MEMB  
ATOM   4796  C11 CHL1M  61      52.029 -18.945  12.953  0.00  0.00      MEMB  
ATOM   4797 H11A CHL1M  61      51.514 -17.962  13.007  0.00  0.00      MEMB  
ATOM   4798 H11B CHL1M  61      51.384 -19.846  13.026  0.00  0.00      MEMB  
ATOM   4799  C9  CHL1M  61      53.148 -19.095  14.074  0.00  0.00      MEMB  
ATOM   4800  H9  CHL1M  61      53.638 -20.073  13.879  0.00  0.00      MEMB  
ATOM   4801  C10 CHL1M  61      52.529 -19.171  15.482  0.00  0.00      MEMB  
ATOM   4802  C19 CHL1M  61      51.557 -17.902  15.570  0.00  0.00      MEMB  
ATOM   4803 H19A CHL1M  61      50.570 -18.010  15.071  0.00  0.00      MEMB  
ATOM   4804 H19B CHL1M  61      51.182 -17.839  16.614  0.00  0.00      MEMB  
ATOM   4805 H19C CHL1M  61      52.055 -16.956  15.267  0.00  0.00      MEMB  
ATOM   4806  C1  CHL1M  61      51.693 -20.496  15.809  0.00  0.00      MEMB  
ATOM   4807  H1A CHL1M  61      50.788 -20.534  15.165  0.00  0.00      MEMB  
ATOM   4808  H1B CHL1M  61      52.372 -21.365  15.671  0.00  0.00      MEMB  
ATOM   4809  C2  CHL1M  61      51.227 -20.659  17.203  0.00  0.00      MEMB  
ATOM   4810  H2A CHL1M  61      50.717 -21.634  17.358  0.00  0.00      MEMB  
ATOM   4811  H2B CHL1M  61      50.520 -19.855  17.498  0.00  0.00      MEMB  
ATOM   4812  C20 CHL1M  61      54.244 -17.147   8.907  0.00  0.00      MEMB  
ATOM   4813  H20 CHL1M  61      54.254 -16.109   9.304  0.00  0.00      MEMB  
ATOM   4814  C21 CHL1M  61      52.812 -17.583   8.582  0.00  0.00      MEMB  
ATOM   4815 H21A CHL1M  61      52.030 -17.255   9.300  0.00  0.00      MEMB  
ATOM   4816 H21B CHL1M  61      52.794 -18.676   8.387  0.00  0.00      MEMB  
ATOM   4817 H21C CHL1M  61      52.656 -17.039   7.626  0.00  0.00      MEMB  
ATOM   4818  C22 CHL1M  61      55.230 -17.478   7.715  0.00  0.00      MEMB  
ATOM   4819 H22A CHL1M  61      56.314 -17.378   7.938  0.00  0.00      MEMB  
ATOM   4820 H22B CHL1M  61      55.018 -18.529   7.423  0.00  0.00      MEMB  
ATOM   4821  C23 CHL1M  61      55.025 -16.664   6.412  0.00  0.00      MEMB  
ATOM   4822 H23A CHL1M  61      53.993 -16.751   6.012  0.00  0.00      MEMB  
ATOM   4823 H23B CHL1M  61      55.260 -15.583   6.515  0.00  0.00      MEMB  
ATOM   4824  C24 CHL1M  61      55.886 -17.113   5.263  0.00  0.00      MEMB  
ATOM   4825 H24A CHL1M  61      55.717 -18.203   5.130  0.00  0.00      MEMB  
ATOM   4826 H24B CHL1M  61      55.505 -16.705   4.303  0.00  0.00      MEMB  
ATOM   4827  C25 CHL1M  61      57.453 -16.920   5.211  0.00  0.00      MEMB  
ATOM   4828  H25 CHL1M  61      57.877 -17.347   6.144  0.00  0.00      MEMB  
ATOM   4829  C26 CHL1M  61      58.010 -17.689   3.955  0.00  0.00      MEMB  
ATOM   4830 H26A CHL1M  61      58.006 -17.160   2.978  0.00  0.00      MEMB  
ATOM   4831 H26B CHL1M  61      59.060 -17.975   4.177  0.00  0.00      MEMB  
ATOM   4832 H26C CHL1M  61      57.337 -18.561   3.810  0.00  0.00      MEMB  
ATOM   4833  C27 CHL1M  61      57.836 -15.424   5.265  0.00  0.00      MEMB  
ATOM   4834 H27A CHL1M  61      57.052 -14.664   5.063  0.00  0.00      MEMB  
ATOM   4835 H27B CHL1M  61      58.253 -15.250   6.280  0.00  0.00      MEMB  
ATOM   4836 H27C CHL1M  61      58.498 -15.048   4.455  0.00  0.00      MEMB  
ATOM   4837  C3  CHL1M  62      -6.489 -44.551  18.067  0.00  0.00      MEMB  
ATOM   4838  H3  CHL1M  62      -7.525 -44.894  17.859  0.00  0.00      MEMB  
ATOM   4839  O3  CHL1M  62      -6.230 -44.396  19.409  0.00  0.00      MEMB  
ATOM   4840  H3' CHL1M  62      -5.311 -44.157  19.547  0.00  0.00      MEMB  
ATOM   4841  C4  CHL1M  62      -5.607 -45.596  17.558  0.00  0.00      MEMB  
ATOM   4842  H4A CHL1M  62      -4.545 -45.423  17.837  0.00  0.00      MEMB  
ATOM   4843  H4B CHL1M  62      -5.829 -46.548  18.086  0.00  0.00      MEMB  
ATOM   4844  C5  CHL1M  62      -5.691 -45.688  16.017  0.00  0.00      MEMB  
ATOM   4845  C6  CHL1M  62      -6.019 -46.781  15.395  0.00  0.00      MEMB  
ATOM   4846  H6  CHL1M  62      -6.300 -47.702  15.926  0.00  0.00      MEMB  
ATOM   4847  C7  CHL1M  62      -6.017 -46.859  13.934  0.00  0.00      MEMB  
ATOM   4848  H7A CHL1M  62      -5.674 -47.813  13.479  0.00  0.00      MEMB  
ATOM   4849  H7B CHL1M  62      -7.100 -46.726  13.727  0.00  0.00      MEMB  
ATOM   4850  C8  CHL1M  62      -5.150 -45.759  13.172  0.00  0.00      MEMB  
ATOM   4851  H8  CHL1M  62      -4.052 -45.920  13.227  0.00  0.00      MEMB  
ATOM   4852  C14 CHL1M  62      -5.516 -45.687  11.723  0.00  0.00      MEMB  
ATOM   4853  H14 CHL1M  62      -6.595 -45.420  11.708  0.00  0.00      MEMB  
ATOM   4854  C15 CHL1M  62      -5.520 -47.015  10.928  0.00  0.00      MEMB  
ATOM   4855 H15A CHL1M  62      -4.557 -47.541  11.102  0.00  0.00      MEMB  
ATOM   4856 H15B CHL1M  62      -6.384 -47.693  11.099  0.00  0.00      MEMB  
ATOM   4857  C16 CHL1M  62      -5.581 -46.578   9.468  0.00  0.00      MEMB  
ATOM   4858 H16A CHL1M  62      -4.726 -47.085   8.971  0.00  0.00      MEMB  
ATOM   4859 H16B CHL1M  62      -6.557 -46.962   9.102  0.00  0.00      MEMB  
ATOM   4860  C17 CHL1M  62      -5.457 -44.987   9.501  0.00  0.00      MEMB  
ATOM   4861  H17 CHL1M  62      -6.509 -44.643   9.598  0.00  0.00      MEMB  
ATOM   4862  C13 CHL1M  62      -4.789 -44.697  10.863  0.00  0.00      MEMB  
ATOM   4863  C18 CHL1M  62      -3.303 -45.103  10.839  0.00  0.00      MEMB  
ATOM   4864 H18A CHL1M  62      -2.788 -44.479  10.078  0.00  0.00      MEMB  
ATOM   4865 H18B CHL1M  62      -2.784 -45.025  11.818  0.00  0.00      MEMB  
ATOM   4866 H18C CHL1M  62      -3.179 -46.182  10.605  0.00  0.00      MEMB  
ATOM   4867  C12 CHL1M  62      -4.978 -43.267  11.371  0.00  0.00      MEMB  
ATOM   4868 H12A CHL1M  62      -4.216 -42.576  10.950  0.00  0.00      MEMB  
ATOM   4869 H12B CHL1M  62      -6.043 -42.955  11.412  0.00  0.00      MEMB  
ATOM   4870  C11 CHL1M  62      -4.636 -43.239  12.901  0.00  0.00      MEMB  
ATOM   4871 H11A CHL1M  62      -3.546 -43.419  13.020  0.00  0.00      MEMB  
ATOM   4872 H11B CHL1M  62      -4.885 -42.214  13.249  0.00  0.00      MEMB  
ATOM   4873  C9  CHL1M  62      -5.375 -44.349  13.728  0.00  0.00      MEMB  
ATOM   4874  H9  CHL1M  62      -6.437 -44.041  13.622  0.00  0.00      MEMB  
ATOM   4875  C10 CHL1M  62      -5.264 -44.362  15.358  0.00  0.00      MEMB  
ATOM   4876  C19 CHL1M  62      -3.774 -44.130  15.803  0.00  0.00      MEMB  
ATOM   4877 H19A CHL1M  62      -3.184 -45.020  15.494  0.00  0.00      MEMB  
ATOM   4878 H19B CHL1M  62      -3.421 -43.232  15.252  0.00  0.00      MEMB  
ATOM   4879 H19C CHL1M  62      -3.651 -43.970  16.895  0.00  0.00      MEMB  
ATOM   4880  C1  CHL1M  62      -6.146 -43.236  15.914  0.00  0.00      MEMB  
ATOM   4881  H1A CHL1M  62      -5.868 -42.232  15.527  0.00  0.00      MEMB  
ATOM   4882  H1B CHL1M  62      -7.180 -43.290  15.511  0.00  0.00      MEMB  
ATOM   4883  C2  CHL1M  62      -6.340 -43.125  17.427  0.00  0.00      MEMB  
ATOM   4884  H2A CHL1M  62      -7.094 -42.352  17.686  0.00  0.00      MEMB  
ATOM   4885  H2B CHL1M  62      -5.379 -42.735  17.825  0.00  0.00      MEMB  
ATOM   4886  C20 CHL1M  62      -4.775 -44.438   8.161  0.00  0.00      MEMB  
ATOM   4887  H20 CHL1M  62      -3.795 -44.949   8.057  0.00  0.00      MEMB  
ATOM   4888  C21 CHL1M  62      -4.425 -42.919   8.161  0.00  0.00      MEMB  
ATOM   4889 H21A CHL1M  62      -4.161 -42.547   7.148  0.00  0.00      MEMB  
ATOM   4890 H21B CHL1M  62      -3.725 -42.618   8.969  0.00  0.00      MEMB  
ATOM   4891 H21C CHL1M  62      -5.245 -42.284   8.560  0.00  0.00      MEMB  
ATOM   4892  C22 CHL1M  62      -5.606 -44.714   6.876  0.00  0.00      MEMB  
ATOM   4893 H22A CHL1M  62      -5.887 -45.787   6.942  0.00  0.00      MEMB  
ATOM   4894 H22B CHL1M  62      -6.565 -44.157   6.941  0.00  0.00      MEMB  
ATOM   4895  C23 CHL1M  62      -4.910 -44.471   5.557  0.00  0.00      MEMB  
ATOM   4896 H23A CHL1M  62      -4.743 -43.385   5.396  0.00  0.00      MEMB  
ATOM   4897 H23B CHL1M  62      -3.913 -44.952   5.457  0.00  0.00      MEMB  
ATOM   4898  C24 CHL1M  62      -5.744 -44.934   4.331  0.00  0.00      MEMB  
ATOM   4899 H24A CHL1M  62      -5.679 -46.041   4.264  0.00  0.00      MEMB  
ATOM   4900 H24B CHL1M  62      -6.765 -44.571   4.576  0.00  0.00      MEMB  
ATOM   4901  C25 CHL1M  62      -5.334 -44.414   2.892  0.00  0.00      MEMB  
ATOM   4902  H25 CHL1M  62      -4.297 -44.681   2.595  0.00  0.00      MEMB  
ATOM   4903  C26 CHL1M  62      -6.337 -44.960   1.900  0.00  0.00      MEMB  
ATOM   4904 H26A CHL1M  62      -7.353 -44.606   2.177  0.00  0.00      MEMB  
ATOM   4905 H26B CHL1M  62      -6.194 -44.562   0.873  0.00  0.00      MEMB  
ATOM   4906 H26C CHL1M  62      -6.344 -46.070   1.842  0.00  0.00      MEMB  
ATOM   4907  C27 CHL1M  62      -5.314 -42.875   2.871  0.00  0.00      MEMB  
ATOM   4908 H27A CHL1M  62      -4.992 -42.537   1.863  0.00  0.00      MEMB  
ATOM   4909 H27B CHL1M  62      -6.283 -42.371   3.072  0.00  0.00      MEMB  
ATOM   4910 H27C CHL1M  62      -4.566 -42.458   3.579  0.00  0.00      MEMB  
ATOM   4911  C3  CHL1M  63     -50.937 -52.142  17.352  0.00  0.00      MEMB  
ATOM   4912  H3  CHL1M  63     -51.037 -51.036  17.403  0.00  0.00      MEMB  
ATOM   4913  O3  CHL1M  63     -50.784 -52.588  18.698  0.00  0.00      MEMB  
ATOM   4914  H3' CHL1M  63     -49.925 -52.289  19.006  0.00  0.00      MEMB  
ATOM   4915  C4  CHL1M  63     -52.256 -52.675  16.889  0.00  0.00      MEMB  
ATOM   4916  H4A CHL1M  63     -52.357 -53.780  16.952  0.00  0.00      MEMB  
ATOM   4917  H4B CHL1M  63     -53.025 -52.277  17.585  0.00  0.00      MEMB  
ATOM   4918  C5  CHL1M  63     -52.427 -52.239  15.444  0.00  0.00      MEMB  
ATOM   4919  C6  CHL1M  63     -53.493 -51.436  15.119  0.00  0.00      MEMB  
ATOM   4920  H6  CHL1M  63     -54.249 -51.170  15.873  0.00  0.00      MEMB  
ATOM   4921  C7  CHL1M  63     -53.769 -51.121  13.674  0.00  0.00      MEMB  
ATOM   4922  H7A CHL1M  63     -54.857 -51.065  13.458  0.00  0.00      MEMB  
ATOM   4923  H7B CHL1M  63     -53.500 -50.062  13.468  0.00  0.00      MEMB  
ATOM   4924  C8  CHL1M  63     -52.990 -51.922  12.596  0.00  0.00      MEMB  
ATOM   4925  H8  CHL1M  63     -53.528 -52.865  12.360  0.00  0.00      MEMB  
ATOM   4926  C14 CHL1M  63     -53.032 -51.177  11.258  0.00  0.00      MEMB  
ATOM   4927  H14 CHL1M  63     -52.465 -50.227  11.358  0.00  0.00      MEMB  
ATOM   4928  C15 CHL1M  63     -54.415 -50.806  10.746  0.00  0.00      MEMB  
ATOM   4929 H15A CHL1M  63     -55.161 -51.610  10.929  0.00  0.00      MEMB  
ATOM   4930 H15B CHL1M  63     -54.837 -49.915  11.258  0.00  0.00      MEMB  
ATOM   4931  C16 CHL1M  63     -54.206 -50.603   9.204  0.00  0.00      MEMB  
ATOM   4932 H16A CHL1M  63     -54.914 -51.131   8.530  0.00  0.00      MEMB  
ATOM   4933 H16B CHL1M  63     -54.335 -49.519   8.996  0.00  0.00      MEMB  
ATOM   4934  C17 CHL1M  63     -52.710 -51.008   8.964  0.00  0.00      MEMB  
ATOM   4935  H17 CHL1M  63     -52.119 -50.081   9.124  0.00  0.00      MEMB  
ATOM   4936  C13 CHL1M  63     -52.349 -51.930  10.178  0.00  0.00      MEMB  
ATOM   4937  C18 CHL1M  63     -52.996 -53.300   9.920  0.00  0.00      MEMB  
ATOM   4938 H18A CHL1M  63     -52.743 -53.611   8.884  0.00  0.00      MEMB  
ATOM   4939 H18B CHL1M  63     -52.701 -54.122  10.607  0.00  0.00      MEMB  
ATOM   4940 H18C CHL1M  63     -54.103 -53.225   9.963  0.00  0.00      MEMB  
ATOM   4941  C12 CHL1M  63     -50.801 -51.986  10.535  0.00  0.00      MEMB  
ATOM   4942 H12A CHL1M  63     -50.274 -52.549   9.736  0.00  0.00      MEMB  
ATOM   4943 H12B CHL1M  63     -50.307 -50.993  10.597  0.00  0.00      MEMB  
ATOM   4944  C11 CHL1M  63     -50.699 -52.630  11.934  0.00  0.00      MEMB  
ATOM   4945 H11A CHL1M  63     -50.842 -53.730  11.860  0.00  0.00      MEMB  
ATOM   4946 H11B CHL1M  63     -49.637 -52.705  12.252  0.00  0.00      MEMB  
ATOM   4947  C9  CHL1M  63     -51.513 -52.038  13.016  0.00  0.00      MEMB  
ATOM   4948  H9  CHL1M  63     -51.215 -50.973  13.113  0.00  0.00      MEMB  
ATOM   4949  C10 CHL1M  63     -51.367 -52.679  14.465  0.00  0.00      MEMB  
ATOM   4950  C19 CHL1M  63     -51.450 -54.192  14.303  0.00  0.00      MEMB  
ATOM   4951 H19A CHL1M  63     -50.441 -54.450  13.915  0.00  0.00      MEMB  
ATOM   4952 H19B CHL1M  63     -51.484 -54.601  15.335  0.00  0.00      MEMB  
ATOM   4953 H19C CHL1M  63     -52.299 -54.547  13.681  0.00  0.00      MEMB  
ATOM   4954  C1  CHL1M  63     -49.898 -52.356  15.043  0.00  0.00      MEMB  
ATOM   4955  H1A CHL1M  63     -49.095 -52.806  14.420  0.00  0.00      MEMB  
ATOM   4956  H1B CHL1M  63     -49.833 -51.247  15.036  0.00  0.00      MEMB  
ATOM   4957  C2  CHL1M  63     -49.795 -52.700  16.540  0.00  0.00      MEMB  
ATOM   4958  H2A CHL1M  63     -48.943 -52.106  16.935  0.00  0.00      MEMB  
ATOM   4959  H2B CHL1M  63     -49.617 -53.775  16.759  0.00  0.00      MEMB  
ATOM   4960  C20 CHL1M  63     -52.473 -51.410   7.537  0.00  0.00      MEMB  
ATOM   4961  H20 CHL1M  63     -53.199 -52.207   7.269  0.00  0.00      MEMB  
ATOM   4962  C21 CHL1M  63     -51.100 -51.897   7.108  0.00  0.00      MEMB  
ATOM   4963 H21A CHL1M  63     -50.956 -52.200   6.049  0.00  0.00      MEMB  
ATOM   4964 H21B CHL1M  63     -50.890 -52.865   7.612  0.00  0.00      MEMB  
ATOM   4965 H21C CHL1M  63     -50.289 -51.187   7.374  0.00  0.00      MEMB  
ATOM   4966  C22 CHL1M  63     -52.932 -50.326   6.531  0.00  0.00      MEMB  
ATOM   4967 H22A CHL1M  63     -53.866 -49.746   6.689  0.00  0.00      MEMB  
ATOM   4968 H22B CHL1M  63     -52.091 -49.608   6.422  0.00  0.00      MEMB  
ATOM   4969  C23 CHL1M  63     -53.148 -50.900   5.082  0.00  0.00      MEMB  
ATOM   4970 H23A CHL1M  63     -52.198 -51.405   4.806  0.00  0.00      MEMB  
ATOM   4971 H23B CHL1M  63     -54.032 -51.568   5.003  0.00  0.00      MEMB  
ATOM   4972  C24 CHL1M  63     -53.311 -49.686   4.093  0.00  0.00      MEMB  
ATOM   4973 H24A CHL1M  63     -54.093 -49.024   4.524  0.00  0.00      MEMB  
ATOM   4974 H24B CHL1M  63     -52.407 -49.056   3.949  0.00  0.00      MEMB  
ATOM   4975  C25 CHL1M  63     -53.662 -50.167   2.695  0.00  0.00      MEMB  
ATOM   4976  H25 CHL1M  63     -54.607 -50.745   2.619  0.00  0.00      MEMB  
ATOM   4977  C26 CHL1M  63     -53.901 -48.947   1.752  0.00  0.00      MEMB  
ATOM   4978 H26A CHL1M  63     -53.844 -49.136   0.659  0.00  0.00      MEMB  
ATOM   4979 H26B CHL1M  63     -54.889 -48.473   1.938  0.00  0.00      MEMB  
ATOM   4980 H26C CHL1M  63     -53.032 -48.257   1.796  0.00  0.00      MEMB  
ATOM   4981  C27 CHL1M  63     -52.534 -51.061   2.134  0.00  0.00      MEMB  
ATOM   4982 H27A CHL1M  63     -52.615 -52.137   2.400  0.00  0.00      MEMB  
ATOM   4983 H27B CHL1M  63     -52.699 -51.070   1.036  0.00  0.00      MEMB  
ATOM   4984 H27C CHL1M  63     -51.511 -50.649   2.264  0.00  0.00      MEMB  
ATOM   4985  C3  CHL1M  64      34.797 -34.730  12.905  0.00  0.00      MEMB  
ATOM   4986  H3  CHL1M  64      34.946 -33.629  12.897  0.00  0.00      MEMB  
ATOM   4987  O3  CHL1M  64      35.795 -35.070  13.799  0.00  0.00      MEMB  
ATOM   4988  H3' CHL1M  64      35.844 -36.027  13.859  0.00  0.00      MEMB  
ATOM   4989  C4  CHL1M  64      33.426 -35.242  13.299  0.00  0.00      MEMB  
ATOM   4990  H4A CHL1M  64      33.298 -36.312  13.568  0.00  0.00      MEMB  
ATOM   4991  H4B CHL1M  64      33.292 -34.715  14.268  0.00  0.00      MEMB  
ATOM   4992  C5  CHL1M  64      32.353 -34.875  12.252  0.00  0.00      MEMB  
ATOM   4993  C6  CHL1M  64      31.179 -34.294  12.510  0.00  0.00      MEMB  
ATOM   4994  H6  CHL1M  64      30.964 -34.044  13.559  0.00  0.00      MEMB  
ATOM   4995  C7  CHL1M  64      30.121 -33.952  11.496  0.00  0.00      MEMB  
ATOM   4996  H7A CHL1M  64      29.091 -34.244  11.791  0.00  0.00      MEMB  
ATOM   4997  H7B CHL1M  64      30.117 -32.848  11.371  0.00  0.00      MEMB  
ATOM   4998  C8  CHL1M  64      30.372 -34.566  10.138  0.00  0.00      MEMB  
ATOM   4999  H8  CHL1M  64      30.182 -35.660  10.176  0.00  0.00      MEMB  
ATOM   5000  C14 CHL1M  64      29.635 -33.781   9.123  0.00  0.00      MEMB  
ATOM   5001  H14 CHL1M  64      30.130 -32.787   9.114  0.00  0.00      MEMB  
ATOM   5002  C15 CHL1M  64      28.041 -33.574   9.415  0.00  0.00      MEMB  
ATOM   5003 H15A CHL1M  64      27.654 -34.556   9.763  0.00  0.00      MEMB  
ATOM   5004 H15B CHL1M  64      27.951 -32.751  10.155  0.00  0.00      MEMB  
ATOM   5005  C16 CHL1M  64      27.554 -33.170   8.072  0.00  0.00      MEMB  
ATOM   5006 H16A CHL1M  64      26.530 -33.577   7.927  0.00  0.00      MEMB  
ATOM   5007 H16B CHL1M  64      27.355 -32.077   8.092  0.00  0.00      MEMB  
ATOM   5008  C17 CHL1M  64      28.664 -33.357   7.014  0.00  0.00      MEMB  
ATOM   5009  H17 CHL1M  64      29.250 -32.434   6.815  0.00  0.00      MEMB  
ATOM   5010  C13 CHL1M  64      29.706 -34.308   7.743  0.00  0.00      MEMB  
ATOM   5011  C18 CHL1M  64      29.215 -35.750   7.618  0.00  0.00      MEMB  
ATOM   5012 H18A CHL1M  64      29.301 -36.155   6.587  0.00  0.00      MEMB  
ATOM   5013 H18B CHL1M  64      29.843 -36.343   8.317  0.00  0.00      MEMB  
ATOM   5014 H18C CHL1M  64      28.151 -35.857   7.922  0.00  0.00      MEMB  
ATOM   5015  C12 CHL1M  64      31.184 -34.219   7.243  0.00  0.00      MEMB  
ATOM   5016 H12A CHL1M  64      31.380 -34.748   6.286  0.00  0.00      MEMB  
ATOM   5017 H12B CHL1M  64      31.314 -33.127   7.082  0.00  0.00      MEMB  
ATOM   5018  C11 CHL1M  64      32.192 -34.768   8.289  0.00  0.00      MEMB  
ATOM   5019 H11A CHL1M  64      32.100 -35.865   8.140  0.00  0.00      MEMB  
ATOM   5020 H11B CHL1M  64      33.260 -34.502   8.139  0.00  0.00      MEMB  
ATOM   5021  C9  CHL1M  64      31.858 -34.448   9.748  0.00  0.00      MEMB  
ATOM   5022  H9  CHL1M  64      32.245 -33.411   9.850  0.00  0.00      MEMB  
ATOM   5023  C10 CHL1M  64      32.743 -35.234  10.774  0.00  0.00      MEMB  
ATOM   5024  C19 CHL1M  64      32.580 -36.775  10.519  0.00  0.00      MEMB  
ATOM   5025 H19A CHL1M  64      33.034 -37.095   9.556  0.00  0.00      MEMB  
ATOM   5026 H19B CHL1M  64      33.235 -37.355  11.205  0.00  0.00      MEMB  
ATOM   5027 H19C CHL1M  64      31.557 -37.196  10.619  0.00  0.00      MEMB  
ATOM   5028  C1  CHL1M  64      34.264 -34.843  10.502  0.00  0.00      MEMB  
ATOM   5029  H1A CHL1M  64      34.514 -35.186   9.475  0.00  0.00      MEMB  
ATOM   5030  H1B CHL1M  64      34.368 -33.749  10.662  0.00  0.00      MEMB  
ATOM   5031  C2  CHL1M  64      35.232 -35.379  11.564  0.00  0.00      MEMB  
ATOM   5032  H2A CHL1M  64      36.252 -35.078  11.244  0.00  0.00      MEMB  
ATOM   5033  H2B CHL1M  64      35.303 -36.485  11.636  0.00  0.00      MEMB  
ATOM   5034  C20 CHL1M  64      28.176 -33.856   5.605  0.00  0.00      MEMB  
ATOM   5035  H20 CHL1M  64      27.565 -34.774   5.744  0.00  0.00      MEMB  
ATOM   5036  C21 CHL1M  64      29.314 -33.941   4.582  0.00  0.00      MEMB  
ATOM   5037 H21A CHL1M  64      29.925 -33.022   4.460  0.00  0.00      MEMB  
ATOM   5038 H21B CHL1M  64      29.004 -34.230   3.556  0.00  0.00      MEMB  
ATOM   5039 H21C CHL1M  64      29.918 -34.843   4.817  0.00  0.00      MEMB  
ATOM   5040  C22 CHL1M  64      27.206 -32.780   5.079  0.00  0.00      MEMB  
ATOM   5041 H22A CHL1M  64      26.592 -32.402   5.924  0.00  0.00      MEMB  
ATOM   5042 H22B CHL1M  64      27.749 -31.864   4.762  0.00  0.00      MEMB  
ATOM   5043  C23 CHL1M  64      26.169 -33.320   4.096  0.00  0.00      MEMB  
ATOM   5044 H23A CHL1M  64      26.730 -33.770   3.249  0.00  0.00      MEMB  
ATOM   5045 H23B CHL1M  64      25.648 -34.121   4.663  0.00  0.00      MEMB  
ATOM   5046  C24 CHL1M  64      25.225 -32.278   3.602  0.00  0.00      MEMB  
ATOM   5047 H24A CHL1M  64      24.628 -31.844   4.433  0.00  0.00      MEMB  
ATOM   5048 H24B CHL1M  64      25.901 -31.458   3.280  0.00  0.00      MEMB  
ATOM   5049  C25 CHL1M  64      24.242 -32.816   2.531  0.00  0.00      MEMB  
ATOM   5050  H25 CHL1M  64      24.688 -33.687   2.005  0.00  0.00      MEMB  
ATOM   5051  C26 CHL1M  64      23.103 -33.400   3.359  0.00  0.00      MEMB  
ATOM   5052 H26A CHL1M  64      23.367 -34.261   4.009  0.00  0.00      MEMB  
ATOM   5053 H26B CHL1M  64      22.531 -32.651   3.946  0.00  0.00      MEMB  
ATOM   5054 H26C CHL1M  64      22.305 -33.828   2.716  0.00  0.00      MEMB  
ATOM   5055  C27 CHL1M  64      23.797 -31.862   1.465  0.00  0.00      MEMB  
ATOM   5056 H27A CHL1M  64      23.251 -32.323   0.614  0.00  0.00      MEMB  
ATOM   5057 H27B CHL1M  64      23.187 -31.017   1.849  0.00  0.00      MEMB  
ATOM   5058 H27C CHL1M  64      24.749 -31.429   1.093  0.00  0.00      MEMB  
ATOM   5059  C3  CHL1M  65      43.923  54.484  17.765  0.00  0.00      MEMB  
ATOM   5060  H3  CHL1M  65      43.036  54.002  17.300  0.00  0.00      MEMB  
ATOM   5061  O3  CHL1M  65      43.797  54.665  19.151  0.00  0.00      MEMB  
ATOM   5062  H3' CHL1M  65      43.771  53.736  19.392  0.00  0.00      MEMB
[truncated: 15,540,569 more chars]
