# Supplementary material for: Planar aggregation of the influenza viral fusion peptide alters membrane structure and hydration, promoting poration
Source: Nat Commun. 2022 Dec 5;13:7336. doi: 10.1038/s41467-022-34576-z (PMC9722698; doi:10.1038/s41467-022-34576-z)
Supplement: Supplementary file 3 — Supplementary Data 1 [file 41467_2022_34576_MOESM3_ESM.zip › PDBs/chol_0FP_initial.pdb]

REMARK  GENERATED BY CHARMM-GUI (HTTP://WWW.CHARMM-GUI.ORG) V2.0 ON JUL, 30. 2020. JOB
REMARK  INPUT GENERATION                                                              
REMARK   DATE:     7/30/20     15:31: 9      CREATED BY USER: apache                  
ATOM      1  C3  CHL1    1       3.216  -2.572  17.290  1.00  0.00      MEMB
ATOM      2  H3  CHL1    1       2.169  -2.237  17.147  1.00  0.00      MEMB
ATOM      3  O3  CHL1    1       3.541  -2.458  18.673  1.00  0.00      MEMB
ATOM      4  H3' CHL1    1       3.150  -3.213  19.129  1.00  0.00      MEMB
ATOM      5  C4  CHL1    1       3.264  -3.996  16.747  1.00  0.00      MEMB
ATOM      6  H4A CHL1    1       4.221  -4.442  17.053  1.00  0.00      MEMB
ATOM      7  H4B CHL1    1       2.451  -4.532  17.280  1.00  0.00      MEMB
ATOM      8  C5  CHL1    1       3.080  -4.086  15.243  1.00  0.00      MEMB
ATOM      9  C6  CHL1    1       2.157  -4.900  14.737  1.00  0.00      MEMB
ATOM     10  H6  CHL1    1       1.660  -5.600  15.420  1.00  0.00      MEMB
ATOM     11  C7  CHL1    1       1.830  -4.977  13.282  1.00  0.00      MEMB
ATOM     12  H7A CHL1    1       1.701  -6.033  12.967  1.00  0.00      MEMB
ATOM     13  H7B CHL1    1       0.878  -4.400  13.154  1.00  0.00      MEMB
ATOM     14  C8  CHL1    1       2.920  -4.354  12.385  1.00  0.00      MEMB
ATOM     15  H8  CHL1    1       3.774  -5.059  12.287  1.00  0.00      MEMB
ATOM     16  C14 CHL1    1       2.400  -4.123  11.006  1.00  0.00      MEMB
ATOM     17  H14 CHL1    1       1.703  -3.262  11.102  1.00  0.00      MEMB
ATOM     18  C15 CHL1    1       1.575  -5.226  10.370  1.00  0.00      MEMB
ATOM     19 H15A CHL1    1       1.951  -6.240  10.626  1.00  0.00      MEMB
ATOM     20 H15B CHL1    1       0.521  -5.142  10.708  1.00  0.00      MEMB
ATOM     21  C16 CHL1    1       1.669  -4.891   8.892  1.00  0.00      MEMB
ATOM     22 H16A CHL1    1       2.285  -5.666   8.381  1.00  0.00      MEMB
ATOM     23 H16B CHL1    1       0.676  -4.749   8.424  1.00  0.00      MEMB
ATOM     24  C17 CHL1    1       2.434  -3.569   8.777  1.00  0.00      MEMB
ATOM     25  H17 CHL1    1       1.684  -2.730   8.930  1.00  0.00      MEMB
ATOM     26  C13 CHL1    1       3.367  -3.564  10.001  1.00  0.00      MEMB
ATOM     27  C18 CHL1    1       4.577  -4.444   9.756  1.00  0.00      MEMB
ATOM     28 H18A CHL1    1       5.187  -4.488  10.676  1.00  0.00      MEMB
ATOM     29 H18B CHL1    1       4.317  -5.473   9.437  1.00  0.00      MEMB
ATOM     30 H18C CHL1    1       5.163  -3.899   8.984  1.00  0.00      MEMB
ATOM     31  C12 CHL1    1       3.842  -2.232  10.566  1.00  0.00      MEMB
ATOM     32 H12A CHL1    1       4.611  -1.718   9.968  1.00  0.00      MEMB
ATOM     33 H12B CHL1    1       2.912  -1.732  10.609  1.00  0.00      MEMB
ATOM     34  C11 CHL1    1       4.245  -2.198  12.029  1.00  0.00      MEMB
ATOM     35 H11A CHL1    1       5.231  -2.660  12.030  1.00  0.00      MEMB
ATOM     36 H11B CHL1    1       4.331  -1.146  12.389  1.00  0.00      MEMB
ATOM     37  C9  CHL1    1       3.333  -3.005  12.963  1.00  0.00      MEMB
ATOM     38  H9  CHL1    1       2.395  -2.388  13.031  1.00  0.00      MEMB
ATOM     39  C10 CHL1    1       3.924  -3.135  14.384  1.00  0.00      MEMB
ATOM     40  C19 CHL1    1       5.363  -3.702  14.330  1.00  0.00      MEMB
ATOM     41 H19A CHL1    1       6.078  -2.975  13.892  1.00  0.00      MEMB
ATOM     42 H19B CHL1    1       5.756  -3.942  15.334  1.00  0.00      MEMB
ATOM     43 H19C CHL1    1       5.405  -4.618  13.719  1.00  0.00      MEMB
ATOM     44  C1  CHL1    1       4.011  -1.750  15.019  1.00  0.00      MEMB
ATOM     45  H1A CHL1    1       4.793  -1.093  14.582  1.00  0.00      MEMB
ATOM     46  H1B CHL1    1       3.049  -1.320  14.777  1.00  0.00      MEMB
ATOM     47  C2  CHL1    1       4.208  -1.730  16.524  1.00  0.00      MEMB
ATOM     48  H2A CHL1    1       3.992  -0.728  16.849  1.00  0.00      MEMB
ATOM     49  H2B CHL1    1       5.259  -1.956  16.786  1.00  0.00      MEMB
ATOM     50  C20 CHL1    1       3.077  -3.503   7.396  1.00  0.00      MEMB
ATOM     51  H20 CHL1    1       3.977  -4.090   7.258  1.00  0.00      MEMB
ATOM     52  C21 CHL1    1       3.665  -2.229   7.419  1.00  0.00      MEMB
ATOM     53 H21A CHL1    1       2.759  -1.676   7.800  1.00  0.00      MEMB
ATOM     54 H21B CHL1    1       4.108  -1.898   6.423  1.00  0.00      MEMB
ATOM     55 H21C CHL1    1       4.344  -1.823   8.144  1.00  0.00      MEMB
ATOM     56  C22 CHL1    1       2.086  -3.712   6.212  1.00  0.00      MEMB
ATOM     57 H22A CHL1    1       1.757  -4.760   6.332  1.00  0.00      MEMB
ATOM     58 H22B CHL1    1       1.238  -3.025   6.430  1.00  0.00      MEMB
ATOM     59  C23 CHL1    1       2.542  -3.535   4.731  1.00  0.00      MEMB
ATOM     60 H23A CHL1    1       1.772  -3.898   4.004  1.00  0.00      MEMB
ATOM     61 H23B CHL1    1       2.775  -2.470   4.550  1.00  0.00      MEMB
ATOM     62  C24 CHL1    1       3.796  -4.305   4.328  1.00  0.00      MEMB
ATOM     63 H24A CHL1    1       4.577  -3.909   5.006  1.00  0.00      MEMB
ATOM     64 H24B CHL1    1       3.578  -5.378   4.511  1.00  0.00      MEMB
ATOM     65  C25 CHL1    1       4.307  -4.038   2.891  1.00  0.00      MEMB
ATOM     66  H25 CHL1    1       3.487  -4.287   2.174  1.00  0.00      MEMB
ATOM     67  C26 CHL1    1       4.684  -2.554   2.753  1.00  0.00      MEMB
ATOM     68 H26A CHL1    1       5.382  -2.434   1.899  1.00  0.00      MEMB
ATOM     69 H26B CHL1    1       3.796  -1.907   2.621  1.00  0.00      MEMB
ATOM     70 H26C CHL1    1       5.182  -2.192   3.676  1.00  0.00      MEMB
ATOM     71  C27 CHL1    1       5.548  -4.884   2.516  1.00  0.00      MEMB
ATOM     72 H27A CHL1    1       5.358  -5.963   2.667  1.00  0.00      MEMB
ATOM     73 H27B CHL1    1       5.837  -4.736   1.450  1.00  0.00      MEMB
ATOM     74 H27C CHL1    1       6.420  -4.607   3.144  1.00  0.00      MEMB
ATOM     75  N   POPC    2      -3.329   0.943  17.313  1.00  0.00      MEMB
ATOM     76  C12 POPC    2      -4.359   1.314  18.383  1.00  0.00      MEMB
ATOM     77 H12A POPC    2      -5.338   0.967  18.068  1.00  0.00      MEMB
ATOM     78 H12B POPC    2      -4.415   2.402  18.401  1.00  0.00      MEMB
ATOM     79  C13 POPC    2      -1.958   1.460  17.624  1.00  0.00      MEMB
ATOM     80 H13A POPC    2      -1.228   1.276  16.827  1.00  0.00      MEMB
ATOM     81 H13B POPC    2      -1.985   2.531  17.750  1.00  0.00      MEMB
ATOM     82 H13C POPC    2      -1.542   0.951  18.480  1.00  0.00      MEMB
ATOM     83  C14 POPC    2      -3.260  -0.548  17.133  1.00  0.00      MEMB
ATOM     84 H14A POPC    2      -3.511  -0.957  18.117  1.00  0.00      MEMB
ATOM     85 H14B POPC    2      -3.985  -0.987  16.458  1.00  0.00      MEMB
ATOM     86 H14C POPC    2      -2.285  -0.900  16.812  1.00  0.00      MEMB
ATOM     87  C15 POPC    2      -3.864   1.575  16.105  1.00  0.00      MEMB
ATOM     88 H15A POPC    2      -3.089   1.559  15.365  1.00  0.00      MEMB
ATOM     89 H15B POPC    2      -4.152   2.600  16.301  1.00  0.00      MEMB
ATOM     90 H15C POPC    2      -4.726   1.010  15.789  1.00  0.00      MEMB
ATOM     91  C11 POPC    2      -4.200   0.866  19.857  1.00  0.00      MEMB
ATOM     92 H11A POPC    2      -4.968   1.406  20.463  1.00  0.00      MEMB
ATOM     93 H11B POPC    2      -3.197   1.237  20.172  1.00  0.00      MEMB
ATOM     94  P   POPC    2      -5.381  -1.480  20.640  1.00  0.00      MEMB
ATOM     95  O13 POPC    2      -6.459  -0.678  21.268  1.00  0.00      MEMB
ATOM     96  O14 POPC    2      -4.771  -2.541  21.446  1.00  0.00      MEMB
ATOM     97  O12 POPC    2      -4.271  -0.538  20.031  1.00  0.00      MEMB
ATOM     98  O11 POPC    2      -5.931  -2.156  19.308  1.00  0.00      MEMB
ATOM     99  C1  POPC    2      -6.872  -3.242  19.465  1.00  0.00      MEMB
ATOM    100  HA  POPC    2      -7.536  -3.100  20.344  1.00  0.00      MEMB
ATOM    101  HB  POPC    2      -6.369  -4.219  19.662  1.00  0.00      MEMB
ATOM    102  C2  POPC    2      -7.687  -3.525  18.180  1.00  0.00      MEMB
ATOM    103  HS  POPC    2      -8.231  -4.456  18.341  1.00  0.00      MEMB
ATOM    104  O21 POPC    2      -6.718  -3.578  17.098  1.00  0.00      MEMB
ATOM    105  C21 POPC    2      -7.124  -4.046  15.942  1.00  0.00      MEMB
ATOM    106  O22 POPC    2      -8.274  -4.362  15.701  1.00  0.00      MEMB
ATOM    107  C22 POPC    2      -5.965  -3.966  14.913  1.00  0.00      MEMB
ATOM    108  H2R POPC    2      -5.597  -4.954  14.579  1.00  0.00      MEMB
ATOM    109  H2S POPC    2      -5.113  -3.444  15.376  1.00  0.00      MEMB
ATOM    110  C3  POPC    2      -8.809  -2.486  17.953  1.00  0.00      MEMB
ATOM    111  HX  POPC    2      -9.319  -2.387  18.928  1.00  0.00      MEMB
ATOM    112  HY  POPC    2      -9.602  -2.816  17.227  1.00  0.00      MEMB
ATOM    113  O31 POPC    2      -8.245  -1.222  17.683  1.00  0.00      MEMB
ATOM    114  C31 POPC    2      -8.256  -0.952  16.457  1.00  0.00      MEMB
ATOM    115  O32 POPC    2      -8.729  -1.602  15.528  1.00  0.00      MEMB
ATOM    116  C32 POPC    2      -7.701   0.543  16.337  1.00  0.00      MEMB
ATOM    117  H2X POPC    2      -6.877   0.487  15.586  1.00  0.00      MEMB
ATOM    118  H2Y POPC    2      -7.477   1.078  17.244  1.00  0.00      MEMB
ATOM    119  C23 POPC    2      -6.445  -3.169  13.691  1.00  0.00      MEMB
ATOM    120  H3R POPC    2      -6.587  -2.110  14.004  1.00  0.00      MEMB
ATOM    121  H3S POPC    2      -7.452  -3.566  13.398  1.00  0.00      MEMB
ATOM    122  C24 POPC    2      -5.585  -3.310  12.420  1.00  0.00      MEMB
ATOM    123  H4R POPC    2      -6.202  -2.796  11.647  1.00  0.00      MEMB
ATOM    124  H4S POPC    2      -5.580  -4.393  12.157  1.00  0.00      MEMB
ATOM    125  C25 POPC    2      -4.111  -2.813  12.460  1.00  0.00      MEMB
ATOM    126  H5R POPC    2      -3.609  -2.949  11.480  1.00  0.00      MEMB
ATOM    127  H5S POPC    2      -3.521  -3.505  13.088  1.00  0.00      MEMB
ATOM    128  C26 POPC    2      -3.918  -1.369  12.934  1.00  0.00      MEMB
ATOM    129  H6R POPC    2      -4.333  -1.207  13.956  1.00  0.00      MEMB
ATOM    130  H6S POPC    2      -4.517  -0.670  12.313  1.00  0.00      MEMB
ATOM    131  C27 POPC    2      -2.466  -0.861  12.927  1.00  0.00      MEMB
ATOM    132  H7R POPC    2      -1.708  -1.360  13.558  1.00  0.00      MEMB
ATOM    133  H7S POPC    2      -2.771  -0.005  13.497  1.00  0.00      MEMB
ATOM    134  C28 POPC    2      -1.891  -0.423  11.574  1.00  0.00      MEMB
ATOM    135  H8R POPC    2      -1.120   0.384  11.605  1.00  0.00      MEMB
ATOM    136  H8S POPC    2      -2.735   0.040  11.027  1.00  0.00      MEMB
ATOM    137  C29 POPC    2      -1.288  -1.628  10.904  1.00  0.00      MEMB
ATOM    138  H91 POPC    2      -0.395  -2.056  11.384  1.00  0.00      MEMB
ATOM    139 C210 POPC    2      -1.762  -2.242   9.820  1.00  0.00      MEMB
ATOM    140 H101 POPC    2      -1.143  -3.070   9.439  1.00  0.00      MEMB
ATOM    141 C211 POPC    2      -3.020  -1.820   9.085  1.00  0.00      MEMB
ATOM    142 H11R POPC    2      -3.658  -1.184   9.749  1.00  0.00      MEMB
ATOM    143 H11S POPC    2      -3.616  -2.720   8.828  1.00  0.00      MEMB
ATOM    144 C212 POPC    2      -2.921  -0.884   7.878  1.00  0.00      MEMB
ATOM    145 H12R POPC    2      -2.299  -0.014   8.177  1.00  0.00      MEMB
ATOM    146 H12S POPC    2      -3.937  -0.473   7.673  1.00  0.00      MEMB
ATOM    147 C213 POPC    2      -2.454  -1.554   6.593  1.00  0.00      MEMB
ATOM    148 H13R POPC    2      -2.859  -2.588   6.516  1.00  0.00      MEMB
ATOM    149 H13S POPC    2      -1.339  -1.564   6.585  1.00  0.00      MEMB
ATOM    150 C214 POPC    2      -2.882  -0.740   5.381  1.00  0.00      MEMB
ATOM    151 H14R POPC    2      -2.752   0.313   5.709  1.00  0.00      MEMB
ATOM    152 H14S POPC    2      -3.953  -0.859   5.103  1.00  0.00      MEMB
ATOM    153 C215 POPC    2      -2.039  -1.088   4.162  1.00  0.00      MEMB
ATOM    154 H15R POPC    2      -0.946  -1.110   4.385  1.00  0.00      MEMB
ATOM    155 H15S POPC    2      -2.216  -0.300   3.400  1.00  0.00      MEMB
ATOM    156 C216 POPC    2      -2.450  -2.432   3.551  1.00  0.00      MEMB
ATOM    157 H16R POPC    2      -3.557  -2.474   3.466  1.00  0.00      MEMB
ATOM    158 H16S POPC    2      -2.148  -3.294   4.174  1.00  0.00      MEMB
ATOM    159 C217 POPC    2      -1.710  -2.648   2.240  1.00  0.00      MEMB
ATOM    160 H17R POPC    2      -0.646  -2.387   2.484  1.00  0.00      MEMB
ATOM    161 H17S POPC    2      -2.157  -1.941   1.500  1.00  0.00      MEMB
ATOM    162 C218 POPC    2      -1.784  -4.079   1.698  1.00  0.00      MEMB
ATOM    163 H18R POPC    2      -1.146  -4.210   0.800  1.00  0.00      MEMB
ATOM    164 H18S POPC    2      -2.832  -4.332   1.432  1.00  0.00      MEMB
ATOM    165 H18T POPC    2      -1.433  -4.824   2.439  1.00  0.00      MEMB
ATOM    166  C33 POPC    2      -8.765   1.703  16.172  1.00  0.00      MEMB
ATOM    167  H3X POPC    2      -9.827   1.447  16.023  1.00  0.00      MEMB
ATOM    168  H3Y POPC    2      -8.779   0.877  15.645  1.00  0.00      MEMB
ATOM    169  C34 POPC    2      -8.251   2.980  15.401  1.00  0.00      MEMB
ATOM    170  H4X POPC    2      -8.000   3.341  16.364  1.00  0.00      MEMB
ATOM    171  H4Y POPC    2      -8.981   3.776  15.248  1.00  0.00      MEMB
ATOM    172  C35 POPC    2      -7.029   3.086  14.389  1.00  0.00      MEMB
ATOM    173  H5X POPC    2      -6.320   2.254  14.476  1.00  0.00      MEMB
ATOM    174  H5Y POPC    2      -6.541   4.017  14.763  1.00  0.00      MEMB
ATOM    175  C36 POPC    2      -7.085   3.478  12.879  1.00  0.00      MEMB
ATOM    176  H6X POPC    2      -6.096   3.230  12.454  1.00  0.00      MEMB
ATOM    177  H6Y POPC    2      -7.503   4.453  12.667  1.00  0.00      MEMB
ATOM    178  C37 POPC    2      -7.485   2.660  11.806  1.00  0.00      MEMB
ATOM    179  H7X POPC    2      -7.661   2.877  10.716  1.00  0.00      MEMB
ATOM    180  H7Y POPC    2      -8.588   2.730  11.931  1.00  0.00      MEMB
ATOM    181  C38 POPC    2      -6.716   1.270  12.059  1.00  0.00      MEMB
ATOM    182  H8X POPC    2      -6.907   0.899  13.091  1.00  0.00      MEMB
ATOM    183  H8Y POPC    2      -5.749   0.891  12.083  1.00  0.00      MEMB
ATOM    184  C39 POPC    2      -7.084   0.338  11.033  1.00  0.00      MEMB
ATOM    185  H9X POPC    2      -7.988   1.090  10.963  1.00  0.00      MEMB
ATOM    186  H9Y POPC    2      -7.486  -0.697  11.410  1.00  0.00      MEMB
ATOM    187 C310 POPC    2      -6.406   0.111   9.586  1.00  0.00      MEMB
ATOM    188 H10X POPC    2      -5.934  -0.894   9.653  1.00  0.00      MEMB
ATOM    189 H10Y POPC    2      -6.008   1.114   9.473  1.00  0.00      MEMB
ATOM    190 C311 POPC    2      -7.119  -0.139   8.189  1.00  0.00      MEMB
ATOM    191 H11X POPC    2      -7.741   0.755   7.901  1.00  0.00      MEMB
ATOM    192 H11Y POPC    2      -7.547  -1.175   8.403  1.00  0.00      MEMB
ATOM    193 C312 POPC    2      -6.752  -0.528   6.844  1.00  0.00      MEMB
ATOM    194 H12X POPC    2      -5.834   0.042   6.876  1.00  0.00      MEMB
ATOM    195 H12Y POPC    2      -7.502  -0.120   6.094  1.00  0.00      MEMB
ATOM    196 C313 POPC    2      -6.725  -2.053   6.809  1.00  0.00      MEMB
ATOM    197 H13X POPC    2      -7.664  -2.565   7.177  1.00  0.00      MEMB
ATOM    198 H13Y POPC    2      -5.884  -2.374   7.458  1.00  0.00      MEMB
ATOM    199 C314 POPC    2      -6.661  -2.439   5.387  1.00  0.00      MEMB
ATOM    200 H14X POPC    2      -5.933  -1.730   4.934  1.00  0.00      MEMB
ATOM    201 H14Y POPC    2      -7.678  -2.212   4.990  1.00  0.00      MEMB
ATOM    202 C315 POPC    2      -6.339  -3.916   5.210  1.00  0.00      MEMB
ATOM    203 H15X POPC    2      -7.150  -4.574   5.606  1.00  0.00      MEMB
ATOM    204 H15Y POPC    2      -5.466  -4.164   5.851  1.00  0.00      MEMB
ATOM    205 C316 POPC    2      -6.071  -4.291   3.751  1.00  0.00      MEMB
ATOM    206 H16X POPC    2      -6.739  -3.745   3.049  1.00  0.00      MEMB
ATOM    207 H16Y POPC    2      -6.275  -5.377   3.632  1.00  0.00      MEMB
ATOM    208 H16Z POPC    2      -5.017  -4.072   3.468  1.00  0.00      MEMB
ATOM    209  N   POPC    3       1.018   7.071  18.133  1.00  0.00      MEMB
ATOM    210  C12 POPC    3       2.439   6.767  18.300  1.00  0.00      MEMB
ATOM    211 H12A POPC    3       2.870   7.742  18.404  1.00  0.00      MEMB
ATOM    212 H12B POPC    3       2.773   6.309  17.364  1.00  0.00      MEMB
ATOM    213  C13 POPC    3       0.555   5.848  17.581  1.00  0.00      MEMB
ATOM    214 H13A POPC    3       0.927   5.556  16.601  1.00  0.00      MEMB
ATOM    215 H13B POPC    3       0.410   4.966  18.202  1.00  0.00      MEMB
ATOM    216 H13C POPC    3      -0.461   6.139  17.451  1.00  0.00      MEMB
ATOM    217  C14 POPC    3       0.241   7.440  19.352  1.00  0.00      MEMB
ATOM    218 H14A POPC    3       0.329   6.621  20.048  1.00  0.00      MEMB
ATOM    219 H14B POPC    3       0.708   8.278  19.837  1.00  0.00      MEMB
ATOM    220 H14C POPC    3      -0.828   7.607  19.182  1.00  0.00      MEMB
ATOM    221  C15 POPC    3       0.954   8.175  17.193  1.00  0.00      MEMB
ATOM    222 H15A POPC    3      -0.041   8.628  17.189  1.00  0.00      MEMB
ATOM    223 H15B POPC    3       1.063   7.794  16.157  1.00  0.00      MEMB
ATOM    224 H15C POPC    3       1.726   8.880  17.325  1.00  0.00      MEMB
ATOM    225  C11 POPC    3       2.798   5.776  19.426  1.00  0.00      MEMB
ATOM    226 H11A POPC    3       2.274   6.078  20.352  1.00  0.00      MEMB
ATOM    227 H11B POPC    3       3.879   5.913  19.654  1.00  0.00      MEMB
ATOM    228  P   POPC    3       2.905   3.181  20.000  1.00  0.00      MEMB
ATOM    229  O13 POPC    3       1.891   2.893  21.059  1.00  0.00      MEMB
ATOM    230  O14 POPC    3       4.284   3.447  20.425  1.00  0.00      MEMB
ATOM    231  O12 POPC    3       2.441   4.417  19.091  1.00  0.00      MEMB
ATOM    232  O11 POPC    3       2.926   1.996  18.946  1.00  0.00      MEMB
ATOM    233  C1  POPC    3       1.911   1.728  17.990  1.00  0.00      MEMB
ATOM    234  HA  POPC    3       1.253   2.602  17.826  1.00  0.00      MEMB
ATOM    235  HB  POPC    3       1.262   0.888  18.346  1.00  0.00      MEMB
ATOM    236  C2  POPC    3       2.552   1.421  16.610  1.00  0.00      MEMB
ATOM    237  HS  POPC    3       3.539   0.981  16.802  1.00  0.00      MEMB
ATOM    238  O21 POPC    3       2.683   2.642  15.831  1.00  0.00      MEMB
ATOM    239  C21 POPC    3       3.525   2.602  14.781  1.00  0.00      MEMB
ATOM    240  O22 POPC    3       4.355   1.738  14.590  1.00  0.00      MEMB
ATOM    241  C22 POPC    3       3.202   3.712  13.761  1.00  0.00      MEMB
ATOM    242  H2R POPC    3       3.828   4.615  13.920  1.00  0.00      MEMB
ATOM    243  H2S POPC    3       2.157   4.038  13.892  1.00  0.00      MEMB
ATOM    244  C3  POPC    3       1.694   0.402  15.836  1.00  0.00      MEMB
ATOM    245  HX  POPC    3       1.581  -0.566  16.367  1.00  0.00      MEMB
ATOM    246  HY  POPC    3       2.223   0.250  14.891  1.00  0.00      MEMB
ATOM    247  O31 POPC    3       0.429   0.968  15.577  1.00  0.00      MEMB
ATOM    248  C31 POPC    3      -0.064   0.761  14.372  1.00  0.00      MEMB
ATOM    249  O32 POPC    3       0.367   0.044  13.497  1.00  0.00      MEMB
ATOM    250  C32 POPC    3      -1.184   1.692  14.327  1.00  0.00      MEMB
ATOM    251  H2X POPC    3      -1.573   1.891  15.324  1.00  0.00      MEMB
ATOM    252  H2Y POPC    3      -2.048   1.509  13.714  1.00  0.00      MEMB
ATOM    253  C23 POPC    3       3.438   3.151  12.334  1.00  0.00      MEMB
ATOM    254  H3R POPC    3       4.472   2.738  12.248  1.00  0.00      MEMB
ATOM    255  H3S POPC    3       3.388   3.974  11.596  1.00  0.00      MEMB
ATOM    256  C24 POPC    3       2.434   2.047  11.952  1.00  0.00      MEMB
ATOM    257  H4R POPC    3       1.412   2.449  11.781  1.00  0.00      MEMB
ATOM    258  H4S POPC    3       2.417   1.340  12.813  1.00  0.00      MEMB
ATOM    259  C25 POPC    3       2.855   1.275  10.703  1.00  0.00      MEMB
ATOM    260  H5R POPC    3       3.793   0.739  10.979  1.00  0.00      MEMB
ATOM    261  H5S POPC    3       3.017   1.944   9.841  1.00  0.00      MEMB
ATOM    262  C26 POPC    3       1.907   0.194  10.242  1.00  0.00      MEMB
ATOM    263  H6R POPC    3       1.689  -0.390  11.180  1.00  0.00      MEMB
ATOM    264  H6S POPC    3       2.482  -0.390   9.472  1.00  0.00      MEMB
ATOM    265  C27 POPC    3       0.693   0.568   9.451  1.00  0.00      MEMB
ATOM    266  H7R POPC    3       0.168   1.345  10.035  1.00  0.00      MEMB
ATOM    267  H7S POPC    3       0.009  -0.281   9.421  1.00  0.00      MEMB
ATOM    268  C28 POPC    3       1.007   0.993   7.997  1.00  0.00      MEMB
ATOM    269  H8R POPC    3       1.749   1.801   8.049  1.00  0.00      MEMB
ATOM    270  H8S POPC    3       0.069   1.392   7.583  1.00  0.00      MEMB
ATOM    271  C29 POPC    3       1.407   0.221   6.801  1.00  0.00      MEMB
ATOM    272  H91 POPC    3       0.629  -0.494   6.479  1.00  0.00      MEMB
ATOM    273 C210 POPC    3       2.645  -0.010   6.385  1.00  0.00      MEMB
ATOM    274 H101 POPC    3       2.609  -0.976   5.827  1.00  0.00      MEMB
ATOM    275 C211 POPC    3       3.989   0.434   7.103  1.00  0.00      MEMB
ATOM    276 H11R POPC    3       4.905  -0.270   7.236  1.00  0.00      MEMB
ATOM    277 H11S POPC    3       3.880   0.728   8.168  1.00  0.00      MEMB
ATOM    278 C212 POPC    3       4.642   1.335   6.182  1.00  0.00      MEMB
ATOM    279 H12R POPC    3       5.265   2.049   6.720  1.00  0.00      MEMB
ATOM    280 H12S POPC    3       3.846   1.926   5.707  1.00  0.00      MEMB
ATOM    281 C213 POPC    3       5.431   0.559   5.150  1.00  0.00      MEMB
ATOM    282 H13R POPC    3       5.151  -0.517   5.099  1.00  0.00      MEMB
ATOM    283 H13S POPC    3       6.512   0.561   5.448  1.00  0.00      MEMB
ATOM    284 C214 POPC    3       5.086   1.193   3.777  1.00  0.00      MEMB
ATOM    285 H14R POPC    3       4.036   1.137   3.539  1.00  0.00      MEMB
ATOM    286 H14S POPC    3       5.703   0.611   3.057  1.00  0.00      MEMB
ATOM    287 C215 POPC    3       5.266   2.740   3.684  1.00  0.00      MEMB
ATOM    288 H15R POPC    3       6.136   3.078   3.154  1.00  0.00      MEMB
ATOM    289 H15S POPC    3       5.367   3.176   4.668  1.00  0.00      MEMB
ATOM    290 C216 POPC    3       4.630   3.546   2.613  1.00  0.00      MEMB
ATOM    291 H16R POPC    3       3.624   3.184   2.768  1.00  0.00      MEMB
ATOM    292 H16S POPC    3       5.065   3.127   1.677  1.00  0.00      MEMB
ATOM    293 C217 POPC    3       4.799   5.083   2.732  1.00  0.00      MEMB
ATOM    294 H17R POPC    3       4.346   5.450   3.667  1.00  0.00      MEMB
ATOM    295 H17S POPC    3       4.145   5.535   1.959  1.00  0.00      MEMB
ATOM    296 C218 POPC    3       6.209   5.706   2.570  1.00  0.00      MEMB
ATOM    297 H18R POPC    3       6.645   5.846   3.562  1.00  0.00      MEMB
ATOM    298 H18S POPC    3       6.127   6.702   2.069  1.00  0.00      MEMB
ATOM    299 H18T POPC    3       6.919   5.086   1.978  1.00  0.00      MEMB
ATOM    300  C33 POPC    3      -0.649   2.833  13.542  1.00  0.00      MEMB
ATOM    301  H3X POPC    3      -0.990   2.850  12.503  1.00  0.00      MEMB
ATOM    302  H3Y POPC    3       0.315   3.280  13.853  1.00  0.00      MEMB
ATOM    303  C34 POPC    3      -1.374   3.864  13.846  1.00  0.00      MEMB
ATOM    304  H4X POPC    3      -0.814   4.061  14.860  1.00  0.00      MEMB
ATOM    305  H4Y POPC    3      -2.357   3.365  14.258  1.00  0.00      MEMB
ATOM    306  C35 POPC    3      -1.583   5.189  12.885  1.00  0.00      MEMB
ATOM    307  H5X POPC    3      -2.327   6.041  13.198  1.00  0.00      MEMB
ATOM    308  H5Y POPC    3      -2.025   4.945  11.941  1.00  0.00      MEMB
ATOM    309  C36 POPC    3      -0.444   6.012  12.798  1.00  0.00      MEMB
ATOM    310  H6X POPC    3       0.311   5.402  13.274  1.00  0.00      MEMB
ATOM    311  H6Y POPC    3      -0.732   6.800  13.426  1.00  0.00      MEMB
ATOM    312  C37 POPC    3      -0.362   6.605  11.462  1.00  0.00      MEMB
ATOM    313  H7X POPC    3       0.508   7.277  11.517  1.00  0.00      MEMB
ATOM    314  H7Y POPC    3      -1.303   7.183  11.276  1.00  0.00      MEMB
ATOM    315  C38 POPC    3      -0.196   5.474  10.484  1.00  0.00      MEMB
ATOM    316  H8X POPC    3      -1.172   4.963  10.299  1.00  0.00      MEMB
ATOM    317  H8Y POPC    3       0.513   4.739  10.939  1.00  0.00      MEMB
ATOM    318  C39 POPC    3       0.294   5.977   9.152  1.00  0.00      MEMB
ATOM    319  H9X POPC    3       1.362   6.261   9.236  1.00  0.00      MEMB
ATOM    320  H9Y POPC    3      -0.278   6.891   8.867  1.00  0.00      MEMB
ATOM    321 C310 POPC    3       0.148   4.892   8.092  1.00  0.00      MEMB
ATOM    322 H10X POPC    3      -0.878   4.653   7.923  1.00  0.00      MEMB
ATOM    323 H10Y POPC    3       0.348   3.884   8.481  1.00  0.00      MEMB
ATOM    324 C311 POPC    3       0.963   5.200   6.836  1.00  0.00      MEMB
ATOM    325 H11X POPC    3       2.000   5.330   7.207  1.00  0.00      MEMB
ATOM    326 H11Y POPC    3       0.678   6.149   6.319  1.00  0.00      MEMB
ATOM    327 C312 POPC    3       1.047   4.035   5.847  1.00  0.00      MEMB
ATOM    328 H12X POPC    3       1.441   3.133   6.351  1.00  0.00      MEMB
ATOM    329 H12Y POPC    3       1.751   4.335   5.042  1.00  0.00      MEMB
ATOM    330 C313 POPC    3      -0.284   3.704   5.213  1.00  0.00      MEMB
ATOM    331 H13X POPC    3      -0.506   4.576   4.612  1.00  0.00      MEMB
ATOM    332 H13Y POPC    3      -1.023   3.446   6.006  1.00  0.00      MEMB
ATOM    333 C314 POPC    3      -0.327   2.612   4.164  1.00  0.00      MEMB
ATOM    334 H14X POPC    3      -1.342   2.180   4.228  1.00  0.00      MEMB
ATOM    335 H14Y POPC    3       0.368   1.822   4.461  1.00  0.00      MEMB
ATOM    336 C315 POPC    3      -0.081   3.064   2.727  1.00  0.00      MEMB
ATOM    337 H15X POPC    3       0.803   3.722   2.741  1.00  0.00      MEMB
ATOM    338 H15Y POPC    3      -0.957   3.651   2.376  1.00  0.00      MEMB
ATOM    339 C316 POPC    3       0.141   1.903   1.754  1.00  0.00      MEMB
ATOM    340 H16X POPC    3      -0.677   1.174   1.912  1.00  0.00      MEMB
ATOM    341 H16Y POPC    3       1.115   1.415   1.944  1.00  0.00      MEMB
ATOM    342 H16Z POPC    3       0.165   2.222   0.687  1.00  0.00      MEMB
ATOM    343  C3  CHL1    4      -1.643  -8.488  17.367  1.00  0.00      MEMB
ATOM    344  H3  CHL1    4      -0.849  -9.208  17.313  1.00  0.00      MEMB
ATOM    345  O3  CHL1    4      -1.719  -8.091  18.711  1.00  0.00      MEMB
ATOM    346  H3' CHL1    4      -1.614  -8.891  19.243  1.00  0.00      MEMB
ATOM    347  C4  CHL1    4      -1.487  -7.196  16.577  1.00  0.00      MEMB
ATOM    348  H4A CHL1    4      -2.318  -6.549  16.945  1.00  0.00      MEMB
ATOM    349  H4B CHL1    4      -0.532  -6.696  16.862  1.00  0.00      MEMB
ATOM    350  C5  CHL1    4      -1.599  -7.375  15.089  1.00  0.00      MEMB
ATOM    351  C6  CHL1    4      -0.616  -6.989  14.288  1.00  0.00      MEMB
ATOM    352  H6  CHL1    4       0.255  -6.531  14.748  1.00  0.00      MEMB
ATOM    353  C7  CHL1    4      -0.676  -7.064  12.794  1.00  0.00      MEMB
ATOM    354  H7A CHL1    4      -0.214  -6.175  12.329  1.00  0.00      MEMB
ATOM    355  H7B CHL1    4      -0.117  -7.944  12.418  1.00  0.00      MEMB
ATOM    356  C8  CHL1    4      -2.114  -7.238  12.276  1.00  0.00      MEMB
ATOM    357  H8  CHL1    4      -2.650  -6.280  12.448  1.00  0.00      MEMB
ATOM    358  C14 CHL1    4      -2.062  -7.615  10.790  1.00  0.00      MEMB
ATOM    359  H14 CHL1    4      -1.506  -8.592  10.747  1.00  0.00      MEMB
ATOM    360  C15 CHL1    4      -1.339  -6.697   9.801  1.00  0.00      MEMB
ATOM    361 H15A CHL1    4      -1.677  -5.660   9.991  1.00  0.00      MEMB
ATOM    362 H15B CHL1    4      -0.248  -6.704   9.853  1.00  0.00      MEMB
ATOM    363  C16 CHL1    4      -1.821  -7.167   8.423  1.00  0.00      MEMB
ATOM    364 H16A CHL1    4      -2.176  -6.254   7.900  1.00  0.00      MEMB
ATOM    365 H16B CHL1    4      -1.008  -7.623   7.824  1.00  0.00      MEMB
ATOM    366  C17 CHL1    4      -3.022  -8.139   8.665  1.00  0.00      MEMB
ATOM    367  H17 CHL1    4      -2.650  -9.188   8.610  1.00  0.00      MEMB
ATOM    368  C13 CHL1    4      -3.417  -7.869  10.143  1.00  0.00      MEMB
ATOM    369  C18 CHL1    4      -4.283  -6.579  10.121  1.00  0.00      MEMB
ATOM    370 H18A CHL1    4      -4.375  -6.015  11.069  1.00  0.00      MEMB
ATOM    371 H18B CHL1    4      -3.803  -5.857   9.454  1.00  0.00      MEMB
ATOM    372 H18C CHL1    4      -5.269  -6.793   9.676  1.00  0.00      MEMB
ATOM    373  C12 CHL1    4      -4.025  -9.025  10.934  1.00  0.00      MEMB
ATOM    374 H12A CHL1    4      -4.950  -9.351  10.443  1.00  0.00      MEMB
ATOM    375 H12B CHL1    4      -3.316  -9.888  10.948  1.00  0.00      MEMB
ATOM    376  C11 CHL1    4      -4.234  -8.635  12.402  1.00  0.00      MEMB
ATOM    377 H11A CHL1    4      -4.844  -7.720  12.450  1.00  0.00      MEMB
ATOM    378 H11B CHL1    4      -4.812  -9.471  12.844  1.00  0.00      MEMB
ATOM    379  C9  CHL1    4      -2.855  -8.335  13.065  1.00  0.00      MEMB
ATOM    380  H9  CHL1    4      -2.246  -9.253  12.899  1.00  0.00      MEMB
ATOM    381  C10 CHL1    4      -2.853  -8.080  14.601  1.00  0.00      MEMB
ATOM    382  C19 CHL1    4      -4.089  -7.225  14.910  1.00  0.00      MEMB
ATOM    383 H19A CHL1    4      -4.929  -7.940  14.923  1.00  0.00      MEMB
ATOM    384 H19B CHL1    4      -4.142  -6.752  15.905  1.00  0.00      MEMB
ATOM    385 H19C CHL1    4      -4.254  -6.419  14.164  1.00  0.00      MEMB
ATOM    386  C1  CHL1    4      -2.903  -9.432  15.388  1.00  0.00      MEMB
ATOM    387  H1A CHL1    4      -3.893  -9.882  15.171  1.00  0.00      MEMB
ATOM    388  H1B CHL1    4      -2.084 -10.097  15.007  1.00  0.00      MEMB
ATOM    389  C2  CHL1    4      -2.856  -9.290  16.930  1.00  0.00      MEMB
ATOM    390  H2A CHL1    4      -2.901 -10.258  17.470  1.00  0.00      MEMB
ATOM    391  H2B CHL1    4      -3.737  -8.728  17.275  1.00  0.00      MEMB
ATOM    392  C20 CHL1    4      -4.047  -8.027   7.518  1.00  0.00      MEMB
ATOM    393  H20 CHL1    4      -4.469  -6.997   7.465  1.00  0.00      MEMB
ATOM    394  C21 CHL1    4      -5.167  -9.055   7.666  1.00  0.00      MEMB
ATOM    395 H21A CHL1    4      -4.825 -10.085   7.525  1.00  0.00      MEMB
ATOM    396 H21B CHL1    4      -5.905  -8.868   6.856  1.00  0.00      MEMB
ATOM    397 H21C CHL1    4      -5.713  -8.941   8.626  1.00  0.00      MEMB
ATOM    398  C22 CHL1    4      -3.357  -8.241   6.158  1.00  0.00      MEMB
ATOM    399 H22A CHL1    4      -2.806  -7.305   5.925  1.00  0.00      MEMB
ATOM    400 H22B CHL1    4      -2.654  -9.100   6.249  1.00  0.00      MEMB
ATOM    401  C23 CHL1    4      -4.203  -8.539   4.917  1.00  0.00      MEMB
ATOM    402 H23A CHL1    4      -4.807  -9.457   5.049  1.00  0.00      MEMB
ATOM    403 H23B CHL1    4      -4.910  -7.702   4.709  1.00  0.00      MEMB
ATOM    404  C24 CHL1    4      -3.222  -8.783   3.764  1.00  0.00      MEMB
ATOM    405 H24A CHL1    4      -2.748  -7.796   3.554  1.00  0.00      MEMB
ATOM    406 H24B CHL1    4      -2.434  -9.535   4.043  1.00  0.00      MEMB
ATOM    407  C25 CHL1    4      -3.903  -9.161   2.449  1.00  0.00      MEMB
ATOM    408  H25 CHL1    4      -4.638  -8.376   2.204  1.00  0.00      MEMB
ATOM    409  C26 CHL1    4      -2.912  -9.171   1.353  1.00  0.00      MEMB
ATOM    410 H26A CHL1    4      -2.129  -9.836   1.695  1.00  0.00      MEMB
ATOM    411 H26B CHL1    4      -3.317  -9.526   0.375  1.00  0.00      MEMB
ATOM    412 H26C CHL1    4      -2.425  -8.192   1.167  1.00  0.00      MEMB
ATOM    413  C27 CHL1    4      -4.563 -10.530   2.441  1.00  0.00      MEMB
ATOM    414 H27A CHL1    4      -5.046 -10.681   1.450  1.00  0.00      MEMB
ATOM    415 H27B CHL1    4      -3.791 -11.309   2.624  1.00  0.00      MEMB
ATOM    416 H27C CHL1    4      -5.336 -10.610   3.220  1.00  0.00      MEMB
ATOM    417  N   POPC    5      -6.188   9.294  18.261  1.00  0.00      MEMB
ATOM    418  C12 POPC    5      -6.828   8.177  19.072  1.00  0.00      MEMB
ATOM    419 H12A POPC    5      -7.490   7.656  18.410  1.00  0.00      MEMB
ATOM    420 H12B POPC    5      -7.447   8.622  19.838  1.00  0.00      MEMB
ATOM    421  C13 POPC    5      -5.454   8.723  17.082  1.00  0.00      MEMB
ATOM    422 H13A POPC    5      -4.946   9.448  16.450  1.00  0.00      MEMB
ATOM    423 H13B POPC    5      -4.719   8.022  17.461  1.00  0.00      MEMB
ATOM    424 H13C POPC    5      -6.146   8.106  16.521  1.00  0.00      MEMB
ATOM    425  C14 POPC    5      -7.243  10.125  17.657  1.00  0.00      MEMB
ATOM    426 H14A POPC    5      -6.798  10.896  17.026  1.00  0.00      MEMB
ATOM    427 H14B POPC    5      -8.020   9.608  17.129  1.00  0.00      MEMB
ATOM    428 H14C POPC    5      -7.775  10.642  18.457  1.00  0.00      MEMB
ATOM    429  C15 POPC    5      -5.248  10.064  19.133  1.00  0.00      MEMB
ATOM    430 H15A POPC    5      -4.621   9.346  19.656  1.00  0.00      MEMB
ATOM    431 H15B POPC    5      -5.738  10.663  19.898  1.00  0.00      MEMB
ATOM    432 H15C POPC    5      -4.628  10.695  18.515  1.00  0.00      MEMB
ATOM    433  C11 POPC    5      -5.968   7.063  19.730  1.00  0.00      MEMB
ATOM    434 H11A POPC    5      -6.592   6.154  19.943  1.00  0.00      MEMB
ATOM    435 H11B POPC    5      -5.655   7.467  20.718  1.00  0.00      MEMB
ATOM    436  P   POPC    5      -3.794   5.792  19.703  1.00  0.00      MEMB
ATOM    437  O13 POPC    5      -4.324   4.427  19.907  1.00  0.00      MEMB
ATOM    438  O14 POPC    5      -3.216   6.536  20.846  1.00  0.00      MEMB
ATOM    439  O12 POPC    5      -4.848   6.689  18.927  1.00  0.00      MEMB
ATOM    440  O11 POPC    5      -2.666   5.716  18.653  1.00  0.00      MEMB
ATOM    441  C1  POPC    5      -2.978   5.160  17.446  1.00  0.00      MEMB
ATOM    442  HA  POPC    5      -3.957   5.338  16.940  1.00  0.00      MEMB
ATOM    443  HB  POPC    5      -2.772   4.061  17.527  1.00  0.00      MEMB
ATOM    444  C2  POPC    5      -2.077   5.810  16.522  1.00  0.00      MEMB
ATOM    445  HS  POPC    5      -1.138   5.143  16.562  1.00  0.00      MEMB
ATOM    446  O21 POPC    5      -1.922   7.248  16.397  1.00  0.00      MEMB
ATOM    447  C21 POPC    5      -1.265   8.039  15.523  1.00  0.00      MEMB
ATOM    448  O22 POPC    5      -0.210   7.878  14.958  1.00  0.00      MEMB
ATOM    449  C22 POPC    5      -1.815   9.416  15.619  1.00  0.00      MEMB
ATOM    450  H2R POPC    5      -0.953  10.108  15.766  1.00  0.00      MEMB
ATOM    451  H2S POPC    5      -2.450   9.444  16.516  1.00  0.00      MEMB
ATOM    452  C3  POPC    5      -2.478   5.289  15.388  1.00  0.00      MEMB
ATOM    453  HX  POPC    5      -2.335   4.163  15.805  1.00  0.00      MEMB
ATOM    454  HY  POPC    5      -1.435   5.759  14.963  1.00  0.00      MEMB
ATOM    455  O31 POPC    5      -3.693   5.142  14.536  1.00  0.00      MEMB
ATOM    456  C31 POPC    5      -4.018   4.450  13.303  1.00  0.00      MEMB
ATOM    457  O32 POPC    5      -3.580   3.519  12.661  1.00  0.00      MEMB
ATOM    458  C32 POPC    5      -4.836   5.299  12.595  1.00  0.00      MEMB
ATOM    459  H2X POPC    5      -5.552   5.505  13.390  1.00  0.00      MEMB
ATOM    460  H2Y POPC    5      -5.097   4.522  11.864  1.00  0.00      MEMB
ATOM    461  C23 POPC    5      -2.577   9.657  14.301  1.00  0.00      MEMB
ATOM    462  H3R POPC    5      -3.414   8.940  14.321  1.00  0.00      MEMB
ATOM    463  H3S POPC    5      -1.941   9.385  13.424  1.00  0.00      MEMB
ATOM    464  C24 POPC    5      -3.209  11.031  14.078  1.00  0.00      MEMB
ATOM    465  H4R POPC    5      -2.413  11.686  13.746  1.00  0.00      MEMB
ATOM    466  H4S POPC    5      -3.679  11.474  14.988  1.00  0.00      MEMB
ATOM    467  C25 POPC    5      -4.047  11.239  12.837  1.00  0.00      MEMB
ATOM    468  H5R POPC    5      -4.334  12.288  12.655  1.00  0.00      MEMB
ATOM    469  H5S POPC    5      -5.024  10.875  13.111  1.00  0.00      MEMB
ATOM    470  C26 POPC    5      -3.459  10.642  11.552  1.00  0.00      MEMB
ATOM    471  H6R POPC    5      -3.544   9.554  11.566  1.00  0.00      MEMB
ATOM    472  H6S POPC    5      -2.362  10.824  11.450  1.00  0.00      MEMB
ATOM    473  C27 POPC    5      -4.235  11.221  10.364  1.00  0.00      MEMB
ATOM    474  H7R POPC    5      -4.074  12.263  10.368  1.00  0.00      MEMB
ATOM    475  H7S POPC    5      -5.310  11.239  10.546  1.00  0.00      MEMB
ATOM    476  C28 POPC    5      -3.882  10.736   8.966  1.00  0.00      MEMB
ATOM    477  H8R POPC    5      -4.222   9.710   9.039  1.00  0.00      MEMB
ATOM    478  H8S POPC    5      -2.770  10.787   8.770  1.00  0.00      MEMB
ATOM    479  C29 POPC    5      -4.665  11.387   7.846  1.00  0.00      MEMB
ATOM    480  H91 POPC    5      -4.648  12.404   7.741  1.00  0.00      MEMB
ATOM    481 C210 POPC    5      -5.686  11.251   7.086  1.00  0.00      MEMB
ATOM    482 H101 POPC    5      -5.930  12.037   6.341  1.00  0.00      MEMB
ATOM    483 C211 POPC    5      -6.512  10.098   7.227  1.00  0.00      MEMB
ATOM    484 H11R POPC    5      -7.525  10.464   7.061  1.00  0.00      MEMB
ATOM    485 H11S POPC    5      -6.460   9.809   8.300  1.00  0.00      MEMB
ATOM    486 C212 POPC    5      -6.049   8.920   6.379  1.00  0.00      MEMB
ATOM    487 H12R POPC    5      -6.587   8.091   6.877  1.00  0.00      MEMB
ATOM    488 H12S POPC    5      -4.961   8.727   6.523  1.00  0.00      MEMB
ATOM    489 C213 POPC    5      -6.458   8.894   4.890  1.00  0.00      MEMB
ATOM    490 H13R POPC    5      -7.552   8.801   4.821  1.00  0.00      MEMB
ATOM    491 H13S POPC    5      -6.102   7.954   4.404  1.00  0.00      MEMB
ATOM    492 C214 POPC    5      -6.001  10.078   4.027  1.00  0.00      MEMB
ATOM    493 H14R POPC    5      -4.940  10.308   4.251  1.00  0.00      MEMB
ATOM    494 H14S POPC    5      -6.578  11.009   4.197  1.00  0.00      MEMB
ATOM    495 C215 POPC    5      -6.079   9.690   2.563  1.00  0.00      MEMB
ATOM    496 H15R POPC    5      -7.125   9.494   2.260  1.00  0.00      MEMB
ATOM    497 H15S POPC    5      -5.500   8.750   2.505  1.00  0.00      MEMB
ATOM    498 C216 POPC    5      -5.468  10.730   1.654  1.00  0.00      MEMB
ATOM    499 H16R POPC    5      -4.416  10.950   1.925  1.00  0.00      MEMB
ATOM    500 H16S POPC    5      -6.084  11.542   1.688  1.00  0.00      MEMB
ATOM    501 C217 POPC    5      -5.555  10.467   0.219  1.00  0.00      MEMB
ATOM    502 H17R POPC    5      -5.126  11.176  -0.512  1.00  0.00      MEMB
ATOM    503 H17S POPC    5      -6.616  10.311  -0.122  1.00  0.00      MEMB
ATOM    504 C218 POPC    5      -4.632   9.315   0.368  1.00  0.00      MEMB
ATOM    505 H18R POPC    5      -3.575   9.249   0.464  1.00  0.00      MEMB
ATOM    506 H18S POPC    5      -4.198   9.176  -0.534  1.00  0.00      MEMB
ATOM    507 H18T POPC    5      -5.099   8.411   0.670  1.00  0.00      MEMB
ATOM    508  C33 POPC    5      -4.159   6.422  11.837  1.00  0.00      MEMB
ATOM    509  H3X POPC    5      -3.283   6.122  11.215  1.00  0.00      MEMB
ATOM    510  H3Y POPC    5      -3.814   7.163  12.589  1.00  0.00      MEMB
ATOM    511  C34 POPC    5      -5.148   7.127  10.964  1.00  0.00      MEMB
ATOM    512  H4X POPC    5      -4.609   7.994  10.541  1.00  0.00      MEMB
ATOM    513  H4Y POPC    5      -5.907   7.492  11.693  1.00  0.00      MEMB
ATOM    514  C35 POPC    5      -5.654   6.292   9.776  1.00  0.00      MEMB
ATOM    515  H5X POPC    5      -6.296   6.907   9.118  1.00  0.00      MEMB
ATOM    516  H5Y POPC    5      -6.253   5.423  10.121  1.00  0.00      MEMB
ATOM    517  C36 POPC    5      -4.565   5.779   8.843  1.00  0.00      MEMB
ATOM    518  H6X POPC    5      -5.073   5.356   7.949  1.00  0.00      MEMB
ATOM    519  H6Y POPC    5      -4.005   4.965   9.358  1.00  0.00      MEMB
ATOM    520  C37 POPC    5      -3.553   6.871   8.490  1.00  0.00      MEMB
ATOM    521  H7X POPC    5      -2.928   6.982   9.404  1.00  0.00      MEMB
ATOM    522  H7Y POPC    5      -3.961   7.860   8.253  1.00  0.00      MEMB
ATOM    523  C38 POPC    5      -2.646   6.558   7.321  1.00  0.00      MEMB
ATOM    524  H8X POPC    5      -2.191   5.698   7.721  1.00  0.00      MEMB
ATOM    525  H8Y POPC    5      -1.881   7.354   7.252  1.00  0.00      MEMB
ATOM    526  C39 POPC    5      -3.317   6.182   6.006  1.00  0.00      MEMB
ATOM    527  H9X POPC    5      -4.198   6.833   5.927  1.00  0.00      MEMB
ATOM    528  H9Y POPC    5      -3.644   5.115   5.958  1.00  0.00      MEMB
ATOM    529 C310 POPC    5      -2.483   6.447   4.766  1.00  0.00      MEMB
ATOM    530 H10X POPC    5      -1.672   5.785   4.849  1.00  0.00      MEMB
ATOM    531 H10Y POPC    5      -2.004   7.439   4.776  1.00  0.00      MEMB
ATOM    532 C311 POPC    5      -3.247   6.109   3.483  1.00  0.00      MEMB
ATOM    533 H11X POPC    5      -4.073   6.827   3.453  1.00  0.00      MEMB
ATOM    534 H11Y POPC    5      -3.587   5.038   3.534  1.00  0.00      MEMB
ATOM    535 C312 POPC    5      -2.442   6.252   2.197  1.00  0.00      MEMB
ATOM    536 H12X POPC    5      -1.804   5.407   2.480  1.00  0.00      MEMB
ATOM    537 H12Y POPC    5      -1.894   7.215   2.148  1.00  0.00      MEMB
ATOM    538 C313 POPC    5      -3.149   5.851   0.880  1.00  0.00      MEMB
ATOM    539 H13X POPC    5      -3.991   6.525   0.778  1.00  0.00      MEMB
ATOM    540 H13Y POPC    5      -3.380   4.761   1.029  1.00  0.00      MEMB
ATOM    541 C314 POPC    5      -2.525   6.137  -0.508  1.00  0.00      MEMB
ATOM    542 H14X POPC    5      -2.318   4.962  -0.589  1.00  0.00      MEMB
ATOM    543 H14Y POPC    5      -1.657   6.833  -0.452  1.00  0.00      MEMB
ATOM    544 C315 POPC    5      -2.659   5.803  -1.921  1.00  0.00      MEMB
ATOM    545 H15X POPC    5      -2.072   5.688  -2.786  1.00  0.00      MEMB
ATOM    546 H15Y POPC    5      -2.870   6.874  -2.084  1.00  0.00      MEMB
ATOM    547 C316 POPC    5      -3.321   4.560  -2.230  1.00  0.00      MEMB
ATOM    548 H16X POPC    5      -3.787   4.748  -1.326  1.00  0.00      MEMB
ATOM    549 H16Y POPC    5      -3.340   3.580  -1.712  1.00  0.00      MEMB
ATOM    550 H16Z POPC    5      -4.084   4.859  -2.934  1.00  0.00      MEMB
ATOM    551  C3  CHL1    6       9.115   2.957  17.339  1.00  0.00      MEMB
ATOM    552  H3  CHL1    6       8.896   1.871  17.201  1.00  0.00      MEMB
ATOM    553  O3  CHL1    6       9.536   3.191  18.664  1.00  0.00      MEMB
ATOM    554  H3' CHL1    6      10.456   2.868  18.695  1.00  0.00      MEMB
ATOM    555  C4  CHL1    6      10.335   3.253  16.514  1.00  0.00      MEMB
ATOM    556  H4A CHL1    6      10.610   4.306  16.750  1.00  0.00      MEMB
ATOM    557  H4B CHL1    6      11.146   2.580  16.874  1.00  0.00      MEMB
ATOM    558  C5  CHL1    6      10.023   3.000  15.070  1.00  0.00      MEMB
ATOM    559  C6  CHL1    6      10.644   2.019  14.414  1.00  0.00      MEMB
ATOM    560  H6  CHL1    6      11.367   1.388  14.961  1.00  0.00      MEMB
ATOM    561  C7  CHL1    6      10.500   1.854  12.936  1.00  0.00      MEMB
ATOM    562  H7A CHL1    6      11.512   1.739  12.488  1.00  0.00      MEMB
ATOM    563  H7B CHL1    6       9.928   0.929  12.701  1.00  0.00      MEMB
ATOM    564  C8  CHL1    6       9.754   3.052  12.264  1.00  0.00      MEMB
ATOM    565  H8  CHL1    6      10.431   3.942  12.225  1.00  0.00      MEMB
ATOM    566  C14 CHL1    6       9.253   2.573  10.907  1.00  0.00      MEMB
ATOM    567  H14 CHL1    6       8.480   1.822  11.198  1.00  0.00      MEMB
ATOM    568  C15 CHL1    6      10.219   1.819   9.958  1.00  0.00      MEMB
ATOM    569 H15A CHL1    6      11.200   2.328   9.979  1.00  0.00      MEMB
ATOM    570 H15B CHL1    6      10.452   0.754  10.154  1.00  0.00      MEMB
ATOM    571  C16 CHL1    6       9.540   1.952   8.584  1.00  0.00      MEMB
ATOM    572 H16A CHL1    6      10.233   2.518   7.925  1.00  0.00      MEMB
ATOM    573 H16B CHL1    6       9.336   0.946   8.157  1.00  0.00      MEMB
ATOM    574  C17 CHL1    6       8.282   2.878   8.720  1.00  0.00      MEMB
ATOM    575  H17 CHL1    6       7.388   2.232   8.907  1.00  0.00      MEMB
ATOM    576  C13 CHL1    6       8.550   3.631  10.043  1.00  0.00      MEMB
ATOM    577  C18 CHL1    6       9.591   4.716   9.742  1.00  0.00      MEMB
ATOM    578 H18A CHL1    6       9.757   5.373  10.607  1.00  0.00      MEMB
ATOM    579 H18B CHL1    6      10.543   4.275   9.394  1.00  0.00      MEMB
ATOM    580 H18C CHL1    6       9.267   5.406   8.952  1.00  0.00      MEMB
ATOM    581  C12 CHL1    6       7.317   4.169  10.798  1.00  0.00      MEMB
ATOM    582 H12A CHL1    6       6.908   5.036  10.240  1.00  0.00      MEMB
ATOM    583 H12B CHL1    6       6.525   3.386  10.809  1.00  0.00      MEMB
ATOM    584  C11 CHL1    6       7.681   4.574  12.255  1.00  0.00      MEMB
ATOM    585 H11A CHL1    6       8.293   5.493  12.211  1.00  0.00      MEMB
ATOM    586 H11B CHL1    6       6.755   4.842  12.801  1.00  0.00      MEMB
ATOM    587  C9  CHL1    6       8.524   3.517  13.058  1.00  0.00      MEMB
ATOM    588  H9  CHL1    6       7.830   2.650  13.199  1.00  0.00      MEMB
ATOM    589  C10 CHL1    6       8.961   3.928  14.487  1.00  0.00      MEMB
ATOM    590  C19 CHL1    6       9.638   5.303  14.461  1.00  0.00      MEMB
ATOM    591 H19A CHL1    6      10.622   5.313  13.953  1.00  0.00      MEMB
ATOM    592 H19B CHL1    6       8.964   6.051  14.021  1.00  0.00      MEMB
ATOM    593 H19C CHL1    6       9.850   5.658  15.481  1.00  0.00      MEMB
ATOM    594  C1  CHL1    6       7.712   3.914  15.419  1.00  0.00      MEMB
ATOM    595  H1A CHL1    6       7.035   4.717  15.068  1.00  0.00      MEMB
ATOM    596  H1B CHL1    6       7.181   2.953  15.234  1.00  0.00      MEMB
ATOM    597  C2  CHL1    6       7.951   3.904  16.956  1.00  0.00      MEMB
ATOM    598  H2A CHL1    6       7.002   3.562  17.425  1.00  0.00      MEMB
ATOM    599  H2B CHL1    6       8.168   4.909  17.383  1.00  0.00      MEMB
ATOM    600  C20 CHL1    6       8.003   3.662   7.397  1.00  0.00      MEMB
ATOM    601  H20 CHL1    6       8.786   4.409   7.160  1.00  0.00      MEMB
ATOM    602  C21 CHL1    6       6.660   4.421   7.465  1.00  0.00      MEMB
ATOM    603 H21A CHL1    6       6.453   4.947   6.500  1.00  0.00      MEMB
ATOM    604 H21B CHL1    6       6.687   5.190   8.251  1.00  0.00      MEMB
ATOM    605 H21C CHL1    6       5.853   3.714   7.747  1.00  0.00      MEMB
ATOM    606  C22 CHL1    6       8.037   2.677   6.207  1.00  0.00      MEMB
ATOM    607 H22A CHL1    6       9.013   2.182   6.115  1.00  0.00      MEMB
ATOM    608 H22B CHL1    6       7.299   1.914   6.500  1.00  0.00      MEMB
ATOM    609  C23 CHL1    6       7.909   3.243   4.795  1.00  0.00      MEMB
ATOM    610 H23A CHL1    6       7.026   3.916   4.829  1.00  0.00      MEMB
ATOM    611 H23B CHL1    6       8.643   3.969   4.478  1.00  0.00      MEMB
ATOM    612  C24 CHL1    6       7.986   2.176   3.647  1.00  0.00      MEMB
ATOM    613 H24A CHL1    6       7.192   1.570   3.996  1.00  0.00      MEMB
ATOM    614 H24B CHL1    6       7.781   2.551   2.624  1.00  0.00      MEMB
ATOM    615  C25 CHL1    6       8.762   0.935   3.525  1.00  0.00      MEMB
ATOM    616  H25 CHL1    6       8.935   0.643   4.575  1.00  0.00      MEMB
ATOM    617  C26 CHL1    6       8.114  -0.212   2.702  1.00  0.00      MEMB
ATOM    618 H26A CHL1    6       7.862   0.025   1.638  1.00  0.00      MEMB
ATOM    619 H26B CHL1    6       8.910  -0.966   2.660  1.00  0.00      MEMB
ATOM    620 H26C CHL1    6       7.293  -0.755   3.202  1.00  0.00      MEMB
ATOM    621  C27 CHL1    6       9.994   1.300   2.797  1.00  0.00      MEMB
ATOM    622 H27A CHL1    6      10.510   2.086   3.366  1.00  0.00      MEMB
ATOM    623 H27B CHL1    6      10.555   0.346   2.795  1.00  0.00      MEMB
ATOM    624 H27C CHL1    6       9.753   1.698   1.780  1.00  0.00      MEMB
ATOM    625  C3  CHL1    7      -8.506  -6.818  17.340  1.00  0.00      MEMB
ATOM    626  H3  CHL1    7      -8.830  -5.796  17.174  1.00  0.00      MEMB
ATOM    627  O3  CHL1    7      -8.380  -6.879  18.730  1.00  0.00      MEMB
ATOM    628  H3' CHL1    7      -9.197  -6.472  19.023  1.00  0.00      MEMB
ATOM    629  C4  CHL1    7      -9.616  -7.720  16.883  1.00  0.00      MEMB
ATOM    630  H4A CHL1    7      -9.500  -8.753  17.232  1.00  0.00      MEMB
ATOM    631  H4B CHL1    7     -10.563  -7.319  17.330  1.00  0.00      MEMB
ATOM    632  C5  CHL1    7      -9.563  -7.641  15.389  1.00  0.00      MEMB
ATOM    633  C6  CHL1    7     -10.515  -7.202  14.828  1.00  0.00      MEMB
ATOM    634  H6  CHL1    7     -11.331  -7.286  15.444  1.00  0.00      MEMB
ATOM    635  C7  CHL1    7     -10.695  -7.048  13.468  1.00  0.00      MEMB
ATOM    636  H7A CHL1    7     -11.420  -7.765  13.456  1.00  0.00      MEMB
ATOM    637  H7B CHL1    7     -11.241  -6.084  13.397  1.00  0.00      MEMB
ATOM    638  C8  CHL1    7      -9.867  -7.809  12.363  1.00  0.00      MEMB
ATOM    639  H8  CHL1    7     -10.074  -8.900  12.521  1.00  0.00      MEMB
ATOM    640  C14 CHL1    7     -10.020  -7.515  10.745  1.00  0.00      MEMB
ATOM    641  H14 CHL1    7     -10.086  -6.387  10.716  1.00  0.00      MEMB
ATOM    642  C15 CHL1    7     -11.147  -8.188   9.796  1.00  0.00      MEMB
ATOM    643 H15A CHL1    7     -11.478  -9.125  10.235  1.00  0.00      MEMB
ATOM    644 H15B CHL1    7     -12.138  -7.825   9.700  1.00  0.00      MEMB
ATOM    645  C16 CHL1    7     -11.099  -7.865   8.421  1.00  0.00      MEMB
ATOM    646 H16A CHL1    7     -11.494  -8.879   8.169  1.00  0.00      MEMB
ATOM    647 H16B CHL1    7     -11.817  -7.051   8.068  1.00  0.00      MEMB
ATOM    648  C17 CHL1    7      -9.650  -7.419   8.535  1.00  0.00      MEMB
ATOM    649  H17 CHL1    7      -9.667  -6.307   8.621  1.00  0.00      MEMB
ATOM    650  C13 CHL1    7      -8.985  -7.932   9.877  1.00  0.00      MEMB
ATOM    651  C18 CHL1    7      -8.925  -9.479   9.885  1.00  0.00      MEMB
ATOM    652 H18A CHL1    7      -9.752  -9.930   9.306  1.00  0.00      MEMB
ATOM    653 H18B CHL1    7      -7.976  -9.821   9.456  1.00  0.00      MEMB
ATOM    654 H18C CHL1    7      -8.977  -9.916  10.897  1.00  0.00      MEMB
ATOM    655  C12 CHL1    7      -7.820  -7.235  10.540  1.00  0.00      MEMB
ATOM    656 H12A CHL1    7      -6.973  -7.506   9.921  1.00  0.00      MEMB
ATOM    657 H12B CHL1    7      -8.033  -6.141  10.519  1.00  0.00      MEMB
ATOM    658  C11 CHL1    7      -7.565  -7.681  12.003  1.00  0.00      MEMB
ATOM    659 H11A CHL1    7      -7.504  -8.783  12.071  1.00  0.00      MEMB
ATOM    660 H11B CHL1    7      -6.641  -7.242  12.365  1.00  0.00      MEMB
ATOM    661  C9  CHL1    7      -8.646  -7.328  12.971  1.00  0.00      MEMB
ATOM    662  H9  CHL1    7      -8.795  -6.199  13.025  1.00  0.00      MEMB
ATOM    663  C10 CHL1    7      -8.469  -7.851  14.455  1.00  0.00      MEMB
ATOM    664  C19 CHL1    7      -8.198  -9.345  14.575  1.00  0.00      MEMB
ATOM    665 H19A CHL1    7      -7.188  -9.578  14.210  1.00  0.00      MEMB
ATOM    666 H19B CHL1    7      -8.176  -9.608  15.648  1.00  0.00      MEMB
ATOM    667 H19C CHL1    7      -8.966  -9.985  14.097  1.00  0.00      MEMB
ATOM    668  C1  CHL1    7      -7.407  -7.026  15.083  1.00  0.00      MEMB
ATOM    669  H1A CHL1    7      -6.517  -7.214  14.540  1.00  0.00      MEMB
ATOM    670  H1B CHL1    7      -7.603  -6.048  14.678  1.00  0.00      MEMB
ATOM    671  C2  CHL1    7      -7.217  -7.157  16.604  1.00  0.00      MEMB
ATOM    672  H2A CHL1    7      -6.333  -6.610  16.985  1.00  0.00      MEMB
ATOM    673  H2B CHL1    7      -7.061  -8.238  16.758  1.00  0.00      MEMB
ATOM    674  C20 CHL1    7      -9.070  -7.779   7.238  1.00  0.00      MEMB
ATOM    675  H20 CHL1    7      -9.035  -8.891   7.168  1.00  0.00      MEMB
ATOM    676  C21 CHL1    7      -7.686  -7.158   7.203  1.00  0.00      MEMB
ATOM    677 H21A CHL1    7      -7.256  -7.173   6.191  1.00  0.00      MEMB
ATOM    678 H21B CHL1    7      -6.997  -7.687   7.844  1.00  0.00      MEMB
ATOM    679 H21C CHL1    7      -7.677  -6.143   7.617  1.00  0.00      MEMB
ATOM    680  C22 CHL1    7      -9.964  -7.267   6.070  1.00  0.00      MEMB
ATOM    681 H22A CHL1    7     -10.986  -7.688   6.139  1.00  0.00      MEMB
ATOM    682 H22B CHL1    7     -10.132  -6.174   6.126  1.00  0.00      MEMB
ATOM    683  C23 CHL1    7      -9.422  -7.742   4.705  1.00  0.00      MEMB
ATOM    684 H23A CHL1    7      -8.341  -7.533   4.661  1.00  0.00      MEMB
ATOM    685 H23B CHL1    7      -9.550  -8.854   4.674  1.00  0.00      MEMB
ATOM    686  C24 CHL1    7      -9.930  -7.056   3.407  1.00  0.00      MEMB
ATOM    687 H24A CHL1    7     -10.300  -6.025   3.522  1.00  0.00      MEMB
ATOM    688 H24B CHL1    7      -9.140  -7.060   2.653  1.00  0.00      MEMB
ATOM    689  C25 CHL1    7     -10.990  -7.779   2.700  1.00  0.00      MEMB
ATOM    690  H25 CHL1    7     -11.551  -7.211   1.912  1.00  0.00      MEMB
ATOM    691  C26 CHL1    7     -10.524  -9.106   2.119  1.00  0.00      MEMB
ATOM    692 H26A CHL1    7      -9.679  -8.998   1.469  1.00  0.00      MEMB
ATOM    693 H26B CHL1    7     -10.517  -9.959   2.823  1.00  0.00      MEMB
ATOM    694 H26C CHL1    7     -11.192  -9.469   1.400  1.00  0.00      MEMB
ATOM    695  C27 CHL1    7     -11.856  -8.005   3.812  1.00  0.00      MEMB
ATOM    696 H27A CHL1    7     -11.767  -8.872   4.474  1.00  0.00      MEMB
ATOM    697 H27B CHL1    7     -12.600  -7.272   4.201  1.00  0.00      MEMB
ATOM    698 H27C CHL1    7     -12.360  -8.634   3.155  1.00  0.00      MEMB
ATOM    699  N   POPC    8       7.052 -10.608  17.305  1.00  0.00      MEMB
ATOM    700  C12 POPC    8       5.824 -11.120  18.046  1.00  0.00      MEMB
ATOM    701 H12A POPC    8       5.556 -12.097  17.663  1.00  0.00      MEMB
ATOM    702 H12B POPC    8       4.948 -10.541  17.756  1.00  0.00      MEMB
ATOM    703  C13 POPC    8       7.346  -9.162  17.577  1.00  0.00      MEMB
ATOM    704 H13A POPC    8       6.556  -8.569  17.138  1.00  0.00      MEMB
ATOM    705 H13B POPC    8       7.332  -8.951  18.644  1.00  0.00      MEMB
ATOM    706 H13C POPC    8       8.290  -8.847  17.150  1.00  0.00      MEMB
ATOM    707  C14 POPC    8       8.219 -11.396  17.683  1.00  0.00      MEMB
ATOM    708 H14A POPC    8       8.495 -11.204  18.721  1.00  0.00      MEMB
ATOM    709 H14B POPC    8       8.030 -12.440  17.520  1.00  0.00      MEMB
ATOM    710 H14C POPC    8       9.111 -11.136  17.113  1.00  0.00      MEMB
ATOM    711  C15 POPC    8       6.793 -10.781  15.856  1.00  0.00      MEMB
ATOM    712 H15A POPC    8       7.630 -10.415  15.282  1.00  0.00      MEMB
ATOM    713 H15B POPC    8       5.918 -10.202  15.572  1.00  0.00      MEMB
ATOM    714 H15C POPC    8       6.592 -11.824  15.632  1.00  0.00      MEMB
ATOM    715  C11 POPC    8       5.851 -11.230  19.587  1.00  0.00      MEMB
ATOM    716 H11A POPC    8       6.792 -11.673  19.977  1.00  0.00      MEMB
ATOM    717 H11B POPC    8       5.041 -11.949  19.860  1.00  0.00      MEMB
ATOM    718  P   POPC    8       4.162  -9.535  20.628  1.00  0.00      MEMB
ATOM    719  O13 POPC    8       3.983  -8.099  20.370  1.00  0.00      MEMB
ATOM    720  O14 POPC    8       4.050 -10.009  22.022  1.00  0.00      MEMB
ATOM    721  O12 POPC    8       5.644  -9.960  20.177  1.00  0.00      MEMB
ATOM    722  O11 POPC    8       3.149 -10.341  19.694  1.00  0.00      MEMB
ATOM    723  C1  POPC    8       2.602  -9.711  18.513  1.00  0.00      MEMB
ATOM    724  HA  POPC    8       3.411  -9.285  17.864  1.00  0.00      MEMB
ATOM    725  HB  POPC    8       1.913  -8.894  18.759  1.00  0.00      MEMB
ATOM    726  C2  POPC    8       1.800 -10.722  17.699  1.00  0.00      MEMB
ATOM    727  HS  POPC    8       0.956 -11.179  18.239  1.00  0.00      MEMB
ATOM    728  O21 POPC    8       2.838 -11.701  17.657  1.00  0.00      MEMB
ATOM    729  C21 POPC    8       2.465 -12.947  17.786  1.00  0.00      MEMB
ATOM    730  O22 POPC    8       1.368 -13.275  17.519  1.00  0.00      MEMB
ATOM    731  C22 POPC    8       3.654 -13.959  17.728  1.00  0.00      MEMB
ATOM    732  H2R POPC    8       3.785 -14.106  18.697  1.00  0.00      MEMB
ATOM    733  H2S POPC    8       4.621 -13.693  17.357  1.00  0.00      MEMB
ATOM    734  C3  POPC    8       1.280 -10.097  16.326  1.00  0.00      MEMB
ATOM    735  HX  POPC    8       0.796  -9.202  16.659  1.00  0.00      MEMB
ATOM    736  HY  POPC    8       0.495 -10.715  15.822  1.00  0.00      MEMB
ATOM    737  O31 POPC    8       2.304  -9.612  15.439  1.00  0.00      MEMB
ATOM    738  C31 POPC    8       2.319 -10.025  14.188  1.00  0.00      MEMB
ATOM    739  O32 POPC    8       1.616 -10.799  13.618  1.00  0.00      MEMB
ATOM    740  C32 POPC    8       3.261  -9.333  13.362  1.00  0.00      MEMB
ATOM    741  H2X POPC    8       4.272  -9.717  13.576  1.00  0.00      MEMB
ATOM    742  H2Y POPC    8       3.105  -8.273  13.595  1.00  0.00      MEMB
ATOM    743  C23 POPC    8       4.508 -14.608  16.541  1.00  0.00      MEMB
ATOM    744  H3R POPC    8       4.435 -14.543  15.402  1.00  0.00      MEMB
ATOM    745  H3S POPC    8       3.317 -14.934  16.948  1.00  0.00      MEMB
ATOM    746  C24 POPC    8       6.012 -15.575  16.006  1.00  0.00      MEMB
ATOM    747  H4R POPC    8       6.036 -16.366  15.152  1.00  0.00      MEMB
ATOM    748  H4S POPC    8       5.617 -16.345  16.500  1.00  0.00      MEMB
ATOM    749  C25 POPC    8       6.428 -14.472  15.326  1.00  0.00      MEMB
ATOM    750  H5R POPC    8       7.352 -14.962  15.218  1.00  0.00      MEMB
ATOM    751  H5S POPC    8       6.501 -13.714  16.088  1.00  0.00      MEMB
ATOM    752  C26 POPC    8       5.921 -14.110  13.932  1.00  0.00      MEMB
ATOM    753  H6R POPC    8       6.427 -13.171  13.776  1.00  0.00      MEMB
ATOM    754  H6S POPC    8       4.893 -13.744  13.810  1.00  0.00      MEMB
ATOM    755  C27 POPC    8       5.976 -15.130  12.824  1.00  0.00      MEMB
ATOM    756  H7R POPC    8       5.085 -15.720  12.742  1.00  0.00      MEMB
ATOM    757  H7S POPC    8       6.654 -15.949  13.074  1.00  0.00      MEMB
ATOM    758  C28 POPC    8       6.214 -14.456  11.464  1.00  0.00      MEMB
ATOM    759  H8R POPC    8       6.206 -15.171  10.605  1.00  0.00      MEMB
ATOM    760  H8S POPC    8       7.263 -14.098  11.538  1.00  0.00      MEMB
ATOM    761  C29 POPC    8       5.351 -13.365  11.115  1.00  0.00      MEMB
ATOM    762  H91 POPC    8       4.317 -13.573  11.371  1.00  0.00      MEMB
ATOM    763 C210 POPC    8       5.830 -12.208  10.683  1.00  0.00      MEMB
ATOM    764 H101 POPC    8       5.102 -11.426  10.506  1.00  0.00      MEMB
ATOM    765 C211 POPC    8       7.295 -11.868  10.495  1.00  0.00      MEMB
ATOM    766 H11R POPC    8       7.924 -12.305  11.305  1.00  0.00      MEMB
ATOM    767 H11S POPC    8       7.432 -10.774  10.599  1.00  0.00      MEMB
ATOM    768 C212 POPC    8       7.813 -12.135   9.060  1.00  0.00      MEMB
ATOM    769 H12R POPC    8       7.795 -13.202   8.746  1.00  0.00      MEMB
ATOM    770 H12S POPC    8       8.845 -11.734   9.013  1.00  0.00      MEMB
ATOM    771 C213 POPC    8       6.971 -11.316   8.070  1.00  0.00      MEMB
ATOM    772 H13R POPC    8       6.803 -10.335   8.569  1.00  0.00      MEMB
ATOM    773 H13S POPC    8       6.000 -11.807   7.955  1.00  0.00      MEMB
ATOM    774 C214 POPC    8       7.520 -10.977   6.696  1.00  0.00      MEMB
ATOM    775 H14R POPC    8       8.334 -10.327   6.968  1.00  0.00      MEMB
ATOM    776 H14S POPC    8       7.002 -10.143   6.205  1.00  0.00      MEMB
ATOM    777 C215 POPC    8       7.667 -12.134   5.654  1.00  0.00      MEMB
ATOM    778 H15R POPC    8       6.742 -12.698   5.634  1.00  0.00      MEMB
ATOM    779 H15S POPC    8       8.554 -12.815   5.795  1.00  0.00      MEMB
ATOM    780 C216 POPC    8       7.480 -11.644   4.208  1.00  0.00      MEMB
ATOM    781 H16R POPC    8       8.096 -10.793   4.406  1.00  0.00      MEMB
ATOM    782 H16S POPC    8       6.882 -10.818   3.934  1.00  0.00      MEMB
ATOM    783 C217 POPC    8       7.665 -12.636   2.979  1.00  0.00      MEMB
ATOM    784 H17R POPC    8       6.975 -13.446   3.146  1.00  0.00      MEMB
ATOM    785 H17S POPC    8       8.614 -13.152   2.910  1.00  0.00      MEMB
ATOM    786 C218 POPC    8       7.558 -12.207   1.501  1.00  0.00      MEMB
ATOM    787 H18R POPC    8       7.997 -11.286   1.200  1.00  0.00      MEMB
ATOM    788 H18S POPC    8       6.726 -11.666   1.214  1.00  0.00      MEMB
ATOM    789 H18T POPC    8       8.229 -12.659   0.755  1.00  0.00      MEMB
ATOM    790  C33 POPC    8       2.788  -9.495  11.907  1.00  0.00      MEMB
ATOM    791  H3X POPC    8       1.845  -8.905  11.788  1.00  0.00      MEMB
ATOM    792  H3Y POPC    8       2.525 -10.546  11.641  1.00  0.00      MEMB
ATOM    793  C34 POPC    8       3.834  -8.901  10.971  1.00  0.00      MEMB
ATOM    794  H4X POPC    8       4.791  -9.454  11.067  1.00  0.00      MEMB
ATOM    795  H4Y POPC    8       3.983  -7.841  11.287  1.00  0.00      MEMB
ATOM    796  C35 POPC    8       3.372  -8.838   9.520  1.00  0.00      MEMB
ATOM    797  H5X POPC    8       4.098  -8.282   8.884  1.00  0.00      MEMB
ATOM    798  H5Y POPC    8       2.434  -8.236   9.557  1.00  0.00      MEMB
ATOM    799  C36 POPC    8       3.050 -10.211   8.914  1.00  0.00      MEMB
ATOM    800  H6X POPC    8       2.283 -10.689   9.561  1.00  0.00      MEMB
ATOM    801  H6Y POPC    8       3.921 -10.892   8.909  1.00  0.00      MEMB
ATOM    802  C37 POPC    8       2.416 -10.081   7.528  1.00  0.00      MEMB
ATOM    803  H7X POPC    8       1.812  -9.145   7.581  1.00  0.00      MEMB
ATOM    804  H7Y POPC    8       1.713 -10.932   7.357  1.00  0.00      MEMB
ATOM    805  C38 POPC    8       3.395 -10.042   6.338  1.00  0.00      MEMB
ATOM    806  H8X POPC    8       3.832 -11.049   6.175  1.00  0.00      MEMB
ATOM    807  H8Y POPC    8       4.271  -9.395   6.535  1.00  0.00      MEMB
ATOM    808  C39 POPC    8       2.622  -9.672   5.064  1.00  0.00      MEMB
ATOM    809  H9X POPC    8       2.048  -8.739   5.257  1.00  0.00      MEMB
ATOM    810  H9Y POPC    8       1.895 -10.519   4.955  1.00  0.00      MEMB
ATOM    811 C310 POPC    8       3.489  -9.412   3.815  1.00  0.00      MEMB
ATOM    812 H10X POPC    8       4.561  -9.263   4.060  1.00  0.00      MEMB
ATOM    813 H10Y POPC    8       3.134  -8.522   3.251  1.00  0.00      MEMB
ATOM    814 C311 POPC    8       3.421 -10.512   2.806  1.00  0.00      MEMB
ATOM    815 H11X POPC    8       3.318 -11.467   3.395  1.00  0.00      MEMB
ATOM    816 H11Y POPC    8       4.363 -10.552   2.205  1.00  0.00      MEMB
ATOM    817 C312 POPC    8       2.349 -10.240   1.720  1.00  0.00      MEMB
ATOM    818 H12X POPC    8       2.573 -10.866   0.822  1.00  0.00      MEMB
ATOM    819 H12Y POPC    8       2.450  -9.239   1.289  1.00  0.00      MEMB
ATOM    820 C313 POPC    8       0.915 -10.655   2.086  1.00  0.00      MEMB
ATOM    821 H13X POPC    8       0.467 -10.028   2.861  1.00  0.00      MEMB
ATOM    822 H13Y POPC    8       0.855 -11.725   2.417  1.00  0.00      MEMB
ATOM    823 C314 POPC    8       0.045 -10.543   0.870  1.00  0.00      MEMB
ATOM    824 H14X POPC    8      -0.947 -10.914   1.012  1.00  0.00      MEMB
ATOM    825 H14Y POPC    8       0.455 -11.337   0.232  1.00  0.00      MEMB
ATOM    826 C315 POPC    8      -0.004  -9.145   0.220  1.00  0.00      MEMB
ATOM    827 H15X POPC    8       1.033  -9.151  -0.045  1.00  0.00      MEMB
ATOM    828 H15Y POPC    8       0.099  -8.254   0.827  1.00  0.00      MEMB
ATOM    829 C316 POPC    8      -1.019  -8.748  -0.900  1.00  0.00      MEMB
ATOM    830 H16X POPC    8      -1.279  -9.395  -1.668  1.00  0.00      MEMB
ATOM    831 H16Y POPC    8      -0.746  -8.000  -1.625  1.00  0.00      MEMB
ATOM    832 H16Z POPC    8      -2.017  -8.618  -0.633  1.00  0.00      MEMB
ATOM    833  C3  CHL1    9      11.246  -4.842  17.303  1.00  0.00      MEMB
ATOM    834  H3  CHL1    9      12.100  -4.242  16.922  1.00  0.00      MEMB
ATOM    835  O3  CHL1    9      11.057  -4.469  18.646  1.00  0.00      MEMB
ATOM    836  H3' CHL1    9      11.930  -4.609  19.023  1.00  0.00      MEMB
ATOM    837  C4  CHL1    9       9.958  -4.638  16.475  1.00  0.00      MEMB
ATOM    838  H4A CHL1    9       9.169  -5.188  17.005  1.00  0.00      MEMB
ATOM    839  H4B CHL1    9       9.640  -3.564  16.485  1.00  0.00      MEMB
ATOM    840  C5  CHL1    9      10.011  -5.212  15.078  1.00  0.00      MEMB
ATOM    841  C6  CHL1    9       9.616  -4.461  14.052  1.00  0.00      MEMB
ATOM    842  H6  CHL1    9       9.189  -3.469  14.276  1.00  0.00      MEMB
ATOM    843  C7  CHL1    9       9.763  -4.922  12.632  1.00  0.00      MEMB
ATOM    844  H7A CHL1    9       8.940  -4.588  11.970  1.00  0.00      MEMB
ATOM    845  H7B CHL1    9      10.715  -4.462  12.289  1.00  0.00      MEMB
ATOM    846  C8  CHL1    9       9.947  -6.451  12.453  1.00  0.00      MEMB
ATOM    847  H8  CHL1    9       8.986  -6.959  12.670  1.00  0.00      MEMB
ATOM    848  C14 CHL1    9      10.362  -6.758  11.016  1.00  0.00      MEMB
ATOM    849  H14 CHL1    9      11.338  -6.218  10.898  1.00  0.00      MEMB
ATOM    850  C15 CHL1    9       9.462  -6.279   9.847  1.00  0.00      MEMB
ATOM    851 H15A CHL1    9       8.398  -6.490  10.079  1.00  0.00      MEMB
ATOM    852 H15B CHL1    9       9.626  -5.213   9.593  1.00  0.00      MEMB
ATOM    853  C16 CHL1    9       9.824  -7.141   8.639  1.00  0.00      MEMB
ATOM    854 H16A CHL1    9       8.924  -7.638   8.213  1.00  0.00      MEMB
ATOM    855 H16B CHL1    9      10.221  -6.518   7.808  1.00  0.00      MEMB
ATOM    856  C17 CHL1    9      10.774  -8.229   9.220  1.00  0.00      MEMB
ATOM    857  H17 CHL1    9      11.813  -7.854   9.090  1.00  0.00      MEMB
ATOM    858  C13 CHL1    9      10.613  -8.228  10.754  1.00  0.00      MEMB
ATOM    859  C18 CHL1    9       9.406  -9.107  11.119  1.00  0.00      MEMB
ATOM    860 H18A CHL1    9       8.627  -8.958  10.348  1.00  0.00      MEMB
ATOM    861 H18B CHL1    9       9.721 -10.170  11.137  1.00  0.00      MEMB
ATOM    862 H18C CHL1    9       8.993  -8.921  12.126  1.00  0.00      MEMB
ATOM    863  C12 CHL1    9      11.808  -8.621  11.606  1.00  0.00      MEMB
ATOM    864 H12A CHL1    9      11.931  -9.711  11.575  1.00  0.00      MEMB
ATOM    865 H12B CHL1    9      12.727  -8.149  11.196  1.00  0.00      MEMB
ATOM    866  C11 CHL1    9      11.575  -8.335  13.105  1.00  0.00      MEMB
ATOM    867 H11A CHL1    9      10.967  -9.161  13.524  1.00  0.00      MEMB
ATOM    868 H11B CHL1    9      12.579  -8.422  13.558  1.00  0.00      MEMB
ATOM    869  C9  CHL1    9      11.022  -6.923  13.432  1.00  0.00      MEMB
ATOM    870  H9  CHL1    9      11.905  -6.268  13.237  1.00  0.00      MEMB
ATOM    871  C10 CHL1    9      10.651  -6.613  14.912  1.00  0.00      MEMB
ATOM    872  C19 CHL1    9       9.620  -7.674  15.387  1.00  0.00      MEMB
ATOM    873 H19A CHL1    9       8.722  -7.723  14.731  1.00  0.00      MEMB
ATOM    874 H19B CHL1    9      10.119  -8.656  15.381  1.00  0.00      MEMB
ATOM    875 H19C CHL1    9       9.307  -7.502  16.436  1.00  0.00      MEMB
ATOM    876  C1  CHL1    9      11.929  -6.683  15.798  1.00  0.00      MEMB
ATOM    877  H1A CHL1    9      12.389  -7.683  15.761  1.00  0.00      MEMB
ATOM    878  H1B CHL1    9      12.731  -6.016  15.403  1.00  0.00      MEMB
ATOM    879  C2  CHL1    9      11.690  -6.304  17.265  1.00  0.00      MEMB
ATOM    880  H2A CHL1    9      12.667  -6.386  17.782  1.00  0.00      MEMB
ATOM    881  H2B CHL1    9      10.977  -6.981  17.784  1.00  0.00      MEMB
ATOM    882  C20 CHL1    9      10.591  -9.540   8.480  1.00  0.00      MEMB
ATOM    883  H20 CHL1    9       9.616  -9.998   8.485  1.00  0.00      MEMB
ATOM    884  C21 CHL1    9      11.411 -10.627   9.154  1.00  0.00      MEMB
ATOM    885 H21A CHL1    9      11.209 -11.035  10.095  1.00  0.00      MEMB
ATOM    886 H21B CHL1    9      12.319 -10.132   9.575  1.00  0.00      MEMB
ATOM    887 H21C CHL1    9      11.534 -11.552   8.554  1.00  0.00      MEMB
ATOM    888  C22 CHL1    9      10.746  -9.286   6.985  1.00  0.00      MEMB
ATOM    889 H22A CHL1    9      10.252  -8.448   6.528  1.00  0.00      MEMB
ATOM    890 H22B CHL1    9      11.729  -8.789   6.828  1.00  0.00      MEMB
ATOM    891  C23 CHL1    9      10.239 -10.425   6.044  1.00  0.00      MEMB
ATOM    892 H23A CHL1    9      10.633 -11.404   6.158  1.00  0.00      MEMB
ATOM    893 H23B CHL1    9       9.740 -11.276   6.468  1.00  0.00      MEMB
ATOM    894  C24 CHL1    9      10.204 -10.022   4.594  1.00  0.00      MEMB
ATOM    895 H24A CHL1    9       9.382  -9.362   4.389  1.00  0.00      MEMB
ATOM    896 H24B CHL1    9      10.974  -9.232   4.444  1.00  0.00      MEMB
ATOM    897  C25 CHL1    9      10.027 -11.179   3.539  1.00  0.00      MEMB
ATOM    898  H25 CHL1    9       9.619 -12.084   4.066  1.00  0.00      MEMB
ATOM    899  C26 CHL1    9       9.767 -10.671   2.175  1.00  0.00      MEMB
ATOM    900 H26A CHL1    9      10.507 -10.017   1.770  1.00  0.00      MEMB
ATOM    901 H26B CHL1    9       9.747 -11.539   1.392  1.00  0.00      MEMB
ATOM    902 H26C CHL1    9       8.854 -10.200   2.427  1.00  0.00      MEMB
ATOM    903  C27 CHL1    9      10.642 -12.284   3.059  1.00  0.00      MEMB
ATOM    904 H27A CHL1    9      11.330 -13.164   3.681  1.00  0.00      MEMB
ATOM    905 H27B CHL1    9      10.918 -12.461   2.134  1.00  0.00      MEMB
ATOM    906 H27C CHL1    9      11.325 -11.403   2.796  1.00  0.00      MEMB
ATOM    907  C3  CHL1   10      -0.203  13.007  17.320  1.00  0.00      MEMB
ATOM    908  H3  CHL1   10       0.056  11.933  17.189  1.00  0.00      MEMB
ATOM    909  O3  CHL1   10      -0.086  13.374  18.681  1.00  0.00      MEMB
ATOM    910  H3' CHL1   10      -0.492  12.645  19.193  1.00  0.00      MEMB
ATOM    911  C4  CHL1   10       0.780  13.853  16.494  1.00  0.00      MEMB
ATOM    912  H4A CHL1   10       0.586  14.891  16.813  1.00  0.00      MEMB
ATOM    913  H4B CHL1   10       1.841  13.702  16.774  1.00  0.00      MEMB
ATOM    914  C5  CHL1   10       0.602  13.698  15.002  1.00  0.00      MEMB
ATOM    915  C6  CHL1   10       1.604  13.345  14.192  1.00  0.00      MEMB
ATOM    916  H6  CHL1   10       2.595  13.155  14.608  1.00  0.00      MEMB
ATOM    917  C7  CHL1   10       1.515  13.361  12.699  1.00  0.00      MEMB
ATOM    918  H7A CHL1   10       2.410  13.845  12.271  1.00  0.00      MEMB
ATOM    919  H7B CHL1   10       1.488  12.320  12.303  1.00  0.00      MEMB
ATOM    920  C8  CHL1   10       0.252  14.039  12.151  1.00  0.00      MEMB
ATOM    921  H8  CHL1   10       0.314  15.155  12.211  1.00  0.00      MEMB
ATOM    922  C14 CHL1   10       0.153  13.577  10.693  1.00  0.00      MEMB
ATOM    923  H14 CHL1   10       0.110  12.482  10.689  1.00  0.00      MEMB
ATOM    924  C15 CHL1   10       1.256  14.033   9.706  1.00  0.00      MEMB
ATOM    925 H15A CHL1   10       1.500  15.095   9.937  1.00  0.00      MEMB
ATOM    926 H15B CHL1   10       2.136  13.396   9.848  1.00  0.00      MEMB
ATOM    927  C16 CHL1   10       0.625  14.004   8.296  1.00  0.00      MEMB
ATOM    928 H16A CHL1   10       0.651  15.045   7.866  1.00  0.00      MEMB
ATOM    929 H16B CHL1   10       1.048  13.288   7.573  1.00  0.00      MEMB
ATOM    930  C17 CHL1   10      -0.825  13.529   8.530  1.00  0.00      MEMB
ATOM    931  H17 CHL1   10      -0.917  12.454   8.512  1.00  0.00      MEMB
ATOM    932  C13 CHL1   10      -1.066  13.885   9.990  1.00  0.00      MEMB
ATOM    933  C18 CHL1   10      -0.961  15.222   9.969  1.00  0.00      MEMB
ATOM    934 H18A CHL1   10      -1.285  15.544  10.960  1.00  0.00      MEMB
ATOM    935 H18B CHL1   10      -0.177  15.941   9.735  1.00  0.00      MEMB
ATOM    936 H18C CHL1   10      -1.745  15.385   9.193  1.00  0.00      MEMB
ATOM    937  C12 CHL1   10      -2.285  13.519  10.793  1.00  0.00      MEMB
ATOM    938 H12A CHL1   10      -3.253  13.879  10.381  1.00  0.00      MEMB
ATOM    939 H12B CHL1   10      -2.163  12.455  10.632  1.00  0.00      MEMB
ATOM    940  C11 CHL1   10      -2.257  13.888  12.288  1.00  0.00      MEMB
ATOM    941 H11A CHL1   10      -2.574  14.927  12.395  1.00  0.00      MEMB
ATOM    942 H11B CHL1   10      -3.056  13.483  12.860  1.00  0.00      MEMB
ATOM    943  C9  CHL1   10      -0.926  13.554  12.988  1.00  0.00      MEMB
ATOM    944  H9  CHL1   10      -0.830  12.435  13.014  1.00  0.00      MEMB
ATOM    945  C10 CHL1   10      -0.801  13.956  14.492  1.00  0.00      MEMB
ATOM    946  C19 CHL1   10      -1.196  15.417  14.734  1.00  0.00      MEMB
ATOM    947 H19A CHL1   10      -0.517  16.110  14.198  1.00  0.00      MEMB
ATOM    948 H19B CHL1   10      -2.263  15.576  14.487  1.00  0.00      MEMB
ATOM    949 H19C CHL1   10      -1.136  15.657  15.811  1.00  0.00      MEMB
ATOM    950  C1  CHL1   10      -1.703  13.092  15.369  1.00  0.00      MEMB
ATOM    951  H1A CHL1   10      -2.744  13.291  15.022  1.00  0.00      MEMB
ATOM    952  H1B CHL1   10      -1.378  12.031  15.234  1.00  0.00      MEMB
ATOM    953  C2  CHL1   10      -1.654  13.197  16.868  1.00  0.00      MEMB
ATOM    954  H2A CHL1   10      -2.318  12.393  17.263  1.00  0.00      MEMB
ATOM    955  H2B CHL1   10      -2.086  14.161  17.176  1.00  0.00      MEMB
ATOM    956  C20 CHL1   10      -1.698  13.913   7.368  1.00  0.00      MEMB
ATOM    957  H20 CHL1   10      -1.673  14.883   7.351  1.00  0.00      MEMB
ATOM    958  C21 CHL1   10      -3.089  13.740   7.620  1.00  0.00      MEMB
ATOM    959 H21A CHL1   10      -3.671  14.123   8.485  1.00  0.00      MEMB
ATOM    960 H21B CHL1   10      -2.846  12.692   7.836  1.00  0.00      MEMB
ATOM    961 H21C CHL1   10      -3.813  13.818   6.776  1.00  0.00      MEMB
ATOM    962  C22 CHL1   10      -1.239  13.557   5.975  1.00  0.00      MEMB
ATOM    963 H22A CHL1   10      -0.257  14.061   5.839  1.00  0.00      MEMB
ATOM    964 H22B CHL1   10      -1.062  12.483   6.062  1.00  0.00      MEMB
ATOM    965  C23 CHL1   10      -2.194  13.873   4.808  1.00  0.00      MEMB
ATOM    966 H23A CHL1   10      -3.212  13.419   4.877  1.00  0.00      MEMB
ATOM    967 H23B CHL1   10      -2.356  14.943   4.665  1.00  0.00      MEMB
ATOM    968  C24 CHL1   10      -1.665  13.322   3.489  1.00  0.00      MEMB
ATOM    969 H24A CHL1   10      -1.617  12.230   3.639  1.00  0.00      MEMB
ATOM    970 H24B CHL1   10      -2.479  13.524   2.762  1.00  0.00      MEMB
ATOM    971  C25 CHL1   10      -0.290  13.881   2.981  1.00  0.00      MEMB
ATOM    972  H25 CHL1   10       0.454  13.831   3.784  1.00  0.00      MEMB
ATOM    973  C26 CHL1   10       0.199  13.324   1.660  1.00  0.00      MEMB
ATOM    974 H26A CHL1   10       0.975  13.960   1.182  1.00  0.00      MEMB
ATOM    975 H26B CHL1   10       0.582  12.316   1.820  1.00  0.00      MEMB
ATOM    976 H26C CHL1   10      -0.580  13.296   0.908  1.00  0.00      MEMB
ATOM    977  C27 CHL1   10      -0.330  15.306   2.694  1.00  0.00      MEMB
ATOM    978 H27A CHL1   10      -0.003  15.798   1.763  1.00  0.00      MEMB
ATOM    979 H27B CHL1   10      -1.351  15.151   2.333  1.00  0.00      MEMB
ATOM    980 H27C CHL1   10      -0.319  15.926   3.627  1.00  0.00      MEMB
ATOM    981  N   POPC   11     -14.842  -0.991  19.331  1.00  0.00      MEMB
ATOM    982  C12 POPC   11     -13.667  -0.739  20.266  1.00  0.00      MEMB
ATOM    983 H12A POPC   11     -12.853  -1.396  20.001  1.00  0.00      MEMB
ATOM    984 H12B POPC   11     -13.943  -1.067  21.266  1.00  0.00      MEMB
ATOM    985  C13 POPC   11     -15.782   0.156  19.422  1.00  0.00      MEMB
ATOM    986 H13A POPC   11     -15.259   1.072  19.098  1.00  0.00      MEMB
ATOM    987 H13B POPC   11     -16.671  -0.018  18.853  1.00  0.00      MEMB
ATOM    988 H13C POPC   11     -16.051   0.299  20.454  1.00  0.00      MEMB
ATOM    989  C14 POPC   11     -14.345  -1.114  17.935  1.00  0.00      MEMB
ATOM    990 H14A POPC   11     -13.592  -1.893  17.903  1.00  0.00      MEMB
ATOM    991 H14B POPC   11     -15.141  -1.363  17.252  1.00  0.00      MEMB
ATOM    992 H14C POPC   11     -13.899  -0.168  17.636  1.00  0.00      MEMB
ATOM    993  C15 POPC   11     -15.452  -2.300  19.686  1.00  0.00      MEMB
ATOM    994 H15A POPC   11     -15.920  -2.305  20.658  1.00  0.00      MEMB
ATOM    995 H15B POPC   11     -14.632  -3.023  19.769  1.00  0.00      MEMB
ATOM    996 H15C POPC   11     -16.140  -2.658  18.930  1.00  0.00      MEMB
ATOM    997  C11 POPC   11     -13.139   0.710  20.315  1.00  0.00      MEMB
ATOM    998 H11A POPC   11     -12.297   0.863  20.956  1.00  0.00      MEMB
ATOM    999 H11B POPC   11     -13.822   1.288  20.887  1.00  0.00      MEMB
ATOM   1000  P   POPC   11     -11.547   1.569  18.452  1.00  0.00      MEMB
ATOM   1001  O13 POPC   11     -11.280   0.423  17.562  1.00  0.00      MEMB
ATOM   1002  O14 POPC   11     -10.577   1.896  19.535  1.00  0.00      MEMB
ATOM   1003  O12 POPC   11     -12.981   1.337  19.061  1.00  0.00      MEMB
ATOM   1004  O11 POPC   11     -11.820   2.823  17.549  1.00  0.00      MEMB
ATOM   1005  C1  POPC   11     -12.707   3.884  17.862  1.00  0.00      MEMB
ATOM   1006  HA  POPC   11     -12.086   4.786  18.033  1.00  0.00      MEMB
ATOM   1007  HB  POPC   11     -13.351   3.663  18.741  1.00  0.00      MEMB
ATOM   1008  C2  POPC   11     -13.626   4.277  16.685  1.00  0.00      MEMB
ATOM   1009  HS  POPC   11     -14.333   5.076  17.024  1.00  0.00      MEMB
ATOM   1010  O21 POPC   11     -14.304   3.155  16.127  1.00  0.00      MEMB
ATOM   1011  C21 POPC   11     -15.307   2.559  16.700  1.00  0.00      MEMB
ATOM   1012  O22 POPC   11     -15.816   2.787  17.785  1.00  0.00      MEMB
ATOM   1013  C22 POPC   11     -15.930   1.620  15.643  1.00  0.00      MEMB
ATOM   1014  H2R POPC   11     -16.547   2.294  15.015  1.00  0.00      MEMB
ATOM   1015  H2S POPC   11     -16.617   0.895  16.110  1.00  0.00      MEMB
ATOM   1016  C3  POPC   11     -12.787   4.897  15.549  1.00  0.00      MEMB
ATOM   1017  HX  POPC   11     -12.340   5.805  15.888  1.00  0.00      MEMB
ATOM   1018  HY  POPC   11     -13.458   5.242  14.735  1.00  0.00      MEMB
ATOM   1019  O31 POPC   11     -11.701   4.051  15.155  1.00  0.00      MEMB
ATOM   1020  C31 POPC   11     -11.448   4.106  13.884  1.00  0.00      MEMB
ATOM   1021  O32 POPC   11     -11.967   4.827  13.057  1.00  0.00      MEMB
ATOM   1022  C32 POPC   11     -10.421   3.162  13.465  1.00  0.00      MEMB
ATOM   1023  H2X POPC   11      -9.412   3.454  13.572  1.00  0.00      MEMB
ATOM   1024  H2Y POPC   11     -10.239   3.409  12.437  1.00  0.00      MEMB
ATOM   1025  C23 POPC   11     -14.875   0.943  14.733  1.00  0.00      MEMB
ATOM   1026  H3R POPC   11     -14.136   0.357  15.338  1.00  0.00      MEMB
ATOM   1027  H3S POPC   11     -14.398   1.764  14.148  1.00  0.00      MEMB
ATOM   1028  C24 POPC   11     -15.454   0.007  13.682  1.00  0.00      MEMB
ATOM   1029  H4R POPC   11     -16.034   0.595  12.945  1.00  0.00      MEMB
ATOM   1030  H4S POPC   11     -16.100  -0.685  14.265  1.00  0.00      MEMB
ATOM   1031  C25 POPC   11     -14.375  -0.814  12.971  1.00  0.00      MEMB
ATOM   1032  H5R POPC   11     -13.959  -1.392  13.812  1.00  0.00      MEMB
ATOM   1033  H5S POPC   11     -13.539  -0.279  12.524  1.00  0.00      MEMB
ATOM   1034  C26 POPC   11     -14.884  -1.800  11.948  1.00  0.00      MEMB
ATOM   1035  H6R POPC   11     -15.838  -1.968  12.392  1.00  0.00      MEMB
ATOM   1036  H6S POPC   11     -14.249  -2.713  11.897  1.00  0.00      MEMB
ATOM   1037  C27 POPC   11     -15.309  -1.384  10.573  1.00  0.00      MEMB
ATOM   1038  H7R POPC   11     -16.238  -0.769  10.640  1.00  0.00      MEMB
ATOM   1039  H7S POPC   11     -15.506  -2.350  10.046  1.00  0.00      MEMB
ATOM   1040  C28 POPC   11     -14.163  -0.631   9.952  1.00  0.00      MEMB
ATOM   1041  H8R POPC   11     -13.265  -1.288  10.047  1.00  0.00      MEMB
ATOM   1042  H8S POPC   11     -14.001   0.267  10.579  1.00  0.00      MEMB
ATOM   1043  C29 POPC   11     -14.357  -0.257   8.522  1.00  0.00      MEMB
ATOM   1044  H91 POPC   11     -14.049  -1.040   7.827  1.00  0.00      MEMB
ATOM   1045 C210 POPC   11     -14.804   0.897   8.019  1.00  0.00      MEMB
ATOM   1046 H101 POPC   11     -14.835   1.006   6.923  1.00  0.00      MEMB
ATOM   1047 C211 POPC   11     -15.237   2.132   8.758  1.00  0.00      MEMB
ATOM   1048 H11R POPC   11     -15.356   2.019   9.864  1.00  0.00      MEMB
ATOM   1049 H11S POPC   11     -16.239   2.372   8.343  1.00  0.00      MEMB
ATOM   1050 C212 POPC   11     -14.216   3.232   8.423  1.00  0.00      MEMB
ATOM   1051 H12R POPC   11     -13.172   2.832   8.454  1.00  0.00      MEMB
ATOM   1052 H12S POPC   11     -14.231   4.064   9.163  1.00  0.00      MEMB
ATOM   1053 C213 POPC   11     -14.474   3.792   7.022  1.00  0.00      MEMB
ATOM   1054 H13R POPC   11     -15.526   4.133   6.896  1.00  0.00      MEMB
ATOM   1055 H13S POPC   11     -14.403   2.983   6.271  1.00  0.00      MEMB
ATOM   1056 C214 POPC   11     -13.543   4.954   6.693  1.00  0.00      MEMB
ATOM   1057 H14R POPC   11     -12.460   4.770   6.888  1.00  0.00      MEMB
ATOM   1058 H14S POPC   11     -13.892   5.819   7.301  1.00  0.00      MEMB
ATOM   1059 C215 POPC   11     -13.758   5.417   5.269  1.00  0.00      MEMB
ATOM   1060 H15R POPC   11     -13.579   6.516   5.278  1.00  0.00      MEMB
ATOM   1061 H15S POPC   11     -14.841   5.263   5.067  1.00  0.00      MEMB
ATOM   1062 C216 POPC   11     -12.848   4.685   4.268  1.00  0.00      MEMB
ATOM   1063 H16R POPC   11     -13.002   3.587   4.349  1.00  0.00      MEMB
ATOM   1064 H16S POPC   11     -11.789   4.860   4.571  1.00  0.00      MEMB
ATOM   1065 C217 POPC   11     -13.075   5.185   2.829  1.00  0.00      MEMB
ATOM   1066 H17R POPC   11     -12.580   6.170   2.764  1.00  0.00      MEMB
ATOM   1067 H17S POPC   11     -14.151   5.413   2.667  1.00  0.00      MEMB
ATOM   1068 C218 POPC   11     -12.590   4.303   1.664  1.00  0.00      MEMB
ATOM   1069 H18R POPC   11     -13.284   3.460   1.464  1.00  0.00      MEMB
ATOM   1070 H18S POPC   11     -11.564   3.910   1.808  1.00  0.00      MEMB
ATOM   1071 H18T POPC   11     -12.564   4.912   0.737  1.00  0.00      MEMB
ATOM   1072  C33 POPC   11     -10.763   1.753  13.815  1.00  0.00      MEMB
ATOM   1073  H3X POPC   11     -11.521   1.340  13.181  1.00  0.00      MEMB
ATOM   1074  H3Y POPC   11     -11.187   1.680  14.852  1.00  0.00      MEMB
ATOM   1075  C34 POPC   11      -9.606   0.821  13.719  1.00  0.00      MEMB
ATOM   1076  H4X POPC   11      -9.875  -0.172  14.037  1.00  0.00      MEMB
ATOM   1077  H4Y POPC   11      -8.593   1.196  14.061  1.00  0.00      MEMB
ATOM   1078  C35 POPC   11      -9.106   0.082  12.681  1.00  0.00      MEMB
ATOM   1079  H5X POPC   11      -8.149  -0.528  13.068  1.00  0.00      MEMB
ATOM   1080  H5Y POPC   11      -8.871   1.097  12.464  1.00  0.00      MEMB
ATOM   1081  C36 POPC   11      -9.856   0.056  11.300  1.00  0.00      MEMB
ATOM   1082  H6X POPC   11     -10.398   1.057  11.167  1.00  0.00      MEMB
ATOM   1083  H6Y POPC   11     -10.205  -0.890  11.645  1.00  0.00      MEMB
ATOM   1084  C37 POPC   11      -9.157  -0.240   9.867  1.00  0.00      MEMB
ATOM   1085  H7X POPC   11      -8.384  -1.119   9.954  1.00  0.00      MEMB
ATOM   1086  H7Y POPC   11      -8.625   0.781   9.482  1.00  0.00      MEMB
ATOM   1087  C38 POPC   11      -9.727  -0.530   8.636  1.00  0.00      MEMB
ATOM   1088  H8X POPC   11     -10.120  -1.381   9.165  1.00  0.00      MEMB
ATOM   1089  H8Y POPC   11      -9.204  -0.999   7.759  1.00  0.00      MEMB
ATOM   1090  C39 POPC   11     -10.138   0.835   8.211  1.00  0.00      MEMB
ATOM   1091  H9X POPC   11      -9.413   1.622   7.866  1.00  0.00      MEMB
ATOM   1092  H9Y POPC   11     -10.513   1.392   9.097  1.00  0.00      MEMB
ATOM   1093 C310 POPC   11     -10.988   0.292   7.147  1.00  0.00      MEMB
ATOM   1094 H10X POPC   11     -11.677   1.115   7.046  1.00  0.00      MEMB
ATOM   1095 H10Y POPC   11     -11.528  -0.596   7.553  1.00  0.00      MEMB
ATOM   1096 C311 POPC   11     -10.323  -0.227   5.842  1.00  0.00      MEMB
ATOM   1097 H11X POPC   11      -9.660  -1.105   5.980  1.00  0.00      MEMB
ATOM   1098 H11Y POPC   11      -9.701   0.597   5.433  1.00  0.00      MEMB
ATOM   1099 C312 POPC   11     -11.364  -0.805   4.876  1.00  0.00      MEMB
ATOM   1100 H12X POPC   11     -11.914  -1.654   5.344  1.00  0.00      MEMB
ATOM   1101 H12Y POPC   11     -10.915  -1.284   3.978  1.00  0.00      MEMB
ATOM   1102 C313 POPC   11     -12.245   0.359   4.453  1.00  0.00      MEMB
ATOM   1103 H13X POPC   11     -11.555   1.215   4.259  1.00  0.00      MEMB
ATOM   1104 H13Y POPC   11     -12.922   0.645   5.290  1.00  0.00      MEMB
ATOM   1105 C314 POPC   11     -12.955   0.151   3.139  1.00  0.00      MEMB
ATOM   1106 H14X POPC   11     -12.274  -0.296   2.376  1.00  0.00      MEMB
ATOM   1107 H14Y POPC   11     -13.332   1.102   2.700  1.00  0.00      MEMB
ATOM   1108 C315 POPC   11     -14.054  -0.821   3.202  1.00  0.00      MEMB
ATOM   1109 H15X POPC   11     -14.893  -0.611   3.909  1.00  0.00      MEMB
ATOM   1110 H15Y POPC   11     -13.634  -1.843   3.401  1.00  0.00      MEMB
ATOM   1111 C316 POPC   11     -14.597  -0.767   1.826  1.00  0.00      MEMB
ATOM   1112 H16X POPC   11     -15.334   0.032   1.598  1.00  0.00      MEMB
ATOM   1113 H16Y POPC   11     -15.184  -1.573   2.071  1.00  0.00      MEMB
ATOM   1114 H16Z POPC   11     -13.956  -1.159   1.017  1.00  0.00      MEMB
ATOM   1115  C3  CHL1   12       7.584  10.984  17.328  1.00  0.00      MEMB
ATOM   1116  H3  CHL1   12       7.079  11.752  16.697  1.00  0.00      MEMB
ATOM   1117  O3  CHL1   12       7.075  11.043  18.654  1.00  0.00      MEMB
ATOM   1118  H3' CHL1   12       7.630  10.490  19.213  1.00  0.00      MEMB
ATOM   1119  C4  CHL1   12       7.233   9.625  16.719  1.00  0.00      MEMB
ATOM   1120  H4A CHL1   12       7.661   8.886  17.426  1.00  0.00      MEMB
ATOM   1121  H4B CHL1   12       6.126   9.517  16.725  1.00  0.00      MEMB
ATOM   1122  C5  CHL1   12       7.764   9.476  15.311  1.00  0.00      MEMB
ATOM   1123  C6  CHL1   12       6.961   9.209  14.259  1.00  0.00      MEMB
ATOM   1124  H6  CHL1   12       5.892   9.007  14.414  1.00  0.00      MEMB
ATOM   1125  C7  CHL1   12       7.443   8.992  12.855  1.00  0.00      MEMB
ATOM   1126  H7A CHL1   12       6.951   8.080  12.448  1.00  0.00      MEMB
ATOM   1127  H7B CHL1   12       7.183   9.885  12.237  1.00  0.00      MEMB
ATOM   1128  C8  CHL1   12       8.971   8.744  12.838  1.00  0.00      MEMB
ATOM   1129  H8  CHL1   12       9.128   7.745  13.255  1.00  0.00      MEMB
ATOM   1130  C14 CHL1   12       9.548   8.861  11.437  1.00  0.00      MEMB
ATOM   1131  H14 CHL1   12       9.387   9.941  11.164  1.00  0.00      MEMB
ATOM   1132  C15 CHL1   12       8.933   8.096  10.277  1.00  0.00      MEMB
ATOM   1133 H15A CHL1   12       8.655   7.074  10.557  1.00  0.00      MEMB
ATOM   1134 H15B CHL1   12       8.019   8.607   9.945  1.00  0.00      MEMB
ATOM   1135  C16 CHL1   12      10.032   8.036   9.226  1.00  0.00      MEMB
ATOM   1136 H16A CHL1   12      10.349   6.985   9.087  1.00  0.00      MEMB
ATOM   1137 H16B CHL1   12       9.763   8.487   8.263  1.00  0.00      MEMB
ATOM   1138  C17 CHL1   12      11.233   8.728   9.796  1.00  0.00      MEMB
ATOM   1139  H17 CHL1   12      11.224   9.803   9.462  1.00  0.00      MEMB
ATOM   1140  C13 CHL1   12      11.022   8.652  11.325  1.00  0.00      MEMB
ATOM   1141  C18 CHL1   12      11.527   7.287  11.881  1.00  0.00      MEMB
ATOM   1142 H18A CHL1   12      12.621   7.176  11.734  1.00  0.00      MEMB
ATOM   1143 H18B CHL1   12      11.401   7.157  12.961  1.00  0.00      MEMB
ATOM   1144 H18C CHL1   12      10.980   6.457  11.433  1.00  0.00      MEMB
ATOM   1145  C12 CHL1   12      11.530   9.796  12.124  1.00  0.00      MEMB
ATOM   1146 H12A CHL1   12      12.545   9.538  12.070  1.00  0.00      MEMB
ATOM   1147 H12B CHL1   12      11.355  10.766  11.627  1.00  0.00      MEMB
ATOM   1148  C11 CHL1   12      11.166   9.772  13.557  1.00  0.00      MEMB
ATOM   1149 H11A CHL1   12      11.622   8.843  13.927  1.00  0.00      MEMB
ATOM   1150 H11B CHL1   12      11.585  10.621  14.112  1.00  0.00      MEMB
ATOM   1151  C9  CHL1   12       9.673   9.757  13.736  1.00  0.00      MEMB
ATOM   1152  H9  CHL1   12       9.325  10.729  13.322  1.00  0.00      MEMB
ATOM   1153  C10 CHL1   12       9.277   9.693  15.214  1.00  0.00      MEMB
ATOM   1154  C19 CHL1   12       9.948   8.454  15.852  1.00  0.00      MEMB
ATOM   1155 H19A CHL1   12      11.050   8.480  15.861  1.00  0.00      MEMB
ATOM   1156 H19B CHL1   12       9.620   8.299  16.894  1.00  0.00      MEMB
ATOM   1157 H19C CHL1   12       9.672   7.576  15.263  1.00  0.00      MEMB
ATOM   1158  C1  CHL1   12       9.726  10.989  15.959  1.00  0.00      MEMB
ATOM   1159  H1A CHL1   12      10.828  10.969  16.099  1.00  0.00      MEMB
ATOM   1160  H1B CHL1   12       9.482  11.869  15.326  1.00  0.00      MEMB
ATOM   1161  C2  CHL1   12       9.097  11.238  17.341  1.00  0.00      MEMB
ATOM   1162  H2A CHL1   12       9.266  12.302  17.627  1.00  0.00      MEMB
ATOM   1163  H2B CHL1   12       9.616  10.601  18.088  1.00  0.00      MEMB
ATOM   1164  C20 CHL1   12      12.386   8.013   9.209  1.00  0.00      MEMB
ATOM   1165  H20 CHL1   12      12.765   7.099   9.692  1.00  0.00      MEMB
ATOM   1166  C21 CHL1   12      13.251   8.787   9.681  1.00  0.00      MEMB
ATOM   1167 H21A CHL1   12      13.501   8.890  10.666  1.00  0.00      MEMB
ATOM   1168 H21B CHL1   12      13.203   9.826   9.334  1.00  0.00      MEMB
ATOM   1169 H21C CHL1   12      14.107   8.279   9.312  1.00  0.00      MEMB
ATOM   1170  C22 CHL1   12      12.684   7.990   7.705  1.00  0.00      MEMB
ATOM   1171 H22A CHL1   12      13.767   7.817   7.435  1.00  0.00      MEMB
ATOM   1172 H22B CHL1   12      12.173   7.064   7.480  1.00  0.00      MEMB
ATOM   1173  C23 CHL1   12      12.118   9.141   6.888  1.00  0.00      MEMB
ATOM   1174 H23A CHL1   12      11.194   9.578   7.236  1.00  0.00      MEMB
ATOM   1175 H23B CHL1   12      12.678  10.013   7.039  1.00  0.00      MEMB
ATOM   1176  C24 CHL1   12      12.144   8.797   5.406  1.00  0.00      MEMB
ATOM   1177 H24A CHL1   12      13.139   8.338   5.168  1.00  0.00      MEMB
ATOM   1178 H24B CHL1   12      11.440   7.969   5.299  1.00  0.00      MEMB
ATOM   1179  C25 CHL1   12      11.732   9.922   4.415  1.00  0.00      MEMB
ATOM   1180  H25 CHL1   12      11.807   9.485   3.400  1.00  0.00      MEMB
ATOM   1181  C26 CHL1   12      10.433  10.648   4.715  1.00  0.00      MEMB
ATOM   1182 H26A CHL1   12      10.540  11.364   5.563  1.00  0.00      MEMB
ATOM   1183 H26B CHL1   12      10.126  11.276   3.848  1.00  0.00      MEMB
ATOM   1184 H26C CHL1   12       9.681   9.890   4.970  1.00  0.00      MEMB
ATOM   1185  C27 CHL1   12      12.630  11.051   4.270  1.00  0.00      MEMB
ATOM   1186 H27A CHL1   12      12.436  11.774   3.483  1.00  0.00      MEMB
ATOM   1187 H27B CHL1   12      12.722  11.550   5.230  1.00  0.00      MEMB
ATOM   1188 H27C CHL1   12      13.550  10.634   3.904  1.00  0.00      MEMB
ATOM   1189  C3  CHL1   13     -12.372   7.733  17.327  1.00  0.00      MEMB
ATOM   1190  H3  CHL1   13     -12.943   6.785  17.366  1.00  0.00      MEMB
ATOM   1191  O3  CHL1   13     -12.364   8.141  18.689  1.00  0.00      MEMB
ATOM   1192  H3' CHL1   13     -12.937   7.500  19.127  1.00  0.00      MEMB
ATOM   1193  C4  CHL1   13     -10.914   7.501  16.848  1.00  0.00      MEMB
ATOM   1194  H4A CHL1   13     -10.289   8.318  17.255  1.00  0.00      MEMB
ATOM   1195  H4B CHL1   13     -10.579   6.572  17.372  1.00  0.00      MEMB
ATOM   1196  C5  CHL1   13     -10.661   7.410  15.339  1.00  0.00      MEMB
ATOM   1197  C6  CHL1   13      -9.833   6.474  14.836  1.00  0.00      MEMB
ATOM   1198  H6  CHL1   13      -9.331   5.750  15.502  1.00  0.00      MEMB
ATOM   1199  C7  CHL1   13      -9.451   6.392  13.382  1.00  0.00      MEMB
ATOM   1200  H7A CHL1   13      -8.378   6.191  13.301  1.00  0.00      MEMB
ATOM   1201  H7B CHL1   13      -9.852   5.516  12.878  1.00  0.00      MEMB
ATOM   1202  C8  CHL1   13      -9.905   7.588  12.511  1.00  0.00      MEMB
ATOM   1203  H8  CHL1   13      -9.184   8.396  12.743  1.00  0.00      MEMB
ATOM   1204  C14 CHL1   13      -9.856   7.239  10.999  1.00  0.00      MEMB
ATOM   1205  H14 CHL1   13     -10.569   6.382  10.910  1.00  0.00      MEMB
ATOM   1206  C15 CHL1   13      -8.619   6.628  10.315  1.00  0.00      MEMB
ATOM   1207 H15A CHL1   13      -7.744   7.154  10.732  1.00  0.00      MEMB
ATOM   1208 H15B CHL1   13      -8.597   5.539  10.510  1.00  0.00      MEMB
ATOM   1209  C16 CHL1   13      -8.773   6.883   8.791  1.00  0.00      MEMB
ATOM   1210 H16A CHL1   13      -7.942   7.503   8.397  1.00  0.00      MEMB
ATOM   1211 H16B CHL1   13      -8.762   5.949   8.188  1.00  0.00      MEMB
ATOM   1212  C17 CHL1   13     -10.058   7.737   8.659  1.00  0.00      MEMB
ATOM   1213  H17 CHL1   13     -10.917   7.037   8.595  1.00  0.00      MEMB
ATOM   1214  C13 CHL1   13     -10.275   8.381  10.071  1.00  0.00      MEMB
ATOM   1215  C18 CHL1   13      -9.299   9.578  10.270  1.00  0.00      MEMB
ATOM   1216 H18A CHL1   13      -9.249   9.912  11.328  1.00  0.00      MEMB
ATOM   1217 H18B CHL1   13      -8.293   9.218   9.991  1.00  0.00      MEMB
ATOM   1218 H18C CHL1   13      -9.549  10.470   9.658  1.00  0.00      MEMB
ATOM   1219  C12 CHL1   13     -11.726   8.703  10.464  1.00  0.00      MEMB
ATOM   1220 H12A CHL1   13     -12.160   9.499   9.839  1.00  0.00      MEMB
ATOM   1221 H12B CHL1   13     -12.329   7.770  10.380  1.00  0.00      MEMB
ATOM   1222  C11 CHL1   13     -11.861   9.156  11.926  1.00  0.00      MEMB
ATOM   1223 H11A CHL1   13     -11.315  10.104  12.030  1.00  0.00      MEMB
ATOM   1224 H11B CHL1   13     -12.926   9.381  12.139  1.00  0.00      MEMB
ATOM   1225  C9  CHL1   13     -11.333   8.072  12.907  1.00  0.00      MEMB
ATOM   1226  H9  CHL1   13     -12.052   7.239  12.696  1.00  0.00      MEMB
ATOM   1227  C10 CHL1   13     -11.473   8.390  14.441  1.00  0.00      MEMB
ATOM   1228  C19 CHL1   13     -10.890   9.808  14.741  1.00  0.00      MEMB
ATOM   1229 H19A CHL1   13     -10.740   9.986  15.829  1.00  0.00      MEMB
ATOM   1230 H19B CHL1   13      -9.910   9.935  14.245  1.00  0.00      MEMB
ATOM   1231 H19C CHL1   13     -11.573  10.612  14.395  1.00  0.00      MEMB
ATOM   1232  C1  CHL1   13     -12.976   8.353  14.887  1.00  0.00      MEMB
ATOM   1233  H1A CHL1   13     -13.566   9.079  14.293  1.00  0.00      MEMB
ATOM   1234  H1B CHL1   13     -13.509   7.407  14.665  1.00  0.00      MEMB
ATOM   1235  C2  CHL1   13     -13.147   8.688  16.390  1.00  0.00      MEMB
ATOM   1236  H2A CHL1   13     -14.223   8.585  16.627  1.00  0.00      MEMB
ATOM   1237  H2B CHL1   13     -12.844   9.746  16.544  1.00  0.00      MEMB
ATOM   1238  C20 CHL1   13     -10.095   8.552   7.345  1.00  0.00      MEMB
ATOM   1239  H20 CHL1   13      -9.182   9.186   7.257  1.00  0.00      MEMB
ATOM   1240  C21 CHL1   13     -11.322   9.480   7.373  1.00  0.00      MEMB
ATOM   1241 H21A CHL1   13     -11.412  10.127   6.481  1.00  0.00      MEMB
ATOM   1242 H21B CHL1   13     -11.131  10.171   8.215  1.00  0.00      MEMB
ATOM   1243 H21C CHL1   13     -12.282   8.933   7.526  1.00  0.00      MEMB
ATOM   1244  C22 CHL1   13     -10.059   7.640   6.088  1.00  0.00      MEMB
ATOM   1245 H22A CHL1   13      -9.084   7.100   6.083  1.00  0.00      MEMB
ATOM   1246 H22B CHL1   13     -10.902   6.911   6.112  1.00  0.00      MEMB
ATOM   1247  C23 CHL1   13     -10.195   8.369   4.740  1.00  0.00      MEMB
ATOM   1248 H23A CHL1   13     -11.217   8.807   4.727  1.00  0.00      MEMB
ATOM   1249 H23B CHL1   13      -9.459   9.182   4.623  1.00  0.00      MEMB
ATOM   1250  C24 CHL1   13     -10.125   7.400   3.554  1.00  0.00      MEMB
ATOM   1251 H24A CHL1   13      -9.337   6.625   3.665  1.00  0.00      MEMB
ATOM   1252 H24B CHL1   13     -11.092   6.885   3.611  1.00  0.00      MEMB
ATOM   1253  C25 CHL1   13      -9.958   8.000   2.146  1.00  0.00      MEMB
ATOM   1254  H25 CHL1   13      -8.972   8.520   2.090  1.00  0.00      MEMB
ATOM   1255  C26 CHL1   13      -9.998   6.863   1.122  1.00  0.00      MEMB
ATOM   1256 H26A CHL1   13      -9.707   7.222   0.124  1.00  0.00      MEMB
ATOM   1257 H26B CHL1   13      -9.355   6.024   1.450  1.00  0.00      MEMB
ATOM   1258 H26C CHL1   13     -11.038   6.505   0.991  1.00  0.00      MEMB
ATOM   1259  C27 CHL1   13     -11.079   8.943   1.720  1.00  0.00      MEMB
ATOM   1260 H27A CHL1   13     -11.099   9.883   2.301  1.00  0.00      MEMB
ATOM   1261 H27B CHL1   13     -10.916   9.166   0.643  1.00  0.00      MEMB
ATOM   1262 H27C CHL1   13     -12.054   8.418   1.828  1.00  0.00      MEMB
ATOM   1263  N   POPC   14      -2.302 -14.971  19.514  1.00  0.00      MEMB
ATOM   1264  C12 POPC   14      -1.591 -15.347  18.249  1.00  0.00      MEMB
ATOM   1265 H12A POPC   14      -2.022 -14.700  17.479  1.00  0.00      MEMB
ATOM   1266 H12B POPC   14      -1.829 -16.346  17.954  1.00  0.00      MEMB
ATOM   1267  C13 POPC   14      -1.984 -15.833  20.659  1.00  0.00      MEMB
ATOM   1268 H13A POPC   14      -2.246 -16.832  20.351  1.00  0.00      MEMB
ATOM   1269 H13B POPC   14      -0.907 -15.823  20.830  1.00  0.00      MEMB
ATOM   1270 H13C POPC   14      -2.542 -15.536  21.542  1.00  0.00      MEMB
ATOM   1271  C14 POPC   14      -2.019 -13.567  19.898  1.00  0.00      MEMB
ATOM   1272 H14A POPC   14      -0.983 -13.631  20.229  1.00  0.00      MEMB
ATOM   1273 H14B POPC   14      -2.044 -12.932  19.013  1.00  0.00      MEMB
ATOM   1274 H14C POPC   14      -2.648 -13.213  20.708  1.00  0.00      MEMB
ATOM   1275  C15 POPC   14      -3.660 -15.252  19.071  1.00  0.00      MEMB
ATOM   1276 H15A POPC   14      -4.351 -15.074  19.884  1.00  0.00      MEMB
ATOM   1277 H15B POPC   14      -3.785 -16.259  18.725  1.00  0.00      MEMB
ATOM   1278 H15C POPC   14      -3.905 -14.557  18.247  1.00  0.00      MEMB
ATOM   1279  C11 POPC   14      -0.104 -15.219  18.170  1.00  0.00      MEMB
ATOM   1280 H11A POPC   14      -0.141 -14.149  18.395  1.00  0.00      MEMB
ATOM   1281 H11B POPC   14       0.254 -15.419  17.117  1.00  0.00      MEMB
ATOM   1282  P   POPC   14       1.311 -17.220  18.881  1.00  0.00      MEMB
ATOM   1283  O13 POPC   14       0.411 -18.275  18.437  1.00  0.00      MEMB
ATOM   1284  O14 POPC   14       2.409 -17.491  19.854  1.00  0.00      MEMB
ATOM   1285  O12 POPC   14       0.677 -15.811  19.193  1.00  0.00      MEMB
ATOM   1286  O11 POPC   14       1.926 -16.903  17.533  1.00  0.00      MEMB
ATOM   1287  C1  POPC   14       3.169 -17.056  17.177  1.00  0.00      MEMB
ATOM   1288  HA  POPC   14       3.845 -17.584  17.769  1.00  0.00      MEMB
ATOM   1289  HB  POPC   14       3.423 -16.363  18.108  1.00  0.00      MEMB
ATOM   1290  C2  POPC   14       3.506 -16.516  15.616  1.00  0.00      MEMB
ATOM   1291  HS  POPC   14       4.289 -16.190  15.228  1.00  0.00      MEMB
ATOM   1292  O21 POPC   14       2.605 -15.145  15.132  1.00  0.00      MEMB
ATOM   1293  C21 POPC   14       2.866 -13.351  15.239  1.00  0.00      MEMB
ATOM   1294  O22 POPC   14       3.844 -12.636  15.543  1.00  0.00      MEMB
ATOM   1295  C22 POPC   14       2.030 -12.796  14.886  1.00  0.00      MEMB
ATOM   1296  H2R POPC   14       2.697 -12.887  13.966  1.00  0.00      MEMB
ATOM   1297  H2S POPC   14       2.186 -11.891  15.517  1.00  0.00      MEMB
ATOM   1298  C3  POPC   14       3.795 -17.462  14.630  1.00  0.00      MEMB
ATOM   1299  HX  POPC   14       4.668 -18.073  15.166  1.00  0.00      MEMB
ATOM   1300  HY  POPC   14       4.374 -16.966  13.781  1.00  0.00      MEMB
ATOM   1301  O31 POPC   14       2.599 -17.913  14.406  1.00  0.00      MEMB
ATOM   1302  C31 POPC   14       2.858 -19.002  13.818  1.00  0.00      MEMB
ATOM   1303  O32 POPC   14       3.966 -19.451  13.550  1.00  0.00      MEMB
ATOM   1304  C32 POPC   14       1.536 -19.622  13.680  1.00  0.00      MEMB
ATOM   1305  H2X POPC   14       0.763 -18.819  13.771  1.00  0.00      MEMB
ATOM   1306  H2Y POPC   14       1.475 -20.331  14.535  1.00  0.00      MEMB
ATOM   1307  C23 POPC   14       0.809 -13.556  14.947  1.00  0.00      MEMB
ATOM   1308  H3R POPC   14       0.169 -13.559  15.843  1.00  0.00      MEMB
ATOM   1309  H3S POPC   14       0.790 -14.593  14.622  1.00  0.00      MEMB
ATOM   1310  C24 POPC   14       0.008 -12.908  13.944  1.00  0.00      MEMB
ATOM   1311  H4R POPC   14       0.505 -12.972  12.954  1.00  0.00      MEMB
ATOM   1312  H4S POPC   14      -0.099 -11.856  14.257  1.00  0.00      MEMB
ATOM   1313  C25 POPC   14      -1.314 -13.521  14.127  1.00  0.00      MEMB
ATOM   1314  H5R POPC   14      -1.605 -13.225  15.162  1.00  0.00      MEMB
ATOM   1315  H5S POPC   14      -1.239 -14.633  14.096  1.00  0.00      MEMB
ATOM   1316  C26 POPC   14      -2.283 -12.946  13.146  1.00  0.00      MEMB
ATOM   1317  H6R POPC   14      -2.513 -11.893  13.433  1.00  0.00      MEMB
ATOM   1318  H6S POPC   14      -3.200 -13.546  13.304  1.00  0.00      MEMB
ATOM   1319  C27 POPC   14      -1.805 -12.968  11.675  1.00  0.00      MEMB
ATOM   1320  H7R POPC   14      -1.154 -12.085  11.470  1.00  0.00      MEMB
ATOM   1321  H7S POPC   14      -2.721 -12.876  11.052  1.00  0.00      MEMB
ATOM   1322  C28 POPC   14      -1.042 -14.213  11.164  1.00  0.00      MEMB
ATOM   1323  H8R POPC   14      -0.052 -14.339  11.637  1.00  0.00      MEMB
ATOM   1324  H8S POPC   14      -0.777 -14.017  10.105  1.00  0.00      MEMB
ATOM   1325  C29 POPC   14      -1.886 -15.440  11.373  1.00  0.00      MEMB
ATOM   1326  H91 POPC   14      -1.944 -15.738  12.426  1.00  0.00      MEMB
ATOM   1327 C210 POPC   14      -2.454 -16.219  10.446  1.00  0.00      MEMB
ATOM   1328 H101 POPC   14      -3.113 -17.038  10.777  1.00  0.00      MEMB
ATOM   1329 C211 POPC   14      -2.345 -16.007   8.964  1.00  0.00      MEMB
ATOM   1330 H11R POPC   14      -2.729 -16.919   8.461  1.00  0.00      MEMB
ATOM   1331 H11S POPC   14      -1.269 -15.927   8.692  1.00  0.00      MEMB
ATOM   1332 C212 POPC   14      -3.128 -14.809   8.395  1.00  0.00      MEMB
ATOM   1333 H12R POPC   14      -2.972 -13.867   8.953  1.00  0.00      MEMB
ATOM   1334 H12S POPC   14      -4.212 -15.053   8.486  1.00  0.00      MEMB
ATOM   1335 C213 POPC   14      -2.685 -14.393   6.986  1.00  0.00      MEMB
ATOM   1336 H13R POPC   14      -1.631 -14.014   7.008  1.00  0.00      MEMB
ATOM   1337 H13S POPC   14      -3.326 -13.532   6.701  1.00  0.00      MEMB
ATOM   1338 C214 POPC   14      -2.892 -15.496   5.946  1.00  0.00      MEMB
ATOM   1339 H14R POPC   14      -3.976 -15.738   5.890  1.00  0.00      MEMB
ATOM   1340 H14S POPC   14      -2.321 -16.404   6.242  1.00  0.00      MEMB
ATOM   1341 C215 POPC   14      -2.441 -15.084   4.547  1.00  0.00      MEMB
ATOM   1342 H15R POPC   14      -1.350 -14.907   4.604  1.00  0.00      MEMB
ATOM   1343 H15S POPC   14      -2.893 -14.102   4.272  1.00  0.00      MEMB
ATOM   1344 C216 POPC   14      -2.567 -16.170   3.463  1.00  0.00      MEMB
ATOM   1345 H16R POPC   14      -3.599 -16.374   3.121  1.00  0.00      MEMB
ATOM   1346 H16S POPC   14      -2.163 -17.160   3.789  1.00  0.00      MEMB
ATOM   1347 C217 POPC   14      -1.797 -15.748   2.214  1.00  0.00      MEMB
ATOM   1348 H17R POPC   14      -1.765 -16.674   1.596  1.00  0.00      MEMB
ATOM   1349 H17S POPC   14      -0.742 -15.541   2.502  1.00  0.00      MEMB
ATOM   1350 C218 POPC   14      -2.477 -14.576   1.468  1.00  0.00      MEMB
ATOM   1351 H18R POPC   14      -3.553 -14.811   1.327  1.00  0.00      MEMB
ATOM   1352 H18S POPC   14      -2.046 -14.409   0.462  1.00  0.00      MEMB
ATOM   1353 H18T POPC   14      -2.461 -13.599   1.998  1.00  0.00      MEMB
ATOM   1354  C33 POPC   14       1.379 -20.318  12.322  1.00  0.00      MEMB
ATOM   1355  H3X POPC   14       0.371 -20.789  12.327  1.00  0.00      MEMB
ATOM   1356  H3Y POPC   14       2.128 -21.124  12.181  1.00  0.00      MEMB
ATOM   1357  C34 POPC   14       1.333 -19.363  11.124  1.00  0.00      MEMB
ATOM   1358  H4X POPC   14       2.316 -18.859  10.954  1.00  0.00      MEMB
ATOM   1359  H4Y POPC   14       0.514 -18.633  11.359  1.00  0.00      MEMB
ATOM   1360  C35 POPC   14       0.989 -20.068   9.808  1.00  0.00      MEMB
ATOM   1361  H5X POPC   14       0.112 -20.728   9.951  1.00  0.00      MEMB
ATOM   1362  H5Y POPC   14       1.802 -20.750   9.486  1.00  0.00      MEMB
ATOM   1363  C36 POPC   14       0.792 -19.059   8.680  1.00  0.00      MEMB
ATOM   1364  H6X POPC   14       1.727 -18.453   8.592  1.00  0.00      MEMB
ATOM   1365  H6Y POPC   14      -0.089 -18.410   8.897  1.00  0.00      MEMB
ATOM   1366  C37 POPC   14       0.578 -19.755   7.345  1.00  0.00      MEMB
ATOM   1367  H7X POPC   14      -0.352 -20.358   7.449  1.00  0.00      MEMB
ATOM   1368  H7Y POPC   14       1.447 -20.430   7.183  1.00  0.00      MEMB
ATOM   1369  C38 POPC   14       0.451 -18.757   6.190  1.00  0.00      MEMB
ATOM   1370  H8X POPC   14      -0.551 -18.288   6.309  1.00  0.00      MEMB
ATOM   1371  H8Y POPC   14       0.423 -19.290   5.214  1.00  0.00      MEMB
ATOM   1372  C39 POPC   14       1.540 -17.650   6.191  1.00  0.00      MEMB
ATOM   1373  H9X POPC   14       1.543 -17.108   7.161  1.00  0.00      MEMB
ATOM   1374  H9Y POPC   14       1.218 -16.894   5.448  1.00  0.00      MEMB
ATOM   1375 C310 POPC   14       2.950 -18.192   5.838  1.00  0.00      MEMB
ATOM   1376 H10X POPC   14       2.851 -18.686   4.856  1.00  0.00      MEMB
ATOM   1377 H10Y POPC   14       3.217 -19.015   6.534  1.00  0.00      MEMB
ATOM   1378 C311 POPC   14       4.119 -17.187   5.641  1.00  0.00      MEMB
ATOM   1379 H11X POPC   14       5.063 -17.680   5.326  1.00  0.00      MEMB
ATOM   1380 H11Y POPC   14       4.365 -16.707   6.615  1.00  0.00      MEMB
ATOM   1381 C312 POPC   14       3.841 -16.105   4.575  1.00  0.00      MEMB
ATOM   1382 H12X POPC   14       4.705 -15.402   4.577  1.00  0.00      MEMB
ATOM   1383 H12Y POPC   14       2.947 -15.559   4.932  1.00  0.00      MEMB
ATOM   1384 C313 POPC   14       3.646 -16.526   3.094  1.00  0.00      MEMB
ATOM   1385 H13X POPC   14       2.650 -16.976   2.896  1.00  0.00      MEMB
ATOM   1386 H13Y POPC   14       4.391 -17.291   2.812  1.00  0.00      MEMB
ATOM   1387 C314 POPC   14       3.849 -15.359   2.116  1.00  0.00      MEMB
ATOM   1388 H14X POPC   14       3.750 -15.706   1.061  1.00  0.00      MEMB
ATOM   1389 H14Y POPC   14       4.866 -14.927   2.256  1.00  0.00      MEMB
ATOM   1390 C315 POPC   14       2.817 -14.283   2.286  1.00  0.00      MEMB
ATOM   1391 H15X POPC   14       2.709 -13.957   3.350  1.00  0.00      MEMB
ATOM   1392 H15Y POPC   14       1.817 -14.672   2.016  1.00  0.00      MEMB
ATOM   1393 C316 POPC   14       3.106 -13.111   1.406  1.00  0.00      MEMB
ATOM   1394 H16X POPC   14       2.569 -13.038   0.454  1.00  0.00      MEMB
ATOM   1395 H16Y POPC   14       4.150 -12.750   1.278  1.00  0.00      MEMB
ATOM   1396 H16Z POPC   14       2.543 -12.423   2.003  1.00  0.00      MEMB
ATOM   1397  C3  CHL1   15      -8.276 -13.920  17.305  1.00  0.00      MEMB
ATOM   1398  H3  CHL1   15      -8.760 -12.966  16.982  1.00  0.00      MEMB
ATOM   1399  O3  CHL1   15      -7.858 -13.860  18.662  1.00  0.00      MEMB
ATOM   1400  H3' CHL1   15      -8.639 -13.875  19.245  1.00  0.00      MEMB
ATOM   1401  C4  CHL1   15      -9.252 -15.089  17.082  1.00  0.00      MEMB
ATOM   1402  H4A CHL1   15      -8.734 -16.017  17.355  1.00  0.00      MEMB
ATOM   1403  H4B CHL1   15     -10.171 -15.051  17.711  1.00  0.00      MEMB
ATOM   1404  C5  CHL1   15      -9.591 -15.130  15.630  1.00  0.00      MEMB
ATOM   1405  C6  CHL1   15     -10.856 -15.000  15.242  1.00  0.00      MEMB
ATOM   1406  H6  CHL1   15     -11.724 -15.079  15.899  1.00  0.00      MEMB
ATOM   1407  C7  CHL1   15     -11.237 -14.937  13.838  1.00  0.00      MEMB
ATOM   1408  H7A CHL1   15     -12.130 -15.438  13.977  1.00  0.00      MEMB
ATOM   1409  H7B CHL1   15     -11.587 -14.020  13.428  1.00  0.00      MEMB
ATOM   1410  C8  CHL1   15     -10.188 -15.449  12.924  1.00  0.00      MEMB
ATOM   1411  H8  CHL1   15      -9.949 -16.336  13.490  1.00  0.00      MEMB
ATOM   1412  C14 CHL1   15     -10.518 -15.520  11.393  1.00  0.00      MEMB
ATOM   1413  H14 CHL1   15     -10.716 -14.466  11.163  1.00  0.00      MEMB
ATOM   1414  C15 CHL1   15     -11.856 -16.168  10.753  1.00  0.00      MEMB
ATOM   1415 H15A CHL1   15     -12.199 -17.152  11.045  1.00  0.00      MEMB
ATOM   1416 H15B CHL1   15     -12.780 -15.655  10.976  1.00  0.00      MEMB
ATOM   1417  C16 CHL1   15     -11.662 -16.454   9.332  1.00  0.00      MEMB
ATOM   1418 H16A CHL1   15     -11.822 -17.544   9.083  1.00  0.00      MEMB
ATOM   1419 H16B CHL1   15     -12.526 -16.275   8.703  1.00  0.00      MEMB
ATOM   1420  C17 CHL1   15     -10.261 -15.707   9.219  1.00  0.00      MEMB
ATOM   1421  H17 CHL1   15     -10.583 -14.685   9.041  1.00  0.00      MEMB
ATOM   1422  C13 CHL1   15      -9.227 -16.012  10.516  1.00  0.00      MEMB
ATOM   1423  C18 CHL1   15      -7.960 -17.406  10.803  1.00  0.00      MEMB
ATOM   1424 H18A CHL1   15      -8.158 -18.284  11.345  1.00  0.00      MEMB
ATOM   1425 H18B CHL1   15      -8.187 -18.548  10.685  1.00  0.00      MEMB
ATOM   1426 H18C CHL1   15      -7.399 -17.595   9.952  1.00  0.00      MEMB
ATOM   1427  C12 CHL1   15      -8.062 -15.193  10.703  1.00  0.00      MEMB
ATOM   1428 H12A CHL1   15      -7.278 -15.683  10.062  1.00  0.00      MEMB
ATOM   1429 H12B CHL1   15      -8.218 -14.188  10.351  1.00  0.00      MEMB
ATOM   1430  C11 CHL1   15      -7.682 -15.291  12.183  1.00  0.00      MEMB
ATOM   1431 H11A CHL1   15      -7.227 -16.244  12.509  1.00  0.00      MEMB
ATOM   1432 H11B CHL1   15      -6.868 -14.561  12.263  1.00  0.00      MEMB
ATOM   1433  C9  CHL1   15      -8.812 -14.929  13.183  1.00  0.00      MEMB
ATOM   1434  H9  CHL1   15      -9.065 -13.875  13.017  1.00  0.00      MEMB
ATOM   1435  C10 CHL1   15      -8.385 -15.208  14.656  1.00  0.00      MEMB
ATOM   1436  C19 CHL1   15      -7.714 -16.624  14.846  1.00  0.00      MEMB
ATOM   1437 H19A CHL1   15      -8.325 -17.410  14.384  1.00  0.00      MEMB
ATOM   1438 H19B CHL1   15      -6.702 -16.692  14.403  1.00  0.00      MEMB
ATOM   1439 H19C CHL1   15      -7.591 -16.926  15.899  1.00  0.00      MEMB
ATOM   1440  C1  CHL1   15      -7.359 -14.121  14.971  1.00  0.00      MEMB
ATOM   1441  H1A CHL1   15      -6.445 -14.292  14.359  1.00  0.00      MEMB
ATOM   1442  H1B CHL1   15      -7.817 -13.160  14.640  1.00  0.00      MEMB
ATOM   1443  C2  CHL1   15      -7.004 -14.088  16.452  1.00  0.00      MEMB
ATOM   1444  H2A CHL1   15      -6.309 -13.249  16.652  1.00  0.00      MEMB
ATOM   1445  H2B CHL1   15      -6.492 -15.038  16.723  1.00  0.00      MEMB
ATOM   1446  C20 CHL1   15      -9.746 -15.846   7.877  1.00  0.00      MEMB
ATOM   1447  H20 CHL1   15      -8.856 -16.476   8.233  1.00  0.00      MEMB
ATOM   1448  C21 CHL1   15      -8.345 -15.210   7.315  1.00  0.00      MEMB
ATOM   1449 H21A CHL1   15      -8.858 -14.465   6.751  1.00  0.00      MEMB
ATOM   1450 H21B CHL1   15      -7.783 -15.723   6.454  1.00  0.00      MEMB
ATOM   1451 H21C CHL1   15      -7.485 -15.230   8.042  1.00  0.00      MEMB
ATOM   1452  C22 CHL1   15     -11.004 -16.590   6.791  1.00  0.00      MEMB
ATOM   1453 H22A CHL1   15     -11.495 -17.501   7.261  1.00  0.00      MEMB
ATOM   1454 H22B CHL1   15     -11.726 -15.859   6.837  1.00  0.00      MEMB
ATOM   1455  C23 CHL1   15     -10.801 -16.919   5.079  1.00  0.00      MEMB
ATOM   1456 H23A CHL1   15      -9.881 -16.245   4.864  1.00  0.00      MEMB
ATOM   1457 H23B CHL1   15     -10.634 -18.213   4.609  1.00  0.00      MEMB
ATOM   1458  C24 CHL1   15     -11.531 -17.338   4.070  1.00  0.00      MEMB
ATOM   1459 H24A CHL1   15     -12.113 -18.231   4.105  1.00  0.00      MEMB
ATOM   1460 H24B CHL1   15     -12.291 -16.850   4.591  1.00  0.00      MEMB
ATOM   1461  C25 CHL1   15     -10.801 -16.878   2.844  1.00  0.00      MEMB
ATOM   1462  H25 CHL1   15     -11.777 -16.792   2.527  1.00  0.00      MEMB
ATOM   1463  C26 CHL1   15     -10.325 -15.471   2.869  1.00  0.00      MEMB
ATOM   1464 H26A CHL1   15     -10.342 -15.019   1.890  1.00  0.00      MEMB
ATOM   1465 H26B CHL1   15     -11.024 -15.000   3.600  1.00  0.00      MEMB
ATOM   1466 H26C CHL1   15      -9.281 -15.475   3.251  1.00  0.00      MEMB
ATOM   1467  C27 CHL1   15      -9.882 -17.714   2.003  1.00  0.00      MEMB
ATOM   1468 H27A CHL1   15     -10.265 -18.727   1.802  1.00  0.00      MEMB
ATOM   1469 H27B CHL1   15      -9.419 -17.278   1.123  1.00  0.00      MEMB
ATOM   1470 H27C CHL1   15      -8.962 -17.737   2.602  1.00  0.00      MEMB
ATOM   1471  C3  CHL1   16      16.855   1.529  17.324  1.00  0.00      MEMB
ATOM   1472  H3  CHL1   16      17.224   2.587  17.358  1.00  0.00      MEMB
ATOM   1473  O3  CHL1   16      16.814   0.986  18.639  1.00  0.00      MEMB
ATOM   1474  H3' CHL1   16      17.680   1.222  19.014  1.00  0.00      MEMB
ATOM   1475  C4  CHL1   16      15.420   1.584  16.798  1.00  0.00      MEMB
ATOM   1476  H4A CHL1   16      14.972   0.576  16.920  1.00  0.00      MEMB
ATOM   1477  H4B CHL1   16      14.880   2.218  17.531  1.00  0.00      MEMB
ATOM   1478  C5  CHL1   16      15.245   2.074  15.367  1.00  0.00      MEMB
ATOM   1479  C6  CHL1   16      14.323   2.995  15.039  1.00  0.00      MEMB
ATOM   1480  H6  CHL1   16      13.673   3.388  15.835  1.00  0.00      MEMB
ATOM   1481  C7  CHL1   16      14.016   3.451  13.627  1.00  0.00      MEMB
ATOM   1482  H7A CHL1   16      12.920   3.520  13.483  1.00  0.00      MEMB
ATOM   1483  H7B CHL1   16      14.372   4.490  13.476  1.00  0.00      MEMB
ATOM   1484  C8  CHL1   16      14.674   2.582  12.505  1.00  0.00      MEMB
ATOM   1485  H8  CHL1   16      14.042   1.676  12.329  1.00  0.00      MEMB
ATOM   1486  C14 CHL1   16      14.763   3.362  11.182  1.00  0.00      MEMB
ATOM   1487  H14 CHL1   16      15.498   4.181  11.392  1.00  0.00      MEMB
ATOM   1488  C15 CHL1   16      13.524   4.120  10.653  1.00  0.00      MEMB
ATOM   1489 H15A CHL1   16      12.645   3.509  10.928  1.00  0.00      MEMB
ATOM   1490 H15B CHL1   16      13.491   5.111  11.164  1.00  0.00      MEMB
ATOM   1491  C16 CHL1   16      13.820   4.354   9.152  1.00  0.00      MEMB
ATOM   1492 H16A CHL1   16      13.100   3.957   8.402  1.00  0.00      MEMB
ATOM   1493 H16B CHL1   16      13.840   5.447   8.968  1.00  0.00      MEMB
ATOM   1494  C17 CHL1   16      15.250   3.740   8.921  1.00  0.00      MEMB
ATOM   1495  H17 CHL1   16      15.948   4.574   9.163  1.00  0.00      MEMB
ATOM   1496  C13 CHL1   16      15.416   2.652  10.001  1.00  0.00      MEMB
ATOM   1497  C18 CHL1   16      14.671   1.373   9.530  1.00  0.00      MEMB
ATOM   1498 H18A CHL1   16      13.681   1.554   9.061  1.00  0.00      MEMB
ATOM   1499 H18B CHL1   16      15.306   0.887   8.760  1.00  0.00      MEMB
ATOM   1500 H18C CHL1   16      14.566   0.651  10.362  1.00  0.00      MEMB
ATOM   1501  C12 CHL1   16      16.866   2.347  10.434  1.00  0.00      MEMB
ATOM   1502 H12A CHL1   16      17.411   1.700   9.716  1.00  0.00      MEMB
ATOM   1503 H12B CHL1   16      17.400   3.315  10.525  1.00  0.00      MEMB
ATOM   1504  C11 CHL1   16      16.953   1.608  11.781  1.00  0.00      MEMB
ATOM   1505 H11A CHL1   16      16.559   0.596  11.569  1.00  0.00      MEMB
ATOM   1506 H11B CHL1   16      18.042   1.566  12.020  1.00  0.00      MEMB
ATOM   1507  C9  CHL1   16      16.119   2.223  12.946  1.00  0.00      MEMB
ATOM   1508  H9  CHL1   16      16.602   3.220  13.102  1.00  0.00      MEMB
ATOM   1509  C10 CHL1   16      16.202   1.466  14.333  1.00  0.00      MEMB
ATOM   1510  C19 CHL1   16      15.659   0.020  14.166  1.00  0.00      MEMB
ATOM   1511 H19A CHL1   16      16.102  -0.534  13.312  1.00  0.00      MEMB
ATOM   1512 H19B CHL1   16      15.780  -0.554  15.107  1.00  0.00      MEMB
ATOM   1513 H19C CHL1   16      14.568   0.011  13.999  1.00  0.00      MEMB
ATOM   1514  C1  CHL1   16      17.634   1.480  14.991  1.00  0.00      MEMB
ATOM   1515  H1A CHL1   16      18.367   1.083  14.271  1.00  0.00      MEMB
ATOM   1516  H1B CHL1   16      17.922   2.536  15.215  1.00  0.00      MEMB
ATOM   1517  C2  CHL1   16      17.751   0.738  16.352  1.00  0.00      MEMB
ATOM   1518  H2A CHL1   16      18.814   0.751  16.678  1.00  0.00      MEMB
ATOM   1519  H2B CHL1   16      17.459  -0.333  16.244  1.00  0.00      MEMB
ATOM   1520  C20 CHL1   16      15.521   3.333   7.472  1.00  0.00      MEMB
ATOM   1521  H20 CHL1   16      14.694   2.637   7.221  1.00  0.00      MEMB
ATOM   1522  C21 CHL1   16      16.892   2.607   7.230  1.00  0.00      MEMB
ATOM   1523 H21A CHL1   16      16.990   2.246   6.186  1.00  0.00      MEMB
ATOM   1524 H21B CHL1   16      16.947   1.654   7.777  1.00  0.00      MEMB
ATOM   1525 H21C CHL1   16      17.785   3.215   7.499  1.00  0.00      MEMB
ATOM   1526  C22 CHL1   16      15.298   4.525   6.533  1.00  0.00      MEMB
ATOM   1527 H22A CHL1   16      14.257   4.888   6.650  1.00  0.00      MEMB
ATOM   1528 H22B CHL1   16      15.971   5.357   6.852  1.00  0.00      MEMB
ATOM   1529  C23 CHL1   16      15.406   4.143   5.061  1.00  0.00      MEMB
ATOM   1530 H23A CHL1   16      16.421   3.696   4.892  1.00  0.00      MEMB
ATOM   1531 H23B CHL1   16      14.601   3.519   4.656  1.00  0.00      MEMB
ATOM   1532  C24 CHL1   16      15.316   5.359   4.229  1.00  0.00      MEMB
ATOM   1533 H24A CHL1   16      14.618   6.173   4.510  1.00  0.00      MEMB
ATOM   1534 H24B CHL1   16      16.234   5.592   4.671  1.00  0.00      MEMB
ATOM   1535  C25 CHL1   16      15.351   5.087   2.763  1.00  0.00      MEMB
ATOM   1536  H25 CHL1   16      15.866   4.149   2.433  1.00  0.00      MEMB
ATOM   1537  C26 CHL1   16      13.982   5.089   2.758  1.00  0.00      MEMB
ATOM   1538 H26A CHL1   16      13.801   5.634   1.787  1.00  0.00      MEMB
ATOM   1539 H26B CHL1   16      13.589   4.018   2.798  1.00  0.00      MEMB
ATOM   1540 H26C CHL1   16      13.336   5.879   3.101  1.00  0.00      MEMB
ATOM   1541  C27 CHL1   16      15.695   6.087   1.687  1.00  0.00      MEMB
ATOM   1542 H27A CHL1   16      16.772   6.041   1.527  1.00  0.00      MEMB
ATOM   1543 H27B CHL1   16      15.549   5.542   0.870  1.00  0.00      MEMB
ATOM   1544 H27C CHL1   16      15.183   7.057   1.455  1.00  0.00      MEMB
ATOM   1545  C3  CHL1   17      14.204   8.673  17.311  1.00  0.00      MEMB
ATOM   1546  H3  CHL1   17      13.598   7.860  16.822  1.00  0.00      MEMB
ATOM   1547  O3  CHL1   17      14.296   8.512  18.733  1.00  0.00      MEMB
ATOM   1548  H3' CHL1   17      13.593   7.878  18.974  1.00  0.00      MEMB
ATOM   1549  C4  CHL1   17      15.620   8.635  16.741  1.00  0.00      MEMB
ATOM   1550  H4A CHL1   17      16.281   9.410  17.179  1.00  0.00      MEMB
ATOM   1551  H4B CHL1   17      16.032   7.635  16.986  1.00  0.00      MEMB
ATOM   1552  C5  CHL1   17      15.585   8.764  15.268  1.00  0.00      MEMB
ATOM   1553  C6  CHL1   17      16.063   7.820  14.559  1.00  0.00      MEMB
ATOM   1554  H6  CHL1   17      16.567   6.953  14.988  1.00  0.00      MEMB
ATOM   1555  C7  CHL1   17      16.015   7.917  13.140  1.00  0.00      MEMB
ATOM   1556  H7A CHL1   17      16.919   7.546  12.993  1.00  0.00      MEMB
ATOM   1557  H7B CHL1   17      15.441   7.077  12.746  1.00  0.00      MEMB
ATOM   1558  C8  CHL1   17      15.935   9.309  12.484  1.00  0.00      MEMB
ATOM   1559  H8  CHL1   17      16.815   9.964  12.515  1.00  0.00      MEMB
ATOM   1560  C14 CHL1   17      15.583   9.189  11.058  1.00  0.00      MEMB
ATOM   1561  H14 CHL1   17      14.975   8.262  11.285  1.00  0.00      MEMB
ATOM   1562  C15 CHL1   17      16.138   8.449  10.040  1.00  0.00      MEMB
ATOM   1563 H15A CHL1   17      17.060   8.968  10.462  1.00  0.00      MEMB
ATOM   1564 H15B CHL1   17      16.052   7.309  10.128  1.00  0.00      MEMB
ATOM   1565  C16 CHL1   17      16.024   8.872   8.569  1.00  0.00      MEMB
ATOM   1566 H16A CHL1   17      16.861   9.441   8.211  1.00  0.00      MEMB
ATOM   1567 H16B CHL1   17      15.711   7.973   7.965  1.00  0.00      MEMB
ATOM   1568  C17 CHL1   17      15.244  10.101   8.619  1.00  0.00      MEMB
ATOM   1569  H17 CHL1   17      14.392   9.714   8.063  1.00  0.00      MEMB
ATOM   1570  C13 CHL1   17      15.326  10.450  10.208  1.00  0.00      MEMB
ATOM   1571  C18 CHL1   17      16.751  11.148  10.157  1.00  0.00      MEMB
ATOM   1572 H18A CHL1   17      16.809  11.606  11.151  1.00  0.00      MEMB
ATOM   1573 H18B CHL1   17      17.653  10.632   9.937  1.00  0.00      MEMB
ATOM   1574 H18C CHL1   17      16.729  11.922   9.339  1.00  0.00      MEMB
ATOM   1575  C12 CHL1   17      14.092  10.972  11.085  1.00  0.00      MEMB
ATOM   1576 H12A CHL1   17      13.440  11.765  10.898  1.00  0.00      MEMB
ATOM   1577 H12B CHL1   17      13.085  10.776  10.788  1.00  0.00      MEMB
ATOM   1578  C11 CHL1   17      14.199  11.098  12.548  1.00  0.00      MEMB
ATOM   1579 H11A CHL1   17      14.931  11.826  12.641  1.00  0.00      MEMB
ATOM   1580 H11B CHL1   17      13.266  11.551  12.954  1.00  0.00      MEMB
ATOM   1581  C9  CHL1   17      14.719   9.852  13.156  1.00  0.00      MEMB
ATOM   1582  H9  CHL1   17      14.012   9.059  12.952  1.00  0.00      MEMB
ATOM   1583  C10 CHL1   17      14.820   9.858  14.644  1.00  0.00      MEMB
ATOM   1584  C19 CHL1   17      15.620  10.966  14.838  1.00  0.00      MEMB
ATOM   1585 H19A CHL1   17      14.850  11.778  14.809  1.00  0.00      MEMB
ATOM   1586 H19B CHL1   17      16.044  10.958  15.840  1.00  0.00      MEMB
ATOM   1587 H19C CHL1   17      16.407  11.260  14.114  1.00  0.00      MEMB
ATOM   1588  C1  CHL1   17      13.522  10.109  15.415  1.00  0.00      MEMB
ATOM   1589  H1A CHL1   17      13.080  11.091  15.121  1.00  0.00      MEMB
ATOM   1590  H1B CHL1   17      12.937   9.241  15.117  1.00  0.00      MEMB
ATOM   1591  C2  CHL1   17      13.521   9.982  16.939  1.00  0.00      MEMB
ATOM   1592  H2A CHL1   17      12.457   9.974  17.284  1.00  0.00      MEMB
ATOM   1593  H2B CHL1   17      14.073  10.826  17.389  1.00  0.00      MEMB
ATOM   1594  C20 CHL1   17      15.188  10.937   7.428  1.00  0.00      MEMB
ATOM   1595  H20 CHL1   17      16.099  11.489   7.514  1.00  0.00      MEMB
ATOM   1596  C21 CHL1   17      13.953  11.766   7.392  1.00  0.00      MEMB
ATOM   1597 H21A CHL1   17      13.138  11.431   8.099  1.00  0.00      MEMB
ATOM   1598 H21B CHL1   17      13.501  12.288   6.586  1.00  0.00      MEMB
ATOM   1599 H21C CHL1   17      14.435  12.658   7.637  1.00  0.00      MEMB
ATOM   1600  C22 CHL1   17      15.138  10.114   6.177  1.00  0.00      MEMB
ATOM   1601 H22A CHL1   17      15.738   9.229   6.156  1.00  0.00      MEMB
ATOM   1602 H22B CHL1   17      14.157   9.732   5.990  1.00  0.00      MEMB
ATOM   1603  C23 CHL1   17      15.359  11.010   5.091  1.00  0.00      MEMB
ATOM   1604 H23A CHL1   17      15.339  10.446   4.139  1.00  0.00      MEMB
ATOM   1605 H23B CHL1   17      14.577  11.761   5.179  1.00  0.00      MEMB
ATOM   1606  C24 CHL1   17      16.489  11.841   5.153  1.00  0.00      MEMB
ATOM   1607 H24A CHL1   17      16.467  12.597   5.981  1.00  0.00      MEMB
ATOM   1608 H24B CHL1   17      17.373  11.230   5.074  1.00  0.00      MEMB
ATOM   1609  C25 CHL1   17      16.457  12.521   3.908  1.00  0.00      MEMB
ATOM   1610  H25 CHL1   17      17.428  13.002   4.204  1.00  0.00      MEMB
ATOM   1611  C26 CHL1   17      17.219  11.946   2.670  1.00  0.00      MEMB
ATOM   1612 H26A CHL1   17      18.213  11.604   2.800  1.00  0.00      MEMB
ATOM   1613 H26B CHL1   17      16.670  11.314   1.941  1.00  0.00      MEMB
ATOM   1614 H26C CHL1   17      17.633  12.844   2.190  1.00  0.00      MEMB
ATOM   1615  C27 CHL1   17      15.063  13.412   3.888  1.00  0.00      MEMB
ATOM   1616 H27A CHL1   17      14.522  13.814   4.690  1.00  0.00      MEMB
ATOM   1617 H27B CHL1   17      14.922  14.204   3.195  1.00  0.00      MEMB
ATOM   1618 H27C CHL1   17      14.221  12.821   3.547  1.00  0.00      MEMB
ATOM   1619  C3  CHL1   18      -8.785  15.020  17.293  1.00  0.00      MEMB
ATOM   1620  H3  CHL1   18      -9.389  14.173  16.874  1.00  0.00      MEMB
ATOM   1621  O3  CHL1   18      -8.736  14.927  18.695  1.00  0.00      MEMB
ATOM   1622  H3' CHL1   18      -8.635  13.983  18.859  1.00  0.00      MEMB
ATOM   1623  C4  CHL1   18      -7.378  14.904  16.708  1.00  0.00      MEMB
ATOM   1624  H4A CHL1   18      -6.733  15.700  17.140  1.00  0.00      MEMB
ATOM   1625  H4B CHL1   18      -6.984  13.925  17.047  1.00  0.00      MEMB
ATOM   1626  C5  CHL1   18      -7.434  14.979  15.200  1.00  0.00      MEMB
ATOM   1627  C6  CHL1   18      -6.953  13.975  14.440  1.00  0.00      MEMB
ATOM   1628  H6  CHL1   18      -6.506  13.088  14.900  1.00  0.00      MEMB
ATOM   1629  C7  CHL1   18      -7.000  13.927  12.950  1.00  0.00      MEMB
ATOM   1630  H7A CHL1   18      -6.010  13.661  12.521  1.00  0.00      MEMB
ATOM   1631  H7B CHL1   18      -7.720  13.136  12.651  1.00  0.00      MEMB
ATOM   1632  C8  CHL1   18      -7.397  15.291  12.366  1.00  0.00      MEMB
ATOM   1633  H8  CHL1   18      -6.493  15.940  12.456  1.00  0.00      MEMB
ATOM   1634  C14 CHL1   18      -7.880  15.081  10.930  1.00  0.00      MEMB
ATOM   1635  H14 CHL1   18      -8.820  14.475  11.039  1.00  0.00      MEMB
ATOM   1636  C15 CHL1   18      -7.007  14.274   9.958  1.00  0.00      MEMB
ATOM   1637 H15A CHL1   18      -5.930  14.519  10.090  1.00  0.00      MEMB
ATOM   1638 H15B CHL1   18      -7.206  13.203  10.152  1.00  0.00      MEMB
ATOM   1639  C16 CHL1   18      -7.492  14.686   8.555  1.00  0.00      MEMB
ATOM   1640 H16A CHL1   18      -6.629  15.162   8.037  1.00  0.00      MEMB
ATOM   1641 H16B CHL1   18      -7.867  13.820   7.971  1.00  0.00      MEMB
ATOM   1642  C17 CHL1   18      -8.632  15.733   8.776  1.00  0.00      MEMB
ATOM   1643  H17 CHL1   18      -9.561  15.131   8.893  1.00  0.00      MEMB
ATOM   1644  C13 CHL1   18      -8.295  16.320  10.166  1.00  0.00      MEMB
ATOM   1645  C18 CHL1   18      -7.066  17.250  10.121  1.00  0.00      MEMB
ATOM   1646 H18A CHL1   18      -7.348  18.285   9.864  1.00  0.00      MEMB
ATOM   1647 H18B CHL1   18      -6.620  17.349  11.125  1.00  0.00      MEMB
ATOM   1648 H18C CHL1   18      -6.288  16.863   9.435  1.00  0.00      MEMB
ATOM   1649  C12 CHL1   18      -9.456  16.929  10.928  1.00  0.00      MEMB
ATOM   1650 H12A CHL1   18      -9.864  17.811  10.410  1.00  0.00      MEMB
ATOM   1651 H12B CHL1   18     -10.255  16.181  10.916  1.00  0.00      MEMB
ATOM   1652  C11 CHL1   18      -9.077  17.192  12.393  1.00  0.00      MEMB
ATOM   1653 H11A CHL1   18      -8.327  18.015  12.397  1.00  0.00      MEMB
ATOM   1654 H11B CHL1   18      -9.999  17.507  12.910  1.00  0.00      MEMB
ATOM   1655  C9  CHL1   18      -8.534  15.947  13.154  1.00  0.00      MEMB
ATOM   1656  H9  CHL1   18      -9.348  15.181  13.194  1.00  0.00      MEMB
ATOM   1657  C10 CHL1   18      -8.242  16.178  14.648  1.00  0.00      MEMB
ATOM   1658  C19 CHL1   18      -7.373  17.435  14.805  1.00  0.00      MEMB
ATOM   1659 H19A CHL1   18      -6.478  17.330  14.163  1.00  0.00      MEMB
ATOM   1660 H19B CHL1   18      -7.923  18.336  14.466  1.00  0.00      MEMB
ATOM   1661 H19C CHL1   18      -7.090  17.565  15.873  1.00  0.00      MEMB
ATOM   1662  C1  CHL1   18      -9.580  16.390  15.433  1.00  0.00      MEMB
ATOM   1663  H1A CHL1   18     -10.093  17.336  15.175  1.00  0.00      MEMB
ATOM   1664  H1B CHL1   18     -10.303  15.569  15.221  1.00  0.00      MEMB
ATOM   1665  C2  CHL1   18      -9.367  16.376  16.941  1.00  0.00      MEMB
ATOM   1666  H2A CHL1   18     -10.346  16.535  17.429  1.00  0.00      MEMB
ATOM   1667  H2B CHL1   18      -8.684  17.184  17.290  1.00  0.00      MEMB
ATOM   1668  C20 CHL1   18      -8.843  16.697   7.589  1.00  0.00      MEMB
ATOM   1669  H20 CHL1   18      -7.890  17.266   7.547  1.00  0.00      MEMB
ATOM   1670  C21 CHL1   18      -9.973  17.754   7.754  1.00  0.00      MEMB
ATOM   1671 H21A CHL1   18     -10.950  17.331   8.056  1.00  0.00      MEMB
ATOM   1672 H21B CHL1   18     -10.157  18.229   6.770  1.00  0.00      MEMB
ATOM   1673 H21C CHL1   18      -9.657  18.564   8.450  1.00  0.00      MEMB
ATOM   1674  C22 CHL1   18      -8.919  16.005   6.197  1.00  0.00      MEMB
ATOM   1675 H22A CHL1   18      -8.929  16.778   5.395  1.00  0.00      MEMB
ATOM   1676 H22B CHL1   18      -7.967  15.457   6.051  1.00  0.00      MEMB
ATOM   1677  C23 CHL1   18     -10.119  15.091   5.926  1.00  0.00      MEMB
ATOM   1678 H23A CHL1   18     -10.165  14.226   6.626  1.00  0.00      MEMB
ATOM   1679 H23B CHL1   18     -11.057  15.662   6.051  1.00  0.00      MEMB
ATOM   1680  C24 CHL1   18     -10.026  14.465   4.525  1.00  0.00      MEMB
ATOM   1681 H24A CHL1   18      -9.125  13.851   4.480  1.00  0.00      MEMB
ATOM   1682 H24B CHL1   18     -10.863  13.795   4.384  1.00  0.00      MEMB
ATOM   1683  C25 CHL1   18     -10.147  15.403   3.338  1.00  0.00      MEMB
ATOM   1684  H25 CHL1   18      -9.525  16.309   3.453  1.00  0.00      MEMB
ATOM   1685  C26 CHL1   18      -9.837  14.833   1.959  1.00  0.00      MEMB
ATOM   1686 H26A CHL1   18     -10.150  13.781   1.837  1.00  0.00      MEMB
ATOM   1687 H26B CHL1   18     -10.379  15.433   1.216  1.00  0.00      MEMB
ATOM   1688 H26C CHL1   18      -8.814  15.029   1.653  1.00  0.00      MEMB
ATOM   1689  C27 CHL1   18     -11.575  15.786   3.251  1.00  0.00      MEMB
ATOM   1690 H27A CHL1   18     -12.045  16.249   4.114  1.00  0.00      MEMB
ATOM   1691 H27B CHL1   18     -11.592  16.648   2.616  1.00  0.00      MEMB
ATOM   1692 H27C CHL1   18     -12.188  14.896   2.918  1.00  0.00      MEMB
ATOM   1693  N   POPC   19     -17.972  -8.686  18.603  1.00  0.00      MEMB
ATOM   1694  C12 POPC   19     -17.274  -7.594  17.788  1.00  0.00      MEMB
ATOM   1695 H12A POPC   19     -17.846  -6.680  17.921  1.00  0.00      MEMB
ATOM   1696 H12B POPC   19     -17.298  -7.785  16.721  1.00  0.00      MEMB
ATOM   1697  C13 POPC   19     -17.948  -8.305  20.070  1.00  0.00      MEMB
ATOM   1698 H13A POPC   19     -18.403  -9.061  20.689  1.00  0.00      MEMB
ATOM   1699 H13B POPC   19     -16.920  -8.084  20.379  1.00  0.00      MEMB
ATOM   1700 H13C POPC   19     -18.508  -7.389  20.268  1.00  0.00      MEMB
ATOM   1701  C14 POPC   19     -19.375  -8.810  18.091  1.00  0.00      MEMB
ATOM   1702 H14A POPC   19     -19.922  -7.897  18.282  1.00  0.00      MEMB
ATOM   1703 H14B POPC   19     -19.340  -9.036  17.032  1.00  0.00      MEMB
ATOM   1704 H14C POPC   19     -19.945  -9.620  18.543  1.00  0.00      MEMB
ATOM   1705  C15 POPC   19     -17.343 -10.015  18.356  1.00  0.00      MEMB
ATOM   1706 H15A POPC   19     -16.317 -10.043  18.704  1.00  0.00      MEMB
ATOM   1707 H15B POPC   19     -17.304 -10.175  17.286  1.00  0.00      MEMB
ATOM   1708 H15C POPC   19     -17.926 -10.836  18.759  1.00  0.00      MEMB
ATOM   1709  C11 POPC   19     -15.777  -7.341  18.077  1.00  0.00      MEMB
ATOM   1710 H11A POPC   19     -15.401  -6.704  17.232  1.00  0.00      MEMB
ATOM   1711 H11B POPC   19     -15.254  -8.329  18.042  1.00  0.00      MEMB
ATOM   1712  P   POPC   19     -14.183  -6.025  19.670  1.00  0.00      MEMB
ATOM   1713  O13 POPC   19     -13.095  -7.014  19.555  1.00  0.00      MEMB
ATOM   1714  O14 POPC   19     -14.317  -5.238  20.913  1.00  0.00      MEMB
ATOM   1715  O12 POPC   19     -15.589  -6.728  19.358  1.00  0.00      MEMB
ATOM   1716  O11 POPC   19     -14.201  -5.016  18.467  1.00  0.00      MEMB
ATOM   1717  C1  POPC   19     -13.102  -4.424  17.827  1.00  0.00      MEMB
ATOM   1718  HA  POPC   19     -12.128  -4.784  18.242  1.00  0.00      MEMB
ATOM   1719  HB  POPC   19     -13.191  -3.357  17.975  1.00  0.00      MEMB
ATOM   1720  C2  POPC   19     -13.191  -4.478  16.279  1.00  0.00      MEMB
ATOM   1721  HS  POPC   19     -12.497  -3.703  15.852  1.00  0.00      MEMB
ATOM   1722  O21 POPC   19     -14.517  -4.400  15.767  1.00  0.00      MEMB
ATOM   1723  C21 POPC   19     -14.568  -4.112  14.475  1.00  0.00      MEMB
ATOM   1724  O22 POPC   19     -13.704  -3.538  13.851  1.00  0.00      MEMB
ATOM   1725  C22 POPC   19     -15.791  -4.836  13.922  1.00  0.00      MEMB
ATOM   1726  H2R POPC   19     -16.606  -4.687  14.646  1.00  0.00      MEMB
ATOM   1727  H2S POPC   19     -15.532  -5.884  13.793  1.00  0.00      MEMB
ATOM   1728  C3  POPC   19     -12.675  -5.800  15.928  1.00  0.00      MEMB
ATOM   1729  HX  POPC   19     -12.923  -6.550  16.673  1.00  0.00      MEMB
ATOM   1730  HY  POPC   19     -11.558  -5.610  16.115  1.00  0.00      MEMB
ATOM   1731  O31 POPC   19     -13.162  -6.409  14.676  1.00  0.00      MEMB
ATOM   1732  C31 POPC   19     -13.332  -7.781  14.487  1.00  0.00      MEMB
ATOM   1733  O32 POPC   19     -12.799  -8.696  15.077  1.00  0.00      MEMB
ATOM   1734  C32 POPC   19     -13.901  -8.049  13.125  1.00  0.00      MEMB
ATOM   1735  H2X POPC   19     -14.420  -7.128  12.805  1.00  0.00      MEMB
ATOM   1736  H2Y POPC   19     -14.453  -8.954  13.319  1.00  0.00      MEMB
ATOM   1737  C23 POPC   19     -16.248  -4.270  12.606  1.00  0.00      MEMB
ATOM   1738  H3R POPC   19     -15.419  -4.239  11.876  1.00  0.00      MEMB
ATOM   1739  H3S POPC   19     -16.583  -3.337  13.060  1.00  0.00      MEMB
ATOM   1740  C24 POPC   19     -17.510  -4.653  11.887  1.00  0.00      MEMB
ATOM   1741  H4R POPC   19     -17.638  -3.952  11.023  1.00  0.00      MEMB
ATOM   1742  H4S POPC   19     -18.363  -4.468  12.561  1.00  0.00      MEMB
ATOM   1743  C25 POPC   19     -17.490  -6.097  11.441  1.00  0.00      MEMB
ATOM   1744  H5R POPC   19     -18.552  -6.406  11.489  1.00  0.00      MEMB
ATOM   1745  H5S POPC   19     -16.968  -6.774  12.150  1.00  0.00      MEMB
ATOM   1746  C26 POPC   19     -16.978  -6.297  10.004  1.00  0.00      MEMB
ATOM   1747  H6R POPC   19     -15.906  -6.021   9.901  1.00  0.00      MEMB
ATOM   1748  H6S POPC   19     -17.547  -5.639   9.321  1.00  0.00      MEMB
ATOM   1749  C27 POPC   19     -17.250  -7.730   9.557  1.00  0.00      MEMB
ATOM   1750  H7R POPC   19     -17.053  -7.908   8.475  1.00  0.00      MEMB
ATOM   1751  H7S POPC   19     -18.341  -7.883   9.658  1.00  0.00      MEMB
ATOM   1752  C28 POPC   19     -16.402  -8.661  10.407  1.00  0.00      MEMB
ATOM   1753  H8R POPC   19     -16.867  -8.935  11.391  1.00  0.00      MEMB
ATOM   1754  H8S POPC   19     -15.462  -8.131  10.620  1.00  0.00      MEMB
ATOM   1755  C29 POPC   19     -16.077  -9.874   9.646  1.00  0.00      MEMB
ATOM   1756  H91 POPC   19     -16.438 -10.617  10.249  1.00  0.00      MEMB
ATOM   1757 C210 POPC   19     -15.226 -10.202   8.687  1.00  0.00      MEMB
ATOM   1758 H101 POPC   19     -15.138 -11.216   8.246  1.00  0.00      MEMB
ATOM   1759 C211 POPC   19     -14.351  -9.132   8.216  1.00  0.00      MEMB
ATOM   1760 H11R POPC   19     -13.452  -9.212   8.847  1.00  0.00      MEMB
ATOM   1761 H11S POPC   19     -14.798  -8.146   8.454  1.00  0.00      MEMB
ATOM   1762 C212 POPC   19     -14.053  -9.185   6.729  1.00  0.00      MEMB
ATOM   1763 H12R POPC   19     -13.321  -9.990   6.512  1.00  0.00      MEMB
ATOM   1764 H12S POPC   19     -13.498  -8.239   6.540  1.00  0.00      MEMB
ATOM   1765 C213 POPC   19     -15.303  -9.348   5.806  1.00  0.00      MEMB
ATOM   1766 H13R POPC   19     -15.885  -8.406   5.715  1.00  0.00      MEMB
ATOM   1767 H13S POPC   19     -15.984 -10.109   6.205  1.00  0.00      MEMB
ATOM   1768 C214 POPC   19     -15.040  -9.830   4.374  1.00  0.00      MEMB
ATOM   1769 H14R POPC   19     -15.917  -9.931   3.736  1.00  0.00      MEMB
ATOM   1770 H14S POPC   19     -14.346 -10.716   4.330  1.00  0.00      MEMB
ATOM   1771 C215 POPC   19     -14.502  -8.704   3.606  1.00  0.00      MEMB
ATOM   1772 H15R POPC   19     -13.749  -8.843   4.398  1.00  0.00      MEMB
ATOM   1773 H15S POPC   19     -14.784  -7.650   3.775  1.00  0.00      MEMB
ATOM   1774 C216 POPC   19     -14.170  -9.000   2.102  1.00  0.00      MEMB
ATOM   1775 H16R POPC   19     -13.528  -8.160   1.675  1.00  0.00      MEMB
ATOM   1776 H16S POPC   19     -15.136  -8.977   1.617  1.00  0.00      MEMB
ATOM   1777 C217 POPC   19     -13.352 -10.289   1.778  1.00  0.00      MEMB
ATOM   1778 H17R POPC   19     -13.797 -11.252   2.018  1.00  0.00      MEMB
ATOM   1779 H17S POPC   19     -12.502 -10.377   2.490  1.00  0.00      MEMB
ATOM   1780 C218 POPC   19     -12.888 -10.294   0.300  1.00  0.00      MEMB
ATOM   1781 H18R POPC   19     -12.043 -11.014   0.144  1.00  0.00      MEMB
ATOM   1782 H18S POPC   19     -12.455  -9.293   0.032  1.00  0.00      MEMB
ATOM   1783 H18T POPC   19     -13.751 -10.447  -0.348  1.00  0.00      MEMB
ATOM   1784  C33 POPC   19     -12.963  -8.448  12.026  1.00  0.00      MEMB
ATOM   1785  H3X POPC   19     -13.286  -9.119  11.213  1.00  0.00      MEMB
ATOM   1786  H3Y POPC   19     -12.109  -9.144  12.410  1.00  0.00      MEMB
ATOM   1787  C34 POPC   19     -12.638  -6.919  11.667  1.00  0.00      MEMB
ATOM   1788  H4X POPC   19     -11.901  -7.580  11.614  1.00  0.00      MEMB
ATOM   1789  H4Y POPC   19     -11.716  -6.321  11.675  1.00  0.00      MEMB
ATOM   1790  C35 POPC   19     -13.212  -6.141  10.539  1.00  0.00      MEMB
ATOM   1791  H5X POPC   19     -13.953  -5.724  11.191  1.00  0.00      MEMB
ATOM   1792  H5Y POPC   19     -13.694  -6.828   9.831  1.00  0.00      MEMB
ATOM   1793  C36 POPC   19     -12.319  -5.110   9.819  1.00  0.00      MEMB
ATOM   1794  H6X POPC   19     -11.535  -5.535   9.172  1.00  0.00      MEMB
ATOM   1795  H6Y POPC   19     -11.721  -4.503  10.536  1.00  0.00      MEMB
ATOM   1796  C37 POPC   19     -13.291  -4.272   9.006  1.00  0.00      MEMB
ATOM   1797  H7X POPC   19     -12.830  -3.280   8.876  1.00  0.00      MEMB
ATOM   1798  H7Y POPC   19     -14.218  -4.142   9.611  1.00  0.00      MEMB
ATOM   1799  C38 POPC   19     -13.758  -4.875   7.681  1.00  0.00      MEMB
ATOM   1800  H8X POPC   19     -14.344  -5.803   7.884  1.00  0.00      MEMB
ATOM   1801  H8Y POPC   19     -12.920  -5.085   6.985  1.00  0.00      MEMB
ATOM   1802  C39 POPC   19     -14.645  -3.911   6.964  1.00  0.00      MEMB
ATOM   1803  H9X POPC   19     -14.215  -2.892   7.051  1.00  0.00      MEMB
ATOM   1804  H9Y POPC   19     -15.629  -3.876   7.489  1.00  0.00      MEMB
ATOM   1805 C310 POPC   19     -14.819  -4.345   5.518  1.00  0.00      MEMB
ATOM   1806 H10X POPC   19     -14.820  -5.391   5.278  1.00  0.00      MEMB
ATOM   1807 H10Y POPC   19     -14.030  -3.921   4.844  1.00  0.00      MEMB
ATOM   1808 C311 POPC   19     -16.205  -4.279   5.140  1.00  0.00      MEMB
ATOM   1809 H11X POPC   19     -16.283  -4.258   3.970  1.00  0.00      MEMB
ATOM   1810 H11Y POPC   19     -16.017  -3.206   5.687  1.00  0.00      MEMB
ATOM   1811 C312 POPC   19     -17.538  -4.566   5.765  1.00  0.00      MEMB
ATOM   1812 H12X POPC   19     -18.163  -4.357   4.913  1.00  0.00      MEMB
ATOM   1813 H12Y POPC   19     -17.720  -3.846   6.595  1.00  0.00      MEMB
ATOM   1814 C313 POPC   19     -18.000  -5.843   5.329  1.00  0.00      MEMB
ATOM   1815 H13X POPC   19     -18.990  -5.949   5.764  1.00  0.00      MEMB
ATOM   1816 H13Y POPC   19     -17.113  -6.218   5.815  1.00  0.00      MEMB
ATOM   1817 C314 POPC   19     -18.006  -6.059   3.812  1.00  0.00      MEMB
ATOM   1818 H14X POPC   19     -16.997  -6.116   3.370  1.00  0.00      MEMB
ATOM   1819 H14Y POPC   19     -18.482  -5.214   3.307  1.00  0.00      MEMB
ATOM   1820 C315 POPC   19     -18.792  -7.291   3.543  1.00  0.00      MEMB
ATOM   1821 H15X POPC   19     -19.874  -7.048   3.632  1.00  0.00      MEMB
ATOM   1822 H15Y POPC   19     -18.578  -8.061   4.296  1.00  0.00      MEMB
ATOM   1823 C316 POPC   19     -18.464  -7.826   2.188  1.00  0.00      MEMB
ATOM   1824 H16X POPC   19     -18.792  -6.995   1.564  1.00  0.00      MEMB
ATOM   1825 H16Y POPC   19     -19.044  -8.747   1.990  1.00  0.00      MEMB
ATOM   1826 H16Z POPC   19     -17.383  -7.989   1.992  1.00  0.00      MEMB
ATOM   1827  N   POPC   20      11.561 -11.043  19.594  1.00  0.00      MEMB
ATOM   1828  C12 POPC   20      11.858 -12.486  20.022  1.00  0.00      MEMB
ATOM   1829 H12A POPC   20      10.924 -12.975  20.297  1.00  0.00      MEMB
ATOM   1830 H12B POPC   20      12.437 -12.455  20.933  1.00  0.00      MEMB
ATOM   1831  C13 POPC   20      10.957 -11.092  18.240  1.00  0.00      MEMB
ATOM   1832 H13A POPC   20      10.577 -10.141  17.889  1.00  0.00      MEMB
ATOM   1833 H13B POPC   20      11.636 -11.488  17.485  1.00  0.00      MEMB
ATOM   1834 H13C POPC   20      10.136 -11.788  18.290  1.00  0.00      MEMB
ATOM   1835  C14 POPC   20      10.656 -10.381  20.589  1.00  0.00      MEMB
ATOM   1836 H14A POPC   20      11.044 -10.339  21.609  1.00  0.00      MEMB
ATOM   1837 H14B POPC   20      10.456  -9.363  20.300  1.00  0.00      MEMB
ATOM   1838 H14C POPC   20       9.687 -10.846  20.595  1.00  0.00      MEMB
ATOM   1839  C15 POPC   20      12.821 -10.256  19.469  1.00  0.00      MEMB
ATOM   1840 H15A POPC   20      13.297 -10.209  20.428  1.00  0.00      MEMB
ATOM   1841 H15B POPC   20      12.689  -9.234  19.143  1.00  0.00      MEMB
ATOM   1842 H15C POPC   20      13.498 -10.768  18.771  1.00  0.00      MEMB
ATOM   1843  C11 POPC   20      12.591 -13.443  19.023  1.00  0.00      MEMB
ATOM   1844 H11A POPC   20      11.852 -13.712  18.244  1.00  0.00      MEMB
ATOM   1845 H11B POPC   20      12.867 -14.416  19.525  1.00  0.00      MEMB
ATOM   1846  P   POPC   20      15.138 -13.331  18.402  1.00  0.00      MEMB
ATOM   1847  O13 POPC   20      15.259 -14.603  17.667  1.00  0.00      MEMB
ATOM   1848  O14 POPC   20      15.540 -13.342  19.803  1.00  0.00      MEMB
ATOM   1849  O12 POPC   20      13.677 -12.789  18.374  1.00  0.00      MEMB
ATOM   1850  O11 POPC   20      16.015 -12.189  17.731  1.00  0.00      MEMB
ATOM   1851  C1  POPC   20      17.391 -12.460  17.385  1.00  0.00      MEMB
ATOM   1852  HA  POPC   20      17.819 -13.296  17.962  1.00  0.00      MEMB
ATOM   1853  HB  POPC   20      18.016 -11.566  17.600  1.00  0.00      MEMB
ATOM   1854  C2  POPC   20      17.696 -12.742  15.885  1.00  0.00      MEMB
ATOM   1855  HS  POPC   20      18.686 -12.305  15.608  1.00  0.00      MEMB
ATOM   1856  O21 POPC   20      16.677 -12.165  15.047  1.00  0.00      MEMB
ATOM   1857  C21 POPC   20      16.689 -10.818  15.025  1.00  0.00      MEMB
ATOM   1858  O22 POPC   20      17.526 -10.149  15.584  1.00  0.00      MEMB
ATOM   1859  C22 POPC   20      15.501 -10.294  14.180  1.00  0.00      MEMB
ATOM   1860  H2R POPC   20      15.747 -10.226  13.098  1.00  0.00      MEMB
ATOM   1861  H2S POPC   20      15.234  -9.280  14.542  1.00  0.00      MEMB
ATOM   1862  C3  POPC   20      17.831 -14.298  15.662  1.00  0.00      MEMB
ATOM   1863  HX  POPC   20      16.973 -14.905  16.025  1.00  0.00      MEMB
ATOM   1864  HY  POPC   20      18.682 -14.627  16.302  1.00  0.00      MEMB
ATOM   1865  O31 POPC   20      18.185 -14.605  14.301  1.00  0.00      MEMB
ATOM   1866  C31 POPC   20      17.134 -14.615  13.470  1.00  0.00      MEMB
ATOM   1867  O32 POPC   20      15.975 -14.708  13.811  1.00  0.00      MEMB
ATOM   1868  C32 POPC   20      17.609 -14.529  12.021  1.00  0.00      MEMB
ATOM   1869  H2X POPC   20      16.741 -14.680  11.341  1.00  0.00      MEMB
ATOM   1870  H2Y POPC   20      18.338 -15.348  11.879  1.00  0.00      MEMB
ATOM   1871  C23 POPC   20      14.246 -11.187  14.315  1.00  0.00      MEMB
ATOM   1872  H3R POPC   20      13.716 -10.907  15.259  1.00  0.00      MEMB
ATOM   1873  H3S POPC   20      14.526 -12.256  14.346  1.00  0.00      MEMB
ATOM   1874  C24 POPC   20      13.251 -10.982  13.184  1.00  0.00      MEMB
ATOM   1875  H4R POPC   20      13.444  -9.946  12.876  1.00  0.00      MEMB
ATOM   1876  H4S POPC   20      12.225 -11.121  13.596  1.00  0.00      MEMB
ATOM   1877  C25 POPC   20      13.347 -11.832  11.921  1.00  0.00      MEMB
ATOM   1878  H5R POPC   20      14.336 -11.763  11.454  1.00  0.00      MEMB
ATOM   1879  H5S POPC   20      12.709 -11.454  11.115  1.00  0.00      MEMB
ATOM   1880  C26 POPC   20      12.854 -13.237  12.176  1.00  0.00      MEMB
ATOM   1881  H6R POPC   20      12.018 -13.196  12.912  1.00  0.00      MEMB
ATOM   1882  H6S POPC   20      13.650 -13.854  12.639  1.00  0.00      MEMB
ATOM   1883  C27 POPC   20      12.307 -13.921  10.925  1.00  0.00      MEMB
ATOM   1884  H7R POPC   20      11.335 -13.459  10.622  1.00  0.00      MEMB
ATOM   1885  H7S POPC   20      12.100 -14.947  11.278  1.00  0.00      MEMB
ATOM   1886  C28 POPC   20      13.264 -14.045   9.728  1.00  0.00      MEMB
ATOM   1887  H8R POPC   20      13.734 -13.055   9.520  1.00  0.00      MEMB
ATOM   1888  H8S POPC   20      12.634 -14.410   8.885  1.00  0.00      MEMB
ATOM   1889  C29 POPC   20      14.349 -15.058   9.860  1.00  0.00      MEMB
ATOM   1890  H91 POPC   20      14.345 -15.607  10.820  1.00  0.00      MEMB
ATOM   1891 C210 POPC   20      15.296 -15.230   8.911  1.00  0.00      MEMB
ATOM   1892 H101 POPC   20      16.093 -15.964   9.122  1.00  0.00      MEMB
ATOM   1893 C211 POPC   20      15.391 -14.437   7.599  1.00  0.00      MEMB
ATOM   1894 H11R POPC   20      16.255 -13.729   7.611  1.00  0.00      MEMB
ATOM   1895 H11S POPC   20      14.533 -13.743   7.424  1.00  0.00      MEMB
ATOM   1896 C212 POPC   20      15.539 -15.337   6.342  1.00  0.00      MEMB
ATOM   1897 H12R POPC   20      14.672 -16.011   6.190  1.00  0.00      MEMB
ATOM   1898 H12S POPC   20      16.418 -15.999   6.491  1.00  0.00      MEMB
ATOM   1899 C213 POPC   20      15.716 -14.512   5.049  1.00  0.00      MEMB
ATOM   1900 H13R POPC   20      16.646 -13.923   5.210  1.00  0.00      MEMB
ATOM   1901 H13S POPC   20      14.879 -13.777   5.023  1.00  0.00      MEMB
ATOM   1902 C214 POPC   20      15.750 -15.354   3.727  1.00  0.00      MEMB
ATOM   1903 H14R POPC   20      14.802 -15.932   3.627  1.00  0.00      MEMB
ATOM   1904 H14S POPC   20      16.564 -16.099   3.741  1.00  0.00      MEMB
ATOM   1905 C215 POPC   20      15.860 -14.529   2.424  1.00  0.00      MEMB
ATOM   1906 H15R POPC   20      16.720 -13.835   2.380  1.00  0.00      MEMB
ATOM   1907 H15S POPC   20      14.988 -13.885   2.536  1.00  0.00      MEMB
ATOM   1908 C216 POPC   20      15.858 -15.264   1.058  1.00  0.00      MEMB
ATOM   1909 H16R POPC   20      15.769 -14.462   0.285  1.00  0.00      MEMB
ATOM   1910 H16S POPC   20      14.991 -15.918   0.850  1.00  0.00      MEMB
ATOM   1911 C217 POPC   20      17.167 -15.956   0.693  1.00  0.00      MEMB
ATOM   1912 H17R POPC   20      16.998 -16.498  -0.255  1.00  0.00      MEMB
ATOM   1913 H17S POPC   20      17.484 -16.728   1.436  1.00  0.00      MEMB
ATOM   1914 C218 POPC   20      18.251 -14.907   0.455  1.00  0.00      MEMB
ATOM   1915 H18R POPC   20      17.974 -14.142  -0.289  1.00  0.00      MEMB
ATOM   1916 H18S POPC   20      19.157 -15.387   0.087  1.00  0.00      MEMB
ATOM   1917 H18T POPC   20      18.464 -14.385   1.403  1.00  0.00      MEMB
ATOM   1918  C33 POPC   20      18.246 -13.191  11.605  1.00  0.00      MEMB
ATOM   1919  H3X POPC   20      19.020 -13.467  10.848  1.00  0.00      MEMB
ATOM   1920  H3Y POPC   20      18.813 -12.687  12.406  1.00  0.00      MEMB
ATOM   1921  C34 POPC   20      17.142 -12.263  11.023  1.00  0.00      MEMB
ATOM   1922  H4X POPC   20      16.653 -11.678  11.823  1.00  0.00      MEMB
ATOM   1923  H4Y POPC   20      16.482 -12.826  10.361  1.00  0.00      MEMB
ATOM   1924  C35 POPC   20      17.465 -11.205  10.013  1.00  0.00      MEMB
ATOM   1925  H5X POPC   20      18.055 -11.602   9.141  1.00  0.00      MEMB
ATOM   1926  H5Y POPC   20      18.030 -10.660  10.787  1.00  0.00      MEMB
ATOM   1927  C36 POPC   20      16.673  -9.966   9.652  1.00  0.00      MEMB
ATOM   1928  H6X POPC   20      17.074  -9.118   9.008  1.00  0.00      MEMB
ATOM   1929  H6Y POPC   20      16.508  -9.450  10.602  1.00  0.00      MEMB
ATOM   1930  C37 POPC   20      15.654 -10.485   8.824  1.00  0.00      MEMB
ATOM   1931  H7X POPC   20      15.323 -11.405   9.347  1.00  0.00      MEMB
ATOM   1932  H7Y POPC   20      16.015 -10.680   7.783  1.00  0.00      MEMB
ATOM   1933  C38 POPC   20      14.693  -9.409   8.867  1.00  0.00      MEMB
ATOM   1934  H8X POPC   20      15.109  -8.427   8.586  1.00  0.00      MEMB
ATOM   1935  H8Y POPC   20      14.285  -9.336   9.906  1.00  0.00      MEMB
ATOM   1936  C39 POPC   20      13.684  -9.812   7.942  1.00  0.00      MEMB
ATOM   1937  H9X POPC   20      12.977  -8.996   8.120  1.00  0.00      MEMB
ATOM   1938  H9Y POPC   20      13.415 -10.895   8.230  1.00  0.00      MEMB
ATOM   1939 C310 POPC   20      13.929 -10.159   6.617  1.00  0.00      MEMB
ATOM   1940 H10X POPC   20      14.470 -11.136   6.686  1.00  0.00      MEMB
ATOM   1941 H10Y POPC   20      14.091  -9.357   5.894  1.00  0.00      MEMB
ATOM   1942 C311 POPC   20      12.819 -10.734   6.094  1.00  0.00      MEMB
ATOM   1943 H11X POPC   20      12.360  -9.862   5.563  1.00  0.00      MEMB
ATOM   1944 H11Y POPC   20      12.223 -11.299   6.859  1.00  0.00      MEMB
ATOM   1945 C312 POPC   20      13.367 -11.579   5.152  1.00  0.00      MEMB
ATOM   1946 H12X POPC   20      13.261 -12.629   5.446  1.00  0.00      MEMB
ATOM   1947 H12Y POPC   20      13.772 -11.149   4.203  1.00  0.00      MEMB
ATOM   1948 C313 POPC   20      12.559 -11.717   4.364  1.00  0.00      MEMB
ATOM   1949 H13X POPC   20      12.215 -10.582   3.979  1.00  0.00      MEMB
ATOM   1950 H13Y POPC   20      11.602 -12.269   5.045  1.00  0.00      MEMB
ATOM   1951 C314 POPC   20      13.094 -12.604   2.787  1.00  0.00      MEMB
ATOM   1952 H14X POPC   20      12.322 -13.512   2.367  1.00  0.00      MEMB
ATOM   1953 H14Y POPC   20      12.999 -13.706   2.732  1.00  0.00      MEMB
ATOM   1954 C315 POPC   20      12.836 -11.640   1.502  1.00  0.00      MEMB
ATOM   1955 H15X POPC   20      13.461 -10.867   1.610  1.00  0.00      MEMB
ATOM   1956 H15Y POPC   20      11.812 -11.221   1.031  1.00  0.00      MEMB
ATOM   1957 C316 POPC   20      13.115 -12.352   0.670  1.00  0.00      MEMB
ATOM   1958 H16X POPC   20      12.108 -12.951   0.662  1.00  0.00      MEMB
ATOM   1959 H16Y POPC   20      13.968 -12.945   0.775  1.00  0.00      MEMB
ATOM   1960 H16Z POPC   20      13.292 -11.617  -0.143  1.00  0.00      MEMB
ATOM   1961  C3  CHL1   21       5.487  18.402  17.358  1.00  0.00      MEMB
ATOM   1962  H3  CHL1   21       4.860  17.480  17.390  1.00  0.00      MEMB
ATOM   1963  O3  CHL1   21       5.884  18.751  18.670  1.00  0.00      MEMB
ATOM   1964  H3' CHL1   21       6.538  18.083  18.935  1.00  0.00      MEMB
ATOM   1965  C4  CHL1   21       6.731  18.103  16.539  1.00  0.00      MEMB
ATOM   1966  H4A CHL1   21       7.436  18.946  16.736  1.00  0.00      MEMB
ATOM   1967  H4B CHL1   21       7.120  17.162  16.993  1.00  0.00      MEMB
ATOM   1968  C5  CHL1   21       6.394  17.933  15.067  1.00  0.00      MEMB
ATOM   1969  C6  CHL1   21       6.549  16.770  14.389  1.00  0.00      MEMB
ATOM   1970  H6  CHL1   21       6.959  15.874  14.899  1.00  0.00      MEMB
ATOM   1971  C7  CHL1   21       6.240  16.639  12.911  1.00  0.00      MEMB
ATOM   1972  H7A CHL1   21       6.946  15.954  12.394  1.00  0.00      MEMB
ATOM   1973  H7B CHL1   21       5.244  16.169  12.755  1.00  0.00      MEMB
ATOM   1974  C8  CHL1   21       6.210  18.006  12.170  1.00  0.00      MEMB
ATOM   1975  H8  CHL1   21       7.248  18.369  12.042  1.00  0.00      MEMB
ATOM   1976  C14 CHL1   21       5.654  17.818  10.768  1.00  0.00      MEMB
ATOM   1977  H14 CHL1   21       4.610  17.414  10.906  1.00  0.00      MEMB
ATOM   1978  C15 CHL1   21       6.358  16.827   9.826  1.00  0.00      MEMB
ATOM   1979 H15A CHL1   21       7.462  16.946   9.872  1.00  0.00      MEMB
ATOM   1980 H15B CHL1   21       6.105  15.765  10.001  1.00  0.00      MEMB
ATOM   1981  C16 CHL1   21       5.816  17.241   8.452  1.00  0.00      MEMB
ATOM   1982 H16A CHL1   21       6.651  17.517   7.781  1.00  0.00      MEMB
ATOM   1983 H16B CHL1   21       5.242  16.414   7.999  1.00  0.00      MEMB
ATOM   1984  C17 CHL1   21       4.905  18.478   8.694  1.00  0.00      MEMB
ATOM   1985  H17 CHL1   21       3.929  18.073   9.045  1.00  0.00      MEMB
ATOM   1986  C13 CHL1   21       5.524  19.098   9.938  1.00  0.00      MEMB
ATOM   1987  C18 CHL1   21       6.802  19.787   9.515  1.00  0.00      MEMB
ATOM   1988 H18A CHL1   21       6.474  20.658   8.912  1.00  0.00      MEMB
ATOM   1989 H18B CHL1   21       7.286  20.152  10.442  1.00  0.00      MEMB
ATOM   1990 H18C CHL1   21       7.475  19.200   8.866  1.00  0.00      MEMB
ATOM   1991  C12 CHL1   21       4.769  20.106  10.745  1.00  0.00      MEMB
ATOM   1992 H12A CHL1   21       4.482  21.023  10.215  1.00  0.00      MEMB
ATOM   1993 H12B CHL1   21       3.917  19.495  10.915  1.00  0.00      MEMB
ATOM   1994  C11 CHL1   21       5.254  20.372  12.178  1.00  0.00      MEMB
ATOM   1995 H11A CHL1   21       6.200  20.889  12.084  1.00  0.00      MEMB
ATOM   1996 H11B CHL1   21       4.622  21.101  12.744  1.00  0.00      MEMB
ATOM   1997  C9  CHL1   21       5.389  19.047  12.955  1.00  0.00      MEMB
ATOM   1998  H9  CHL1   21       4.353  18.620  12.954  1.00  0.00      MEMB
ATOM   1999  C10 CHL1   21       5.806  19.225  14.448  1.00  0.00      MEMB
ATOM   2000  C19 CHL1   21       6.848  20.385  14.551  1.00  0.00      MEMB
ATOM   2001 H19A CHL1   21       6.470  21.301  14.060  1.00  0.00      MEMB
ATOM   2002 H19B CHL1   21       7.038  20.708  15.590  1.00  0.00      MEMB
ATOM   2003 H19C CHL1   21       7.831  20.102  14.118  1.00  0.00      MEMB
ATOM   2004  C1  CHL1   21       4.514  19.563  15.266  1.00  0.00      MEMB
ATOM   2005  H1A CHL1   21       4.102  20.551  14.969  1.00  0.00      MEMB
ATOM   2006  H1B CHL1   21       3.740  18.828  14.958  1.00  0.00      MEMB
ATOM   2007  C2  CHL1   21       4.643  19.542  16.807  1.00  0.00      MEMB
ATOM   2008  H2A CHL1   21       3.661  19.305  17.281  1.00  0.00      MEMB
ATOM   2009  H2B CHL1   21       4.976  20.549  17.150  1.00  0.00      MEMB
ATOM   2010  C20 CHL1   21       4.577  19.252   7.414  1.00  0.00      MEMB
ATOM   2011  H20 CHL1   21       5.422  19.832   7.004  1.00  0.00      MEMB
ATOM   2012  C21 CHL1   21       3.514  20.279   7.683  1.00  0.00      MEMB
ATOM   2013 H21A CHL1   21       3.778  21.158   8.291  1.00  0.00      MEMB
ATOM   2014 H21B CHL1   21       2.734  19.759   8.228  1.00  0.00      MEMB
ATOM   2015 H21C CHL1   21       3.014  20.682   6.782  1.00  0.00      MEMB
ATOM   2016  C22 CHL1   21       4.089  18.237   6.348  1.00  0.00      MEMB
ATOM   2017 H22A CHL1   21       4.985  17.660   6.029  1.00  0.00      MEMB
ATOM   2018 H22B CHL1   21       3.326  17.552   6.787  1.00  0.00      MEMB
ATOM   2019  C23 CHL1   21       3.482  18.856   5.096  1.00  0.00      MEMB
ATOM   2020 H23A CHL1   21       2.470  19.256   5.296  1.00  0.00      MEMB
ATOM   2021 H23B CHL1   21       4.138  19.681   4.751  1.00  0.00      MEMB
ATOM   2022  C24 CHL1   21       3.274  17.882   3.957  1.00  0.00      MEMB
ATOM   2023 H24A CHL1   21       4.109  17.142   3.937  1.00  0.00      MEMB
ATOM   2024 H24B CHL1   21       2.321  17.332   4.111  1.00  0.00      MEMB
ATOM   2025  C25 CHL1   21       3.271  18.637   2.628  1.00  0.00      MEMB
ATOM   2026  H25 CHL1   21       4.176  19.299   2.619  1.00  0.00      MEMB
ATOM   2027  C26 CHL1   21       3.484  17.594   1.549  1.00  0.00      MEMB
ATOM   2028 H26A CHL1   21       2.708  16.800   1.575  1.00  0.00      MEMB
ATOM   2029 H26B CHL1   21       3.528  18.108   0.567  1.00  0.00      MEMB
ATOM   2030 H26C CHL1   21       4.440  17.082   1.788  1.00  0.00      MEMB
ATOM   2031  C27 CHL1   21       2.031  19.518   2.372  1.00  0.00      MEMB
ATOM   2032 H27A CHL1   21       2.317  20.360   1.702  1.00  0.00      MEMB
ATOM   2033 H27B CHL1   21       1.191  18.913   1.957  1.00  0.00      MEMB
ATOM   2034 H27C CHL1   21       1.666  20.015   3.288  1.00  0.00      MEMB
ATOM   2035  N   POPC   22       6.058 -16.876  18.734  1.00  0.00      MEMB
ATOM   2036  C12 POPC   22       7.309 -16.105  18.637  1.00  0.00      MEMB
ATOM   2037 H12A POPC   22       7.127 -15.137  19.148  1.00  0.00      MEMB
ATOM   2038 H12B POPC   22       7.482 -15.778  17.609  1.00  0.00      MEMB
ATOM   2039  C13 POPC   22       5.426 -17.100  20.027  1.00  0.00      MEMB
ATOM   2040 H13A POPC   22       6.056 -17.812  20.495  1.00  0.00      MEMB
ATOM   2041 H13B POPC   22       5.358 -16.164  20.587  1.00  0.00      MEMB
ATOM   2042 H13C POPC   22       4.389 -17.442  19.905  1.00  0.00      MEMB
ATOM   2043  C14 POPC   22       5.494 -15.647  18.608  1.00  0.00      MEMB
ATOM   2044 H14A POPC   22       5.671 -15.145  17.696  1.00  0.00      MEMB
ATOM   2045 H14B POPC   22       4.722 -15.997  17.858  1.00  0.00      MEMB
ATOM   2046 H14C POPC   22       4.649 -15.183  19.044  1.00  0.00      MEMB
ATOM   2047  C15 POPC   22       5.954 -18.105  17.739  1.00  0.00      MEMB
ATOM   2048 H15A POPC   22       6.654 -18.896  17.882  1.00  0.00      MEMB
ATOM   2049 H15B POPC   22       6.048 -17.822  16.686  1.00  0.00      MEMB
ATOM   2050 H15C POPC   22       4.948 -18.519  17.684  1.00  0.00      MEMB
ATOM   2051  C11 POPC   22       8.396 -16.908  19.200  1.00  0.00      MEMB
ATOM   2052 H11A POPC   22       8.166 -16.908  20.292  1.00  0.00      MEMB
ATOM   2053 H11B POPC   22       9.358 -16.421  18.991  1.00  0.00      MEMB
ATOM   2054  P   POPC   22       9.030 -19.376  19.519  1.00  0.00      MEMB
ATOM   2055  O13 POPC   22       8.264 -20.617  19.326  1.00  0.00      MEMB
ATOM   2056  O14 POPC   22       9.294 -18.923  20.899  1.00  0.00      MEMB
ATOM   2057  O12 POPC   22       8.389 -18.224  18.658  1.00  0.00      MEMB
ATOM   2058  O11 POPC   22      10.322 -19.466  18.725  1.00  0.00      MEMB
ATOM   2059  C1  POPC   22      10.466 -20.164  17.499  1.00  0.00      MEMB
ATOM   2060  HA  POPC   22       9.694 -20.913  17.260  1.00  0.00      MEMB
ATOM   2061  HB  POPC   22      11.199 -21.036  17.392  1.00  0.00      MEMB
ATOM   2062  C2  POPC   22      11.016 -19.130  16.629  1.00  0.00      MEMB
ATOM   2063  HS  POPC   22      12.087 -18.695  16.725  1.00  0.00      MEMB
ATOM   2064  O21 POPC   22      10.022 -18.208  16.329  1.00  0.00      MEMB
ATOM   2065  C21 POPC   22      10.227 -17.351  15.408  1.00  0.00      MEMB
ATOM   2066  O22 POPC   22      11.266 -17.102  14.824  1.00  0.00      MEMB
ATOM   2067  C22 POPC   22       8.915 -16.660  15.169  1.00  0.00      MEMB
ATOM   2068  H2R POPC   22       8.710 -16.035  16.072  1.00  0.00      MEMB
ATOM   2069  H2S POPC   22       8.121 -17.427  15.062  1.00  0.00      MEMB
ATOM   2070  C3  POPC   22      11.214 -19.962  15.653  1.00  0.00      MEMB
ATOM   2071  HX  POPC   22      12.161 -20.595  15.769  1.00  0.00      MEMB
ATOM   2072  HY  POPC   22      11.875 -19.200  15.016  1.00  0.00      MEMB
ATOM   2073  O31 POPC   22       9.844 -20.631  15.081  1.00  0.00      MEMB
ATOM   2074  C31 POPC   22       9.032 -20.294  13.920  1.00  0.00      MEMB
ATOM   2075  O32 POPC   22       9.086 -19.295  13.287  1.00  0.00      MEMB
ATOM   2076  C32 POPC   22       8.085 -21.126  13.286  1.00  0.00      MEMB
ATOM   2077  H2X POPC   22       7.323 -20.576  13.876  1.00  0.00      MEMB
ATOM   2078  H2Y POPC   22       8.288 -22.189  13.456  1.00  0.00      MEMB
ATOM   2079  C23 POPC   22       8.980 -15.874  13.832  1.00  0.00      MEMB
ATOM   2080  H3R POPC   22       9.892 -15.275  13.820  1.00  0.00      MEMB
ATOM   2081  H3S POPC   22       8.210 -15.116  13.696  1.00  0.00      MEMB
ATOM   2082  C24 POPC   22       8.854 -16.760  12.591  1.00  0.00      MEMB
ATOM   2083  H4R POPC   22       7.960 -17.447  12.679  1.00  0.00      MEMB
ATOM   2084  H4S POPC   22       9.758 -17.349  12.518  1.00  0.00      MEMB
ATOM   2085  C25 POPC   22       8.717 -16.070  11.244  1.00  0.00      MEMB
ATOM   2086  H5R POPC   22       9.201 -15.095  11.106  1.00  0.00      MEMB
ATOM   2087  H5S POPC   22       7.704 -15.939  11.430  1.00  0.00      MEMB
ATOM   2088  C26 POPC   22       8.655 -16.952  10.004  1.00  0.00      MEMB
ATOM   2089  H6R POPC   22       7.850 -17.704  10.180  1.00  0.00      MEMB
ATOM   2090  H6S POPC   22       9.630 -17.452   9.974  1.00  0.00      MEMB
ATOM   2091  C27 POPC   22       8.523 -16.236   8.646  1.00  0.00      MEMB
ATOM   2092  H7R POPC   22       9.394 -15.572   8.451  1.00  0.00      MEMB
ATOM   2093  H7S POPC   22       7.659 -15.550   8.625  1.00  0.00      MEMB
ATOM   2094  C28 POPC   22       8.314 -17.164   7.434  1.00  0.00      MEMB
ATOM   2095  H8R POPC   22       8.026 -16.425   6.655  1.00  0.00      MEMB
ATOM   2096  H8S POPC   22       7.431 -17.813   7.521  1.00  0.00      MEMB
ATOM   2097  C29 POPC   22       9.525 -17.966   7.041  1.00  0.00      MEMB
ATOM   2098  H91 POPC   22      10.004 -18.590   7.804  1.00  0.00      MEMB
ATOM   2099 C210 POPC   22      10.123 -17.916   5.862  1.00  0.00      MEMB
ATOM   2100 H101 POPC   22      11.108 -18.375   5.783  1.00  0.00      MEMB
ATOM   2101 C211 POPC   22       9.725 -17.076   4.712  1.00  0.00      MEMB
ATOM   2102 H11R POPC   22       8.628 -17.087   4.502  1.00  0.00      MEMB
ATOM   2103 H11S POPC   22      10.193 -17.498   3.807  1.00  0.00      MEMB
ATOM   2104 C212 POPC   22      10.230 -15.689   4.979  1.00  0.00      MEMB
ATOM   2105 H12R POPC   22      11.332 -15.581   5.127  1.00  0.00      MEMB
ATOM   2106 H12S POPC   22       9.715 -15.214   5.856  1.00  0.00      MEMB
ATOM   2107 C213 POPC   22       9.821 -14.953   3.775  1.00  0.00      MEMB
ATOM   2108 H13R POPC   22      10.131 -14.087   4.108  1.00  0.00      MEMB
ATOM   2109 H13S POPC   22       8.781 -14.682   3.855  1.00  0.00      MEMB
ATOM   2110 C214 POPC   22      10.273 -15.432   2.416  1.00  0.00      MEMB
ATOM   2111 H14R POPC   22       9.556 -16.202   2.106  1.00  0.00      MEMB
ATOM   2112 H14S POPC   22      11.334 -15.752   2.443  1.00  0.00      MEMB
ATOM   2113 C215 POPC   22       9.955 -14.543   1.267  1.00  0.00      MEMB
ATOM   2114 H15R POPC   22      10.698 -13.851   1.147  1.00  0.00      MEMB
ATOM   2115 H15S POPC   22       9.081 -14.030   1.333  1.00  0.00      MEMB
ATOM   2116 C216 POPC   22      10.184 -14.937  -0.087  1.00  0.00      MEMB
ATOM   2117 H16R POPC   22       9.832 -14.288  -0.874  1.00  0.00      MEMB
ATOM   2118 H16S POPC   22       9.561 -15.805  -0.230  1.00  0.00      MEMB
ATOM   2119 C217 POPC   22      11.693 -15.039  -0.057  1.00  0.00      MEMB
ATOM   2120 H17R POPC   22      11.366 -15.070  -1.262  1.00  0.00      MEMB
ATOM   2121 H17S POPC   22      12.064 -15.741   0.705  1.00  0.00      MEMB
ATOM   2122 C218 POPC   22      13.121 -14.714  -0.595  1.00  0.00      MEMB
ATOM   2123 H18R POPC   22      13.022 -14.420  -1.658  1.00  0.00      MEMB
ATOM   2124 H18S POPC   22      14.053 -15.131  -0.879  1.00  0.00      MEMB
ATOM   2125 H18T POPC   22      13.335 -14.458   0.371  1.00  0.00      MEMB
ATOM   2126  C33 POPC   22       7.867 -20.653  11.802  1.00  0.00      MEMB
ATOM   2127  H3X POPC   22       8.503 -21.244  11.093  1.00  0.00      MEMB
ATOM   2128  H3Y POPC   22       7.795 -19.578  11.540  1.00  0.00      MEMB
ATOM   2129  C34 POPC   22       6.476 -20.913  11.556  1.00  0.00      MEMB
ATOM   2130  H4X POPC   22       5.665 -20.602  12.218  1.00  0.00      MEMB
ATOM   2131  H4Y POPC   22       6.777 -21.926  11.880  1.00  0.00      MEMB
ATOM   2132  C35 POPC   22       6.041 -20.984  10.127  1.00  0.00      MEMB
ATOM   2133  H5X POPC   22       4.958 -21.249  10.011  1.00  0.00      MEMB
ATOM   2134  H5Y POPC   22       6.778 -21.748   9.825  1.00  0.00      MEMB
ATOM   2135  C36 POPC   22       5.825 -19.775   9.406  1.00  0.00      MEMB
ATOM   2136  H6X POPC   22       6.855 -19.447   9.342  1.00  0.00      MEMB
ATOM   2137  H6Y POPC   22       5.203 -19.266  10.179  1.00  0.00      MEMB
ATOM   2138  C37 POPC   22       5.169 -19.854   8.021  1.00  0.00      MEMB
ATOM   2139  H7X POPC   22       4.847 -18.807   7.883  1.00  0.00      MEMB
ATOM   2140  H7Y POPC   22       4.257 -20.491   7.942  1.00  0.00      MEMB
ATOM   2141  C38 POPC   22       6.160 -20.131   6.882  1.00  0.00      MEMB
ATOM   2142  H8X POPC   22       6.633 -21.052   6.884  1.00  0.00      MEMB
ATOM   2143  H8Y POPC   22       7.046 -19.525   6.844  1.00  0.00      MEMB
ATOM   2144  C39 POPC   22       5.624 -20.315   5.516  1.00  0.00      MEMB
ATOM   2145  H9X POPC   22       5.052 -19.485   5.208  1.00  0.00      MEMB
ATOM   2146  H9Y POPC   22       4.833 -21.004   5.417  1.00  0.00      MEMB
ATOM   2147 C310 POPC   22       6.557 -20.712   4.425  1.00  0.00      MEMB
ATOM   2148 H10X POPC   22       6.654 -21.753   4.289  1.00  0.00      MEMB
ATOM   2149 H10Y POPC   22       7.628 -20.559   4.545  1.00  0.00      MEMB
ATOM   2150 C311 POPC   22       5.784 -20.311   3.189  1.00  0.00      MEMB
ATOM   2151 H11X POPC   22       4.694 -20.385   3.143  1.00  0.00      MEMB
ATOM   2152 H11Y POPC   22       5.599 -21.022   2.470  1.00  0.00      MEMB
ATOM   2153 C312 POPC   22       6.278 -19.161   2.488  1.00  0.00      MEMB
ATOM   2154 H12X POPC   22       6.294 -18.488   3.353  1.00  0.00      MEMB
ATOM   2155 H12Y POPC   22       5.442 -18.935   1.802  1.00  0.00      MEMB
ATOM   2156 C313 POPC   22       7.638 -19.188   1.806  1.00  0.00      MEMB
ATOM   2157 H13X POPC   22       8.447 -19.335   2.557  1.00  0.00      MEMB
ATOM   2158 H13Y POPC   22       7.708 -18.141   1.438  1.00  0.00      MEMB
ATOM   2159 C314 POPC   22       7.756 -20.145   0.613  1.00  0.00      MEMB
ATOM   2160 H14X POPC   22       6.938 -20.109  -0.102  1.00  0.00      MEMB
ATOM   2161 H14Y POPC   22       8.004 -21.175   0.879  1.00  0.00      MEMB
ATOM   2162 C315 POPC   22       8.911 -19.985  -0.229  1.00  0.00      MEMB
ATOM   2163 H15X POPC   22       8.969 -18.930  -0.583  1.00  0.00      MEMB
ATOM   2164 H15Y POPC   22       8.928 -20.658  -1.102  1.00  0.00      MEMB
ATOM   2165 C316 POPC   22      10.016 -20.268   0.646  1.00  0.00      MEMB
ATOM   2166 H16X POPC   22      10.737 -20.872   0.161  1.00  0.00      MEMB
ATOM   2167 H16Y POPC   22      10.266 -21.080   1.356  1.00  0.00      MEMB
ATOM   2168 H16Z POPC   22      10.502 -19.264   0.573  1.00  0.00      MEMB
ATOM   2169  N   POPC   23      19.990  -6.438  20.920  1.00  0.00      MEMB
ATOM   2170  C12 POPC   23      19.829  -5.175  20.054  1.00  0.00      MEMB
ATOM   2171 H12A POPC   23      20.736  -5.050  19.469  1.00  0.00      MEMB
ATOM   2172 H12B POPC   23      19.696  -4.331  20.724  1.00  0.00      MEMB
ATOM   2173  C13 POPC   23      20.371  -7.692  20.173  1.00  0.00      MEMB
ATOM   2174 H13A POPC   23      19.548  -8.013  19.517  1.00  0.00      MEMB
ATOM   2175 H13B POPC   23      21.268  -7.552  19.586  1.00  0.00      MEMB
ATOM   2176 H13C POPC   23      20.620  -8.513  20.834  1.00  0.00      MEMB
ATOM   2177  C14 POPC   23      21.024  -6.156  21.949  1.00  0.00      MEMB
ATOM   2178 H14A POPC   23      21.962  -5.849  21.488  1.00  0.00      MEMB
ATOM   2179 H14B POPC   23      20.645  -5.406  22.633  1.00  0.00      MEMB
ATOM   2180 H14C POPC   23      21.231  -7.030  22.552  1.00  0.00      MEMB
ATOM   2181  C15 POPC   23      18.701  -6.763  21.597  1.00  0.00      MEMB
ATOM   2182 H15A POPC   23      18.795  -7.697  22.134  1.00  0.00      MEMB
ATOM   2183 H15B POPC   23      17.929  -6.869  20.833  1.00  0.00      MEMB
ATOM   2184 H15C POPC   23      18.410  -5.985  22.281  1.00  0.00      MEMB
ATOM   2185  C11 POPC   23      18.695  -5.068  19.007  1.00  0.00      MEMB
ATOM   2186 H11A POPC   23      18.816  -4.135  18.404  1.00  0.00      MEMB
ATOM   2187 H11B POPC   23      17.718  -5.031  19.536  1.00  0.00      MEMB
ATOM   2188  P   POPC   23      17.668  -6.586  17.115  1.00  0.00      MEMB
ATOM   2189  O13 POPC   23      16.338  -6.535  17.747  1.00  0.00      MEMB
ATOM   2190  O14 POPC   23      18.154  -7.853  16.569  1.00  0.00      MEMB
ATOM   2191  O12 POPC   23      18.787  -6.167  18.141  1.00  0.00      MEMB
ATOM   2192  O11 POPC   23      17.719  -5.487  15.953  1.00  0.00      MEMB
ATOM   2193  C1  POPC   23      18.879  -5.492  15.138  1.00  0.00      MEMB
ATOM   2194  HA  POPC   23      19.102  -6.509  14.742  1.00  0.00      MEMB
ATOM   2195  HB  POPC   23      19.760  -5.121  15.709  1.00  0.00      MEMB
ATOM   2196  C2  POPC   23      18.644  -4.691  13.877  1.00  0.00      MEMB
ATOM   2197  HS  POPC   23      18.387  -3.628  14.170  1.00  0.00      MEMB
ATOM   2198  O21 POPC   23      17.664  -5.318  13.047  1.00  0.00      MEMB
ATOM   2199  C21 POPC   23      16.918  -4.476  12.379  1.00  0.00      MEMB
ATOM   2200  O22 POPC   23      16.885  -3.267  12.518  1.00  0.00      MEMB
ATOM   2201  C22 POPC   23      16.028  -5.248  11.408  1.00  0.00      MEMB
ATOM   2202  H2R POPC   23      15.023  -5.195  11.865  1.00  0.00      MEMB
ATOM   2203  H2S POPC   23      16.352  -6.303  11.309  1.00  0.00      MEMB
ATOM   2204  C3  POPC   23      19.894  -4.687  13.122  1.00  0.00      MEMB
ATOM   2205  HX  POPC   23      20.218  -5.639  12.651  1.00  0.00      MEMB
ATOM   2206  HY  POPC   23      20.650  -4.453  13.963  1.00  0.00      MEMB
ATOM   2207  O31 POPC   23      19.536  -3.747  12.072  1.00  0.00      MEMB
ATOM   2208  C31 POPC   23      20.501  -3.200  11.853  1.00  0.00      MEMB
ATOM   2209  O32 POPC   23      21.581  -3.588  12.443  1.00  0.00      MEMB
ATOM   2210  C32 POPC   23      20.011  -2.417  10.281  1.00  0.00      MEMB
ATOM   2211  H2X POPC   23      20.565  -1.506   9.810  1.00  0.00      MEMB
ATOM   2212  H2Y POPC   23      19.267  -1.758  10.378  1.00  0.00      MEMB
ATOM   2213  C23 POPC   23      15.893  -4.507  10.064  1.00  0.00      MEMB
ATOM   2214  H3R POPC   23      16.694  -4.832   9.359  1.00  0.00      MEMB
ATOM   2215  H3S POPC   23      15.962  -3.416  10.279  1.00  0.00      MEMB
ATOM   2216  C24 POPC   23      14.528  -4.634   9.362  1.00  0.00      MEMB
ATOM   2217  H4R POPC   23      13.689  -4.290  10.012  1.00  0.00      MEMB
ATOM   2218  H4S POPC   23      14.374  -5.711   9.186  1.00  0.00      MEMB
ATOM   2219  C25 POPC   23      14.543  -3.879   8.009  1.00  0.00      MEMB
ATOM   2220  H5R POPC   23      15.366  -4.292   7.384  1.00  0.00      MEMB
ATOM   2221  H5S POPC   23      14.735  -2.804   8.225  1.00  0.00      MEMB
ATOM   2222  C26 POPC   23      13.251  -3.954   7.177  1.00  0.00      MEMB
ATOM   2223  H6R POPC   23      12.492  -3.373   7.734  1.00  0.00      MEMB
ATOM   2224  H6S POPC   23      12.949  -5.024   7.093  1.00  0.00      MEMB
ATOM   2225  C27 POPC   23      13.292  -3.347   5.761  1.00  0.00      MEMB
ATOM   2226  H7R POPC   23      13.723  -2.317   5.755  1.00  0.00      MEMB
ATOM   2227  H7S POPC   23      12.242  -3.233   5.390  1.00  0.00      MEMB
ATOM   2228  C28 POPC   23      13.973  -4.309   4.787  1.00  0.00      MEMB
ATOM   2229  H8R POPC   23      13.292  -5.181   4.642  1.00  0.00      MEMB
ATOM   2230  H8S POPC   23      14.933  -4.694   5.197  1.00  0.00      MEMB
ATOM   2231  C29 POPC   23      14.160  -3.583   3.493  1.00  0.00      MEMB
ATOM   2232  H91 POPC   23      13.411  -3.855   2.734  1.00  0.00      MEMB
ATOM   2233 C210 POPC   23      15.153  -2.722   3.200  1.00  0.00      MEMB
ATOM   2234 H101 POPC   23      15.207  -2.401   2.152  1.00  0.00      MEMB
ATOM   2235 C211 POPC   23      16.301  -2.315   4.122  1.00  0.00      MEMB
ATOM   2236 H11R POPC   23      16.014  -2.337   5.197  1.00  0.00      MEMB
ATOM   2237 H11S POPC   23      16.717  -1.290   3.965  1.00  0.00      MEMB
ATOM   2238 C212 POPC   23      17.399  -3.347   3.830  1.00  0.00      MEMB
ATOM   2239 H12R POPC   23      16.931  -4.334   3.688  1.00  0.00      MEMB
ATOM   2240 H12S POPC   23      18.096  -3.506   4.679  1.00  0.00      MEMB
ATOM   2241 C213 POPC   23      18.197  -2.994   2.584  1.00  0.00      MEMB
ATOM   2242 H13R POPC   23      17.593  -2.651   1.725  1.00  0.00      MEMB
ATOM   2243 H13S POPC   23      18.718  -3.929   2.251  1.00  0.00      MEMB
ATOM   2244 C214 POPC   23      18.919  -1.707   2.872  1.00  0.00      MEMB
ATOM   2245 H14R POPC   23      19.213  -1.437   3.921  1.00  0.00      MEMB
ATOM   2246 H14S POPC   23      19.025  -0.986   2.028  1.00  0.00      MEMB
ATOM   2247 C215 POPC   23      20.161  -1.950   2.850  1.00  0.00      MEMB
ATOM   2248 H15R POPC   23      20.862  -1.326   2.234  1.00  0.00      MEMB
ATOM   2249 H15S POPC   23      20.268  -2.129   1.616  1.00  0.00      MEMB
ATOM   2250 C216 POPC   23      20.698  -3.374   4.099  1.00  0.00      MEMB
ATOM   2251 H16R POPC   23      20.127  -4.273   3.997  1.00  0.00      MEMB
ATOM   2252 H16S POPC   23      20.729  -2.726   4.877  1.00  0.00      MEMB
ATOM   2253 C217 POPC   23      23.308  -4.410   3.695  1.00  0.00      MEMB
ATOM   2254 H17R POPC   23      23.831  -3.668   4.159  1.00  0.00      MEMB
ATOM   2255 H17S POPC   23      23.960  -3.797   3.006  1.00  0.00      MEMB
ATOM   2256 C218 POPC   23      23.850  -5.435   2.557  1.00  0.00      MEMB
ATOM   2257 H18R POPC   23      23.407  -5.507   1.574  1.00  0.00      MEMB
ATOM   2258 H18S POPC   23      23.401  -6.322   2.751  1.00  0.00      MEMB
ATOM   2259 H18T POPC   23      24.683  -5.106   2.038  1.00  0.00      MEMB
ATOM   2260  C33 POPC   23      20.278  -2.821   8.880  1.00  0.00      MEMB
ATOM   2261  H3X POPC   23      20.750  -3.768   9.184  1.00  0.00      MEMB
ATOM   2262  H3Y POPC   23      20.960  -2.147   8.203  1.00  0.00      MEMB
ATOM   2263  C34 POPC   23      19.435  -3.828   8.407  1.00  0.00      MEMB
ATOM   2264  H4X POPC   23      18.758  -2.998   8.425  1.00  0.00      MEMB
ATOM   2265  H4Y POPC   23      19.207  -4.609   9.193  1.00  0.00      MEMB
ATOM   2266  C35 POPC   23      19.749  -4.330   7.048  1.00  0.00      MEMB
ATOM   2267  H5X POPC   23      20.503  -3.714   6.497  1.00  0.00      MEMB
ATOM   2268  H5Y POPC   23      18.850  -4.533   6.526  1.00  0.00      MEMB
ATOM   2269  C36 POPC   23      20.024  -5.802   7.032  1.00  0.00      MEMB
ATOM   2270  H6X POPC   23      20.081  -6.350   7.960  1.00  0.00      MEMB
ATOM   2271  H6Y POPC   23      20.738  -5.467   7.586  1.00  0.00      MEMB
ATOM   2272  C37 POPC   23      20.644  -6.405   5.732  1.00  0.00      MEMB
ATOM   2273  H7X POPC   23      21.275  -7.342   5.843  1.00  0.00      MEMB
ATOM   2274  H7Y POPC   23      21.216  -5.728   5.083  1.00  0.00      MEMB
ATOM   2275  C38 POPC   23      19.358  -6.583   5.130  1.00  0.00      MEMB
ATOM   2276  H8X POPC   23      18.627  -5.858   5.012  1.00  0.00      MEMB
ATOM   2277  H8Y POPC   23      18.807  -6.972   6.025  1.00  0.00      MEMB
ATOM   2278  C39 POPC   23      19.308  -7.198   3.779  1.00  0.00      MEMB
ATOM   2279  H9X POPC   23      19.626  -8.044   4.154  1.00  0.00      MEMB
ATOM   2280  H9Y POPC   23      20.164  -7.177   3.108  1.00  0.00      MEMB
ATOM   2281 C310 POPC   23      17.954  -7.770   3.346  1.00  0.00      MEMB
ATOM   2282 H10X POPC   23      17.689  -6.879   2.787  1.00  0.00      MEMB
ATOM   2283 H10Y POPC   23      17.278  -7.872   4.213  1.00  0.00      MEMB
ATOM   2284 C311 POPC   23      17.786  -9.004   2.427  1.00  0.00      MEMB
ATOM   2285 H11X POPC   23      16.722  -9.287   2.369  1.00  0.00      MEMB
ATOM   2286 H11Y POPC   23      18.266  -9.979   2.658  1.00  0.00      MEMB
ATOM   2287 C312 POPC   23      18.209  -8.703   1.035  1.00  0.00      MEMB
ATOM   2288 H12X POPC   23      17.514  -7.927   0.633  1.00  0.00      MEMB
ATOM   2289 H12Y POPC   23      18.333  -9.705   0.517  1.00  0.00      MEMB
ATOM   2290 C313 POPC   23      19.297  -7.837   0.684  1.00  0.00      MEMB
ATOM   2291 H13X POPC   23      19.725  -8.450   1.423  1.00  0.00      MEMB
ATOM   2292 H13Y POPC   23      19.244  -6.817   1.067  1.00  0.00      MEMB
ATOM   2293 C314 POPC   23      19.913  -7.833  -0.693  1.00  0.00      MEMB
ATOM   2294 H14X POPC   23      20.442  -8.750  -1.041  1.00  0.00      MEMB
ATOM   2295 H14Y POPC   23      20.697  -7.087  -0.543  1.00  0.00      MEMB
ATOM   2296 C315 POPC   23      19.059  -7.163  -1.730  1.00  0.00      MEMB
ATOM   2297 H15X POPC   23      18.183  -7.647  -1.846  1.00  0.00      MEMB
ATOM   2298 H15Y POPC   23      19.343  -7.377  -2.752  1.00  0.00      MEMB
ATOM   2299 C316 POPC   23      18.382  -5.845  -1.448  1.00  0.00      MEMB
ATOM   2300 H16X POPC   23      19.111  -5.067  -1.524  1.00  0.00      MEMB
ATOM   2301 H16Y POPC   23      17.873  -5.822  -0.451  1.00  0.00      MEMB
ATOM   2302 H16Z POPC   23      17.731  -5.595  -2.294  1.00  0.00      MEMB
ATOM   2303  C3  CHL1   24     -19.597   6.146  17.291  1.00  0.00      MEMB
ATOM   2304  H3  CHL1   24     -19.390   7.221  17.063  1.00  0.00      MEMB
ATOM   2305  O3  CHL1   24     -19.520   5.907  18.675  1.00  0.00      MEMB
ATOM   2306  H3' CHL1   24     -20.025   5.083  18.822  1.00  0.00      MEMB
ATOM   2307  C4  CHL1   24     -20.969   5.708  16.904  1.00  0.00      MEMB
ATOM   2308  H4A CHL1   24     -21.169   4.658  17.188  1.00  0.00      MEMB
ATOM   2309  H4B CHL1   24     -21.733   6.304  17.441  1.00  0.00      MEMB
ATOM   2310  C5  CHL1   24     -21.108   5.788  15.448  1.00  0.00      MEMB
ATOM   2311  C6  CHL1   24     -22.100   6.445  14.972  1.00  0.00      MEMB
ATOM   2312  H6  CHL1   24     -22.690   7.139  15.568  1.00  0.00      MEMB
ATOM   2313  C7  CHL1   24     -22.415   6.163  13.592  1.00  0.00      MEMB
ATOM   2314  H7A CHL1   24     -23.433   6.373  13.333  1.00  0.00      MEMB
ATOM   2315  H7B CHL1   24     -21.818   6.943  13.418  1.00  0.00      MEMB
ATOM   2316  C8  CHL1   24     -21.602   5.347  12.660  1.00  0.00      MEMB
ATOM   2317  H8  CHL1   24     -22.187   4.492  12.778  1.00  0.00      MEMB
ATOM   2318  C14 CHL1   24     -21.636   5.499  11.205  1.00  0.00      MEMB
ATOM   2319  H14 CHL1   24     -21.061   6.419  11.335  1.00  0.00      MEMB
ATOM   2320  C15 CHL1   24     -22.834   5.477  10.284  1.00  0.00      MEMB
ATOM   2321 H15A CHL1   24     -23.637   5.152  10.793  1.00  0.00      MEMB
ATOM   2322 H15B CHL1   24     -22.913   6.425  10.171  1.00  0.00      MEMB
ATOM   2323  C16 CHL1   24     -22.850   5.240   8.806  1.00  0.00      MEMB
ATOM   2324 H16A CHL1   24     -23.792   4.861   8.596  1.00  0.00      MEMB
ATOM   2325 H16B CHL1   24     -23.095   5.955   7.977  1.00  0.00      MEMB
ATOM   2326  C17 CHL1   24     -21.475   4.674   8.824  1.00  0.00      MEMB
ATOM   2327  H17 CHL1   24     -21.291   5.480   8.250  1.00  0.00      MEMB
ATOM   2328  C13 CHL1   24     -20.925   4.543  10.319  1.00  0.00      MEMB
ATOM   2329  C18 CHL1   24     -21.612   3.249  10.599  1.00  0.00      MEMB
ATOM   2330 H18A CHL1   24     -22.648   3.236  10.183  1.00  0.00      MEMB
ATOM   2331 H18B CHL1   24     -20.970   2.511  10.122  1.00  0.00      MEMB
ATOM   2332 H18C CHL1   24     -21.664   3.091  11.674  1.00  0.00      MEMB
ATOM   2333  C12 CHL1   24     -19.435   4.711  10.711  1.00  0.00      MEMB
ATOM   2334 H12A CHL1   24     -18.818   4.032  10.123  1.00  0.00      MEMB
ATOM   2335 H12B CHL1   24     -18.976   5.717  10.580  1.00  0.00      MEMB
ATOM   2336  C11 CHL1   24     -19.277   4.509  12.204  1.00  0.00      MEMB
ATOM   2337 H11A CHL1   24     -19.666   3.486  12.299  1.00  0.00      MEMB
ATOM   2338 H11B CHL1   24     -18.195   4.574  12.422  1.00  0.00      MEMB
ATOM   2339  C9  CHL1   24     -20.158   5.409  13.107  1.00  0.00      MEMB
ATOM   2340  H9  CHL1   24     -19.738   6.466  13.062  1.00  0.00      MEMB
ATOM   2341  C10 CHL1   24     -20.177   4.996  14.570  1.00  0.00      MEMB
ATOM   2342  C19 CHL1   24     -20.738   3.552  14.669  1.00  0.00      MEMB
ATOM   2343 H19A CHL1   24     -20.780   3.217  15.710  1.00  0.00      MEMB
ATOM   2344 H19B CHL1   24     -21.790   3.437  14.304  1.00  0.00      MEMB
ATOM   2345 H19C CHL1   24     -20.069   2.875  14.118  1.00  0.00      MEMB
ATOM   2346  C1  CHL1   24     -18.733   5.184  15.069  1.00  0.00      MEMB
ATOM   2347  H1A CHL1   24     -18.181   4.289  14.713  1.00  0.00      MEMB
ATOM   2348  H1B CHL1   24     -18.292   6.098  14.596  1.00  0.00      MEMB
ATOM   2349  C2  CHL1   24     -18.528   5.326  16.584  1.00  0.00      MEMB
ATOM   2350  H2A CHL1   24     -17.587   5.886  16.761  1.00  0.00      MEMB
ATOM   2351  H2B CHL1   24     -18.451   4.319  17.037  1.00  0.00      MEMB
ATOM   2352  C20 CHL1   24     -20.900   3.970   7.669  1.00  0.00      MEMB
ATOM   2353  H20 CHL1   24     -21.605   3.214   7.801  1.00  0.00      MEMB
ATOM   2354  C21 CHL1   24     -19.585   3.458   7.604  1.00  0.00      MEMB
ATOM   2355 H21A CHL1   24     -19.558   2.934   8.531  1.00  0.00      MEMB
ATOM   2356 H21B CHL1   24     -18.803   4.233   7.547  1.00  0.00      MEMB
ATOM   2357 H21C CHL1   24     -19.589   2.779   6.711  1.00  0.00      MEMB
ATOM   2358  C22 CHL1   24     -20.927   4.505   6.349  1.00  0.00      MEMB
ATOM   2359 H22A CHL1   24     -21.759   4.090   5.664  1.00  0.00      MEMB
ATOM   2360 H22B CHL1   24     -21.990   4.756   6.643  1.00  0.00      MEMB
ATOM   2361  C23 CHL1   24     -19.518   5.796   5.699  1.00  0.00      MEMB
ATOM   2362 H23A CHL1   24     -19.321   6.649   6.399  1.00  0.00      MEMB
ATOM   2363 H23B CHL1   24     -18.791   5.094   5.811  1.00  0.00      MEMB
ATOM   2364  C24 CHL1   24     -19.585   7.099   4.218  1.00  0.00      MEMB
ATOM   2365 H24A CHL1   24     -18.811   7.451   3.724  1.00  0.00      MEMB
ATOM   2366 H24B CHL1   24     -19.557   6.261   3.621  1.00  0.00      MEMB
ATOM   2367  C25 CHL1   24     -21.080   8.455   3.917  1.00  0.00      MEMB
ATOM   2368  H25 CHL1   24     -22.283   8.259   4.471  1.00  0.00      MEMB
ATOM   2369  C26 CHL1   24     -21.222   9.507   4.852  1.00  0.00      MEMB
ATOM   2370 H26A CHL1   24     -20.235   9.850   4.714  1.00  0.00      MEMB
ATOM   2371 H26B CHL1   24     -22.265   9.928   4.859  1.00  0.00      MEMB
ATOM   2372 H26C CHL1   24     -21.038   9.249   5.842  1.00  0.00      MEMB
ATOM   2373  C27 CHL1   24     -21.678   8.563   2.691  1.00  0.00      MEMB
ATOM   2374 H27A CHL1   24     -22.061   7.632   2.462  1.00  0.00      MEMB
ATOM   2375 H27B CHL1   24     -22.714   8.923   2.641  1.00  0.00      MEMB
ATOM   2376 H27C CHL1   24     -20.762   8.680   2.126  1.00  0.00      MEMB
ATOM   2377  N   POPC   25      -1.996  18.968  20.714  1.00  0.00      MEMB
ATOM   2378  C12 POPC   25      -2.885  19.155  19.483  1.00  0.00      MEMB
ATOM   2379 H12A POPC   25      -3.754  19.710  19.815  1.00  0.00      MEMB
ATOM   2380 H12B POPC   25      -3.214  18.164  19.177  1.00  0.00      MEMB
ATOM   2381  C13 POPC   25      -1.684  20.291  21.298  1.00  0.00      MEMB
ATOM   2382 H13A POPC   25      -1.119  20.135  22.203  1.00  0.00      MEMB
ATOM   2383 H13B POPC   25      -1.094  20.897  20.598  1.00  0.00      MEMB
ATOM   2384 H13C POPC   25      -2.618  20.771  21.557  1.00  0.00      MEMB
ATOM   2385  C14 POPC   25      -2.769  18.195  21.751  1.00  0.00      MEMB
ATOM   2386 H14A POPC   25      -2.551  18.397  22.796  1.00  0.00      MEMB
ATOM   2387 H14B POPC   25      -3.818  18.478  21.757  1.00  0.00      MEMB
ATOM   2388 H14C POPC   25      -2.579  17.146  21.597  1.00  0.00      MEMB
ATOM   2389  C15 POPC   25      -0.705  18.280  20.350  1.00  0.00      MEMB
ATOM   2390 H15A POPC   25      -0.067  18.865  19.679  1.00  0.00      MEMB
ATOM   2391 H15B POPC   25      -0.895  17.339  19.852  1.00  0.00      MEMB
ATOM   2392 H15C POPC   25      -0.080  18.136  21.216  1.00  0.00      MEMB
ATOM   2393  C11 POPC   25      -2.337  19.895  18.213  1.00  0.00      MEMB
ATOM   2394 H11A POPC   25      -3.088  19.773  17.391  1.00  0.00      MEMB
ATOM   2395 H11B POPC   25      -1.426  19.350  17.882  1.00  0.00      MEMB
ATOM   2396  P   POPC   25      -1.032  22.064  17.420  1.00  0.00      MEMB
ATOM   2397  O13 POPC   25      -0.768  21.200  16.255  1.00  0.00      MEMB
ATOM   2398  O14 POPC   25       0.101  22.594  18.206  1.00  0.00      MEMB
ATOM   2399  O12 POPC   25      -2.058  21.295  18.427  1.00  0.00      MEMB
ATOM   2400  O11 POPC   25      -1.848  23.328  16.897  1.00  0.00      MEMB
ATOM   2401  C1  POPC   25      -3.205  23.331  16.510  1.00  0.00      MEMB
ATOM   2402  HA  POPC   25      -3.688  24.299  16.774  1.00  0.00      MEMB
ATOM   2403  HB  POPC   25      -3.603  22.545  17.093  1.00  0.00      MEMB
ATOM   2404  C2  POPC   25      -3.594  22.949  15.042  1.00  0.00      MEMB
ATOM   2405  HS  POPC   25      -4.701  23.043  14.952  1.00  0.00      MEMB
ATOM   2406  O21 POPC   25      -3.201  21.596  14.767  1.00  0.00      MEMB
ATOM   2407  C21 POPC   25      -3.817  21.065  13.729  1.00  0.00      MEMB
ATOM   2408  O22 POPC   25      -4.787  21.533  13.171  1.00  0.00      MEMB
ATOM   2409  C22 POPC   25      -3.248  19.714  13.442  1.00  0.00      MEMB
ATOM   2410  H2R POPC   25      -3.278  19.192  14.417  1.00  0.00      MEMB
ATOM   2411  H2S POPC   25      -2.201  19.797  13.078  1.00  0.00      MEMB
ATOM   2412  C3  POPC   25      -2.984  23.903  13.993  1.00  0.00      MEMB
ATOM   2413  HX  POPC   25      -3.319  24.933  14.244  1.00  0.00      MEMB
ATOM   2414  HY  POPC   25      -3.416  23.680  12.993  1.00  0.00      MEMB
ATOM   2415  O31 POPC   25      -1.556  23.831  13.994  1.00  0.00      MEMB
ATOM   2416  C31 POPC   25      -1.037  23.269  12.929  1.00  0.00      MEMB
ATOM   2417  O32 POPC   25      -1.630  22.848  11.955  1.00  0.00      MEMB
ATOM   2418  C32 POPC   25       0.431  23.402  13.061  1.00  0.00      MEMB
ATOM   2419  H2X POPC   25       0.689  23.116  14.103  1.00  0.00      MEMB
ATOM   2420  H2Y POPC   25       0.572  24.497  12.956  1.00  0.00      MEMB
ATOM   2421  C23 POPC   25      -4.097  18.976  12.408  1.00  0.00      MEMB
ATOM   2422  H3R POPC   25      -4.114  19.571  11.457  1.00  0.00      MEMB
ATOM   2423  H3S POPC   25      -5.133  18.795  12.775  1.00  0.00      MEMB
ATOM   2424  C24 POPC   25      -3.515  17.600  12.274  1.00  0.00      MEMB
ATOM   2425  H4R POPC   25      -4.290  16.900  11.891  1.00  0.00      MEMB
ATOM   2426  H4S POPC   25      -3.206  17.229  13.277  1.00  0.00      MEMB
ATOM   2427  C25 POPC   25      -2.274  17.619  11.449  1.00  0.00      MEMB
ATOM   2428  H5R POPC   25      -1.579  16.954  12.038  1.00  0.00      MEMB
ATOM   2429  H5S POPC   25      -1.645  18.503  11.365  1.00  0.00      MEMB
ATOM   2430  C26 POPC   25      -2.611  17.157  10.055  1.00  0.00      MEMB
ATOM   2431  H6R POPC   25      -3.061  16.111  10.284  1.00  0.00      MEMB
ATOM   2432  H6S POPC   25      -1.636  17.270   9.452  1.00  0.00      MEMB
ATOM   2433  C27 POPC   25      -3.534  17.628   9.039  1.00  0.00      MEMB
ATOM   2434  H7R POPC   25      -3.154  18.621   8.823  1.00  0.00      MEMB
ATOM   2435  H7S POPC   25      -4.436  17.611   9.631  1.00  0.00      MEMB
ATOM   2436  C28 POPC   25      -3.733  16.809   7.750  1.00  0.00      MEMB
ATOM   2437  H8R POPC   25      -4.549  17.225   7.177  1.00  0.00      MEMB
ATOM   2438  H8S POPC   25      -4.135  15.819   7.991  1.00  0.00      MEMB
ATOM   2439  C29 POPC   25      -2.568  16.760   6.831  1.00  0.00      MEMB
ATOM   2440  H91 POPC   25      -1.653  16.512   7.347  1.00  0.00      MEMB
ATOM   2441 C210 POPC   25      -2.296  17.122   5.613  1.00  0.00      MEMB
ATOM   2442 H101 POPC   25      -1.366  16.684   5.189  1.00  0.00      MEMB
ATOM   2443 C211 POPC   25      -3.252  17.798   4.713  1.00  0.00      MEMB
ATOM   2444 H11R POPC   25      -2.776  18.780   4.526  1.00  0.00      MEMB
ATOM   2445 H11S POPC   25      -4.241  17.889   5.190  1.00  0.00      MEMB
ATOM   2446 C212 POPC   25      -3.629  17.158   3.416  1.00  0.00      MEMB
ATOM   2447 H12R POPC   25      -4.342  17.741   2.826  1.00  0.00      MEMB
ATOM   2448 H12S POPC   25      -3.939  16.086   3.612  1.00  0.00      MEMB
ATOM   2449 C213 POPC   25      -2.499  17.114   2.508  1.00  0.00      MEMB
ATOM   2450 H13R POPC   25      -2.017  16.561   3.305  1.00  0.00      MEMB
ATOM   2451 H13S POPC   25      -1.765  17.827   2.155  1.00  0.00      MEMB
ATOM   2452 C214 POPC   25      -2.911  16.405   1.304  1.00  0.00      MEMB
ATOM   2453 H14R POPC   25      -3.431  15.530   1.810  1.00  0.00      MEMB
ATOM   2454 H14S POPC   25      -1.900  16.147   0.820  1.00  0.00      MEMB
ATOM   2455 C215 POPC   25      -3.847  17.153   0.320  1.00  0.00      MEMB
ATOM   2456 H15R POPC   25      -3.126  17.930   0.047  1.00  0.00      MEMB
ATOM   2457 H15S POPC   25      -4.712  17.233   0.963  1.00  0.00      MEMB
ATOM   2458 C216 POPC   25      -4.540  16.786  -1.044  1.00  0.00      MEMB
ATOM   2459 H16R POPC   25      -3.747  16.519  -1.586  1.00  0.00      MEMB
ATOM   2460 H16S POPC   25      -4.524  17.436  -1.882  1.00  0.00      MEMB
ATOM   2461 C217 POPC   25      -5.449  15.560  -1.152  1.00  0.00      MEMB
ATOM   2462 H17R POPC   25      -5.060  14.902  -0.599  1.00  0.00      MEMB
ATOM   2463 H17S POPC   25      -5.687  14.674  -1.789  1.00  0.00      MEMB
ATOM   2464 C218 POPC   25      -6.413  16.110  -0.501  1.00  0.00      MEMB
ATOM   2465 H18R POPC   25      -7.332  15.534  -0.192  1.00  0.00      MEMB
ATOM   2466 H18S POPC   25      -6.460  16.477  -1.578  1.00  0.00      MEMB
ATOM   2467 H18T POPC   25      -6.388  16.822   0.349  1.00  0.00      MEMB
ATOM   2468  C33 POPC   25       1.258  22.534  12.101  1.00  0.00      MEMB
ATOM   2469  H3X POPC   25       2.364  22.712  12.186  1.00  0.00      MEMB
ATOM   2470  H3Y POPC   25       0.985  22.707  11.036  1.00  0.00      MEMB
ATOM   2471  C34 POPC   25       1.177  21.138  12.619  1.00  0.00      MEMB
ATOM   2472  H4X POPC   25       0.168  20.744  12.489  1.00  0.00      MEMB
ATOM   2473  H4Y POPC   25       1.577  21.120  13.669  1.00  0.00      MEMB
ATOM   2474  C35 POPC   25       2.011  20.210  11.860  1.00  0.00      MEMB
ATOM   2475  H5X POPC   25       2.082  19.194  12.277  1.00  0.00      MEMB
ATOM   2476  H5Y POPC   25       2.954  20.701  12.067  1.00  0.00      MEMB
ATOM   2477  C36 POPC   25       1.760  20.141  10.367  1.00  0.00      MEMB
ATOM   2478  H6X POPC   25       2.399  19.329   9.956  1.00  0.00      MEMB
ATOM   2479  H6Y POPC   25       2.124  21.073   9.889  1.00  0.00      MEMB
ATOM   2480  C37 POPC   25       0.402  19.631   9.967  1.00  0.00      MEMB
ATOM   2481  H7X POPC   25      -0.399  20.269  10.381  1.00  0.00      MEMB
ATOM   2482  H7Y POPC   25       0.314  18.625  10.445  1.00  0.00      MEMB
ATOM   2483  C38 POPC   25       0.295  19.470   8.444  1.00  0.00      MEMB
ATOM   2484  H8X POPC   25      -0.724  19.141   8.170  1.00  0.00      MEMB
ATOM   2485  H8Y POPC   25       1.021  18.675   8.131  1.00  0.00      MEMB
ATOM   2486  C39 POPC   25       0.631  20.718   7.600  1.00  0.00      MEMB
ATOM   2487  H9X POPC   25       0.973  20.314   6.618  1.00  0.00      MEMB
ATOM   2488  H9Y POPC   25       1.478  21.294   8.009  1.00  0.00      MEMB
ATOM   2489 C310 POPC   25      -0.499  21.714   7.452  1.00  0.00      MEMB
ATOM   2490 H10X POPC   25      -0.724  22.188   8.431  1.00  0.00      MEMB
ATOM   2491 H10Y POPC   25      -1.371  21.140   7.102  1.00  0.00      MEMB
ATOM   2492 C311 POPC   25      -0.216  22.854   6.506  1.00  0.00      MEMB
ATOM   2493 H11X POPC   25       0.145  22.499   5.524  1.00  0.00      MEMB
ATOM   2494 H11Y POPC   25       0.536  23.524   7.012  1.00  0.00      MEMB
ATOM   2495 C312 POPC   25      -1.440  23.651   6.157  1.00  0.00      MEMB
ATOM   2496 H12X POPC   25      -0.854  24.512   5.755  1.00  0.00      MEMB
ATOM   2497 H12Y POPC   25      -2.062  23.884   7.047  1.00  0.00      MEMB
ATOM   2498 C313 POPC   25      -2.551  23.078   5.292  1.00  0.00      MEMB
ATOM   2499 H13X POPC   25      -3.452  23.745   5.318  1.00  0.00      MEMB
ATOM   2500 H13Y POPC   25      -2.820  22.114   5.774  1.00  0.00      MEMB
ATOM   2501 C314 POPC   25      -2.198  22.885   3.836  1.00  0.00      MEMB
ATOM   2502 H14X POPC   25      -1.397  22.118   3.771  1.00  0.00      MEMB
ATOM   2503 H14Y POPC   25      -1.815  23.841   3.412  1.00  0.00      MEMB
ATOM   2504 C315 POPC   25      -3.396  22.396   3.016  1.00  0.00      MEMB
ATOM   2505 H15X POPC   25      -4.280  23.055   3.163  1.00  0.00      MEMB
ATOM   2506 H15Y POPC   25      -3.697  21.388   3.374  1.00  0.00      MEMB
ATOM   2507 C316 POPC   25      -3.062  22.336   1.533  1.00  0.00      MEMB
ATOM   2508 H16X POPC   25      -3.912  22.146   0.864  1.00  0.00      MEMB
ATOM   2509 H16Y POPC   25      -2.146  21.760   1.301  1.00  0.00      MEMB
ATOM   2510 H16Z POPC   25      -2.849  23.299   1.158  1.00  0.00      MEMB
ATOM   2511  N   POPC   26      11.782  18.226  18.513  1.00  0.00      MEMB
ATOM   2512  C12 POPC   26      12.438  17.610  19.732  1.00  0.00      MEMB
ATOM   2513 H12A POPC   26      12.022  16.612  19.896  1.00  0.00      MEMB
ATOM   2514 H12B POPC   26      12.124  18.251  20.539  1.00  0.00      MEMB
ATOM   2515  C13 POPC   26      10.307  18.298  18.751  1.00  0.00      MEMB
ATOM   2516 H13A POPC   26      10.045  18.899  19.606  1.00  0.00      MEMB
ATOM   2517 H13B POPC   26       9.857  18.787  17.889  1.00  0.00      MEMB
ATOM   2518 H13C POPC   26       9.889  17.292  18.881  1.00  0.00      MEMB
ATOM   2519  C14 POPC   26      12.375  19.593  18.323  1.00  0.00      MEMB
ATOM   2520 H14A POPC   26      13.466  19.559  18.219  1.00  0.00      MEMB
ATOM   2521 H14B POPC   26      11.972  20.129  17.475  1.00  0.00      MEMB
ATOM   2522 H14C POPC   26      12.190  20.189  19.205  1.00  0.00      MEMB
ATOM   2523  C15 POPC   26      11.886  17.383  17.273  1.00  0.00      MEMB
ATOM   2524 H15A POPC   26      11.315  16.455  17.391  1.00  0.00      MEMB
ATOM   2525 H15B POPC   26      12.915  17.172  16.983  1.00  0.00      MEMB
ATOM   2526 H15C POPC   26      11.413  17.883  16.443  1.00  0.00      MEMB
ATOM   2527  C11 POPC   26      13.988  17.477  19.783  1.00  0.00      MEMB
ATOM   2528 H11A POPC   26      14.388  17.340  20.826  1.00  0.00      MEMB
ATOM   2529 H11B POPC   26      14.414  18.428  19.406  1.00  0.00      MEMB
ATOM   2530  P   POPC   26      13.967  14.947  19.423  1.00  0.00      MEMB
ATOM   2531  O13 POPC   26      12.545  14.789  19.061  1.00  0.00      MEMB
ATOM   2532  O14 POPC   26      14.392  14.787  20.822  1.00  0.00      MEMB
ATOM   2533  O12 POPC   26      14.439  16.419  18.938  1.00  0.00      MEMB
ATOM   2534  O11 POPC   26      14.774  13.935  18.554  1.00  0.00      MEMB
ATOM   2535  C1  POPC   26      16.140  14.152  18.376  1.00  0.00      MEMB
ATOM   2536  HA  POPC   26      16.748  13.307  18.761  1.00  0.00      MEMB
ATOM   2537  HB  POPC   26      16.582  15.095  18.767  1.00  0.00      MEMB
ATOM   2538  C2  POPC   26      16.315  14.384  16.944  1.00  0.00      MEMB
ATOM   2539  HS  POPC   26      17.316  14.440  16.843  1.00  0.00      MEMB
ATOM   2540  O21 POPC   26      15.761  15.561  16.442  1.00  0.00      MEMB
ATOM   2541  C21 POPC   26      16.385  16.691  16.636  1.00  0.00      MEMB
ATOM   2542  O22 POPC   26      17.450  16.899  17.211  1.00  0.00      MEMB
ATOM   2543  C22 POPC   26      15.506  17.656  15.860  1.00  0.00      MEMB
ATOM   2544  H2R POPC   26      15.403  18.544  16.448  1.00  0.00      MEMB
ATOM   2545  H2S POPC   26      14.515  17.204  15.648  1.00  0.00      MEMB
ATOM   2546  C3  POPC   26      15.836  13.340  16.040  1.00  0.00      MEMB
ATOM   2547  HX  POPC   26      14.747  13.181  16.132  1.00  0.00      MEMB
ATOM   2548  HY  POPC   26      16.385  12.519  16.549  1.00  0.00      MEMB
ATOM   2549  O31 POPC   26      16.316  13.378  14.654  1.00  0.00      MEMB
ATOM   2550  C31 POPC   26      15.518  13.694  13.674  1.00  0.00      MEMB
ATOM   2551  O32 POPC   26      14.298  13.733  13.709  1.00  0.00      MEMB
ATOM   2552  C32 POPC   26      16.371  13.731  12.409  1.00  0.00      MEMB
ATOM   2553  H2X POPC   26      17.153  12.998  12.244  1.00  0.00      MEMB
ATOM   2554  H2Y POPC   26      17.176  14.317  12.608  1.00  0.00      MEMB
ATOM   2555  C23 POPC   26      15.991  18.168  14.550  1.00  0.00      MEMB
ATOM   2556  H3R POPC   26      15.906  17.281  13.971  1.00  0.00      MEMB
ATOM   2557  H3S POPC   26      17.019  18.637  14.615  1.00  0.00      MEMB
ATOM   2558  C24 POPC   26      15.011  18.594  13.474  1.00  0.00      MEMB
ATOM   2559  H4R POPC   26      15.552  18.693  12.484  1.00  0.00      MEMB
ATOM   2560  H4S POPC   26      14.680  19.540  13.905  1.00  0.00      MEMB
ATOM   2561  C25 POPC   26      14.040  17.690  12.805  1.00  0.00      MEMB
ATOM   2562  H5R POPC   26      13.320  17.397  13.582  1.00  0.00      MEMB
ATOM   2563  H5S POPC   26      14.610  16.833  12.365  1.00  0.00      MEMB
ATOM   2564  C26 POPC   26      13.341  18.469  11.678  1.00  0.00      MEMB
ATOM   2565  H6R POPC   26      12.862  19.369  12.113  1.00  0.00      MEMB
ATOM   2566  H6S POPC   26      12.547  17.826  11.267  1.00  0.00      MEMB
ATOM   2567  C27 POPC   26      14.146  18.891  10.440  1.00  0.00      MEMB
ATOM   2568  H7R POPC   26      15.000  18.217  10.277  1.00  0.00      MEMB
ATOM   2569  H7S POPC   26      14.528  19.921  10.588  1.00  0.00      MEMB
ATOM   2570  C28 POPC   26      13.274  18.888   9.188  1.00  0.00      MEMB
ATOM   2571  H8R POPC   26      12.299  19.348   9.454  1.00  0.00      MEMB
ATOM   2572  H8S POPC   26      13.058  17.837   8.891  1.00  0.00      MEMB
ATOM   2573  C29 POPC   26      13.916  19.721   8.114  1.00  0.00      MEMB
ATOM   2574  H91 POPC   26      13.840  20.802   8.313  1.00  0.00      MEMB
ATOM   2575 C210 POPC   26      14.555  19.264   7.025  1.00  0.00      MEMB
ATOM   2576 H101 POPC   26      14.768  19.944   6.186  1.00  0.00      MEMB
ATOM   2577 C211 POPC   26      14.752  17.825   6.670  1.00  0.00      MEMB
ATOM   2578 H11R POPC   26      13.985  17.599   5.900  1.00  0.00      MEMB
ATOM   2579 H11S POPC   26      14.647  17.106   7.515  1.00  0.00      MEMB
ATOM   2580 C212 POPC   26      16.025  17.580   5.890  1.00  0.00      MEMB
ATOM   2581 H12R POPC   26      16.981  17.844   6.393  1.00  0.00      MEMB
ATOM   2582 H12S POPC   26      15.909  18.213   4.979  1.00  0.00      MEMB
ATOM   2583 C213 POPC   26      16.067  16.158   5.411  1.00  0.00      MEMB
ATOM   2584 H13R POPC   26      15.192  15.965   4.733  1.00  0.00      MEMB
ATOM   2585 H13S POPC   26      15.983  15.409   6.241  1.00  0.00      MEMB
ATOM   2586 C214 POPC   26      17.430  15.961   4.686  1.00  0.00      MEMB
ATOM   2587 H14R POPC   26      18.155  15.504   5.423  1.00  0.00      MEMB
ATOM   2588 H14S POPC   26      17.804  16.848   4.199  1.00  0.00      MEMB
ATOM   2589 C215 POPC   26      17.424  15.040   3.491  1.00  0.00      MEMB
ATOM   2590 H15R POPC   26      16.825  14.642   4.331  1.00  0.00      MEMB
ATOM   2591 H15S POPC   26      18.335  14.450   3.314  1.00  0.00      MEMB
ATOM   2592 C216 POPC   26      16.580  15.131   2.159  1.00  0.00      MEMB
ATOM   2593 H16R POPC   26      17.085  15.890   1.603  1.00  0.00      MEMB
ATOM   2594 H16S POPC   26      15.726  15.680   2.583  1.00  0.00      MEMB
ATOM   2595 C217 POPC   26      16.066  13.915   1.102  1.00  0.00      MEMB
ATOM   2596 H17R POPC   26      16.905  13.372   0.605  1.00  0.00      MEMB
ATOM   2597 H17S POPC   26      15.723  14.494   0.275  1.00  0.00      MEMB
ATOM   2598 C218 POPC   26      14.860  12.849   1.332  1.00  0.00      MEMB
ATOM   2599 H18R POPC   26      14.027  13.482   1.691  1.00  0.00      MEMB
ATOM   2600 H18S POPC   26      14.987  12.018   2.105  1.00  0.00      MEMB
ATOM   2601 H18T POPC   26      14.434  12.072   0.777  1.00  0.00      MEMB
ATOM   2602  C33 POPC   26      15.653  14.426  11.270  1.00  0.00      MEMB
ATOM   2603  H3X POPC   26      16.304  14.639  10.448  1.00  0.00      MEMB
ATOM   2604  H3Y POPC   26      14.743  14.989  11.511  1.00  0.00      MEMB
ATOM   2605  C34 POPC   26      14.990  13.496  10.506  1.00  0.00      MEMB
ATOM   2606  H4X POPC   26      14.718  12.996  11.327  1.00  0.00      MEMB
ATOM   2607  H4Y POPC   26      15.526  12.786  10.240  1.00  0.00      MEMB
ATOM   2608  C35 POPC   26      13.937  13.576   9.552  1.00  0.00      MEMB
ATOM   2609  H5X POPC   26      13.821  12.505   9.388  1.00  0.00      MEMB
ATOM   2610  H5Y POPC   26      14.416  14.064   8.704  1.00  0.00      MEMB
ATOM   2611  C36 POPC   26      12.589  13.857  10.070  1.00  0.00      MEMB
ATOM   2612  H6X POPC   26      12.552  14.911   9.827  1.00  0.00      MEMB
ATOM   2613  H6Y POPC   26      12.632  13.636  11.155  1.00  0.00      MEMB
ATOM   2614  C37 POPC   26      11.326  13.111   9.619  1.00  0.00      MEMB
ATOM   2615  H7X POPC   26      10.506  13.655  10.137  1.00  0.00      MEMB
ATOM   2616  H7Y POPC   26      11.327  12.059   9.993  1.00  0.00      MEMB
ATOM   2617  C38 POPC   26      11.023  13.188   8.130  1.00  0.00      MEMB
ATOM   2618  H8X POPC   26      10.058  12.730   7.847  1.00  0.00      MEMB
ATOM   2619  H8Y POPC   26      11.765  12.581   7.632  1.00  0.00      MEMB
ATOM   2620  C39 POPC   26      11.097  14.567   7.485  1.00  0.00      MEMB
ATOM   2621  H9X POPC   26      11.920  15.177   7.920  1.00  0.00      MEMB
ATOM   2622  H9Y POPC   26      10.156  15.116   7.684  1.00  0.00      MEMB
ATOM   2623 C310 POPC   26      11.222  14.404   5.962  1.00  0.00      MEMB
ATOM   2624 H10X POPC   26      10.289  13.940   5.554  1.00  0.00      MEMB
ATOM   2625 H10Y POPC   26      12.059  13.711   5.743  1.00  0.00      MEMB
ATOM   2626 C311 POPC   26      11.474  15.736   5.270  1.00  0.00      MEMB
ATOM   2627 H11X POPC   26      12.350  16.268   5.706  1.00  0.00      MEMB
ATOM   2628 H11Y POPC   26      10.586  16.373   5.475  1.00  0.00      MEMB
ATOM   2629 C312 POPC   26      11.727  15.642   3.760  1.00  0.00      MEMB
ATOM   2630 H12X POPC   26      10.782  15.394   3.229  1.00  0.00      MEMB
ATOM   2631 H12Y POPC   26      12.478  14.848   3.527  1.00  0.00      MEMB
ATOM   2632 C313 POPC   26      12.240  17.017   3.316  1.00  0.00      MEMB
ATOM   2633 H13X POPC   26      13.236  17.179   3.789  1.00  0.00      MEMB
ATOM   2634 H13Y POPC   26      11.567  17.787   3.739  1.00  0.00      MEMB
ATOM   2635 C314 POPC   26      12.233  17.282   1.820  1.00  0.00      MEMB
ATOM   2636 H14X POPC   26      12.102  18.366   1.571  1.00  0.00      MEMB
ATOM   2637 H14Y POPC   26      11.411  16.745   1.305  1.00  0.00      MEMB
ATOM   2638 C315 POPC   26      13.540  16.871   1.219  1.00  0.00      MEMB
ATOM   2639 H15X POPC   26      13.762  15.787   1.376  1.00  0.00      MEMB
ATOM   2640 H15Y POPC   26      14.335  17.537   1.587  1.00  0.00      MEMB
ATOM   2641 C316 POPC   26      13.473  17.124  -0.200  1.00  0.00      MEMB
ATOM   2642 H16X POPC   26      13.119  18.130  -0.526  1.00  0.00      MEMB
ATOM   2643 H16Y POPC   26      12.760  16.335  -0.580  1.00  0.00      MEMB
ATOM   2644 H16Z POPC   26      14.452  16.947  -0.717  1.00  0.00      MEMB
ATOM   2645  N   POPC   27     -21.059   0.393  18.524  1.00  0.00      MEMB
ATOM   2646  C12 POPC   27     -19.831  -0.490  18.567  1.00  0.00      MEMB
ATOM   2647 H12A POPC   27     -19.063   0.041  19.128  1.00  0.00      MEMB
ATOM   2648 H12B POPC   27     -19.429  -0.597  17.572  1.00  0.00      MEMB
ATOM   2649  C13 POPC   27     -21.558   0.626  19.920  1.00  0.00      MEMB
ATOM   2650 H13A POPC   27     -21.884  -0.299  20.414  1.00  0.00      MEMB
ATOM   2651 H13B POPC   27     -20.788   1.074  20.541  1.00  0.00      MEMB
ATOM   2652 H13C POPC   27     -22.383   1.321  19.900  1.00  0.00      MEMB
ATOM   2653  C14 POPC   27     -20.654   1.718  17.975  1.00  0.00      MEMB
ATOM   2654 H14A POPC   27     -20.023   1.582  17.113  1.00  0.00      MEMB
ATOM   2655 H14B POPC   27     -21.516   2.269  17.593  1.00  0.00      MEMB
ATOM   2656 H14C POPC   27     -20.189   2.352  18.723  1.00  0.00      MEMB
ATOM   2657  C15 POPC   27     -22.155  -0.113  17.600  1.00  0.00      MEMB
ATOM   2658 H15A POPC   27     -22.522  -1.126  17.821  1.00  0.00      MEMB
ATOM   2659 H15B POPC   27     -21.812  -0.184  16.577  1.00  0.00      MEMB
ATOM   2660 H15C POPC   27     -22.986   0.586  17.606  1.00  0.00      MEMB
ATOM   2661  C11 POPC   27     -20.042  -1.904  19.157  1.00  0.00      MEMB
ATOM   2662 H11A POPC   27     -20.172  -1.762  20.244  1.00  0.00      MEMB
ATOM   2663 H11B POPC   27     -19.151  -2.553  18.996  1.00  0.00      MEMB
ATOM   2664  P   POPC   27     -21.900  -3.712  19.468  1.00  0.00      MEMB
ATOM   2665  O13 POPC   27     -23.361  -3.620  19.294  1.00  0.00      MEMB
ATOM   2666  O14 POPC   27     -21.385  -3.688  20.856  1.00  0.00      MEMB
ATOM   2667  O12 POPC   27     -21.205  -2.535  18.635  1.00  0.00      MEMB
ATOM   2668  O11 POPC   27     -21.336  -5.000  18.749  1.00  0.00      MEMB
ATOM   2669  C1  POPC   27     -21.877  -5.544  17.555  1.00  0.00      MEMB
ATOM   2670  HA  POPC   27     -22.873  -5.113  17.274  1.00  0.00      MEMB
ATOM   2671  HB  POPC   27     -22.105  -6.604  17.716  1.00  0.00      MEMB
ATOM   2672  C2  POPC   27     -20.844  -5.467  16.409  1.00  0.00      MEMB
ATOM   2673  HS  POPC   27     -19.933  -6.096  16.571  1.00  0.00      MEMB
ATOM   2674  O21 POPC   27     -20.455  -4.087  16.328  1.00  0.00      MEMB
ATOM   2675  C21 POPC   27     -19.577  -3.796  15.417  1.00  0.00      MEMB
ATOM   2676  O22 POPC   27     -18.880  -4.606  14.836  1.00  0.00      MEMB
ATOM   2677  C22 POPC   27     -19.563  -2.274  15.183  1.00  0.00      MEMB
ATOM   2678  H2R POPC   27     -19.103  -1.789  16.072  1.00  0.00      MEMB
ATOM   2679  H2S POPC   27     -20.614  -1.953  15.071  1.00  0.00      MEMB
ATOM   2680  C3  POPC   27     -21.476  -6.020  15.099  1.00  0.00      MEMB
ATOM   2681  HX  POPC   27     -21.835  -7.058  15.289  1.00  0.00      MEMB
ATOM   2682  HY  POPC   27     -20.655  -6.111  14.352  1.00  0.00      MEMB
ATOM   2683  O31 POPC   27     -22.590  -5.202  14.692  1.00  0.00      MEMB
ATOM   2684  C31 POPC   27     -22.484  -4.700  13.487  1.00  0.00      MEMB
ATOM   2685  O32 POPC   27     -21.602  -4.924  12.679  1.00  0.00      MEMB
ATOM   2686  C32 POPC   27     -23.651  -3.795  13.238  1.00  0.00      MEMB
ATOM   2687  H2X POPC   27     -23.579  -2.892  13.878  1.00  0.00      MEMB
ATOM   2688  H2Y POPC   27     -24.600  -4.342  13.442  1.00  0.00      MEMB
ATOM   2689  C23 POPC   27     -18.874  -1.872  13.858  1.00  0.00      MEMB
ATOM   2690  H3R POPC   27     -17.930  -2.428  13.851  1.00  0.00      MEMB
ATOM   2691  H3S POPC   27     -18.672  -0.779  13.815  1.00  0.00      MEMB
ATOM   2692  C24 POPC   27     -19.694  -2.206  12.596  1.00  0.00      MEMB
ATOM   2693  H4R POPC   27     -20.721  -1.797  12.683  1.00  0.00      MEMB
ATOM   2694  H4S POPC   27     -19.825  -3.296  12.517  1.00  0.00      MEMB
ATOM   2695  C25 POPC   27     -19.151  -1.622  11.275  1.00  0.00      MEMB
ATOM   2696  H5R POPC   27     -18.071  -1.806  11.116  1.00  0.00      MEMB
ATOM   2697  H5S POPC   27     -19.286  -0.528  11.438  1.00  0.00      MEMB
ATOM   2698  C26 POPC   27     -19.917  -2.160  10.037  1.00  0.00      MEMB
ATOM   2699  H6R POPC   27     -20.974  -1.853  10.181  1.00  0.00      MEMB
ATOM   2700  H6S POPC   27     -19.898  -3.272  10.003  1.00  0.00      MEMB
ATOM   2701  C27 POPC   27     -19.350  -1.761   8.659  1.00  0.00      MEMB
ATOM   2702  H7R POPC   27     -18.359  -2.217   8.456  1.00  0.00      MEMB
ATOM   2703  H7S POPC   27     -19.160  -0.671   8.624  1.00  0.00      MEMB
ATOM   2704  C28 POPC   27     -20.261  -2.014   7.441  1.00  0.00      MEMB
ATOM   2705  H8R POPC   27     -19.751  -1.409   6.660  1.00  0.00      MEMB
ATOM   2706  H8S POPC   27     -21.212  -1.499   7.550  1.00  0.00      MEMB
ATOM   2707  C29 POPC   27     -20.658  -3.372   6.948  1.00  0.00      MEMB
ATOM   2708  H91 POPC   27     -20.762  -4.145   7.744  1.00  0.00      MEMB
ATOM   2709 C210 POPC   27     -20.329  -3.753   5.696  1.00  0.00      MEMB
ATOM   2710 H101 POPC   27     -20.505  -4.873   5.546  1.00  0.00      MEMB
ATOM   2711 C211 POPC   27     -19.470  -2.834   4.638  1.00  0.00      MEMB
ATOM   2712 H11R POPC   27     -20.160  -2.020   4.397  1.00  0.00      MEMB
ATOM   2713 H11S POPC   27     -19.678  -3.602   3.835  1.00  0.00      MEMB
ATOM   2714 C212 POPC   27     -17.647  -2.291   4.602  1.00  0.00      MEMB
ATOM   2715 H12R POPC   27     -16.240  -2.472   4.255  1.00  0.00      MEMB
ATOM   2716 H12S POPC   27     -17.772  -2.026   5.690  1.00  0.00      MEMB
ATOM   2717 C213 POPC   27     -17.516  -1.822   3.427  1.00  0.00      MEMB
ATOM   2718 H13R POPC   27     -16.611  -1.600   3.000  1.00  0.00      MEMB
ATOM   2719 H13S POPC   27     -17.678  -0.828   3.598  1.00  0.00      MEMB
ATOM   2720 C214 POPC   27     -17.708  -2.761   2.364  1.00  0.00      MEMB
ATOM   2721 H14R POPC   27     -18.747  -2.511   2.170  1.00  0.00      MEMB
ATOM   2722 H14S POPC   27     -17.489  -3.845   2.544  1.00  0.00      MEMB
ATOM   2723 C215 POPC   27     -16.927  -2.376   1.113  1.00  0.00      MEMB
ATOM   2724 H15R POPC   27     -15.940  -2.887   1.245  1.00  0.00      MEMB
ATOM   2725 H15S POPC   27     -16.999  -1.254   1.212  1.00  0.00      MEMB
ATOM   2726 C216 POPC   27     -17.239  -2.773  -0.291  1.00  0.00      MEMB
ATOM   2727 H16R POPC   27     -16.771  -2.139  -1.052  1.00  0.00      MEMB
ATOM   2728 H16S POPC   27     -18.315  -2.506  -0.303  1.00  0.00      MEMB
ATOM   2729 C217 POPC   27     -16.890  -4.247  -0.654  1.00  0.00      MEMB
ATOM   2730 H17R POPC   27     -17.510  -4.474  -1.533  1.00  0.00      MEMB
ATOM   2731 H17S POPC   27     -17.128  -5.043   0.088  1.00  0.00      MEMB
ATOM   2732 C218 POPC   27     -15.535  -4.795  -0.698  1.00  0.00      MEMB
ATOM   2733 H18R POPC   27     -15.060  -4.266  -1.493  1.00  0.00      MEMB
ATOM   2734 H18S POPC   27     -15.615  -5.875  -0.944  1.00  0.00      MEMB
ATOM   2735 H18T POPC   27     -15.071  -4.713   0.307  1.00  0.00      MEMB
ATOM   2736  C33 POPC   27     -23.564  -3.264  11.822  1.00  0.00      MEMB
ATOM   2737  H3X POPC   27     -23.802  -4.088  11.097  1.00  0.00      MEMB
ATOM   2738  H3Y POPC   27     -22.616  -2.741  11.597  1.00  0.00      MEMB
ATOM   2739  C34 POPC   27     -24.530  -2.155  11.733  1.00  0.00      MEMB
ATOM   2740  H4X POPC   27     -24.509  -1.222  12.269  1.00  0.00      MEMB
ATOM   2741  H4Y POPC   27     -25.335  -2.622  12.310  1.00  0.00      MEMB
ATOM   2742  C35 POPC   27     -24.760  -1.759  10.309  1.00  0.00      MEMB
ATOM   2743  H5X POPC   27     -25.591  -1.037  10.316  1.00  0.00      MEMB
ATOM   2744  H5Y POPC   27     -24.981  -2.752   9.885  1.00  0.00      MEMB
ATOM   2745  C36 POPC   27     -23.646  -1.106   9.604  1.00  0.00      MEMB
ATOM   2746  H6X POPC   27     -22.932  -1.880   9.455  1.00  0.00      MEMB
ATOM   2747  H6Y POPC   27     -23.538  -0.232  10.275  1.00  0.00      MEMB
ATOM   2748  C37 POPC   27     -23.622  -0.667   8.170  1.00  0.00      MEMB
ATOM   2749  H7X POPC   27     -23.205   0.257   7.921  1.00  0.00      MEMB
ATOM   2750  H7Y POPC   27     -24.559  -0.307   8.475  1.00  0.00      MEMB
ATOM   2751  C38 POPC   27     -23.602  -1.600   6.880  1.00  0.00      MEMB
ATOM   2752  H8X POPC   27     -23.901  -2.511   7.233  1.00  0.00      MEMB
ATOM   2753  H8Y POPC   27     -22.723  -2.066   6.748  1.00  0.00      MEMB
ATOM   2754  C39 POPC   27     -24.080  -1.340   5.402  1.00  0.00      MEMB
ATOM   2755  H9X POPC   27     -23.641  -0.405   5.126  1.00  0.00      MEMB
ATOM   2756  H9Y POPC   27     -25.071  -1.002   5.172  1.00  0.00      MEMB
ATOM   2757 C310 POPC   27     -24.468  -2.342   4.373  1.00  0.00      MEMB
ATOM   2758 H10X POPC   27     -25.488  -2.785   4.518  1.00  0.00      MEMB
ATOM   2759 H10Y POPC   27     -23.679  -3.080   4.490  1.00  0.00      MEMB
ATOM   2760 C311 POPC   27     -24.548  -1.582   3.055  1.00  0.00      MEMB
ATOM   2761 H11X POPC   27     -25.100  -0.607   3.161  1.00  0.00      MEMB
ATOM   2762 H11Y POPC   27     -25.146  -2.168   2.341  1.00  0.00      MEMB
ATOM   2763 C312 POPC   27     -23.138  -1.264   2.586  1.00  0.00      MEMB
ATOM   2764 H12X POPC   27     -22.482  -0.903   3.390  1.00  0.00      MEMB
ATOM   2765 H12Y POPC   27     -23.218  -0.332   2.060  1.00  0.00      MEMB
ATOM   2766 C313 POPC   27     -22.378  -2.375   1.853  1.00  0.00      MEMB
ATOM   2767 H13X POPC   27     -22.110  -3.161   2.579  1.00  0.00      MEMB
ATOM   2768 H13Y POPC   27     -21.443  -1.926   1.446  1.00  0.00      MEMB
ATOM   2769 C314 POPC   27     -23.150  -3.100   0.774  1.00  0.00      MEMB
ATOM   2770 H14X POPC   27     -23.420  -2.347   0.107  1.00  0.00      MEMB
ATOM   2771 H14Y POPC   27     -24.090  -3.547   1.110  1.00  0.00      MEMB
ATOM   2772 C315 POPC   27     -22.345  -4.039  -0.039  1.00  0.00      MEMB
ATOM   2773 H15X POPC   27     -21.509  -3.487  -0.540  1.00  0.00      MEMB
ATOM   2774 H15Y POPC   27     -22.870  -4.472  -0.844  1.00  0.00      MEMB
ATOM   2775 C316 POPC   27     -22.177  -5.405   0.576  1.00  0.00      MEMB
ATOM   2776 H16X POPC   27     -21.999  -6.118  -0.291  1.00  0.00      MEMB
ATOM   2777 H16Y POPC   27     -22.894  -5.757   1.282  1.00  0.00      MEMB
ATOM   2778 H16Z POPC   27     -21.283  -5.380   1.176  1.00  0.00      MEMB
ATOM   2779  C3  CHL1   28     -17.071  13.716  17.295  1.00  0.00      MEMB
ATOM   2780  H3  CHL1   28     -16.815  12.666  17.032  1.00  0.00      MEMB
ATOM   2781  O3  CHL1   28     -17.531  13.673  18.635  1.00  0.00      MEMB
ATOM   2782  H3' CHL1   28     -18.085  12.883  18.665  1.00  0.00      MEMB
ATOM   2783  C4  CHL1   28     -15.841  14.630  17.197  1.00  0.00      MEMB
ATOM   2784  H4A CHL1   28     -16.093  15.623  17.620  1.00  0.00      MEMB
ATOM   2785  H4B CHL1   28     -15.068  14.278  17.909  1.00  0.00      MEMB
ATOM   2786  C5  CHL1   28     -15.363  14.738  15.758  1.00  0.00      MEMB
ATOM   2787  C6  CHL1   28     -14.125  14.362  15.413  1.00  0.00      MEMB
ATOM   2788  H6  CHL1   28     -13.408  13.993  16.163  1.00  0.00      MEMB
ATOM   2789  C7  CHL1   28     -13.642  14.412  14.001  1.00  0.00      MEMB
ATOM   2790  H7A CHL1   28     -12.569  14.683  14.003  1.00  0.00      MEMB
ATOM   2791  H7B CHL1   28     -13.808  13.412  13.529  1.00  0.00      MEMB
ATOM   2792  C8  CHL1   28     -14.421  15.427  13.134  1.00  0.00      MEMB
ATOM   2793  H8  CHL1   28     -14.222  16.449  13.531  1.00  0.00      MEMB
ATOM   2794  C14 CHL1   28     -14.018  15.276  11.666  1.00  0.00      MEMB
ATOM   2795  H14 CHL1   28     -14.312  14.233  11.377  1.00  0.00      MEMB
ATOM   2796  C15 CHL1   28     -12.536  15.348  11.258  1.00  0.00      MEMB
ATOM   2797 H15A CHL1   28     -12.047  16.251  11.678  1.00  0.00      MEMB
ATOM   2798 H15B CHL1   28     -11.955  14.439  11.532  1.00  0.00      MEMB
ATOM   2799  C16 CHL1   28     -12.591  15.517   9.730  1.00  0.00      MEMB
ATOM   2800 H16A CHL1   28     -11.983  16.385   9.414  1.00  0.00      MEMB
ATOM   2801 H16B CHL1   28     -12.213  14.579   9.273  1.00  0.00      MEMB
ATOM   2802  C17 CHL1   28     -14.093  15.703   9.355  1.00  0.00      MEMB
ATOM   2803  H17 CHL1   28     -14.411  14.657   9.165  1.00  0.00      MEMB
ATOM   2804  C13 CHL1   28     -14.788  16.139  10.667  1.00  0.00      MEMB
ATOM   2805  C18 CHL1   28     -14.485  17.626  10.895  1.00  0.00      MEMB
ATOM   2806 H18A CHL1   28     -14.914  18.244  10.074  1.00  0.00      MEMB
ATOM   2807 H18B CHL1   28     -14.884  18.072  11.834  1.00  0.00      MEMB
ATOM   2808 H18C CHL1   28     -13.381  17.750  10.926  1.00  0.00      MEMB
ATOM   2809  C12 CHL1   28     -16.278  15.786  10.782  1.00  0.00      MEMB
ATOM   2810 H12A CHL1   28     -16.930  16.372  10.112  1.00  0.00      MEMB
ATOM   2811 H12B CHL1   28     -16.417  14.733  10.478  1.00  0.00      MEMB
ATOM   2812  C11 CHL1   28     -16.773  15.923  12.223  1.00  0.00      MEMB
ATOM   2813 H11A CHL1   28     -16.748  17.011  12.446  1.00  0.00      MEMB
ATOM   2814 H11B CHL1   28     -17.820  15.555  12.257  1.00  0.00      MEMB
ATOM   2815  C9  CHL1   28     -15.916  15.131  13.254  1.00  0.00      MEMB
ATOM   2816  H9  CHL1   28     -15.999  14.056  12.959  1.00  0.00      MEMB
ATOM   2817  C10 CHL1   28     -16.429  15.194  14.719  1.00  0.00      MEMB
ATOM   2818  C19 CHL1   28     -16.777  16.650  15.080  1.00  0.00      MEMB
ATOM   2819 H19A CHL1   28     -17.566  17.102  14.443  1.00  0.00      MEMB
ATOM   2820 H19B CHL1   28     -17.160  16.699  16.118  1.00  0.00      MEMB
ATOM   2821 H19C CHL1   28     -15.874  17.286  15.044  1.00  0.00      MEMB
ATOM   2822  C1  CHL1   28     -17.725  14.347  14.877  1.00  0.00      MEMB
ATOM   2823  H1A CHL1   28     -18.547  14.861  14.328  1.00  0.00      MEMB
ATOM   2824  H1B CHL1   28     -17.618  13.345  14.410  1.00  0.00      MEMB
ATOM   2825  C2  CHL1   28     -18.180  14.211  16.346  1.00  0.00      MEMB
ATOM   2826  H2A CHL1   28     -19.048  13.536  16.381  1.00  0.00      MEMB
ATOM   2827  H2B CHL1   28     -18.530  15.206  16.700  1.00  0.00      MEMB
ATOM   2828  C20 CHL1   28     -14.344  16.494   8.047  1.00  0.00      MEMB
ATOM   2829  H20 CHL1   28     -13.852  17.480   8.176  1.00  0.00      MEMB
ATOM   2830  C21 CHL1   28     -15.826  16.764   7.729  1.00  0.00      MEMB
ATOM   2831 H21A CHL1   28     -16.217  17.349   8.588  1.00  0.00      MEMB
ATOM   2832 H21B CHL1   28     -16.372  15.815   7.568  1.00  0.00      MEMB
ATOM   2833 H21C CHL1   28     -15.990  17.335   6.789  1.00  0.00      MEMB
ATOM   2834  C22 CHL1   28     -13.671  15.916   6.797  1.00  0.00      MEMB
ATOM   2835 H22A CHL1   28     -13.737  16.702   6.008  1.00  0.00      MEMB
ATOM   2836 H22B CHL1   28     -12.625  15.698   7.050  1.00  0.00      MEMB
ATOM   2837  C23 CHL1   28     -14.184  14.590   6.260  1.00  0.00      MEMB
ATOM   2838 H23A CHL1   28     -14.340  13.881   7.092  1.00  0.00      MEMB
ATOM   2839 H23B CHL1   28     -15.107  14.747   5.670  1.00  0.00      MEMB
ATOM   2840  C24 CHL1   28     -13.121  13.899   5.443  1.00  0.00      MEMB
ATOM   2841 H24A CHL1   28     -12.828  14.556   4.657  1.00  0.00      MEMB
ATOM   2842 H24B CHL1   28     -12.225  13.720   6.071  1.00  0.00      MEMB
ATOM   2843  C25 CHL1   28     -13.532  12.599   4.789  1.00  0.00      MEMB
ATOM   2844  H25 CHL1   28     -13.771  11.910   5.629  1.00  0.00      MEMB
ATOM   2845  C26 CHL1   28     -14.730  12.769   3.829  1.00  0.00      MEMB
ATOM   2846 H26A CHL1   28     -15.666  12.732   4.416  1.00  0.00      MEMB
ATOM   2847 H26B CHL1   28     -14.735  13.759   3.326  1.00  0.00      MEMB
ATOM   2848 H26C CHL1   28     -14.752  11.986   3.038  1.00  0.00      MEMB
ATOM   2849  C27 CHL1   28     -12.327  12.018   4.064  1.00  0.00      MEMB
ATOM   2850 H27A CHL1   28     -12.564  10.980   3.791  1.00  0.00      MEMB
ATOM   2851 H27B CHL1   28     -12.094  12.648   3.173  1.00  0.00      MEMB
ATOM   2852 H27C CHL1   28     -11.424  12.033   4.721  1.00  0.00      MEMB
ATOM   2853  C3  CHL1   29      -5.415 -21.871  17.346  1.00  0.00      MEMB
ATOM   2854  H3  CHL1   29      -4.752 -21.254  16.701  1.00  0.00      MEMB
ATOM   2855  O3  CHL1   29      -4.988 -21.663  18.679  1.00  0.00      MEMB
ATOM   2856  H3' CHL1   29      -5.231 -20.739  18.849  1.00  0.00      MEMB
ATOM   2857  C4  CHL1   29      -6.912 -21.517  17.200  1.00  0.00      MEMB
ATOM   2858  H4A CHL1   29      -7.454 -22.176  17.909  1.00  0.00      MEMB
ATOM   2859  H4B CHL1   29      -7.097 -20.463  17.506  1.00  0.00      MEMB
ATOM   2860  C5  CHL1   29      -7.486 -21.789  15.830  1.00  0.00      MEMB
ATOM   2861  C6  CHL1   29      -8.074 -20.813  15.114  1.00  0.00      MEMB
ATOM   2862  H6  CHL1   29      -8.197 -19.794  15.527  1.00  0.00      MEMB
ATOM   2863  C7  CHL1   29      -8.616 -21.025  13.744  1.00  0.00      MEMB
ATOM   2864  H7A CHL1   29      -9.636 -20.610  13.649  1.00  0.00      MEMB
ATOM   2865  H7B CHL1   29      -7.976 -20.466  13.042  1.00  0.00      MEMB
ATOM   2866  C8  CHL1   29      -8.600 -22.517  13.311  1.00  0.00      MEMB
ATOM   2867  H8  CHL1   29      -9.480 -23.013  13.779  1.00  0.00      MEMB
ATOM   2868  C14 CHL1   29      -8.534 -22.632  11.811  1.00  0.00      MEMB
ATOM   2869  H14 CHL1   29      -7.586 -22.236  11.392  1.00  0.00      MEMB
ATOM   2870  C15 CHL1   29      -9.358 -21.727  11.052  1.00  0.00      MEMB
ATOM   2871 H15A CHL1   29     -10.202 -21.518  11.807  1.00  0.00      MEMB
ATOM   2872 H15B CHL1   29      -9.049 -20.718  10.781  1.00  0.00      MEMB
ATOM   2873  C16 CHL1   29      -9.419 -22.582   9.680  1.00  0.00      MEMB
ATOM   2874 H16A CHL1   29     -10.371 -23.078   9.296  1.00  0.00      MEMB
ATOM   2875 H16B CHL1   29      -9.031 -21.930   8.887  1.00  0.00      MEMB
ATOM   2876  C17 CHL1   29      -8.838 -23.900   9.757  1.00  0.00      MEMB
ATOM   2877  H17 CHL1   29      -7.897 -23.586   9.316  1.00  0.00      MEMB
ATOM   2878  C13 CHL1   29      -8.718 -24.054  11.263  1.00  0.00      MEMB
ATOM   2879  C18 CHL1   29     -10.032 -24.632  11.752  1.00  0.00      MEMB
ATOM   2880 H18A CHL1   29     -10.170 -24.891  12.820  1.00  0.00      MEMB
ATOM   2881 H18B CHL1   29     -10.839 -24.003  11.545  1.00  0.00      MEMB
ATOM   2882 H18C CHL1   29     -10.263 -25.491  11.129  1.00  0.00      MEMB
ATOM   2883  C12 CHL1   29      -7.491 -24.837  11.663  1.00  0.00      MEMB
ATOM   2884 H12A CHL1   29      -7.619 -25.911  11.430  1.00  0.00      MEMB
ATOM   2885 H12B CHL1   29      -6.615 -24.446  11.098  1.00  0.00      MEMB
ATOM   2886  C11 CHL1   29      -7.316 -24.733  13.176  1.00  0.00      MEMB
ATOM   2887 H11A CHL1   29      -8.191 -25.298  13.544  1.00  0.00      MEMB
ATOM   2888 H11B CHL1   29      -6.397 -25.265  13.491  1.00  0.00      MEMB
ATOM   2889  C9  CHL1   29      -7.389 -23.293  13.778  1.00  0.00      MEMB
ATOM   2890  H9  CHL1   29      -6.518 -22.761  13.335  1.00  0.00      MEMB
ATOM   2891  C10 CHL1   29      -7.206 -23.223  15.302  1.00  0.00      MEMB
ATOM   2892  C19 CHL1   29      -8.196 -24.191  16.011  1.00  0.00      MEMB
ATOM   2893 H19A CHL1   29      -9.284 -24.022  15.839  1.00  0.00      MEMB
ATOM   2894 H19B CHL1   29      -7.930 -25.228  15.733  1.00  0.00      MEMB
ATOM   2895 H19C CHL1   29      -8.019 -24.057  17.094  1.00  0.00      MEMB
ATOM   2896  C1  CHL1   29      -5.721 -23.662  15.610  1.00  0.00      MEMB
ATOM   2897  H1A CHL1   29      -5.543 -24.741  15.418  1.00  0.00      MEMB
ATOM   2898  H1B CHL1   29      -5.087 -23.111  14.884  1.00  0.00      MEMB
ATOM   2899  C2  CHL1   29      -5.245 -23.351  17.041  1.00  0.00      MEMB
ATOM   2900  H2A CHL1   29      -4.200 -23.656  17.271  1.00  0.00      MEMB
ATOM   2901  H2B CHL1   29      -5.927 -23.872  17.751  1.00  0.00      MEMB
ATOM   2902  C20 CHL1   29      -9.486 -24.945   8.786  1.00  0.00      MEMB
ATOM   2903  H20 CHL1   29     -10.536 -25.124   9.094  1.00  0.00      MEMB
ATOM   2904  C21 CHL1   29      -8.593 -26.155   8.883  1.00  0.00      MEMB
ATOM   2905 H21A CHL1   29      -8.873 -26.873   8.093  1.00  0.00      MEMB
ATOM   2906 H21B CHL1   29      -8.674 -26.583   9.900  1.00  0.00      MEMB
ATOM   2907 H21C CHL1   29      -7.540 -25.878   8.747  1.00  0.00      MEMB
ATOM   2908  C22 CHL1   29      -9.624 -24.443   7.317  1.00  0.00      MEMB
ATOM   2909 H22A CHL1   29     -10.297 -23.556   7.252  1.00  0.00      MEMB
ATOM   2910 H22B CHL1   29      -8.600 -24.189   6.998  1.00  0.00      MEMB
ATOM   2911  C23 CHL1   29     -10.211 -25.378   6.265  1.00  0.00      MEMB
ATOM   2912 H23A CHL1   29      -9.580 -26.282   6.111  1.00  0.00      MEMB
ATOM   2913 H23B CHL1   29     -11.239 -25.651   6.590  1.00  0.00      MEMB
ATOM   2914  C24 CHL1   29     -10.316 -24.679   4.908  1.00  0.00      MEMB
ATOM   2915 H24A CHL1   29     -11.202 -24.007   4.919  1.00  0.00      MEMB
ATOM   2916 H24B CHL1   29      -9.436 -24.067   4.659  1.00  0.00      MEMB
ATOM   2917  C25 CHL1   29     -10.396 -25.692   3.809  1.00  0.00      MEMB
ATOM   2918  H25 CHL1   29      -9.710 -26.570   4.022  1.00  0.00      MEMB
ATOM   2919  C26 CHL1   29     -11.805 -26.070   3.714  1.00  0.00      MEMB
ATOM   2920 H26A CHL1   29     -11.884 -26.751   4.449  1.00  0.00      MEMB
ATOM   2921 H26B CHL1   29     -12.664 -25.440   3.876  1.00  0.00      MEMB
ATOM   2922 H26C CHL1   29     -11.865 -26.540   2.772  1.00  0.00      MEMB
ATOM   2923  C27 CHL1   29     -10.195 -25.190   2.409  1.00  0.00      MEMB
ATOM   2924 H27A CHL1   29     -10.294 -26.056   1.707  1.00  0.00      MEMB
ATOM   2925 H27B CHL1   29     -11.028 -24.481   2.205  1.00  0.00      MEMB
ATOM   2926 H27C CHL1   29      -9.228 -24.690   2.315  1.00  0.00      MEMB
ATOM   2927  C3  CHL1   30     -17.629 -14.780  17.383  1.00  0.00      MEMB
ATOM   2928  H3  CHL1   30     -18.558 -15.393  17.327  1.00  0.00      MEMB
ATOM   2929  O3  CHL1   30     -17.108 -14.933  18.693  1.00  0.00      MEMB
ATOM   2930  H3' CHL1   30     -16.253 -14.481  18.700  1.00  0.00      MEMB
ATOM   2931  C4  CHL1   30     -16.566 -15.229  16.403  1.00  0.00      MEMB
ATOM   2932  H4A CHL1   30     -15.573 -14.780  16.694  1.00  0.00      MEMB
ATOM   2933  H4B CHL1   30     -16.597 -16.307  16.687  1.00  0.00      MEMB
ATOM   2934  C5  CHL1   30     -16.887 -15.044  14.926  1.00  0.00      MEMB
ATOM   2935  C6  CHL1   30     -16.835 -16.052  14.034  1.00  0.00      MEMB
ATOM   2936  H6  CHL1   30     -16.440 -17.029  14.344  1.00  0.00      MEMB
ATOM   2937  C7  CHL1   30     -17.268 -15.950  12.590  1.00  0.00      MEMB
ATOM   2938  H7A CHL1   30     -16.494 -16.361  11.904  1.00  0.00      MEMB
ATOM   2939  H7B CHL1   30     -18.233 -16.498  12.464  1.00  0.00      MEMB
ATOM   2940  C8  CHL1   30     -17.545 -14.514  12.097  1.00  0.00      MEMB
ATOM   2941  H8  CHL1   30     -16.554 -14.028  11.941  1.00  0.00      MEMB
ATOM   2942  C14 CHL1   30     -18.304 -14.544  10.760  1.00  0.00      MEMB
ATOM   2943  H14 CHL1   30     -19.303 -15.017  10.909  1.00  0.00      MEMB
ATOM   2944  C15 CHL1   30     -17.604 -15.250   9.586  1.00  0.00      MEMB
ATOM   2945 H15A CHL1   30     -16.517 -15.013   9.684  1.00  0.00      MEMB
ATOM   2946 H15B CHL1   30     -17.719 -16.345   9.611  1.00  0.00      MEMB
ATOM   2947  C16 CHL1   30     -18.264 -14.631   8.333  1.00  0.00      MEMB
ATOM   2948 H16A CHL1   30     -17.464 -14.129   7.747  1.00  0.00      MEMB
ATOM   2949 H16B CHL1   30     -18.751 -15.387   7.688  1.00  0.00      MEMB
ATOM   2950  C17 CHL1   30     -19.254 -13.520   8.832  1.00  0.00      MEMB
ATOM   2951  H17 CHL1   30     -20.253 -13.971   8.987  1.00  0.00      MEMB
ATOM   2952  C13 CHL1   30     -18.680 -13.198  10.220  1.00  0.00      MEMB
ATOM   2953  C18 CHL1   30     -17.409 -12.485   9.948  1.00  0.00      MEMB
ATOM   2954 H18A CHL1   30     -17.789 -11.529   9.508  1.00  0.00      MEMB
ATOM   2955 H18B CHL1   30     -16.751 -12.323  10.844  1.00  0.00      MEMB
ATOM   2956 H18C CHL1   30     -16.714 -12.871   9.188  1.00  0.00      MEMB
ATOM   2957  C12 CHL1   30     -19.604 -12.555  11.257  1.00  0.00      MEMB
ATOM   2958 H12A CHL1   30     -19.977 -11.539  11.013  1.00  0.00      MEMB
ATOM   2959 H12B CHL1   30     -20.447 -13.273  11.332  1.00  0.00      MEMB
ATOM   2960  C11 CHL1   30     -18.986 -12.458  12.661  1.00  0.00      MEMB
ATOM   2961 H11A CHL1   30     -18.282 -11.611  12.591  1.00  0.00      MEMB
ATOM   2962 H11B CHL1   30     -19.836 -12.170  13.318  1.00  0.00      MEMB
ATOM   2963  C9  CHL1   30     -18.325 -13.775  13.186  1.00  0.00      MEMB
ATOM   2964  H9  CHL1   30     -19.206 -14.435  13.405  1.00  0.00      MEMB
ATOM   2965  C10 CHL1   30     -17.514 -13.692  14.540  1.00  0.00      MEMB
ATOM   2966  C19 CHL1   30     -16.313 -12.719  14.373  1.00  0.00      MEMB
ATOM   2967 H19A CHL1   30     -15.860 -12.387  15.330  1.00  0.00      MEMB
ATOM   2968 H19B CHL1   30     -15.524 -13.122  13.698  1.00  0.00      MEMB
ATOM   2969 H19C CHL1   30     -16.691 -11.802  13.906  1.00  0.00      MEMB
ATOM   2970  C1  CHL1   30     -18.460 -13.145  15.655  1.00  0.00      MEMB
ATOM   2971  H1A CHL1   30     -18.587 -12.064  15.443  1.00  0.00      MEMB
ATOM   2972  H1B CHL1   30     -19.461 -13.613  15.584  1.00  0.00      MEMB
ATOM   2973  C2  CHL1   30     -17.989 -13.339  17.109  1.00  0.00      MEMB
ATOM   2974  H2A CHL1   30     -18.782 -13.097  17.849  1.00  0.00      MEMB
ATOM   2975  H2B CHL1   30     -17.093 -12.714  17.279  1.00  0.00      MEMB
ATOM   2976  C20 CHL1   30     -19.540 -12.419   7.794  1.00  0.00      MEMB
ATOM   2977  H20 CHL1   30     -18.619 -11.849   7.538  1.00  0.00      MEMB
ATOM   2978  C21 CHL1   30     -20.590 -11.396   8.267  1.00  0.00      MEMB
ATOM   2979 H21A CHL1   30     -21.554 -11.903   8.462  1.00  0.00      MEMB
ATOM   2980 H21B CHL1   30     -20.768 -10.701   7.428  1.00  0.00      MEMB
ATOM   2981 H21C CHL1   30     -20.276 -10.769   9.125  1.00  0.00      MEMB
ATOM   2982  C22 CHL1   30     -20.009 -13.043   6.458  1.00  0.00      MEMB
ATOM   2983 H22A CHL1   30     -19.346 -13.900   6.229  1.00  0.00      MEMB
ATOM   2984 H22B CHL1   30     -21.046 -13.436   6.477  1.00  0.00      MEMB
ATOM   2985  C23 CHL1   30     -19.928 -12.035   5.313  1.00  0.00      MEMB
ATOM   2986 H23A CHL1   30     -20.651 -11.212   5.493  1.00  0.00      MEMB
ATOM   2987 H23B CHL1   30     -18.905 -11.598   5.339  1.00  0.00      MEMB
ATOM   2988  C24 CHL1   30     -20.214 -12.678   3.953  1.00  0.00      MEMB
ATOM   2989 H24A CHL1   30     -19.384 -13.395   3.748  1.00  0.00      MEMB
ATOM   2990 H24B CHL1   30     -21.170 -13.255   3.991  1.00  0.00      MEMB
ATOM   2991  C25 CHL1   30     -20.278 -11.663   2.794  1.00  0.00      MEMB
ATOM   2992  H25 CHL1   30     -19.293 -11.130   2.722  1.00  0.00      MEMB
ATOM   2993  C26 CHL1   30     -20.460 -12.382   1.468  1.00  0.00      MEMB
ATOM   2994 H26A CHL1   30     -19.505 -12.892   1.254  1.00  0.00      MEMB
ATOM   2995 H26B CHL1   30     -21.241 -13.174   1.456  1.00  0.00      MEMB
ATOM   2996 H26C CHL1   30     -20.651 -11.573   0.726  1.00  0.00      MEMB
ATOM   2997  C27 CHL1   30     -21.368 -10.592   2.953  1.00  0.00      MEMB
ATOM   2998 H27A CHL1   30     -22.363 -11.053   3.093  1.00  0.00      MEMB
ATOM   2999 H27B CHL1   30     -21.160 -10.021   3.872  1.00  0.00      MEMB
ATOM   3000 H27C CHL1   30     -21.413  -9.885   2.090  1.00  0.00      MEMB
ATOM   3001  C3  CHL1   31      22.192   7.103  17.420  1.00  0.00      MEMB
ATOM   3002  H3  CHL1   31      21.730   8.104  17.568  1.00  0.00      MEMB
ATOM   3003  O3  CHL1   31      22.672   6.623  18.665  1.00  0.00      MEMB
ATOM   3004  H3' CHL1   31      23.568   7.005  18.730  1.00  0.00      MEMB
ATOM   3005  C4  CHL1   31      21.093   6.163  16.921  1.00  0.00      MEMB
ATOM   3006  H4A CHL1   31      21.477   5.123  16.834  1.00  0.00      MEMB
ATOM   3007  H4B CHL1   31      20.312   6.144  17.709  1.00  0.00      MEMB
ATOM   3008  C5  CHL1   31      20.567   6.640  15.596  1.00  0.00      MEMB
ATOM   3009  C6  CHL1   31      19.284   6.873  15.351  1.00  0.00      MEMB
ATOM   3010  H6  CHL1   31      18.490   6.768  16.099  1.00  0.00      MEMB
ATOM   3011  C7  CHL1   31      18.846   7.103  13.969  1.00  0.00      MEMB
ATOM   3012  H7A CHL1   31      18.025   6.353  13.801  1.00  0.00      MEMB
ATOM   3013  H7B CHL1   31      18.530   8.180  13.854  1.00  0.00      MEMB
ATOM   3014  C8  CHL1   31      19.803   6.800  12.831  1.00  0.00      MEMB
ATOM   3015  H8  CHL1   31      19.792   5.691  12.754  1.00  0.00      MEMB
ATOM   3016  C14 CHL1   31      19.408   7.432  11.530  1.00  0.00      MEMB
ATOM   3017  H14 CHL1   31      19.284   8.549  11.703  1.00  0.00      MEMB
ATOM   3018  C15 CHL1   31      18.182   6.940  10.956  1.00  0.00      MEMB
ATOM   3019 H15A CHL1   31      17.504   6.157  11.317  1.00  0.00      MEMB
ATOM   3020 H15B CHL1   31      17.618   7.656  11.452  1.00  0.00      MEMB
ATOM   3021  C16 CHL1   31      18.327   7.328   9.463  1.00  0.00      MEMB
ATOM   3022 H16A CHL1   31      17.579   6.830   8.828  1.00  0.00      MEMB
ATOM   3023 H16B CHL1   31      18.102   8.370   9.165  1.00  0.00      MEMB
ATOM   3024  C17 CHL1   31      19.610   7.935   9.158  1.00  0.00      MEMB
ATOM   3025  H17 CHL1   31      19.704   9.070   9.353  1.00  0.00      MEMB
ATOM   3026  C13 CHL1   31      20.310   7.259  10.309  1.00  0.00      MEMB
ATOM   3027  C18 CHL1   31      20.371   5.747   9.945  1.00  0.00      MEMB
ATOM   3028 H18A CHL1   31      20.872   5.175  10.739  1.00  0.00      MEMB
ATOM   3029 H18B CHL1   31      19.380   5.273   9.755  1.00  0.00      MEMB
ATOM   3030 H18C CHL1   31      20.919   5.589   9.004  1.00  0.00      MEMB
ATOM   3031  C12 CHL1   31      21.553   8.004  10.668  1.00  0.00      MEMB
ATOM   3032 H12A CHL1   31      22.309   7.858   9.877  1.00  0.00      MEMB
ATOM   3033 H12B CHL1   31      21.295   9.095  10.742  1.00  0.00      MEMB
ATOM   3034  C11 CHL1   31      22.103   7.580  12.032  1.00  0.00      MEMB
ATOM   3035 H11A CHL1   31      22.659   6.635  11.899  1.00  0.00      MEMB
ATOM   3036 H11B CHL1   31      22.763   8.437  12.291  1.00  0.00      MEMB
ATOM   3037  C9  CHL1   31      21.101   7.434  13.211  1.00  0.00      MEMB
ATOM   3038  H9  CHL1   31      20.833   8.501  13.433  1.00  0.00      MEMB
ATOM   3039  C10 CHL1   31      21.656   6.832  14.533  1.00  0.00      MEMB
ATOM   3040  C19 CHL1   31      22.155   5.399  14.274  1.00  0.00      MEMB
ATOM   3041 H19A CHL1   31      22.636   4.921  15.150  1.00  0.00      MEMB
ATOM   3042 H19B CHL1   31      21.357   4.724  13.911  1.00  0.00      MEMB
ATOM   3043 H19C CHL1   31      22.917   5.455  13.490  1.00  0.00      MEMB
ATOM   3044  C1  CHL1   31      22.828   7.717  15.074  1.00  0.00      MEMB
ATOM   3045  H1A CHL1   31      23.676   7.762  14.359  1.00  0.00      MEMB
ATOM   3046  H1B CHL1   31      22.446   8.761  15.150  1.00  0.00      MEMB
ATOM   3047  C2  CHL1   31      23.364   7.259  16.449  1.00  0.00      MEMB
ATOM   3048  H2A CHL1   31      24.102   7.989  16.845  1.00  0.00      MEMB
ATOM   3049  H2B CHL1   31      23.899   6.287  16.429  1.00  0.00      MEMB
ATOM   3050  C20 CHL1   31      19.698   7.650   7.661  1.00  0.00      MEMB
ATOM   3051  H20 CHL1   31      19.321   6.614   7.445  1.00  0.00      MEMB
ATOM   3052  C21 CHL1   31      21.128   7.835   7.253  1.00  0.00      MEMB
ATOM   3053 H21A CHL1   31      21.248   7.641   6.173  1.00  0.00      MEMB
ATOM   3054 H21B CHL1   31      21.804   7.156   7.800  1.00  0.00      MEMB
ATOM   3055 H21C CHL1   31      21.384   8.892   7.473  1.00  0.00      MEMB
ATOM   3056  C22 CHL1   31      18.840   8.659   6.849  1.00  0.00      MEMB
ATOM   3057 H22A CHL1   31      17.817   8.529   7.109  1.00  0.00      MEMB
ATOM   3058 H22B CHL1   31      19.127   9.707   7.052  1.00  0.00      MEMB
ATOM   3059  C23 CHL1   31      18.609   8.406   5.389  1.00  0.00      MEMB
ATOM   3060 H23A CHL1   31      18.158   9.304   4.905  1.00  0.00      MEMB
ATOM   3061 H23B CHL1   31      19.590   8.185   4.946  1.00  0.00      MEMB
ATOM   3062  C24 CHL1   31      17.617   7.306   5.140  1.00  0.00      MEMB
ATOM   3063 H24A CHL1   31      17.720   6.417   5.787  1.00  0.00      MEMB
ATOM   3064 H24B CHL1   31      16.564   7.623   5.374  1.00  0.00      MEMB
ATOM   3065  C25 CHL1   31      17.783   6.938   3.672  1.00  0.00      MEMB
ATOM   3066  H25 CHL1   31      16.860   6.610   3.405  1.00  0.00      MEMB
ATOM   3067  C26 CHL1   31      17.556   8.078   2.742  1.00  0.00      MEMB
ATOM   3068 H26A CHL1   31      18.508   8.474   2.461  1.00  0.00      MEMB
ATOM   3069 H26B CHL1   31      17.047   7.830   1.849  1.00  0.00      MEMB
ATOM   3070 H26C CHL1   31      16.705   8.706   3.034  1.00  0.00      MEMB
ATOM   3071  C27 CHL1   31      18.656   5.741   3.260  1.00  0.00      MEMB
ATOM   3072 H27A CHL1   31      19.644   6.131   3.519  1.00  0.00      MEMB
ATOM   3073 H27B CHL1   31      18.467   4.767   3.770  1.00  0.00      MEMB
ATOM   3074 H27C CHL1   31      18.543   5.508   2.178  1.00  0.00      MEMB
ATOM   3075  C3  CHL1   32       2.895 -23.695  17.304  1.00  0.00      MEMB
ATOM   3076  H3  CHL1   32       2.163 -22.871  17.154  1.00  0.00      MEMB
ATOM   3077  O3  CHL1   32       2.802 -24.099  18.644  1.00  0.00      MEMB
ATOM   3078  H3' CHL1   32       3.423 -24.855  18.688  1.00  0.00      MEMB
ATOM   3079  C4  CHL1   32       2.469 -24.895  16.484  1.00  0.00      MEMB
ATOM   3080  H4A CHL1   32       3.110 -25.754  16.736  1.00  0.00      MEMB
ATOM   3081  H4B CHL1   32       1.436 -25.137  16.821  1.00  0.00      MEMB
ATOM   3082  C5  CHL1   32       2.595 -24.619  15.014  1.00  0.00      MEMB
ATOM   3083  C6  CHL1   32       1.559 -24.728  14.184  1.00  0.00      MEMB
ATOM   3084  H6  CHL1   32       0.605 -25.078  14.595  1.00  0.00      MEMB
ATOM   3085  C7  CHL1   32       1.680 -24.547  12.698  1.00  0.00      MEMB
ATOM   3086  H7A CHL1   32       1.262 -25.394  12.116  1.00  0.00      MEMB
ATOM   3087  H7B CHL1   32       1.219 -23.594  12.355  1.00  0.00      MEMB
ATOM   3088  C8  CHL1   32       3.107 -24.530  12.229  1.00  0.00      MEMB
ATOM   3089  H8  CHL1   32       3.506 -25.565  12.353  1.00  0.00      MEMB
ATOM   3090  C14 CHL1   32       3.050 -23.955  10.802  1.00  0.00      MEMB
ATOM   3091  H14 CHL1   32       2.802 -22.891  10.807  1.00  0.00      MEMB
ATOM   3092  C15 CHL1   32       2.194 -24.629   9.723  1.00  0.00      MEMB
ATOM   3093 H15A CHL1   32       2.260 -25.752   9.750  1.00  0.00      MEMB
ATOM   3094 H15B CHL1   32       1.152 -24.384   9.853  1.00  0.00      MEMB
ATOM   3095  C16 CHL1   32       2.830 -24.062   8.420  1.00  0.00      MEMB
ATOM   3096 H16A CHL1   32       2.923 -24.888   7.697  1.00  0.00      MEMB
ATOM   3097 H16B CHL1   32       2.261 -23.220   8.013  1.00  0.00      MEMB
ATOM   3098  C17 CHL1   32       4.214 -23.446   8.730  1.00  0.00      MEMB
ATOM   3099  H17 CHL1   32       4.107 -22.376   8.829  1.00  0.00      MEMB
ATOM   3100  C13 CHL1   32       4.296 -23.805  10.196  1.00  0.00      MEMB
ATOM   3101  C18 CHL1   32       4.500 -25.018  10.119  1.00  0.00      MEMB
ATOM   3102 H18A CHL1   32       4.083 -25.795   9.453  1.00  0.00      MEMB
ATOM   3103 H18B CHL1   32       5.558 -24.641   9.718  1.00  0.00      MEMB
ATOM   3104 H18C CHL1   32       4.630 -25.686  10.952  1.00  0.00      MEMB
ATOM   3105  C12 CHL1   32       5.254 -23.286  11.127  1.00  0.00      MEMB
ATOM   3106 H12A CHL1   32       6.323 -23.296  10.723  1.00  0.00      MEMB
ATOM   3107 H12B CHL1   32       4.746 -22.366  11.363  1.00  0.00      MEMB
ATOM   3108  C11 CHL1   32       5.292 -23.542  12.592  1.00  0.00      MEMB
ATOM   3109 H11A CHL1   32       6.020 -24.254  12.792  1.00  0.00      MEMB
ATOM   3110 H11B CHL1   32       5.766 -22.737  13.169  1.00  0.00      MEMB
ATOM   3111  C9  CHL1   32       3.948 -23.708  13.145  1.00  0.00      MEMB
ATOM   3112  H9  CHL1   32       3.526 -22.677  13.110  1.00  0.00      MEMB
ATOM   3113  C10 CHL1   32       3.993 -24.203  14.588  1.00  0.00      MEMB
ATOM   3114  C19 CHL1   32       4.926 -25.419  14.761  1.00  0.00      MEMB
ATOM   3115 H19A CHL1   32       4.882 -26.036  13.873  1.00  0.00      MEMB
ATOM   3116 H19B CHL1   32       5.982 -25.098  14.914  1.00  0.00      MEMB
ATOM   3117 H19C CHL1   32       4.653 -26.156  15.526  1.00  0.00      MEMB
ATOM   3118  C1  CHL1   32       4.496 -23.033  15.454  1.00  0.00      MEMB
ATOM   3119  H1A CHL1   32       5.547 -22.741  15.213  1.00  0.00      MEMB
ATOM   3120  H1B CHL1   32       3.833 -22.200  15.150  1.00  0.00      MEMB
ATOM   3121  C2  CHL1   32       4.337 -23.285  16.959  1.00  0.00      MEMB
ATOM   3122  H2A CHL1   32       4.624 -22.403  17.559  1.00  0.00      MEMB
ATOM   3123  H2B CHL1   32       5.050 -24.085  17.250  1.00  0.00      MEMB
ATOM   3124  C20 CHL1   32       5.271 -23.671   7.589  1.00  0.00      MEMB
ATOM   3125  H20 CHL1   32       5.519 -24.679   7.304  1.00  0.00      MEMB
ATOM   3126  C21 CHL1   32       6.634 -23.056   7.869  1.00  0.00      MEMB
ATOM   3127 H21A CHL1   32       7.253 -22.775   7.002  1.00  0.00      MEMB
ATOM   3128 H21B CHL1   32       7.271 -23.410   8.681  1.00  0.00      MEMB
ATOM   3129 H21C CHL1   32       6.273 -22.112   8.211  1.00  0.00      MEMB
ATOM   3130  C22 CHL1   32       4.626 -23.209   6.308  1.00  0.00      MEMB
ATOM   3131 H22A CHL1   32       3.651 -23.658   6.128  1.00  0.00      MEMB
ATOM   3132 H22B CHL1   32       4.391 -22.189   6.580  1.00  0.00      MEMB
ATOM   3133  C23 CHL1   32       5.411 -23.482   5.041  1.00  0.00      MEMB
ATOM   3134 H23A CHL1   32       6.440 -23.167   5.285  1.00  0.00      MEMB
ATOM   3135 H23B CHL1   32       5.626 -24.505   4.773  1.00  0.00      MEMB
ATOM   3136  C24 CHL1   32       4.663 -22.982   3.787  1.00  0.00      MEMB
ATOM   3137 H24A CHL1   32       3.629 -23.335   3.757  1.00  0.00      MEMB
ATOM   3138 H24B CHL1   32       4.360 -21.964   3.956  1.00  0.00      MEMB
ATOM   3139  C25 CHL1   32       5.357 -23.298   2.414  1.00  0.00      MEMB
ATOM   3140  H25 CHL1   32       5.353 -24.398   2.392  1.00  0.00      MEMB
ATOM   3141  C26 CHL1   32       4.506 -22.740   1.225  1.00  0.00      MEMB
ATOM   3142 H26A CHL1   32       4.453 -21.627   1.175  1.00  0.00      MEMB
ATOM   3143 H26B CHL1   32       4.962 -23.042   0.269  1.00  0.00      MEMB
ATOM   3144 H26C CHL1   32       3.469 -23.119   1.256  1.00  0.00      MEMB
ATOM   3145  C27 CHL1   32       6.872 -22.891   2.242  1.00  0.00      MEMB
ATOM   3146 H27A CHL1   32       7.111 -21.834   2.215  1.00  0.00      MEMB
ATOM   3147 H27B CHL1   32       7.507 -23.006   3.125  1.00  0.00      MEMB
ATOM   3148 H27C CHL1   32       7.293 -23.131   1.273  1.00  0.00      MEMB
ATOM   3149  N   POPC   33     -13.678 -21.744  20.336  1.00  0.00      MEMB
ATOM   3150  C12 POPC   33     -12.650 -22.298  19.367  1.00  0.00      MEMB
ATOM   3151 H12A POPC   33     -13.048 -23.264  19.075  1.00  0.00      MEMB
ATOM   3152 H12B POPC   33     -11.719 -22.530  19.883  1.00  0.00      MEMB
ATOM   3153  C13 POPC   33     -14.341 -22.811  21.085  1.00  0.00      MEMB
ATOM   3154 H13A POPC   33     -13.626 -23.356  21.689  1.00  0.00      MEMB
ATOM   3155 H13B POPC   33     -15.076 -22.318  21.718  1.00  0.00      MEMB
ATOM   3156 H13C POPC   33     -14.767 -23.519  20.377  1.00  0.00      MEMB
ATOM   3157  C14 POPC   33     -13.087 -20.743  21.262  1.00  0.00      MEMB
ATOM   3158 H14A POPC   33     -12.641 -19.941  20.664  1.00  0.00      MEMB
ATOM   3159 H14B POPC   33     -13.825 -20.269  21.892  1.00  0.00      MEMB
ATOM   3160 H14C POPC   33     -12.337 -21.189  21.885  1.00  0.00      MEMB
ATOM   3161  C15 POPC   33     -14.761 -21.010  19.676  1.00  0.00      MEMB
ATOM   3162 H15A POPC   33     -15.310 -21.622  18.980  1.00  0.00      MEMB
ATOM   3163 H15B POPC   33     -14.310 -20.141  19.199  1.00  0.00      MEMB
ATOM   3164 H15C POPC   33     -15.433 -20.744  20.476  1.00  0.00      MEMB
ATOM   3165  C11 POPC   33     -12.228 -21.383  18.186  1.00  0.00      MEMB
ATOM   3166 H11A POPC   33     -13.114 -21.179  17.567  1.00  0.00      MEMB
ATOM   3167 H11B POPC   33     -11.464 -21.906  17.545  1.00  0.00      MEMB
ATOM   3168  P   POPC   33     -11.015 -19.047  17.859  1.00  0.00      MEMB
ATOM   3169  O13 POPC   33      -9.993 -19.691  17.026  1.00  0.00      MEMB
ATOM   3170  O14 POPC   33     -10.605 -17.953  18.767  1.00  0.00      MEMB
ATOM   3171  O12 POPC   33     -11.752 -20.146  18.712  1.00  0.00      MEMB
ATOM   3172  O11 POPC   33     -12.155 -18.535  16.946  1.00  0.00      MEMB
ATOM   3173  C1  POPC   33     -13.085 -17.540  17.337  1.00  0.00      MEMB
ATOM   3174  HA  POPC   33     -12.656 -16.526  17.317  1.00  0.00      MEMB
ATOM   3175  HB  POPC   33     -13.497 -17.716  18.362  1.00  0.00      MEMB
ATOM   3176  C2  POPC   33     -14.154 -17.443  16.266  1.00  0.00      MEMB
ATOM   3177  HS  POPC   33     -14.861 -16.730  16.631  1.00  0.00      MEMB
ATOM   3178  O21 POPC   33     -14.667 -18.697  16.057  1.00  0.00      MEMB
ATOM   3179  C21 POPC   33     -15.528 -18.961  16.946  1.00  0.00      MEMB
ATOM   3180  O22 POPC   33     -15.927 -18.341  17.897  1.00  0.00      MEMB
ATOM   3181  C22 POPC   33     -16.271 -19.925  16.425  1.00  0.00      MEMB
ATOM   3182  H2R POPC   33     -16.457 -19.316  15.470  1.00  0.00      MEMB
ATOM   3183  H2S POPC   33     -17.226 -20.001  17.047  1.00  0.00      MEMB
ATOM   3184  C3  POPC   33     -13.740 -17.006  14.916  1.00  0.00      MEMB
ATOM   3185  HX  POPC   33     -13.611 -15.893  14.944  1.00  0.00      MEMB
ATOM   3186  HY  POPC   33     -14.583 -17.155  14.189  1.00  0.00      MEMB
ATOM   3187  O31 POPC   33     -12.570 -17.837  14.638  1.00  0.00      MEMB
ATOM   3188  C31 POPC   33     -12.291 -17.670  13.447  1.00  0.00      MEMB
ATOM   3189  O32 POPC   33     -13.035 -16.921  12.806  1.00  0.00      MEMB
ATOM   3190  C32 POPC   33     -10.946 -18.392  13.273  1.00  0.00      MEMB
ATOM   3191  H2X POPC   33     -10.931 -19.422  12.983  1.00  0.00      MEMB
ATOM   3192  H2Y POPC   33     -10.244 -18.140  14.133  1.00  0.00      MEMB
ATOM   3193  C23 POPC   33     -15.641 -21.303  16.235  1.00  0.00      MEMB
ATOM   3194  H3R POPC   33     -16.112 -22.028  16.818  1.00  0.00      MEMB
ATOM   3195  H3S POPC   33     -14.761 -21.482  16.758  1.00  0.00      MEMB
ATOM   3196  C24 POPC   33     -15.510 -22.114  14.998  1.00  0.00      MEMB
ATOM   3197  H4R POPC   33     -16.297 -22.072  14.312  1.00  0.00      MEMB
ATOM   3198  H4S POPC   33     -15.384 -23.152  15.355  1.00  0.00      MEMB
ATOM   3199  C25 POPC   33     -14.521 -21.703  14.090  1.00  0.00      MEMB
ATOM   3200  H5R POPC   33     -13.681 -21.910  14.742  1.00  0.00      MEMB
ATOM   3201  H5S POPC   33     -14.798 -20.648  13.922  1.00  0.00      MEMB
ATOM   3202  C26 POPC   33     -14.316 -22.504  12.856  1.00  0.00      MEMB
ATOM   3203  H6R POPC   33     -15.097 -22.494  12.132  1.00  0.00      MEMB
ATOM   3204  H6S POPC   33     -14.232 -23.576  13.056  1.00  0.00      MEMB
ATOM   3205  C27 POPC   33     -13.113 -21.961  12.213  1.00  0.00      MEMB
ATOM   3206  H7R POPC   33     -12.296 -22.129  12.954  1.00  0.00      MEMB
ATOM   3207  H7S POPC   33     -13.237 -20.865  12.043  1.00  0.00      MEMB
ATOM   3208  C28 POPC   33     -12.882 -22.704  10.953  1.00  0.00      MEMB
ATOM   3209  H8R POPC   33     -13.545 -22.797  10.160  1.00  0.00      MEMB
ATOM   3210  H8S POPC   33     -12.557 -23.745  11.240  1.00  0.00      MEMB
ATOM   3211  C29 POPC   33     -11.983 -21.822  10.279  1.00  0.00      MEMB
ATOM   3212  H91 POPC   33     -11.293 -22.455  10.762  1.00  0.00      MEMB
ATOM   3213 C210 POPC   33     -11.689 -21.244   9.084  1.00  0.00      MEMB
ATOM   3214 H101 POPC   33     -10.646 -20.937   8.789  1.00  0.00      MEMB
ATOM   3215 C211 POPC   33     -12.492 -21.491   7.907  1.00  0.00      MEMB
ATOM   3216 H11R POPC   33     -12.939 -22.501   7.935  1.00  0.00      MEMB
ATOM   3217 H11S POPC   33     -11.884 -21.433   6.988  1.00  0.00      MEMB
ATOM   3218 C212 POPC   33     -13.427 -20.328   8.187  1.00  0.00      MEMB
ATOM   3219 H12R POPC   33     -12.870 -19.392   8.473  1.00  0.00      MEMB
ATOM   3220 H12S POPC   33     -14.069 -20.576   9.057  1.00  0.00      MEMB
ATOM   3221 C213 POPC   33     -14.309 -19.967   7.012  1.00  0.00      MEMB
ATOM   3222 H13R POPC   33     -15.068 -19.221   7.323  1.00  0.00      MEMB
ATOM   3223 H13S POPC   33     -14.851 -20.843   6.610  1.00  0.00      MEMB
ATOM   3224 C214 POPC   33     -13.504 -19.370   5.897  1.00  0.00      MEMB
ATOM   3225 H14R POPC   33     -12.650 -20.054   5.674  1.00  0.00      MEMB
ATOM   3226 H14S POPC   33     -13.125 -18.372   6.204  1.00  0.00      MEMB
ATOM   3227 C215 POPC   33     -14.329 -19.188   4.638  1.00  0.00      MEMB
ATOM   3228 H15R POPC   33     -14.730 -20.143   4.266  1.00  0.00      MEMB
ATOM   3229 H15S POPC   33     -13.600 -18.864   3.948  1.00  0.00      MEMB
ATOM   3230 C216 POPC   33     -15.377 -18.088   4.665  1.00  0.00      MEMB
ATOM   3231 H16R POPC   33     -14.946 -17.140   4.985  1.00  0.00      MEMB
ATOM   3232 H16S POPC   33     -16.126 -18.447   5.398  1.00  0.00      MEMB
ATOM   3233 C217 POPC   33     -16.239 -17.732   3.453  1.00  0.00      MEMB
ATOM   3234 H17R POPC   33     -16.940 -17.019   3.812  1.00  0.00      MEMB
ATOM   3235 H17S POPC   33     -16.678 -18.669   3.202  1.00  0.00      MEMB
ATOM   3236 C218 POPC   33     -15.857 -16.920   2.259  1.00  0.00      MEMB
ATOM   3237 H18R POPC   33     -16.175 -17.021   1.191  1.00  0.00      MEMB
ATOM   3238 H18S POPC   33     -15.553 -17.949   2.182  1.00  0.00      MEMB
ATOM   3239 H18T POPC   33     -14.870 -16.412   2.331  1.00  0.00      MEMB
ATOM   3240  C33 POPC   33     -10.095 -18.206  12.150  1.00  0.00      MEMB
ATOM   3241  H3X POPC   33      -9.115 -18.036  12.717  1.00  0.00      MEMB
ATOM   3242  H3Y POPC   33      -9.768 -17.316  12.037  1.00  0.00      MEMB
ATOM   3243  C34 POPC   33     -10.363 -18.758  10.651  1.00  0.00      MEMB
ATOM   3244  H4X POPC   33     -11.247 -18.416  10.475  1.00  0.00      MEMB
ATOM   3245  H4Y POPC   33     -10.563 -19.714  10.672  1.00  0.00      MEMB
ATOM   3246  C35 POPC   33      -9.652 -18.510   9.185  1.00  0.00      MEMB
ATOM   3247  H5X POPC   33      -8.610 -18.496   8.996  1.00  0.00      MEMB
ATOM   3248  H5Y POPC   33      -9.483 -17.626   9.290  1.00  0.00      MEMB
ATOM   3249  C36 POPC   33      -9.553 -18.818   7.796  1.00  0.00      MEMB
ATOM   3250  H6X POPC   33     -10.621 -19.025   7.919  1.00  0.00      MEMB
ATOM   3251  H6Y POPC   33      -8.837 -19.615   7.671  1.00  0.00      MEMB
ATOM   3252  C37 POPC   33      -8.734 -17.941   6.734  1.00  0.00      MEMB
ATOM   3253  H7X POPC   33      -7.773 -17.608   6.934  1.00  0.00      MEMB
ATOM   3254  H7Y POPC   33      -9.004 -16.975   6.223  1.00  0.00      MEMB
ATOM   3255  C38 POPC   33      -9.036 -18.438   5.659  1.00  0.00      MEMB
ATOM   3256  H8X POPC   33      -8.817 -17.724   4.628  1.00  0.00      MEMB
ATOM   3257  H8Y POPC   33     -10.345 -18.675   6.123  1.00  0.00      MEMB
ATOM   3258  C39 POPC   33      -8.431 -19.448   5.007  1.00  0.00      MEMB
ATOM   3259  H9X POPC   33      -8.757 -20.102   5.794  1.00  0.00      MEMB
ATOM   3260  H9Y POPC   33      -7.442 -18.910   4.968  1.00  0.00      MEMB
ATOM   3261 C310 POPC   33      -9.053 -19.970   3.717  1.00  0.00      MEMB
ATOM   3262 H10X POPC   33      -8.434 -20.810   3.532  1.00  0.00      MEMB
ATOM   3263 H10Y POPC   33      -8.743 -19.474   2.834  1.00  0.00      MEMB
ATOM   3264 C311 POPC   33     -10.507 -20.418   3.645  1.00  0.00      MEMB
ATOM   3265 H11X POPC   33     -11.153 -19.593   3.450  1.00  0.00      MEMB
ATOM   3266 H11Y POPC   33     -10.838 -20.869   4.581  1.00  0.00      MEMB
ATOM   3267 C312 POPC   33     -10.825 -21.151   2.441  1.00  0.00      MEMB
ATOM   3268 H12X POPC   33     -10.249 -22.034   2.489  1.00  0.00      MEMB
ATOM   3269 H12Y POPC   33     -10.526 -20.552   1.516  1.00  0.00      MEMB
ATOM   3270 C313 POPC   33     -12.190 -21.774   2.631  1.00  0.00      MEMB
ATOM   3271 H13X POPC   33     -12.899 -21.386   3.356  1.00  0.00      MEMB
ATOM   3272 H13Y POPC   33     -12.217 -22.798   2.288  1.00  0.00      MEMB
ATOM   3273 C314 POPC   33     -12.921 -21.309   1.744  1.00  0.00      MEMB
ATOM   3274 H14X POPC   33     -12.072 -20.846   0.919  1.00  0.00      MEMB
ATOM   3275 H14Y POPC   33     -12.239 -20.640   1.169  1.00  0.00      MEMB
ATOM   3276 C315 POPC   33     -14.697 -21.637   1.165  1.00  0.00      MEMB
ATOM   3277 H15X POPC   33     -15.063 -21.103   1.998  1.00  0.00      MEMB
ATOM   3278 H15Y POPC   33     -14.890 -22.695   1.074  1.00  0.00      MEMB
ATOM   3279 C316 POPC   33     -15.683 -21.268  -0.350  1.00  0.00      MEMB
ATOM   3280 H16X POPC   33     -15.239 -21.199  -1.363  1.00  0.00      MEMB
ATOM   3281 H16Y POPC   33     -15.907 -20.182  -0.336  1.00  0.00      MEMB
ATOM   3282 H16Z POPC   33     -16.601 -21.774  -0.598  1.00  0.00      MEMB
ATOM   3283  N   POPC   34      -6.584  21.983  18.653  1.00  0.00      MEMB
ATOM   3284  C12 POPC   34      -7.264  23.249  18.087  1.00  0.00      MEMB
ATOM   3285 H12A POPC   34      -7.656  23.103  17.084  1.00  0.00      MEMB
ATOM   3286 H12B POPC   34      -6.541  24.047  17.974  1.00  0.00      MEMB
ATOM   3287  C13 POPC   34      -7.490  20.807  18.757  1.00  0.00      MEMB
ATOM   3288 H13A POPC   34      -8.327  21.009  19.423  1.00  0.00      MEMB
ATOM   3289 H13B POPC   34      -7.860  20.560  17.770  1.00  0.00      MEMB
ATOM   3290 H13C POPC   34      -6.962  19.935  19.108  1.00  0.00      MEMB
ATOM   3291  C14 POPC   34      -5.516  21.601  17.749  1.00  0.00      MEMB
ATOM   3292 H14A POPC   34      -4.829  20.843  18.107  1.00  0.00      MEMB
ATOM   3293 H14B POPC   34      -5.772  21.410  16.714  1.00  0.00      MEMB
ATOM   3294 H14C POPC   34      -4.922  22.507  17.659  1.00  0.00      MEMB
ATOM   3295  C15 POPC   34      -5.979  22.284  20.006  1.00  0.00      MEMB
ATOM   3296 H15A POPC   34      -5.236  23.065  19.886  1.00  0.00      MEMB
ATOM   3297 H15B POPC   34      -5.515  21.405  20.440  1.00  0.00      MEMB
ATOM   3298 H15C POPC   34      -6.734  22.654  20.703  1.00  0.00      MEMB
ATOM   3299  C11 POPC   34      -8.424  23.827  18.886  1.00  0.00      MEMB
ATOM   3300 H11A POPC   34      -8.600  24.893  18.640  1.00  0.00      MEMB
ATOM   3301 H11B POPC   34      -8.204  23.721  19.966  1.00  0.00      MEMB
ATOM   3302  P   POPC   34     -10.817  23.176  19.427  1.00  0.00      MEMB
ATOM   3303  O13 POPC   34     -10.554  23.334  20.859  1.00  0.00      MEMB
ATOM   3304  O14 POPC   34     -11.322  21.891  19.038  1.00  0.00      MEMB
ATOM   3305  O12 POPC   34      -9.563  23.135  18.524  1.00  0.00      MEMB
ATOM   3306  O11 POPC   34     -11.780  24.329  18.957  1.00  0.00      MEMB
ATOM   3307  C1  POPC   34     -11.445  24.975  17.735  1.00  0.00      MEMB
ATOM   3308  HA  POPC   34     -10.409  25.042  17.377  1.00  0.00      MEMB
ATOM   3309  HB  POPC   34     -11.998  25.874  17.653  1.00  0.00      MEMB
ATOM   3310  C2  POPC   34     -12.017  24.250  16.621  1.00  0.00      MEMB
ATOM   3311  HS  POPC   34     -13.069  24.216  17.100  1.00  0.00      MEMB
ATOM   3312  O21 POPC   34     -11.384  22.959  16.513  1.00  0.00      MEMB
ATOM   3313  C21 POPC   34     -11.400  22.219  15.413  1.00  0.00      MEMB
ATOM   3314  O22 POPC   34     -12.012  22.399  14.420  1.00  0.00      MEMB
ATOM   3315  C22 POPC   34     -10.698  20.900  15.367  1.00  0.00      MEMB
ATOM   3316  H2R POPC   34     -11.112  20.193  16.108  1.00  0.00      MEMB
ATOM   3317  H2S POPC   34      -9.666  21.173  15.497  1.00  0.00      MEMB
ATOM   3318  C3  POPC   34     -11.936  24.968  15.217  1.00  0.00      MEMB
ATOM   3319  HX  POPC   34     -12.554  25.753  15.237  1.00  0.00      MEMB
ATOM   3320  HY  POPC   34     -12.424  24.522  14.321  1.00  0.00      MEMB
ATOM   3321  O31 POPC   34     -10.643  25.364  14.883  1.00  0.00      MEMB
ATOM   3322  C31 POPC   34     -10.440  26.561  14.376  1.00  0.00      MEMB
ATOM   3323  O32 POPC   34     -11.252  27.416  14.106  1.00  0.00      MEMB
ATOM   3324  C32 POPC   34      -8.977  26.639  14.046  1.00  0.00      MEMB
ATOM   3325  H2X POPC   34      -8.436  26.016  14.786  1.00  0.00      MEMB
ATOM   3326  H2Y POPC   34      -8.671  27.698  14.181  1.00  0.00      MEMB
ATOM   3327  C23 POPC   34     -10.832  20.187  13.983  1.00  0.00      MEMB
ATOM   3328  H3R POPC   34     -11.783  19.629  13.932  1.00  0.00      MEMB
ATOM   3329  H3S POPC   34     -10.301  19.247  13.991  1.00  0.00      MEMB
ATOM   3330  C24 POPC   34     -10.419  21.044  12.745  1.00  0.00      MEMB
ATOM   3331  H4R POPC   34     -10.863  22.066  12.723  1.00  0.00      MEMB
ATOM   3332  H4S POPC   34     -10.820  20.562  11.827  1.00  0.00      MEMB
ATOM   3333  C25 POPC   34      -8.900  21.134  12.615  1.00  0.00      MEMB
ATOM   3334  H5R POPC   34      -8.606  20.085  12.401  1.00  0.00      MEMB
ATOM   3335  H5S POPC   34      -8.373  21.458  13.536  1.00  0.00      MEMB
ATOM   3336  C26 POPC   34      -8.432  22.042  11.477  1.00  0.00      MEMB
ATOM   3337  H6R POPC   34      -8.863  23.061  11.540  1.00  0.00      MEMB
ATOM   3338  H6S POPC   34      -8.834  21.600  10.544  1.00  0.00      MEMB
ATOM   3339  C27 POPC   34      -6.905  22.147  11.370  1.00  0.00      MEMB
ATOM   3340  H7R POPC   34      -6.462  21.134  11.500  1.00  0.00      MEMB
ATOM   3341  H7S POPC   34      -6.486  22.816  12.160  1.00  0.00      MEMB
ATOM   3342  C28 POPC   34      -6.447  22.712  10.024  1.00  0.00      MEMB
ATOM   3343  H8R POPC   34      -5.355  22.933  10.080  1.00  0.00      MEMB
ATOM   3344  H8S POPC   34      -6.970  23.697   9.951  1.00  0.00      MEMB
ATOM   3345  C29 POPC   34      -6.764  21.685   8.947  1.00  0.00      MEMB
ATOM   3346  H91 POPC   34      -6.839  20.646   9.317  1.00  0.00      MEMB
ATOM   3347 C210 POPC   34      -7.184  21.914   7.689  1.00  0.00      MEMB
ATOM   3348 H101 POPC   34      -7.521  21.061   7.071  1.00  0.00      MEMB
ATOM   3349 C211 POPC   34      -7.432  23.269   7.080  1.00  0.00      MEMB
ATOM   3350 H11R POPC   34      -7.481  24.060   7.853  1.00  0.00      MEMB
ATOM   3351 H11S POPC   34      -8.456  23.261   6.651  1.00  0.00      MEMB
ATOM   3352 C212 POPC   34      -6.453  23.800   6.015  1.00  0.00      MEMB
ATOM   3353 H12R POPC   34      -6.310  23.040   5.225  1.00  0.00      MEMB
ATOM   3354 H12S POPC   34      -5.469  24.018   6.499  1.00  0.00      MEMB
ATOM   3355 C213 POPC   34      -6.993  25.103   5.409  1.00  0.00      MEMB
ATOM   3356 H13R POPC   34      -6.760  25.846   6.204  1.00  0.00      MEMB
ATOM   3357 H13S POPC   34      -8.090  25.076   5.225  1.00  0.00      MEMB
ATOM   3358 C214 POPC   34      -6.391  25.539   4.071  1.00  0.00      MEMB
ATOM   3359 H14R POPC   34      -5.289  25.604   4.208  1.00  0.00      MEMB
ATOM   3360 H14S POPC   34      -6.805  26.560   3.885  1.00  0.00      MEMB
ATOM   3361 C215 POPC   34      -6.717  24.612   2.880  1.00  0.00      MEMB
ATOM   3362 H15R POPC   34      -6.466  23.558   3.141  1.00  0.00      MEMB
ATOM   3363 H15S POPC   34      -6.102  24.936   2.004  1.00  0.00      MEMB
ATOM   3364 C216 POPC   34      -8.172  24.653   2.411  1.00  0.00      MEMB
ATOM   3365 H16R POPC   34      -8.371  25.692   2.075  1.00  0.00      MEMB
ATOM   3366 H16S POPC   34      -8.884  24.363   3.217  1.00  0.00      MEMB
ATOM   3367 C217 POPC   34      -8.405  23.776   1.204  1.00  0.00      MEMB
ATOM   3368 H17R POPC   34      -7.934  22.783   1.328  1.00  0.00      MEMB
ATOM   3369 H17S POPC   34      -7.931  24.236   0.324  1.00  0.00      MEMB
ATOM   3370 C218 POPC   34      -9.852  23.560   0.890  1.00  0.00      MEMB
ATOM   3371 H18R POPC   34     -10.393  24.528   0.719  1.00  0.00      MEMB
ATOM   3372 H18S POPC   34     -10.375  22.928   1.630  1.00  0.00      MEMB
ATOM   3373 H18T POPC   34      -9.740  22.919   0.002  1.00  0.00      MEMB
ATOM   3374  C33 POPC   34      -8.729  25.988  12.665  1.00  0.00      MEMB
ATOM   3375  H3X POPC   34      -9.067  24.932  12.703  1.00  0.00      MEMB
ATOM   3376  H3Y POPC   34      -7.650  25.948  12.397  1.00  0.00      MEMB
ATOM   3377  C34 POPC   34      -9.394  26.707  11.499  1.00  0.00      MEMB
ATOM   3378  H4X POPC   34      -9.069  27.762  11.608  1.00  0.00      MEMB
ATOM   3379  H4Y POPC   34     -10.509  26.621  11.583  1.00  0.00      MEMB
ATOM   3380  C35 POPC   34      -8.937  26.094  10.173  1.00  0.00      MEMB
ATOM   3381  H5X POPC   34      -9.297  25.040  10.265  1.00  0.00      MEMB
ATOM   3382  H5Y POPC   34      -7.835  26.019  10.030  1.00  0.00      MEMB
ATOM   3383  C36 POPC   34      -9.489  26.785   8.924  1.00  0.00      MEMB
ATOM   3384  H6X POPC   34      -8.685  27.354   8.398  1.00  0.00      MEMB
ATOM   3385  H6Y POPC   34     -10.296  27.514   9.147  1.00  0.00      MEMB
ATOM   3386  C37 POPC   34     -10.071  25.729   8.000  1.00  0.00      MEMB
ATOM   3387  H7X POPC   34     -10.825  25.141   8.569  1.00  0.00      MEMB
ATOM   3388  H7Y POPC   34      -9.261  25.025   7.746  1.00  0.00      MEMB
ATOM   3389  C38 POPC   34     -10.578  26.359   6.715  1.00  0.00      MEMB
ATOM   3390  H8X POPC   34      -9.710  26.475   6.038  1.00  0.00      MEMB
ATOM   3391  H8Y POPC   34     -10.988  27.374   6.953  1.00  0.00      MEMB
ATOM   3392  C39 POPC   34     -11.580  25.554   5.923  1.00  0.00      MEMB
ATOM   3393  H9X POPC   34     -11.826  26.159   5.022  1.00  0.00      MEMB
ATOM   3394  H9Y POPC   34     -12.449  25.458   6.494  1.00  0.00      MEMB
ATOM   3395 C310 POPC   34     -11.303  24.102   5.510  1.00  0.00      MEMB
ATOM   3396 H10X POPC   34     -10.313  24.175   5.055  1.00  0.00      MEMB
ATOM   3397 H10Y POPC   34     -12.033  23.852   4.709  1.00  0.00      MEMB
ATOM   3398 C311 POPC   34     -11.398  22.975   6.569  1.00  0.00      MEMB
ATOM   3399 H11X POPC   34     -12.465  22.874   6.852  1.00  0.00      MEMB
ATOM   3400 H11Y POPC   34     -10.875  23.306   7.488  1.00  0.00      MEMB
ATOM   3401 C312 POPC   34     -10.867  21.581   6.114  1.00  0.00      MEMB
ATOM   3402 H12X POPC   34     -11.697  20.827   6.083  1.00  0.00      MEMB
ATOM   3403 H12Y POPC   34     -10.115  21.237   6.869  1.00  0.00      MEMB
ATOM   3404 C313 POPC   34     -10.167  21.591   4.730  1.00  0.00      MEMB
ATOM   3405 H13X POPC   34      -9.401  22.399   4.732  1.00  0.00      MEMB
ATOM   3406 H13Y POPC   34     -10.919  21.836   3.944  1.00  0.00      MEMB
ATOM   3407 C314 POPC   34      -9.496  20.241   4.382  1.00  0.00      MEMB
ATOM   3408 H14X POPC   34     -10.192  19.456   4.761  1.00  0.00      MEMB
ATOM   3409 H14Y POPC   34      -8.530  20.121   4.919  1.00  0.00      MEMB
ATOM   3410 C315 POPC   34      -9.234  19.972   2.880  1.00  0.00      MEMB
ATOM   3411 H15X POPC   34      -9.902  20.637   2.290  1.00  0.00      MEMB
ATOM   3412 H15Y POPC   34      -9.505  18.908   2.661  1.00  0.00      MEMB
ATOM   3413 C316 POPC   34      -7.763  20.059   2.438  1.00  0.00      MEMB
ATOM   3414 H16X POPC   34      -7.361  21.090   2.408  1.00  0.00      MEMB
ATOM   3415 H16Y POPC   34      -7.591  19.603   1.437  1.00  0.00      MEMB
ATOM   3416 H16Z POPC   34      -7.158  19.483   3.168  1.00  0.00      MEMB
ATOM   3417  N   POPC   35      24.197   0.049  20.936  1.00  0.00      MEMB
ATOM   3418  C12 POPC   35      25.388  -0.406  20.075  1.00  0.00      MEMB
ATOM   3419 H12A POPC   35      25.508  -1.485  20.199  1.00  0.00      MEMB
ATOM   3420 H12B POPC   35      26.278   0.030  20.500  1.00  0.00      MEMB
ATOM   3421  C13 POPC   35      22.976  -0.687  20.453  1.00  0.00      MEMB
ATOM   3422 H13A POPC   35      22.811  -0.375  19.422  1.00  0.00      MEMB
ATOM   3423 H13B POPC   35      23.121  -1.766  20.397  1.00  0.00      MEMB
ATOM   3424 H13C POPC   35      22.094  -0.497  21.048  1.00  0.00      MEMB
ATOM   3425  C14 POPC   35      24.454  -0.305  22.370  1.00  0.00      MEMB
ATOM   3426 H14A POPC   35      25.418   0.091  22.661  1.00  0.00      MEMB
ATOM   3427 H14B POPC   35      23.709   0.126  23.030  1.00  0.00      MEMB
ATOM   3428 H14C POPC   35      24.454  -1.378  22.544  1.00  0.00      MEMB
ATOM   3429  C15 POPC   35      24.004   1.538  20.808  1.00  0.00      MEMB
ATOM   3430 H15A POPC   35      24.872   2.084  21.187  1.00  0.00      MEMB
ATOM   3431 H15B POPC   35      23.159   1.934  21.381  1.00  0.00      MEMB
ATOM   3432 H15C POPC   35      23.850   1.793  19.766  1.00  0.00      MEMB
ATOM   3433  C11 POPC   35      25.436  -0.094  18.532  1.00  0.00      MEMB
ATOM   3434 H11A POPC   35      26.408  -0.465  18.121  1.00  0.00      MEMB
ATOM   3435 H11B POPC   35      25.472   0.994  18.363  1.00  0.00      MEMB
ATOM   3436  P   POPC   35      24.415  -2.061  17.172  1.00  0.00      MEMB
ATOM   3437  O13 POPC   35      23.023  -2.458  16.866  1.00  0.00      MEMB
ATOM   3438  O14 POPC   35      25.171  -2.876  18.152  1.00  0.00      MEMB
ATOM   3439  O12 POPC   35      24.331  -0.589  17.779  1.00  0.00      MEMB
ATOM   3440  O11 POPC   35      25.330  -1.929  15.868  1.00  0.00      MEMB
ATOM   3441  C1  POPC   35      25.726  -0.724  15.215  1.00  0.00      MEMB
ATOM   3442  HA  POPC   35      26.766  -0.458  15.502  1.00  0.00      MEMB
ATOM   3443  HB  POPC   35      25.051   0.102  15.525  1.00  0.00      MEMB
ATOM   3444  C2  POPC   35      25.651  -0.819  13.663  1.00  0.00      MEMB
ATOM   3445  HS  POPC   35      25.953   0.146  13.196  1.00  0.00      MEMB
ATOM   3446  O21 POPC   35      24.319  -1.172  13.339  1.00  0.00      MEMB
ATOM   3447  C21 POPC   35      23.811  -0.812  12.237  1.00  0.00      MEMB
ATOM   3448  O22 POPC   35      24.314  -0.330  11.227  1.00  0.00      MEMB
ATOM   3449  C22 POPC   35      22.421  -1.048  12.414  1.00  0.00      MEMB
ATOM   3450  H2R POPC   35      21.791  -0.195  12.771  1.00  0.00      MEMB
ATOM   3451  H2S POPC   35      22.140  -1.796  13.142  1.00  0.00      MEMB
ATOM   3452  C3  POPC   35      26.565  -1.850  13.041  1.00  0.00      MEMB
ATOM   3453  HX  POPC   35      26.293  -2.801  13.578  1.00  0.00      MEMB
ATOM   3454  HY  POPC   35      27.653  -1.651  13.164  1.00  0.00      MEMB
ATOM   3455  O31 POPC   35      26.234  -1.772  11.638  1.00  0.00      MEMB
ATOM   3456  C31 POPC   35      26.609  -2.811  11.049  1.00  0.00      MEMB
ATOM   3457  O32 POPC   35      27.143  -3.719  11.657  1.00  0.00      MEMB
ATOM   3458  C32 POPC   35      26.329  -2.768   9.511  1.00  0.00      MEMB
ATOM   3459  H2X POPC   35      25.325  -2.402   9.253  1.00  0.00      MEMB
ATOM   3460  H2Y POPC   35      26.196  -3.759   9.056  1.00  0.00      MEMB
ATOM   3461  C23 POPC   35      22.274  -1.438  10.996  1.00  0.00      MEMB
ATOM   3462  H3R POPC   35      22.478  -0.809  10.152  1.00  0.00      MEMB
ATOM   3463  H3S POPC   35      21.214  -1.069  11.353  1.00  0.00      MEMB
ATOM   3464  C24 POPC   35      22.527  -2.925  10.298  1.00  0.00      MEMB
ATOM   3465  H4R POPC   35      21.911  -3.925  10.493  1.00  0.00      MEMB
ATOM   3466  H4S POPC   35      23.115  -3.117  11.108  1.00  0.00      MEMB
ATOM   3467  C25 POPC   35      22.894  -3.093   8.844  1.00  0.00      MEMB
ATOM   3468  H5R POPC   35      23.008  -2.323   8.194  1.00  0.00      MEMB
ATOM   3469  H5S POPC   35      22.117  -3.499   8.125  1.00  0.00      MEMB
ATOM   3470  C26 POPC   35      22.895  -4.355   8.519  1.00  0.00      MEMB
ATOM   3471  H6R POPC   35      22.553  -4.992   9.410  1.00  0.00      MEMB
ATOM   3472  H6S POPC   35      23.730  -4.579   8.956  1.00  0.00      MEMB
ATOM   3473  C27 POPC   35      22.826  -4.793   6.893  1.00  0.00      MEMB
ATOM   3474  H7R POPC   35      21.891  -4.747   6.616  1.00  0.00      MEMB
ATOM   3475  H7S POPC   35      22.858  -5.943   6.377  1.00  0.00      MEMB
ATOM   3476  C28 POPC   35      23.481  -3.917   6.189  1.00  0.00      MEMB
ATOM   3477  H8R POPC   35      22.748  -3.129   6.184  1.00  0.00      MEMB
ATOM   3478  H8S POPC   35      23.137  -4.667   5.536  1.00  0.00      MEMB
ATOM   3479  C29 POPC   35      24.954  -3.666   6.240  1.00  0.00      MEMB
ATOM   3480  H91 POPC   35      25.141  -3.225   7.189  1.00  0.00      MEMB
ATOM   3481 C210 POPC   35      26.025  -4.252   5.682  1.00  0.00      MEMB
ATOM   3482 H101 POPC   35      26.945  -4.215   6.237  1.00  0.00      MEMB
ATOM   3483 C211 POPC   35      26.255  -5.437   4.716  1.00  0.00      MEMB
ATOM   3484 H11R POPC   35      25.387  -6.176   4.394  1.00  0.00      MEMB
ATOM   3485 H11S POPC   35      27.086  -6.102   5.028  1.00  0.00      MEMB
ATOM   3486 C212 POPC   35      26.420  -5.018   3.527  1.00  0.00      MEMB
ATOM   3487 H12R POPC   35      25.517  -4.592   3.502  1.00  0.00      MEMB
ATOM   3488 H12S POPC   35      26.437  -6.031   3.062  1.00  0.00      MEMB
ATOM   3489 C213 POPC   35      27.189  -3.827   3.487  1.00  0.00      MEMB
ATOM   3490 H13R POPC   35      28.053  -4.239   3.997  1.00  0.00      MEMB
ATOM   3491 H13S POPC   35      26.623  -2.958   3.940  1.00  0.00      MEMB
ATOM   3492 C214 POPC   35      27.510  -3.347   2.217  1.00  0.00      MEMB
ATOM   3493 H14R POPC   35      28.038  -4.103   1.674  1.00  0.00      MEMB
ATOM   3494 H14S POPC   35      28.302  -2.624   2.274  1.00  0.00      MEMB
ATOM   3495 C215 POPC   35      26.320  -2.664   1.646  1.00  0.00      MEMB
ATOM   3496 H15R POPC   35      25.929  -1.898   2.321  1.00  0.00      MEMB
ATOM   3497 H15S POPC   35      25.382  -3.216   1.491  1.00  0.00      MEMB
ATOM   3498 C216 POPC   35      26.784  -2.086   0.296  1.00  0.00      MEMB
ATOM   3499 H16R POPC   35      27.590  -2.400  -0.358  1.00  0.00      MEMB
ATOM   3500 H16S POPC   35      27.613  -1.583   0.886  1.00  0.00      MEMB
ATOM   3501 C217 POPC   35      25.595  -1.474  -0.685  1.00  0.00      MEMB
ATOM   3502 H17R POPC   35      24.517  -0.951  -0.471  1.00  0.00      MEMB
ATOM   3503 H17S POPC   35      25.254  -1.973  -1.380  1.00  0.00      MEMB
ATOM   3504 C218 POPC   35      26.107  -0.792  -1.455  1.00  0.00      MEMB
ATOM   3505 H18R POPC   35      25.040  -0.392  -2.131  1.00  0.00      MEMB
ATOM   3506 H18S POPC   35      27.007  -0.133  -1.494  1.00  0.00      MEMB
ATOM   3507 H18T POPC   35      26.790   0.214  -1.193  1.00  0.00      MEMB
ATOM   3508  C33 POPC   35      27.556  -2.578   8.818  1.00  0.00      MEMB
ATOM   3509  H3X POPC   35      27.361  -2.831   7.759  1.00  0.00      MEMB
ATOM   3510  H3Y POPC   35      28.294  -3.292   9.249  1.00  0.00      MEMB
ATOM   3511  C34 POPC   35      27.793  -1.161   9.116  1.00  0.00      MEMB
ATOM   3512  H4X POPC   35      28.021  -1.068  10.209  1.00  0.00      MEMB
ATOM   3513  H4Y POPC   35      26.841  -0.615   8.904  1.00  0.00      MEMB
ATOM   3514  C35 POPC   35      28.911  -0.691   8.243  1.00  0.00      MEMB
ATOM   3515  H5X POPC   35      29.529  -1.571   7.958  1.00  0.00      MEMB
ATOM   3516  H5Y POPC   35      29.553  -0.084   8.917  1.00  0.00      MEMB
ATOM   3517  C36 POPC   35      28.420   0.089   6.995  1.00  0.00      MEMB
ATOM   3518  H6X POPC   35      29.319   0.629   6.622  1.00  0.00      MEMB
ATOM   3519  H6Y POPC   35      27.662   0.850   7.304  1.00  0.00      MEMB
ATOM   3520  C37 POPC   35      27.677  -0.716   5.887  1.00  0.00      MEMB
ATOM   3521  H7X POPC   35      26.752  -1.125   6.347  1.00  0.00      MEMB
ATOM   3522  H7Y POPC   35      28.241  -1.593   5.517  1.00  0.00      MEMB
ATOM   3523  C38 POPC   35      27.274   0.083   4.624  1.00  0.00      MEMB
ATOM   3524  H8X POPC   35      26.857  -0.600   3.846  1.00  0.00      MEMB
ATOM   3525  H8Y POPC   35      28.168   0.566   4.194  1.00  0.00      MEMB
ATOM   3526  C39 POPC   35      26.320   1.247   4.873  1.00  0.00      MEMB
ATOM   3527  H9X POPC   35      26.032   1.694   3.895  1.00  0.00      MEMB
ATOM   3528  H9Y POPC   35      26.902   2.021   5.418  1.00  0.00      MEMB
ATOM   3529 C310 POPC   35      25.069   0.916   5.688  1.00  0.00      MEMB
ATOM   3530 H10X POPC   35      24.562   1.892   5.829  1.00  0.00      MEMB
ATOM   3531 H10Y POPC   35      25.319   0.563   6.710  1.00  0.00      MEMB
ATOM   3532 C311 POPC   35      24.164  -0.111   5.029  1.00  0.00      MEMB
ATOM   3533 H11X POPC   35      23.256  -0.299   5.652  1.00  0.00      MEMB
ATOM   3534 H11Y POPC   35      24.680  -1.089   4.975  1.00  0.00      MEMB
ATOM   3535 C312 POPC   35      23.702   0.286   3.643  1.00  0.00      MEMB
ATOM   3536 H12X POPC   35      24.409   0.257   2.785  1.00  0.00      MEMB
ATOM   3537 H12Y POPC   35      23.174   1.256   3.694  1.00  0.00      MEMB
ATOM   3538 C313 POPC   35      22.616  -0.619   3.270  1.00  0.00      MEMB
ATOM   3539 H13X POPC   35      22.178  -0.129   2.378  1.00  0.00      MEMB
ATOM   3540 H13Y POPC   35      21.949  -0.868   4.142  1.00  0.00      MEMB
ATOM   3541 C314 POPC   35      23.064  -1.926   2.744  1.00  0.00      MEMB
ATOM   3542 H14X POPC   35      23.910  -2.036   3.508  1.00  0.00      MEMB
ATOM   3543 H14Y POPC   35      23.501  -2.063   1.778  1.00  0.00      MEMB
ATOM   3544 C315 POPC   35      22.091  -3.125   2.219  1.00  0.00      MEMB
ATOM   3545 H15X POPC   35      20.962  -3.542   2.013  1.00  0.00      MEMB
ATOM   3546 H15Y POPC   35      22.361  -2.752   3.576  1.00  0.00      MEMB
ATOM   3547 C316 POPC   35      21.462  -4.713   2.314  1.00  0.00      MEMB
ATOM   3548 H16X POPC   35      22.367  -4.167   1.719  1.00  0.00      MEMB
ATOM   3549 H16Y POPC   35      21.080  -5.515   1.858  1.00  0.00      MEMB
ATOM   3550 H16Z POPC   35      21.612  -5.327   3.257  1.00  0.00      MEMB
ATOM   3551  N   POPC   36      16.987 -18.870  19.324  1.00  0.00      MEMB
ATOM   3552  C12 POPC   36      15.566 -18.560  19.834  1.00  0.00      MEMB
ATOM   3553 H12A POPC   36      15.623 -17.629  20.372  1.00  0.00      MEMB
ATOM   3554 H12B POPC   36      15.277 -19.310  20.556  1.00  0.00      MEMB
ATOM   3555  C13 POPC   36      17.959 -18.786  20.478  1.00  0.00      MEMB
ATOM   3556 H13A POPC   36      17.876 -17.827  20.979  1.00  0.00      MEMB
ATOM   3557 H13B POPC   36      17.799 -19.554  21.222  1.00  0.00      MEMB
ATOM   3558 H13C POPC   36      18.982 -18.867  20.128  1.00  0.00      MEMB
ATOM   3559  C14 POPC   36      17.138 -20.225  18.684  1.00  0.00      MEMB
ATOM   3560 H14A POPC   36      16.571 -20.273  17.752  1.00  0.00      MEMB
ATOM   3561 H14B POPC   36      18.176 -20.493  18.494  1.00  0.00      MEMB
ATOM   3562 H14C POPC   36      16.752 -21.020  19.320  1.00  0.00      MEMB
ATOM   3563  C15 POPC   36      17.400 -17.813  18.370  1.00  0.00      MEMB
ATOM   3564 H15A POPC   36      16.739 -17.670  17.520  1.00  0.00      MEMB
ATOM   3565 H15B POPC   36      18.369 -18.076  17.966  1.00  0.00      MEMB
ATOM   3566 H15C POPC   36      17.444 -16.890  18.933  1.00  0.00      MEMB
ATOM   3567  C11 POPC   36      14.299 -18.368  18.932  1.00  0.00      MEMB
ATOM   3568 H11A POPC   36      14.520 -17.494  18.287  1.00  0.00      MEMB
ATOM   3569 H11B POPC   36      13.423 -18.080  19.578  1.00  0.00      MEMB
ATOM   3570  P   POPC   36      13.479 -20.809  18.944  1.00  0.00      MEMB
ATOM   3571  O13 POPC   36      12.089 -20.951  19.204  1.00  0.00      MEMB
ATOM   3572  O14 POPC   36      14.041 -20.906  20.280  1.00  0.00      MEMB
ATOM   3573  O12 POPC   36      13.961 -19.506  18.143  1.00  0.00      MEMB
ATOM   3574  O11 POPC   36      13.983 -21.930  17.932  1.00  0.00      MEMB
ATOM   3575  C1  POPC   36      13.590 -23.295  17.912  1.00  0.00      MEMB
ATOM   3576  HA  POPC   36      12.576 -23.409  18.320  1.00  0.00      MEMB
ATOM   3577  HB  POPC   36      14.305 -23.871  18.538  1.00  0.00      MEMB
ATOM   3578  C2  POPC   36      13.622 -24.000  16.506  1.00  0.00      MEMB
ATOM   3579  HS  POPC   36      13.733 -25.085  16.727  1.00  0.00      MEMB
ATOM   3580  O21 POPC   36      14.759 -23.510  15.772  1.00  0.00      MEMB
ATOM   3581  C21 POPC   36      14.906 -23.998  14.559  1.00  0.00      MEMB
ATOM   3582  O22 POPC   36      14.256 -24.911  14.073  1.00  0.00      MEMB
ATOM   3583  C22 POPC   36      16.060 -23.260  13.873  1.00  0.00      MEMB
ATOM   3584  H2R POPC   36      16.959 -23.899  14.012  1.00  0.00      MEMB
ATOM   3585  H2S POPC   36      16.249 -22.272  14.345  1.00  0.00      MEMB
ATOM   3586  C3  POPC   36      12.288 -23.774  15.713  1.00  0.00      MEMB
ATOM   3587  HX  POPC   36      11.498 -23.849  16.479  1.00  0.00      MEMB
ATOM   3588  HY  POPC   36      12.052 -24.489  14.903  1.00  0.00      MEMB
ATOM   3589  O31 POPC   36      12.314 -22.491  15.119  1.00  0.00      MEMB
ATOM   3590  C31 POPC   36      11.571 -22.235  14.001  1.00  0.00      MEMB
ATOM   3591  O32 POPC   36      10.748 -23.003  13.563  1.00  0.00      MEMB
ATOM   3592  C32 POPC   36      11.894 -20.810  13.382  1.00  0.00      MEMB
ATOM   3593  H2X POPC   36      12.782 -20.403  13.828  1.00  0.00      MEMB
ATOM   3594  H2Y POPC   36      11.147 -20.063  13.665  1.00  0.00      MEMB
ATOM   3595  C23 POPC   36      15.712 -23.023  12.384  1.00  0.00      MEMB
ATOM   3596  H3R POPC   36      15.036 -22.138  12.287  1.00  0.00      MEMB
ATOM   3597  H3S POPC   36      15.152 -23.908  12.018  1.00  0.00      MEMB
ATOM   3598  C24 POPC   36      16.928 -22.804  11.468  1.00  0.00      MEMB
ATOM   3599  H4R POPC   36      17.869 -23.199  11.915  1.00  0.00      MEMB
ATOM   3600  H4S POPC   36      17.032 -21.699  11.388  1.00  0.00      MEMB
ATOM   3601  C25 POPC   36      16.803 -23.330  10.018  1.00  0.00      MEMB
ATOM   3602  H5R POPC   36      17.765 -23.291   9.532  1.00  0.00      MEMB
ATOM   3603  H5S POPC   36      16.174 -22.673   9.394  1.00  0.00      MEMB
ATOM   3604  C26 POPC   36      16.454 -24.797   9.809  1.00  0.00      MEMB
ATOM   3605  H6R POPC   36      15.351 -24.897   9.893  1.00  0.00      MEMB
ATOM   3606  H6S POPC   36      17.003 -25.427  10.546  1.00  0.00      MEMB
ATOM   3607  C27 POPC   36      16.841 -25.406   8.452  1.00  0.00      MEMB
ATOM   3608  H7R POPC   36      16.509 -26.461   8.586  1.00  0.00      MEMB
ATOM   3609  H7S POPC   36      17.935 -25.387   8.264  1.00  0.00      MEMB
ATOM   3610  C28 POPC   36      16.143 -24.767   7.250  1.00  0.00      MEMB
ATOM   3611  H8R POPC   36      16.502 -23.710   7.237  1.00  0.00      MEMB
ATOM   3612  H8S POPC   36      15.056 -24.792   7.512  1.00  0.00      MEMB
ATOM   3613  C29 POPC   36      16.415 -25.537   5.967  1.00  0.00      MEMB
ATOM   3614  H91 POPC   36      16.503 -26.624   6.125  1.00  0.00      MEMB
ATOM   3615 C210 POPC   36      16.513 -25.066   4.702  1.00  0.00      MEMB
ATOM   3616 H101 POPC   36      16.498 -25.760   3.843  1.00  0.00      MEMB
ATOM   3617 C211 POPC   36      16.372 -23.651   4.231  1.00  0.00      MEMB
ATOM   3618 H11R POPC   36      17.355 -23.226   3.945  1.00  0.00      MEMB
ATOM   3619 H11S POPC   36      15.945 -22.985   5.014  1.00  0.00      MEMB
ATOM   3620 C212 POPC   36      15.505 -23.676   2.957  1.00  0.00      MEMB
ATOM   3621 H12R POPC   36      15.295 -22.613   2.695  1.00  0.00      MEMB
ATOM   3622 H12S POPC   36      14.530 -24.181   3.149  1.00  0.00      MEMB
ATOM   3623 C213 POPC   36      16.174 -24.330   1.720  1.00  0.00      MEMB
ATOM   3624 H13R POPC   36      15.356 -24.487   0.983  1.00  0.00      MEMB
ATOM   3625 H13S POPC   36      16.601 -25.335   1.904  1.00  0.00      MEMB
ATOM   3626 C214 POPC   36      17.232 -23.385   1.122  1.00  0.00      MEMB
ATOM   3627 H14R POPC   36      18.032 -23.128   1.855  1.00  0.00      MEMB
ATOM   3628 H14S POPC   36      16.640 -22.468   0.906  1.00  0.00      MEMB
ATOM   3629 C215 POPC   36      17.967 -23.855  -0.148  1.00  0.00      MEMB
ATOM   3630 H15R POPC   36      17.924 -24.956  -0.257  1.00  0.00      MEMB
ATOM   3631 H15S POPC   36      19.043 -23.564  -0.049  1.00  0.00      MEMB
ATOM   3632 C216 POPC   36      17.365 -23.291  -1.445  1.00  0.00      MEMB
ATOM   3633 H16R POPC   36      18.083 -23.481  -2.282  1.00  0.00      MEMB
ATOM   3634 H16S POPC   36      17.313 -22.193  -1.344  1.00  0.00      MEMB
ATOM   3635 C217 POPC   36      15.951 -23.899  -1.685  1.00  0.00      MEMB
ATOM   3636 H17R POPC   36      15.274 -23.734  -0.846  1.00  0.00      MEMB
ATOM   3637 H17S POPC   36      16.083 -24.987  -1.885  1.00  0.00      MEMB
ATOM   3638 C218 POPC   36      15.086 -23.352  -2.779  1.00  0.00      MEMB
ATOM   3639 H18R POPC   36      14.186 -23.890  -3.094  1.00  0.00      MEMB
ATOM   3640 H18S POPC   36      15.842 -23.343  -3.482  1.00  0.00      MEMB
ATOM   3641 H18T POPC   36      14.760 -22.328  -2.728  1.00  0.00      MEMB
ATOM   3642  C33 POPC   36      11.240 -20.050  12.303  1.00  0.00      MEMB
ATOM   3643  H3X POPC   36      11.128 -18.857  12.528  1.00  0.00      MEMB
ATOM   3644  H3Y POPC   36      10.380 -20.747  12.022  1.00  0.00      MEMB
ATOM   3645  C34 POPC   36      12.015 -20.032  11.206  1.00  0.00      MEMB
ATOM   3646  H4X POPC   36      12.933 -19.623  11.667  1.00  0.00      MEMB
ATOM   3647  H4Y POPC   36      11.399 -19.312  10.617  1.00  0.00      MEMB
ATOM   3648  C35 POPC   36      12.014 -21.441  10.707  1.00  0.00      MEMB
ATOM   3649  H5X POPC   36      10.973 -21.665  10.360  1.00  0.00      MEMB
ATOM   3650  H5Y POPC   36      12.259 -22.183  11.506  1.00  0.00      MEMB
ATOM   3651  C36 POPC   36      13.048 -21.478   9.626  1.00  0.00      MEMB
ATOM   3652  H6X POPC   36      13.125 -22.519   9.268  1.00  0.00      MEMB
ATOM   3653  H6Y POPC   36      14.027 -21.218  10.092  1.00  0.00      MEMB
ATOM   3654  C37 POPC   36      12.684 -20.522   8.476  1.00  0.00      MEMB
ATOM   3655  H7X POPC   36      12.537 -19.479   8.825  1.00  0.00      MEMB
ATOM   3656  H7Y POPC   36      11.700 -20.827   8.072  1.00  0.00      MEMB
ATOM   3657  C38 POPC   36      13.732 -20.520   7.367  1.00  0.00      MEMB
ATOM   3658  H8X POPC   36      14.077 -21.564   7.182  1.00  0.00      MEMB
ATOM   3659  H8Y POPC   36      14.596 -19.901   7.710  1.00  0.00      MEMB
ATOM   3660  C39 POPC   36      13.268 -19.980   6.007  1.00  0.00      MEMB
ATOM   3661  H9X POPC   36      14.209 -20.044   5.421  1.00  0.00      MEMB
ATOM   3662  H9Y POPC   36      13.019 -18.896   6.097  1.00  0.00      MEMB
ATOM   3663 C310 POPC   36      12.134 -20.804   5.329  1.00  0.00      MEMB
ATOM   3664 H10X POPC   36      11.243 -20.750   5.986  1.00  0.00      MEMB
ATOM   3665 H10Y POPC   36      12.342 -21.897   5.259  1.00  0.00      MEMB
ATOM   3666 C311 POPC   36      11.687 -20.271   3.956  1.00  0.00      MEMB
ATOM   3667 H11X POPC   36      11.627 -19.160   3.986  1.00  0.00      MEMB
ATOM   3668 H11Y POPC   36      10.677 -20.699   3.725  1.00  0.00      MEMB
ATOM   3669 C312 POPC   36      12.642 -20.636   2.817  1.00  0.00      MEMB
ATOM   3670 H12X POPC   36      12.387 -21.676   2.518  1.00  0.00      MEMB
ATOM   3671 H12Y POPC   36      13.676 -20.547   3.150  1.00  0.00      MEMB
ATOM   3672 C313 POPC   36      12.591 -19.720   1.626  1.00  0.00      MEMB
ATOM   3673 H13X POPC   36      12.880 -18.670   1.711  1.00  0.00      MEMB
ATOM   3674 H13Y POPC   36      11.586 -19.433   1.911  1.00  0.00      MEMB
ATOM   3675 C314 POPC   36      13.014 -20.504   0.350  1.00  0.00      MEMB
ATOM   3676 H14X POPC   36      13.198 -20.058  -0.600  1.00  0.00      MEMB
ATOM   3677 H14Y POPC   36      12.436 -21.372   0.030  1.00  0.00      MEMB
ATOM   3678 C315 POPC   36      14.402 -20.871   0.194  1.00  0.00      MEMB
ATOM   3679 H15X POPC   36      14.480 -21.314  -0.840  1.00  0.00      MEMB
ATOM   3680 H15Y POPC   36      14.467 -21.668   0.916  1.00  0.00      MEMB
ATOM   3681 C316 POPC   36      15.356 -19.737   0.466  1.00  0.00      MEMB
ATOM   3682 H16X POPC   36      16.330 -20.212   0.668  1.00  0.00      MEMB
ATOM   3683 H16Y POPC   36      15.087 -19.133   1.362  1.00  0.00      MEMB
ATOM   3684 H16Z POPC   36      15.417 -19.073  -0.422  1.00  0.00      MEMB
ATOM   3685  C3  CHL1   37      20.194  14.922  17.484  1.00  0.00      MEMB
ATOM   3686  H3  CHL1   37      19.615  15.817  17.842  1.00  0.00      MEMB
ATOM   3687  O3  CHL1   37      20.587  14.066  18.532  1.00  0.00      MEMB
ATOM   3688  H3' CHL1   37      20.634  14.602  19.341  1.00  0.00      MEMB
ATOM   3689  C4  CHL1   37      19.486  14.127  16.414  1.00  0.00      MEMB
ATOM   3690  H4A CHL1   37      19.946  13.186  16.131  1.00  0.00      MEMB
ATOM   3691  H4B CHL1   37      18.750  13.562  16.965  1.00  0.00      MEMB
ATOM   3692  C5  CHL1   37      19.139  14.996  15.203  1.00  0.00      MEMB
ATOM   3693  C6  CHL1   37      18.034  15.394  14.677  1.00  0.00      MEMB
ATOM   3694  H6  CHL1   37      17.161  15.039  15.016  1.00  0.00      MEMB
ATOM   3695  C7  CHL1   37      17.727  16.183  13.509  1.00  0.00      MEMB
ATOM   3696  H7A CHL1   37      16.689  15.974  13.115  1.00  0.00      MEMB
ATOM   3697  H7B CHL1   37      17.819  17.194  13.785  1.00  0.00      MEMB
ATOM   3698  C8  CHL1   37      18.804  16.140  12.545  1.00  0.00      MEMB
ATOM   3699  H8  CHL1   37      18.903  15.111  12.214  1.00  0.00      MEMB
ATOM   3700  C14 CHL1   37      18.540  17.044  11.381  1.00  0.00      MEMB
ATOM   3701  H14 CHL1   37      18.482  17.971  11.932  1.00  0.00      MEMB
ATOM   3702  C15 CHL1   37      17.267  17.044  10.537  1.00  0.00      MEMB
ATOM   3703 H15A CHL1   37      17.137  16.083  10.087  1.00  0.00      MEMB
ATOM   3704 H15B CHL1   37      16.438  17.378  11.173  1.00  0.00      MEMB
ATOM   3705  C16 CHL1   37      17.575  17.844   9.280  1.00  0.00      MEMB
ATOM   3706 H16A CHL1   37      17.272  17.342   8.352  1.00  0.00      MEMB
ATOM   3707 H16B CHL1   37      17.131  18.842   9.199  1.00  0.00      MEMB
ATOM   3708  C17 CHL1   37      19.073  18.040   9.348  1.00  0.00      MEMB
ATOM   3709  H17 CHL1   37      19.191  19.070   9.805  1.00  0.00      MEMB
ATOM   3710  C13 CHL1   37      19.663  17.112  10.411  1.00  0.00      MEMB
ATOM   3711  C18 CHL1   37      19.946  15.689   9.864  1.00  0.00      MEMB
ATOM   3712 H18A CHL1   37      20.199  14.972  10.670  1.00  0.00      MEMB
ATOM   3713 H18B CHL1   37      19.094  15.253   9.302  1.00  0.00      MEMB
ATOM   3714 H18C CHL1   37      20.841  15.754   9.218  1.00  0.00      MEMB
ATOM   3715  C12 CHL1   37      20.868  17.693  11.154  1.00  0.00      MEMB
ATOM   3716 H12A CHL1   37      21.675  17.696  10.401  1.00  0.00      MEMB
ATOM   3717 H12B CHL1   37      20.727  18.756  11.426  1.00  0.00      MEMB
ATOM   3718  C11 CHL1   37      21.203  16.885  12.422  1.00  0.00      MEMB
ATOM   3719 H11A CHL1   37      21.583  15.919  12.040  1.00  0.00      MEMB
ATOM   3720 H11B CHL1   37      21.996  17.405  12.992  1.00  0.00      MEMB
ATOM   3721  C9  CHL1   37      20.009  16.585  13.356  1.00  0.00      MEMB
ATOM   3722  H9  CHL1   37      19.749  17.540  13.894  1.00  0.00      MEMB
ATOM   3723  C10 CHL1   37      20.262  15.529  14.477  1.00  0.00      MEMB
ATOM   3724  C19 CHL1   37      21.032  14.358  13.919  1.00  0.00      MEMB
ATOM   3725 H19A CHL1   37      22.097  14.622  13.784  1.00  0.00      MEMB
ATOM   3726 H19B CHL1   37      21.058  13.507  14.607  1.00  0.00      MEMB
ATOM   3727 H19C CHL1   37      20.556  14.031  12.980  1.00  0.00      MEMB
ATOM   3728  C1  CHL1   37      20.983  16.127  15.585  1.00  0.00      MEMB
ATOM   3729  H1A CHL1   37      21.923  16.382  14.997  1.00  0.00      MEMB
ATOM   3730  H1B CHL1   37      20.358  17.012  15.985  1.00  0.00      MEMB
ATOM   3731  C2  CHL1   37      21.413  15.411  16.828  1.00  0.00      MEMB
ATOM   3732  H2A CHL1   37      21.923  16.015  17.541  1.00  0.00      MEMB
ATOM   3733  H2B CHL1   37      22.202  14.682  16.670  1.00  0.00      MEMB
ATOM   3734  C20 CHL1   37      19.654  18.194   7.957  1.00  0.00      MEMB
ATOM   3735  H20 CHL1   37      18.942  18.970   7.568  1.00  0.00      MEMB
ATOM   3736  C21 CHL1   37      19.705  17.067   6.974  1.00  0.00      MEMB
ATOM   3737 H21A CHL1   37      18.704  16.650   6.954  1.00  0.00      MEMB
ATOM   3738 H21B CHL1   37      20.428  16.292   7.294  1.00  0.00      MEMB
ATOM   3739 H21C CHL1   37      19.975  17.468   5.966  1.00  0.00      MEMB
ATOM   3740  C22 CHL1   37      21.043  18.635   8.049  1.00  0.00      MEMB
ATOM   3741 H22A CHL1   37      20.874  19.289   8.951  1.00  0.00      MEMB
ATOM   3742 H22B CHL1   37      21.901  17.998   8.106  1.00  0.00      MEMB
ATOM   3743  C23 CHL1   37      21.606  19.199   6.829  1.00  0.00      MEMB
ATOM   3744 H23A CHL1   37      21.272  18.914   5.839  1.00  0.00      MEMB
ATOM   3745 H23B CHL1   37      21.363  20.015   7.486  1.00  0.00      MEMB
ATOM   3746  C24 CHL1   37      22.795  19.725   6.311  1.00  0.00      MEMB
ATOM   3747 H24A CHL1   37      23.158  18.858   6.172  1.00  0.00      MEMB
ATOM   3748 H24B CHL1   37      23.573  19.612   6.989  1.00  0.00      MEMB
ATOM   3749  C25 CHL1   37      23.038  20.530   5.141  1.00  0.00      MEMB
ATOM   3750  H25 CHL1   37      23.162  20.050   4.216  1.00  0.00      MEMB
ATOM   3751  C26 CHL1   37      22.880  21.830   4.947  1.00  0.00      MEMB
ATOM   3752 H26A CHL1   37      22.768  22.714   5.679  1.00  0.00      MEMB
ATOM   3753 H26B CHL1   37      23.450  22.359   4.145  1.00  0.00      MEMB
ATOM   3754 H26C CHL1   37      21.881  21.453   4.653  1.00  0.00      MEMB
ATOM   3755  C27 CHL1   37      24.131  20.998   5.447  1.00  0.00      MEMB
ATOM   3756 H27A CHL1   37      24.227  21.971   6.174  1.00  0.00      MEMB
ATOM   3757 H27B CHL1   37      25.021  20.413   5.267  1.00  0.00      MEMB
ATOM   3758 H27C CHL1   37      24.783  21.135   4.668  1.00  0.00      MEMB
ATOM   3759  N   POPC   38      18.999 -14.232  20.407  1.00  0.00      MEMB
ATOM   3760  C12 POPC   38      19.431 -12.934  19.743  1.00  0.00      MEMB
ATOM   3761 H12A POPC   38      19.659 -12.247  20.539  1.00  0.00      MEMB
ATOM   3762 H12B POPC   38      18.584 -12.467  19.228  1.00  0.00      MEMB
ATOM   3763  C13 POPC   38      20.032 -14.675  21.401  1.00  0.00      MEMB
ATOM   3764 H13A POPC   38      21.049 -14.638  20.975  1.00  0.00      MEMB
ATOM   3765 H13B POPC   38      19.981 -14.022  22.262  1.00  0.00      MEMB
ATOM   3766 H13C POPC   38      19.912 -15.687  21.752  1.00  0.00      MEMB
ATOM   3767  C14 POPC   38      17.800 -13.939  21.232  1.00  0.00      MEMB
ATOM   3768 H14A POPC   38      16.946 -13.716  20.623  1.00  0.00      MEMB
ATOM   3769 H14B POPC   38      17.527 -14.778  21.840  1.00  0.00      MEMB
ATOM   3770 H14C POPC   38      17.934 -13.034  21.800  1.00  0.00      MEMB
ATOM   3771  C15 POPC   38      18.737 -15.293  19.385  1.00  0.00      MEMB
ATOM   3772 H15A POPC   38      18.171 -14.945  18.514  1.00  0.00      MEMB
ATOM   3773 H15B POPC   38      18.181 -16.114  19.812  1.00  0.00      MEMB
ATOM   3774 H15C POPC   38      19.684 -15.653  18.991  1.00  0.00      MEMB
ATOM   3775  C11 POPC   38      20.523 -12.939  18.624  1.00  0.00      MEMB
ATOM   3776 H11A POPC   38      20.797 -11.869  18.464  1.00  0.00      MEMB
ATOM   3777 H11B POPC   38      20.025 -13.352  17.717  1.00  0.00      MEMB
ATOM   3778  P   POPC   38      22.731 -13.958  17.648  1.00  0.00      MEMB
ATOM   3779  O13 POPC   38      22.079 -14.715  16.559  1.00  0.00      MEMB
ATOM   3780  O14 POPC   38      24.040 -14.392  18.168  1.00  0.00      MEMB
ATOM   3781  O12 POPC   38      21.696 -13.695  18.875  1.00  0.00      MEMB
ATOM   3782  O11 POPC   38      22.925 -12.514  17.058  1.00  0.00      MEMB
ATOM   3783  C1  POPC   38      23.765 -11.543  17.636  1.00  0.00      MEMB
ATOM   3784  HA  POPC   38      24.751 -11.889  18.039  1.00  0.00      MEMB
ATOM   3785  HB  POPC   38      23.207 -11.022  18.469  1.00  0.00      MEMB
ATOM   3786  C2  POPC   38      24.166 -10.488  16.593  1.00  0.00      MEMB
ATOM   3787  HS  POPC   38      24.578  -9.843  17.294  1.00  0.00      MEMB
ATOM   3788  O21 POPC   38      23.079 -10.245  15.646  1.00  0.00      MEMB
ATOM   3789  C21 POPC   38      22.179  -9.266  15.551  1.00  0.00      MEMB
ATOM   3790  O22 POPC   38      21.952  -8.318  16.262  1.00  0.00      MEMB
ATOM   3791  C22 POPC   38      21.436  -9.261  14.267  1.00  0.00      MEMB
ATOM   3792  H2R POPC   38      21.349  -8.176  13.991  1.00  0.00      MEMB
ATOM   3793  H2S POPC   38      20.431  -9.643  14.504  1.00  0.00      MEMB
ATOM   3794  C3  POPC   38      25.453 -10.645  15.743  1.00  0.00      MEMB
ATOM   3795  HX  POPC   38      26.366 -10.761  16.348  1.00  0.00      MEMB
ATOM   3796  HY  POPC   38      25.768  -9.817  15.087  1.00  0.00      MEMB
ATOM   3797  O31 POPC   38      25.222 -11.738  15.065  1.00  0.00      MEMB
ATOM   3798  C31 POPC   38      25.268 -11.746  13.718  1.00  0.00      MEMB
ATOM   3799  O32 POPC   38      25.751 -10.958  12.959  1.00  0.00      MEMB
ATOM   3800  C32 POPC   38      25.029 -13.038  13.249  1.00  0.00      MEMB
ATOM   3801  H2X POPC   38      25.668 -13.282  14.145  1.00  0.00      MEMB
ATOM   3802  H2Y POPC   38      25.575 -13.259  12.262  1.00  0.00      MEMB
ATOM   3803  C23 POPC   38      22.115 -10.033  13.157  1.00  0.00      MEMB
ATOM   3804  H3R POPC   38      22.139 -11.134  13.344  1.00  0.00      MEMB
ATOM   3805  H3S POPC   38      23.142  -9.638  13.005  1.00  0.00      MEMB
ATOM   3806  C24 POPC   38      21.444  -9.786  11.839  1.00  0.00      MEMB
ATOM   3807  H4R POPC   38      22.078 -10.286  11.069  1.00  0.00      MEMB
ATOM   3808  H4S POPC   38      21.379  -8.731  11.523  1.00  0.00      MEMB
ATOM   3809  C25 POPC   38      20.138 -10.473  11.722  1.00  0.00      MEMB
ATOM   3810  H5R POPC   38      19.234  -9.874  12.046  1.00  0.00      MEMB
ATOM   3811  H5S POPC   38      20.110 -11.366  12.352  1.00  0.00      MEMB
ATOM   3812  C26 POPC   38      20.158 -10.890  10.265  1.00  0.00      MEMB
ATOM   3813  H6R POPC   38      19.568 -11.793  10.264  1.00  0.00      MEMB
ATOM   3814  H6S POPC   38      20.813 -11.555   9.708  1.00  0.00      MEMB
ATOM   3815  C27 POPC   38      19.741  -9.679   9.450  1.00  0.00      MEMB
ATOM   3816  H7R POPC   38      19.654  -8.711   9.957  1.00  0.00      MEMB
ATOM   3817  H7S POPC   38      18.740  -9.636   9.213  1.00  0.00      MEMB
ATOM   3818  C28 POPC   38      20.153  -9.902   8.075  1.00  0.00      MEMB
ATOM   3819  H8R POPC   38      19.740 -10.862   7.706  1.00  0.00      MEMB
ATOM   3820  H8S POPC   38      21.216  -9.785   8.081  1.00  0.00      MEMB
ATOM   3821  C29 POPC   38      19.569  -8.948   7.239  1.00  0.00      MEMB
ATOM   3822  H91 POPC   38      19.731  -7.962   7.611  1.00  0.00      MEMB
ATOM   3823 C210 POPC   38      19.415  -9.191   5.985  1.00  0.00      MEMB
ATOM   3824 H101 POPC   38      18.585  -8.626   5.584  1.00  0.00      MEMB
ATOM   3825 C211 POPC   38      19.636 -10.182   4.926  1.00  0.00      MEMB
ATOM   3826 H11R POPC   38      18.571 -10.303   4.637  1.00  0.00      MEMB
ATOM   3827 H11S POPC   38      20.162 -10.961   5.432  1.00  0.00      MEMB
ATOM   3828 C212 POPC   38      20.476  -9.941   3.607  1.00  0.00      MEMB
ATOM   3829 H12R POPC   38      19.980  -9.285   2.938  1.00  0.00      MEMB
ATOM   3830 H12S POPC   38      20.307 -10.664   2.818  1.00  0.00      MEMB
ATOM   3831 C213 POPC   38      21.749  -9.099   3.778  1.00  0.00      MEMB
ATOM   3832 H13R POPC   38      22.189  -9.600   4.645  1.00  0.00      MEMB
ATOM   3833 H13S POPC   38      21.625  -8.034   4.063  1.00  0.00      MEMB
ATOM   3834 C214 POPC   38      22.609  -9.096   2.546  1.00  0.00      MEMB
ATOM   3835 H14R POPC   38      22.559 -10.122   2.144  1.00  0.00      MEMB
ATOM   3836 H14S POPC   38      23.625  -8.780   2.752  1.00  0.00      MEMB
ATOM   3837 C215 POPC   38      22.284  -8.146   1.443  1.00  0.00      MEMB
ATOM   3838 H15R POPC   38      22.352  -7.100   1.566  1.00  0.00      MEMB
ATOM   3839 H15S POPC   38      21.314  -8.053   1.437  1.00  0.00      MEMB
ATOM   3840 C216 POPC   38      22.583  -8.678   0.090  1.00  0.00      MEMB
ATOM   3841 H16R POPC   38      22.275  -7.937  -0.682  1.00  0.00      MEMB
ATOM   3842 H16S POPC   38      22.038  -9.628   0.033  1.00  0.00      MEMB
ATOM   3843 C217 POPC   38      23.991  -8.843  -0.064  1.00  0.00      MEMB
ATOM   3844 H17R POPC   38      24.307  -9.225  -1.042  1.00  0.00      MEMB
ATOM   3845 H17S POPC   38      24.493  -9.435   0.741  1.00  0.00      MEMB
ATOM   3846 C218 POPC   38      24.418  -7.486   0.045  1.00  0.00      MEMB
ATOM   3847 H18R POPC   38      24.521  -7.144   1.084  1.00  0.00      MEMB
ATOM   3848 H18S POPC   38      24.404  -6.711  -0.743  1.00  0.00      MEMB
ATOM   3849 H18T POPC   38      25.358  -7.835  -0.100  1.00  0.00      MEMB
ATOM   3850  C33 POPC   38      23.793 -13.823  13.053  1.00  0.00      MEMB
ATOM   3851  H3X POPC   38      23.339 -13.310  12.227  1.00  0.00      MEMB
ATOM   3852  H3Y POPC   38      23.248 -13.933  14.002  1.00  0.00      MEMB
ATOM   3853  C34 POPC   38      24.185 -15.091  12.399  1.00  0.00      MEMB
ATOM   3854  H4X POPC   38      24.626 -15.744  13.084  1.00  0.00      MEMB
ATOM   3855  H4Y POPC   38      24.774 -14.959  11.481  1.00  0.00      MEMB
ATOM   3856  C35 POPC   38      23.335 -16.116  12.187  1.00  0.00      MEMB
ATOM   3857  H5X POPC   38      22.822 -16.222  13.170  1.00  0.00      MEMB
ATOM   3858  H5Y POPC   38      24.195 -16.736  11.759  1.00  0.00      MEMB
ATOM   3859  C36 POPC   38      22.445 -15.388  11.329  1.00  0.00      MEMB
ATOM   3860  H6X POPC   38      21.902 -14.512  11.583  1.00  0.00      MEMB
ATOM   3861  H6Y POPC   38      21.442 -15.512  11.824  1.00  0.00      MEMB
ATOM   3862  C37 POPC   38      22.824 -15.596   9.835  1.00  0.00      MEMB
ATOM   3863  H7X POPC   38      23.010 -16.604   9.425  1.00  0.00      MEMB
ATOM   3864  H7Y POPC   38      23.821 -15.212   9.700  1.00  0.00      MEMB
ATOM   3865  C38 POPC   38      21.755 -15.138   8.822  1.00  0.00      MEMB
ATOM   3866  H8X POPC   38      21.533 -14.158   9.157  1.00  0.00      MEMB
ATOM   3867  H8Y POPC   38      20.836 -15.791   8.705  1.00  0.00      MEMB
ATOM   3868  C39 POPC   38      22.149 -15.137   7.420  1.00  0.00      MEMB
ATOM   3869  H9X POPC   38      21.319 -15.158   6.671  1.00  0.00      MEMB
ATOM   3870  H9Y POPC   38      22.460 -16.136   7.708  1.00  0.00      MEMB
ATOM   3871 C310 POPC   38      23.365 -14.400   6.999  1.00  0.00      MEMB
ATOM   3872 H10X POPC   38      24.298 -14.794   7.420  1.00  0.00      MEMB
ATOM   3873 H10Y POPC   38      23.244 -13.495   7.553  1.00  0.00      MEMB
ATOM   3874 C311 POPC   38      23.568 -14.276   5.488  1.00  0.00      MEMB
ATOM   3875 H11X POPC   38      23.378 -15.226   4.936  1.00  0.00      MEMB
ATOM   3876 H11Y POPC   38      24.641 -14.023   5.345  1.00  0.00      MEMB
ATOM   3877 C312 POPC   38      22.606 -13.299   4.874  1.00  0.00      MEMB
ATOM   3878 H12X POPC   38      22.753 -12.344   5.409  1.00  0.00      MEMB
ATOM   3879 H12Y POPC   38      21.583 -13.689   5.082  1.00  0.00      MEMB
ATOM   3880 C313 POPC   38      22.777 -13.187   3.361  1.00  0.00      MEMB
ATOM   3881 H13X POPC   38      23.807 -12.920   3.080  1.00  0.00      MEMB
ATOM   3882 H13Y POPC   38      22.082 -12.438   2.906  1.00  0.00      MEMB
ATOM   3883 C314 POPC   38      22.494 -14.493   2.687  1.00  0.00      MEMB
ATOM   3884 H14X POPC   38      22.025 -15.144   3.453  1.00  0.00      MEMB
ATOM   3885 H14Y POPC   38      23.388 -15.024   2.276  1.00  0.00      MEMB
ATOM   3886 C315 POPC   38      21.425 -14.203   1.687  1.00  0.00      MEMB
ATOM   3887 H15X POPC   38      20.550 -13.688   2.048  1.00  0.00      MEMB
ATOM   3888 H15Y POPC   38      20.911 -15.103   1.599  1.00  0.00      MEMB
ATOM   3889 C316 POPC   38      21.956 -13.607   0.410  1.00  0.00      MEMB
ATOM   3890 H16X POPC   38      22.351 -12.635   0.623  1.00  0.00      MEMB
ATOM   3891 H16Y POPC   38      21.201 -13.681  -0.433  1.00  0.00      MEMB
ATOM   3892 H16Z POPC   38      22.820 -14.258   0.165  1.00  0.00      MEMB
ATOM   3893  C3  CHL1   39     -23.426  -9.158  17.312  1.00  0.00      MEMB
ATOM   3894  H3  CHL1   39     -22.732  -8.328  17.060  1.00  0.00      MEMB
ATOM   3895  O3  CHL1   39     -23.501  -9.311  18.717  1.00  0.00      MEMB
ATOM   3896  H3' CHL1   39     -24.013  -8.530  18.952  1.00  0.00      MEMB
ATOM   3897  C4  CHL1   39     -24.839  -8.833  16.766  1.00  0.00      MEMB
ATOM   3898  H4A CHL1   39     -25.570  -9.558  17.196  1.00  0.00      MEMB
ATOM   3899  H4B CHL1   39     -25.180  -7.852  17.158  1.00  0.00      MEMB
ATOM   3900  C5  CHL1   39     -24.870  -8.797  15.248  1.00  0.00      MEMB
ATOM   3901  C6  CHL1   39     -25.414  -7.758  14.586  1.00  0.00      MEMB
ATOM   3902  H6  CHL1   39     -25.923  -6.953  15.145  1.00  0.00      MEMB
ATOM   3903  C7  CHL1   39     -25.411  -7.669  13.090  1.00  0.00      MEMB
ATOM   3904  H7A CHL1   39     -26.336  -7.196  12.689  1.00  0.00      MEMB
ATOM   3905  H7B CHL1   39     -24.567  -7.017  12.793  1.00  0.00      MEMB
ATOM   3906  C8  CHL1   39     -25.136  -9.033  12.402  1.00  0.00      MEMB
ATOM   3907  H8  CHL1   39     -25.997  -9.714  12.563  1.00  0.00      MEMB
ATOM   3908  C14 CHL1   39     -24.761  -8.797  10.939  1.00  0.00      MEMB
ATOM   3909  H14 CHL1   39     -23.783  -8.325  10.817  1.00  0.00      MEMB
ATOM   3910  C15 CHL1   39     -25.615  -7.658  10.189  1.00  0.00      MEMB
ATOM   3911 H15A CHL1   39     -26.579  -7.630  10.763  1.00  0.00      MEMB
ATOM   3912 H15B CHL1   39     -25.638  -6.591  10.227  1.00  0.00      MEMB
ATOM   3913  C16 CHL1   39     -25.564  -8.165   8.742  1.00  0.00      MEMB
ATOM   3914 H16A CHL1   39     -26.659  -8.126   8.468  1.00  0.00      MEMB
ATOM   3915 H16B CHL1   39     -25.436  -7.601   7.847  1.00  0.00      MEMB
ATOM   3916  C17 CHL1   39     -24.626  -9.550   8.690  1.00  0.00      MEMB
ATOM   3917  H17 CHL1   39     -23.662  -9.099   8.501  1.00  0.00      MEMB
ATOM   3918  C13 CHL1   39     -24.677 -10.237  10.140  1.00  0.00      MEMB
ATOM   3919  C18 CHL1   39     -25.652 -11.532  10.620  1.00  0.00      MEMB
ATOM   3920 H18A CHL1   39     -25.921 -11.527  11.649  1.00  0.00      MEMB
ATOM   3921 H18B CHL1   39     -26.738 -11.645  10.395  1.00  0.00      MEMB
ATOM   3922 H18C CHL1   39     -25.997 -12.395  10.143  1.00  0.00      MEMB
ATOM   3923  C12 CHL1   39     -23.398 -10.799  10.660  1.00  0.00      MEMB
ATOM   3924 H12A CHL1   39     -23.121 -11.758  10.176  1.00  0.00      MEMB
ATOM   3925 H12B CHL1   39     -22.653 -10.013  10.467  1.00  0.00      MEMB
ATOM   3926  C11 CHL1   39     -23.525 -11.029  12.183  1.00  0.00      MEMB
ATOM   3927 H11A CHL1   39     -24.198 -11.879  12.402  1.00  0.00      MEMB
ATOM   3928 H11B CHL1   39     -22.512 -11.368  12.443  1.00  0.00      MEMB
ATOM   3929  C9  CHL1   39     -23.982  -9.777  13.018  1.00  0.00      MEMB
ATOM   3930  H9  CHL1   39     -23.198  -9.011  12.868  1.00  0.00      MEMB
ATOM   3931  C10 CHL1   39     -24.151  -9.979  14.553  1.00  0.00      MEMB
ATOM   3932  C19 CHL1   39     -25.025 -11.229  14.830  1.00  0.00      MEMB
ATOM   3933 H19A CHL1   39     -24.379 -12.127  14.742  1.00  0.00      MEMB
ATOM   3934 H19B CHL1   39     -25.446 -11.252  15.854  1.00  0.00      MEMB
ATOM   3935 H19C CHL1   39     -25.904 -11.284  14.162  1.00  0.00      MEMB
ATOM   3936  C1  CHL1   39     -22.758 -10.265  15.187  1.00  0.00      MEMB
ATOM   3937  H1A CHL1   39     -22.391 -11.209  14.738  1.00  0.00      MEMB
ATOM   3938  H1B CHL1   39     -22.007  -9.494  14.919  1.00  0.00      MEMB
ATOM   3939  C2  CHL1   39     -22.810 -10.419  16.716  1.00  0.00      MEMB
ATOM   3940  H2A CHL1   39     -21.784 -10.575  17.112  1.00  0.00      MEMB
ATOM   3941  H2B CHL1   39     -23.408 -11.296  17.045  1.00  0.00      MEMB
ATOM   3942  C20 CHL1   39     -24.516 -10.416   7.356  1.00  0.00      MEMB
ATOM   3943  H20 CHL1   39     -25.343 -10.862   7.459  1.00  0.00      MEMB
ATOM   3944  C21 CHL1   39     -23.887 -11.843   7.382  1.00  0.00      MEMB
ATOM   3945 H21A CHL1   39     -22.933 -11.508   6.993  1.00  0.00      MEMB
ATOM   3946 H21B CHL1   39     -24.362 -12.628   6.738  1.00  0.00      MEMB
ATOM   3947 H21C CHL1   39     -23.895 -12.299   8.396  1.00  0.00      MEMB
ATOM   3948  C22 CHL1   39     -25.294  -9.953   6.082  1.00  0.00      MEMB
ATOM   3949 H22A CHL1   39     -26.373  -9.626   6.189  1.00  0.00      MEMB
ATOM   3950 H22B CHL1   39     -24.622  -9.123   5.912  1.00  0.00      MEMB
ATOM   3951  C23 CHL1   39     -25.273 -10.954   4.941  1.00  0.00      MEMB
ATOM   3952 H23A CHL1   39     -24.206 -10.947   4.654  1.00  0.00      MEMB
ATOM   3953 H23B CHL1   39     -25.589 -11.978   5.256  1.00  0.00      MEMB
ATOM   3954  C24 CHL1   39     -26.183 -10.562   3.790  1.00  0.00      MEMB
ATOM   3955 H24A CHL1   39     -27.214 -10.680   4.179  1.00  0.00      MEMB
ATOM   3956 H24B CHL1   39     -26.089  -9.487   3.499  1.00  0.00      MEMB
ATOM   3957  C25 CHL1   39     -25.965 -11.448   2.559  1.00  0.00      MEMB
ATOM   3958  H25 CHL1   39     -24.916 -11.783   2.454  1.00  0.00      MEMB
ATOM   3959  C26 CHL1   39     -26.832 -12.711   2.491  1.00  0.00      MEMB
ATOM   3960 H26A CHL1   39     -27.835 -12.427   2.715  1.00  0.00      MEMB
ATOM   3961 H26B CHL1   39     -26.873 -13.190   1.485  1.00  0.00      MEMB
ATOM   3962 H26C CHL1   39     -26.546 -13.431   3.266  1.00  0.00      MEMB
ATOM   3963  C27 CHL1   39     -26.288 -10.646   1.375  1.00  0.00      MEMB
ATOM   3964 H27A CHL1   39     -25.692  -9.801   1.013  1.00  0.00      MEMB
ATOM   3965 H27B CHL1   39     -26.323 -11.410   0.549  1.00  0.00      MEMB
ATOM   3966 H27C CHL1   39     -27.290 -10.174   1.501  1.00  0.00      MEMB
ATOM   3967  N   POPC   40     -14.171  21.716  20.284  1.00  0.00      MEMB
ATOM   3968  C12 POPC   40     -15.468  21.223  20.764  1.00  0.00      MEMB
ATOM   3969 H12A POPC   40     -16.064  22.074  21.025  1.00  0.00      MEMB
ATOM   3970 H12B POPC   40     -15.265  20.570  21.601  1.00  0.00      MEMB
ATOM   3971  C13 POPC   40     -14.330  22.904  19.348  1.00  0.00      MEMB
ATOM   3972 H13A POPC   40     -13.423  23.078  18.762  1.00  0.00      MEMB
ATOM   3973 H13B POPC   40     -15.112  22.745  18.610  1.00  0.00      MEMB
ATOM   3974 H13C POPC   40     -14.588  23.792  19.907  1.00  0.00      MEMB
ATOM   3975  C14 POPC   40     -13.310  22.153  21.418  1.00  0.00      MEMB
ATOM   3976 H14A POPC   40     -12.995  21.365  22.089  1.00  0.00      MEMB
ATOM   3977 H14B POPC   40     -12.379  22.564  21.026  1.00  0.00      MEMB
ATOM   3978 H14C POPC   40     -13.785  22.972  21.928  1.00  0.00      MEMB
ATOM   3979  C15 POPC   40     -13.538  20.591  19.568  1.00  0.00      MEMB
ATOM   3980 H15A POPC   40     -13.150  19.785  20.165  1.00  0.00      MEMB
ATOM   3981 H15B POPC   40     -12.722  21.064  19.115  1.00  0.00      MEMB
ATOM   3982 H15C POPC   40     -14.100  20.281  18.708  1.00  0.00      MEMB
ATOM   3983  C11 POPC   40     -16.270  20.441  19.733  1.00  0.00      MEMB
ATOM   3984 H11A POPC   40     -17.255  20.230  20.222  1.00  0.00      MEMB
ATOM   3985 H11B POPC   40     -15.763  19.490  19.520  1.00  0.00      MEMB
ATOM   3986  P   POPC   40     -17.534  20.642  17.550  1.00  0.00      MEMB
ATOM   3987  O13 POPC   40     -18.677  20.326  18.423  1.00  0.00      MEMB
ATOM   3988  O14 POPC   40     -16.951  19.574  16.719  1.00  0.00      MEMB
ATOM   3989  O12 POPC   40     -16.381  21.180  18.515  1.00  0.00      MEMB
ATOM   3990  O11 POPC   40     -17.940  21.888  16.676  1.00  0.00      MEMB
ATOM   3991  C1  POPC   40     -17.974  23.235  17.134  1.00  0.00      MEMB
ATOM   3992  HA  POPC   40     -17.444  23.369  18.096  1.00  0.00      MEMB
ATOM   3993  HB  POPC   40     -19.032  23.487  17.317  1.00  0.00      MEMB
ATOM   3994  C2  POPC   40     -17.308  24.171  16.054  1.00  0.00      MEMB
ATOM   3995  HS  POPC   40     -17.593  25.237  16.374  1.00  0.00      MEMB
ATOM   3996  O21 POPC   40     -17.589  23.693  14.693  1.00  0.00      MEMB
ATOM   3997  C21 POPC   40     -18.784  23.978  14.574  1.00  0.00      MEMB
ATOM   3998  O22 POPC   40     -19.168  24.968  15.174  1.00  0.00      MEMB
ATOM   3999  C22 POPC   40     -19.360  23.007  13.522  1.00  0.00      MEMB
ATOM   4000  H2R POPC   40     -19.711  22.045  13.898  1.00  0.00      MEMB
ATOM   4001  H2S POPC   40     -18.609  23.014  12.707  1.00  0.00      MEMB
ATOM   4002  C3  POPC   40     -15.847  24.179  16.098  1.00  0.00      MEMB
ATOM   4003  HX  POPC   40     -15.413  24.765  16.928  1.00  0.00      MEMB
ATOM   4004  HY  POPC   40     -15.476  24.701  15.164  1.00  0.00      MEMB
ATOM   4005  O31 POPC   40     -15.624  22.736  16.249  1.00  0.00      MEMB
ATOM   4006  C31 POPC   40     -14.456  22.498  15.855  1.00  0.00      MEMB
ATOM   4007  O32 POPC   40     -13.908  23.403  15.304  1.00  0.00      MEMB
ATOM   4008  C32 POPC   40     -14.014  21.056  15.900  1.00  0.00      MEMB
ATOM   4009  H2X POPC   40     -14.377  20.669  16.852  1.00  0.00      MEMB
ATOM   4010  H2Y POPC   40     -12.986  20.748  16.016  1.00  0.00      MEMB
ATOM   4011  C23 POPC   40     -20.523  23.403  12.820  1.00  0.00      MEMB
ATOM   4012  H3R POPC   40     -20.130  24.447  12.637  1.00  0.00      MEMB
ATOM   4013  H3S POPC   40     -21.505  23.439  13.353  1.00  0.00      MEMB
ATOM   4014  C24 POPC   40     -20.999  22.858  11.444  1.00  0.00      MEMB
ATOM   4015  H4R POPC   40     -20.285  23.029  10.634  1.00  0.00      MEMB
ATOM   4016  H4S POPC   40     -21.996  23.250  11.007  1.00  0.00      MEMB
ATOM   4017  C25 POPC   40     -21.784  21.723  11.550  1.00  0.00      MEMB
ATOM   4018  H5R POPC   40     -22.863  21.760  11.837  1.00  0.00      MEMB
ATOM   4019  H5S POPC   40     -21.172  21.133  12.250  1.00  0.00      MEMB
ATOM   4020  C26 POPC   40     -21.636  21.180  10.245  1.00  0.00      MEMB
ATOM   4021  H6R POPC   40     -22.261  20.345  10.734  1.00  0.00      MEMB
ATOM   4022  H6S POPC   40     -20.539  20.945  10.140  1.00  0.00      MEMB
ATOM   4023  C27 POPC   40     -22.161  21.590   8.835  1.00  0.00      MEMB
ATOM   4024  H7R POPC   40     -21.686  22.549   8.613  1.00  0.00      MEMB
ATOM   4025  H7S POPC   40     -23.271  21.644   8.835  1.00  0.00      MEMB
ATOM   4026  C28 POPC   40     -21.685  20.775   7.594  1.00  0.00      MEMB
ATOM   4027  H8R POPC   40     -22.284  19.942   7.310  1.00  0.00      MEMB
ATOM   4028  H8S POPC   40     -20.678  20.365   7.501  1.00  0.00      MEMB
ATOM   4029  C29 POPC   40     -21.956  21.560   6.502  1.00  0.00      MEMB
ATOM   4030  H91 POPC   40     -22.995  21.228   6.310  1.00  0.00      MEMB
ATOM   4031 C210 POPC   40     -21.022  21.852   5.578  1.00  0.00      MEMB
ATOM   4032 H101 POPC   40     -21.322  22.276   4.614  1.00  0.00      MEMB
ATOM   4033 C211 POPC   40     -19.642  21.461   5.441  1.00  0.00      MEMB
ATOM   4034 H11R POPC   40     -19.277  21.727   6.435  1.00  0.00      MEMB
ATOM   4035 H11S POPC   40     -19.286  22.114   4.637  1.00  0.00      MEMB
ATOM   4036 C212 POPC   40     -19.335  19.972   5.121  1.00  0.00      MEMB
ATOM   4037 H12R POPC   40     -19.918  19.346   5.718  1.00  0.00      MEMB
ATOM   4038 H12S POPC   40     -18.293  19.807   5.328  1.00  0.00      MEMB
ATOM   4039 C213 POPC   40     -19.378  19.153   3.853  1.00  0.00      MEMB
ATOM   4040 H13R POPC   40     -19.946  19.618   3.254  1.00  0.00      MEMB
ATOM   4041 H13S POPC   40     -20.015  18.253   3.811  1.00  0.00      MEMB
ATOM   4042 C214 POPC   40     -18.386  19.404   2.786  1.00  0.00      MEMB
ATOM   4043 H14R POPC   40     -18.034  20.439   2.615  1.00  0.00      MEMB
ATOM   4044 H14S POPC   40     -18.772  19.140   1.810  1.00  0.00      MEMB
ATOM   4045 C215 POPC   40     -17.532  18.271   2.879  1.00  0.00      MEMB
ATOM   4046 H15R POPC   40     -18.070  17.296   2.932  1.00  0.00      MEMB
ATOM   4047 H15S POPC   40     -17.112  18.252   3.860  1.00  0.00      MEMB
ATOM   4048 C216 POPC   40     -16.513  18.372   1.813  1.00  0.00      MEMB
ATOM   4049 H16R POPC   40     -16.081  17.372   2.002  1.00  0.00      MEMB
ATOM   4050 H16S POPC   40     -15.826  19.170   1.963  1.00  0.00      MEMB
ATOM   4051 C217 POPC   40     -16.793  18.536   0.409  1.00  0.00      MEMB
ATOM   4052 H17R POPC   40     -16.037  18.408  -0.428  1.00  0.00      MEMB
ATOM   4053 H17S POPC   40     -17.521  19.383   0.153  1.00  0.00      MEMB
ATOM   4054 C218 POPC   40     -17.112  17.222   0.376  1.00  0.00      MEMB
ATOM   4055 H18R POPC   40     -17.771  16.486   0.903  1.00  0.00      MEMB
ATOM   4056 H18S POPC   40     -16.671  16.288  -0.037  1.00  0.00      MEMB
ATOM   4057 H18T POPC   40     -17.648  17.865  -0.554  1.00  0.00      MEMB
ATOM   4058  C33 POPC   40     -14.468  20.504  14.520  1.00  0.00      MEMB
ATOM   4059  H3X POPC   40     -15.516  20.819  14.417  1.00  0.00      MEMB
ATOM   4060  H3Y POPC   40     -14.388  19.413  14.613  1.00  0.00      MEMB
ATOM   4061  C34 POPC   40     -13.793  20.997  13.205  1.00  0.00      MEMB
ATOM   4062  H4X POPC   40     -12.816  20.672  13.023  1.00  0.00      MEMB
ATOM   4063  H4Y POPC   40     -13.674  22.085  13.150  1.00  0.00      MEMB
ATOM   4064  C35 POPC   40     -14.331  20.838  11.834  1.00  0.00      MEMB
ATOM   4065  H5X POPC   40     -14.122  19.844  11.474  1.00  0.00      MEMB
ATOM   4066  H5Y POPC   40     -13.736  21.531  11.181  1.00  0.00      MEMB
ATOM   4067  C36 POPC   40     -15.745  21.293  11.878  1.00  0.00      MEMB
ATOM   4068  H6X POPC   40     -15.697  22.332  12.281  1.00  0.00      MEMB
ATOM   4069  H6Y POPC   40     -16.359  20.657  12.548  1.00  0.00      MEMB
ATOM   4070  C37 POPC   40     -16.341  21.217  10.511  1.00  0.00      MEMB
ATOM   4071  H7X POPC   40     -17.444  21.329  10.546  1.00  0.00      MEMB
ATOM   4072  H7Y POPC   40     -16.092  20.252  10.058  1.00  0.00      MEMB
ATOM   4073  C38 POPC   40     -15.805  22.236   9.588  1.00  0.00      MEMB
ATOM   4074  H8X POPC   40     -14.705  22.332   9.437  1.00  0.00      MEMB
ATOM   4075  H8Y POPC   40     -16.043  23.114  10.229  1.00  0.00      MEMB
ATOM   4076  C39 POPC   40     -16.539  22.060   8.238  1.00  0.00      MEMB
ATOM   4077  H9X POPC   40     -16.268  22.691   7.424  1.00  0.00      MEMB
ATOM   4078  H9Y POPC   40     -17.627  22.223   8.263  1.00  0.00      MEMB
ATOM   4079 C310 POPC   40     -15.903  21.069   7.303  1.00  0.00      MEMB
ATOM   4080 H10X POPC   40     -16.540  20.240   7.525  1.00  0.00      MEMB
ATOM   4081 H10Y POPC   40     -14.830  20.936   7.548  1.00  0.00      MEMB
ATOM   4082 C311 POPC   40     -16.029  21.290   5.813  1.00  0.00      MEMB
ATOM   4083 H11X POPC   40     -17.066  21.603   5.525  1.00  0.00      MEMB
ATOM   4084 H11Y POPC   40     -15.726  20.439   5.209  1.00  0.00      MEMB
ATOM   4085 C312 POPC   40     -15.061  22.239   5.363  1.00  0.00      MEMB
ATOM   4086 H12X POPC   40     -14.073  21.823   4.943  1.00  0.00      MEMB
ATOM   4087 H12Y POPC   40     -14.775  22.777   6.256  1.00  0.00      MEMB
ATOM   4088 C313 POPC   40     -16.053  22.953   4.415  1.00  0.00      MEMB
ATOM   4089 H13X POPC   40     -15.991  22.380   3.470  1.00  0.00      MEMB
ATOM   4090 H13Y POPC   40     -15.071  23.191   4.312  1.00  0.00      MEMB
ATOM   4091 C314 POPC   40     -17.045  24.354   4.501  1.00  0.00      MEMB
ATOM   4092 H14X POPC   40     -17.299  25.031   5.390  1.00  0.00      MEMB
ATOM   4093 H14Y POPC   40     -17.824  23.680   4.621  1.00  0.00      MEMB
ATOM   4094 C315 POPC   40     -17.320  25.353   3.240  1.00  0.00      MEMB
ATOM   4095 H15X POPC   40     -16.391  26.015   3.143  1.00  0.00      MEMB
ATOM   4096 H15Y POPC   40     -17.965  26.189   3.357  1.00  0.00      MEMB
ATOM   4097 C316 POPC   40     -17.879  24.641   1.896  1.00  0.00      MEMB
ATOM   4098 H16X POPC   40     -18.074  25.258   1.021  1.00  0.00      MEMB
ATOM   4099 H16Y POPC   40     -18.064  23.544   1.960  1.00  0.00      MEMB
ATOM   4100 H16Z POPC   40     -17.111  24.337   1.198  1.00  0.00      MEMB
ATOM   4101  C3  CHL1   41       3.661  26.276  17.316  1.00  0.00      MEMB
ATOM   4102  H3  CHL1   41       3.141  27.155  16.869  1.00  0.00      MEMB
ATOM   4103  O3  CHL1   41       3.344  26.212  18.697  1.00  0.00      MEMB
ATOM   4104  H3' CHL1   41       3.873  26.888  19.144  1.00  0.00      MEMB
ATOM   4105  C4  CHL1   41       3.069  25.048  16.626  1.00  0.00      MEMB
ATOM   4106  H4A CHL1   41       3.439  24.149  17.165  1.00  0.00      MEMB
ATOM   4107  H4B CHL1   41       1.961  25.086  16.796  1.00  0.00      MEMB
ATOM   4108  C5  CHL1   41       3.455  25.074  15.157  1.00  0.00      MEMB
ATOM   4109  C6  CHL1   41       2.554  25.088  14.188  1.00  0.00      MEMB
ATOM   4110  H6  CHL1   41       1.507  24.983  14.513  1.00  0.00      MEMB
ATOM   4111  C7  CHL1   41       2.903  25.102  12.702  1.00  0.00      MEMB
ATOM   4112  H7A CHL1   41       2.258  24.566  12.017  1.00  0.00      MEMB
ATOM   4113  H7B CHL1   41       2.767  26.099  12.267  1.00  0.00      MEMB
ATOM   4114  C8  CHL1   41       4.312  24.648  12.409  1.00  0.00      MEMB
ATOM   4115  H8  CHL1   41       4.470  23.568  12.624  1.00  0.00      MEMB
ATOM   4116  C14 CHL1   41       4.649  24.897  10.949  1.00  0.00      MEMB
ATOM   4117  H14 CHL1   41       4.588  25.999  10.754  1.00  0.00      MEMB
ATOM   4118  C15 CHL1   41       3.747  24.259   9.902  1.00  0.00      MEMB
ATOM   4119 H15A CHL1   41       3.596  23.194  10.157  1.00  0.00      MEMB
ATOM   4120 H15B CHL1   41       2.776  24.792   9.840  1.00  0.00      MEMB
ATOM   4121  C16 CHL1   41       4.565  24.386   8.631  1.00  0.00      MEMB
ATOM   4122 H16A CHL1   41       4.524  23.459   8.016  1.00  0.00      MEMB
ATOM   4123 H16B CHL1   41       4.151  25.224   8.040  1.00  0.00      MEMB
ATOM   4124  C17 CHL1   41       6.021  24.727   9.059  1.00  0.00      MEMB
ATOM   4125  H17 CHL1   41       6.112  25.827   8.829  1.00  0.00      MEMB
ATOM   4126  C13 CHL1   41       6.051  24.546  10.591  1.00  0.00      MEMB
ATOM   4127  C18 CHL1   41       6.373  23.092  11.005  1.00  0.00      MEMB
ATOM   4128 H18A CHL1   41       6.328  22.962  12.101  1.00  0.00      MEMB
ATOM   4129 H18B CHL1   41       5.620  22.446  10.563  1.00  0.00      MEMB
ATOM   4130 H18C CHL1   41       7.358  22.679  10.735  1.00  0.00      MEMB
ATOM   4131  C12 CHL1   41       6.781  25.531  11.454  1.00  0.00      MEMB
ATOM   4132 H12A CHL1   41       7.704  24.970  11.600  1.00  0.00      MEMB
ATOM   4133 H12B CHL1   41       6.944  26.550  11.041  1.00  0.00      MEMB
ATOM   4134  C11 CHL1   41       6.496  25.484  12.901  1.00  0.00      MEMB
ATOM   4135 H11A CHL1   41       6.837  24.482  13.213  1.00  0.00      MEMB
ATOM   4136 H11B CHL1   41       6.980  26.353  13.386  1.00  0.00      MEMB
ATOM   4137  C9  CHL1   41       5.119  25.495  13.331  1.00  0.00      MEMB
ATOM   4138  H9  CHL1   41       4.839  26.561  13.156  1.00  0.00      MEMB
ATOM   4139  C10 CHL1   41       4.932  25.213  14.841  1.00  0.00      MEMB
ATOM   4140  C19 CHL1   41       5.583  23.878  15.329  1.00  0.00      MEMB
ATOM   4141 H19A CHL1   41       6.680  23.937  15.434  1.00  0.00      MEMB
ATOM   4142 H19B CHL1   41       5.212  23.589  16.328  1.00  0.00      MEMB
ATOM   4143 H19C CHL1   41       5.310  23.027  14.679  1.00  0.00      MEMB
ATOM   4144  C1  CHL1   41       5.460  26.460  15.587  1.00  0.00      MEMB
ATOM   4145  H1A CHL1   41       6.522  26.646  15.345  1.00  0.00      MEMB
ATOM   4146  H1B CHL1   41       4.920  27.358  15.212  1.00  0.00      MEMB
ATOM   4147  C2  CHL1   41       5.178  26.446  17.086  1.00  0.00      MEMB
ATOM   4148  H2A CHL1   41       5.479  27.443  17.478  1.00  0.00      MEMB
ATOM   4149  H2B CHL1   41       5.800  25.652  17.551  1.00  0.00      MEMB
ATOM   4150  C20 CHL1   41       6.912  23.841   8.191  1.00  0.00      MEMB
ATOM   4151  H20 CHL1   41       6.806  22.775   8.362  1.00  0.00      MEMB
ATOM   4152  C21 CHL1   41       8.261  23.779   8.582  1.00  0.00      MEMB
ATOM   4153 H21A CHL1   41       8.448  24.835   8.393  1.00  0.00      MEMB
ATOM   4154 H21B CHL1   41       9.008  23.411   8.017  1.00  0.00      MEMB
ATOM   4155 H21C CHL1   41       8.597  23.557   9.546  1.00  0.00      MEMB
ATOM   4156  C22 CHL1   41       6.780  24.170   6.703  1.00  0.00      MEMB
ATOM   4157 H22A CHL1   41       5.741  23.943   6.478  1.00  0.00      MEMB
ATOM   4158 H22B CHL1   41       6.997  25.259   6.507  1.00  0.00      MEMB
ATOM   4159  C23 CHL1   41       7.535  23.242   5.732  1.00  0.00      MEMB
ATOM   4160 H23A CHL1   41       8.444  23.598   5.345  1.00  0.00      MEMB
ATOM   4161 H23B CHL1   41       7.921  22.293   6.104  1.00  0.00      MEMB
ATOM   4162  C24 CHL1   41       6.988  23.362   4.354  1.00  0.00      MEMB
ATOM   4163 H24A CHL1   41       6.045  22.818   4.448  1.00  0.00      MEMB
ATOM   4164 H24B CHL1   41       6.818  24.458   4.183  1.00  0.00      MEMB
ATOM   4165  C25 CHL1   41       7.867  22.811   3.219  1.00  0.00      MEMB
ATOM   4166  H25 CHL1   41       8.204  21.761   3.429  1.00  0.00      MEMB
ATOM   4167  C26 CHL1   41       6.929  22.789   2.044  1.00  0.00      MEMB
ATOM   4168 H26A CHL1   41       6.509  23.784   1.855  1.00  0.00      MEMB
ATOM   4169 H26B CHL1   41       7.399  22.537   1.127  1.00  0.00      MEMB
ATOM   4170 H26C CHL1   41       6.132  22.056   2.214  1.00  0.00      MEMB
ATOM   4171  C27 CHL1   41       9.045  23.744   2.893  1.00  0.00      MEMB
ATOM   4172 H27A CHL1   41       8.693  24.787   2.779  1.00  0.00      MEMB
ATOM   4173 H27B CHL1   41       9.767  23.741   3.721  1.00  0.00      MEMB
ATOM   4174 H27C CHL1   41       9.586  23.480   1.971  1.00  0.00      MEMB
ATOM   4175  C3  CHL1   42      10.963  24.309  17.282  1.00  0.00      MEMB
ATOM   4176  H3  CHL1   42      11.973  23.974  16.963  1.00  0.00      MEMB
ATOM   4177  O3  CHL1   42      10.849  24.229  18.687  1.00  0.00      MEMB
ATOM   4178  H3' CHL1   42      11.254  23.384  18.878  1.00  0.00      MEMB
ATOM   4179  C4  CHL1   42      10.677  25.717  16.803  1.00  0.00      MEMB
ATOM   4180  H4A CHL1   42       9.638  25.939  17.096  1.00  0.00      MEMB
ATOM   4181  H4B CHL1   42      11.352  26.431  17.328  1.00  0.00      MEMB
ATOM   4182  C5  CHL1   42      10.801  25.753  15.311  1.00  0.00      MEMB
ATOM   4183  C6  CHL1   42      11.565  26.583  14.695  1.00  0.00      MEMB
ATOM   4184  H6  CHL1   42      12.094  27.390  15.246  1.00  0.00      MEMB
ATOM   4185  C7  CHL1   42      11.623  26.457  13.202  1.00  0.00      MEMB
ATOM   4186  H7A CHL1   42      11.097  27.404  12.799  1.00  0.00      MEMB
ATOM   4187  H7B CHL1   42      12.706  26.386  12.995  1.00  0.00      MEMB
ATOM   4188  C8  CHL1   42      10.827  25.688  12.292  1.00  0.00      MEMB
ATOM   4189  H8  CHL1   42       9.906  26.291  12.291  1.00  0.00      MEMB
ATOM   4190  C14 CHL1   42      11.448  25.497  10.931  1.00  0.00      MEMB
ATOM   4191  H14 CHL1   42      12.408  24.949  11.067  1.00  0.00      MEMB
ATOM   4192  C15 CHL1   42      11.634  26.694  10.041  1.00  0.00      MEMB
ATOM   4193 H15A CHL1   42      11.144  27.614  10.375  1.00  0.00      MEMB
ATOM   4194 H15B CHL1   42      12.655  26.729   9.967  1.00  0.00      MEMB
ATOM   4195  C16 CHL1   42      11.826  26.338   8.606  1.00  0.00      MEMB
ATOM   4196 H16A CHL1   42      11.263  27.059   8.017  1.00  0.00      MEMB
ATOM   4197 H16B CHL1   42      12.873  26.342   8.186  1.00  0.00      MEMB
ATOM   4198  C17 CHL1   42      11.365  24.915   8.707  1.00  0.00      MEMB
ATOM   4199  H17 CHL1   42      12.249  24.270   8.936  1.00  0.00      MEMB
ATOM   4200  C13 CHL1   42      10.586  24.750  10.041  1.00  0.00      MEMB
ATOM   4201  C18 CHL1   42       9.429  25.786  10.071  1.00  0.00      MEMB
ATOM   4202 H18A CHL1   42       9.208  26.458   9.254  1.00  0.00      MEMB
ATOM   4203 H18B CHL1   42       8.511  25.292  10.073  1.00  0.00      MEMB
ATOM   4204 H18C CHL1   42       8.963  26.095  10.927  1.00  0.00      MEMB
ATOM   4205  C12 CHL1   42      10.507  23.338  10.725  1.00  0.00      MEMB
ATOM   4206 H12A CHL1   42       9.904  22.545  10.238  1.00  0.00      MEMB
ATOM   4207 H12B CHL1   42      11.529  22.930  10.711  1.00  0.00      MEMB
ATOM   4208  C11 CHL1   42       9.969  23.433  12.155  1.00  0.00      MEMB
ATOM   4209 H11A CHL1   42       8.927  23.729  12.110  1.00  0.00      MEMB
ATOM   4210 H11B CHL1   42       9.963  22.457  12.645  1.00  0.00      MEMB
ATOM   4211  C9  CHL1   42      10.709  24.444  13.017  1.00  0.00      MEMB
ATOM   4212  H9  CHL1   42      11.765  24.083  13.089  1.00  0.00      MEMB
ATOM   4213  C10 CHL1   42      10.186  24.660  14.482  1.00  0.00      MEMB
ATOM   4214  C19 CHL1   42       8.784  25.095  14.440  1.00  0.00      MEMB
ATOM   4215 H19A CHL1   42       8.708  25.909  13.694  1.00  0.00      MEMB
ATOM   4216 H19B CHL1   42       8.313  24.152  14.120  1.00  0.00      MEMB
ATOM   4217 H19C CHL1   42       8.171  25.368  15.316  1.00  0.00      MEMB
ATOM   4218  C1  CHL1   42      10.200  23.300  15.152  1.00  0.00      MEMB
ATOM   4219  H1A CHL1   42       9.427  22.641  14.700  1.00  0.00      MEMB
ATOM   4220  H1B CHL1   42      11.202  22.921  14.883  1.00  0.00      MEMB
ATOM   4221  C2  CHL1   42       9.998  23.326  16.660  1.00  0.00      MEMB
ATOM   4222  H2A CHL1   42      10.243  22.326  17.067  1.00  0.00      MEMB
ATOM   4223  H2B CHL1   42       8.957  23.619  16.922  1.00  0.00      MEMB
ATOM   4224  C20 CHL1   42      10.982  24.467   7.347  1.00  0.00      MEMB
ATOM   4225  H20 CHL1   42      11.719  24.872   6.621  1.00  0.00      MEMB
ATOM   4226  C21 CHL1   42       9.847  25.193   6.610  1.00  0.00      MEMB
ATOM   4227 H21A CHL1   42       9.322  26.137   6.745  1.00  0.00      MEMB
ATOM   4228 H21B CHL1   42       8.925  24.771   6.739  1.00  0.00      MEMB
ATOM   4229 H21C CHL1   42       9.742  24.610   5.759  1.00  0.00      MEMB
ATOM   4230  C22 CHL1   42      11.050  22.891   7.343  1.00  0.00      MEMB
ATOM   4231 H22A CHL1   42      11.953  22.567   7.872  1.00  0.00      MEMB
ATOM   4232 H22B CHL1   42      10.334  22.328   7.962  1.00  0.00      MEMB
ATOM   4233  C23 CHL1   42      10.991  22.182   6.023  1.00  0.00      MEMB
ATOM   4234 H23A CHL1   42      10.802  21.109   6.292  1.00  0.00      MEMB
ATOM   4235 H23B CHL1   42      10.173  22.576   5.392  1.00  0.00      MEMB
ATOM   4236  C24 CHL1   42      12.342  22.411   5.375  1.00  0.00      MEMB
ATOM   4237 H24A CHL1   42      12.560  23.495   5.441  1.00  0.00      MEMB
ATOM   4238 H24B CHL1   42      13.119  21.922   5.990  1.00  0.00      MEMB
ATOM   4239  C25 CHL1   42      12.481  21.944   3.932  1.00  0.00      MEMB
ATOM   4240  H25 CHL1   42      11.824  22.586   3.293  1.00  0.00      MEMB
ATOM   4241  C26 CHL1   42      13.933  22.058   3.449  1.00  0.00      MEMB
ATOM   4242 H26A CHL1   42      14.680  21.615   4.148  1.00  0.00      MEMB
ATOM   4243 H26B CHL1   42      13.989  21.494   2.500  1.00  0.00      MEMB
ATOM   4244 H26C CHL1   42      14.219  23.109   3.266  1.00  0.00      MEMB
ATOM   4245  C27 CHL1   42      12.065  20.484   3.760  1.00  0.00      MEMB
ATOM   4246 H27A CHL1   42      12.785  19.831   4.293  1.00  0.00      MEMB
ATOM   4247 H27B CHL1   42      11.068  20.274   4.185  1.00  0.00      MEMB
ATOM   4248 H27C CHL1   42      12.047  20.216   2.682  1.00  0.00      MEMB
ATOM   4249  N   POPC   43      10.816 -25.436  20.377  1.00  0.00      MEMB
ATOM   4250  C12 POPC   43      10.778 -24.858  18.994  1.00  0.00      MEMB
ATOM   4251 H12A POPC   43      11.772 -24.968  18.619  1.00  0.00      MEMB
ATOM   4252 H12B POPC   43      10.535 -23.805  19.119  1.00  0.00      MEMB
ATOM   4253  C13 POPC   43      10.873 -26.916  20.273  1.00  0.00      MEMB
ATOM   4254 H13A POPC   43      10.381 -27.217  19.345  1.00  0.00      MEMB
ATOM   4255 H13B POPC   43      11.888 -27.264  20.212  1.00  0.00      MEMB
ATOM   4256 H13C POPC   43      10.394 -27.419  21.105  1.00  0.00      MEMB
ATOM   4257  C14 POPC   43      12.046 -24.933  21.067  1.00  0.00      MEMB
ATOM   4258 H14A POPC   43      12.931 -25.089  20.457  1.00  0.00      MEMB
ATOM   4259 H14B POPC   43      11.974 -23.877  21.329  1.00  0.00      MEMB
ATOM   4260 H14C POPC   43      12.185 -25.516  21.958  1.00  0.00      MEMB
ATOM   4261  C15 POPC   43       9.575 -24.976  21.079  1.00  0.00      MEMB
ATOM   4262 H15A POPC   43       9.440 -25.417  22.049  1.00  0.00      MEMB
ATOM   4263 H15B POPC   43       8.663 -25.264  20.547  1.00  0.00      MEMB
ATOM   4264 H15C POPC   43       9.547 -23.902  21.205  1.00  0.00      MEMB
ATOM   4265  C11 POPC   43       9.848 -25.449  17.922  1.00  0.00      MEMB
ATOM   4266 H11A POPC   43      10.322 -26.309  17.388  1.00  0.00      MEMB
ATOM   4267 H11B POPC   43       9.681 -24.663  17.139  1.00  0.00      MEMB
ATOM   4268  P   POPC   43       7.790 -26.920  17.824  1.00  0.00      MEMB
ATOM   4269  O13 POPC   43       7.607 -26.463  16.441  1.00  0.00      MEMB
ATOM   4270  O14 POPC   43       6.590 -27.257  18.597  1.00  0.00      MEMB
ATOM   4271  O12 POPC   43       8.643 -25.848  18.555  1.00  0.00      MEMB
ATOM   4272  O11 POPC   43       8.686 -28.217  17.863  1.00  0.00      MEMB
ATOM   4273  C1  POPC   43       8.095 -29.432  17.419  1.00  0.00      MEMB
ATOM   4274  HA  POPC   43       7.404 -29.265  16.554  1.00  0.00      MEMB
ATOM   4275  HB  POPC   43       7.495 -29.929  18.210  1.00  0.00      MEMB
ATOM   4276  C2  POPC   43       9.189 -30.436  17.041  1.00  0.00      MEMB
ATOM   4277  HS  POPC   43       9.891 -30.587  17.878  1.00  0.00      MEMB
ATOM   4278  O21 POPC   43       9.873 -29.977  15.849  1.00  0.00      MEMB
ATOM   4279  C21 POPC   43      10.922 -29.209  15.925  1.00  0.00      MEMB
ATOM   4280  O22 POPC   43      11.409 -28.763  16.948  1.00  0.00      MEMB
ATOM   4281  C22 POPC   43      11.463 -28.964  14.503  1.00  0.00      MEMB
ATOM   4282  H2R POPC   43      11.448 -29.901  13.904  1.00  0.00      MEMB
ATOM   4283  H2S POPC   43      12.513 -28.611  14.556  1.00  0.00      MEMB
ATOM   4284  C3  POPC   43       8.525 -31.785  16.745  1.00  0.00      MEMB
ATOM   4285  HX  POPC   43       8.123 -32.351  17.627  1.00  0.00      MEMB
ATOM   4286  HY  POPC   43       9.048 -32.639  16.307  1.00  0.00      MEMB
ATOM   4287  O31 POPC   43       7.582 -31.206  15.855  1.00  0.00      MEMB
ATOM   4288  C31 POPC   43       7.758 -31.126  14.464  1.00  0.00      MEMB
ATOM   4289  O32 POPC   43       8.864 -31.134  13.971  1.00  0.00      MEMB
ATOM   4290  C32 POPC   43       6.323 -31.397  13.528  1.00  0.00      MEMB
ATOM   4291  H2X POPC   43       5.707 -32.391  13.416  1.00  0.00      MEMB
ATOM   4292  H2Y POPC   43       6.348 -31.826  12.537  1.00  0.00      MEMB
ATOM   4293  C23 POPC   43      10.555 -27.888  13.887  1.00  0.00      MEMB
ATOM   4294  H3R POPC   43      10.797 -26.933  14.402  1.00  0.00      MEMB
ATOM   4295  H3S POPC   43       9.498 -28.142  14.158  1.00  0.00      MEMB
ATOM   4296  C24 POPC   43      10.686 -27.691  12.365  1.00  0.00      MEMB
ATOM   4297  H4R POPC   43      10.065 -26.818  12.065  1.00  0.00      MEMB
ATOM   4298  H4S POPC   43      10.273 -28.581  11.836  1.00  0.00      MEMB
ATOM   4299  C25 POPC   43      12.111 -27.410  11.869  1.00  0.00      MEMB
ATOM   4300  H5R POPC   43      12.671 -28.356  12.006  1.00  0.00      MEMB
ATOM   4301  H5S POPC   43      12.619 -26.655  12.519  1.00  0.00      MEMB
ATOM   4302  C26 POPC   43      12.114 -26.921  10.397  1.00  0.00      MEMB
ATOM   4303  H6R POPC   43      13.151 -26.635  10.101  1.00  0.00      MEMB
ATOM   4304  H6S POPC   43      11.478 -26.010  10.342  1.00  0.00      MEMB
ATOM   4305  C27 POPC   43      11.611 -27.928   9.337  1.00  0.00      MEMB
ATOM   4306  H7R POPC   43      11.695 -27.462   8.325  1.00  0.00      MEMB
ATOM   4307  H7S POPC   43      10.533 -28.176   9.449  1.00  0.00      MEMB
ATOM   4308  C28 POPC   43      12.489 -29.186   9.330  1.00  0.00      MEMB
ATOM   4309  H8R POPC   43      12.539 -29.645  10.344  1.00  0.00      MEMB
ATOM   4310  H8S POPC   43      13.505 -28.807   9.086  1.00  0.00      MEMB
ATOM   4311  C29 POPC   43      11.978 -30.206   8.350  1.00  0.00      MEMB
ATOM   4312  H91 POPC   43      10.916 -30.443   8.526  1.00  0.00      MEMB
ATOM   4313 C210 POPC   43      12.619 -30.724   7.278  1.00  0.00      MEMB
ATOM   4314 H101 POPC   43      12.142 -31.569   6.751  1.00  0.00      MEMB
ATOM   4315 C211 POPC   43      14.024 -30.392   6.811  1.00  0.00      MEMB
ATOM   4316 H11R POPC   43      14.624 -31.326   6.721  1.00  0.00      MEMB
ATOM   4317 H11S POPC   43      14.539 -29.756   7.562  1.00  0.00      MEMB
ATOM   4318 C212 POPC   43      14.147 -29.646   5.459  1.00  0.00      MEMB
ATOM   4319 H12R POPC   43      15.205 -29.305   5.331  1.00  0.00      MEMB
ATOM   4320 H12S POPC   43      13.491 -28.748   5.463  1.00  0.00      MEMB
ATOM   4321 C213 POPC   43      13.697 -30.493   4.262  1.00  0.00      MEMB
ATOM   4322 H13R POPC   43      12.618 -30.722   4.432  1.00  0.00      MEMB
ATOM   4323 H13S POPC   43      14.262 -31.449   4.278  1.00  0.00      MEMB
ATOM   4324 C214 POPC   43      13.969 -29.780   2.925  1.00  0.00      MEMB
ATOM   4325 H14R POPC   43      15.051 -29.908   2.695  1.00  0.00      MEMB
ATOM   4326 H14S POPC   43      13.692 -28.705   3.009  1.00  0.00      MEMB
ATOM   4327 C215 POPC   43      13.236 -30.342   1.728  1.00  0.00      MEMB
ATOM   4328 H15R POPC   43      12.159 -30.443   2.001  1.00  0.00      MEMB
ATOM   4329 H15S POPC   43      13.652 -31.333   1.472  1.00  0.00      MEMB
ATOM   4330 C216 POPC   43      13.315 -29.497   0.491  1.00  0.00      MEMB
ATOM   4331 H16R POPC   43      14.180 -29.717  -0.185  1.00  0.00      MEMB
ATOM   4332 H16S POPC   43      13.395 -28.396   0.696  1.00  0.00      MEMB
ATOM   4333 C217 POPC   43      11.965 -29.697  -0.186  1.00  0.00      MEMB
ATOM   4334 H17R POPC   43      11.771 -28.682  -0.451  1.00  0.00      MEMB
ATOM   4335 H17S POPC   43      11.040 -29.449   0.312  1.00  0.00      MEMB
ATOM   4336 C218 POPC   43      11.842 -30.748  -1.309  1.00  0.00      MEMB
ATOM   4337 H18R POPC   43      12.729 -30.778  -2.006  1.00  0.00      MEMB
ATOM   4338 H18S POPC   43      10.975 -30.492  -1.967  1.00  0.00      MEMB
ATOM   4339 H18T POPC   43      11.639 -31.684  -0.777  1.00  0.00      MEMB
ATOM   4340  C33 POPC   43       5.380 -30.557  13.934  1.00  0.00      MEMB
ATOM   4341  H3X POPC   43       5.572 -30.176  14.918  1.00  0.00      MEMB
ATOM   4342  H3Y POPC   43       4.541 -31.237  14.110  1.00  0.00      MEMB
ATOM   4343  C34 POPC   43       5.580 -29.661  12.767  1.00  0.00      MEMB
ATOM   4344  H4X POPC   43       4.633 -29.176  12.584  1.00  0.00      MEMB
ATOM   4345  H4Y POPC   43       5.765 -30.201  11.794  1.00  0.00      MEMB
ATOM   4346  C35 POPC   43       6.636 -28.689  13.235  1.00  0.00      MEMB
ATOM   4347  H5X POPC   43       7.564 -29.162  13.535  1.00  0.00      MEMB
ATOM   4348  H5Y POPC   43       6.258 -28.184  14.150  1.00  0.00      MEMB
ATOM   4349  C36 POPC   43       7.110 -27.813  12.151  1.00  0.00      MEMB
ATOM   4350  H6X POPC   43       6.936 -28.282  11.159  1.00  0.00      MEMB
ATOM   4351  H6Y POPC   43       8.141 -27.422  12.241  1.00  0.00      MEMB
ATOM   4352  C37 POPC   43       6.322 -26.639  12.100  1.00  0.00      MEMB
ATOM   4353  H7X POPC   43       6.469 -25.975  12.959  1.00  0.00      MEMB
ATOM   4354  H7Y POPC   43       5.241 -26.950  12.108  1.00  0.00      MEMB
ATOM   4355  C38 POPC   43       6.883 -26.003  10.835  1.00  0.00      MEMB
ATOM   4356  H8X POPC   43       7.747 -25.343  10.768  1.00  0.00      MEMB
ATOM   4357  H8Y POPC   43       6.508 -25.092  11.223  1.00  0.00      MEMB
ATOM   4358  C39 POPC   43       6.264 -26.612   9.454  1.00  0.00      MEMB
ATOM   4359  H9X POPC   43       5.722 -25.972   8.612  1.00  0.00      MEMB
ATOM   4360  H9Y POPC   43       5.389 -27.251   9.721  1.00  0.00      MEMB
ATOM   4361 C310 POPC   43       7.242 -26.743   8.533  1.00  0.00      MEMB
ATOM   4362 H10X POPC   43       7.870 -27.196   9.304  1.00  0.00      MEMB
ATOM   4363 H10Y POPC   43       7.642 -25.764   8.208  1.00  0.00      MEMB
ATOM   4364 C311 POPC   43       6.649 -27.443   7.378  1.00  0.00      MEMB
ATOM   4365 H11X POPC   43       5.812 -26.925   6.856  1.00  0.00      MEMB
ATOM   4366 H11Y POPC   43       6.242 -28.322   7.820  1.00  0.00      MEMB
ATOM   4367 C312 POPC   43       7.847 -27.686   6.562  1.00  0.00      MEMB
ATOM   4368 H12X POPC   43       8.524 -28.321   7.173  1.00  0.00      MEMB
ATOM   4369 H12Y POPC   43       8.352 -26.720   6.367  1.00  0.00      MEMB
ATOM   4370 C313 POPC   43       7.607 -28.268   5.230  1.00  0.00      MEMB
ATOM   4371 H13X POPC   43       6.829 -27.708   4.659  1.00  0.00      MEMB
ATOM   4372 H13Y POPC   43       7.170 -29.271   5.366  1.00  0.00      MEMB
ATOM   4373 C314 POPC   43       8.943 -28.208   4.459  1.00  0.00      MEMB
ATOM   4374 H14X POPC   43       9.777 -28.556   5.073  1.00  0.00      MEMB
ATOM   4375 H14Y POPC   43       9.084 -27.156   4.135  1.00  0.00      MEMB
ATOM   4376 C315 POPC   43       9.130 -29.029   3.238  1.00  0.00      MEMB
ATOM   4377 H15X POPC   43       8.938 -30.098   3.561  1.00  0.00      MEMB
ATOM   4378 H15Y POPC   43      10.091 -29.380   2.886  1.00  0.00      MEMB
ATOM   4379 C316 POPC   43       8.332 -28.284   2.139  1.00  0.00      MEMB
ATOM   4380 H16X POPC   43       7.219 -27.952   2.427  1.00  0.00      MEMB
ATOM   4381 H16Y POPC   43       8.498 -28.922   1.224  1.00  0.00      MEMB
ATOM   4382 H16Z POPC   43       8.374 -27.382   1.648  1.00  0.00      MEMB
ATOM   4383  N   POPC   44     -28.054   4.864  20.866  1.00  0.00      MEMB
ATOM   4384  C12 POPC   44     -28.480   4.149  19.600  1.00  0.00      MEMB
ATOM   4385 H12A POPC   44     -28.618   4.900  18.840  1.00  0.00      MEMB
ATOM   4386 H12B POPC   44     -29.411   3.689  19.886  1.00  0.00      MEMB
ATOM   4387  C13 POPC   44     -26.816   5.698  20.689  1.00  0.00      MEMB
ATOM   4388 H13A POPC   44     -25.944   5.066  20.545  1.00  0.00      MEMB
ATOM   4389 H13B POPC   44     -26.930   6.331  19.814  1.00  0.00      MEMB
ATOM   4390 H13C POPC   44     -26.586   6.353  21.519  1.00  0.00      MEMB
ATOM   4391  C14 POPC   44     -29.184   5.765  21.206  1.00  0.00      MEMB
ATOM   4392 H14A POPC   44     -29.160   6.655  20.577  1.00  0.00      MEMB
ATOM   4393 H14B POPC   44     -30.136   5.252  21.036  1.00  0.00      MEMB
ATOM   4394 H14C POPC   44     -29.139   6.017  22.253  1.00  0.00      MEMB
ATOM   4395  C15 POPC   44     -27.922   3.826  21.934  1.00  0.00      MEMB
ATOM   4396 H15A POPC   44     -27.261   3.042  21.583  1.00  0.00      MEMB
ATOM   4397 H15B POPC   44     -28.882   3.380  22.190  1.00  0.00      MEMB
ATOM   4398 H15C POPC   44     -27.480   4.235  22.833  1.00  0.00      MEMB
ATOM   4399  C11 POPC   44     -27.613   3.055  18.955  1.00  0.00      MEMB
ATOM   4400 H11A POPC   44     -28.171   2.549  18.117  1.00  0.00      MEMB
ATOM   4401 H11B POPC   44     -27.440   2.299  19.752  1.00  0.00      MEMB
ATOM   4402  P   POPC   44     -25.682   3.380  17.150  1.00  0.00      MEMB
ATOM   4403  O13 POPC   44     -26.224   2.108  16.625  1.00  0.00      MEMB
ATOM   4404  O14 POPC   44     -24.221   3.479  17.364  1.00  0.00      MEMB
ATOM   4405  O12 POPC   44     -26.416   3.688  18.521  1.00  0.00      MEMB
ATOM   4406  O11 POPC   44     -26.135   4.602  16.259  1.00  0.00      MEMB
ATOM   4407  C1  POPC   44     -27.431   5.170  16.266  1.00  0.00      MEMB
ATOM   4408  HA  POPC   44     -27.311   6.273  16.299  1.00  0.00      MEMB
ATOM   4409  HB  POPC   44     -28.029   4.898  17.161  1.00  0.00      MEMB
ATOM   4410  C2  POPC   44     -28.184   4.723  14.998  1.00  0.00      MEMB
ATOM   4411  HS  POPC   44     -28.438   3.648  15.089  1.00  0.00      MEMB
ATOM   4412  O21 POPC   44     -27.424   5.016  13.816  1.00  0.00      MEMB
ATOM   4413  C21 POPC   44     -27.005   3.963  13.166  1.00  0.00      MEMB
ATOM   4414  O22 POPC   44     -27.189   2.791  13.433  1.00  0.00      MEMB
ATOM   4415  C22 POPC   44     -26.291   4.508  11.949  1.00  0.00      MEMB
ATOM   4416  H2R POPC   44     -25.482   5.164  12.322  1.00  0.00      MEMB
ATOM   4417  H2S POPC   44     -26.959   5.158  11.349  1.00  0.00      MEMB
ATOM   4418  C3  POPC   44     -29.485   5.456  14.851  1.00  0.00      MEMB
ATOM   4419  HX  POPC   44     -29.185   6.500  15.055  1.00  0.00      MEMB
ATOM   4420  HY  POPC   44     -30.229   5.279  15.646  1.00  0.00      MEMB
ATOM   4421  O31 POPC   44     -29.957   5.268  13.498  1.00  0.00      MEMB
ATOM   4422  C31 POPC   44     -30.593   4.123  13.271  1.00  0.00      MEMB
ATOM   4423  O32 POPC   44     -31.031   3.379  14.124  1.00  0.00      MEMB
ATOM   4424  C32 POPC   44     -31.059   4.077  11.812  1.00  0.00      MEMB
ATOM   4425  H2X POPC   44     -31.186   5.096  11.426  1.00  0.00      MEMB
ATOM   4426  H2Y POPC   44     -32.051   3.555  11.718  1.00  0.00      MEMB
ATOM   4427  C23 POPC   44     -25.604   3.404  11.187  1.00  0.00      MEMB
ATOM   4428  H3R POPC   44     -25.289   2.526  11.774  1.00  0.00      MEMB
ATOM   4429  H3S POPC   44     -24.663   3.806  10.886  1.00  0.00      MEMB
ATOM   4430  C24 POPC   44     -26.327   3.001   9.975  1.00  0.00      MEMB
ATOM   4431  H4R POPC   44     -26.593   3.851   9.290  1.00  0.00      MEMB
ATOM   4432  H4S POPC   44     -27.212   2.360  10.129  1.00  0.00      MEMB
ATOM   4433  C25 POPC   44     -25.453   2.206   9.211  1.00  0.00      MEMB
ATOM   4434  H5R POPC   44     -24.981   1.252   9.641  1.00  0.00      MEMB
ATOM   4435  H5S POPC   44     -24.580   2.847   9.013  1.00  0.00      MEMB
ATOM   4436  C26 POPC   44     -26.462   2.077   8.088  1.00  0.00      MEMB
ATOM   4437  H6R POPC   44     -27.250   1.331   8.137  1.00  0.00      MEMB
ATOM   4438  H6S POPC   44     -25.421   1.619   7.975  1.00  0.00      MEMB
ATOM   4439  C27 POPC   44     -27.064   2.914   6.832  1.00  0.00      MEMB
ATOM   4440  H7R POPC   44     -26.579   3.867   6.645  1.00  0.00      MEMB
ATOM   4441  H7S POPC   44     -27.846   3.214   7.457  1.00  0.00      MEMB
ATOM   4442  C28 POPC   44     -27.316   2.465   5.253  1.00  0.00      MEMB
ATOM   4443  H8R POPC   44     -26.502   2.256   4.495  1.00  0.00      MEMB
ATOM   4444  H8S POPC   44     -27.401   3.349   4.652  1.00  0.00      MEMB
ATOM   4445  C29 POPC   44     -28.165   1.255   5.048  1.00  0.00      MEMB
ATOM   4446  H91 POPC   44     -27.783   0.259   4.865  1.00  0.00      MEMB
ATOM   4447 C210 POPC   44     -29.377   1.332   5.134  1.00  0.00      MEMB
ATOM   4448 H101 POPC   44     -30.065   0.505   4.988  1.00  0.00      MEMB
ATOM   4449 C211 POPC   44     -29.653   2.697   5.380  1.00  0.00      MEMB
ATOM   4450 H11R POPC   44     -29.122   3.569   5.833  1.00  0.00      MEMB
ATOM   4451 H11S POPC   44     -30.268   2.617   6.210  1.00  0.00      MEMB
ATOM   4452 C212 POPC   44     -30.147   2.855   4.044  1.00  0.00      MEMB
ATOM   4453 H12R POPC   44     -30.063   3.978   4.431  1.00  0.00      MEMB
ATOM   4454 H12S POPC   44     -31.164   2.337   3.848  1.00  0.00      MEMB
ATOM   4455 C213 POPC   44     -29.873   2.843   2.489  1.00  0.00      MEMB
ATOM   4456 H13R POPC   44     -30.469   1.902   2.266  1.00  0.00      MEMB
ATOM   4457 H13S POPC   44     -28.834   2.989   2.609  1.00  0.00      MEMB
ATOM   4458 C214 POPC   44     -30.371   3.817   1.217  1.00  0.00      MEMB
ATOM   4459 H14R POPC   44     -31.476   3.648   0.940  1.00  0.00      MEMB
ATOM   4460 H14S POPC   44     -30.005   3.586   0.288  1.00  0.00      MEMB
ATOM   4461 C215 POPC   44     -30.006   5.352   1.294  1.00  0.00      MEMB
ATOM   4462 H15R POPC   44     -29.004   5.439   1.601  1.00  0.00      MEMB
ATOM   4463 H15S POPC   44     -30.272   5.942   2.212  1.00  0.00      MEMB
ATOM   4464 C216 POPC   44     -30.513   6.184   0.124  1.00  0.00      MEMB
ATOM   4465 H16R POPC   44     -31.529   6.604  -0.085  1.00  0.00      MEMB
ATOM   4466 H16S POPC   44     -30.706   5.548  -0.684  1.00  0.00      MEMB
ATOM   4467 C217 POPC   44     -29.941   7.514   0.238  1.00  0.00      MEMB
ATOM   4468 H17R POPC   44     -30.507   8.163  -0.464  1.00  0.00      MEMB
ATOM   4469 H17S POPC   44     -28.954   7.197  -0.093  1.00  0.00      MEMB
ATOM   4470 C218 POPC   44     -29.819   8.080   1.649  1.00  0.00      MEMB
ATOM   4471 H18R POPC   44     -29.220   8.947   1.632  1.00  0.00      MEMB
ATOM   4472 H18S POPC   44     -29.251   7.414   2.328  1.00  0.00      MEMB
ATOM   4473 H18T POPC   44     -30.777   8.296   2.133  1.00  0.00      MEMB
ATOM   4474  C33 POPC   44     -29.999   3.662  10.861  1.00  0.00      MEMB
ATOM   4475  H3X POPC   44     -29.712   2.697  11.293  1.00  0.00      MEMB
ATOM   4476  H3Y POPC   44     -29.166   4.386  10.960  1.00  0.00      MEMB
ATOM   4477  C34 POPC   44     -30.400   3.417   9.406  1.00  0.00      MEMB
ATOM   4478  H4X POPC   44     -31.332   2.815   9.341  1.00  0.00      MEMB
ATOM   4479  H4Y POPC   44     -29.574   2.838   8.966  1.00  0.00      MEMB
ATOM   4480  C35 POPC   44     -30.580   4.617   8.507  1.00  0.00      MEMB
ATOM   4481  H5X POPC   44     -31.572   4.973   8.737  1.00  0.00      MEMB
ATOM   4482  H5Y POPC   44     -30.739   4.343   7.481  1.00  0.00      MEMB
ATOM   4483  C36 POPC   44     -29.414   5.621   8.405  1.00  0.00      MEMB
ATOM   4484  H6X POPC   44     -28.498   5.072   8.589  1.00  0.00      MEMB
ATOM   4485  H6Y POPC   44     -29.355   6.373   9.199  1.00  0.00      MEMB
ATOM   4486  C37 POPC   44     -29.433   6.382   7.072  1.00  0.00      MEMB
ATOM   4487  H7X POPC   44     -30.424   6.865   6.938  1.00  0.00      MEMB
ATOM   4488  H7Y POPC   44     -29.276   5.663   6.252  1.00  0.00      MEMB
ATOM   4489  C38 POPC   44     -28.456   7.538   6.917  1.00  0.00      MEMB
ATOM   4490  H8X POPC   44     -28.672   8.298   7.697  1.00  0.00      MEMB
ATOM   4491  H8Y POPC   44     -28.668   8.043   5.945  1.00  0.00      MEMB
ATOM   4492  C39 POPC   44     -26.972   7.200   6.848  1.00  0.00      MEMB
ATOM   4493  H9X POPC   44     -26.558   6.587   7.680  1.00  0.00      MEMB
ATOM   4494  H9Y POPC   44     -26.569   8.235   6.945  1.00  0.00      MEMB
ATOM   4495 C310 POPC   44     -26.555   6.662   5.475  1.00  0.00      MEMB
ATOM   4496 H10X POPC   44     -26.967   7.314   4.670  1.00  0.00      MEMB
ATOM   4497 H10Y POPC   44     -26.866   5.605   5.332  1.00  0.00      MEMB
ATOM   4498 C311 POPC   44     -25.087   6.802   5.233  1.00  0.00      MEMB
ATOM   4499 H11X POPC   44     -24.515   6.309   6.003  1.00  0.00      MEMB
ATOM   4500 H11Y POPC   44     -24.802   7.841   5.482  1.00  0.00      MEMB
ATOM   4501 C312 POPC   44     -24.673   6.592   3.768  1.00  0.00      MEMB
ATOM   4502 H12X POPC   44     -23.740   6.927   3.880  1.00  0.00      MEMB
ATOM   4503 H12Y POPC   44     -24.912   7.336   3.041  1.00  0.00      MEMB
ATOM   4504 C313 POPC   44     -24.518   5.336   2.975  1.00  0.00      MEMB
ATOM   4505 H13X POPC   44     -24.871   4.627   3.520  1.00  0.00      MEMB
ATOM   4506 H13Y POPC   44     -23.580   4.907   2.626  1.00  0.00      MEMB
ATOM   4507 C314 POPC   44     -25.630   5.139   2.034  1.00  0.00      MEMB
ATOM   4508 H14X POPC   44     -25.133   5.637   1.188  1.00  0.00      MEMB
ATOM   4509 H14Y POPC   44     -26.513   5.580   2.470  1.00  0.00      MEMB
ATOM   4510 C315 POPC   44     -26.344   3.779   1.930  1.00  0.00      MEMB
ATOM   4511 H15X POPC   44     -25.968   3.011   2.636  1.00  0.00      MEMB
ATOM   4512 H15Y POPC   44     -25.737   3.655   1.158  1.00  0.00      MEMB
ATOM   4513 C316 POPC   44     -27.092   3.314   0.668  1.00  0.00      MEMB
ATOM   4514 H16X POPC   44     -27.997   3.787   0.953  1.00  0.00      MEMB
ATOM   4515 H16Y POPC   44     -27.179   2.215   0.523  1.00  0.00      MEMB
ATOM   4516 H16Z POPC   44     -26.675   3.630  -0.333  1.00  0.00      MEMB
ATOM   4517  C3  CHL1   45     -24.538  11.643  17.359  1.00  0.00      MEMB
ATOM   4518  H3  CHL1   45     -23.831  12.426  17.005  1.00  0.00      MEMB
ATOM   4519  O3  CHL1   45     -25.091  12.014  18.619  1.00  0.00      MEMB
ATOM   4520  H3' CHL1   45     -25.615  12.812  18.473  1.00  0.00      MEMB
ATOM   4521  C4  CHL1   45     -25.655  11.388  16.321  1.00  0.00      MEMB
ATOM   4522  H4A CHL1   45     -26.398  10.630  16.660  1.00  0.00      MEMB
ATOM   4523  H4B CHL1   45     -26.180  12.356  16.209  1.00  0.00      MEMB
ATOM   4524  C5  CHL1   45     -25.112  11.010  14.979  1.00  0.00      MEMB
ATOM   4525  C6  CHL1   45     -25.473  11.683  13.878  1.00  0.00      MEMB
ATOM   4526  H6  CHL1   45     -26.240  12.451  13.970  1.00  0.00      MEMB
ATOM   4527  C7  CHL1   45     -24.954  11.422  12.502  1.00  0.00      MEMB
ATOM   4528  H7A CHL1   45     -25.748  11.471  11.731  1.00  0.00      MEMB
ATOM   4529  H7B CHL1   45     -24.110  12.121  12.314  1.00  0.00      MEMB
ATOM   4530  C8  CHL1   45     -24.308  10.077  12.429  1.00  0.00      MEMB
ATOM   4531  H8  CHL1   45     -25.139   9.341  12.557  1.00  0.00      MEMB
ATOM   4532  C14 CHL1   45     -23.543   9.932  11.100  1.00  0.00      MEMB
ATOM   4533  H14 CHL1   45     -22.677  10.647  11.048  1.00  0.00      MEMB
ATOM   4534  C15 CHL1   45     -24.347  10.086   9.804  1.00  0.00      MEMB
ATOM   4535 H15A CHL1   45     -25.291   9.503   9.843  1.00  0.00      MEMB
ATOM   4536 H15B CHL1   45     -24.578  11.116   9.539  1.00  0.00      MEMB
ATOM   4537  C16 CHL1   45     -23.470   9.522   8.735  1.00  0.00      MEMB
ATOM   4538 H16A CHL1   45     -24.109   8.818   8.128  1.00  0.00      MEMB
ATOM   4539 H16B CHL1   45     -22.972  10.181   8.023  1.00  0.00      MEMB
ATOM   4540  C17 CHL1   45     -22.328   8.817   9.535  1.00  0.00      MEMB
ATOM   4541  H17 CHL1   45     -21.382   9.359   9.513  1.00  0.00      MEMB
ATOM   4542  C13 CHL1   45     -22.902   8.631  10.979  1.00  0.00      MEMB
ATOM   4543  C18 CHL1   45     -24.228   7.729  11.195  1.00  0.00      MEMB
ATOM   4544 H18A CHL1   45     -23.831   6.842  11.659  1.00  0.00      MEMB
ATOM   4545 H18B CHL1   45     -24.798   7.470  12.072  1.00  0.00      MEMB
ATOM   4546 H18C CHL1   45     -24.646   7.337  10.245  1.00  0.00      MEMB
ATOM   4547  C12 CHL1   45     -21.864   8.761  12.068  1.00  0.00      MEMB
ATOM   4548 H12A CHL1   45     -21.216   7.951  12.146  1.00  0.00      MEMB
ATOM   4549 H12B CHL1   45     -20.864   9.168  11.933  1.00  0.00      MEMB
ATOM   4550  C11 CHL1   45     -22.533   8.952  13.424  1.00  0.00      MEMB
ATOM   4551 H11A CHL1   45     -23.361   8.231  13.567  1.00  0.00      MEMB
ATOM   4552 H11B CHL1   45     -21.769   8.782  14.199  1.00  0.00      MEMB
ATOM   4553  C9  CHL1   45     -23.397  10.022  13.637  1.00  0.00      MEMB
ATOM   4554  H9  CHL1   45     -22.612  10.793  13.643  1.00  0.00      MEMB
ATOM   4555  C10 CHL1   45     -24.073   9.925  15.024  1.00  0.00      MEMB
ATOM   4556  C19 CHL1   45     -24.899   8.620  15.314  1.00  0.00      MEMB
ATOM   4557 H19A CHL1   45     -25.279   8.605  16.351  1.00  0.00      MEMB
ATOM   4558 H19B CHL1   45     -25.703   8.449  14.579  1.00  0.00      MEMB
ATOM   4559 H19C CHL1   45     -24.330   7.699  15.227  1.00  0.00      MEMB
ATOM   4560  C1  CHL1   45     -23.000  10.109  16.144  1.00  0.00      MEMB
ATOM   4561  H1A CHL1   45     -22.443   9.161  16.244  1.00  0.00      MEMB
ATOM   4562  H1B CHL1   45     -22.241  10.878  15.862  1.00  0.00      MEMB
ATOM   4563  C2  CHL1   45     -23.609  10.448  17.512  1.00  0.00      MEMB
ATOM   4564  H2A CHL1   45     -22.772  10.711  18.198  1.00  0.00      MEMB
ATOM   4565  H2B CHL1   45     -24.223   9.625  17.933  1.00  0.00      MEMB
ATOM   4566  C20 CHL1   45     -21.831   7.723   8.749  1.00  0.00      MEMB
ATOM   4567  H20 CHL1   45     -22.932   7.427   8.821  1.00  0.00      MEMB
ATOM   4568  C21 CHL1   45     -20.311   7.203   9.110  1.00  0.00      MEMB
ATOM   4569 H21A CHL1   45     -20.781   6.596   9.685  1.00  0.00      MEMB
ATOM   4570 H21B CHL1   45     -19.558   7.484   9.775  1.00  0.00      MEMB
ATOM   4571 H21C CHL1   45     -19.809   6.207   8.852  1.00  0.00      MEMB
ATOM   4572  C22 CHL1   45     -21.712   7.925   7.320  1.00  0.00      MEMB
ATOM   4573 H22A CHL1   45     -22.469   8.522   6.852  1.00  0.00      MEMB
ATOM   4574 H22B CHL1   45     -20.614   8.225   7.272  1.00  0.00      MEMB
ATOM   4575  C23 CHL1   45     -22.014   6.827   6.340  1.00  0.00      MEMB
ATOM   4576 H23A CHL1   45     -21.143   6.455   6.906  1.00  0.00      MEMB
ATOM   4577 H23B CHL1   45     -22.803   6.222   6.044  1.00  0.00      MEMB
ATOM   4578  C24 CHL1   45     -21.745   6.370   4.980  1.00  0.00      MEMB
ATOM   4579 H24A CHL1   45     -22.180   6.589   4.146  1.00  0.00      MEMB
ATOM   4580 H24B CHL1   45     -21.016   7.254   5.540  1.00  0.00      MEMB
ATOM   4581  C25 CHL1   45     -21.475   5.197   3.730  1.00  0.00      MEMB
ATOM   4582  H25 CHL1   45     -22.456   4.799   3.946  1.00  0.00      MEMB
ATOM   4583  C26 CHL1   45     -21.145   5.652   2.179  1.00  0.00      MEMB
ATOM   4584 H26A CHL1   45     -20.271   6.373   2.005  1.00  0.00      MEMB
ATOM   4585 H26B CHL1   45     -20.993   4.845   1.498  1.00  0.00      MEMB
ATOM   4586 H26C CHL1   45     -21.906   6.159   1.615  1.00  0.00      MEMB
ATOM   4587  C27 CHL1   45     -20.348   4.081   3.807  1.00  0.00      MEMB
ATOM   4588 H27A CHL1   45     -19.316   4.447   3.830  1.00  0.00      MEMB
ATOM   4589 H27B CHL1   45     -20.086   3.571   4.720  1.00  0.00      MEMB
ATOM   4590 H27C CHL1   45     -20.326   3.420   3.012  1.00  0.00      MEMB
ATOM   4591  C3  CHL1   46      25.891  -7.948  17.335  1.00  0.00      MEMB
ATOM   4592  H3  CHL1   46      26.341  -8.923  17.080  1.00  0.00      MEMB
ATOM   4593  O3  CHL1   46      25.885  -7.924  18.745  1.00  0.00      MEMB
ATOM   4594  H3' CHL1   46      26.804  -7.989  19.038  1.00  0.00      MEMB
ATOM   4595  C4  CHL1   46      26.754  -6.865  16.727  1.00  0.00      MEMB
ATOM   4596  H4A CHL1   46      26.354  -5.924  17.159  1.00  0.00      MEMB
ATOM   4597  H4B CHL1   46      27.796  -7.045  17.059  1.00  0.00      MEMB
ATOM   4598  C5  CHL1   46      26.672  -6.751  15.222  1.00  0.00      MEMB
ATOM   4599  C6  CHL1   46      27.746  -6.806  14.436  1.00  0.00      MEMB
ATOM   4600  H6  CHL1   46      28.754  -6.903  14.875  1.00  0.00      MEMB
ATOM   4601  C7  CHL1   46      27.626  -6.625  12.952  1.00  0.00      MEMB
ATOM   4602  H7A CHL1   46      28.311  -5.896  12.505  1.00  0.00      MEMB
ATOM   4603  H7B CHL1   46      27.792  -7.588  12.466  1.00  0.00      MEMB
ATOM   4604  C8  CHL1   46      26.281  -6.166  12.434  1.00  0.00      MEMB
ATOM   4605  H8  CHL1   46      26.115  -5.162  12.824  1.00  0.00      MEMB
ATOM   4606  C14 CHL1   46      26.194  -6.391  10.943  1.00  0.00      MEMB
ATOM   4607  H14 CHL1   46      26.235  -7.486  10.784  1.00  0.00      MEMB
ATOM   4608  C15 CHL1   46      27.249  -5.883   9.951  1.00  0.00      MEMB
ATOM   4609 H15A CHL1   46      27.564  -4.870  10.009  1.00  0.00      MEMB
ATOM   4610 H15B CHL1   46      28.112  -6.506   9.998  1.00  0.00      MEMB
ATOM   4611  C16 CHL1   46      26.729  -5.978   8.608  1.00  0.00      MEMB
ATOM   4612 H16A CHL1   46      26.898  -5.077   7.956  1.00  0.00      MEMB
ATOM   4613 H16B CHL1   46      27.082  -6.865   8.079  1.00  0.00      MEMB
ATOM   4614  C17 CHL1   46      25.306  -6.387   8.977  1.00  0.00      MEMB
ATOM   4615  H17 CHL1   46      25.224  -7.469   8.920  1.00  0.00      MEMB
ATOM   4616  C13 CHL1   46      24.901  -6.037  10.412  1.00  0.00      MEMB
ATOM   4617  C18 CHL1   46      24.721  -4.694  10.917  1.00  0.00      MEMB
ATOM   4618 H18A CHL1   46      24.441  -4.162  11.798  1.00  0.00      MEMB
ATOM   4619 H18B CHL1   46      24.964  -4.238  10.080  1.00  0.00      MEMB
ATOM   4620 H18C CHL1   46      24.484  -3.806  10.405  1.00  0.00      MEMB
ATOM   4621  C12 CHL1   46      23.794  -6.774  11.006  1.00  0.00      MEMB
ATOM   4622 H12A CHL1   46      22.806  -6.348  10.773  1.00  0.00      MEMB
ATOM   4623 H12B CHL1   46      23.888  -7.785  10.610  1.00  0.00      MEMB
ATOM   4624  C11 CHL1   46      23.786  -6.622  12.495  1.00  0.00      MEMB
ATOM   4625 H11A CHL1   46      23.371  -5.610  12.715  1.00  0.00      MEMB
ATOM   4626 H11B CHL1   46      23.040  -7.373  12.796  1.00  0.00      MEMB
ATOM   4627  C9  CHL1   46      25.176  -6.865  13.125  1.00  0.00      MEMB
ATOM   4628  H9  CHL1   46      25.439  -7.917  12.919  1.00  0.00      MEMB
ATOM   4629  C10 CHL1   46      25.270  -6.592  14.638  1.00  0.00      MEMB
ATOM   4630  C19 CHL1   46      24.589  -5.238  14.964  1.00  0.00      MEMB
ATOM   4631 H19A CHL1   46      24.929  -4.429  14.293  1.00  0.00      MEMB
ATOM   4632 H19B CHL1   46      23.495  -5.332  14.804  1.00  0.00      MEMB
ATOM   4633 H19C CHL1   46      24.710  -4.961  16.033  1.00  0.00      MEMB
ATOM   4634  C1  CHL1   46      24.404  -7.607  15.294  1.00  0.00      MEMB
ATOM   4635  H1A CHL1   46      23.421  -7.291  14.898  1.00  0.00      MEMB
ATOM   4636  H1B CHL1   46      24.469  -8.580  14.805  1.00  0.00      MEMB
ATOM   4637  C2  CHL1   46      24.469  -7.685  16.845  1.00  0.00      MEMB
ATOM   4638  H2A CHL1   46      23.751  -8.355  17.342  1.00  0.00      MEMB
ATOM   4639  H2B CHL1   46      23.930  -6.882  17.328  1.00  0.00      MEMB
ATOM   4640  C20 CHL1   46      24.447  -6.408   7.922  1.00  0.00      MEMB
ATOM   4641  H20 CHL1   46      24.734  -5.264   7.799  1.00  0.00      MEMB
ATOM   4642  C21 CHL1   46      22.853  -6.918   8.282  1.00  0.00      MEMB
ATOM   4643 H21A CHL1   46      22.387  -7.738   8.452  1.00  0.00      MEMB
ATOM   4644 H21B CHL1   46      22.109  -6.853   7.494  1.00  0.00      MEMB
ATOM   4645 H21C CHL1   46      22.022  -6.227   8.427  1.00  0.00      MEMB
ATOM   4646  C22 CHL1   46      24.955  -6.669   6.572  1.00  0.00      MEMB
ATOM   4647 H22A CHL1   46      24.450  -6.076   5.784  1.00  0.00      MEMB
ATOM   4648 H22B CHL1   46      25.989  -6.375   6.583  1.00  0.00      MEMB
ATOM   4649  C23 CHL1   46      24.853  -7.998   6.097  1.00  0.00      MEMB
ATOM   4650 H23A CHL1   46      25.367  -8.336   7.001  1.00  0.00      MEMB
ATOM   4651 H23B CHL1   46      23.780  -8.215   6.091  1.00  0.00      MEMB
ATOM   4652  C24 CHL1   46      25.548  -8.367   4.791  1.00  0.00      MEMB
ATOM   4653 H24A CHL1   46      24.889  -8.198   3.931  1.00  0.00      MEMB
ATOM   4654 H24B CHL1   46      26.430  -7.771   4.537  1.00  0.00      MEMB
ATOM   4655  C25 CHL1   46      26.204  -9.691   4.892  1.00  0.00      MEMB
ATOM   4656  H25 CHL1   46      26.810  -9.635   5.833  1.00  0.00      MEMB
ATOM   4657  C26 CHL1   46      25.125 -10.755   4.984  1.00  0.00      MEMB
ATOM   4658 H26A CHL1   46      24.530 -10.671   5.921  1.00  0.00      MEMB
ATOM   4659 H26B CHL1   46      24.428 -10.702   4.117  1.00  0.00      MEMB
ATOM   4660 H26C CHL1   46      25.628 -11.735   4.970  1.00  0.00      MEMB
ATOM   4661  C27 CHL1   46      27.180  -9.937   3.735  1.00  0.00      MEMB
ATOM   4662 H27A CHL1   46      26.691  -9.848   2.742  1.00  0.00      MEMB
ATOM   4663 H27B CHL1   46      28.044  -9.252   3.740  1.00  0.00      MEMB
ATOM   4664 H27C CHL1   46      27.623 -10.940   3.879  1.00  0.00      MEMB
ATOM   4665  N   POPC   47      18.964  20.452  20.131  1.00  0.00      MEMB
ATOM   4666  C12 POPC   47      17.607  20.793  19.572  1.00  0.00      MEMB
ATOM   4667 H12A POPC   47      17.121  21.279  20.397  1.00  0.00      MEMB
ATOM   4668 H12B POPC   47      17.147  19.886  19.247  1.00  0.00      MEMB
ATOM   4669  C13 POPC   47      19.820  20.139  19.004  1.00  0.00      MEMB
ATOM   4670 H13A POPC   47      19.765  20.883  18.202  1.00  0.00      MEMB
ATOM   4671 H13B POPC   47      20.865  20.128  19.322  1.00  0.00      MEMB
ATOM   4672 H13C POPC   47      19.647  19.166  18.539  1.00  0.00      MEMB
ATOM   4673  C14 POPC   47      19.521  21.653  20.853  1.00  0.00      MEMB
ATOM   4674 H14A POPC   47      19.773  22.402  20.101  1.00  0.00      MEMB
ATOM   4675 H14B POPC   47      18.824  22.142  21.527  1.00  0.00      MEMB
ATOM   4676 H14C POPC   47      20.431  21.414  21.391  1.00  0.00      MEMB
ATOM   4677  C15 POPC   47      18.859  19.325  21.106  1.00  0.00      MEMB
ATOM   4678 H15A POPC   47      18.402  18.454  20.666  1.00  0.00      MEMB
ATOM   4679 H15B POPC   47      18.296  19.696  21.955  1.00  0.00      MEMB
ATOM   4680 H15C POPC   47      19.819  18.963  21.445  1.00  0.00      MEMB
ATOM   4681  C11 POPC   47      17.448  21.788  18.413  1.00  0.00      MEMB
ATOM   4682 H11A POPC   47      16.366  21.962  18.182  1.00  0.00      MEMB
ATOM   4683 H11B POPC   47      17.914  21.380  17.486  1.00  0.00      MEMB
ATOM   4684  P   POPC   47      18.242  24.251  18.014  1.00  0.00      MEMB
ATOM   4685  O13 POPC   47      19.639  24.229  17.531  1.00  0.00      MEMB
ATOM   4686  O14 POPC   47      17.735  25.417  18.789  1.00  0.00      MEMB
ATOM   4687  O12 POPC   47      18.036  22.978  18.881  1.00  0.00      MEMB
ATOM   4688  O11 POPC   47      17.282  23.975  16.800  1.00  0.00      MEMB
ATOM   4689  C1  POPC   47      16.866  25.075  16.001  1.00  0.00      MEMB
ATOM   4690  HA  POPC   47      17.593  25.923  15.949  1.00  0.00      MEMB
ATOM   4691  HB  POPC   47      15.935  25.493  16.440  1.00  0.00      MEMB
ATOM   4692  C2  POPC   47      16.510  24.597  14.582  1.00  0.00      MEMB
ATOM   4693  HS  POPC   47      15.408  24.487  14.649  1.00  0.00      MEMB
ATOM   4694  O21 POPC   47      17.189  23.402  14.193  1.00  0.00      MEMB
ATOM   4695  C21 POPC   47      16.600  22.275  14.412  1.00  0.00      MEMB
ATOM   4696  O22 POPC   47      15.501  22.074  14.916  1.00  0.00      MEMB
ATOM   4697  C22 POPC   47      17.476  21.244  13.735  1.00  0.00      MEMB
ATOM   4698  H2R POPC   47      17.762  20.451  14.470  1.00  0.00      MEMB
ATOM   4699  H2S POPC   47      18.392  21.677  13.342  1.00  0.00      MEMB
ATOM   4700  C3  POPC   47      16.806  25.643  13.508  1.00  0.00      MEMB
ATOM   4701  HX  POPC   47      16.363  26.581  13.861  1.00  0.00      MEMB
ATOM   4702  HY  POPC   47      16.385  25.268  12.539  1.00  0.00      MEMB
ATOM   4703  O31 POPC   47      18.181  25.899  13.475  1.00  0.00      MEMB
ATOM   4704  C31 POPC   47      18.790  25.647  12.365  1.00  0.00      MEMB
ATOM   4705  O32 POPC   47      18.457  25.934  11.230  1.00  0.00      MEMB
ATOM   4706  C32 POPC   47      20.012  24.992  12.871  1.00  0.00      MEMB
ATOM   4707  H2X POPC   47      20.107  24.274  13.649  1.00  0.00      MEMB
ATOM   4708  H2Y POPC   47      20.274  25.896  13.529  1.00  0.00      MEMB
ATOM   4709  C23 POPC   47      16.715  20.779  12.512  1.00  0.00      MEMB
ATOM   4710  H3R POPC   47      15.709  21.185  12.318  1.00  0.00      MEMB
ATOM   4711  H3S POPC   47      16.598  19.941  13.120  1.00  0.00      MEMB
ATOM   4712  C24 POPC   47      17.407  20.212  11.305  1.00  0.00      MEMB
ATOM   4713  H4R POPC   47      16.695  19.477  10.877  1.00  0.00      MEMB
ATOM   4714  H4S POPC   47      18.310  19.706  11.635  1.00  0.00      MEMB
ATOM   4715  C25 POPC   47      17.828  21.272  10.324  1.00  0.00      MEMB
ATOM   4716  H5R POPC   47      18.587  20.960   9.575  1.00  0.00      MEMB
ATOM   4717  H5S POPC   47      18.291  22.057  10.936  1.00  0.00      MEMB
ATOM   4718  C26 POPC   47      16.630  21.796   9.559  1.00  0.00      MEMB
ATOM   4719  H6R POPC   47      15.689  21.649  10.121  1.00  0.00      MEMB
ATOM   4720  H6S POPC   47      16.537  21.161   8.656  1.00  0.00      MEMB
ATOM   4721  C27 POPC   47      16.814  23.262   9.181  1.00  0.00      MEMB
ATOM   4722  H7R POPC   47      17.707  23.307   8.519  1.00  0.00      MEMB
ATOM   4723  H7S POPC   47      17.108  23.865  10.074  1.00  0.00      MEMB
ATOM   4724  C28 POPC   47      15.613  23.891   8.441  1.00  0.00      MEMB
ATOM   4725  H8R POPC   47      15.849  24.981   8.437  1.00  0.00      MEMB
ATOM   4726  H8S POPC   47      14.633  23.778   8.948  1.00  0.00      MEMB
ATOM   4727  C29 POPC   47      15.425  23.332   7.056  1.00  0.00      MEMB
ATOM   4728  H91 POPC   47      15.190  22.270   6.954  1.00  0.00      MEMB
ATOM   4729 C210 POPC   47      15.542  24.014   5.932  1.00  0.00      MEMB
ATOM   4730 H101 POPC   47      15.448  23.535   4.957  1.00  0.00      MEMB
ATOM   4731 C211 POPC   47      15.877  25.427   5.822  1.00  0.00      MEMB
ATOM   4732 H11R POPC   47      16.209  25.990   6.736  1.00  0.00      MEMB
ATOM   4733 H11S POPC   47      14.924  25.961   5.595  1.00  0.00      MEMB
ATOM   4734 C212 POPC   47      17.004  25.564   4.731  1.00  0.00      MEMB
ATOM   4735 H12R POPC   47      17.958  25.122   4.826  1.00  0.00      MEMB
ATOM   4736 H12S POPC   47      17.489  26.448   5.148  1.00  0.00      MEMB
ATOM   4737 C213 POPC   47      16.717  25.561   3.169  1.00  0.00      MEMB
ATOM   4738 H13R POPC   47      16.191  24.597   2.978  1.00  0.00      MEMB
ATOM   4739 H13S POPC   47      17.327  26.053   2.403  1.00  0.00      MEMB
ATOM   4740 C214 POPC   47      15.833  26.688   2.603  1.00  0.00      MEMB
ATOM   4741 H14R POPC   47      15.838  27.581   2.355  1.00  0.00      MEMB
ATOM   4742 H14S POPC   47      15.270  26.331   3.718  1.00  0.00      MEMB
ATOM   4743 C215 POPC   47      14.340  26.788   0.451  1.00  0.00      MEMB
ATOM   4744 H15R POPC   47      13.428  27.188   0.892  1.00  0.00      MEMB
ATOM   4745 H15S POPC   47      14.192  25.532   0.164  1.00  0.00      MEMB
ATOM   4746 C216 POPC   47      15.405  26.697  -0.394  1.00  0.00      MEMB
ATOM   4747 H16R POPC   47      14.833  26.267  -1.281  1.00  0.00      MEMB
ATOM   4748 H16S POPC   47      16.133  25.964   0.136  1.00  0.00      MEMB
ATOM   4749 C217 POPC   47      16.003  27.958  -0.079  1.00  0.00      MEMB
ATOM   4750 H17R POPC   47      16.745  28.003   0.760  1.00  0.00      MEMB
ATOM   4751 H17S POPC   47      15.207  28.685   0.236  1.00  0.00      MEMB
ATOM   4752 C218 POPC   47      16.796  28.192  -1.279  1.00  0.00      MEMB
ATOM   4753 H18R POPC   47      17.535  28.940  -0.912  1.00  0.00      MEMB
ATOM   4754 H18S POPC   47      16.137  28.556  -2.096  1.00  0.00      MEMB
ATOM   4755 H18T POPC   47      17.335  27.373  -1.709  1.00  0.00      MEMB
ATOM   4756  C33 POPC   47      20.965  24.310  11.854  1.00  0.00      MEMB
ATOM   4757  H3X POPC   47      22.017  24.446  12.121  1.00  0.00      MEMB
ATOM   4758  H3Y POPC   47      20.815  24.603  10.822  1.00  0.00      MEMB
ATOM   4759  C34 POPC   47      20.786  22.988  11.379  1.00  0.00      MEMB
ATOM   4760  H4X POPC   47      19.769  23.113  10.971  1.00  0.00      MEMB
ATOM   4761  H4Y POPC   47      21.045  22.482  12.277  1.00  0.00      MEMB
ATOM   4762  C35 POPC   47      21.662  22.538  10.297  1.00  0.00      MEMB
ATOM   4763  H5X POPC   47      22.755  22.443  10.342  1.00  0.00      MEMB
ATOM   4764  H5Y POPC   47      21.294  23.206   9.514  1.00  0.00      MEMB
ATOM   4765  C36 POPC   47      21.403  21.250   9.859  1.00  0.00      MEMB
ATOM   4766  H6X POPC   47      20.521  21.477   9.208  1.00  0.00      MEMB
ATOM   4767  H6Y POPC   47      21.179  20.703  10.751  1.00  0.00      MEMB
ATOM   4768  C37 POPC   47      22.603  20.830   9.141  1.00  0.00      MEMB
ATOM   4769  H7X POPC   47      22.699  19.801   8.855  1.00  0.00      MEMB
ATOM   4770  H7Y POPC   47      23.606  20.590   9.548  1.00  0.00      MEMB
ATOM   4771  C38 POPC   47      22.388  21.797   7.969  1.00  0.00      MEMB
ATOM   4772  H8X POPC   47      23.246  21.213   7.690  1.00  0.00      MEMB
ATOM   4773  H8Y POPC   47      23.337  21.855   7.574  1.00  0.00      MEMB
ATOM   4774  C39 POPC   47      20.961  22.017   7.089  1.00  0.00      MEMB
ATOM   4775  H9X POPC   47      21.250  22.035   6.197  1.00  0.00      MEMB
ATOM   4776  H9Y POPC   47      20.838  22.991   7.317  1.00  0.00      MEMB
ATOM   4777 C310 POPC   47      19.959  21.013   6.321  1.00  0.00      MEMB
ATOM   4778 H10X POPC   47      19.673  20.532   7.268  1.00  0.00      MEMB
ATOM   4779 H10Y POPC   47      20.491  20.435   5.494  1.00  0.00      MEMB
ATOM   4780 C311 POPC   47      18.799  21.244   5.701  1.00  0.00      MEMB
ATOM   4781 H11X POPC   47      18.837  22.224   6.200  1.00  0.00      MEMB
ATOM   4782 H11Y POPC   47      18.239  20.397   6.171  1.00  0.00      MEMB
ATOM   4783 C312 POPC   47      19.110  21.049   4.250  1.00  0.00      MEMB
ATOM   4784 H12X POPC   47      19.324  19.982   3.970  1.00  0.00      MEMB
ATOM   4785 H12Y POPC   47      20.005  21.583   3.986  1.00  0.00      MEMB
ATOM   4786 C313 POPC   47      18.034  21.789   3.657  1.00  0.00      MEMB
ATOM   4787 H13X POPC   47      18.075  22.855   3.977  1.00  0.00      MEMB
ATOM   4788 H13Y POPC   47      17.144  21.323   4.134  1.00  0.00      MEMB
ATOM   4789 C314 POPC   47      18.009  21.585   2.176  1.00  0.00      MEMB
ATOM   4790 H14X POPC   47      17.035  22.004   1.894  1.00  0.00      MEMB
ATOM   4791 H14Y POPC   47      17.905  20.491   2.037  1.00  0.00      MEMB
ATOM   4792 C315 POPC   47      19.172  22.146   1.321  1.00  0.00      MEMB
ATOM   4793 H15X POPC   47      20.110  21.652   1.581  1.00  0.00      MEMB
ATOM   4794 H15Y POPC   47      19.288  23.256   1.446  1.00  0.00      MEMB
ATOM   4795 C316 POPC   47      18.937  21.858  -0.137  1.00  0.00      MEMB
ATOM   4796 H16X POPC   47      19.629  22.239  -0.911  1.00  0.00      MEMB
ATOM   4797 H16Y POPC   47      18.077  22.539  -0.151  1.00  0.00      MEMB
ATOM   4798 H16Z POPC   47      18.635  20.807  -0.374  1.00  0.00      MEMB
ATOM   4799  N   POPC   48      -2.825  28.553  20.760  1.00  0.00      MEMB
ATOM   4800  C12 POPC   48      -4.073  29.391  20.778  1.00  0.00      MEMB
ATOM   4801 H12A POPC   48      -3.820  30.244  21.406  1.00  0.00      MEMB
ATOM   4802 H12B POPC   48      -4.886  28.869  21.239  1.00  0.00      MEMB
ATOM   4803  C13 POPC   48      -1.841  29.221  19.853  1.00  0.00      MEMB
ATOM   4804 H13A POPC   48      -0.956  28.614  19.729  1.00  0.00      MEMB
ATOM   4805 H13B POPC   48      -2.260  29.388  18.857  1.00  0.00      MEMB
ATOM   4806 H13C POPC   48      -1.646  30.202  20.257  1.00  0.00      MEMB
ATOM   4807  C14 POPC   48      -2.288  28.573  22.143  1.00  0.00      MEMB
ATOM   4808 H14A POPC   48      -1.231  28.358  22.158  1.00  0.00      MEMB
ATOM   4809 H14B POPC   48      -2.417  29.574  22.564  1.00  0.00      MEMB
ATOM   4810 H14C POPC   48      -2.830  27.882  22.772  1.00  0.00      MEMB
ATOM   4811  C15 POPC   48      -3.073  27.138  20.347  1.00  0.00      MEMB
ATOM   4812 H15A POPC   48      -3.966  26.764  20.823  1.00  0.00      MEMB
ATOM   4813 H15B POPC   48      -2.228  26.522  20.620  1.00  0.00      MEMB
ATOM   4814 H15C POPC   48      -3.215  27.062  19.264  1.00  0.00      MEMB
ATOM   4815  C11 POPC   48      -4.728  29.841  19.459  1.00  0.00      MEMB
ATOM   4816 H11A POPC   48      -4.095  30.587  18.929  1.00  0.00      MEMB
ATOM   4817 H11B POPC   48      -5.633  30.404  19.810  1.00  0.00      MEMB
ATOM   4818  P   POPC   48      -5.366  28.610  17.132  1.00  0.00      MEMB
ATOM   4819  O13 POPC   48      -6.774  28.969  16.840  1.00  0.00      MEMB
ATOM   4820  O14 POPC   48      -4.864  27.354  16.545  1.00  0.00      MEMB
ATOM   4821  O12 POPC   48      -5.076  28.681  18.687  1.00  0.00      MEMB
ATOM   4822  O11 POPC   48      -4.384  29.712  16.665  1.00  0.00      MEMB
ATOM   4823  C1  POPC   48      -4.893  30.970  16.522  1.00  0.00      MEMB
ATOM   4824  HA  POPC   48      -4.949  31.591  17.452  1.00  0.00      MEMB
ATOM   4825  HB  POPC   48      -5.910  31.039  15.997  1.00  0.00      MEMB
ATOM   4826  C2  POPC   48      -3.988  31.723  15.682  1.00  0.00      MEMB
ATOM   4827  HS  POPC   48      -4.723  32.409  15.804  1.00  0.00      MEMB
ATOM   4828  O21 POPC   48      -3.757  31.006  14.450  1.00  0.00      MEMB
ATOM   4829  C21 POPC   48      -4.692  30.974  13.490  1.00  0.00      MEMB
ATOM   4830  O22 POPC   48      -5.799  31.458  13.428  1.00  0.00      MEMB
ATOM   4831  C22 POPC   48      -4.126  30.376  12.268  1.00  0.00      MEMB
ATOM   4832  H2R POPC   48      -3.782  29.399  12.550  1.00  0.00      MEMB
ATOM   4833  H2S POPC   48      -3.251  30.941  11.984  1.00  0.00      MEMB
ATOM   4834  C3  POPC   48      -2.631  32.285  16.205  1.00  0.00      MEMB
ATOM   4835  HX  POPC   48      -2.924  32.831  17.138  1.00  0.00      MEMB
ATOM   4836  HY  POPC   48      -2.166  33.131  15.607  1.00  0.00      MEMB
ATOM   4837  O31 POPC   48      -1.758  31.218  16.464  1.00  0.00      MEMB
ATOM   4838  C31 POPC   48      -1.126  30.858  15.386  1.00  0.00      MEMB
ATOM   4839  O32 POPC   48      -0.940  31.518  14.379  1.00  0.00      MEMB
ATOM   4840  C32 POPC   48      -0.650  29.454  15.654  1.00  0.00      MEMB
ATOM   4841  H2X POPC   48      -1.478  28.808  16.043  1.00  0.00      MEMB
ATOM   4842  H2Y POPC   48       0.127  29.540  16.447  1.00  0.00      MEMB
ATOM   4843  C23 POPC   48      -5.192  30.339  11.166  1.00  0.00      MEMB
ATOM   4844  H3R POPC   48      -5.511  31.359  10.899  1.00  0.00      MEMB
ATOM   4845  H3S POPC   48      -6.159  29.977  11.521  1.00  0.00      MEMB
ATOM   4846  C24 POPC   48      -4.689  29.475  10.008  1.00  0.00      MEMB
ATOM   4847  H4R POPC   48      -4.914  28.418  10.191  1.00  0.00      MEMB
ATOM   4848  H4S POPC   48      -3.582  29.543   9.999  1.00  0.00      MEMB
ATOM   4849  C25 POPC   48      -5.333  29.726   8.651  1.00  0.00      MEMB
ATOM   4850  H5R POPC   48      -4.718  30.431   8.085  1.00  0.00      MEMB
ATOM   4851  H5S POPC   48      -6.368  30.117   8.806  1.00  0.00      MEMB
ATOM   4852  C26 POPC   48      -5.286  28.526   7.765  1.00  0.00      MEMB
ATOM   4853  H6R POPC   48      -5.882  27.794   8.314  1.00  0.00      MEMB
ATOM   4854  H6S POPC   48      -4.230  28.195   7.646  1.00  0.00      MEMB
ATOM   4855  C27 POPC   48      -5.877  28.653   6.377  1.00  0.00      MEMB
ATOM   4856  H7R POPC   48      -5.973  27.637   6.001  1.00  0.00      MEMB
ATOM   4857  H7S POPC   48      -5.107  29.224   5.825  1.00  0.00      MEMB
ATOM   4858  C28 POPC   48      -7.331  29.172   6.308  1.00  0.00      MEMB
ATOM   4859  H8R POPC   48      -7.346  29.938   7.074  1.00  0.00      MEMB
ATOM   4860  H8S POPC   48      -8.031  28.734   6.960  1.00  0.00      MEMB
ATOM   4861  C29 POPC   48      -8.162  29.428   5.033  1.00  0.00      MEMB
ATOM   4862  H91 POPC   48      -7.889  28.497   4.441  1.00  0.00      MEMB
ATOM   4863 C210 POPC   48      -8.474  30.589   4.230  1.00  0.00      MEMB
ATOM   4864 H101 POPC   48      -8.565  30.325   3.175  1.00  0.00      MEMB
ATOM   4865 C211 POPC   48      -8.144  32.241   4.112  1.00  0.00      MEMB
ATOM   4866 H11R POPC   48      -7.899  32.827   5.000  1.00  0.00      MEMB
ATOM   4867 H11S POPC   48      -9.047  32.701   4.178  1.00  0.00      MEMB
ATOM   4868 C212 POPC   48      -6.813  33.138   3.314  1.00  0.00      MEMB
ATOM   4869 H12R POPC   48      -7.079  34.101   3.526  1.00  0.00      MEMB
ATOM   4870 H12S POPC   48      -7.027  33.007   2.216  1.00  0.00      MEMB
ATOM   4871 C213 POPC   48      -4.983  32.929   3.634  1.00  0.00      MEMB
ATOM   4872 H13R POPC   48      -4.874  33.476   2.911  1.00  0.00      MEMB
ATOM   4873 H13S POPC   48      -4.376  31.921   3.550  1.00  0.00      MEMB
ATOM   4874 C214 POPC   48      -3.982  33.000   4.758  1.00  0.00      MEMB
ATOM   4875 H14R POPC   48      -3.010  32.850   4.197  1.00  0.00      MEMB
ATOM   4876 H14S POPC   48      -3.815  32.180   5.445  1.00  0.00      MEMB
ATOM   4877 C215 POPC   48      -4.772  34.002   5.436  1.00  0.00      MEMB
ATOM   4878 H15R POPC   48      -4.078  34.372   6.215  1.00  0.00      MEMB
ATOM   4879 H15S POPC   48      -5.843  34.030   5.803  1.00  0.00      MEMB
ATOM   4880 C216 POPC   48      -5.128  34.841   4.340  1.00  0.00      MEMB
ATOM   4881 H16R POPC   48      -5.285  35.596   5.339  1.00  0.00      MEMB
ATOM   4882 H16S POPC   48      -5.810  35.236   3.694  1.00  0.00      MEMB
ATOM   4883 C217 POPC   48      -3.436  35.012   2.809  1.00  0.00      MEMB
ATOM   4884 H17R POPC   48      -3.442  34.192   2.450  1.00  0.00      MEMB
ATOM   4885 H17S POPC   48      -2.289  34.976   3.175  1.00  0.00      MEMB
ATOM   4886 C218 POPC   48      -3.146  36.385   2.078  1.00  0.00      MEMB
ATOM   4887 H18R POPC   48      -4.051  36.833   1.722  1.00  0.00      MEMB
ATOM   4888 H18S POPC   48      -2.152  36.506   1.841  1.00  0.00      MEMB
ATOM   4889 H18T POPC   48      -2.950  37.215   2.837  1.00  0.00      MEMB
ATOM   4890  C33 POPC   48       0.002  28.943  14.360  1.00  0.00      MEMB
ATOM   4891  H3X POPC   48       0.688  28.128  14.646  1.00  0.00      MEMB
ATOM   4892  H3Y POPC   48       0.626  29.733  13.886  1.00  0.00      MEMB
ATOM   4893  C34 POPC   48      -0.953  28.438  13.271  1.00  0.00      MEMB
ATOM   4894  H4X POPC   48      -1.692  29.221  12.993  1.00  0.00      MEMB
ATOM   4895  H4Y POPC   48      -1.533  27.569  13.645  1.00  0.00      MEMB
ATOM   4896  C35 POPC   48      -0.236  28.115  11.948  1.00  0.00      MEMB
ATOM   4897  H5X POPC   48       0.359  27.184  12.010  1.00  0.00      MEMB
ATOM   4898  H5Y POPC   48       0.473  28.925  11.651  1.00  0.00      MEMB
ATOM   4899  C36 POPC   48      -1.253  27.959  10.820  1.00  0.00      MEMB
ATOM   4900  H6X POPC   48      -1.601  28.978  10.557  1.00  0.00      MEMB
ATOM   4901  H6Y POPC   48      -2.133  27.377  11.188  1.00  0.00      MEMB
ATOM   4902  C37 POPC   48      -0.653  27.304   9.571  1.00  0.00      MEMB
ATOM   4903  H7X POPC   48      -0.329  26.277   9.866  1.00  0.00      MEMB
ATOM   4904  H7Y POPC   48       0.213  27.865   9.159  1.00  0.00      MEMB
ATOM   4905  C38 POPC   48      -1.663  27.234   8.433  1.00  0.00      MEMB
ATOM   4906  H8X POPC   48      -1.829  28.199   7.921  1.00  0.00      MEMB
ATOM   4907  H8Y POPC   48      -2.597  26.851   8.897  1.00  0.00      MEMB
ATOM   4908  C39 POPC   48      -1.260  26.293   7.328  1.00  0.00      MEMB
ATOM   4909  H9X POPC   48      -1.456  25.345   7.851  1.00  0.00      MEMB
ATOM   4910  H9Y POPC   48      -0.171  26.333   7.134  1.00  0.00      MEMB
ATOM   4911 C310 POPC   48      -2.098  26.459   6.031  1.00  0.00      MEMB
ATOM   4912 H10X POPC   48      -3.158  26.309   6.254  1.00  0.00      MEMB
ATOM   4913 H10Y POPC   48      -2.050  25.708   5.225  1.00  0.00      MEMB
ATOM   4914 C311 POPC   48      -1.704  27.633   5.162  1.00  0.00      MEMB
ATOM   4915 H11X POPC   48      -0.675  27.444   4.770  1.00  0.00      MEMB
ATOM   4916 H11Y POPC   48      -1.688  28.545   5.774  1.00  0.00      MEMB
ATOM   4917 C312 POPC   48      -2.695  27.747   4.002  1.00  0.00      MEMB
ATOM   4918 H12X POPC   48      -3.725  27.576   4.388  1.00  0.00      MEMB
ATOM   4919 H12Y POPC   48      -2.533  26.869   3.361  1.00  0.00      MEMB
ATOM   4920 C313 POPC   48      -2.593  29.058   3.197  1.00  0.00      MEMB
ATOM   4921 H13X POPC   48      -1.532  29.441   3.148  1.00  0.00      MEMB
ATOM   4922 H13Y POPC   48      -3.272  29.790   3.641  1.00  0.00      MEMB
ATOM   4923 C314 POPC   48      -3.155  29.017   1.772  1.00  0.00      MEMB
ATOM   4924 H14X POPC   48      -2.350  28.563   1.464  1.00  0.00      MEMB
ATOM   4925 H14Y POPC   48      -3.041  29.864   1.103  1.00  0.00      MEMB
ATOM   4926 C315 POPC   48      -4.341  28.120   1.397  1.00  0.00      MEMB
ATOM   4927 H15X POPC   48      -4.553  27.437   2.225  1.00  0.00      MEMB
ATOM   4928 H15Y POPC   48      -4.222  27.638   0.412  1.00  0.00      MEMB
ATOM   4929 C316 POPC   48      -5.571  28.708   0.944  1.00  0.00      MEMB
ATOM   4930 H16X POPC   48      -6.496  28.197   0.811  1.00  0.00      MEMB
ATOM   4931 H16Y POPC   48      -5.325  29.510   0.200  1.00  0.00      MEMB
ATOM   4932 H16Z POPC   48      -5.848  29.035   1.906  1.00  0.00      MEMB
ATOM   4933  C3  CHL1   49     -28.697  -3.184  17.419  1.00  0.00      MEMB
ATOM   4934  H3  CHL1   49     -28.323  -2.173  17.710  1.00  0.00      MEMB
ATOM   4935  O3  CHL1   49     -29.227  -3.871  18.554  1.00  0.00      MEMB
ATOM   4936  H3' CHL1   49     -28.501  -4.037  19.196  1.00  0.00      MEMB
ATOM   4937  C4  CHL1   49     -29.867  -3.108  16.448  1.00  0.00      MEMB
ATOM   4938  H4A CHL1   49     -30.290  -4.133  16.379  1.00  0.00      MEMB
ATOM   4939  H4B CHL1   49     -30.639  -2.451  16.893  1.00  0.00      MEMB
ATOM   4940  C5  CHL1   49     -29.539  -2.664  15.058  1.00  0.00      MEMB
ATOM   4941  C6  CHL1   49     -30.183  -1.622  14.520  1.00  0.00      MEMB
ATOM   4942  H6  CHL1   49     -30.937  -1.084  15.096  1.00  0.00      MEMB
ATOM   4943  C7  CHL1   49     -29.992  -1.132  13.129  1.00  0.00      MEMB
ATOM   4944  H7A CHL1   49     -30.957  -0.934  12.607  1.00  0.00      MEMB
ATOM   4945  H7B CHL1   49     -29.390  -0.200  13.199  1.00  0.00      MEMB
ATOM   4946  C8  CHL1   49     -29.242  -2.154  12.277  1.00  0.00      MEMB
ATOM   4947  H8  CHL1   49     -29.940  -2.963  11.970  1.00  0.00      MEMB
ATOM   4948  C14 CHL1   49     -28.738  -1.460  11.026  1.00  0.00      MEMB
ATOM   4949  H14 CHL1   49     -27.967  -0.736  11.416  1.00  0.00      MEMB
ATOM   4950  C15 CHL1   49     -29.689  -0.637  10.162  1.00  0.00      MEMB
ATOM   4951 H15A CHL1   49     -30.602  -1.240   9.995  1.00  0.00      MEMB
ATOM   4952 H15B CHL1   49     -29.901   0.358  10.597  1.00  0.00      MEMB
ATOM   4953  C16 CHL1   49     -28.978  -0.509   8.820  1.00  0.00      MEMB
ATOM   4954 H16A CHL1   49     -29.563  -0.997   8.029  1.00  0.00      MEMB
ATOM   4955 H16B CHL1   49     -28.866   0.552   8.552  1.00  0.00      MEMB
ATOM   4956  C17 CHL1   49     -27.683  -1.336   8.979  1.00  0.00      MEMB
ATOM   4957  H17 CHL1   49     -27.066  -0.527   9.424  1.00  0.00      MEMB
ATOM   4958  C13 CHL1   49     -28.053  -2.372  10.035  1.00  0.00      MEMB
ATOM   4959  C18 CHL1   49     -28.910  -3.417   9.395  1.00  0.00      MEMB
ATOM   4960 H18A CHL1   49     -29.665  -2.930   8.774  1.00  0.00      MEMB
ATOM   4961 H18B CHL1   49     -28.306  -4.110   8.769  1.00  0.00      MEMB
ATOM   4962 H18C CHL1   49     -29.365  -3.993  10.217  1.00  0.00      MEMB
ATOM   4963  C12 CHL1   49     -27.077  -3.158  10.810  1.00  0.00      MEMB
ATOM   4964 H12A CHL1   49     -26.401  -3.846  10.276  1.00  0.00      MEMB
ATOM   4965 H12B CHL1   49     -26.721  -2.215  11.196  1.00  0.00      MEMB
ATOM   4966  C11 CHL1   49     -27.372  -3.755  12.141  1.00  0.00      MEMB
ATOM   4967 H11A CHL1   49     -28.051  -4.532  11.807  1.00  0.00      MEMB
ATOM   4968 H11B CHL1   49     -26.451  -4.210  12.580  1.00  0.00      MEMB
ATOM   4969  C9  CHL1   49     -28.069  -2.764  13.059  1.00  0.00      MEMB
ATOM   4970  H9  CHL1   49     -27.404  -1.895  13.326  1.00  0.00      MEMB
ATOM   4971  C10 CHL1   49     -28.441  -3.465  14.363  1.00  0.00      MEMB
ATOM   4972  C19 CHL1   49     -28.986  -4.874  14.030  1.00  0.00      MEMB
ATOM   4973 H19A CHL1   49     -29.901  -4.747  13.412  1.00  0.00      MEMB
ATOM   4974 H19B CHL1   49     -28.305  -5.571  13.490  1.00  0.00      MEMB
ATOM   4975 H19C CHL1   49     -29.224  -5.393  14.969  1.00  0.00      MEMB
ATOM   4976  C1  CHL1   49     -27.206  -3.584  15.297  1.00  0.00      MEMB
ATOM   4977  H1A CHL1   49     -26.515  -4.324  14.838  1.00  0.00      MEMB
ATOM   4978  H1B CHL1   49     -26.641  -2.626  15.307  1.00  0.00      MEMB
ATOM   4979  C2  CHL1   49     -27.575  -3.995  16.754  1.00  0.00      MEMB
ATOM   4980  H2A CHL1   49     -26.701  -3.946  17.435  1.00  0.00      MEMB
ATOM   4981  H2B CHL1   49     -27.988  -5.025  16.701  1.00  0.00      MEMB
ATOM   4982  C20 CHL1   49     -27.148  -1.886   7.660  1.00  0.00      MEMB
ATOM   4983  H20 CHL1   49     -27.722  -2.579   7.086  1.00  0.00      MEMB
ATOM   4984  C21 CHL1   49     -26.031  -2.787   7.695  1.00  0.00      MEMB
ATOM   4985 H21A CHL1   49     -25.327  -2.259   8.250  1.00  0.00      MEMB
ATOM   4986 H21B CHL1   49     -25.651  -2.829   6.663  1.00  0.00      MEMB
ATOM   4987 H21C CHL1   49     -25.986  -3.771   8.109  1.00  0.00      MEMB
ATOM   4988  C22 CHL1   49     -26.973  -0.923   6.554  1.00  0.00      MEMB
ATOM   4989 H22A CHL1   49     -26.796  -1.366   5.593  1.00  0.00      MEMB
ATOM   4990 H22B CHL1   49     -27.896  -0.362   6.630  1.00  0.00      MEMB
ATOM   4991  C23 CHL1   49     -25.985   0.040   6.787  1.00  0.00      MEMB
ATOM   4992 H23A CHL1   49     -26.108  -0.042   7.873  1.00  0.00      MEMB
ATOM   4993 H23B CHL1   49     -24.999   0.067   6.770  1.00  0.00      MEMB
ATOM   4994  C24 CHL1   49     -25.145   1.145   5.854  1.00  0.00      MEMB
ATOM   4995 H24A CHL1   49     -24.786   1.010   4.855  1.00  0.00      MEMB
ATOM   4996 H24B CHL1   49     -26.043   0.824   5.483  1.00  0.00      MEMB
ATOM   4997  C25 CHL1   49     -24.549   2.582   6.218  1.00  0.00      MEMB
ATOM   4998  H25 CHL1   49     -24.941   3.255   7.067  1.00  0.00      MEMB
ATOM   4999  C26 CHL1   49     -23.402   2.461   6.915  1.00  0.00      MEMB
ATOM   5000 H26A CHL1   49     -23.451   1.994   7.883  1.00  0.00      MEMB
ATOM   5001 H26B CHL1   49     -22.774   1.808   6.352  1.00  0.00      MEMB
ATOM   5002 H26C CHL1   49     -23.225   3.513   7.219  1.00  0.00      MEMB
ATOM   5003  C27 CHL1   49     -24.575   3.629   5.319  1.00  0.00      MEMB
ATOM   5004 H27A CHL1   49     -23.820   3.469   4.550  1.00  0.00      MEMB
ATOM   5005 H27B CHL1   49     -25.581   3.881   4.905  1.00  0.00      MEMB
ATOM   5006 H27C CHL1   49     -24.457   4.585   5.790  1.00  0.00      MEMB
ATOM   5007  N   POPC   50      -4.474 -27.682  20.598  1.00  0.00      MEMB
ATOM   5008  C12 POPC   50      -5.294 -28.827  20.050  1.00  0.00      MEMB
ATOM   5009 H12A POPC   50      -6.076 -28.448  19.405  1.00  0.00      MEMB
ATOM   5010 H12B POPC   50      -5.763 -29.280  20.911  1.00  0.00      MEMB
ATOM   5011  C13 POPC   50      -4.058 -26.836  19.418  1.00  0.00      MEMB
ATOM   5012 H13A POPC   50      -3.353 -26.045  19.655  1.00  0.00      MEMB
ATOM   5013 H13B POPC   50      -3.588 -27.471  18.669  1.00  0.00      MEMB
ATOM   5014 H13C POPC   50      -4.933 -26.364  18.996  1.00  0.00      MEMB
ATOM   5015  C14 POPC   50      -5.314 -26.825  21.495  1.00  0.00      MEMB
ATOM   5016 H14A POPC   50      -6.213 -26.538  20.961  1.00  0.00      MEMB
ATOM   5017 H14B POPC   50      -5.613 -27.279  22.429  1.00  0.00      MEMB
ATOM   5018 H14C POPC   50      -4.759 -25.921  21.771  1.00  0.00      MEMB
ATOM   5019  C15 POPC   50      -3.243 -28.204  21.271  1.00  0.00      MEMB
ATOM   5020 H15A POPC   50      -3.460 -29.061  21.887  1.00  0.00      MEMB
ATOM   5021 H15B POPC   50      -2.759 -27.459  21.894  1.00  0.00      MEMB
ATOM   5022 H15C POPC   50      -2.567 -28.577  20.502  1.00  0.00      MEMB
ATOM   5023  C11 POPC   50      -4.576 -29.957  19.262  1.00  0.00      MEMB
ATOM   5024 H11A POPC   50      -5.324 -30.512  18.642  1.00  0.00      MEMB
ATOM   5025 H11B POPC   50      -4.219 -30.619  20.084  1.00  0.00      MEMB
ATOM   5026  P   POPC   50      -2.759 -30.477  17.363  1.00  0.00      MEMB
ATOM   5027  O13 POPC   50      -2.751 -31.828  17.943  1.00  0.00      MEMB
ATOM   5028  O14 POPC   50      -1.455 -29.882  17.039  1.00  0.00      MEMB
ATOM   5029  O12 POPC   50      -3.483 -29.516  18.448  1.00  0.00      MEMB
ATOM   5030  O11 POPC   50      -3.654 -30.464  16.058  1.00  0.00      MEMB
ATOM   5031  C1  POPC   50      -4.819 -29.666  15.937  1.00  0.00      MEMB
ATOM   5032  HA  POPC   50      -4.652 -28.665  16.382  1.00  0.00      MEMB
ATOM   5033  HB  POPC   50      -5.646 -30.146  16.495  1.00  0.00      MEMB
ATOM   5034  C2  POPC   50      -5.211 -29.410  14.452  1.00  0.00      MEMB
ATOM   5035  HS  POPC   50      -6.171 -28.836  14.435  1.00  0.00      MEMB
ATOM   5036  O21 POPC   50      -5.366 -30.634  13.716  1.00  0.00      MEMB
ATOM   5037  C21 POPC   50      -6.345 -31.425  14.101  1.00  0.00      MEMB
ATOM   5038  O22 POPC   50      -7.211 -31.165  14.919  1.00  0.00      MEMB
ATOM   5039  C22 POPC   50      -6.232 -32.716  13.306  1.00  0.00      MEMB
ATOM   5040  H2R POPC   50      -7.088 -33.379  13.542  1.00  0.00      MEMB
ATOM   5041  H2S POPC   50      -5.282 -33.212  13.515  1.00  0.00      MEMB
ATOM   5042  C3  POPC   50      -4.141 -28.517  13.762  1.00  0.00      MEMB
ATOM   5043  HX  POPC   50      -3.160 -29.029  13.695  1.00  0.00      MEMB
ATOM   5044  HY  POPC   50      -3.983 -27.611  14.388  1.00  0.00      MEMB
ATOM   5045  O31 POPC   50      -4.592 -28.145  12.457  1.00  0.00      MEMB
ATOM   5046  C31 POPC   50      -3.938 -27.125  11.951  1.00  0.00      MEMB
ATOM   5047  O32 POPC   50      -2.977 -26.553  12.427  1.00  0.00      MEMB
ATOM   5048  C32 POPC   50      -4.603 -26.745  10.667  1.00  0.00      MEMB
ATOM   5049  H2X POPC   50      -4.478 -25.650  10.533  1.00  0.00      MEMB
ATOM   5050  H2Y POPC   50      -5.669 -27.068  10.695  1.00  0.00      MEMB
ATOM   5051  C23 POPC   50      -6.179 -32.478  11.829  1.00  0.00      MEMB
ATOM   5052  H3R POPC   50      -6.197 -33.485  11.317  1.00  0.00      MEMB
ATOM   5053  H3S POPC   50      -5.361 -31.878  11.394  1.00  0.00      MEMB
ATOM   5054  C24 POPC   50      -7.374 -31.753  11.486  1.00  0.00      MEMB
ATOM   5055  H4R POPC   50      -7.540 -30.676  11.489  1.00  0.00      MEMB
ATOM   5056  H4S POPC   50      -8.214 -32.147  12.121  1.00  0.00      MEMB
ATOM   5057  C25 POPC   50      -7.420 -32.145  10.103  1.00  0.00      MEMB
ATOM   5058  H5R POPC   50      -8.152 -31.319   9.742  1.00  0.00      MEMB
ATOM   5059  H5S POPC   50      -7.801 -33.222  10.352  1.00  0.00      MEMB
ATOM   5060  C26 POPC   50      -6.524 -32.229   8.852  1.00  0.00      MEMB
ATOM   5061  H6R POPC   50      -6.891 -32.565   7.813  1.00  0.00      MEMB
ATOM   5062  H6S POPC   50      -5.903 -33.093   9.002  1.00  0.00      MEMB
ATOM   5063  C27 POPC   50      -6.317 -30.818   8.566  1.00  0.00      MEMB
ATOM   5064  H7R POPC   50      -6.053 -30.478   9.586  1.00  0.00      MEMB
ATOM   5065  H7S POPC   50      -7.247 -30.285   8.211  1.00  0.00      MEMB
ATOM   5066  C28 POPC   50      -5.322 -30.779   7.479  1.00  0.00      MEMB
ATOM   5067  H8R POPC   50      -5.362 -29.752   7.090  1.00  0.00      MEMB
ATOM   5068  H8S POPC   50      -5.638 -31.477   6.672  1.00  0.00      MEMB
ATOM   5069  C29 POPC   50      -4.034 -31.182   8.122  1.00  0.00      MEMB
ATOM   5070  H91 POPC   50      -3.780 -30.559   8.991  1.00  0.00      MEMB
ATOM   5071 C210 POPC   50      -3.253 -32.206   7.740  1.00  0.00      MEMB
ATOM   5072 H101 POPC   50      -2.396 -32.455   8.376  1.00  0.00      MEMB
ATOM   5073 C211 POPC   50      -3.549 -33.129   6.578  1.00  0.00      MEMB
ATOM   5074 H11R POPC   50      -4.564 -33.534   6.724  1.00  0.00      MEMB
ATOM   5075 H11S POPC   50      -2.984 -34.092   6.583  1.00  0.00      MEMB
ATOM   5076 C212 POPC   50      -3.478 -32.435   5.195  1.00  0.00      MEMB
ATOM   5077 H12R POPC   50      -2.500 -31.916   5.038  1.00  0.00      MEMB
ATOM   5078 H12S POPC   50      -4.153 -31.576   5.092  1.00  0.00      MEMB
ATOM   5079 C213 POPC   50      -3.732 -33.511   4.096  1.00  0.00      MEMB
ATOM   5080 H13R POPC   50      -4.776 -33.804   4.132  1.00  0.00      MEMB
ATOM   5081 H13S POPC   50      -3.130 -34.437   4.302  1.00  0.00      MEMB
ATOM   5082 C214 POPC   50      -3.245 -33.166   2.692  1.00  0.00      MEMB
ATOM   5083 H14R POPC   50      -3.472 -33.966   1.991  1.00  0.00      MEMB
ATOM   5084 H14S POPC   50      -2.170 -33.341   2.622  1.00  0.00      MEMB
ATOM   5085 C215 POPC   50      -3.691 -31.790   2.185  1.00  0.00      MEMB
ATOM   5086 H15R POPC   50      -3.446 -31.790   1.099  1.00  0.00      MEMB
ATOM   5087 H15S POPC   50      -3.081 -31.022   2.720  1.00  0.00      MEMB
ATOM   5088 C216 POPC   50      -5.192 -31.520   2.323  1.00  0.00      MEMB
ATOM   5089 H16R POPC   50      -5.447 -30.483   2.621  1.00  0.00      MEMB
ATOM   5090 H16S POPC   50      -5.594 -32.138   3.149  1.00  0.00      MEMB
ATOM   5091 C217 POPC   50      -5.949 -31.879   1.058  1.00  0.00      MEMB
ATOM   5092 H17R POPC   50      -5.853 -31.164   0.207  1.00  0.00      MEMB
ATOM   5093 H17S POPC   50      -7.023 -31.821   1.313  1.00  0.00      MEMB
ATOM   5094 C218 POPC   50      -5.646 -33.265   0.547  1.00  0.00      MEMB
ATOM   5095 H18R POPC   50      -6.021 -34.087   1.176  1.00  0.00      MEMB
ATOM   5096 H18S POPC   50      -4.614 -33.496   0.194  1.00  0.00      MEMB
ATOM   5097 H18T POPC   50      -6.307 -33.233  -0.297  1.00  0.00      MEMB
ATOM   5098  C33 POPC   50      -3.879 -27.448   9.531  1.00  0.00      MEMB
ATOM   5099  H3X POPC   50      -3.945 -28.550   9.706  1.00  0.00      MEMB
ATOM   5100  H3Y POPC   50      -2.806 -27.170   9.549  1.00  0.00      MEMB
ATOM   5101  C34 POPC   50      -4.499 -27.056   8.193  1.00  0.00      MEMB
ATOM   5102  H4X POPC   50      -5.603 -26.977   8.335  1.00  0.00      MEMB
ATOM   5103  H4Y POPC   50      -4.216 -27.836   7.450  1.00  0.00      MEMB
ATOM   5104  C35 POPC   50      -4.071 -25.708   7.597  1.00  0.00      MEMB
ATOM   5105  H5X POPC   50      -2.967 -25.589   7.652  1.00  0.00      MEMB
ATOM   5106  H5Y POPC   50      -4.524 -24.892   8.202  1.00  0.00      MEMB
ATOM   5107  C36 POPC   50      -4.514 -25.569   6.125  1.00  0.00      MEMB
ATOM   5108  H6X POPC   50      -4.036 -26.353   5.497  1.00  0.00      MEMB
ATOM   5109  H6Y POPC   50      -4.138 -24.606   5.719  1.00  0.00      MEMB
ATOM   5110  C37 POPC   50      -6.035 -25.424   5.924  1.00  0.00      MEMB
ATOM   5111  H7X POPC   50      -6.194 -24.599   5.189  1.00  0.00      MEMB
ATOM   5112  H7Y POPC   50      -6.527 -25.103   6.870  1.00  0.00      MEMB
ATOM   5113  C38 POPC   50      -6.789 -26.640   5.375  1.00  0.00      MEMB
ATOM   5114  H8X POPC   50      -7.770 -26.253   5.028  1.00  0.00      MEMB
ATOM   5115  H8Y POPC   50      -6.998 -27.366   6.190  1.00  0.00      MEMB
ATOM   5116  C39 POPC   50      -6.116 -27.414   4.229  1.00  0.00      MEMB
ATOM   5117  H9X POPC   50      -6.782 -28.281   4.022  1.00  0.00      MEMB
ATOM   5118  H9Y POPC   50      -5.128 -27.790   4.574  1.00  0.00      MEMB
ATOM   5119 C310 POPC   50      -5.978 -26.641   2.910  1.00  0.00      MEMB
ATOM   5120 H10X POPC   50      -5.098 -25.967   2.965  1.00  0.00      MEMB
ATOM   5121 H10Y POPC   50      -6.870 -25.979   2.848  1.00  0.00      MEMB
ATOM   5122 C311 POPC   50      -6.010 -27.546   1.655  1.00  0.00      MEMB
ATOM   5123 H11X POPC   50      -6.471 -27.005   0.799  1.00  0.00      MEMB
ATOM   5124 H11Y POPC   50      -6.691 -28.393   1.818  1.00  0.00      MEMB
ATOM   5125 C312 POPC   50      -4.716 -28.261   1.302  1.00  0.00      MEMB
ATOM   5126 H12X POPC   50      -4.924 -29.110   0.604  1.00  0.00      MEMB
ATOM   5127 H12Y POPC   50      -4.227 -28.716   2.172  1.00  0.00      MEMB
ATOM   5128 C313 POPC   50      -3.812 -27.386   0.596  1.00  0.00      MEMB
ATOM   5129 H13X POPC   50      -3.147 -26.737   1.257  1.00  0.00      MEMB
ATOM   5130 H13Y POPC   50      -4.523 -26.696   0.060  1.00  0.00      MEMB
ATOM   5131 C314 POPC   50      -3.014 -28.310  -0.242  1.00  0.00      MEMB
ATOM   5132 H14X POPC   50      -3.377 -28.635  -1.231  1.00  0.00      MEMB
ATOM   5133 H14Y POPC   50      -2.383 -29.117   0.188  1.00  0.00      MEMB
ATOM   5134 C315 POPC   50      -2.148 -27.326  -0.430  1.00  0.00      MEMB
ATOM   5135 H15X POPC   50      -1.556 -28.055  -1.200  1.00  0.00      MEMB
ATOM   5136 H15Y POPC   50      -1.489 -26.929   0.397  1.00  0.00      MEMB
ATOM   5137 C316 POPC   50      -2.800 -25.902  -0.824  1.00  0.00      MEMB
ATOM   5138 H16X POPC   50      -3.258 -26.408  -1.792  1.00  0.00      MEMB
ATOM   5139 H16Y POPC   50      -1.951 -25.108  -1.176  1.00  0.00      MEMB
ATOM   5140 H16Z POPC   50      -2.407 -24.979  -0.519  1.00  0.00      MEMB
ATOM   5141  C3  CHL1   51     -19.446 -22.865  17.321  1.00  0.00      MEMB
ATOM   5142  H3  CHL1   51     -19.892 -23.770  16.882  1.00  0.00      MEMB
ATOM   5143  O3  CHL1   51     -19.464 -22.924  18.743  1.00  0.00      MEMB
ATOM   5144  H3' CHL1   51     -19.099 -22.073  19.042  1.00  0.00      MEMB
ATOM   5145  C4  CHL1   51     -18.060 -22.960  16.889  1.00  0.00      MEMB
ATOM   5146  H4A CHL1   51     -17.743 -22.008  17.469  1.00  0.00      MEMB
ATOM   5147  H4B CHL1   51     -17.448 -23.777  17.313  1.00  0.00      MEMB
ATOM   5148  C5  CHL1   51     -18.061 -23.108  15.332  1.00  0.00      MEMB
ATOM   5149  C6  CHL1   51     -17.388 -24.082  14.596  1.00  0.00      MEMB
ATOM   5150  H6  CHL1   51     -16.569 -24.645  15.114  1.00  0.00      MEMB
ATOM   5151  C7  CHL1   51     -17.041 -23.900  13.103  1.00  0.00      MEMB
ATOM   5152  H7A CHL1   51     -16.002 -24.203  12.850  1.00  0.00      MEMB
ATOM   5153  H7B CHL1   51     -17.596 -24.687  12.626  1.00  0.00      MEMB
ATOM   5154  C8  CHL1   51     -17.348 -22.502  12.394  1.00  0.00      MEMB
ATOM   5155  H8  CHL1   51     -16.639 -21.654  12.531  1.00  0.00      MEMB
ATOM   5156  C14 CHL1   51     -17.422 -22.585  10.883  1.00  0.00      MEMB
ATOM   5157  H14 CHL1   51     -18.356 -23.154  10.729  1.00  0.00      MEMB
ATOM   5158  C15 CHL1   51     -16.349 -23.293  10.039  1.00  0.00      MEMB
ATOM   5159 H15A CHL1   51     -15.362 -23.055  10.425  1.00  0.00      MEMB
ATOM   5160 H15B CHL1   51     -16.481 -24.384  10.084  1.00  0.00      MEMB
ATOM   5161  C16 CHL1   51     -16.534 -22.703   8.629  1.00  0.00      MEMB
ATOM   5162 H16A CHL1   51     -15.655 -22.069   8.378  1.00  0.00      MEMB
ATOM   5163 H16B CHL1   51     -16.694 -23.470   7.851  1.00  0.00      MEMB
ATOM   5164  C17 CHL1   51     -17.770 -21.769   8.729  1.00  0.00      MEMB
ATOM   5165  H17 CHL1   51     -18.647 -22.463   8.648  1.00  0.00      MEMB
ATOM   5166  C13 CHL1   51     -17.650 -21.278  10.190  1.00  0.00      MEMB
ATOM   5167  C18 CHL1   51     -16.567 -20.252  10.391  1.00  0.00      MEMB
ATOM   5168 H18A CHL1   51     -16.680 -19.420   9.673  1.00  0.00      MEMB
ATOM   5169 H18B CHL1   51     -16.675 -19.890  11.439  1.00  0.00      MEMB
ATOM   5170 H18C CHL1   51     -15.594 -20.713  10.250  1.00  0.00      MEMB
ATOM   5171  C12 CHL1   51     -18.807 -20.676  10.834  1.00  0.00      MEMB
ATOM   5172 H12A CHL1   51     -18.923 -19.654  10.454  1.00  0.00      MEMB
ATOM   5173 H12B CHL1   51     -19.488 -21.337  10.385  1.00  0.00      MEMB
ATOM   5174  C11 CHL1   51     -19.009 -20.636  12.344  1.00  0.00      MEMB
ATOM   5175 H11A CHL1   51     -18.442 -19.698  12.523  1.00  0.00      MEMB
ATOM   5176 H11B CHL1   51     -20.062 -20.475  12.675  1.00  0.00      MEMB
ATOM   5177  C9  CHL1   51     -18.582 -21.926  13.044  1.00  0.00      MEMB
ATOM   5178  H9  CHL1   51     -19.324 -22.699  12.921  1.00  0.00      MEMB
ATOM   5179  C10 CHL1   51     -18.612 -21.830  14.550  1.00  0.00      MEMB
ATOM   5180  C19 CHL1   51     -17.985 -20.516  14.535  1.00  0.00      MEMB
ATOM   5181 H19A CHL1   51     -18.049 -20.612  15.588  1.00  0.00      MEMB
ATOM   5182 H19B CHL1   51     -16.945 -20.417  14.108  1.00  0.00      MEMB
ATOM   5183 H19C CHL1   51     -18.339 -19.489  14.586  1.00  0.00      MEMB
ATOM   5184  C1  CHL1   51     -19.942 -21.486  15.214  1.00  0.00      MEMB
ATOM   5185  H1A CHL1   51     -20.390 -20.543  14.836  1.00  0.00      MEMB
ATOM   5186  H1B CHL1   51     -20.465 -22.341  14.807  1.00  0.00      MEMB
ATOM   5187  C2  CHL1   51     -20.031 -21.551  16.758  1.00  0.00      MEMB
ATOM   5188  H2A CHL1   51     -21.113 -21.606  16.980  1.00  0.00      MEMB
ATOM   5189  H2B CHL1   51     -19.567 -20.634  17.203  1.00  0.00      MEMB
ATOM   5190  C20 CHL1   51     -17.888 -20.790   7.551  1.00  0.00      MEMB
ATOM   5191  H20 CHL1   51     -16.889 -20.337   7.391  1.00  0.00      MEMB
[truncated: 13,304,016 more chars]
