# Supplementary material for: Planar aggregation of the influenza viral fusion peptide alters membrane structure and hydration, promoting poration
Source: Nat Commun. 2022 Dec 5;13:7336. doi: 10.1038/s41467-022-34576-z (PMC9722698; doi:10.1038/s41467-022-34576-z)
Supplement: Supplementary file 3 — Supplementary Data 1 [file 41467_2022_34576_MOESM3_ESM.zip › PDBs/popc_6FP_final.pdb]

CRYST1  146.211  146.211   81.963  90.00  90.00  90.00 P 1           1
ATOM      1  N   GLY P   1      -2.497  21.676  19.580  0.00  0.00      PROA  
ATOM      2  HT1 GLY P   1      -3.478  21.898  19.316  0.00  0.00      PROA  
ATOM      3  HT2 GLY P   1      -2.076  22.532  19.994  0.00  0.00      PROA  
ATOM      4  HT3 GLY P   1      -2.490  20.969  20.343  0.00  0.00      PROA  
ATOM      5  CA  GLY P   1      -1.757  21.069  18.436  0.00  0.00      PROA  
ATOM      6  HA1 GLY P   1      -2.359  20.276  18.017  0.00  0.00      PROA  
ATOM      7  HA2 GLY P   1      -0.856  20.666  18.874  0.00  0.00      PROA  
ATOM      8  C   GLY P   1      -1.429  21.921  17.232  0.00  0.00      PROA  
ATOM      9  O   GLY P   1      -1.152  23.137  17.300  0.00  0.00      PROA  
ATOM     10  N   LEU P   2      -1.482  21.321  16.001  0.00  0.00      PROA  
ATOM     11  HN  LEU P   2      -1.666  20.341  15.998  0.00  0.00      PROA  
ATOM     12  CA  LEU P   2      -1.231  21.999  14.712  0.00  0.00      PROA  
ATOM     13  HA  LEU P   2      -0.187  22.232  14.566  0.00  0.00      PROA  
ATOM     14  CB  LEU P   2      -1.636  20.886  13.617  0.00  0.00      PROA  
ATOM     15  HB1 LEU P   2      -2.653  20.542  13.903  0.00  0.00      PROA  
ATOM     16  HB2 LEU P   2      -0.889  20.063  13.635  0.00  0.00      PROA  
ATOM     17  CG  LEU P   2      -1.551  21.286  12.118  0.00  0.00      PROA  
ATOM     18  HG  LEU P   2      -2.154  22.214  12.020  0.00  0.00      PROA  
ATOM     19  CD1 LEU P   2      -0.152  21.794  11.768  0.00  0.00      PROA  
ATOM     20 HD11 LEU P   2      -0.157  22.017  10.679  0.00  0.00      PROA  
ATOM     21 HD12 LEU P   2       0.608  21.012  11.979  0.00  0.00      PROA  
ATOM     22 HD13 LEU P   2       0.080  22.701  12.366  0.00  0.00      PROA  
ATOM     23  CD2 LEU P   2      -1.855  20.172  11.130  0.00  0.00      PROA  
ATOM     24 HD21 LEU P   2      -1.792  20.499  10.069  0.00  0.00      PROA  
ATOM     25 HD22 LEU P   2      -2.927  19.920  11.274  0.00  0.00      PROA  
ATOM     26 HD23 LEU P   2      -1.086  19.371  11.139  0.00  0.00      PROA  
ATOM     27  C   LEU P   2      -2.068  23.288  14.357  0.00  0.00      PROA  
ATOM     28  O   LEU P   2      -1.562  24.325  13.822  0.00  0.00      PROA  
ATOM     29  N   PHE P   3      -3.389  23.333  14.703  0.00  0.00      PROA  
ATOM     30  HN  PHE P   3      -3.863  22.590  15.170  0.00  0.00      PROA  
ATOM     31  CA  PHE P   3      -4.213  24.536  14.586  0.00  0.00      PROA  
ATOM     32  HA  PHE P   3      -3.947  25.033  13.665  0.00  0.00      PROA  
ATOM     33  CB  PHE P   3      -5.646  23.999  14.660  0.00  0.00      PROA  
ATOM     34  HB1 PHE P   3      -5.967  23.689  15.677  0.00  0.00      PROA  
ATOM     35  HB2 PHE P   3      -5.770  23.136  13.970  0.00  0.00      PROA  
ATOM     36  CG  PHE P   3      -6.706  25.019  14.153  0.00  0.00      PROA  
ATOM     37  CD1 PHE P   3      -7.202  26.010  15.051  0.00  0.00      PROA  
ATOM     38  HD1 PHE P   3      -6.880  26.080  16.080  0.00  0.00      PROA  
ATOM     39  CE1 PHE P   3      -8.216  26.921  14.715  0.00  0.00      PROA  
ATOM     40  HE1 PHE P   3      -8.556  27.779  15.275  0.00  0.00      PROA  
ATOM     41  CZ  PHE P   3      -8.712  26.862  13.448  0.00  0.00      PROA  
ATOM     42  HZ  PHE P   3      -9.566  27.496  13.262  0.00  0.00      PROA  
ATOM     43  CD2 PHE P   3      -7.323  24.955  12.872  0.00  0.00      PROA  
ATOM     44  HD2 PHE P   3      -7.055  24.251  12.098  0.00  0.00      PROA  
ATOM     45  CE2 PHE P   3      -8.320  25.914  12.556  0.00  0.00      PROA  
ATOM     46  HE2 PHE P   3      -8.846  25.871  11.613  0.00  0.00      PROA  
ATOM     47  C   PHE P   3      -3.882  25.485  15.715  0.00  0.00      PROA  
ATOM     48  O   PHE P   3      -3.920  26.685  15.638  0.00  0.00      PROA  
ATOM     49  N   GLY P   4      -3.396  25.002  16.884  0.00  0.00      PROA  
ATOM     50  HN  GLY P   4      -3.401  24.040  17.148  0.00  0.00      PROA  
ATOM     51  CA  GLY P   4      -2.908  25.752  18.001  0.00  0.00      PROA  
ATOM     52  HA1 GLY P   4      -2.656  25.051  18.783  0.00  0.00      PROA  
ATOM     53  HA2 GLY P   4      -3.626  26.539  18.177  0.00  0.00      PROA  
ATOM     54  C   GLY P   4      -1.625  26.413  17.726  0.00  0.00      PROA  
ATOM     55  O   GLY P   4      -1.434  27.441  18.329  0.00  0.00      PROA  
ATOM     56  N   ALA P   5      -0.776  25.886  16.885  0.00  0.00      PROA  
ATOM     57  HN  ALA P   5      -0.763  24.919  16.640  0.00  0.00      PROA  
ATOM     58  CA  ALA P   5       0.414  26.526  16.324  0.00  0.00      PROA  
ATOM     59  HA  ALA P   5       1.116  26.811  17.094  0.00  0.00      PROA  
ATOM     60  CB  ALA P   5       1.229  25.497  15.494  0.00  0.00      PROA  
ATOM     61  HB1 ALA P   5       2.137  25.942  15.036  0.00  0.00      PROA  
ATOM     62  HB2 ALA P   5       0.619  25.030  14.691  0.00  0.00      PROA  
ATOM     63  HB3 ALA P   5       1.575  24.650  16.124  0.00  0.00      PROA  
ATOM     64  C   ALA P   5       0.106  27.750  15.461  0.00  0.00      PROA  
ATOM     65  O   ALA P   5       0.739  28.774  15.581  0.00  0.00      PROA  
ATOM     66  N   ILE P   6      -0.905  27.557  14.634  0.00  0.00      PROA  
ATOM     67  HN  ILE P   6      -1.259  26.629  14.549  0.00  0.00      PROA  
ATOM     68  CA  ILE P   6      -1.482  28.626  13.688  0.00  0.00      PROA  
ATOM     69  HA  ILE P   6      -0.588  28.937  13.166  0.00  0.00      PROA  
ATOM     70  CB  ILE P   6      -2.521  28.108  12.689  0.00  0.00      PROA  
ATOM     71  HB  ILE P   6      -3.189  27.447  13.280  0.00  0.00      PROA  
ATOM     72  CG2 ILE P   6      -3.475  29.260  12.124  0.00  0.00      PROA  
ATOM     73 HG21 ILE P   6      -4.133  29.650  12.929  0.00  0.00      PROA  
ATOM     74 HG22 ILE P   6      -4.193  28.945  11.337  0.00  0.00      PROA  
ATOM     75 HG23 ILE P   6      -2.808  30.039  11.696  0.00  0.00      PROA  
ATOM     76  CG1 ILE P   6      -1.831  27.346  11.545  0.00  0.00      PROA  
ATOM     77 HG11 ILE P   6      -0.919  26.870  11.964  0.00  0.00      PROA  
ATOM     78 HG12 ILE P   6      -1.738  28.024  10.670  0.00  0.00      PROA  
ATOM     79  CD  ILE P   6      -2.595  26.113  11.015  0.00  0.00      PROA  
ATOM     80  HD1 ILE P   6      -2.384  25.888   9.948  0.00  0.00      PROA  
ATOM     81  HD2 ILE P   6      -3.677  26.342  10.907  0.00  0.00      PROA  
ATOM     82  HD3 ILE P   6      -2.440  25.252  11.701  0.00  0.00      PROA  
ATOM     83  C   ILE P   6      -1.874  29.794  14.539  0.00  0.00      PROA  
ATOM     84  O   ILE P   6      -1.370  30.907  14.280  0.00  0.00      PROA  
ATOM     85  N   ALA P   7      -2.700  29.593  15.561  0.00  0.00      PROA  
ATOM     86  HN  ALA P   7      -3.192  28.736  15.691  0.00  0.00      PROA  
ATOM     87  CA  ALA P   7      -3.162  30.663  16.390  0.00  0.00      PROA  
ATOM     88  HA  ALA P   7      -3.250  31.549  15.778  0.00  0.00      PROA  
ATOM     89  CB  ALA P   7      -4.478  30.248  17.101  0.00  0.00      PROA  
ATOM     90  HB1 ALA P   7      -4.821  31.206  17.547  0.00  0.00      PROA  
ATOM     91  HB2 ALA P   7      -4.370  29.520  17.934  0.00  0.00      PROA  
ATOM     92  HB3 ALA P   7      -5.186  29.849  16.343  0.00  0.00      PROA  
ATOM     93  C   ALA P   7      -2.179  31.225  17.390  0.00  0.00      PROA  
ATOM     94  O   ALA P   7      -2.099  32.439  17.545  0.00  0.00      PROA  
ATOM     95  N   GLY P   8      -1.351  30.336  17.986  0.00  0.00      PROA  
ATOM     96  HN  GLY P   8      -1.524  29.359  17.889  0.00  0.00      PROA  
ATOM     97  CA  GLY P   8      -0.191  30.483  18.850  0.00  0.00      PROA  
ATOM     98  HA1 GLY P   8       0.295  29.543  19.065  0.00  0.00      PROA  
ATOM     99  HA2 GLY P   8      -0.399  31.126  19.693  0.00  0.00      PROA  
ATOM    100  C   GLY P   8       0.870  31.299  18.166  0.00  0.00      PROA  
ATOM    101  O   GLY P   8       1.496  32.235  18.730  0.00  0.00      PROA  
ATOM    102  N   PHE P   9       1.188  30.980  16.894  0.00  0.00      PROA  
ATOM    103  HN  PHE P   9       0.904  30.090  16.546  0.00  0.00      PROA  
ATOM    104  CA  PHE P   9       2.107  31.845  16.119  0.00  0.00      PROA  
ATOM    105  HA  PHE P   9       2.981  31.978  16.740  0.00  0.00      PROA  
ATOM    106  CB  PHE P   9       2.425  31.099  14.743  0.00  0.00      PROA  
ATOM    107  HB1 PHE P   9       1.496  30.718  14.268  0.00  0.00      PROA  
ATOM    108  HB2 PHE P   9       2.928  30.120  14.897  0.00  0.00      PROA  
ATOM    109  CG  PHE P   9       3.311  31.950  13.853  0.00  0.00      PROA  
ATOM    110  CD1 PHE P   9       4.725  31.963  13.941  0.00  0.00      PROA  
ATOM    111  HD1 PHE P   9       5.210  31.194  14.524  0.00  0.00      PROA  
ATOM    112  CE1 PHE P   9       5.497  32.818  13.124  0.00  0.00      PROA  
ATOM    113  HE1 PHE P   9       6.576  32.775  13.137  0.00  0.00      PROA  
ATOM    114  CZ  PHE P   9       4.850  33.736  12.246  0.00  0.00      PROA  
ATOM    115  HZ  PHE P   9       5.480  34.302  11.576  0.00  0.00      PROA  
ATOM    116  CD2 PHE P   9       2.702  32.941  13.028  0.00  0.00      PROA  
ATOM    117  HD2 PHE P   9       1.625  33.017  13.019  0.00  0.00      PROA  
ATOM    118  CE2 PHE P   9       3.453  33.825  12.140  0.00  0.00      PROA  
ATOM    119  HE2 PHE P   9       2.917  34.548  11.543  0.00  0.00      PROA  
ATOM    120  C   PHE P   9       1.629  33.297  15.919  0.00  0.00      PROA  
ATOM    121  O   PHE P   9       2.302  34.241  16.284  0.00  0.00      PROA  
ATOM    122  N   ILE P  10       0.351  33.485  15.500  0.00  0.00      PROA  
ATOM    123  HN  ILE P  10      -0.141  32.729  15.074  0.00  0.00      PROA  
ATOM    124  CA  ILE P  10      -0.252  34.827  15.422  0.00  0.00      PROA  
ATOM    125  HA  ILE P  10       0.496  35.385  14.878  0.00  0.00      PROA  
ATOM    126  CB  ILE P  10      -1.653  34.809  14.716  0.00  0.00      PROA  
ATOM    127  HB  ILE P  10      -2.219  34.001  15.228  0.00  0.00      PROA  
ATOM    128  CG2 ILE P  10      -2.334  36.194  14.775  0.00  0.00      PROA  
ATOM    129 HG21 ILE P  10      -2.721  36.529  15.762  0.00  0.00      PROA  
ATOM    130 HG22 ILE P  10      -3.254  36.173  14.152  0.00  0.00      PROA  
ATOM    131 HG23 ILE P  10      -1.656  36.997  14.414  0.00  0.00      PROA  
ATOM    132  CG1 ILE P  10      -1.426  34.344  13.225  0.00  0.00      PROA  
ATOM    133 HG11 ILE P  10      -0.673  33.528  13.244  0.00  0.00      PROA  
ATOM    134 HG12 ILE P  10      -1.062  35.242  12.682  0.00  0.00      PROA  
ATOM    135  CD  ILE P  10      -2.817  33.940  12.798  0.00  0.00      PROA  
ATOM    136  HD1 ILE P  10      -2.832  33.657  11.724  0.00  0.00      PROA  
ATOM    137  HD2 ILE P  10      -3.501  34.804  12.936  0.00  0.00      PROA  
ATOM    138  HD3 ILE P  10      -3.123  33.060  13.404  0.00  0.00      PROA  
ATOM    139  C   ILE P  10      -0.183  35.587  16.797  0.00  0.00      PROA  
ATOM    140  O   ILE P  10       0.000  36.821  16.871  0.00  0.00      PROA  
ATOM    141  N   GLU P  11      -0.515  34.904  17.904  0.00  0.00      PROA  
ATOM    142  HN  GLU P  11      -0.800  33.949  17.914  0.00  0.00      PROA  
ATOM    143  CA  GLU P  11      -0.346  35.358  19.217  0.00  0.00      PROA  
ATOM    144  HA  GLU P  11      -0.810  36.333  19.224  0.00  0.00      PROA  
ATOM    145  CB  GLU P  11      -1.092  34.466  20.220  0.00  0.00      PROA  
ATOM    146  HB1 GLU P  11      -0.826  34.768  21.255  0.00  0.00      PROA  
ATOM    147  HB2 GLU P  11      -0.774  33.402  20.170  0.00  0.00      PROA  
ATOM    148  CG  GLU P  11      -2.659  34.634  20.203  0.00  0.00      PROA  
ATOM    149  HG1 GLU P  11      -3.097  34.010  19.395  0.00  0.00      PROA  
ATOM    150  HG2 GLU P  11      -2.879  35.676  19.885  0.00  0.00      PROA  
ATOM    151  CD  GLU P  11      -3.251  34.487  21.612  0.00  0.00      PROA  
ATOM    152  OE1 GLU P  11      -3.153  33.262  22.053  0.00  0.00      PROA  
ATOM    153  OE2 GLU P  11      -3.811  35.401  22.229  0.00  0.00      PROA  
ATOM    154  C   GLU P  11       1.076  35.864  19.675  0.00  0.00      PROA  
ATOM    155  O   GLU P  11       1.222  37.102  19.916  0.00  0.00      PROA  
ATOM    156  N   GLY P  12       2.094  34.974  19.765  0.00  0.00      PROA  
ATOM    157  HN  GLY P  12       1.900  34.024  19.533  0.00  0.00      PROA  
ATOM    158  CA  GLY P  12       3.314  35.181  20.439  0.00  0.00      PROA  
ATOM    159  HA1 GLY P  12       3.336  34.457  21.240  0.00  0.00      PROA  
ATOM    160  HA2 GLY P  12       3.400  36.178  20.846  0.00  0.00      PROA  
ATOM    161  C   GLY P  12       4.526  34.768  19.613  0.00  0.00      PROA  
ATOM    162  O   GLY P  12       5.616  34.602  20.209  0.00  0.00      PROA  
ATOM    163  N   GLY P  13       4.400  34.541  18.283  0.00  0.00      PROA  
ATOM    164  HN  GLY P  13       3.585  34.828  17.786  0.00  0.00      PROA  
ATOM    165  CA  GLY P  13       5.446  34.128  17.361  0.00  0.00      PROA  
ATOM    166  HA1 GLY P  13       6.379  34.634  17.562  0.00  0.00      PROA  
ATOM    167  HA2 GLY P  13       5.006  34.206  16.378  0.00  0.00      PROA  
ATOM    168  C   GLY P  13       5.826  32.625  17.544  0.00  0.00      PROA  
ATOM    169  O   GLY P  13       5.054  31.769  17.882  0.00  0.00      PROA  
ATOM    170  N   TRP P  14       7.108  32.261  17.243  0.00  0.00      PROA  
ATOM    171  HN  TRP P  14       7.653  33.044  16.952  0.00  0.00      PROA  
ATOM    172  CA  TRP P  14       7.744  30.952  17.375  0.00  0.00      PROA  
ATOM    173  HA  TRP P  14       7.134  30.246  16.832  0.00  0.00      PROA  
ATOM    174  CB  TRP P  14       9.233  30.936  16.923  0.00  0.00      PROA  
ATOM    175  HB1 TRP P  14       9.881  31.547  17.587  0.00  0.00      PROA  
ATOM    176  HB2 TRP P  14       9.357  31.508  15.979  0.00  0.00      PROA  
ATOM    177  CG  TRP P  14       9.922  29.606  16.903  0.00  0.00      PROA  
ATOM    178  CD1 TRP P  14       9.878  28.740  15.827  0.00  0.00      PROA  
ATOM    179  HD1 TRP P  14       9.332  28.928  14.915  0.00  0.00      PROA  
ATOM    180  NE1 TRP P  14      10.541  27.579  16.098  0.00  0.00      PROA  
ATOM    181  HE1 TRP P  14      10.511  26.786  15.530  0.00  0.00      PROA  
ATOM    182  CE2 TRP P  14      11.057  27.662  17.334  0.00  0.00      PROA  
ATOM    183  CD2 TRP P  14      10.670  28.897  17.913  0.00  0.00      PROA  
ATOM    184  CE3 TRP P  14      11.323  29.190  19.160  0.00  0.00      PROA  
ATOM    185  HE3 TRP P  14      11.258  30.142  19.666  0.00  0.00      PROA  
ATOM    186  CZ3 TRP P  14      12.051  28.235  19.847  0.00  0.00      PROA  
ATOM    187  HZ3 TRP P  14      12.326  28.474  20.864  0.00  0.00      PROA  
ATOM    188  CZ2 TRP P  14      11.793  26.690  17.985  0.00  0.00      PROA  
ATOM    189  HZ2 TRP P  14      12.076  25.779  17.479  0.00  0.00      PROA  
ATOM    190  CH2 TRP P  14      12.245  26.983  19.271  0.00  0.00      PROA  
ATOM    191  HH2 TRP P  14      12.943  26.307  19.742  0.00  0.00      PROA  
ATOM    192  C   TRP P  14       7.630  30.494  18.775  0.00  0.00      PROA  
ATOM    193  O   TRP P  14       7.358  29.315  19.030  0.00  0.00      PROA  
ATOM    194  N   THR P  15       7.766  31.396  19.802  0.00  0.00      PROA  
ATOM    195  HN  THR P  15       8.117  32.311  19.619  0.00  0.00      PROA  
ATOM    196  CA  THR P  15       7.610  31.121  21.202  0.00  0.00      PROA  
ATOM    197  HA  THR P  15       8.340  30.375  21.479  0.00  0.00      PROA  
ATOM    198  CB  THR P  15       7.706  32.394  22.192  0.00  0.00      PROA  
ATOM    199  HB  THR P  15       6.889  33.132  22.042  0.00  0.00      PROA  
ATOM    200  OG1 THR P  15       8.919  33.087  22.108  0.00  0.00      PROA  
ATOM    201  HG1 THR P  15       9.070  33.316  21.188  0.00  0.00      PROA  
ATOM    202  CG2 THR P  15       7.656  31.984  23.675  0.00  0.00      PROA  
ATOM    203 HG21 THR P  15       6.682  31.571  24.015  0.00  0.00      PROA  
ATOM    204 HG22 THR P  15       7.759  32.837  24.379  0.00  0.00      PROA  
ATOM    205 HG23 THR P  15       8.430  31.208  23.853  0.00  0.00      PROA  
ATOM    206  C   THR P  15       6.192  30.528  21.504  0.00  0.00      PROA  
ATOM    207  O   THR P  15       6.074  29.412  22.001  0.00  0.00      PROA  
ATOM    208  N   GLY P  16       5.192  31.242  20.959  0.00  0.00      PROA  
ATOM    209  HN  GLY P  16       5.414  32.114  20.528  0.00  0.00      PROA  
ATOM    210  CA  GLY P  16       3.758  30.948  21.222  0.00  0.00      PROA  
ATOM    211  HA1 GLY P  16       3.257  31.729  20.669  0.00  0.00      PROA  
ATOM    212  HA2 GLY P  16       3.584  30.952  22.287  0.00  0.00      PROA  
ATOM    213  C   GLY P  16       3.265  29.724  20.442  0.00  0.00      PROA  
ATOM    214  O   GLY P  16       2.321  28.980  20.844  0.00  0.00      PROA  
ATOM    215  N   MET P  17       3.909  29.550  19.332  0.00  0.00      PROA  
ATOM    216  HN  MET P  17       4.528  30.256  18.995  0.00  0.00      PROA  
ATOM    217  CA  MET P  17       3.696  28.367  18.539  0.00  0.00      PROA  
ATOM    218  HA  MET P  17       2.622  28.340  18.433  0.00  0.00      PROA  
ATOM    219  CB  MET P  17       4.304  28.728  17.181  0.00  0.00      PROA  
ATOM    220  HB1 MET P  17       5.059  29.541  17.243  0.00  0.00      PROA  
ATOM    221  HB2 MET P  17       3.571  29.339  16.612  0.00  0.00      PROA  
ATOM    222  CG  MET P  17       4.857  27.604  16.321  0.00  0.00      PROA  
ATOM    223  HG1 MET P  17       4.115  26.789  16.178  0.00  0.00      PROA  
ATOM    224  HG2 MET P  17       5.691  27.105  16.858  0.00  0.00      PROA  
ATOM    225  SD  MET P  17       5.620  28.175  14.813  0.00  0.00      PROA  
ATOM    226  CE  MET P  17       6.648  26.695  14.412  0.00  0.00      PROA  
ATOM    227  HE1 MET P  17       7.561  26.781  15.039  0.00  0.00      PROA  
ATOM    228  HE2 MET P  17       6.851  26.601  13.323  0.00  0.00      PROA  
ATOM    229  HE3 MET P  17       6.216  25.722  14.728  0.00  0.00      PROA  
ATOM    230  C   MET P  17       4.120  27.030  19.004  0.00  0.00      PROA  
ATOM    231  O   MET P  17       3.412  26.065  18.661  0.00  0.00      PROA  
ATOM    232  N   ILE P  18       5.254  26.963  19.693  0.00  0.00      PROA  
ATOM    233  HN  ILE P  18       5.779  27.778  19.925  0.00  0.00      PROA  
ATOM    234  CA  ILE P  18       5.758  25.671  20.210  0.00  0.00      PROA  
ATOM    235  HA  ILE P  18       5.729  25.031  19.340  0.00  0.00      PROA  
ATOM    236  CB  ILE P  18       7.159  25.907  20.817  0.00  0.00      PROA  
ATOM    237  HB  ILE P  18       7.024  26.862  21.369  0.00  0.00      PROA  
ATOM    238  CG2 ILE P  18       7.564  24.805  21.836  0.00  0.00      PROA  
ATOM    239 HG21 ILE P  18       8.650  24.793  22.073  0.00  0.00      PROA  
ATOM    240 HG22 ILE P  18       7.338  23.788  21.452  0.00  0.00      PROA  
ATOM    241 HG23 ILE P  18       7.155  24.921  22.863  0.00  0.00      PROA  
ATOM    242  CG1 ILE P  18       8.250  26.189  19.729  0.00  0.00      PROA  
ATOM    243 HG11 ILE P  18       9.103  26.486  20.375  0.00  0.00      PROA  
ATOM    244 HG12 ILE P  18       7.843  27.059  19.171  0.00  0.00      PROA  
ATOM    245  CD  ILE P  18       8.543  25.137  18.691  0.00  0.00      PROA  
ATOM    246  HD1 ILE P  18       9.173  25.642  17.928  0.00  0.00      PROA  
ATOM    247  HD2 ILE P  18       7.651  24.793  18.125  0.00  0.00      PROA  
ATOM    248  HD3 ILE P  18       9.064  24.244  19.098  0.00  0.00      PROA  
ATOM    249  C   ILE P  18       4.821  25.112  21.315  0.00  0.00      PROA  
ATOM    250  O   ILE P  18       4.613  23.903  21.389  0.00  0.00      PROA  
ATOM    251  N   ASP P  19       4.337  26.056  22.148  0.00  0.00      PROA  
ATOM    252  HN  ASP P  19       4.647  27.000  22.069  0.00  0.00      PROA  
ATOM    253  CA  ASP P  19       3.240  25.855  23.161  0.00  0.00      PROA  
ATOM    254  HA  ASP P  19       3.497  24.962  23.711  0.00  0.00      PROA  
ATOM    255  CB  ASP P  19       3.178  27.148  24.092  0.00  0.00      PROA  
ATOM    256  HB1 ASP P  19       2.118  27.231  24.416  0.00  0.00      PROA  
ATOM    257  HB2 ASP P  19       3.223  28.117  23.549  0.00  0.00      PROA  
ATOM    258  CG  ASP P  19       4.203  27.135  25.164  0.00  0.00      PROA  
ATOM    259  OD1 ASP P  19       5.164  26.323  25.109  0.00  0.00      PROA  
ATOM    260  OD2 ASP P  19       4.103  27.916  26.198  0.00  0.00      PROA  
ATOM    261  C   ASP P  19       1.933  25.508  22.560  0.00  0.00      PROA  
ATOM    262  O   ASP P  19       1.232  24.624  23.110  0.00  0.00      PROA  
ATOM    263  N   GLY P  20       1.537  26.124  21.449  0.00  0.00      PROA  
ATOM    264  HN  GLY P  20       2.043  26.955  21.231  0.00  0.00      PROA  
ATOM    265  CA  GLY P  20       0.443  25.746  20.544  0.00  0.00      PROA  
ATOM    266  HA1 GLY P  20       0.550  26.193  19.567  0.00  0.00      PROA  
ATOM    267  HA2 GLY P  20      -0.525  25.767  21.023  0.00  0.00      PROA  
ATOM    268  C   GLY P  20       0.538  24.320  20.152  0.00  0.00      PROA  
ATOM    269  O   GLY P  20      -0.317  23.454  20.439  0.00  0.00      PROA  
ATOM    270  N   TRP P  21       1.713  23.927  19.631  0.00  0.00      PROA  
ATOM    271  HN  TRP P  21       2.416  24.609  19.445  0.00  0.00      PROA  
ATOM    272  CA  TRP P  21       2.040  22.666  19.017  0.00  0.00      PROA  
ATOM    273  HA  TRP P  21       1.279  22.415  18.293  0.00  0.00      PROA  
ATOM    274  CB  TRP P  21       3.444  22.822  18.353  0.00  0.00      PROA  
ATOM    275  HB1 TRP P  21       4.250  22.950  19.106  0.00  0.00      PROA  
ATOM    276  HB2 TRP P  21       3.389  23.741  17.731  0.00  0.00      PROA  
ATOM    277  CG  TRP P  21       3.820  21.643  17.445  0.00  0.00      PROA  
ATOM    278  CD1 TRP P  21       4.499  20.562  17.966  0.00  0.00      PROA  
ATOM    279  HD1 TRP P  21       4.758  20.539  19.014  0.00  0.00      PROA  
ATOM    280  NE1 TRP P  21       4.674  19.584  17.059  0.00  0.00      PROA  
ATOM    281  HE1 TRP P  21       5.119  18.722  17.160  0.00  0.00      PROA  
ATOM    282  CE2 TRP P  21       4.193  19.981  15.877  0.00  0.00      PROA  
ATOM    283  CD2 TRP P  21       3.581  21.290  16.082  0.00  0.00      PROA  
ATOM    284  CE3 TRP P  21       2.847  21.865  15.006  0.00  0.00      PROA  
ATOM    285  HE3 TRP P  21       2.320  22.796  15.151  0.00  0.00      PROA  
ATOM    286  CZ3 TRP P  21       3.081  21.275  13.738  0.00  0.00      PROA  
ATOM    287  HZ3 TRP P  21       2.718  21.800  12.867  0.00  0.00      PROA  
ATOM    288  CZ2 TRP P  21       4.322  19.383  14.651  0.00  0.00      PROA  
ATOM    289  HZ2 TRP P  21       4.825  18.440  14.497  0.00  0.00      PROA  
ATOM    290  CH2 TRP P  21       3.841  20.118  13.579  0.00  0.00      PROA  
ATOM    291  HH2 TRP P  21       3.951  19.656  12.609  0.00  0.00      PROA  
ATOM    292  C   TRP P  21       1.970  21.460  19.947  0.00  0.00      PROA  
ATOM    293  O   TRP P  21       1.313  20.459  19.755  0.00  0.00      PROA  
ATOM    294  N   TYR P  22       2.520  21.546  21.122  0.00  0.00      PROA  
ATOM    295  HN  TYR P  22       2.952  22.404  21.389  0.00  0.00      PROA  
ATOM    296  CA  TYR P  22       2.463  20.533  22.117  0.00  0.00      PROA  
ATOM    297  HA  TYR P  22       2.400  19.558  21.657  0.00  0.00      PROA  
ATOM    298  CB  TYR P  22       3.752  20.495  22.940  0.00  0.00      PROA  
ATOM    299  HB1 TYR P  22       3.686  19.793  23.798  0.00  0.00      PROA  
ATOM    300  HB2 TYR P  22       3.786  21.530  23.343  0.00  0.00      PROA  
ATOM    301  CG  TYR P  22       5.017  20.093  22.202  0.00  0.00      PROA  
ATOM    302  CD1 TYR P  22       5.926  21.071  21.806  0.00  0.00      PROA  
ATOM    303  HD1 TYR P  22       5.786  22.095  22.119  0.00  0.00      PROA  
ATOM    304  CE1 TYR P  22       7.034  20.800  20.956  0.00  0.00      PROA  
ATOM    305  HE1 TYR P  22       7.600  21.666  20.647  0.00  0.00      PROA  
ATOM    306  CZ  TYR P  22       7.201  19.430  20.588  0.00  0.00      PROA  
ATOM    307  OH  TYR P  22       8.339  19.044  19.883  0.00  0.00      PROA  
ATOM    308  HH  TYR P  22       8.317  18.107  19.674  0.00  0.00      PROA  
ATOM    309  CD2 TYR P  22       5.260  18.776  21.833  0.00  0.00      PROA  
ATOM    310  HD2 TYR P  22       4.503  18.022  21.987  0.00  0.00      PROA  
ATOM    311  CE2 TYR P  22       6.335  18.427  20.958  0.00  0.00      PROA  
ATOM    312  HE2 TYR P  22       6.559  17.395  20.733  0.00  0.00      PROA  
ATOM    313  C   TYR P  22       1.290  20.645  22.985  0.00  0.00      PROA  
ATOM    314  O   TYR P  22       1.088  19.858  23.911  0.00  0.00      PROA  
ATOM    315  N   GLY P  23       0.339  21.595  22.790  0.00  0.00      PROA  
ATOM    316  HN  GLY P  23       0.395  22.263  22.052  0.00  0.00      PROA  
ATOM    317  CA  GLY P  23      -0.946  21.461  23.455  0.00  0.00      PROA  
ATOM    318  HA1 GLY P  23      -1.504  22.356  23.225  0.00  0.00      PROA  
ATOM    319  HA2 GLY P  23      -0.754  21.424  24.517  0.00  0.00      PROA  
ATOM    320  C   GLY P  23      -1.804  20.294  22.844  0.00  0.00      PROA  
ATOM    321  OT1 GLY P  23      -2.145  19.326  23.644  0.00  0.00      PROA  
ATOM    322  OT2 GLY P  23      -2.116  20.282  21.679  0.00  0.00      PROA  
ATOM    323  N   GLY P   1      52.559 -53.544  20.345  0.00  0.00      PROB  
ATOM    324  HT1 GLY P   1      52.805 -52.534  20.332  0.00  0.00      PROB  
ATOM    325  HT2 GLY P   1      53.065 -54.014  21.122  0.00  0.00      PROB  
ATOM    326  HT3 GLY P   1      51.525 -53.613  20.429  0.00  0.00      PROB  
ATOM    327  CA  GLY P   1      52.946 -54.130  19.021  0.00  0.00      PROB  
ATOM    328  HA1 GLY P   1      52.170 -54.842  18.784  0.00  0.00      PROB  
ATOM    329  HA2 GLY P   1      53.843 -54.718  19.155  0.00  0.00      PROB  
ATOM    330  C   GLY P   1      53.201 -53.341  17.822  0.00  0.00      PROB  
ATOM    331  O   GLY P   1      53.191 -52.079  17.873  0.00  0.00      PROB  
ATOM    332  N   LEU P   2      53.493 -54.018  16.747  0.00  0.00      PROB  
ATOM    333  HN  LEU P   2      53.693 -54.994  16.787  0.00  0.00      PROB  
ATOM    334  CA  LEU P   2      53.918 -53.412  15.488  0.00  0.00      PROB  
ATOM    335  HA  LEU P   2      54.906 -53.028  15.699  0.00  0.00      PROB  
ATOM    336  CB  LEU P   2      53.942 -54.580  14.373  0.00  0.00      PROB  
ATOM    337  HB1 LEU P   2      52.913 -54.990  14.300  0.00  0.00      PROB  
ATOM    338  HB2 LEU P   2      54.640 -55.383  14.695  0.00  0.00      PROB  
ATOM    339  CG  LEU P   2      54.316 -54.031  12.998  0.00  0.00      PROB  
ATOM    340  HG  LEU P   2      53.426 -53.500  12.596  0.00  0.00      PROB  
ATOM    341  CD1 LEU P   2      55.565 -53.255  12.931  0.00  0.00      PROB  
ATOM    342 HD11 LEU P   2      55.729 -52.533  13.759  0.00  0.00      PROB  
ATOM    343 HD12 LEU P   2      55.483 -52.639  12.011  0.00  0.00      PROB  
ATOM    344 HD13 LEU P   2      56.434 -53.943  12.853  0.00  0.00      PROB  
ATOM    345  CD2 LEU P   2      54.476 -55.176  11.969  0.00  0.00      PROB  
ATOM    346 HD21 LEU P   2      53.457 -55.427  11.606  0.00  0.00      PROB  
ATOM    347 HD22 LEU P   2      54.884 -56.079  12.472  0.00  0.00      PROB  
ATOM    348 HD23 LEU P   2      55.135 -54.903  11.117  0.00  0.00      PROB  
ATOM    349  C   LEU P   2      53.090 -52.204  15.036  0.00  0.00      PROB  
ATOM    350  O   LEU P   2      53.623 -51.124  14.809  0.00  0.00      PROB  
ATOM    351  N   PHE P   3      51.730 -52.409  14.945  0.00  0.00      PROB  
ATOM    352  HN  PHE P   3      51.284 -53.259  15.214  0.00  0.00      PROB  
ATOM    353  CA  PHE P   3      50.854 -51.315  14.433  0.00  0.00      PROB  
ATOM    354  HA  PHE P   3      51.250 -50.730  13.616  0.00  0.00      PROB  
ATOM    355  CB  PHE P   3      49.591 -51.966  13.818  0.00  0.00      PROB  
ATOM    356  HB1 PHE P   3      49.027 -51.140  13.335  0.00  0.00      PROB  
ATOM    357  HB2 PHE P   3      48.952 -52.452  14.586  0.00  0.00      PROB  
ATOM    358  CG  PHE P   3      49.902 -52.958  12.735  0.00  0.00      PROB  
ATOM    359  CD1 PHE P   3      49.733 -54.315  12.996  0.00  0.00      PROB  
ATOM    360  HD1 PHE P   3      49.494 -54.700  13.977  0.00  0.00      PROB  
ATOM    361  CE1 PHE P   3      49.638 -55.198  11.945  0.00  0.00      PROB  
ATOM    362  HE1 PHE P   3      49.344 -56.214  12.165  0.00  0.00      PROB  
ATOM    363  CZ  PHE P   3      49.843 -54.737  10.613  0.00  0.00      PROB  
ATOM    364  HZ  PHE P   3      49.592 -55.426   9.820  0.00  0.00      PROB  
ATOM    365  CD2 PHE P   3      50.160 -52.520  11.440  0.00  0.00      PROB  
ATOM    366  HD2 PHE P   3      50.251 -51.458  11.265  0.00  0.00      PROB  
ATOM    367  CE2 PHE P   3      50.091 -53.444  10.360  0.00  0.00      PROB  
ATOM    368  HE2 PHE P   3      50.300 -52.982   9.407  0.00  0.00      PROB  
ATOM    369  C   PHE P   3      50.575 -50.171  15.410  0.00  0.00      PROB  
ATOM    370  O   PHE P   3      50.205 -49.117  14.983  0.00  0.00      PROB  
ATOM    371  N   GLY P   4      50.648 -50.435  16.737  0.00  0.00      PROB  
ATOM    372  HN  GLY P   4      50.743 -51.394  16.994  0.00  0.00      PROB  
ATOM    373  CA  GLY P   4      50.677 -49.408  17.802  0.00  0.00      PROB  
ATOM    374  HA1 GLY P   4      50.670 -49.910  18.758  0.00  0.00      PROB  
ATOM    375  HA2 GLY P   4      49.896 -48.670  17.692  0.00  0.00      PROB  
ATOM    376  C   GLY P   4      51.919 -48.569  17.769  0.00  0.00      PROB  
ATOM    377  O   GLY P   4      51.786 -47.350  18.005  0.00  0.00      PROB  
ATOM    378  N   ALA P   5      53.081 -49.209  17.418  0.00  0.00      PROB  
ATOM    379  HN  ALA P   5      53.124 -50.205  17.454  0.00  0.00      PROB  
ATOM    380  CA  ALA P   5      54.281 -48.378  17.200  0.00  0.00      PROB  
ATOM    381  HA  ALA P   5      54.491 -47.726  18.034  0.00  0.00      PROB  
ATOM    382  CB  ALA P   5      55.470 -49.243  16.933  0.00  0.00      PROB  
ATOM    383  HB1 ALA P   5      55.502 -49.741  15.940  0.00  0.00      PROB  
ATOM    384  HB2 ALA P   5      55.412 -50.040  17.704  0.00  0.00      PROB  
ATOM    385  HB3 ALA P   5      56.444 -48.743  17.123  0.00  0.00      PROB  
ATOM    386  C   ALA P   5      54.212 -47.462  15.995  0.00  0.00      PROB  
ATOM    387  O   ALA P   5      54.557 -46.297  16.030  0.00  0.00      PROB  
ATOM    388  N   ILE P   6      53.603 -47.912  14.934  0.00  0.00      PROB  
ATOM    389  HN  ILE P   6      53.364 -48.878  14.994  0.00  0.00      PROB  
ATOM    390  CA  ILE P   6      53.364 -47.197  13.734  0.00  0.00      PROB  
ATOM    391  HA  ILE P   6      54.314 -46.883  13.328  0.00  0.00      PROB  
ATOM    392  CB  ILE P   6      52.961 -48.171  12.602  0.00  0.00      PROB  
ATOM    393  HB  ILE P   6      52.119 -48.760  13.024  0.00  0.00      PROB  
ATOM    394  CG2 ILE P   6      52.390 -47.481  11.392  0.00  0.00      PROB  
ATOM    395 HG21 ILE P   6      51.496 -46.889  11.682  0.00  0.00      PROB  
ATOM    396 HG22 ILE P   6      51.870 -48.229  10.756  0.00  0.00      PROB  
ATOM    397 HG23 ILE P   6      53.139 -46.951  10.766  0.00  0.00      PROB  
ATOM    398  CG1 ILE P   6      54.072 -49.078  12.183  0.00  0.00      PROB  
ATOM    399 HG11 ILE P   6      54.508 -49.567  13.081  0.00  0.00      PROB  
ATOM    400 HG12 ILE P   6      54.794 -48.426  11.647  0.00  0.00      PROB  
ATOM    401  CD  ILE P   6      53.623 -50.247  11.273  0.00  0.00      PROB  
ATOM    402  HD1 ILE P   6      53.007 -50.941  11.885  0.00  0.00      PROB  
ATOM    403  HD2 ILE P   6      54.539 -50.773  10.927  0.00  0.00      PROB  
ATOM    404  HD3 ILE P   6      53.114 -49.856  10.366  0.00  0.00      PROB  
ATOM    405  C   ILE P   6      52.519 -45.930  14.005  0.00  0.00      PROB  
ATOM    406  O   ILE P   6      52.783 -44.876  13.531  0.00  0.00      PROB  
ATOM    407  N   ALA P   7      51.454 -46.112  14.818  0.00  0.00      PROB  
ATOM    408  HN  ALA P   7      51.183 -47.032  15.089  0.00  0.00      PROB  
ATOM    409  CA  ALA P   7      50.579 -45.080  15.257  0.00  0.00      PROB  
ATOM    410  HA  ALA P   7      50.281 -44.568  14.354  0.00  0.00      PROB  
ATOM    411  CB  ALA P   7      49.270 -45.601  15.943  0.00  0.00      PROB  
ATOM    412  HB1 ALA P   7      48.832 -46.201  15.117  0.00  0.00      PROB  
ATOM    413  HB2 ALA P   7      48.532 -44.837  16.268  0.00  0.00      PROB  
ATOM    414  HB3 ALA P   7      49.486 -46.300  16.778  0.00  0.00      PROB  
ATOM    415  C   ALA P   7      51.349 -44.063  16.195  0.00  0.00      PROB  
ATOM    416  O   ALA P   7      51.191 -42.850  16.182  0.00  0.00      PROB  
ATOM    417  N   GLY P   8      52.276 -44.642  16.997  0.00  0.00      PROB  
ATOM    418  HN  GLY P   8      52.266 -45.632  16.879  0.00  0.00      PROB  
ATOM    419  CA  GLY P   8      53.069 -44.024  18.096  0.00  0.00      PROB  
ATOM    420  HA1 GLY P   8      53.711 -44.668  18.679  0.00  0.00      PROB  
ATOM    421  HA2 GLY P   8      52.391 -43.519  18.768  0.00  0.00      PROB  
ATOM    422  C   GLY P   8      53.951 -42.889  17.670  0.00  0.00      PROB  
ATOM    423  O   GLY P   8      54.152 -41.881  18.367  0.00  0.00      PROB  
ATOM    424  N   PHE P   9      54.474 -42.924  16.476  0.00  0.00      PROB  
ATOM    425  HN  PHE P   9      54.312 -43.771  15.975  0.00  0.00      PROB  
ATOM    426  CA  PHE P   9      55.212 -41.811  15.873  0.00  0.00      PROB  
ATOM    427  HA  PHE P   9      56.071 -41.662  16.511  0.00  0.00      PROB  
ATOM    428  CB  PHE P   9      55.569 -42.367  14.529  0.00  0.00      PROB  
ATOM    429  HB1 PHE P   9      54.673 -42.508  13.888  0.00  0.00      PROB  
ATOM    430  HB2 PHE P   9      55.980 -43.386  14.693  0.00  0.00      PROB  
ATOM    431  CG  PHE P   9      56.621 -41.536  13.821  0.00  0.00      PROB  
ATOM    432  CD1 PHE P   9      57.879 -41.185  14.375  0.00  0.00      PROB  
ATOM    433  HD1 PHE P   9      58.072 -41.411  15.413  0.00  0.00      PROB  
ATOM    434  CE1 PHE P   9      58.744 -40.327  13.705  0.00  0.00      PROB  
ATOM    435  HE1 PHE P   9      59.702 -40.021  14.100  0.00  0.00      PROB  
ATOM    436  CZ  PHE P   9      58.330 -39.769  12.488  0.00  0.00      PROB  
ATOM    437  HZ  PHE P   9      59.013 -39.026  12.102  0.00  0.00      PROB  
ATOM    438  CD2 PHE P   9      56.328 -40.983  12.524  0.00  0.00      PROB  
ATOM    439  HD2 PHE P   9      55.351 -41.104  12.079  0.00  0.00      PROB  
ATOM    440  CE2 PHE P   9      57.147 -40.056  11.924  0.00  0.00      PROB  
ATOM    441  HE2 PHE P   9      56.910 -39.644  10.954  0.00  0.00      PROB  
ATOM    442  C   PHE P   9      54.529 -40.475  15.887  0.00  0.00      PROB  
ATOM    443  O   PHE P   9      55.189 -39.447  16.282  0.00  0.00      PROB  
ATOM    444  N   ILE P  10      53.263 -40.521  15.399  0.00  0.00      PROB  
ATOM    445  HN  ILE P  10      52.946 -41.407  15.069  0.00  0.00      PROB  
ATOM    446  CA  ILE P  10      52.346 -39.415  15.213  0.00  0.00      PROB  
ATOM    447  HA  ILE P  10      52.978 -38.657  14.773  0.00  0.00      PROB  
ATOM    448  CB  ILE P  10      51.153 -39.807  14.372  0.00  0.00      PROB  
ATOM    449  HB  ILE P  10      50.542 -40.553  14.924  0.00  0.00      PROB  
ATOM    450  CG2 ILE P  10      50.115 -38.641  14.177  0.00  0.00      PROB  
ATOM    451 HG21 ILE P  10      49.164 -38.880  13.655  0.00  0.00      PROB  
ATOM    452 HG22 ILE P  10      50.506 -37.807  13.556  0.00  0.00      PROB  
ATOM    453 HG23 ILE P  10      49.848 -38.286  15.196  0.00  0.00      PROB  
ATOM    454  CG1 ILE P  10      51.671 -40.205  12.996  0.00  0.00      PROB  
ATOM    455 HG11 ILE P  10      52.700 -39.818  12.836  0.00  0.00      PROB  
ATOM    456 HG12 ILE P  10      51.115 -39.742  12.154  0.00  0.00      PROB  
ATOM    457  CD  ILE P  10      51.762 -41.734  12.829  0.00  0.00      PROB  
ATOM    458  HD1 ILE P  10      52.310 -41.974  11.893  0.00  0.00      PROB  
ATOM    459  HD2 ILE P  10      50.765 -42.216  12.745  0.00  0.00      PROB  
ATOM    460  HD3 ILE P  10      52.373 -42.217  13.622  0.00  0.00      PROB  
ATOM    461  C   ILE P  10      51.957 -38.905  16.616  0.00  0.00      PROB  
ATOM    462  O   ILE P  10      51.950 -37.726  16.854  0.00  0.00      PROB  
ATOM    463  N   GLU P  11      51.823 -39.798  17.622  0.00  0.00      PROB  
ATOM    464  HN  GLU P  11      51.926 -40.784  17.525  0.00  0.00      PROB  
ATOM    465  CA  GLU P  11      51.627 -39.479  18.987  0.00  0.00      PROB  
ATOM    466  HA  GLU P  11      50.802 -38.781  18.994  0.00  0.00      PROB  
ATOM    467  CB  GLU P  11      51.354 -40.724  19.833  0.00  0.00      PROB  
ATOM    468  HB1 GLU P  11      51.090 -40.423  20.870  0.00  0.00      PROB  
ATOM    469  HB2 GLU P  11      52.225 -41.401  19.961  0.00  0.00      PROB  
ATOM    470  CG  GLU P  11      50.257 -41.625  19.257  0.00  0.00      PROB  
ATOM    471  HG1 GLU P  11      50.728 -42.309  18.519  0.00  0.00      PROB  
ATOM    472  HG2 GLU P  11      49.462 -41.034  18.754  0.00  0.00      PROB  
ATOM    473  CD  GLU P  11      49.743 -42.588  20.338  0.00  0.00      PROB  
ATOM    474  OE1 GLU P  11      48.594 -42.524  20.761  0.00  0.00      PROB  
ATOM    475  OE2 GLU P  11      50.527 -43.496  20.723  0.00  0.00      PROB  
ATOM    476  C   GLU P  11      52.813 -38.757  19.735  0.00  0.00      PROB  
ATOM    477  O   GLU P  11      52.629 -37.699  20.367  0.00  0.00      PROB  
ATOM    478  N   GLY P  12      54.075 -39.274  19.645  0.00  0.00      PROB  
ATOM    479  HN  GLY P  12      54.014 -40.138  19.150  0.00  0.00      PROB  
ATOM    480  CA  GLY P  12      55.276 -38.841  20.470  0.00  0.00      PROB  
ATOM    481  HA1 GLY P  12      55.376 -39.275  21.454  0.00  0.00      PROB  
ATOM    482  HA2 GLY P  12      55.111 -37.778  20.568  0.00  0.00      PROB  
ATOM    483  C   GLY P  12      56.654 -38.882  19.837  0.00  0.00      PROB  
ATOM    484  O   GLY P  12      57.656 -39.083  20.543  0.00  0.00      PROB  
ATOM    485  N   GLY P  13      56.687 -38.860  18.490  0.00  0.00      PROB  
ATOM    486  HN  GLY P  13      55.797 -38.940  18.047  0.00  0.00      PROB  
ATOM    487  CA  GLY P  13      57.859 -39.253  17.733  0.00  0.00      PROB  
ATOM    488  HA1 GLY P  13      58.565 -38.452  17.898  0.00  0.00      PROB  
ATOM    489  HA2 GLY P  13      57.619 -39.217  16.681  0.00  0.00      PROB  
ATOM    490  C   GLY P  13      58.518 -40.572  17.992  0.00  0.00      PROB  
ATOM    491  O   GLY P  13      57.851 -41.614  18.138  0.00  0.00      PROB  
ATOM    492  N   TRP P  14      59.908 -40.571  18.080  0.00  0.00      PROB  
ATOM    493  HN  TRP P  14      60.476 -39.754  18.018  0.00  0.00      PROB  
ATOM    494  CA  TRP P  14      60.638 -41.760  18.562  0.00  0.00      PROB  
ATOM    495  HA  TRP P  14      60.515 -42.567  17.855  0.00  0.00      PROB  
ATOM    496  CB  TRP P  14      62.199 -41.405  18.710  0.00  0.00      PROB  
ATOM    497  HB1 TRP P  14      62.326 -40.697  19.557  0.00  0.00      PROB  
ATOM    498  HB2 TRP P  14      62.612 -40.854  17.839  0.00  0.00      PROB  
ATOM    499  CG  TRP P  14      63.028 -42.640  19.055  0.00  0.00      PROB  
ATOM    500  CD1 TRP P  14      63.527 -43.237  20.229  0.00  0.00      PROB  
ATOM    501  HD1 TRP P  14      63.328 -42.811  21.201  0.00  0.00      PROB  
ATOM    502  NE1 TRP P  14      64.263 -44.374  19.938  0.00  0.00      PROB  
ATOM    503  HE1 TRP P  14      64.942 -44.841  20.462  0.00  0.00      PROB  
ATOM    504  CE2 TRP P  14      64.204 -44.587  18.633  0.00  0.00      PROB  
ATOM    505  CD2 TRP P  14      63.424 -43.593  18.026  0.00  0.00      PROB  
ATOM    506  CE3 TRP P  14      63.378 -43.533  16.618  0.00  0.00      PROB  
ATOM    507  HE3 TRP P  14      62.885 -42.667  16.200  0.00  0.00      PROB  
ATOM    508  CZ3 TRP P  14      64.047 -44.457  15.817  0.00  0.00      PROB  
ATOM    509  HZ3 TRP P  14      64.074 -44.295  14.750  0.00  0.00      PROB  
ATOM    510  CZ2 TRP P  14      64.737 -45.625  17.856  0.00  0.00      PROB  
ATOM    511  HZ2 TRP P  14      65.311 -46.384  18.367  0.00  0.00      PROB  
ATOM    512  CH2 TRP P  14      64.607 -45.573  16.458  0.00  0.00      PROB  
ATOM    513  HH2 TRP P  14      65.172 -46.256  15.842  0.00  0.00      PROB  
ATOM    514  C   TRP P  14      60.140 -42.236  19.908  0.00  0.00      PROB  
ATOM    515  O   TRP P  14      59.767 -43.386  20.075  0.00  0.00      PROB  
ATOM    516  N   THR P  15      60.067 -41.396  20.897  0.00  0.00      PROB  
ATOM    517  HN  THR P  15      60.256 -40.436  20.704  0.00  0.00      PROB  
ATOM    518  CA  THR P  15      59.715 -41.722  22.206  0.00  0.00      PROB  
ATOM    519  HA  THR P  15      60.376 -42.509  22.539  0.00  0.00      PROB  
ATOM    520  CB  THR P  15      59.857 -40.563  23.324  0.00  0.00      PROB  
ATOM    521  HB  THR P  15      59.036 -39.817  23.260  0.00  0.00      PROB  
ATOM    522  OG1 THR P  15      60.974 -39.695  23.037  0.00  0.00      PROB  
ATOM    523  HG1 THR P  15      60.857 -39.451  22.116  0.00  0.00      PROB  
ATOM    524  CG2 THR P  15      59.988 -41.182  24.657  0.00  0.00      PROB  
ATOM    525 HG21 THR P  15      60.103 -40.355  25.390  0.00  0.00      PROB  
ATOM    526 HG22 THR P  15      60.890 -41.818  24.785  0.00  0.00      PROB  
ATOM    527 HG23 THR P  15      59.095 -41.762  24.974  0.00  0.00      PROB  
ATOM    528  C   THR P  15      58.284 -42.240  22.305  0.00  0.00      PROB  
ATOM    529  O   THR P  15      58.018 -43.082  23.153  0.00  0.00      PROB  
ATOM    530  N   GLY P  16      57.422 -41.741  21.455  0.00  0.00      PROB  
ATOM    531  HN  GLY P  16      57.534 -40.893  20.943  0.00  0.00      PROB  
ATOM    532  CA  GLY P  16      56.071 -42.360  21.504  0.00  0.00      PROB  
ATOM    533  HA1 GLY P  16      55.372 -41.772  20.928  0.00  0.00      PROB  
ATOM    534  HA2 GLY P  16      55.776 -42.564  22.523  0.00  0.00      PROB  
ATOM    535  C   GLY P  16      56.068 -43.690  20.801  0.00  0.00      PROB  
ATOM    536  O   GLY P  16      55.337 -44.607  21.121  0.00  0.00      PROB  
ATOM    537  N   MET P  17      56.775 -43.855  19.739  0.00  0.00      PROB  
ATOM    538  HN  MET P  17      57.178 -42.958  19.576  0.00  0.00      PROB  
ATOM    539  CA  MET P  17      56.925 -44.986  18.865  0.00  0.00      PROB  
ATOM    540  HA  MET P  17      55.945 -45.103  18.428  0.00  0.00      PROB  
ATOM    541  CB  MET P  17      57.854 -44.690  17.564  0.00  0.00      PROB  
ATOM    542  HB1 MET P  17      58.851 -44.308  17.875  0.00  0.00      PROB  
ATOM    543  HB2 MET P  17      57.351 -43.861  17.022  0.00  0.00      PROB  
ATOM    544  CG  MET P  17      57.874 -45.843  16.590  0.00  0.00      PROB  
ATOM    545  HG1 MET P  17      58.121 -45.477  15.570  0.00  0.00      PROB  
ATOM    546  HG2 MET P  17      56.909 -46.379  16.469  0.00  0.00      PROB  
ATOM    547  SD  MET P  17      59.174 -46.947  16.970  0.00  0.00      PROB  
ATOM    548  CE  MET P  17      60.641 -45.924  16.639  0.00  0.00      PROB  
ATOM    549  HE1 MET P  17      61.517 -46.554  16.377  0.00  0.00      PROB  
ATOM    550  HE2 MET P  17      60.880 -45.141  17.390  0.00  0.00      PROB  
ATOM    551  HE3 MET P  17      60.481 -45.394  15.676  0.00  0.00      PROB  
ATOM    552  C   MET P  17      57.486 -46.230  19.527  0.00  0.00      PROB  
ATOM    553  O   MET P  17      56.840 -47.285  19.403  0.00  0.00      PROB  
ATOM    554  N   ILE P  18      58.509 -46.068  20.340  0.00  0.00      PROB  
ATOM    555  HN  ILE P  18      59.075 -45.247  20.332  0.00  0.00      PROB  
ATOM    556  CA  ILE P  18      59.107 -47.121  21.048  0.00  0.00      PROB  
ATOM    557  HA  ILE P  18      59.400 -47.885  20.344  0.00  0.00      PROB  
ATOM    558  CB  ILE P  18      60.443 -46.651  21.745  0.00  0.00      PROB  
ATOM    559  HB  ILE P  18      60.912 -47.561  22.177  0.00  0.00      PROB  
ATOM    560  CG2 ILE P  18      61.546 -46.219  20.694  0.00  0.00      PROB  
ATOM    561 HG21 ILE P  18      62.506 -46.098  21.240  0.00  0.00      PROB  
ATOM    562 HG22 ILE P  18      61.229 -45.256  20.239  0.00  0.00      PROB  
ATOM    563 HG23 ILE P  18      61.756 -47.022  19.955  0.00  0.00      PROB  
ATOM    564  CG1 ILE P  18      60.275 -45.624  22.794  0.00  0.00      PROB  
ATOM    565 HG11 ILE P  18      59.609 -46.053  23.573  0.00  0.00      PROB  
ATOM    566 HG12 ILE P  18      59.933 -44.669  22.341  0.00  0.00      PROB  
ATOM    567  CD  ILE P  18      61.541 -45.348  23.633  0.00  0.00      PROB  
ATOM    568  HD1 ILE P  18      62.414 -44.962  23.064  0.00  0.00      PROB  
ATOM    569  HD2 ILE P  18      61.925 -46.282  24.098  0.00  0.00      PROB  
ATOM    570  HD3 ILE P  18      61.347 -44.564  24.396  0.00  0.00      PROB  
ATOM    571  C   ILE P  18      58.127 -47.751  22.063  0.00  0.00      PROB  
ATOM    572  O   ILE P  18      57.990 -48.947  22.265  0.00  0.00      PROB  
ATOM    573  N   ASP P  19      57.320 -46.810  22.755  0.00  0.00      PROB  
ATOM    574  HN  ASP P  19      57.431 -45.828  22.624  0.00  0.00      PROB  
ATOM    575  CA  ASP P  19      56.246 -47.201  23.681  0.00  0.00      PROB  
ATOM    576  HA  ASP P  19      56.602 -47.884  24.437  0.00  0.00      PROB  
ATOM    577  CB  ASP P  19      55.709 -45.855  24.314  0.00  0.00      PROB  
ATOM    578  HB1 ASP P  19      55.100 -45.215  23.641  0.00  0.00      PROB  
ATOM    579  HB2 ASP P  19      56.626 -45.360  24.700  0.00  0.00      PROB  
ATOM    580  CG  ASP P  19      54.891 -46.056  25.538  0.00  0.00      PROB  
ATOM    581  OD1 ASP P  19      54.530 -45.022  26.169  0.00  0.00      PROB  
ATOM    582  OD2 ASP P  19      54.555 -47.233  25.902  0.00  0.00      PROB  
ATOM    583  C   ASP P  19      55.120 -48.055  23.088  0.00  0.00      PROB  
ATOM    584  O   ASP P  19      54.748 -49.117  23.617  0.00  0.00      PROB  
ATOM    585  N   GLY P  20      54.519 -47.694  21.931  0.00  0.00      PROB  
ATOM    586  HN  GLY P  20      54.879 -46.841  21.562  0.00  0.00      PROB  
ATOM    587  CA  GLY P  20      53.582 -48.529  21.208  0.00  0.00      PROB  
ATOM    588  HA1 GLY P  20      53.336 -47.980  20.311  0.00  0.00      PROB  
ATOM    589  HA2 GLY P  20      52.739 -48.746  21.847  0.00  0.00      PROB  
ATOM    590  C   GLY P  20      54.141 -49.931  20.812  0.00  0.00      PROB  
ATOM    591  O   GLY P  20      53.437 -50.938  20.958  0.00  0.00      PROB  
ATOM    592  N   TRP P  21      55.460 -49.991  20.424  0.00  0.00      PROB  
ATOM    593  HN  TRP P  21      55.835 -49.070  20.495  0.00  0.00      PROB  
ATOM    594  CA  TRP P  21      56.251 -51.160  20.099  0.00  0.00      PROB  
ATOM    595  HA  TRP P  21      55.737 -51.675  19.301  0.00  0.00      PROB  
ATOM    596  CB  TRP P  21      57.687 -50.793  19.582  0.00  0.00      PROB  
ATOM    597  HB1 TRP P  21      58.153 -50.282  20.452  0.00  0.00      PROB  
ATOM    598  HB2 TRP P  21      57.694 -50.018  18.787  0.00  0.00      PROB  
ATOM    599  CG  TRP P  21      58.534 -51.924  19.114  0.00  0.00      PROB  
ATOM    600  CD1 TRP P  21      59.128 -52.734  20.066  0.00  0.00      PROB  
ATOM    601  HD1 TRP P  21      59.092 -52.554  21.130  0.00  0.00      PROB  
ATOM    602  NE1 TRP P  21      59.665 -53.819  19.358  0.00  0.00      PROB  
ATOM    603  HE1 TRP P  21      60.242 -54.515  19.725  0.00  0.00      PROB  
ATOM    604  CE2 TRP P  21      59.488 -53.729  18.062  0.00  0.00      PROB  
ATOM    605  CD2 TRP P  21      58.749 -52.498  17.825  0.00  0.00      PROB  
ATOM    606  CE3 TRP P  21      58.336 -52.191  16.501  0.00  0.00      PROB  
ATOM    607  HE3 TRP P  21      57.777 -51.284  16.325  0.00  0.00      PROB  
ATOM    608  CZ3 TRP P  21      58.459 -53.204  15.524  0.00  0.00      PROB  
ATOM    609  HZ3 TRP P  21      58.055 -53.076  14.531  0.00  0.00      PROB  
ATOM    610  CZ2 TRP P  21      59.768 -54.647  17.060  0.00  0.00      PROB  
ATOM    611  HZ2 TRP P  21      60.147 -55.597  17.406  0.00  0.00      PROB  
ATOM    612  CH2 TRP P  21      59.210 -54.344  15.813  0.00  0.00      PROB  
ATOM    613  HH2 TRP P  21      59.233 -55.150  15.094  0.00  0.00      PROB  
ATOM    614  C   TRP P  21      56.264 -52.105  21.317  0.00  0.00      PROB  
ATOM    615  O   TRP P  21      55.926 -53.307  21.226  0.00  0.00      PROB  
ATOM    616  N   TYR P  22      56.675 -51.628  22.520  0.00  0.00      PROB  
ATOM    617  HN  TYR P  22      57.022 -50.720  22.742  0.00  0.00      PROB  
ATOM    618  CA  TYR P  22      56.612 -52.388  23.819  0.00  0.00      PROB  
ATOM    619  HA  TYR P  22      57.021 -53.383  23.729  0.00  0.00      PROB  
ATOM    620  CB  TYR P  22      57.269 -51.582  24.984  0.00  0.00      PROB  
ATOM    621  HB1 TYR P  22      56.943 -52.073  25.925  0.00  0.00      PROB  
ATOM    622  HB2 TYR P  22      56.903 -50.535  25.058  0.00  0.00      PROB  
ATOM    623  CG  TYR P  22      58.820 -51.674  24.837  0.00  0.00      PROB  
ATOM    624  CD1 TYR P  22      59.446 -52.851  25.182  0.00  0.00      PROB  
ATOM    625  HD1 TYR P  22      58.919 -53.707  25.577  0.00  0.00      PROB  
ATOM    626  CE1 TYR P  22      60.874 -52.835  25.284  0.00  0.00      PROB  
ATOM    627  HE1 TYR P  22      61.356 -53.747  25.605  0.00  0.00      PROB  
ATOM    628  CZ  TYR P  22      61.576 -51.746  24.782  0.00  0.00      PROB  
ATOM    629  OH  TYR P  22      62.940 -51.964  24.814  0.00  0.00      PROB  
ATOM    630  HH  TYR P  22      63.441 -51.160  24.663  0.00  0.00      PROB  
ATOM    631  CD2 TYR P  22      59.549 -50.475  24.519  0.00  0.00      PROB  
ATOM    632  HD2 TYR P  22      59.123 -49.520  24.248  0.00  0.00      PROB  
ATOM    633  CE2 TYR P  22      60.932 -50.593  24.489  0.00  0.00      PROB  
ATOM    634  HE2 TYR P  22      61.538 -49.740  24.221  0.00  0.00      PROB  
ATOM    635  C   TYR P  22      55.160 -52.723  24.213  0.00  0.00      PROB  
ATOM    636  O   TYR P  22      54.821 -53.861  24.507  0.00  0.00      PROB  
ATOM    637  N   GLY P  23      54.261 -51.735  24.092  0.00  0.00      PROB  
ATOM    638  HN  GLY P  23      54.497 -50.807  23.814  0.00  0.00      PROB  
ATOM    639  CA  GLY P  23      52.786 -52.064  24.138  0.00  0.00      PROB  
ATOM    640  HA1 GLY P  23      52.689 -53.107  23.875  0.00  0.00      PROB  
ATOM    641  HA2 GLY P  23      52.378 -51.445  23.353  0.00  0.00      PROB  
ATOM    642  C   GLY P  23      52.054 -51.649  25.371  0.00  0.00      PROB  
ATOM    643  OT1 GLY P  23      51.581 -52.511  26.165  0.00  0.00      PROB  
ATOM    644  OT2 GLY P  23      52.016 -50.420  25.646  0.00  0.00      PROB  
ATOM    645  N   GLY P   1     -48.022 -51.493  16.546  0.00  0.00      PROC  
ATOM    646  HT1 GLY P   1     -47.989 -51.861  17.518  0.00  0.00      PROC  
ATOM    647  HT2 GLY P   1     -49.015 -51.702  16.317  0.00  0.00      PROC  
ATOM    648  HT3 GLY P   1     -47.863 -50.466  16.589  0.00  0.00      PROC  
ATOM    649  CA  GLY P   1     -47.034 -52.114  15.615  0.00  0.00      PROC  
ATOM    650  HA1 GLY P   1     -47.510 -53.041  15.332  0.00  0.00      PROC  
ATOM    651  HA2 GLY P   1     -46.053 -52.062  16.062  0.00  0.00      PROC  
ATOM    652  C   GLY P   1     -46.874 -51.391  14.270  0.00  0.00      PROC  
ATOM    653  O   GLY P   1     -47.045 -50.203  14.243  0.00  0.00      PROC  
ATOM    654  N   LEU P   2     -46.677 -52.159  13.160  0.00  0.00      PROC  
ATOM    655  HN  LEU P   2     -46.441 -53.122  13.261  0.00  0.00      PROC  
ATOM    656  CA  LEU P   2     -46.506 -51.691  11.773  0.00  0.00      PROC  
ATOM    657  HA  LEU P   2     -45.589 -51.121  11.753  0.00  0.00      PROC  
ATOM    658  CB  LEU P   2     -46.448 -52.974  10.970  0.00  0.00      PROC  
ATOM    659  HB1 LEU P   2     -47.232 -53.734  11.175  0.00  0.00      PROC  
ATOM    660  HB2 LEU P   2     -45.498 -53.445  11.301  0.00  0.00      PROC  
ATOM    661  CG  LEU P   2     -46.364 -52.859   9.430  0.00  0.00      PROC  
ATOM    662  HG  LEU P   2     -47.235 -52.295   9.033  0.00  0.00      PROC  
ATOM    663  CD1 LEU P   2     -45.097 -52.033   8.997  0.00  0.00      PROC  
ATOM    664 HD11 LEU P   2     -44.919 -52.324   7.940  0.00  0.00      PROC  
ATOM    665 HD12 LEU P   2     -44.251 -52.448   9.585  0.00  0.00      PROC  
ATOM    666 HD13 LEU P   2     -45.089 -50.936   9.174  0.00  0.00      PROC  
ATOM    667  CD2 LEU P   2     -46.427 -54.334   8.743  0.00  0.00      PROC  
ATOM    668 HD21 LEU P   2     -46.319 -54.161   7.651  0.00  0.00      PROC  
ATOM    669 HD22 LEU P   2     -47.361 -54.843   9.065  0.00  0.00      PROC  
ATOM    670 HD23 LEU P   2     -45.534 -54.794   9.216  0.00  0.00      PROC  
ATOM    671  C   LEU P   2     -47.611 -50.722  11.212  0.00  0.00      PROC  
ATOM    672  O   LEU P   2     -47.286 -49.734  10.592  0.00  0.00      PROC  
ATOM    673  N   PHE P   3     -48.927 -50.958  11.463  0.00  0.00      PROC  
ATOM    674  HN  PHE P   3     -49.212 -51.765  11.974  0.00  0.00      PROC  
ATOM    675  CA  PHE P   3     -49.977 -50.143  11.007  0.00  0.00      PROC  
ATOM    676  HA  PHE P   3     -49.735 -49.437  10.227  0.00  0.00      PROC  
ATOM    677  CB  PHE P   3     -51.192 -50.979  10.524  0.00  0.00      PROC  
ATOM    678  HB1 PHE P   3     -52.052 -50.333  10.246  0.00  0.00      PROC  
ATOM    679  HB2 PHE P   3     -51.508 -51.605  11.386  0.00  0.00      PROC  
ATOM    680  CG  PHE P   3     -50.794 -51.856   9.373  0.00  0.00      PROC  
ATOM    681  CD1 PHE P   3     -50.682 -51.409   8.017  0.00  0.00      PROC  
ATOM    682  HD1 PHE P   3     -50.811 -50.347   7.869  0.00  0.00      PROC  
ATOM    683  CE1 PHE P   3     -50.365 -52.341   7.019  0.00  0.00      PROC  
ATOM    684  HE1 PHE P   3     -50.279 -51.979   6.006  0.00  0.00      PROC  
ATOM    685  CZ  PHE P   3     -50.189 -53.660   7.283  0.00  0.00      PROC  
ATOM    686  HZ  PHE P   3     -49.779 -54.432   6.648  0.00  0.00      PROC  
ATOM    687  CD2 PHE P   3     -50.655 -53.197   9.626  0.00  0.00      PROC  
ATOM    688  HD2 PHE P   3     -50.744 -53.679  10.589  0.00  0.00      PROC  
ATOM    689  CE2 PHE P   3     -50.268 -54.118   8.615  0.00  0.00      PROC  
ATOM    690  HE2 PHE P   3     -50.293 -55.141   8.960  0.00  0.00      PROC  
ATOM    691  C   PHE P   3     -50.374 -49.142  12.100  0.00  0.00      PROC  
ATOM    692  O   PHE P   3     -50.935 -48.106  11.819  0.00  0.00      PROC  
ATOM    693  N   GLY P   4     -49.789 -49.354  13.264  0.00  0.00      PROC  
ATOM    694  HN  GLY P   4     -49.365 -50.242  13.422  0.00  0.00      PROC  
ATOM    695  CA  GLY P   4     -49.760 -48.449  14.389  0.00  0.00      PROC  
ATOM    696  HA1 GLY P   4     -49.420 -49.013  15.245  0.00  0.00      PROC  
ATOM    697  HA2 GLY P   4     -50.767 -48.164  14.656  0.00  0.00      PROC  
ATOM    698  C   GLY P   4     -48.834 -47.229  14.300  0.00  0.00      PROC  
ATOM    699  O   GLY P   4     -49.155 -46.102  14.640  0.00  0.00      PROC  
ATOM    700  N   ALA P   5     -47.641 -47.473  13.762  0.00  0.00      PROC  
ATOM    701  HN  ALA P   5     -47.338 -48.400  13.554  0.00  0.00      PROC  
ATOM    702  CA  ALA P   5     -46.659 -46.458  13.411  0.00  0.00      PROC  
ATOM    703  HA  ALA P   5     -46.612 -45.843  14.298  0.00  0.00      PROC  
ATOM    704  CB  ALA P   5     -45.389 -47.256  13.035  0.00  0.00      PROC  
ATOM    705  HB1 ALA P   5     -45.704 -48.082  12.362  0.00  0.00      PROC  
ATOM    706  HB2 ALA P   5     -44.773 -47.639  13.877  0.00  0.00      PROC  
ATOM    707  HB3 ALA P   5     -44.685 -46.686  12.392  0.00  0.00      PROC  
ATOM    708  C   ALA P   5     -47.081 -45.594  12.265  0.00  0.00      PROC  
ATOM    709  O   ALA P   5     -46.725 -44.378  12.142  0.00  0.00      PROC  
ATOM    710  N   ILE P   6     -47.939 -46.116  11.349  0.00  0.00      PROC  
ATOM    711  HN  ILE P   6     -48.314 -47.039  11.330  0.00  0.00      PROC  
ATOM    712  CA  ILE P   6     -48.389 -45.177  10.312  0.00  0.00      PROC  
ATOM    713  HA  ILE P   6     -47.596 -44.491  10.054  0.00  0.00      PROC  
ATOM    714  CB  ILE P   6     -48.742 -45.912   9.042  0.00  0.00      PROC  
ATOM    715  HB  ILE P   6     -49.503 -46.716   9.132  0.00  0.00      PROC  
ATOM    716  CG2 ILE P   6     -49.270 -44.879   7.972  0.00  0.00      PROC  
ATOM    717 HG21 ILE P   6     -50.340 -44.724   8.229  0.00  0.00      PROC  
ATOM    718 HG22 ILE P   6     -49.235 -45.357   6.970  0.00  0.00      PROC  
ATOM    719 HG23 ILE P   6     -48.644 -43.962   7.943  0.00  0.00      PROC  
ATOM    720  CG1 ILE P   6     -47.376 -46.515   8.409  0.00  0.00      PROC  
ATOM    721 HG11 ILE P   6     -46.765 -46.854   9.273  0.00  0.00      PROC  
ATOM    722 HG12 ILE P   6     -46.800 -45.708   7.908  0.00  0.00      PROC  
ATOM    723  CD  ILE P   6     -47.595 -47.711   7.522  0.00  0.00      PROC  
ATOM    724  HD1 ILE P   6     -48.146 -47.290   6.654  0.00  0.00      PROC  
ATOM    725  HD2 ILE P   6     -48.210 -48.407   8.131  0.00  0.00      PROC  
ATOM    726  HD3 ILE P   6     -46.590 -47.989   7.138  0.00  0.00      PROC  
ATOM    727  C   ILE P   6     -49.593 -44.398  10.805  0.00  0.00      PROC  
ATOM    728  O   ILE P   6     -49.741 -43.228  10.469  0.00  0.00      PROC  
ATOM    729  N   ALA P   7     -50.420 -45.072  11.675  0.00  0.00      PROC  
ATOM    730  HN  ALA P   7     -50.341 -46.051  11.843  0.00  0.00      PROC  
ATOM    731  CA  ALA P   7     -51.559 -44.351  12.285  0.00  0.00      PROC  
ATOM    732  HA  ALA P   7     -51.995 -43.898  11.407  0.00  0.00      PROC  
ATOM    733  CB  ALA P   7     -52.452 -45.468  12.968  0.00  0.00      PROC  
ATOM    734  HB1 ALA P   7     -51.832 -45.989  13.728  0.00  0.00      PROC  
ATOM    735  HB2 ALA P   7     -52.703 -46.146  12.124  0.00  0.00      PROC  
ATOM    736  HB3 ALA P   7     -53.380 -45.000  13.363  0.00  0.00      PROC  
ATOM    737  C   ALA P   7     -51.135 -43.240  13.229  0.00  0.00      PROC  
ATOM    738  O   ALA P   7     -51.490 -42.067  13.244  0.00  0.00      PROC  
ATOM    739  N   GLY P   8     -50.212 -43.561  14.117  0.00  0.00      PROC  
ATOM    740  HN  GLY P   8     -50.032 -44.532  14.260  0.00  0.00      PROC  
ATOM    741  CA  GLY P   8     -49.432 -42.692  14.986  0.00  0.00      PROC  
ATOM    742  HA1 GLY P   8     -48.629 -43.301  15.373  0.00  0.00      PROC  
ATOM    743  HA2 GLY P   8     -50.055 -42.370  15.807  0.00  0.00      PROC  
ATOM    744  C   GLY P   8     -48.659 -41.534  14.371  0.00  0.00      PROC  
ATOM    745  O   GLY P   8     -48.574 -40.444  14.898  0.00  0.00      PROC  
ATOM    746  N   PHE P   9     -48.141 -41.684  13.099  0.00  0.00      PROC  
ATOM    747  HN  PHE P   9     -48.455 -42.525  12.666  0.00  0.00      PROC  
ATOM    748  CA  PHE P   9     -47.519 -40.587  12.388  0.00  0.00      PROC  
ATOM    749  HA  PHE P   9     -46.778 -40.193  13.067  0.00  0.00      PROC  
ATOM    750  CB  PHE P   9     -46.815 -41.088  11.125  0.00  0.00      PROC  
ATOM    751  HB1 PHE P   9     -47.485 -41.462  10.322  0.00  0.00      PROC  
ATOM    752  HB2 PHE P   9     -46.250 -41.977  11.477  0.00  0.00      PROC  
ATOM    753  CG  PHE P   9     -45.904 -40.068  10.590  0.00  0.00      PROC  
ATOM    754  CD1 PHE P   9     -46.104 -39.455   9.345  0.00  0.00      PROC  
ATOM    755  HD1 PHE P   9     -46.916 -39.766   8.703  0.00  0.00      PROC  
ATOM    756  CE1 PHE P   9     -45.158 -38.465   8.801  0.00  0.00      PROC  
ATOM    757  HE1 PHE P   9     -45.243 -38.033   7.815  0.00  0.00      PROC  
ATOM    758  CZ  PHE P   9     -44.035 -38.181   9.512  0.00  0.00      PROC  
ATOM    759  HZ  PHE P   9     -43.413 -37.375   9.150  0.00  0.00      PROC  
ATOM    760  CD2 PHE P   9     -44.722 -39.766  11.309  0.00  0.00      PROC  
ATOM    761  HD2 PHE P   9     -44.506 -40.203  12.273  0.00  0.00      PROC  
ATOM    762  CE2 PHE P   9     -43.886 -38.824  10.767  0.00  0.00      PROC  
ATOM    763  HE2 PHE P   9     -42.949 -38.668  11.282  0.00  0.00      PROC  
ATOM    764  C   PHE P   9     -48.536 -39.519  11.991  0.00  0.00      PROC  
ATOM    765  O   PHE P   9     -48.351 -38.361  12.175  0.00  0.00      PROC  
ATOM    766  N   ILE P  10     -49.816 -39.921  11.672  0.00  0.00      PROC  
ATOM    767  HN  ILE P  10     -50.094 -40.867  11.819  0.00  0.00      PROC  
ATOM    768  CA  ILE P  10     -50.994 -39.031  11.541  0.00  0.00      PROC  
ATOM    769  HA  ILE P  10     -50.735 -38.247  10.845  0.00  0.00      PROC  
ATOM    770  CB  ILE P  10     -52.243 -39.773  11.019  0.00  0.00      PROC  
ATOM    771  HB  ILE P  10     -52.600 -40.458  11.817  0.00  0.00      PROC  
ATOM    772  CG2 ILE P  10     -53.377 -38.778  10.703  0.00  0.00      PROC  
ATOM    773 HG21 ILE P  10     -53.696 -38.258  11.632  0.00  0.00      PROC  
ATOM    774 HG22 ILE P  10     -54.157 -39.293  10.104  0.00  0.00      PROC  
ATOM    775 HG23 ILE P  10     -53.017 -37.932  10.079  0.00  0.00      PROC  
ATOM    776  CG1 ILE P  10     -51.857 -40.678   9.801  0.00  0.00      PROC  
ATOM    777 HG11 ILE P  10     -51.055 -41.347  10.179  0.00  0.00      PROC  
ATOM    778 HG12 ILE P  10     -51.384 -40.174   8.931  0.00  0.00      PROC  
ATOM    779  CD  ILE P  10     -52.964 -41.585   9.254  0.00  0.00      PROC  
ATOM    780  HD1 ILE P  10     -53.726 -41.851  10.017  0.00  0.00      PROC  
ATOM    781  HD2 ILE P  10     -52.577 -42.571   8.917  0.00  0.00      PROC  
ATOM    782  HD3 ILE P  10     -53.576 -41.102   8.464  0.00  0.00      PROC  
ATOM    783  C   ILE P  10     -51.363 -38.382  12.931  0.00  0.00      PROC  
ATOM    784  O   ILE P  10     -51.722 -37.196  13.030  0.00  0.00      PROC  
ATOM    785  N   GLU P  11     -51.382 -39.229  13.869  0.00  0.00      PROC  
ATOM    786  HN  GLU P  11     -51.041 -40.163  13.797  0.00  0.00      PROC  
ATOM    787  CA  GLU P  11     -51.906 -38.851  15.204  0.00  0.00      PROC  
ATOM    788  HA  GLU P  11     -52.871 -38.375  15.118  0.00  0.00      PROC  
ATOM    789  CB  GLU P  11     -52.155 -40.119  16.017  0.00  0.00      PROC  
ATOM    790  HB1 GLU P  11     -51.300 -40.806  15.847  0.00  0.00      PROC  
ATOM    791  HB2 GLU P  11     -53.078 -40.647  15.694  0.00  0.00      PROC  
ATOM    792  CG  GLU P  11     -52.249 -39.924  17.558  0.00  0.00      PROC  
ATOM    793  HG1 GLU P  11     -52.999 -39.125  17.742  0.00  0.00      PROC  
ATOM    794  HG2 GLU P  11     -51.305 -39.630  18.064  0.00  0.00      PROC  
ATOM    795  CD  GLU P  11     -52.671 -41.223  18.252  0.00  0.00      PROC  
ATOM    796  OE1 GLU P  11     -51.891 -42.161  18.415  0.00  0.00      PROC  
ATOM    797  OE2 GLU P  11     -53.878 -41.263  18.654  0.00  0.00      PROC  
ATOM    798  C   GLU P  11     -51.007 -37.934  16.019  0.00  0.00      PROC  
ATOM    799  O   GLU P  11     -51.440 -36.941  16.557  0.00  0.00      PROC  
ATOM    800  N   GLY P  12     -49.709 -38.136  16.000  0.00  0.00      PROC  
ATOM    801  HN  GLY P  12     -49.333 -38.876  15.448  0.00  0.00      PROC  
ATOM    802  CA  GLY P  12     -48.909 -37.513  17.084  0.00  0.00      PROC  
ATOM    803  HA1 GLY P  12     -48.842 -38.085  17.997  0.00  0.00      PROC  
ATOM    804  HA2 GLY P  12     -49.299 -36.533  17.316  0.00  0.00      PROC  
ATOM    805  C   GLY P  12     -47.507 -37.241  16.647  0.00  0.00      PROC  
ATOM    806  O   GLY P  12     -46.602 -37.455  17.483  0.00  0.00      PROC  
ATOM    807  N   GLY P  13     -47.182 -37.007  15.360  0.00  0.00      PROC  
ATOM    808  HN  GLY P  13     -47.868 -37.079  14.640  0.00  0.00      PROC  
ATOM    809  CA  GLY P  13     -45.841 -36.768  14.855  0.00  0.00      PROC  
ATOM    810  HA1 GLY P  13     -45.503 -35.857  15.328  0.00  0.00      PROC  
ATOM    811  HA2 GLY P  13     -45.925 -36.771  13.779  0.00  0.00      PROC  
ATOM    812  C   GLY P  13     -44.812 -37.871  15.134  0.00  0.00      PROC  
ATOM    813  O   GLY P  13     -45.146 -39.024  15.272  0.00  0.00      PROC  
ATOM    814  N   TRP P  14     -43.530 -37.514  15.162  0.00  0.00      PROC  
ATOM    815  HN  TRP P  14     -43.145 -36.594  15.157  0.00  0.00      PROC  
ATOM    816  CA  TRP P  14     -42.474 -38.456  15.451  0.00  0.00      PROC  
ATOM    817  HA  TRP P  14     -42.545 -39.240  14.712  0.00  0.00      PROC  
ATOM    818  CB  TRP P  14     -41.063 -37.767  15.350  0.00  0.00      PROC  
ATOM    819  HB1 TRP P  14     -41.012 -36.937  16.086  0.00  0.00      PROC  
ATOM    820  HB2 TRP P  14     -40.877 -37.336  14.343  0.00  0.00      PROC  
ATOM    821  CG  TRP P  14     -39.950 -38.684  15.624  0.00  0.00      PROC  
ATOM    822  CD1 TRP P  14     -39.260 -39.543  14.823  0.00  0.00      PROC  
ATOM    823  HD1 TRP P  14     -39.421 -39.649  13.760  0.00  0.00      PROC  
ATOM    824  NE1 TRP P  14     -38.245 -40.130  15.470  0.00  0.00      PROC  
ATOM    825  HE1 TRP P  14     -37.612 -40.824  15.206  0.00  0.00      PROC  
ATOM    826  CE2 TRP P  14     -38.280 -39.733  16.766  0.00  0.00      PROC  
ATOM    827  CD2 TRP P  14     -39.302 -38.746  16.866  0.00  0.00      PROC  
ATOM    828  CE3 TRP P  14     -39.506 -38.117  18.092  0.00  0.00      PROC  
ATOM    829  HE3 TRP P  14     -40.255 -37.352  18.241  0.00  0.00      PROC  
ATOM    830  CZ3 TRP P  14     -38.741 -38.509  19.222  0.00  0.00      PROC  
ATOM    831  HZ3 TRP P  14     -38.897 -38.211  20.248  0.00  0.00      PROC  
ATOM    832  CZ2 TRP P  14     -37.553 -40.222  17.830  0.00  0.00      PROC  
ATOM    833  HZ2 TRP P  14     -36.858 -41.044  17.743  0.00  0.00      PROC  
ATOM    834  CH2 TRP P  14     -37.892 -39.692  19.110  0.00  0.00      PROC  
ATOM    835  HH2 TRP P  14     -37.340 -39.997  19.987  0.00  0.00      PROC  
ATOM    836  C   TRP P  14     -42.657 -39.306  16.677  0.00  0.00      PROC  
ATOM    837  O   TRP P  14     -42.664 -40.476  16.580  0.00  0.00      PROC  
ATOM    838  N   THR P  15     -42.972 -38.686  17.823  0.00  0.00      PROC  
ATOM    839  HN  THR P  15     -43.095 -37.702  17.929  0.00  0.00      PROC  
ATOM    840  CA  THR P  15     -43.242 -39.504  19.004  0.00  0.00      PROC  
ATOM    841  HA  THR P  15     -42.444 -40.228  19.079  0.00  0.00      PROC  
ATOM    842  CB  THR P  15     -43.302 -38.746  20.358  0.00  0.00      PROC  
ATOM    843  HB  THR P  15     -43.509 -39.401  21.231  0.00  0.00      PROC  
ATOM    844  OG1 THR P  15     -44.244 -37.696  20.539  0.00  0.00      PROC  
ATOM    845  HG1 THR P  15     -43.954 -37.041  19.900  0.00  0.00      PROC  
ATOM    846  CG2 THR P  15     -41.926 -38.166  20.615  0.00  0.00      PROC  
ATOM    847 HG21 THR P  15     -41.722 -37.374  19.863  0.00  0.00      PROC  
ATOM    848 HG22 THR P  15     -41.152 -38.962  20.594  0.00  0.00      PROC  
ATOM    849 HG23 THR P  15     -41.983 -37.668  21.606  0.00  0.00      PROC  
ATOM    850  C   THR P  15     -44.452 -40.318  18.983  0.00  0.00      PROC  
ATOM    851  O   THR P  15     -44.590 -41.355  19.668  0.00  0.00      PROC  
ATOM    852  N   GLY P  16     -45.489 -39.985  18.120  0.00  0.00      PROC  
ATOM    853  HN  GLY P  16     -45.509 -39.133  17.603  0.00  0.00      PROC  
ATOM    854  CA  GLY P  16     -46.724 -40.789  17.986  0.00  0.00      PROC  
ATOM    855  HA1 GLY P  16     -47.434 -40.231  17.393  0.00  0.00      PROC  
ATOM    856  HA2 GLY P  16     -47.076 -41.142  18.944  0.00  0.00      PROC  
ATOM    857  C   GLY P  16     -46.516 -42.007  17.089  0.00  0.00      PROC  
ATOM    858  O   GLY P  16     -47.099 -43.026  17.241  0.00  0.00      PROC  
ATOM    859  N   MET P  17     -45.664 -41.864  16.094  0.00  0.00      PROC  
ATOM    860  HN  MET P  17     -45.124 -41.051  15.890  0.00  0.00      PROC  
ATOM    861  CA  MET P  17     -45.289 -43.061  15.392  0.00  0.00      PROC  
ATOM    862  HA  MET P  17     -46.174 -43.590  15.069  0.00  0.00      PROC  
ATOM    863  CB  MET P  17     -44.464 -42.601  14.146  0.00  0.00      PROC  
ATOM    864  HB1 MET P  17     -43.897 -41.717  14.511  0.00  0.00      PROC  
ATOM    865  HB2 MET P  17     -45.217 -42.237  13.415  0.00  0.00      PROC  
ATOM    866  CG  MET P  17     -43.671 -43.677  13.413  0.00  0.00      PROC  
ATOM    867  HG1 MET P  17     -43.682 -43.307  12.365  0.00  0.00      PROC  
ATOM    868  HG2 MET P  17     -44.296 -44.595  13.395  0.00  0.00      PROC  
ATOM    869  SD  MET P  17     -41.882 -44.096  13.857  0.00  0.00      PROC  
ATOM    870  CE  MET P  17     -41.169 -42.447  13.525  0.00  0.00      PROC  
ATOM    871  HE1 MET P  17     -41.254 -42.286  12.429  0.00  0.00      PROC  
ATOM    872  HE2 MET P  17     -40.127 -42.368  13.901  0.00  0.00      PROC  
ATOM    873  HE3 MET P  17     -41.837 -41.673  13.958  0.00  0.00      PROC  
ATOM    874  C   MET P  17     -44.431 -44.024  16.234  0.00  0.00      PROC  
ATOM    875  O   MET P  17     -44.687 -45.226  16.269  0.00  0.00      PROC  
ATOM    876  N   ILE P  18     -43.593 -43.493  17.137  0.00  0.00      PROC  
ATOM    877  HN  ILE P  18     -43.317 -42.538  17.208  0.00  0.00      PROC  
ATOM    878  CA  ILE P  18     -42.828 -44.239  18.168  0.00  0.00      PROC  
ATOM    879  HA  ILE P  18     -42.368 -45.010  17.568  0.00  0.00      PROC  
ATOM    880  CB  ILE P  18     -41.685 -43.417  18.941  0.00  0.00      PROC  
ATOM    881  HB  ILE P  18     -42.147 -42.565  19.485  0.00  0.00      PROC  
ATOM    882  CG2 ILE P  18     -40.975 -44.277  19.949  0.00  0.00      PROC  
ATOM    883 HG21 ILE P  18     -40.792 -45.246  19.438  0.00  0.00      PROC  
ATOM    884 HG22 ILE P  18     -41.614 -44.339  20.856  0.00  0.00      PROC  
ATOM    885 HG23 ILE P  18     -39.987 -43.956  20.344  0.00  0.00      PROC  
ATOM    886  CG1 ILE P  18     -40.571 -42.819  17.973  0.00  0.00      PROC  
ATOM    887 HG11 ILE P  18     -39.932 -42.095  18.522  0.00  0.00      PROC  
ATOM    888 HG12 ILE P  18     -41.168 -42.349  17.163  0.00  0.00      PROC  
ATOM    889  CD  ILE P  18     -39.722 -43.904  17.350  0.00  0.00      PROC  
ATOM    890  HD1 ILE P  18     -39.206 -43.540  16.435  0.00  0.00      PROC  
ATOM    891  HD2 ILE P  18     -40.357 -44.769  17.062  0.00  0.00      PROC  
ATOM    892  HD3 ILE P  18     -38.920 -44.284  18.019  0.00  0.00      PROC  
ATOM    893  C   ILE P  18     -43.739 -44.992  19.118  0.00  0.00      PROC  
ATOM    894  O   ILE P  18     -43.578 -46.217  19.344  0.00  0.00      PROC  
ATOM    895  N   ASP P  19     -44.810 -44.333  19.593  0.00  0.00      PROC  
ATOM    896  HN  ASP P  19     -44.882 -43.351  19.435  0.00  0.00      PROC  
ATOM    897  CA  ASP P  19     -45.817 -44.971  20.423  0.00  0.00      PROC  
ATOM    898  HA  ASP P  19     -45.253 -45.541  21.146  0.00  0.00      PROC  
ATOM    899  CB  ASP P  19     -46.678 -43.842  20.939  0.00  0.00      PROC  
ATOM    900  HB1 ASP P  19     -47.313 -43.381  20.153  0.00  0.00      PROC  
ATOM    901  HB2 ASP P  19     -45.911 -43.100  21.249  0.00  0.00      PROC  
ATOM    902  CG  ASP P  19     -47.519 -44.154  22.109  0.00  0.00      PROC  
ATOM    903  OD1 ASP P  19     -48.297 -43.252  22.526  0.00  0.00      PROC  
ATOM    904  OD2 ASP P  19     -47.523 -45.326  22.590  0.00  0.00      PROC  
ATOM    905  C   ASP P  19     -46.595 -45.977  19.594  0.00  0.00      PROC  
ATOM    906  O   ASP P  19     -47.014 -47.059  19.982  0.00  0.00      PROC  
ATOM    907  N   GLY P  20     -46.840 -45.656  18.320  0.00  0.00      PROC  
ATOM    908  HN  GLY P  20     -46.618 -44.813  17.837  0.00  0.00      PROC  
ATOM    909  CA  GLY P  20     -47.538 -46.567  17.400  0.00  0.00      PROC  
ATOM    910  HA1 GLY P  20     -47.723 -46.219  16.395  0.00  0.00      PROC  
ATOM    911  HA2 GLY P  20     -48.456 -46.878  17.876  0.00  0.00      PROC  
ATOM    912  C   GLY P  20     -46.683 -47.742  17.114  0.00  0.00      PROC  
ATOM    913  O   GLY P  20     -47.242 -48.814  16.935  0.00  0.00      PROC  
ATOM    914  N   TRP P  21     -45.329 -47.624  17.103  0.00  0.00      PROC  
ATOM    915  HN  TRP P  21     -44.949 -46.720  17.280  0.00  0.00      PROC  
ATOM    916  CA  TRP P  21     -44.358 -48.724  16.903  0.00  0.00      PROC  
ATOM    917  HA  TRP P  21     -44.533 -49.151  15.926  0.00  0.00      PROC  
ATOM    918  CB  TRP P  21     -42.968 -48.107  16.775  0.00  0.00      PROC  
ATOM    919  HB1 TRP P  21     -42.684 -47.621  17.732  0.00  0.00      PROC  
ATOM    920  HB2 TRP P  21     -42.918 -47.295  16.019  0.00  0.00      PROC  
ATOM    921  CG  TRP P  21     -41.823 -49.048  16.437  0.00  0.00      PROC  
ATOM    922  CD1 TRP P  21     -40.908 -49.526  17.316  0.00  0.00      PROC  
ATOM    923  HD1 TRP P  21     -40.802 -49.291  18.365  0.00  0.00      PROC  
ATOM    924  NE1 TRP P  21     -40.155 -50.533  16.694  0.00  0.00      PROC  
ATOM    925  HE1 TRP P  21     -39.446 -51.145  16.968  0.00  0.00      PROC  
ATOM    926  CE2 TRP P  21     -40.627 -50.687  15.395  0.00  0.00      PROC  
ATOM    927  CD2 TRP P  21     -41.642 -49.767  15.168  0.00  0.00      PROC  
ATOM    928  CE3 TRP P  21     -42.319 -49.765  13.969  0.00  0.00      PROC  
ATOM    929  HE3 TRP P  21     -43.059 -49.001  13.782  0.00  0.00      PROC  
ATOM    930  CZ3 TRP P  21     -41.742 -50.567  12.906  0.00  0.00      PROC  
ATOM    931  HZ3 TRP P  21     -42.340 -50.633  12.009  0.00  0.00      PROC  
ATOM    932  CZ2 TRP P  21     -40.168 -51.573  14.401  0.00  0.00      PROC  
ATOM    933  HZ2 TRP P  21     -39.359 -52.240  14.657  0.00  0.00      PROC  
ATOM    934  CH2 TRP P  21     -40.774 -51.560  13.152  0.00  0.00      PROC  
ATOM    935  HH2 TRP P  21     -40.396 -52.230  12.395  0.00  0.00      PROC  
ATOM    936  C   TRP P  21     -44.504 -49.809  18.034  0.00  0.00      PROC  
ATOM    937  O   TRP P  21     -44.449 -51.008  17.692  0.00  0.00      PROC  
ATOM    938  N   TYR P  22     -44.737 -49.389  19.285  0.00  0.00      PROC  
ATOM    939  HN  TYR P  22     -44.741 -48.412  19.482  0.00  0.00      PROC  
ATOM    940  CA  TYR P  22     -44.790 -50.333  20.433  0.00  0.00      PROC  
ATOM    941  HA  TYR P  22     -44.267 -51.254  20.222  0.00  0.00      PROC  
ATOM    942  CB  TYR P  22     -44.212 -49.784  21.715  0.00  0.00      PROC  
ATOM    943  HB1 TYR P  22     -44.238 -50.567  22.504  0.00  0.00      PROC  
ATOM    944  HB2 TYR P  22     -44.751 -48.902  22.121  0.00  0.00      PROC  
ATOM    945  CG  TYR P  22     -42.764 -49.535  21.509  0.00  0.00      PROC  
ATOM    946  CD1 TYR P  22     -41.893 -50.619  21.421  0.00  0.00      PROC  
ATOM    947  HD1 TYR P  22     -42.276 -51.627  21.373  0.00  0.00      PROC  
ATOM    948  CE1 TYR P  22     -40.571 -50.446  21.202  0.00  0.00      PROC  
ATOM    949  HE1 TYR P  22     -39.887 -51.272  21.072  0.00  0.00      PROC  
ATOM    950  CZ  TYR P  22     -40.068 -49.143  21.145  0.00  0.00      PROC  
ATOM    951  OH  TYR P  22     -38.769 -48.961  20.865  0.00  0.00      PROC  
ATOM    952  HH  TYR P  22     -38.627 -48.053  20.586  0.00  0.00      PROC  
ATOM    953  CD2 TYR P  22     -42.285 -48.250  21.586  0.00  0.00      PROC  
ATOM    954  HD2 TYR P  22     -42.933 -47.391  21.677  0.00  0.00      PROC  
ATOM    955  CE2 TYR P  22     -40.917 -48.026  21.337  0.00  0.00      PROC  
ATOM    956  HE2 TYR P  22     -40.574 -47.011  21.471  0.00  0.00      PROC  
ATOM    957  C   TYR P  22     -46.210 -50.697  20.683  0.00  0.00      PROC  
ATOM    958  O   TYR P  22     -46.391 -51.577  21.521  0.00  0.00      PROC  
ATOM    959  N   GLY P  23     -47.179 -50.047  19.977  0.00  0.00      PROC  
ATOM    960  HN  GLY P  23     -47.156 -49.459  19.172  0.00  0.00      PROC  
ATOM    961  CA  GLY P  23     -48.560 -50.371  20.279  0.00  0.00      PROC  
ATOM    962  HA1 GLY P  23     -49.108 -49.744  19.592  0.00  0.00      PROC  
ATOM    963  HA2 GLY P  23     -48.976 -50.221  21.265  0.00  0.00      PROC  
ATOM    964  C   GLY P  23     -48.964 -51.800  19.977  0.00  0.00      PROC  
ATOM    965  OT1 GLY P  23     -48.518 -52.319  18.926  0.00  0.00      PROC  
ATOM    966  OT2 GLY P  23     -49.762 -52.430  20.721  0.00  0.00      PROC  
ATOM    967  N   GLY P   1      16.969  -9.051  19.569  0.00  0.00      PROD  
ATOM    968  HT1 GLY P   1      17.040  -8.022  19.708  0.00  0.00      PROD  
ATOM    969  HT2 GLY P   1      17.296  -9.496  20.450  0.00  0.00      PROD  
ATOM    970  HT3 GLY P   1      15.986  -9.368  19.446  0.00  0.00      PROD  
ATOM    971  CA  GLY P   1      17.851  -9.474  18.425  0.00  0.00      PROD  
ATOM    972  HA1 GLY P   1      17.640 -10.485  18.109  0.00  0.00      PROD  
ATOM    973  HA2 GLY P   1      18.866  -9.240  18.710  0.00  0.00      PROD  
ATOM    974  C   GLY P   1      17.573  -8.675  17.225  0.00  0.00      PROD  
ATOM    975  O   GLY P   1      17.137  -7.522  17.410  0.00  0.00      PROD  
ATOM    976  N   LEU P   2      17.674  -9.168  15.970  0.00  0.00      PROD  
ATOM    977  HN  LEU P   2      17.951 -10.109  15.794  0.00  0.00      PROD  
ATOM    978  CA  LEU P   2      17.400  -8.291  14.794  0.00  0.00      PROD  
ATOM    979  HA  LEU P   2      17.874  -7.336  14.963  0.00  0.00      PROD  
ATOM    980  CB  LEU P   2      17.986  -8.946  13.495  0.00  0.00      PROD  
ATOM    981  HB1 LEU P   2      17.527  -9.956  13.433  0.00  0.00      PROD  
ATOM    982  HB2 LEU P   2      19.049  -9.163  13.731  0.00  0.00      PROD  
ATOM    983  CG  LEU P   2      17.999  -8.205  12.112  0.00  0.00      PROD  
ATOM    984  HG  LEU P   2      18.051  -7.117  12.335  0.00  0.00      PROD  
ATOM    985  CD1 LEU P   2      19.338  -8.497  11.450  0.00  0.00      PROD  
ATOM    986 HD11 LEU P   2      20.186  -8.143  12.074  0.00  0.00      PROD  
ATOM    987 HD12 LEU P   2      19.344  -7.922  10.499  0.00  0.00      PROD  
ATOM    988 HD13 LEU P   2      19.513  -9.580  11.276  0.00  0.00      PROD  
ATOM    989  CD2 LEU P   2      16.768  -8.555  11.236  0.00  0.00      PROD  
ATOM    990 HD21 LEU P   2      16.838  -8.050  10.249  0.00  0.00      PROD  
ATOM    991 HD22 LEU P   2      15.729  -8.277  11.513  0.00  0.00      PROD  
ATOM    992 HD23 LEU P   2      16.723  -9.652  11.067  0.00  0.00      PROD  
ATOM    993  C   LEU P   2      15.933  -8.001  14.551  0.00  0.00      PROD  
ATOM    994  O   LEU P   2      15.505  -6.949  14.100  0.00  0.00      PROD  
ATOM    995  N   PHE P   3      15.084  -9.006  14.763  0.00  0.00      PROD  
ATOM    996  HN  PHE P   3      15.490  -9.804  15.201  0.00  0.00      PROD  
ATOM    997  CA  PHE P   3      13.643  -8.909  14.786  0.00  0.00      PROD  
ATOM    998  HA  PHE P   3      13.298  -8.358  13.924  0.00  0.00      PROD  
ATOM    999  CB  PHE P   3      12.899 -10.268  14.628  0.00  0.00      PROD  
ATOM   1000  HB1 PHE P   3      11.809 -10.206  14.419  0.00  0.00      PROD  
ATOM   1001  HB2 PHE P   3      13.084 -10.840  15.562  0.00  0.00      PROD  
ATOM   1002  CG  PHE P   3      13.497 -10.916  13.424  0.00  0.00      PROD  
ATOM   1003  CD1 PHE P   3      13.195 -10.424  12.126  0.00  0.00      PROD  
ATOM   1004  HD1 PHE P   3      12.418  -9.712  11.888  0.00  0.00      PROD  
ATOM   1005  CE1 PHE P   3      13.865 -11.035  11.039  0.00  0.00      PROD  
ATOM   1006  HE1 PHE P   3      13.901 -10.616  10.043  0.00  0.00      PROD  
ATOM   1007  CZ  PHE P   3      14.605 -12.208  11.289  0.00  0.00      PROD  
ATOM   1008  HZ  PHE P   3      14.922 -12.838  10.471  0.00  0.00      PROD  
ATOM   1009  CD2 PHE P   3      14.245 -12.064  13.578  0.00  0.00      PROD  
ATOM   1010  HD2 PHE P   3      14.360 -12.364  14.609  0.00  0.00      PROD  
ATOM   1011  CE2 PHE P   3      14.860 -12.652  12.545  0.00  0.00      PROD  
ATOM   1012  HE2 PHE P   3      15.522 -13.495  12.675  0.00  0.00      PROD  
ATOM   1013  C   PHE P   3      13.206  -8.187  16.028  0.00  0.00      PROD  
ATOM   1014  O   PHE P   3      12.280  -7.373  15.960  0.00  0.00      PROD  
ATOM   1015  N   GLY P   4      14.025  -8.253  17.106  0.00  0.00      PROD  
ATOM   1016  HN  GLY P   4      14.880  -8.766  17.090  0.00  0.00      PROD  
ATOM   1017  CA  GLY P   4      13.813  -7.425  18.278  0.00  0.00      PROD  
ATOM   1018  HA1 GLY P   4      14.513  -7.636  19.072  0.00  0.00      PROD  
ATOM   1019  HA2 GLY P   4      12.807  -7.679  18.577  0.00  0.00      PROD  
ATOM   1020  C   GLY P   4      13.862  -6.006  17.934  0.00  0.00      PROD  
ATOM   1021  O   GLY P   4      13.132  -5.255  18.521  0.00  0.00      PROD  
ATOM   1022  N   ALA P   5      14.827  -5.632  17.015  0.00  0.00      PROD  
ATOM   1023  HN  ALA P   5      15.333  -6.382  16.595  0.00  0.00      PROD  
ATOM   1024  CA  ALA P   5      15.034  -4.222  16.597  0.00  0.00      PROD  
ATOM   1025  HA  ALA P   5      14.838  -3.618  17.470  0.00  0.00      PROD  
ATOM   1026  CB  ALA P   5      16.459  -4.048  16.017  0.00  0.00      PROD  
ATOM   1027  HB1 ALA P   5      16.858  -3.051  15.732  0.00  0.00      PROD  
ATOM   1028  HB2 ALA P   5      16.538  -4.701  15.122  0.00  0.00      PROD  
ATOM   1029  HB3 ALA P   5      17.235  -4.494  16.674  0.00  0.00      PROD  
ATOM   1030  C   ALA P   5      13.970  -3.719  15.672  0.00  0.00      PROD  
ATOM   1031  O   ALA P   5      13.388  -2.699  16.010  0.00  0.00      PROD  
ATOM   1032  N   ILE P   6      13.671  -4.469  14.566  0.00  0.00      PROD  
ATOM   1033  HN  ILE P   6      14.248  -5.273  14.446  0.00  0.00      PROD  
ATOM   1034  CA  ILE P   6      12.613  -4.136  13.615  0.00  0.00      PROD  
ATOM   1035  HA  ILE P   6      12.893  -3.191  13.174  0.00  0.00      PROD  
ATOM   1036  CB  ILE P   6      12.496  -5.229  12.549  0.00  0.00      PROD  
ATOM   1037  HB  ILE P   6      12.363  -6.180  13.108  0.00  0.00      PROD  
ATOM   1038  CG2 ILE P   6      11.237  -5.116  11.605  0.00  0.00      PROD  
ATOM   1039 HG21 ILE P   6      11.227  -5.938  10.858  0.00  0.00      PROD  
ATOM   1040 HG22 ILE P   6      11.140  -4.102  11.161  0.00  0.00      PROD  
ATOM   1041 HG23 ILE P   6      10.336  -5.267  12.237  0.00  0.00      PROD  
ATOM   1042  CG1 ILE P   6      13.756  -5.231  11.708  0.00  0.00      PROD  
ATOM   1043 HG11 ILE P   6      14.589  -5.527  12.381  0.00  0.00      PROD  
ATOM   1044 HG12 ILE P   6      13.906  -4.270  11.170  0.00  0.00      PROD  
ATOM   1045  CD  ILE P   6      13.743  -6.297  10.492  0.00  0.00      PROD  
ATOM   1046  HD1 ILE P   6      13.659  -7.309  10.944  0.00  0.00      PROD  
ATOM   1047  HD2 ILE P   6      14.774  -6.144  10.107  0.00  0.00      PROD  
ATOM   1048  HD3 ILE P   6      12.948  -6.127   9.735  0.00  0.00      PROD  
ATOM   1049  C   ILE P   6      11.244  -3.998  14.383  0.00  0.00      PROD  
ATOM   1050  O   ILE P   6      10.507  -3.078  14.088  0.00  0.00      PROD  
ATOM   1051  N   ALA P   7      10.995  -4.807  15.450  0.00  0.00      PROD  
ATOM   1052  HN  ALA P   7      11.615  -5.544  15.706  0.00  0.00      PROD  
ATOM   1053  CA  ALA P   7       9.776  -4.649  16.141  0.00  0.00      PROD  
ATOM   1054  HA  ALA P   7       9.001  -4.273  15.489  0.00  0.00      PROD  
ATOM   1055  CB  ALA P   7       9.395  -5.994  16.808  0.00  0.00      PROD  
ATOM   1056  HB1 ALA P   7       9.581  -6.853  16.127  0.00  0.00      PROD  
ATOM   1057  HB2 ALA P   7       8.369  -5.924  17.227  0.00  0.00      PROD  
ATOM   1058  HB3 ALA P   7      10.163  -6.111  17.601  0.00  0.00      PROD  
ATOM   1059  C   ALA P   7       9.847  -3.490  17.138  0.00  0.00      PROD  
ATOM   1060  O   ALA P   7       8.827  -2.925  17.539  0.00  0.00      PROD  
ATOM   1061  N   GLY P   8      11.017  -3.202  17.645  0.00  0.00      PROD  
ATOM   1062  HN  GLY P   8      11.731  -3.799  17.290  0.00  0.00      PROD  
ATOM   1063  CA  GLY P   8      11.235  -2.106  18.622  0.00  0.00      PROD  
ATOM   1064  HA1 GLY P   8      12.297  -2.187  18.801  0.00  0.00      PROD  
ATOM   1065  HA2 GLY P   8      10.602  -2.337  19.466  0.00  0.00      PROD  
ATOM   1066  C   GLY P   8      10.972  -0.700  18.053  0.00  0.00      PROD  
ATOM   1067  O   GLY P   8      10.594   0.150  18.847  0.00  0.00      PROD  
ATOM   1068  N   PHE P   9      11.238  -0.505  16.710  0.00  0.00      PROD  
ATOM   1069  HN  PHE P   9      11.522  -1.318  16.207  0.00  0.00      PROD  
ATOM   1070  CA  PHE P   9      10.964   0.720  15.970  0.00  0.00      PROD  
ATOM   1071  HA  PHE P   9      11.433   1.471  16.589  0.00  0.00      PROD  
ATOM   1072  CB  PHE P   9      11.601   0.521  14.572  0.00  0.00      PROD  
ATOM   1073  HB1 PHE P   9      11.024  -0.294  14.085  0.00  0.00      PROD  
ATOM   1074  HB2 PHE P   9      12.655   0.179  14.497  0.00  0.00      PROD  
ATOM   1075  CG  PHE P   9      11.542   1.799  13.832  0.00  0.00      PROD  
ATOM   1076  CD1 PHE P   9      10.705   2.104  12.828  0.00  0.00      PROD  
ATOM   1077  HD1 PHE P   9       9.998   1.335  12.551  0.00  0.00      PROD  
ATOM   1078  CE1 PHE P   9      10.744   3.373  12.185  0.00  0.00      PROD  
ATOM   1079  HE1 PHE P   9      10.087   3.522  11.340  0.00  0.00      PROD  
ATOM   1080  CZ  PHE P   9      11.579   4.312  12.702  0.00  0.00      PROD  
ATOM   1081  HZ  PHE P   9      11.649   5.273  12.213  0.00  0.00      PROD  
ATOM   1082  CD2 PHE P   9      12.539   2.751  14.257  0.00  0.00      PROD  
ATOM   1083  HD2 PHE P   9      13.240   2.489  15.037  0.00  0.00      PROD  
ATOM   1084  CE2 PHE P   9      12.429   4.045  13.779  0.00  0.00      PROD  
ATOM   1085  HE2 PHE P   9      13.247   4.718  13.986  0.00  0.00      PROD  
ATOM   1086  C   PHE P   9       9.443   0.956  15.928  0.00  0.00      PROD  
ATOM   1087  O   PHE P   9       8.957   2.093  16.088  0.00  0.00      PROD  
ATOM   1088  N   ILE P  10       8.677  -0.060  15.831  0.00  0.00      PROD  
ATOM   1089  HN  ILE P  10       9.018  -0.951  15.543  0.00  0.00      PROD  
ATOM   1090  CA  ILE P  10       7.176   0.024  16.014  0.00  0.00      PROD  
ATOM   1091  HA  ILE P  10       6.750   0.663  15.255  0.00  0.00      PROD  
ATOM   1092  CB  ILE P  10       6.553  -1.314  15.728  0.00  0.00      PROD  
ATOM   1093  HB  ILE P  10       6.484  -1.944  16.640  0.00  0.00      PROD  
ATOM   1094  CG2 ILE P  10       5.089  -0.930  15.384  0.00  0.00      PROD  
ATOM   1095 HG21 ILE P  10       5.007  -0.643  14.314  0.00  0.00      PROD  
ATOM   1096 HG22 ILE P  10       4.541  -0.183  15.997  0.00  0.00      PROD  
ATOM   1097 HG23 ILE P  10       4.503  -1.874  15.403  0.00  0.00      PROD  
ATOM   1098  CG1 ILE P  10       7.267  -2.135  14.669  0.00  0.00      PROD  
ATOM   1099 HG11 ILE P  10       8.318  -2.367  14.946  0.00  0.00      PROD  
ATOM   1100 HG12 ILE P  10       7.399  -1.493  13.772  0.00  0.00      PROD  
ATOM   1101  CD  ILE P  10       6.517  -3.451  14.275  0.00  0.00      PROD  
ATOM   1102  HD1 ILE P  10       7.144  -3.880  13.464  0.00  0.00      PROD  
ATOM   1103  HD2 ILE P  10       5.475  -3.379  13.897  0.00  0.00      PROD  
ATOM   1104  HD3 ILE P  10       6.513  -4.172  15.120  0.00  0.00      PROD  
ATOM   1105  C   ILE P  10       6.724   0.575  17.346  0.00  0.00      PROD  
ATOM   1106  O   ILE P  10       5.687   1.202  17.463  0.00  0.00      PROD  
ATOM   1107  N   GLU P  11       7.411   0.235  18.460  0.00  0.00      PROD  
ATOM   1108  HN  GLU P  11       8.135  -0.419  18.256  0.00  0.00      PROD  
ATOM   1109  CA  GLU P  11       7.035   0.614  19.789  0.00  0.00      PROD  
ATOM   1110  HA  GLU P  11       5.987   0.871  19.831  0.00  0.00      PROD  
ATOM   1111  CB  GLU P  11       7.264  -0.530  20.895  0.00  0.00      PROD  
ATOM   1112  HB1 GLU P  11       7.307   0.011  21.864  0.00  0.00      PROD  
ATOM   1113  HB2 GLU P  11       8.245  -1.020  20.718  0.00  0.00      PROD  
ATOM   1114  CG  GLU P  11       6.207  -1.705  20.791  0.00  0.00      PROD  
ATOM   1115  HG1 GLU P  11       6.070  -1.804  19.693  0.00  0.00      PROD  
ATOM   1116  HG2 GLU P  11       5.210  -1.409  21.180  0.00  0.00      PROD  
ATOM   1117  CD  GLU P  11       6.633  -2.954  21.405  0.00  0.00      PROD  
ATOM   1118  OE1 GLU P  11       6.798  -2.755  22.656  0.00  0.00      PROD  
ATOM   1119  OE2 GLU P  11       6.770  -4.095  20.822  0.00  0.00      PROD  
ATOM   1120  C   GLU P  11       7.610   1.938  20.187  0.00  0.00      PROD  
ATOM   1121  O   GLU P  11       6.990   2.753  20.909  0.00  0.00      PROD  
ATOM   1122  N   GLY P  12       8.921   2.180  19.791  0.00  0.00      PROD  
ATOM   1123  HN  GLY P  12       9.341   1.577  19.118  0.00  0.00      PROD  
ATOM   1124  CA  GLY P  12       9.791   3.151  20.448  0.00  0.00      PROD  
ATOM   1125  HA1 GLY P  12      10.383   2.536  21.110  0.00  0.00      PROD  
ATOM   1126  HA2 GLY P  12       9.264   3.866  21.063  0.00  0.00      PROD  
ATOM   1127  C   GLY P  12      10.747   3.915  19.638  0.00  0.00      PROD  
ATOM   1128  O   GLY P  12      11.626   4.505  20.199  0.00  0.00      PROD  
ATOM   1129  N   GLY P  13      10.633   4.009  18.281  0.00  0.00      PROD  
ATOM   1130  HN  GLY P  13       9.819   3.635  17.843  0.00  0.00      PROD  
ATOM   1131  CA  GLY P  13      11.607   4.726  17.460  0.00  0.00      PROD  
ATOM   1132  HA1 GLY P  13      11.579   5.741  17.828  0.00  0.00      PROD  
ATOM   1133  HA2 GLY P  13      11.165   4.735  16.475  0.00  0.00      PROD  
ATOM   1134  C   GLY P  13      13.077   4.244  17.557  0.00  0.00      PROD  
ATOM   1135  O   GLY P  13      13.406   3.087  17.812  0.00  0.00      PROD  
ATOM   1136  N   TRP P  14      14.083   5.150  17.400  0.00  0.00      PROD  
ATOM   1137  HN  TRP P  14      13.836   6.111  17.304  0.00  0.00      PROD  
ATOM   1138  CA  TRP P  14      15.512   4.744  17.431  0.00  0.00      PROD  
ATOM   1139  HA  TRP P  14      15.607   4.017  16.638  0.00  0.00      PROD  
ATOM   1140  CB  TRP P  14      16.486   5.994  17.208  0.00  0.00      PROD  
ATOM   1141  HB1 TRP P  14      16.094   6.678  17.991  0.00  0.00      PROD  
ATOM   1142  HB2 TRP P  14      16.221   6.325  16.181  0.00  0.00      PROD  
ATOM   1143  CG  TRP P  14      17.939   5.751  17.298  0.00  0.00      PROD  
ATOM   1144  CD1 TRP P  14      18.733   6.339  18.244  0.00  0.00      PROD  
ATOM   1145  HD1 TRP P  14      18.369   7.077  18.944  0.00  0.00      PROD  
ATOM   1146  NE1 TRP P  14      20.034   6.020  17.934  0.00  0.00      PROD  
ATOM   1147  HE1 TRP P  14      20.822   6.503  18.247  0.00  0.00      PROD  
ATOM   1148  CE2 TRP P  14      20.036   5.143  16.866  0.00  0.00      PROD  
ATOM   1149  CD2 TRP P  14      18.730   4.995  16.414  0.00  0.00      PROD  
ATOM   1150  CE3 TRP P  14      18.501   4.245  15.235  0.00  0.00      PROD  
ATOM   1151  HE3 TRP P  14      17.489   4.101  14.887  0.00  0.00      PROD  
ATOM   1152  CZ3 TRP P  14      19.554   3.570  14.668  0.00  0.00      PROD  
ATOM   1153  HZ3 TRP P  14      19.417   3.075  13.718  0.00  0.00      PROD  
ATOM   1154  CZ2 TRP P  14      21.099   4.569  16.209  0.00  0.00      PROD  
ATOM   1155  HZ2 TRP P  14      22.118   4.781  16.497  0.00  0.00      PROD  
ATOM   1156  CH2 TRP P  14      20.824   3.781  15.163  0.00  0.00      PROD  
ATOM   1157  HH2 TRP P  14      21.663   3.192  14.823  0.00  0.00      PROD  
ATOM   1158  C   TRP P  14      15.932   4.165  18.734  0.00  0.00      PROD  
ATOM   1159  O   TRP P  14      16.685   3.186  18.877  0.00  0.00      PROD  
ATOM   1160  N   THR P  15      15.421   4.801  19.900  0.00  0.00      PROD  
ATOM   1161  HN  THR P  15      14.808   5.586  19.932  0.00  0.00      PROD  
ATOM   1162  CA  THR P  15      15.601   4.248  21.232  0.00  0.00      PROD  
ATOM   1163  HA  THR P  15      16.665   4.265  21.417  0.00  0.00      PROD  
ATOM   1164  CB  THR P  15      15.151   5.145  22.363  0.00  0.00      PROD  
ATOM   1165  HB  THR P  15      15.189   4.679  23.371  0.00  0.00      PROD  
ATOM   1166  OG1 THR P  15      13.798   5.423  22.057  0.00  0.00      PROD  
ATOM   1167  HG1 THR P  15      13.828   5.821  21.183  0.00  0.00      PROD  
ATOM   1168  CG2 THR P  15      15.921   6.461  22.530  0.00  0.00      PROD  
ATOM   1169 HG21 THR P  15      16.995   6.236  22.706  0.00  0.00      PROD  
ATOM   1170 HG22 THR P  15      15.466   7.153  23.270  0.00  0.00      PROD  
ATOM   1171 HG23 THR P  15      15.963   6.959  21.538  0.00  0.00      PROD  
ATOM   1172  C   THR P  15      15.028   2.844  21.427  0.00  0.00      PROD  
ATOM   1173  O   THR P  15      15.711   2.049  22.025  0.00  0.00      PROD  
ATOM   1174  N   GLY P  16      13.830   2.553  20.879  0.00  0.00      PROD  
ATOM   1175  HN  GLY P  16      13.337   3.298  20.437  0.00  0.00      PROD  
ATOM   1176  CA  GLY P  16      13.310   1.208  20.917  0.00  0.00      PROD  
ATOM   1177  HA1 GLY P  16      12.268   1.278  20.644  0.00  0.00      PROD  
ATOM   1178  HA2 GLY P  16      13.638   0.761  21.844  0.00  0.00      PROD  
ATOM   1179  C   GLY P  16      13.922   0.255  19.973  0.00  0.00      PROD  
ATOM   1180  O   GLY P  16      13.955  -0.962  20.301  0.00  0.00      PROD  
ATOM   1181  N   MET P  17      14.448   0.684  18.786  0.00  0.00      PROD  
ATOM   1182  HN  MET P  17      14.384   1.606  18.413  0.00  0.00      PROD  
ATOM   1183  CA  MET P  17      15.238  -0.089  17.837  0.00  0.00      PROD  
ATOM   1184  HA  MET P  17      14.735  -1.020  17.624  0.00  0.00      PROD  
ATOM   1185  CB  MET P  17      15.358   0.551  16.528  0.00  0.00      PROD  
ATOM   1186  HB1 MET P  17      15.890   1.526  16.505  0.00  0.00      PROD  
ATOM   1187  HB2 MET P  17      14.331   0.798  16.182  0.00  0.00      PROD  
ATOM   1188  CG  MET P  17      15.992  -0.371  15.507  0.00  0.00      PROD  
ATOM   1189  HG1 MET P  17      15.700  -1.428  15.689  0.00  0.00      PROD  
ATOM   1190  HG2 MET P  17      17.100  -0.391  15.576  0.00  0.00      PROD  
ATOM   1191  SD  MET P  17      15.492   0.080  13.768  0.00  0.00      PROD  
ATOM   1192  CE  MET P  17      16.122   1.789  13.575  0.00  0.00      PROD  
ATOM   1193  HE1 MET P  17      17.217   1.911  13.716  0.00  0.00      PROD  
ATOM   1194  HE2 MET P  17      15.560   2.467  14.252  0.00  0.00      PROD  
ATOM   1195  HE3 MET P  17      16.024   2.221  12.556  0.00  0.00      PROD  
ATOM   1196  C   MET P  17      16.630  -0.447  18.415  0.00  0.00      PROD  
ATOM   1197  O   MET P  17      17.244  -1.446  18.019  0.00  0.00      PROD  
ATOM   1198  N   ILE P  18      17.169   0.432  19.221  0.00  0.00      PROD  
ATOM   1199  HN  ILE P  18      16.661   1.281  19.350  0.00  0.00      PROD  
ATOM   1200  CA  ILE P  18      18.463   0.146  19.815  0.00  0.00      PROD  
ATOM   1201  HA  ILE P  18      18.951  -0.509  19.108  0.00  0.00      PROD  
ATOM   1202  CB  ILE P  18      19.271   1.432  20.011  0.00  0.00      PROD  
ATOM   1203  HB  ILE P  18      18.579   2.187  20.441  0.00  0.00      PROD  
ATOM   1204  CG2 ILE P  18      20.418   1.242  21.048  0.00  0.00      PROD  
ATOM   1205 HG21 ILE P  18      21.166   0.447  20.839  0.00  0.00      PROD  
ATOM   1206 HG22 ILE P  18      20.014   1.044  22.064  0.00  0.00      PROD  
ATOM   1207 HG23 ILE P  18      20.993   2.191  20.990  0.00  0.00      PROD  
ATOM   1208  CG1 ILE P  18      19.772   1.829  18.705  0.00  0.00      PROD  
ATOM   1209 HG11 ILE P  18      20.137   2.878  18.750  0.00  0.00      PROD  
ATOM   1210 HG12 ILE P  18      19.049   2.102  17.907  0.00  0.00      PROD  
ATOM   1211  CD  ILE P  18      20.817   0.991  17.956  0.00  0.00      PROD  
ATOM   1212  HD1 ILE P  18      21.591   0.594  18.647  0.00  0.00      PROD  
ATOM   1213  HD2 ILE P  18      21.174   1.635  17.123  0.00  0.00      PROD  
ATOM   1214  HD3 ILE P  18      20.315   0.045  17.663  0.00  0.00      PROD  
ATOM   1215  C   ILE P  18      18.349  -0.707  21.091  0.00  0.00      PROD  
ATOM   1216  O   ILE P  18      19.193  -1.575  21.175  0.00  0.00      PROD  
ATOM   1217  N   ASP P  19      17.285  -0.556  21.923  0.00  0.00      PROD  
ATOM   1218  HN  ASP P  19      16.633   0.184  21.778  0.00  0.00      PROD  
ATOM   1219  CA  ASP P  19      16.915  -1.384  23.008  0.00  0.00      PROD  
ATOM   1220  HA  ASP P  19      17.764  -1.422  23.674  0.00  0.00      PROD  
ATOM   1221  CB  ASP P  19      15.738  -0.702  23.700  0.00  0.00      PROD  
ATOM   1222  HB1 ASP P  19      15.300  -1.466  24.378  0.00  0.00      PROD  
ATOM   1223  HB2 ASP P  19      14.996  -0.287  22.984  0.00  0.00      PROD  
ATOM   1224  CG  ASP P  19      16.269   0.435  24.600  0.00  0.00      PROD  
ATOM   1225  OD1 ASP P  19      15.464   1.202  25.161  0.00  0.00      PROD  
ATOM   1226  OD2 ASP P  19      17.482   0.421  24.944  0.00  0.00      PROD  
ATOM   1227  C   ASP P  19      16.629  -2.824  22.619  0.00  0.00      PROD  
ATOM   1228  O   ASP P  19      17.035  -3.813  23.218  0.00  0.00      PROD  
ATOM   1229  N   GLY P  20      15.956  -2.943  21.432  0.00  0.00      PROD  
ATOM   1230  HN  GLY P  20      15.456  -2.175  21.038  0.00  0.00      PROD  
ATOM   1231  CA  GLY P  20      15.733  -4.283  20.820  0.00  0.00      PROD  
ATOM   1232  HA1 GLY P  20      14.966  -4.175  20.067  0.00  0.00      PROD  
ATOM   1233  HA2 GLY P  20      15.401  -4.952  21.600  0.00  0.00      PROD  
ATOM   1234  C   GLY P  20      16.906  -4.950  20.242  0.00  0.00      PROD  
ATOM   1235  O   GLY P  20      16.925  -6.237  20.153  0.00  0.00      PROD  
ATOM   1236  N   TRP P  21      17.811  -4.176  19.643  0.00  0.00      PROD  
ATOM   1237  HN  TRP P  21      17.782  -3.185  19.534  0.00  0.00      PROD  
ATOM   1238  CA  TRP P  21      18.906  -4.602  18.977  0.00  0.00      PROD  
ATOM   1239  HA  TRP P  21      18.513  -5.245  18.203  0.00  0.00      PROD  
ATOM   1240  CB  TRP P  21      19.520  -3.339  18.312  0.00  0.00      PROD  
ATOM   1241  HB1 TRP P  21      19.540  -2.510  19.051  0.00  0.00      PROD  
ATOM   1242  HB2 TRP P  21      18.921  -3.165  17.392  0.00  0.00      PROD  
ATOM   1243  CG  TRP P  21      20.886  -3.369  17.730  0.00  0.00      PROD  
ATOM   1244  CD1 TRP P  21      22.042  -2.767  18.185  0.00  0.00      PROD  
ATOM   1245  HD1 TRP P  21      21.949  -2.173  19.083  0.00  0.00      PROD  
ATOM   1246  NE1 TRP P  21      23.122  -3.073  17.389  0.00  0.00      PROD  
ATOM   1247  HE1 TRP P  21      24.052  -2.990  17.673  0.00  0.00      PROD  
ATOM   1248  CE2 TRP P  21      22.662  -3.866  16.348  0.00  0.00      PROD  
ATOM   1249  CD2 TRP P  21      21.238  -4.109  16.541  0.00  0.00      PROD  
ATOM   1250  CE3 TRP P  21      20.573  -4.860  15.604  0.00  0.00      PROD  
ATOM   1251  HE3 TRP P  21      19.520  -5.061  15.735  0.00  0.00      PROD  
ATOM   1252  CZ3 TRP P  21      21.241  -5.500  14.611  0.00  0.00      PROD  
ATOM   1253  HZ3 TRP P  21      20.728  -6.267  14.051  0.00  0.00      PROD  
ATOM   1254  CZ2 TRP P  21      23.323  -4.409  15.217  0.00  0.00      PROD  
ATOM   1255  HZ2 TRP P  21      24.329  -4.138  14.931  0.00  0.00      PROD  
ATOM   1256  CH2 TRP P  21      22.608  -5.297  14.426  0.00  0.00      PROD  
ATOM   1257  HH2 TRP P  21      23.144  -5.856  13.674  0.00  0.00      PROD  
ATOM   1258  C   TRP P  21      19.936  -5.385  19.790  0.00  0.00      PROD  
ATOM   1259  O   TRP P  21      20.362  -6.476  19.415  0.00  0.00      PROD  
ATOM   1260  N   TYR P  22      20.232  -4.809  21.029  0.00  0.00      PROD  
ATOM   1261  HN  TYR P  22      19.732  -3.976  21.253  0.00  0.00      PROD  
ATOM   1262  CA  TYR P  22      20.986  -5.414  22.126  0.00  0.00      PROD  
ATOM   1263  HA  TYR P  22      21.717  -6.084  21.698  0.00  0.00      PROD  
ATOM   1264  CB  TYR P  22      21.899  -4.510  22.993  0.00  0.00      PROD  
ATOM   1265  HB1 TYR P  22      22.500  -5.121  23.700  0.00  0.00      PROD  
ATOM   1266  HB2 TYR P  22      21.330  -3.869  23.700  0.00  0.00      PROD  
ATOM   1267  CG  TYR P  22      22.956  -3.748  22.135  0.00  0.00      PROD  
ATOM   1268  CD1 TYR P  22      24.060  -4.317  21.536  0.00  0.00      PROD  
ATOM   1269  HD1 TYR P  22      24.310  -5.367  21.559  0.00  0.00      PROD  
ATOM   1270  CE1 TYR P  22      24.968  -3.560  20.755  0.00  0.00      PROD  
ATOM   1271  HE1 TYR P  22      25.765  -4.065  20.231  0.00  0.00      PROD  
ATOM   1272  CZ  TYR P  22      24.735  -2.128  20.608  0.00  0.00      PROD  
ATOM   1273  OH  TYR P  22      25.663  -1.359  19.944  0.00  0.00      PROD  
ATOM   1274  HH  TYR P  22      25.848  -1.828  19.127  0.00  0.00      PROD  
ATOM   1275  CD2 TYR P  22      22.746  -2.293  21.853  0.00  0.00      PROD  
ATOM   1276  HD2 TYR P  22      21.921  -1.807  22.351  0.00  0.00      PROD  
ATOM   1277  CE2 TYR P  22      23.648  -1.451  21.170  0.00  0.00      PROD  
ATOM   1278  HE2 TYR P  22      23.382  -0.433  20.929  0.00  0.00      PROD  
ATOM   1279  C   TYR P  22      20.105  -6.259  23.026  0.00  0.00      PROD  
ATOM   1280  O   TYR P  22      20.538  -6.704  24.076  0.00  0.00      PROD  
ATOM   1281  N   GLY P  23      18.809  -6.530  22.659  0.00  0.00      PROD  
ATOM   1282  HN  GLY P  23      18.380  -6.253  21.803  0.00  0.00      PROD  
ATOM   1283  CA  GLY P  23      17.950  -7.369  23.518  0.00  0.00      PROD  
ATOM   1284  HA1 GLY P  23      17.116  -6.743  23.800  0.00  0.00      PROD  
ATOM   1285  HA2 GLY P  23      18.581  -7.690  24.333  0.00  0.00      PROD  
ATOM   1286  C   GLY P  23      17.262  -8.583  22.807  0.00  0.00      PROD  
ATOM   1287  OT1 GLY P  23      16.009  -8.653  22.772  0.00  0.00      PROD  
ATOM   1288  OT2 GLY P  23      18.021  -9.465  22.265  0.00  0.00      PROD  
ATOM   1289  N   GLY P   1      26.066  49.439  15.205  0.00  0.00      PROE  
ATOM   1290  HT1 GLY P   1      26.198  48.888  16.077  0.00  0.00      PROE  
ATOM   1291  HT2 GLY P   1      25.029  49.459  15.133  0.00  0.00      PROE  
ATOM   1292  HT3 GLY P   1      26.222  50.461  15.318  0.00  0.00      PROE  
ATOM   1293  CA  GLY P   1      26.729  48.874  13.978  0.00  0.00      PROE  
ATOM   1294  HA1 GLY P   1      26.252  47.931  13.754  0.00  0.00      PROE  
ATOM   1295  HA2 GLY P   1      27.803  48.859  14.094  0.00  0.00      PROE  
ATOM   1296  C   GLY P   1      26.608  49.718  12.692  0.00  0.00      PROE  
ATOM   1297  O   GLY P   1      26.540  50.902  12.818  0.00  0.00      PROE  
ATOM   1298  N   LEU P   2      26.763  49.178  11.502  0.00  0.00      PROE  
ATOM   1299  HN  LEU P   2      27.051  48.241  11.316  0.00  0.00      PROE  
ATOM   1300  CA  LEU P   2      26.575  49.924  10.253  0.00  0.00      PROE  
ATOM   1301  HA  LEU P   2      27.293  50.731  10.271  0.00  0.00      PROE  
ATOM   1302  CB  LEU P   2      27.022  48.910   9.057  0.00  0.00      PROE  
ATOM   1303  HB1 LEU P   2      26.700  47.862   9.239  0.00  0.00      PROE  
ATOM   1304  HB2 LEU P   2      28.115  48.781   9.208  0.00  0.00      PROE  
ATOM   1305  CG  LEU P   2      26.803  49.325   7.646  0.00  0.00      PROE  
ATOM   1306  HG  LEU P   2      25.727  49.214   7.391  0.00  0.00      PROE  
ATOM   1307  CD1 LEU P   2      27.338  50.698   7.389  0.00  0.00      PROE  
ATOM   1308 HD11 LEU P   2      28.432  50.561   7.520  0.00  0.00      PROE  
ATOM   1309 HD12 LEU P   2      27.051  51.536   8.059  0.00  0.00      PROE  
ATOM   1310 HD13 LEU P   2      27.132  50.943   6.325  0.00  0.00      PROE  
ATOM   1311  CD2 LEU P   2      27.417  48.236   6.813  0.00  0.00      PROE  
ATOM   1312 HD21 LEU P   2      28.478  48.127   7.124  0.00  0.00      PROE  
ATOM   1313 HD22 LEU P   2      27.448  48.489   5.732  0.00  0.00      PROE  
ATOM   1314 HD23 LEU P   2      26.892  47.275   6.996  0.00  0.00      PROE  
ATOM   1315  C   LEU P   2      25.172  50.538  10.129  0.00  0.00      PROE  
ATOM   1316  O   LEU P   2      25.028  51.665   9.556  0.00  0.00      PROE  
ATOM   1317  N   PHE P   3      24.119  49.766  10.541  0.00  0.00      PROE  
ATOM   1318  HN  PHE P   3      24.314  48.896  10.987  0.00  0.00      PROE  
ATOM   1319  CA  PHE P   3      22.806  50.379  10.630  0.00  0.00      PROE  
ATOM   1320  HA  PHE P   3      22.628  50.994   9.760  0.00  0.00      PROE  
ATOM   1321  CB  PHE P   3      21.730  49.362  10.820  0.00  0.00      PROE  
ATOM   1322  HB1 PHE P   3      21.527  49.254  11.907  0.00  0.00      PROE  
ATOM   1323  HB2 PHE P   3      22.018  48.392  10.361  0.00  0.00      PROE  
ATOM   1324  CG  PHE P   3      20.403  49.653  10.224  0.00  0.00      PROE  
ATOM   1325  CD1 PHE P   3      19.340  49.823  11.149  0.00  0.00      PROE  
ATOM   1326  HD1 PHE P   3      19.425  49.865  12.225  0.00  0.00      PROE  
ATOM   1327  CE1 PHE P   3      18.048  49.966  10.648  0.00  0.00      PROE  
ATOM   1328  HE1 PHE P   3      17.222  49.974  11.345  0.00  0.00      PROE  
ATOM   1329  CZ  PHE P   3      17.819  50.077   9.282  0.00  0.00      PROE  
ATOM   1330  HZ  PHE P   3      16.792  50.282   9.016  0.00  0.00      PROE  
ATOM   1331  CD2 PHE P   3      20.202  49.700   8.884  0.00  0.00      PROE  
ATOM   1332  HD2 PHE P   3      21.015  49.533   8.193  0.00  0.00      PROE  
ATOM   1333  CE2 PHE P   3      18.934  49.924   8.437  0.00  0.00      PROE  
ATOM   1334  HE2 PHE P   3      18.789  50.065   7.376  0.00  0.00      PROE  
ATOM   1335  C   PHE P   3      22.704  51.453  11.672  0.00  0.00      PROE  
ATOM   1336  O   PHE P   3      22.206  52.529  11.388  0.00  0.00      PROE  
ATOM   1337  N   GLY P   4      23.182  51.160  12.887  0.00  0.00      PROE  
ATOM   1338  HN  GLY P   4      23.609  50.278  13.071  0.00  0.00      PROE  
ATOM   1339  CA  GLY P   4      23.116  52.129  13.996  0.00  0.00      PROE  
ATOM   1340  HA1 GLY P   4      23.470  51.658  14.901  0.00  0.00      PROE  
ATOM   1341  HA2 GLY P   4      22.101  52.477  14.117  0.00  0.00      PROE  
ATOM   1342  C   GLY P   4      23.855  53.451  13.784  0.00  0.00      PROE  
ATOM   1343  O   GLY P   4      23.538  54.454  14.405  0.00  0.00      PROE  
ATOM   1344  N   ALA P   5      24.866  53.475  12.921  0.00  0.00      PROE  
ATOM   1345  HN  ALA P   5      25.140  52.629  12.471  0.00  0.00      PROE  
ATOM   1346  CA  ALA P   5      25.360  54.698  12.388  0.00  0.00      PROE  
ATOM   1347  HA  ALA P   5      25.691  55.201  13.285  0.00  0.00      PROE  
ATOM   1348  CB  ALA P   5      26.583  54.502  11.495  0.00  0.00      PROE  
ATOM   1349  HB1 ALA P   5      27.231  53.688  11.883  0.00  0.00      PROE  
ATOM   1350  HB2 ALA P   5      27.215  55.414  11.444  0.00  0.00      PROE  
ATOM   1351  HB3 ALA P   5      26.336  54.149  10.471  0.00  0.00      PROE  
ATOM   1352  C   ALA P   5      24.271  55.690  11.768  0.00  0.00      PROE  
ATOM   1353  O   ALA P   5      24.255  56.893  12.046  0.00  0.00      PROE  
ATOM   1354  N   ILE P   6      23.347  55.145  10.973  0.00  0.00      PROE  
ATOM   1355  HN  ILE P   6      23.359  54.151  10.900  0.00  0.00      PROE  
ATOM   1356  CA  ILE P   6      22.336  55.821  10.231  0.00  0.00      PROE  
ATOM   1357  HA  ILE P   6      22.774  56.698   9.777  0.00  0.00      PROE  
ATOM   1358  CB  ILE P   6      21.632  54.903   9.154  0.00  0.00      PROE  
ATOM   1359  HB  ILE P   6      21.095  54.151   9.769  0.00  0.00      PROE  
ATOM   1360  CG2 ILE P   6      20.556  55.717   8.317  0.00  0.00      PROE  
ATOM   1361 HG21 ILE P   6      19.754  56.066   9.002  0.00  0.00      PROE  
ATOM   1362 HG22 ILE P   6      20.135  54.982   7.597  0.00  0.00      PROE  
ATOM   1363 HG23 ILE P   6      21.023  56.638   7.906  0.00  0.00      PROE  
ATOM   1364  CG1 ILE P   6      22.712  54.189   8.257  0.00  0.00      PROE  
ATOM   1365 HG11 ILE P   6      23.412  53.730   8.987  0.00  0.00      PROE  
ATOM   1366 HG12 ILE P   6      23.324  54.921   7.688  0.00  0.00      PROE  
ATOM   1367  CD  ILE P   6      21.968  53.141   7.354  0.00  0.00      PROE  
ATOM   1368  HD1 ILE P   6      21.323  53.532   6.538  0.00  0.00      PROE  
ATOM   1369  HD2 ILE P   6      21.326  52.478   7.973  0.00  0.00      PROE  
ATOM   1370  HD3 ILE P   6      22.681  52.402   6.930  0.00  0.00      PROE  
ATOM   1371  C   ILE P   6      21.227  56.419  11.142  0.00  0.00      PROE  
ATOM   1372  O   ILE P   6      20.798  57.544  11.032  0.00  0.00      PROE  
ATOM   1373  N   ALA P   7      20.693  55.545  12.079  0.00  0.00      PROE  
ATOM   1374  HN  ALA P   7      21.080  54.627  12.119  0.00  0.00      PROE  
ATOM   1375  CA  ALA P   7      19.776  55.910  13.181  0.00  0.00      PROE  
ATOM   1376  HA  ALA P   7      18.832  56.302  12.831  0.00  0.00      PROE  
ATOM   1377  CB  ALA P   7      19.642  54.660  14.045  0.00  0.00      PROE  
ATOM   1378  HB1 ALA P   7      20.532  54.288  14.596  0.00  0.00      PROE  
ATOM   1379  HB2 ALA P   7      19.334  53.838  13.364  0.00  0.00      PROE  
ATOM   1380  HB3 ALA P   7      18.850  54.718  14.822  0.00  0.00      PROE  
ATOM   1381  C   ALA P   7      20.407  57.017  14.025  0.00  0.00      PROE  
ATOM   1382  O   ALA P   7      19.744  58.020  14.167  0.00  0.00      PROE  
ATOM   1383  N   GLY P   8      21.708  56.844  14.387  0.00  0.00      PROE  
ATOM   1384  HN  GLY P   8      22.260  56.024  14.252  0.00  0.00      PROE  
ATOM   1385  CA  GLY P   8      22.378  57.897  15.168  0.00  0.00      PROE  
ATOM   1386  HA1 GLY P   8      23.347  57.506  15.443  0.00  0.00      PROE  
ATOM   1387  HA2 GLY P   8      21.778  58.095  16.043  0.00  0.00      PROE  
ATOM   1388  C   GLY P   8      22.645  59.324  14.506  0.00  0.00      PROE  
ATOM   1389  O   GLY P   8      22.769  60.304  15.222  0.00  0.00      PROE  
ATOM   1390  N   PHE P   9      22.782  59.424  13.143  0.00  0.00      PROE  
ATOM   1391  HN  PHE P   9      22.775  58.626  12.545  0.00  0.00      PROE  
ATOM   1392  CA  PHE P   9      22.797  60.713  12.603  0.00  0.00      PROE  
ATOM   1393  HA  PHE P   9      23.456  61.335  13.190  0.00  0.00      PROE  
ATOM   1394  CB  PHE P   9      23.219  60.520  11.093  0.00  0.00      PROE  
ATOM   1395  HB1 PHE P   9      22.427  59.982  10.529  0.00  0.00      PROE  
ATOM   1396  HB2 PHE P   9      24.088  59.834  10.997  0.00  0.00      PROE  
ATOM   1397  CG  PHE P   9      23.553  61.915  10.588  0.00  0.00      PROE  
ATOM   1398  CD1 PHE P   9      22.746  62.505   9.604  0.00  0.00      PROE  
ATOM   1399  HD1 PHE P   9      21.819  62.024   9.327  0.00  0.00      PROE  
ATOM   1400  CE1 PHE P   9      22.999  63.848   9.194  0.00  0.00      PROE  
ATOM   1401  HE1 PHE P   9      22.367  64.400   8.514  0.00  0.00      PROE  
ATOM   1402  CZ  PHE P   9      24.009  64.584   9.822  0.00  0.00      PROE  
ATOM   1403  HZ  PHE P   9      24.147  65.616   9.538  0.00  0.00      PROE  
ATOM   1404  CD2 PHE P   9      24.567  62.605  11.186  0.00  0.00      PROE  
ATOM   1405  HD2 PHE P   9      25.131  62.081  11.943  0.00  0.00      PROE  
ATOM   1406  CE2 PHE P   9      24.770  64.010  10.884  0.00  0.00      PROE  
ATOM   1407  HE2 PHE P   9      25.625  64.564  11.242  0.00  0.00      PROE  
ATOM   1408  C   PHE P   9      21.403  61.478  12.755  0.00  0.00      PROE  
ATOM   1409  O   PHE P   9      21.262  62.614  13.243  0.00  0.00      PROE  
ATOM   1410  N   ILE P  10      20.327  60.708  12.482  0.00  0.00      PROE  
ATOM   1411  HN  ILE P  10      20.475  59.727  12.376  0.00  0.00      PROE  
ATOM   1412  CA  ILE P  10      18.934  61.306  12.526  0.00  0.00      PROE  
ATOM   1413  HA  ILE P  10      18.961  62.232  11.970  0.00  0.00      PROE  
ATOM   1414  CB  ILE P  10      17.888  60.363  11.904  0.00  0.00      PROE  
ATOM   1415  HB  ILE P  10      17.732  59.470  12.546  0.00  0.00      PROE  
ATOM   1416  CG2 ILE P  10      16.518  61.012  11.893  0.00  0.00      PROE  
ATOM   1417 HG21 ILE P  10      16.490  62.091  11.630  0.00  0.00      PROE  
ATOM   1418 HG22 ILE P  10      16.038  60.999  12.894  0.00  0.00      PROE  
ATOM   1419 HG23 ILE P  10      15.778  60.520  11.226  0.00  0.00      PROE  
ATOM   1420  CG1 ILE P  10      18.357  59.944  10.470  0.00  0.00      PROE  
ATOM   1421 HG11 ILE P  10      17.716  59.093  10.157  0.00  0.00      PROE  
ATOM   1422 HG12 ILE P  10      19.360  59.475  10.562  0.00  0.00      PROE  
ATOM   1423  CD  ILE P  10      18.287  61.099   9.502  0.00  0.00      PROE  
ATOM   1424  HD1 ILE P  10      18.788  61.961   9.992  0.00  0.00      PROE  
ATOM   1425  HD2 ILE P  10      17.289  61.562   9.344  0.00  0.00      PROE  
ATOM   1426  HD3 ILE P  10      18.753  60.853   8.524  0.00  0.00      PROE  
ATOM   1427  C   ILE P  10      18.553  61.625  13.947  0.00  0.00      PROE  
ATOM   1428  O   ILE P  10      18.160  62.791  14.220  0.00  0.00      PROE  
ATOM   1429  N   GLU P  11      18.679  60.677  14.869  0.00  0.00      PROE  
ATOM   1430  HN  GLU P  11      19.029  59.795  14.563  0.00  0.00      PROE  
ATOM   1431  CA  GLU P  11      18.449  60.901  16.364  0.00  0.00      PROE  
ATOM   1432  HA  GLU P  11      17.443  61.199  16.617  0.00  0.00      PROE  
ATOM   1433  CB  GLU P  11      18.567  59.544  17.178  0.00  0.00      PROE  
ATOM   1434  HB1 GLU P  11      18.525  59.873  18.238  0.00  0.00      PROE  
ATOM   1435  HB2 GLU P  11      19.561  59.067  17.042  0.00  0.00      PROE  
ATOM   1436  CG  GLU P  11      17.405  58.548  16.981  0.00  0.00      PROE  
ATOM   1437  HG1 GLU P  11      17.510  58.159  15.946  0.00  0.00      PROE  
ATOM   1438  HG2 GLU P  11      16.407  59.024  17.092  0.00  0.00      PROE  
ATOM   1439  CD  GLU P  11      17.383  57.512  18.038  0.00  0.00      PROE  
ATOM   1440  OE1 GLU P  11      17.011  57.830  19.213  0.00  0.00      PROE  
ATOM   1441  OE2 GLU P  11      17.623  56.308  17.805  0.00  0.00      PROE  
ATOM   1442  C   GLU P  11      19.472  61.876  17.083  0.00  0.00      PROE  
ATOM   1443  O   GLU P  11      19.033  62.651  17.917  0.00  0.00      PROE  
ATOM   1444  N   GLY P  12      20.789  61.899  16.831  0.00  0.00      PROE  
ATOM   1445  HN  GLY P  12      21.234  61.400  16.092  0.00  0.00      PROE  
ATOM   1446  CA  GLY P  12      21.792  62.618  17.589  0.00  0.00      PROE  
ATOM   1447  HA1 GLY P  12      22.211  61.820  18.185  0.00  0.00      PROE  
ATOM   1448  HA2 GLY P  12      21.352  63.415  18.169  0.00  0.00      PROE  
ATOM   1449  C   GLY P  12      22.951  63.234  16.863  0.00  0.00      PROE  
ATOM   1450  O   GLY P  12      23.977  63.520  17.522  0.00  0.00      PROE  
ATOM   1451  N   GLY P  13      22.869  63.444  15.535  0.00  0.00      PROE  
ATOM   1452  HN  GLY P  13      22.009  63.143  15.130  0.00  0.00      PROE  
ATOM   1453  CA  GLY P  13      23.856  64.105  14.693  0.00  0.00      PROE  
ATOM   1454  HA1 GLY P  13      23.944  65.136  15.001  0.00  0.00      PROE  
ATOM   1455  HA2 GLY P  13      23.507  64.011  13.675  0.00  0.00      PROE  
ATOM   1456  C   GLY P  13      25.244  63.529  14.733  0.00  0.00      PROE  
ATOM   1457  O   GLY P  13      25.422  62.305  14.851  0.00  0.00      PROE  
ATOM   1458  N   TRP P  14      26.296  64.432  14.565  0.00  0.00      PROE  
ATOM   1459  HN  TRP P  14      26.193  65.422  14.620  0.00  0.00      PROE  
ATOM   1460  CA  TRP P  14      27.600  63.826  14.353  0.00  0.00      PROE  
ATOM   1461  HA  TRP P  14      27.620  63.266  13.430  0.00  0.00      PROE  
ATOM   1462  CB  TRP P  14      28.636  64.927  14.243  0.00  0.00      PROE  
ATOM   1463  HB1 TRP P  14      28.866  65.433  15.205  0.00  0.00      PROE  
ATOM   1464  HB2 TRP P  14      28.158  65.694  13.597  0.00  0.00      PROE  
ATOM   1465  CG  TRP P  14      29.904  64.496  13.590  0.00  0.00      PROE  
ATOM   1466  CD1 TRP P  14      31.022  64.120  14.251  0.00  0.00      PROE  
ATOM   1467  HD1 TRP P  14      31.009  64.121  15.331  0.00  0.00      PROE  
ATOM   1468  NE1 TRP P  14      31.921  63.774  13.297  0.00  0.00      PROE  
ATOM   1469  HE1 TRP P  14      32.845  63.508  13.465  0.00  0.00      PROE  
ATOM   1470  CE2 TRP P  14      31.457  63.963  12.077  0.00  0.00      PROE  
ATOM   1471  CD2 TRP P  14      30.172  64.516  12.154  0.00  0.00      PROE  
ATOM   1472  CE3 TRP P  14      29.463  64.724  10.997  0.00  0.00      PROE  
ATOM   1473  HE3 TRP P  14      28.492  65.199  11.011  0.00  0.00      PROE  
ATOM   1474  CZ3 TRP P  14      30.070  64.503   9.752  0.00  0.00      PROE  
ATOM   1475  HZ3 TRP P  14      29.504  64.678   8.849  0.00  0.00      PROE  
ATOM   1476  CZ2 TRP P  14      32.030  63.689  10.858  0.00  0.00      PROE  
ATOM   1477  HZ2 TRP P  14      33.050  63.332  10.868  0.00  0.00      PROE  
ATOM   1478  CH2 TRP P  14      31.376  63.997   9.649  0.00  0.00      PROE  
ATOM   1479  HH2 TRP P  14      31.823  63.812   8.683  0.00  0.00      PROE  
ATOM   1480  C   TRP P  14      27.976  62.914  15.565  0.00  0.00      PROE  
ATOM   1481  O   TRP P  14      28.480  61.787  15.493  0.00  0.00      PROE  
ATOM   1482  N   THR P  15      27.765  63.388  16.749  0.00  0.00      PROE  
ATOM   1483  HN  THR P  15      27.244  64.238  16.730  0.00  0.00      PROE  
ATOM   1484  CA  THR P  15      28.211  62.728  18.035  0.00  0.00      PROE  
ATOM   1485  HA  THR P  15      29.269  62.555  17.905  0.00  0.00      PROE  
ATOM   1486  CB  THR P  15      28.025  63.624  19.187  0.00  0.00      PROE  
ATOM   1487  HB  THR P  15      28.295  63.143  20.152  0.00  0.00      PROE  
ATOM   1488  OG1 THR P  15      26.688  64.113  19.343  0.00  0.00      PROE  
ATOM   1489  HG1 THR P  15      26.597  64.644  18.548  0.00  0.00      PROE  
ATOM   1490  CG2 THR P  15      28.906  64.883  19.023  0.00  0.00      PROE  
ATOM   1491 HG21 THR P  15      29.986  64.623  19.064  0.00  0.00      PROE  
ATOM   1492 HG22 THR P  15      28.759  65.660  19.805  0.00  0.00      PROE  
ATOM   1493 HG23 THR P  15      28.662  65.346  18.043  0.00  0.00      PROE  
ATOM   1494  C   THR P  15      27.607  61.384  18.239  0.00  0.00      PROE  
ATOM   1495  O   THR P  15      28.254  60.454  18.743  0.00  0.00      PROE  
ATOM   1496  N   GLY P  16      26.332  61.239  17.854  0.00  0.00      PROE  
ATOM   1497  HN  GLY P  16      25.720  61.977  17.581  0.00  0.00      PROE  
ATOM   1498  CA  GLY P  16      25.637  59.910  17.873  0.00  0.00      PROE  
ATOM   1499  HA1 GLY P  16      24.566  59.965  17.746  0.00  0.00      PROE  
ATOM   1500  HA2 GLY P  16      25.776  59.379  18.803  0.00  0.00      PROE  
ATOM   1501  C   GLY P  16      26.011  58.981  16.801  0.00  0.00      PROE  
ATOM   1502  O   GLY P  16      26.224  57.790  17.021  0.00  0.00      PROE  
ATOM   1503  N   MET P  17      26.272  59.487  15.562  0.00  0.00      PROE  
ATOM   1504  HN  MET P  17      26.035  60.445  15.423  0.00  0.00      PROE  
ATOM   1505  CA  MET P  17      26.837  58.683  14.454  0.00  0.00      PROE  
ATOM   1506  HA  MET P  17      26.110  57.907  14.268  0.00  0.00      PROE  
ATOM   1507  CB  MET P  17      26.815  59.563  13.223  0.00  0.00      PROE  
ATOM   1508  HB1 MET P  17      27.363  60.482  13.522  0.00  0.00      PROE  
ATOM   1509  HB2 MET P  17      25.763  59.797  12.953  0.00  0.00      PROE  
ATOM   1510  CG  MET P  17      27.360  58.985  11.900  0.00  0.00      PROE  
ATOM   1511  HG1 MET P  17      26.694  58.144  11.613  0.00  0.00      PROE  
ATOM   1512  HG2 MET P  17      28.336  58.460  11.974  0.00  0.00      PROE  
ATOM   1513  SD  MET P  17      27.704  60.214  10.607  0.00  0.00      PROE  
ATOM   1514  CE  MET P  17      28.997  61.223  11.392  0.00  0.00      PROE  
ATOM   1515  HE1 MET P  17      29.828  60.684  11.894  0.00  0.00      PROE  
ATOM   1516  HE2 MET P  17      28.603  61.859  12.213  0.00  0.00      PROE  
ATOM   1517  HE3 MET P  17      29.439  61.715  10.499  0.00  0.00      PROE  
ATOM   1518  C   MET P  17      28.139  57.970  14.646  0.00  0.00      PROE  
ATOM   1519  O   MET P  17      28.380  56.826  14.148  0.00  0.00      PROE  
ATOM   1520  N   ILE P  18      29.029  58.493  15.471  0.00  0.00      PROE  
ATOM   1521  HN  ILE P  18      28.903  59.388  15.891  0.00  0.00      PROE  
ATOM   1522  CA  ILE P  18      30.312  57.872  15.943  0.00  0.00      PROE  
ATOM   1523  HA  ILE P  18      30.778  57.371  15.108  0.00  0.00      PROE  
ATOM   1524  CB  ILE P  18      31.305  58.946  16.455  0.00  0.00      PROE  
ATOM   1525  HB  ILE P  18      30.966  59.354  17.432  0.00  0.00      PROE  
ATOM   1526  CG2 ILE P  18      32.616  58.195  16.860  0.00  0.00      PROE  
ATOM   1527 HG21 ILE P  18      33.354  58.978  17.140  0.00  0.00      PROE  
ATOM   1528 HG22 ILE P  18      32.796  57.568  15.961  0.00  0.00      PROE  
ATOM   1529 HG23 ILE P  18      32.395  57.542  17.731  0.00  0.00      PROE  
ATOM   1530  CG1 ILE P  18      31.468  60.088  15.405  0.00  0.00      PROE  
ATOM   1531 HG11 ILE P  18      30.472  60.286  14.955  0.00  0.00      PROE  
ATOM   1532 HG12 ILE P  18      32.036  59.647  14.558  0.00  0.00      PROE  
ATOM   1533  CD  ILE P  18      32.092  61.268  15.899  0.00  0.00      PROE  
ATOM   1534  HD1 ILE P  18      31.434  61.682  16.693  0.00  0.00      PROE  
ATOM   1535  HD2 ILE P  18      32.172  62.019  15.084  0.00  0.00      PROE  
ATOM   1536  HD3 ILE P  18      33.066  60.999  16.360  0.00  0.00      PROE  
ATOM   1537  C   ILE P  18      30.021  56.838  16.949  0.00  0.00      PROE  
ATOM   1538  O   ILE P  18      30.403  55.683  16.815  0.00  0.00      PROE  
ATOM   1539  N   ASP P  19      29.227  57.141  17.995  0.00  0.00      PROE  
ATOM   1540  HN  ASP P  19      28.999  58.102  18.133  0.00  0.00      PROE  
ATOM   1541  CA  ASP P  19      28.771  56.103  18.947  0.00  0.00      PROE  
ATOM   1542  HA  ASP P  19      29.669  55.612  19.290  0.00  0.00      PROE  
ATOM   1543  CB  ASP P  19      28.311  56.894  20.170  0.00  0.00      PROE  
ATOM   1544  HB1 ASP P  19      27.445  57.522  19.870  0.00  0.00      PROE  
ATOM   1545  HB2 ASP P  19      29.189  57.479  20.517  0.00  0.00      PROE  
ATOM   1546  CG  ASP P  19      27.818  56.032  21.355  0.00  0.00      PROE  
ATOM   1547  OD1 ASP P  19      26.780  56.447  21.969  0.00  0.00      PROE  
ATOM   1548  OD2 ASP P  19      28.442  55.048  21.615  0.00  0.00      PROE  
ATOM   1549  C   ASP P  19      27.792  55.014  18.470  0.00  0.00      PROE  
ATOM   1550  O   ASP P  19      27.821  53.852  18.880  0.00  0.00      PROE  
ATOM   1551  N   GLY P  20      26.895  55.293  17.489  0.00  0.00      PROE  
ATOM   1552  HN  GLY P  20      26.762  56.259  17.283  0.00  0.00      PROE  
ATOM   1553  CA  GLY P  20      26.070  54.365  16.750  0.00  0.00      PROE  
ATOM   1554  HA1 GLY P  20      25.444  54.979  16.118  0.00  0.00      PROE  
ATOM   1555  HA2 GLY P  20      25.602  53.634  17.393  0.00  0.00      PROE  
ATOM   1556  C   GLY P  20      26.865  53.483  15.840  0.00  0.00      PROE  
ATOM   1557  O   GLY P  20      26.457  52.331  15.508  0.00  0.00      PROE  
ATOM   1558  N   TRP P  21      28.022  53.982  15.342  0.00  0.00      PROE  
ATOM   1559  HN  TRP P  21      28.282  54.940  15.430  0.00  0.00      PROE  
ATOM   1560  CA  TRP P  21      28.980  53.088  14.642  0.00  0.00      PROE  
ATOM   1561  HA  TRP P  21      28.442  52.505  13.909  0.00  0.00      PROE  
ATOM   1562  CB  TRP P  21      29.939  53.972  13.727  0.00  0.00      PROE  
ATOM   1563  HB1 TRP P  21      30.285  54.694  14.497  0.00  0.00      PROE  
ATOM   1564  HB2 TRP P  21      29.414  54.553  12.939  0.00  0.00      PROE  
ATOM   1565  CG  TRP P  21      31.065  53.265  13.123  0.00  0.00      PROE  
ATOM   1566  CD1 TRP P  21      32.349  53.237  13.634  0.00  0.00      PROE  
ATOM   1567  HD1 TRP P  21      32.639  53.805  14.505  0.00  0.00      PROE  
ATOM   1568  NE1 TRP P  21      33.110  52.385  12.895  0.00  0.00      PROE  
ATOM   1569  HE1 TRP P  21      34.061  52.288  13.091  0.00  0.00      PROE  
ATOM   1570  CE2 TRP P  21      32.386  51.885  11.878  0.00  0.00      PROE  
ATOM   1571  CD2 TRP P  21      31.075  52.443  11.973  0.00  0.00      PROE  
ATOM   1572  CE3 TRP P  21      30.138  52.082  11.028  0.00  0.00      PROE  
ATOM   1573  HE3 TRP P  21      29.118  52.424  11.125  0.00  0.00      PROE  
ATOM   1574  CZ3 TRP P  21      30.540  51.137   9.993  0.00  0.00      PROE  
ATOM   1575  HZ3 TRP P  21      29.785  50.692   9.362  0.00  0.00      PROE  
ATOM   1576  CZ2 TRP P  21      32.813  51.007  10.906  0.00  0.00      PROE  
ATOM   1577  HZ2 TRP P  21      33.735  50.446  10.949  0.00  0.00      PROE  
ATOM   1578  CH2 TRP P  21      31.818  50.591  10.045  0.00  0.00      PROE  
ATOM   1579  HH2 TRP P  21      32.053  49.786   9.363  0.00  0.00      PROE  
ATOM   1580  C   TRP P  21      29.677  52.016  15.404  0.00  0.00      PROE  
ATOM   1581  O   TRP P  21      29.829  50.871  14.923  0.00  0.00      PROE  
ATOM   1582  N   TYR P  22      30.067  52.339  16.635  0.00  0.00      PROE  
ATOM   1583  HN  TYR P  22      29.787  53.265  16.874  0.00  0.00      PROE  
ATOM   1584  CA  TYR P  22      30.815  51.440  17.489  0.00  0.00      PROE  
ATOM   1585  HA  TYR P  22      31.544  50.922  16.884  0.00  0.00      PROE  
ATOM   1586  CB  TYR P  22      31.587  52.213  18.640  0.00  0.00      PROE  
ATOM   1587  HB1 TYR P  22      31.949  51.510  19.420  0.00  0.00      PROE  
ATOM   1588  HB2 TYR P  22      30.971  52.917  19.238  0.00  0.00      PROE  
ATOM   1589  CG  TYR P  22      32.772  52.838  17.922  0.00  0.00      PROE  
ATOM   1590  CD1 TYR P  22      32.959  54.183  17.970  0.00  0.00      PROE  
ATOM   1591  HD1 TYR P  22      32.330  54.796  18.599  0.00  0.00      PROE  
ATOM   1592  CE1 TYR P  22      33.960  54.805  17.260  0.00  0.00      PROE  
ATOM   1593  HE1 TYR P  22      34.117  55.864  17.119  0.00  0.00      PROE  
ATOM   1594  CZ  TYR P  22      34.854  54.046  16.518  0.00  0.00      PROE  
ATOM   1595  OH  TYR P  22      35.822  54.702  15.736  0.00  0.00      PROE  
ATOM   1596  HH  TYR P  22      36.315  54.068  15.210  0.00  0.00      PROE  
ATOM   1597  CD2 TYR P  22      33.667  52.010  17.226  0.00  0.00      PROE  
ATOM   1598  HD2 TYR P  22      33.599  50.937  17.331  0.00  0.00      PROE  
ATOM   1599  CE2 TYR P  22      34.764  52.620  16.528  0.00  0.00      PROE  
ATOM   1600  HE2 TYR P  22      35.303  52.027  15.804  0.00  0.00      PROE  
ATOM   1601  C   TYR P  22      29.868  50.407  18.125  0.00  0.00      PROE  
ATOM   1602  O   TYR P  22      30.337  49.280  18.303  0.00  0.00      PROE  
ATOM   1603  N   GLY P  23      28.572  50.755  18.302  0.00  0.00      PROE  
ATOM   1604  HN  GLY P  23      28.231  51.567  17.834  0.00  0.00      PROE  
ATOM   1605  CA  GLY P  23      27.581  49.904  19.021  0.00  0.00      PROE  
ATOM   1606  HA1 GLY P  23      27.057  50.429  19.806  0.00  0.00      PROE  
ATOM   1607  HA2 GLY P  23      28.161  49.125  19.493  0.00  0.00      PROE  
ATOM   1608  C   GLY P  23      26.619  49.163  18.132  0.00  0.00      PROE  
ATOM   1609  OT1 GLY P  23      26.972  48.316  17.354  0.00  0.00      PROE  
ATOM   1610  OT2 GLY P  23      25.400  49.477  18.172  0.00  0.00      PROE  
ATOM   1611  N   GLY P   1     -59.395   8.973  13.674  0.00  0.00      PROF  
ATOM   1612  HT1 GLY P   1     -58.393   8.952  13.955  0.00  0.00      PROF  
ATOM   1613  HT2 GLY P   1     -60.007   8.966  14.515  0.00  0.00      PROF  
ATOM   1614  HT3 GLY P   1     -59.600   9.795  13.070  0.00  0.00      PROF  
ATOM   1615  CA  GLY P   1     -59.609   7.699  12.891  0.00  0.00      PROF  
ATOM   1616  HA1 GLY P   1     -60.631   7.845  12.572  0.00  0.00      PROF  
ATOM   1617  HA2 GLY P   1     -59.390   6.875  13.555  0.00  0.00      PROF  
ATOM   1618  C   GLY P   1     -58.763   7.544  11.692  0.00  0.00      PROF  
ATOM   1619  O   GLY P   1     -57.599   7.871  11.785  0.00  0.00      PROF  
ATOM   1620  N   LEU P   2     -59.247   7.021  10.590  0.00  0.00      PROF  
ATOM   1621  HN  LEU P   2     -60.190   6.702  10.530  0.00  0.00      PROF  
ATOM   1622  CA  LEU P   2     -58.520   7.114   9.297  0.00  0.00      PROF  
ATOM   1623  HA  LEU P   2     -57.568   6.687   9.576  0.00  0.00      PROF  
ATOM   1624  CB  LEU P   2     -59.310   6.351   8.208  0.00  0.00      PROF  
ATOM   1625  HB1 LEU P   2     -60.353   6.690   8.391  0.00  0.00      PROF  
ATOM   1626  HB2 LEU P   2     -59.344   5.273   8.474  0.00  0.00      PROF  
ATOM   1627  CG  LEU P   2     -58.981   6.565   6.715  0.00  0.00      PROF  
ATOM   1628  HG  LEU P   2     -59.025   7.563   6.228  0.00  0.00      PROF  
ATOM   1629  CD1 LEU P   2     -57.554   5.995   6.434  0.00  0.00      PROF  
ATOM   1630 HD11 LEU P   2     -57.246   6.128   5.375  0.00  0.00      PROF  
ATOM   1631 HD12 LEU P   2     -57.586   4.910   6.670  0.00  0.00      PROF  
ATOM   1632 HD13 LEU P   2     -56.768   6.540   7.000  0.00  0.00      PROF  
ATOM   1633  CD2 LEU P   2     -60.000   5.760   5.863  0.00  0.00      PROF  
ATOM   1634 HD21 LEU P   2     -61.025   6.187   5.814  0.00  0.00      PROF  
ATOM   1635 HD22 LEU P   2     -60.148   4.754   6.311  0.00  0.00      PROF  
ATOM   1636 HD23 LEU P   2     -59.644   5.517   4.839  0.00  0.00      PROF  
ATOM   1637  C   LEU P   2     -58.150   8.515   8.841  0.00  0.00      PROF  
ATOM   1638  O   LEU P   2     -56.984   8.816   8.580  0.00  0.00      PROF  
ATOM   1639  N   PHE P   3     -59.069   9.471   8.804  0.00  0.00      PROF  
ATOM   1640  HN  PHE P   3     -60.001   9.370   9.144  0.00  0.00      PROF  
ATOM   1641  CA  PHE P   3     -58.771  10.850   8.362  0.00  0.00      PROF  
ATOM   1642  HA  PHE P   3     -58.186  10.786   7.456  0.00  0.00      PROF  
ATOM   1643  CB  PHE P   3     -60.007  11.792   8.238  0.00  0.00      PROF  
ATOM   1644  HB1 PHE P   3     -59.834  12.753   7.707  0.00  0.00      PROF  
ATOM   1645  HB2 PHE P   3     -60.487  12.026   9.212  0.00  0.00      PROF  
ATOM   1646  CG  PHE P   3     -61.025  11.156   7.373  0.00  0.00      PROF  
ATOM   1647  CD1 PHE P   3     -62.282  10.573   7.838  0.00  0.00      PROF  
ATOM   1648  HD1 PHE P   3     -62.446  10.591   8.905  0.00  0.00      PROF  
ATOM   1649  CE1 PHE P   3     -63.182  10.075   6.951  0.00  0.00      PROF  
ATOM   1650  HE1 PHE P   3     -64.038   9.508   7.286  0.00  0.00      PROF  
ATOM   1651  CZ  PHE P   3     -62.910  10.169   5.571  0.00  0.00      PROF  
ATOM   1652  HZ  PHE P   3     -63.622   9.830   4.833  0.00  0.00      PROF  
ATOM   1653  CD2 PHE P   3     -60.753  11.240   6.008  0.00  0.00      PROF  
ATOM   1654  HD2 PHE P   3     -59.800  11.629   5.680  0.00  0.00      PROF  
ATOM   1655  CE2 PHE P   3     -61.649  10.698   5.093  0.00  0.00      PROF  
ATOM   1656  HE2 PHE P   3     -61.521  10.686   4.021  0.00  0.00      PROF  
ATOM   1657  C   PHE P   3     -57.797  11.519   9.290  0.00  0.00      PROF  
ATOM   1658  O   PHE P   3     -56.886  12.126   8.717  0.00  0.00      PROF  
ATOM   1659  N   GLY P   4     -57.916  11.452  10.665  0.00  0.00      PROF  
ATOM   1660  HN  GLY P   4     -58.754  11.080  11.055  0.00  0.00      PROF  
ATOM   1661  CA  GLY P   4     -56.948  12.072  11.564  0.00  0.00      PROF  
ATOM   1662  HA1 GLY P   4     -57.279  11.931  12.582  0.00  0.00      PROF  
ATOM   1663  HA2 GLY P   4     -56.828  13.112  11.301  0.00  0.00      PROF  
ATOM   1664  C   GLY P   4     -55.563  11.451  11.418  0.00  0.00      PROF  
ATOM   1665  O   GLY P   4     -54.630  12.191  11.611  0.00  0.00      PROF  
ATOM   1666  N   ALA P   5     -55.461  10.158  11.141  0.00  0.00      PROF  
ATOM   1667  HN  ALA P   5     -56.276   9.593  11.038  0.00  0.00      PROF  
ATOM   1668  CA  ALA P   5     -54.196   9.485  10.730  0.00  0.00      PROF  
ATOM   1669  HA  ALA P   5     -53.507   9.542  11.561  0.00  0.00      PROF  
ATOM   1670  CB  ALA P   5     -54.435   7.980  10.452  0.00  0.00      PROF  
ATOM   1671  HB1 ALA P   5     -55.215   7.664  11.177  0.00  0.00      PROF  
ATOM   1672  HB2 ALA P   5     -53.576   7.281  10.367  0.00  0.00      PROF  
ATOM   1673  HB3 ALA P   5     -55.010   7.867   9.509  0.00  0.00      PROF  
ATOM   1674  C   ALA P   5     -53.433  10.150   9.561  0.00  0.00      PROF  
ATOM   1675  O   ALA P   5     -52.207  10.385   9.582  0.00  0.00      PROF  
ATOM   1676  N   ILE P   6     -54.187  10.428   8.469  0.00  0.00      PROF  
ATOM   1677  HN  ILE P   6     -55.117  10.076   8.534  0.00  0.00      PROF  
ATOM   1678  CA  ILE P   6     -53.673  11.155   7.290  0.00  0.00      PROF  
ATOM   1679  HA  ILE P   6     -52.794  10.651   6.916  0.00  0.00      PROF  
ATOM   1680  CB  ILE P   6     -54.618  11.270   6.065  0.00  0.00      PROF  
ATOM   1681  HB  ILE P   6     -55.489  11.781   6.528  0.00  0.00      PROF  
ATOM   1682  CG2 ILE P   6     -53.843  12.010   4.922  0.00  0.00      PROF  
ATOM   1683 HG21 ILE P   6     -53.641  13.059   5.228  0.00  0.00      PROF  
ATOM   1684 HG22 ILE P   6     -54.355  12.058   3.938  0.00  0.00      PROF  
ATOM   1685 HG23 ILE P   6     -52.886  11.487   4.712  0.00  0.00      PROF  
ATOM   1686  CG1 ILE P   6     -55.122   9.903   5.488  0.00  0.00      PROF  
ATOM   1687 HG11 ILE P   6     -55.606   9.360   6.328  0.00  0.00      PROF  
ATOM   1688 HG12 ILE P   6     -54.229   9.330   5.157  0.00  0.00      PROF  
ATOM   1689  CD  ILE P   6     -56.201  10.128   4.418  0.00  0.00      PROF  
ATOM   1690  HD1 ILE P   6     -55.718  10.268   3.427  0.00  0.00      PROF  
ATOM   1691  HD2 ILE P   6     -56.771  11.068   4.577  0.00  0.00      PROF  
ATOM   1692  HD3 ILE P   6     -56.878   9.277   4.191  0.00  0.00      PROF  
ATOM   1693  C   ILE P   6     -53.174  12.531   7.691  0.00  0.00      PROF  
ATOM   1694  O   ILE P   6     -52.165  13.067   7.201  0.00  0.00      PROF  
ATOM   1695  N   ALA P   7     -53.963  13.243   8.463  0.00  0.00      PROF  
ATOM   1696  HN  ALA P   7     -54.745  12.825   8.918  0.00  0.00      PROF  
ATOM   1697  CA  ALA P   7     -53.626  14.537   8.967  0.00  0.00      PROF  
ATOM   1698  HA  ALA P   7     -53.525  15.241   8.155  0.00  0.00      PROF  
ATOM   1699  CB  ALA P   7     -54.884  15.065   9.724  0.00  0.00      PROF  
ATOM   1700  HB1 ALA P   7     -54.622  16.109   9.996  0.00  0.00      PROF  
ATOM   1701  HB2 ALA P   7     -55.197  14.436  10.585  0.00  0.00      PROF  
ATOM   1702  HB3 ALA P   7     -55.708  15.101   8.980  0.00  0.00      PROF  
ATOM   1703  C   ALA P   7     -52.458  14.623   9.915  0.00  0.00      PROF  
ATOM   1704  O   ALA P   7     -51.618  15.463   9.820  0.00  0.00      PROF  
ATOM   1705  N   GLY P   8     -52.421  13.637  10.864  0.00  0.00      PROF  
ATOM   1706  HN  GLY P   8     -53.288  13.156  10.967  0.00  0.00      PROF  
ATOM   1707  CA  GLY P   8     -51.415  13.431  11.888  0.00  0.00      PROF  
ATOM   1708  HA1 GLY P   8     -51.665  12.579  12.502  0.00  0.00      PROF  
ATOM   1709  HA2 GLY P   8     -51.257  14.346  12.440  0.00  0.00      PROF  
ATOM   1710  C   GLY P   8     -50.045  13.163  11.369  0.00  0.00      PROF  
ATOM   1711  O   GLY P   8     -49.009  13.565  11.884  0.00  0.00      PROF  
ATOM   1712  N   PHE P   9     -50.048  12.580  10.151  0.00  0.00      PROF  
ATOM   1713  HN  PHE P   9     -50.897  12.247   9.748  0.00  0.00      PROF  
ATOM   1714  CA  PHE P   9     -48.802  12.321   9.413  0.00  0.00      PROF  
ATOM   1715  HA  PHE P   9     -48.066  11.810  10.017  0.00  0.00      PROF  
ATOM   1716  CB  PHE P   9     -49.067  11.343   8.309  0.00  0.00      PROF  
ATOM   1717  HB1 PHE P   9     -49.731  11.871   7.591  0.00  0.00      PROF  
ATOM   1718  HB2 PHE P   9     -49.620  10.441   8.646  0.00  0.00      PROF  
ATOM   1719  CG  PHE P   9     -47.809  10.855   7.691  0.00  0.00      PROF  
ATOM   1720  CD1 PHE P   9     -47.342  11.429   6.510  0.00  0.00      PROF  
ATOM   1721  HD1 PHE P   9     -47.861  12.222   5.993  0.00  0.00      PROF  
ATOM   1722  CE1 PHE P   9     -46.157  11.089   5.960  0.00  0.00      PROF  
ATOM   1723  HE1 PHE P   9     -45.877  11.421   4.971  0.00  0.00      PROF  
ATOM   1724  CZ  PHE P   9     -45.363  10.091   6.583  0.00  0.00      PROF  
ATOM   1725  HZ  PHE P   9     -44.460   9.862   6.036  0.00  0.00      PROF  
ATOM   1726  CD2 PHE P   9     -46.961   9.913   8.392  0.00  0.00      PROF  
ATOM   1727  HD2 PHE P   9     -47.343   9.387   9.254  0.00  0.00      PROF  
ATOM   1728  CE2 PHE P   9     -45.764   9.559   7.835  0.00  0.00      PROF  
ATOM   1729  HE2 PHE P   9     -45.328   8.619   8.142  0.00  0.00      PROF  
ATOM   1730  C   PHE P   9     -48.231  13.591   8.891  0.00  0.00      PROF  
ATOM   1731  O   PHE P   9     -47.046  13.797   8.961  0.00  0.00      PROF  
ATOM   1732  N   ILE P  10     -48.978  14.667   8.361  0.00  0.00      PROF  
ATOM   1733  HN  ILE P  10     -49.967  14.542   8.357  0.00  0.00      PROF  
ATOM   1734  CA  ILE P  10     -48.562  15.926   7.847  0.00  0.00      PROF  
ATOM   1735  HA  ILE P  10     -47.776  15.752   7.127  0.00  0.00      PROF  
ATOM   1736  CB  ILE P  10     -49.805  16.661   7.114  0.00  0.00      PROF  
ATOM   1737  HB  ILE P  10     -50.601  16.826   7.871  0.00  0.00      PROF  
ATOM   1738  CG2 ILE P  10     -49.348  18.075   6.655  0.00  0.00      PROF  
ATOM   1739 HG21 ILE P  10     -48.393  17.978   6.097  0.00  0.00      PROF  
ATOM   1740 HG22 ILE P  10     -49.017  18.661   7.539  0.00  0.00      PROF  
ATOM   1741 HG23 ILE P  10     -50.092  18.616   6.032  0.00  0.00      PROF  
ATOM   1742  CG1 ILE P  10     -50.418  15.804   5.973  0.00  0.00      PROF  
ATOM   1743 HG11 ILE P  10     -51.264  16.313   5.463  0.00  0.00      PROF  
ATOM   1744 HG12 ILE P  10     -50.936  14.890   6.335  0.00  0.00      PROF  
ATOM   1745  CD  ILE P  10     -49.381  15.203   5.010  0.00  0.00      PROF  
ATOM   1746  HD1 ILE P  10     -48.686  15.928   4.535  0.00  0.00      PROF  
ATOM   1747  HD2 ILE P  10     -49.949  14.737   4.177  0.00  0.00      PROF  
ATOM   1748  HD3 ILE P  10     -48.690  14.486   5.502  0.00  0.00      PROF  
ATOM   1749  C   ILE P  10     -47.952  16.646   9.022  0.00  0.00      PROF  
ATOM   1750  O   ILE P  10     -46.908  17.306   8.924  0.00  0.00      PROF  
ATOM   1751  N   GLU P  11     -48.612  16.597  10.191  0.00  0.00      PROF  
ATOM   1752  HN  GLU P  11     -49.525  16.202  10.249  0.00  0.00      PROF  
ATOM   1753  CA  GLU P  11     -48.172  17.265  11.428  0.00  0.00      PROF  
ATOM   1754  HA  GLU P  11     -47.815  18.246  11.151  0.00  0.00      PROF  
ATOM   1755  CB  GLU P  11     -49.371  17.293  12.397  0.00  0.00      PROF  
ATOM   1756  HB1 GLU P  11     -49.148  17.826  13.346  0.00  0.00      PROF  
ATOM   1757  HB2 GLU P  11     -49.562  16.296  12.848  0.00  0.00      PROF  
ATOM   1758  CG  GLU P  11     -50.632  18.016  11.887  0.00  0.00      PROF  
ATOM   1759  HG1 GLU P  11     -50.973  17.573  10.927  0.00  0.00      PROF  
ATOM   1760  HG2 GLU P  11     -50.419  19.083  11.661  0.00  0.00      PROF  
ATOM   1761  CD  GLU P  11     -51.841  17.911  12.764  0.00  0.00      PROF  
ATOM   1762  OE1 GLU P  11     -52.245  18.927  13.430  0.00  0.00      PROF  
ATOM   1763  OE2 GLU P  11     -52.507  16.815  12.807  0.00  0.00      PROF  
ATOM   1764  C   GLU P  11     -46.929  16.676  12.130  0.00  0.00      PROF  
ATOM   1765  O   GLU P  11     -45.994  17.381  12.500  0.00  0.00      PROF  
ATOM   1766  N   GLY P  12     -46.728  15.336  12.259  0.00  0.00      PROF  
ATOM   1767  HN  GLY P  12     -47.349  14.652  11.883  0.00  0.00      PROF  
ATOM   1768  CA  GLY P  12     -45.710  14.704  13.226  0.00  0.00      PROF  
ATOM   1769  HA1 GLY P  12     -46.116  14.792  14.223  0.00  0.00      PROF  
ATOM   1770  HA2 GLY P  12     -44.780  15.231  13.073  0.00  0.00      PROF  
ATOM   1771  C   GLY P  12     -45.438  13.229  12.942  0.00  0.00      PROF  
ATOM   1772  O   GLY P  12     -45.195  12.436  13.854  0.00  0.00      PROF  
ATOM   1773  N   GLY P  13     -45.427  12.952  11.577  0.00  0.00      PROF  
ATOM   1774  HN  GLY P  13     -45.512  13.699  10.922  0.00  0.00      PROF  
ATOM   1775  CA  GLY P  13     -45.030  11.554  11.158  0.00  0.00      PROF  
ATOM   1776  HA1 GLY P  13     -44.043  11.497  11.593  0.00  0.00      PROF  
ATOM   1777  HA2 GLY P  13     -44.961  11.416  10.090  0.00  0.00      PROF  
ATOM   1778  C   GLY P  13     -45.725  10.330  11.666  0.00  0.00      PROF  
ATOM   1779  O   GLY P  13     -46.918  10.284  11.759  0.00  0.00      PROF  
ATOM   1780  N   TRP P  14     -44.964   9.246  11.968  0.00  0.00      PROF  
ATOM   1781  HN  TRP P  14     -44.024   9.182  11.642  0.00  0.00      PROF  
ATOM   1782  CA  TRP P  14     -45.539   8.013  12.466  0.00  0.00      PROF  
ATOM   1783  HA  TRP P  14     -46.291   7.722  11.748  0.00  0.00      PROF  
ATOM   1784  CB  TRP P  14     -44.343   6.997  12.561  0.00  0.00      PROF  
ATOM   1785  HB1 TRP P  14     -43.508   7.369  13.193  0.00  0.00      PROF  
ATOM   1786  HB2 TRP P  14     -43.837   6.973  11.572  0.00  0.00      PROF  
ATOM   1787  CG  TRP P  14     -44.694   5.514  12.977  0.00  0.00      PROF  
ATOM   1788  CD1 TRP P  14     -44.720   4.473  12.073  0.00  0.00      PROF  
ATOM   1789  HD1 TRP P  14     -44.684   4.590  11.000  0.00  0.00      PROF  
ATOM   1790  NE1 TRP P  14     -44.999   3.275  12.783  0.00  0.00      PROF  
ATOM   1791  HE1 TRP P  14     -45.083   2.378  12.410  0.00  0.00      PROF  
ATOM   1792  CE2 TRP P  14     -45.128   3.591  14.144  0.00  0.00      PROF  
ATOM   1793  CD2 TRP P  14     -44.907   4.995  14.246  0.00  0.00      PROF  
ATOM   1794  CE3 TRP P  14     -44.830   5.602  15.549  0.00  0.00      PROF  
ATOM   1795  HE3 TRP P  14     -44.713   6.674  15.615  0.00  0.00      PROF  
ATOM   1796  CZ3 TRP P  14     -45.304   4.876  16.621  0.00  0.00      PROF  
ATOM   1797  HZ3 TRP P  14     -45.435   5.314  17.600  0.00  0.00      PROF  
ATOM   1798  CZ2 TRP P  14     -45.450   2.825  15.260  0.00  0.00      PROF  
ATOM   1799  HZ2 TRP P  14     -45.750   1.789  15.210  0.00  0.00      PROF  
ATOM   1800  CH2 TRP P  14     -45.534   3.510  16.508  0.00  0.00      PROF  
ATOM   1801  HH2 TRP P  14     -45.633   2.950  17.426  0.00  0.00      PROF  
ATOM   1802  C   TRP P  14     -46.189   8.260  13.776  0.00  0.00      PROF  
ATOM   1803  O   TRP P  14     -47.265   7.697  14.028  0.00  0.00      PROF  
ATOM   1804  N   THR P  15     -45.614   9.061  14.694  0.00  0.00      PROF  
ATOM   1805  HN  THR P  15     -44.729   9.427  14.416  0.00  0.00      PROF  
ATOM   1806  CA  THR P  15     -46.145   9.253  16.093  0.00  0.00      PROF  
ATOM   1807  HA  THR P  15     -46.395   8.300  16.535  0.00  0.00      PROF  
ATOM   1808  CB  THR P  15     -45.194  10.061  16.951  0.00  0.00      PROF  
ATOM   1809  HB  THR P  15     -45.624  10.792  17.668  0.00  0.00      PROF  
ATOM   1810  OG1 THR P  15     -44.434  10.938  16.165  0.00  0.00      PROF  
ATOM   1811  HG1 THR P  15     -44.802  11.809  16.331  0.00  0.00      PROF  
ATOM   1812  CG2 THR P  15     -44.287   9.111  17.763  0.00  0.00      PROF  
ATOM   1813 HG21 THR P  15     -44.899   8.398  18.355  0.00  0.00      PROF  
ATOM   1814 HG22 THR P  15     -43.738   9.794  18.445  0.00  0.00      PROF  
ATOM   1815 HG23 THR P  15     -43.625   8.562  17.059  0.00  0.00      PROF  
ATOM   1816  C   THR P  15     -47.459  10.005  16.062  0.00  0.00      PROF  
ATOM   1817  O   THR P  15     -48.361   9.654  16.752  0.00  0.00      PROF  
ATOM   1818  N   GLY P  16     -47.539  10.978  15.134  0.00  0.00      PROF  
ATOM   1819  HN  GLY P  16     -46.745  11.178  14.565  0.00  0.00      PROF  
ATOM   1820  CA  GLY P  16     -48.681  11.771  14.902  0.00  0.00      PROF  
ATOM   1821  HA1 GLY P  16     -48.346  12.608  14.308  0.00  0.00      PROF  
ATOM   1822  HA2 GLY P  16     -49.077  12.081  15.858  0.00  0.00      PROF  
ATOM   1823  C   GLY P  16     -49.822  11.080  14.189  0.00  0.00      PROF  
ATOM   1824  O   GLY P  16     -50.939  11.169  14.611  0.00  0.00      PROF  
ATOM   1825  N   MET P  17     -49.453  10.256  13.174  0.00  0.00      PROF  
ATOM   1826  HN  MET P  17     -48.541  10.275  12.772  0.00  0.00      PROF  
ATOM   1827  CA  MET P  17     -50.391   9.257  12.547  0.00  0.00      PROF  
ATOM   1828  HA  MET P  17     -51.096   9.798  11.933  0.00  0.00      PROF  
ATOM   1829  CB  MET P  17     -49.672   8.390  11.511  0.00  0.00      PROF  
ATOM   1830  HB1 MET P  17     -48.907   7.797  12.056  0.00  0.00      PROF  
ATOM   1831  HB2 MET P  17     -49.154   9.133  10.867  0.00  0.00      PROF  
ATOM   1832  CG  MET P  17     -50.410   7.348  10.734  0.00  0.00      PROF  
ATOM   1833  HG1 MET P  17     -51.301   7.812  10.260  0.00  0.00      PROF  
ATOM   1834  HG2 MET P  17     -50.703   6.583  11.484  0.00  0.00      PROF  
ATOM   1835  SD  MET P  17     -49.445   6.564   9.387  0.00  0.00      PROF  
ATOM   1836  CE  MET P  17     -47.986   5.810  10.210  0.00  0.00      PROF  
ATOM   1837  HE1 MET P  17     -48.135   5.495  11.265  0.00  0.00      PROF  
ATOM   1838  HE2 MET P  17     -47.229   6.622  10.154  0.00  0.00      PROF  
ATOM   1839  HE3 MET P  17     -47.550   4.947   9.664  0.00  0.00      PROF  
ATOM   1840  C   MET P  17     -50.982   8.294  13.593  0.00  0.00      PROF  
ATOM   1841  O   MET P  17     -52.222   8.040  13.677  0.00  0.00      PROF  
ATOM   1842  N   ILE P  18     -50.124   7.657  14.470  0.00  0.00      PROF  
ATOM   1843  HN  ILE P  18     -49.142   7.773  14.599  0.00  0.00      PROF  
ATOM   1844  CA  ILE P  18     -50.678   6.657  15.363  0.00  0.00      PROF  
ATOM   1845  HA  ILE P  18     -51.398   6.005  14.891  0.00  0.00      PROF  
ATOM   1846  CB  ILE P  18     -49.575   5.779  16.110  0.00  0.00      PROF  
ATOM   1847  HB  ILE P  18     -48.897   6.405  16.729  0.00  0.00      PROF  
ATOM   1848  CG2 ILE P  18     -50.312   4.766  17.056  0.00  0.00      PROF  
ATOM   1849 HG21 ILE P  18     -50.584   5.387  17.936  0.00  0.00      PROF  
ATOM   1850 HG22 ILE P  18     -49.640   3.912  17.287  0.00  0.00      PROF  
ATOM   1851 HG23 ILE P  18     -51.262   4.373  16.635  0.00  0.00      PROF  
ATOM   1852  CG1 ILE P  18     -48.705   4.922  15.143  0.00  0.00      PROF  
ATOM   1853 HG11 ILE P  18     -47.997   4.341  15.772  0.00  0.00      PROF  
ATOM   1854 HG12 ILE P  18     -48.028   5.596  14.575  0.00  0.00      PROF  
ATOM   1855  CD  ILE P  18     -49.551   4.037  14.185  0.00  0.00      PROF  
ATOM   1856  HD1 ILE P  18     -50.010   3.230  14.794  0.00  0.00      PROF  
ATOM   1857  HD2 ILE P  18     -48.932   3.612  13.366  0.00  0.00      PROF  
ATOM   1858  HD3 ILE P  18     -50.428   4.541  13.723  0.00  0.00      PROF  
ATOM   1859  C   ILE P  18     -51.550   7.258  16.367  0.00  0.00      PROF  
ATOM   1860  O   ILE P  18     -52.640   6.761  16.648  0.00  0.00      PROF  
ATOM   1861  N   ASP P  19     -51.199   8.491  16.859  0.00  0.00      PROF  
ATOM   1862  HN  ASP P  19     -50.239   8.740  16.752  0.00  0.00      PROF  
ATOM   1863  CA  ASP P  19     -52.166   9.312  17.626  0.00  0.00      PROF  
ATOM   1864  HA  ASP P  19     -52.373   8.738  18.517  0.00  0.00      PROF  
ATOM   1865  CB  ASP P  19     -51.477  10.632  18.051  0.00  0.00      PROF  
ATOM   1866  HB1 ASP P  19     -52.227  11.396  18.345  0.00  0.00      PROF  
ATOM   1867  HB2 ASP P  19     -51.016  11.009  17.113  0.00  0.00      PROF  
ATOM   1868  CG  ASP P  19     -50.477  10.476  19.189  0.00  0.00      PROF  
ATOM   1869  OD1 ASP P  19     -50.585   9.520  20.048  0.00  0.00      PROF  
ATOM   1870  OD2 ASP P  19     -49.648  11.379  19.312  0.00  0.00      PROF  
ATOM   1871  C   ASP P  19     -53.433   9.677  16.833  0.00  0.00      PROF  
ATOM   1872  O   ASP P  19     -54.591   9.649  17.374  0.00  0.00      PROF  
ATOM   1873  N   GLY P  20     -53.299  10.096  15.563  0.00  0.00      PROF  
ATOM   1874  HN  GLY P  20     -52.407  10.160  15.122  0.00  0.00      PROF  
ATOM   1875  CA  GLY P  20     -54.460  10.518  14.711  0.00  0.00      PROF  
ATOM   1876  HA1 GLY P  20     -54.102  10.727  13.714  0.00  0.00      PROF  
ATOM   1877  HA2 GLY P  20     -54.895  11.440  15.069  0.00  0.00      PROF  
ATOM   1878  C   GLY P  20     -55.386   9.394  14.342  0.00  0.00      PROF  
ATOM   1879  O   GLY P  20     -56.598   9.536  14.196  0.00  0.00      PROF  
ATOM   1880  N   TRP P  21     -54.893   8.164  14.266  0.00  0.00      PROF  
ATOM   1881  HN  TRP P  21     -53.905   8.034  14.306  0.00  0.00      PROF  
ATOM   1882  CA  TRP P  21     -55.609   6.927  14.099  0.00  0.00      PROF  
ATOM   1883  HA  TRP P  21     -56.155   6.934  13.167  0.00  0.00      PROF  
ATOM   1884  CB  TRP P  21     -54.506   5.807  13.842  0.00  0.00      PROF  
ATOM   1885  HB1 TRP P  21     -53.826   5.823  14.720  0.00  0.00      PROF  
ATOM   1886  HB2 TRP P  21     -53.896   6.301  13.056  0.00  0.00      PROF  
ATOM   1887  CG  TRP P  21     -54.923   4.410  13.564  0.00  0.00      PROF  
ATOM   1888  CD1 TRP P  21     -54.598   3.262  14.271  0.00  0.00      PROF  
ATOM   1889  HD1 TRP P  21     -53.996   3.368  15.162  0.00  0.00      PROF  
ATOM   1890  NE1 TRP P  21     -55.270   2.175  13.690  0.00  0.00      PROF  
ATOM   1891  HE1 TRP P  21     -55.331   1.263  14.035  0.00  0.00      PROF  
ATOM   1892  CE2 TRP P  21     -55.834   2.588  12.531  0.00  0.00      PROF  
ATOM   1893  CD2 TRP P  21     -55.638   3.995  12.434  0.00  0.00      PROF  
ATOM   1894  CE3 TRP P  21     -56.095   4.597  11.346  0.00  0.00      PROF  
ATOM   1895  HE3 TRP P  21     -55.732   5.605  11.212  0.00  0.00      PROF  
ATOM   1896  CZ3 TRP P  21     -56.670   3.817  10.307  0.00  0.00      PROF  
ATOM   1897  HZ3 TRP P  21     -56.998   4.371   9.440  0.00  0.00      PROF  
ATOM   1898  CZ2 TRP P  21     -56.555   1.802  11.668  0.00  0.00      PROF  
ATOM   1899  HZ2 TRP P  21     -56.594   0.723  11.667  0.00  0.00      PROF  
ATOM   1900  CH2 TRP P  21     -56.971   2.503  10.553  0.00  0.00      PROF  
ATOM   1901  HH2 TRP P  21     -57.444   1.939   9.762  0.00  0.00      PROF  
ATOM   1902  C   TRP P  21     -56.582   6.471  15.228  0.00  0.00      PROF  
ATOM   1903  O   TRP P  21     -57.622   5.884  14.991  0.00  0.00      PROF  
ATOM   1904  N   TYR P  22     -56.255   6.752  16.513  0.00  0.00      PROF  
ATOM   1905  HN  TYR P  22     -55.371   7.162  16.726  0.00  0.00      PROF  
ATOM   1906  CA  TYR P  22     -57.084   6.494  17.651  0.00  0.00      PROF  
ATOM   1907  HA  TYR P  22     -57.811   5.745  17.372  0.00  0.00      PROF  
ATOM   1908  CB  TYR P  22     -56.296   5.960  18.920  0.00  0.00      PROF  
ATOM   1909  HB1 TYR P  22     -56.929   5.911  19.832  0.00  0.00      PROF  
ATOM   1910  HB2 TYR P  22     -55.451   6.650  19.125  0.00  0.00      PROF  
ATOM   1911  CG  TYR P  22     -55.740   4.554  18.685  0.00  0.00      PROF  
ATOM   1912  CD1 TYR P  22     -56.586   3.444  18.571  0.00  0.00      PROF  
ATOM   1913  HD1 TYR P  22     -57.652   3.469  18.741  0.00  0.00      PROF  
ATOM   1914  CE1 TYR P  22     -56.096   2.182  18.257  0.00  0.00      PROF  
ATOM   1915  HE1 TYR P  22     -56.767   1.337  18.210  0.00  0.00      PROF  
ATOM   1916  CZ  TYR P  22     -54.668   1.993  17.955  0.00  0.00      PROF  
ATOM   1917  OH  TYR P  22     -54.154   0.687  17.635  0.00  0.00      PROF  
ATOM   1918  HH  TYR P  22     -53.199   0.723  17.535  0.00  0.00      PROF  
ATOM   1919  CD2 TYR P  22     -54.409   4.374  18.475  0.00  0.00      PROF  
ATOM   1920  HD2 TYR P  22     -53.743   5.213  18.334  0.00  0.00      PROF  
ATOM   1921  CE2 TYR P  22     -53.835   3.070  18.191  0.00  0.00      PROF  
ATOM   1922  HE2 TYR P  22     -52.767   2.919  18.146  0.00  0.00      PROF  
ATOM   1923  C   TYR P  22     -57.899   7.759  18.063  0.00  0.00      PROF  
ATOM   1924  O   TYR P  22     -58.430   7.914  19.113  0.00  0.00      PROF  
ATOM   1925  N   GLY P  23     -57.941   8.720  17.184  0.00  0.00      PROF  
ATOM   1926  HN  GLY P  23     -57.321   8.716  16.404  0.00  0.00      PROF  
ATOM   1927  CA  GLY P  23     -58.768   9.827  17.422  0.00  0.00      PROF  
ATOM   1928  HA1 GLY P  23     -58.421  10.563  16.711  0.00  0.00      PROF  
ATOM   1929  HA2 GLY P  23     -58.726  10.267  18.408  0.00  0.00      PROF  
ATOM   1930  C   GLY P  23     -60.266   9.650  16.999  0.00  0.00      PROF  
ATOM   1931  OT1 GLY P  23     -61.044  10.330  17.646  0.00  0.00      PROF  
ATOM   1932  OT2 GLY P  23     -60.591   8.804  16.107  0.00  0.00      PROF  
ATOM   1933  N   POPCM   1      29.534 -45.959  19.371  0.00  0.00      MEMB  
ATOM   1934  C12 POPCM   1      28.747 -44.802  19.937  0.00  0.00      MEMB  
ATOM   1935 H12A POPCM   1      29.355 -43.914  19.840  0.00  0.00      MEMB  
ATOM   1936 H12B POPCM   1      28.684 -44.922  21.008  0.00  0.00      MEMB  
ATOM   1937  C13 POPCM   1      28.819 -47.254  19.826  0.00  0.00      MEMB  
ATOM   1938 H13A POPCM   1      27.887 -47.262  19.279  0.00  0.00      MEMB  
ATOM   1939 H13B POPCM   1      29.463 -48.102  19.642  0.00  0.00      MEMB  
ATOM   1940 H13C POPCM   1      28.633 -47.170  20.886  0.00  0.00      MEMB  
ATOM   1941  C14 POPCM   1      29.569 -45.813  17.843  0.00  0.00      MEMB  
ATOM   1942 H14A POPCM   1      28.546 -45.815  17.497  0.00  0.00      MEMB  
ATOM   1943 H14B POPCM   1      30.138 -44.929  17.596  0.00  0.00      MEMB  
ATOM   1944 H14C POPCM   1      30.068 -46.684  17.445  0.00  0.00      MEMB  
ATOM   1945  C15 POPCM   1      30.956 -45.942  19.927  0.00  0.00      MEMB  
ATOM   1946 H15A POPCM   1      31.470 -45.072  19.546  0.00  0.00      MEMB  
ATOM   1947 H15B POPCM   1      31.446 -46.888  19.750  0.00  0.00      MEMB  
ATOM   1948 H15C POPCM   1      30.818 -45.807  20.990  0.00  0.00      MEMB  
ATOM   1949  C11 POPCM   1      27.314 -44.436  19.379  0.00  0.00      MEMB  
ATOM   1950 H11A POPCM   1      27.565 -43.803  18.501  0.00  0.00      MEMB  
ATOM   1951 H11B POPCM   1      26.900 -43.832  20.214  0.00  0.00      MEMB  
ATOM   1952  P   POPCM   1      25.098 -45.519  18.442  0.00  0.00      MEMB  
ATOM   1953  O13 POPCM   1      24.396 -44.562  19.321  0.00  0.00      MEMB  
ATOM   1954  O14 POPCM   1      24.377 -46.853  18.236  0.00  0.00      MEMB  
ATOM   1955  O12 POPCM   1      26.607 -45.657  19.015  0.00  0.00      MEMB  
ATOM   1956  O11 POPCM   1      25.300 -44.779  16.993  0.00  0.00      MEMB  
ATOM   1957  C1  POPCM   1      26.488 -45.028  16.219  0.00  0.00      MEMB  
ATOM   1958  HA  POPCM   1      26.829 -46.065  16.423  0.00  0.00      MEMB  
ATOM   1959  HB  POPCM   1      27.212 -44.215  16.441  0.00  0.00      MEMB  
ATOM   1960  C2  POPCM   1      26.201 -44.932  14.720  0.00  0.00      MEMB  
ATOM   1961  HS  POPCM   1      25.490 -45.762  14.521  0.00  0.00      MEMB  
ATOM   1962  O21 POPCM   1      27.430 -45.063  13.938  0.00  0.00      MEMB  
ATOM   1963  C21 POPCM   1      27.324 -45.571  12.652  0.00  0.00      MEMB  
ATOM   1964  O22 POPCM   1      26.337 -46.103  12.198  0.00  0.00      MEMB  
ATOM   1965  C22 POPCM   1      28.695 -45.312  12.047  0.00  0.00      MEMB  
ATOM   1966  H2R POPCM   1      29.326 -46.214  12.195  0.00  0.00      MEMB  
ATOM   1967  H2S POPCM   1      29.194 -44.393  12.422  0.00  0.00      MEMB  
ATOM   1968  C3  POPCM   1      25.548 -43.584  14.284  0.00  0.00      MEMB  
ATOM   1969  HX  POPCM   1      26.330 -42.821  14.485  0.00  0.00      MEMB  
ATOM   1970  HY  POPCM   1      24.718 -43.394  14.998  0.00  0.00      MEMB  
ATOM   1971  O31 POPCM   1      25.323 -43.440  12.834  0.00  0.00      MEMB  
ATOM   1972  C31 POPCM   1      24.136 -43.825  12.323  0.00  0.00      MEMB  
ATOM   1973  O32 POPCM   1      23.156 -44.095  12.998  0.00  0.00      MEMB  
ATOM   1974  C32 POPCM   1      24.050 -43.410  10.844  0.00  0.00      MEMB  
ATOM   1975  H2X POPCM   1      24.840 -43.931  10.261  0.00  0.00      MEMB  
ATOM   1976  H2Y POPCM   1      24.272 -42.322  10.808  0.00  0.00      MEMB  
ATOM   1977  C23 POPCM   1      28.454 -45.088  10.582  0.00  0.00      MEMB  
ATOM   1978  H3R POPCM   1      27.716 -45.779  10.121  0.00  0.00      MEMB  
ATOM   1979  H3S POPCM   1      29.431 -45.286  10.093  0.00  0.00      MEMB  
ATOM   1980  C24 POPCM   1      28.119 -43.611  10.240  0.00  0.00      MEMB  
ATOM   1981  H4R POPCM   1      29.043 -43.092  10.572  0.00  0.00      MEMB  
ATOM   1982  H4S POPCM   1      27.237 -43.218  10.791  0.00  0.00      MEMB  
ATOM   1983  C25 POPCM   1      28.008 -43.203   8.768  0.00  0.00      MEMB  
ATOM   1984  H5R POPCM   1      28.045 -42.096   8.680  0.00  0.00      MEMB  
ATOM   1985  H5S POPCM   1      27.123 -43.670   8.286  0.00  0.00      MEMB  
ATOM   1986  C26 POPCM   1      29.149 -43.683   7.853  0.00  0.00      MEMB  
ATOM   1987  H6R POPCM   1      29.112 -44.793   7.893  0.00  0.00      MEMB  
ATOM   1988  H6S POPCM   1      30.098 -43.339   8.318  0.00  0.00      MEMB  
ATOM   1989  C27 POPCM   1      29.010 -43.198   6.439  0.00  0.00      MEMB  
ATOM   1990  H7R POPCM   1      29.258 -42.116   6.380  0.00  0.00      MEMB  
ATOM   1991  H7S POPCM   1      27.964 -43.311   6.083  0.00  0.00      MEMB  
ATOM   1992  C28 POPCM   1      29.778 -44.014   5.429  0.00  0.00      MEMB  
ATOM   1993  H8R POPCM   1      29.440 -43.721   4.411  0.00  0.00      MEMB  
ATOM   1994  H8S POPCM   1      29.374 -45.044   5.531  0.00  0.00      MEMB  
ATOM   1995  C29 POPCM   1      31.285 -44.052   5.603  0.00  0.00      MEMB  
ATOM   1996  H91 POPCM   1      31.747 -43.445   6.395  0.00  0.00      MEMB  
ATOM   1997 C210 POPCM   1      32.124 -44.519   4.577  0.00  0.00      MEMB  
ATOM   1998 H101 POPCM   1      33.193 -44.365   4.785  0.00  0.00      MEMB  
ATOM   1999 C211 POPCM   1      31.800 -45.283   3.304  0.00  0.00      MEMB  
ATOM   2000 H11R POPCM   1      30.731 -45.134   3.043  0.00  0.00      MEMB  
ATOM   2001 H11S POPCM   1      31.712 -46.327   3.675  0.00  0.00      MEMB  
ATOM   2002 C212 POPCM   1      32.787 -45.178   2.160  0.00  0.00      MEMB  
ATOM   2003 H12R POPCM   1      32.543 -45.945   1.395  0.00  0.00      MEMB  
ATOM   2004 H12S POPCM   1      33.875 -45.239   2.376  0.00  0.00      MEMB  
ATOM   2005 C213 POPCM   1      32.548 -43.903   1.245  0.00  0.00      MEMB  
ATOM   2006 H13R POPCM   1      32.566 -42.927   1.774  0.00  0.00      MEMB  
ATOM   2007 H13S POPCM   1      31.506 -43.954   0.863  0.00  0.00      MEMB  
ATOM   2008 C214 POPCM   1      33.456 -43.790  -0.033  0.00  0.00      MEMB  
ATOM   2009 H14R POPCM   1      33.389 -44.667  -0.712  0.00  0.00      MEMB  
ATOM   2010 H14S POPCM   1      34.428 -43.682   0.493  0.00  0.00      MEMB  
ATOM   2011 C215 POPCM   1      33.162 -42.592  -0.936  0.00  0.00      MEMB  
ATOM   2012 H15R POPCM   1      33.303 -41.723  -0.259  0.00  0.00      MEMB  
ATOM   2013 H15S POPCM   1      32.117 -42.576  -1.313  0.00  0.00      MEMB  
ATOM   2014 C216 POPCM   1      34.094 -42.608  -2.115  0.00  0.00      MEMB  
ATOM   2015 H16R POPCM   1      33.705 -41.807  -2.779  0.00  0.00      MEMB  
ATOM   2016 H16S POPCM   1      34.068 -43.554  -2.697  0.00  0.00      MEMB  
ATOM   2017 C217 POPCM   1      35.536 -42.241  -1.788  0.00  0.00      MEMB  
ATOM   2018 H17R POPCM   1      35.551 -41.445  -1.013  0.00  0.00      MEMB  
ATOM   2019 H17S POPCM   1      36.107 -41.903  -2.679  0.00  0.00      MEMB  
ATOM   2020 C218 POPCM   1      36.422 -43.380  -1.270  0.00  0.00      MEMB  
ATOM   2021 H18R POPCM   1      36.007 -43.766  -0.315  0.00  0.00      MEMB  
ATOM   2022 H18S POPCM   1      37.478 -43.067  -1.118  0.00  0.00      MEMB  
ATOM   2023 H18T POPCM   1      36.515 -44.211  -2.002  0.00  0.00      MEMB  
ATOM   2024  C33 POPCM   1      22.714 -43.821  10.158  0.00  0.00      MEMB  
ATOM   2025  H3X POPCM   1      21.830 -43.327  10.615  0.00  0.00      MEMB  
ATOM   2026  H3Y POPCM   1      22.552 -44.901  10.364  0.00  0.00      MEMB  
ATOM   2027  C34 POPCM   1      22.746 -43.602   8.650  0.00  0.00      MEMB  
ATOM   2028  H4X POPCM   1      23.597 -44.205   8.267  0.00  0.00      MEMB  
ATOM   2029  H4Y POPCM   1      22.902 -42.542   8.356  0.00  0.00      MEMB  
ATOM   2030  C35 POPCM   1      21.517 -44.218   7.900  0.00  0.00      MEMB  
ATOM   2031  H5X POPCM   1      20.610 -43.812   8.398  0.00  0.00      MEMB  
ATOM   2032  H5Y POPCM   1      21.612 -45.320   7.996  0.00  0.00      MEMB  
ATOM   2033  C36 POPCM   1      21.325 -43.827   6.444  0.00  0.00      MEMB  
ATOM   2034  H6X POPCM   1      21.273 -42.729   6.286  0.00  0.00      MEMB  
ATOM   2035  H6Y POPCM   1      20.325 -44.221   6.161  0.00  0.00      MEMB  
ATOM   2036  C37 POPCM   1      22.404 -44.396   5.585  0.00  0.00      MEMB  
ATOM   2037  H7X POPCM   1      22.571 -45.458   5.866  0.00  0.00      MEMB  
ATOM   2038  H7Y POPCM   1      23.255 -43.759   5.906  0.00  0.00      MEMB  
ATOM   2039  C38 POPCM   1      22.080 -44.029   4.153  0.00  0.00      MEMB  
ATOM   2040  H8X POPCM   1      21.702 -42.984   4.128  0.00  0.00      MEMB  
ATOM   2041  H8Y POPCM   1      21.238 -44.693   3.863  0.00  0.00      MEMB  
ATOM   2042  C39 POPCM   1      23.155 -44.144   3.183  0.00  0.00      MEMB  
ATOM   2043  H9X POPCM   1      22.713 -43.722   2.255  0.00  0.00      MEMB  
ATOM   2044  H9Y POPCM   1      23.463 -45.207   3.086  0.00  0.00      MEMB  
ATOM   2045 C310 POPCM   1      24.460 -43.364   3.561  0.00  0.00      MEMB  
ATOM   2046 H10X POPCM   1      25.005 -44.032   4.262  0.00  0.00      MEMB  
ATOM   2047 H10Y POPCM   1      24.308 -42.365   4.024  0.00  0.00      MEMB  
ATOM   2048 C311 POPCM   1      25.276 -42.999   2.305  0.00  0.00      MEMB  
ATOM   2049 H11X POPCM   1      24.972 -43.664   1.469  0.00  0.00      MEMB  
ATOM   2050 H11Y POPCM   1      26.326 -43.305   2.503  0.00  0.00      MEMB  
ATOM   2051 C312 POPCM   1      25.134 -41.497   2.035  0.00  0.00      MEMB  
ATOM   2052 H12X POPCM   1      25.321 -40.909   2.959  0.00  0.00      MEMB  
ATOM   2053 H12Y POPCM   1      24.062 -41.299   1.821  0.00  0.00      MEMB  
ATOM   2054 C313 POPCM   1      26.103 -41.096   0.881  0.00  0.00      MEMB  
ATOM   2055 H13X POPCM   1      25.738 -40.215   0.311  0.00  0.00      MEMB  
ATOM   2056 H13Y POPCM   1      26.280 -41.868   0.101  0.00  0.00      MEMB  
ATOM   2057 C314 POPCM   1      27.531 -40.806   1.481  0.00  0.00      MEMB  
ATOM   2058 H14X POPCM   1      27.880 -41.613   2.161  0.00  0.00      MEMB  
ATOM   2059 H14Y POPCM   1      27.403 -39.945   2.171  0.00  0.00      MEMB  
ATOM   2060 C315 POPCM   1      28.606 -40.611   0.493  0.00  0.00      MEMB  
ATOM   2061 H15X POPCM   1      28.311 -39.726  -0.109  0.00  0.00      MEMB  
ATOM   2062 H15Y POPCM   1      28.450 -41.383  -0.290  0.00  0.00      MEMB  
ATOM   2063 C316 POPCM   1      29.994 -40.593   1.107  0.00  0.00      MEMB  
ATOM   2064 H16X POPCM   1      30.783 -40.476   0.334  0.00  0.00      MEMB  
ATOM   2065 H16Y POPCM   1      30.087 -41.561   1.644  0.00  0.00      MEMB  
ATOM   2066 H16Z POPCM   1      30.018 -39.803   1.889  0.00  0.00      MEMB  
ATOM   2067  N   POPCM   2     -58.717  61.497  23.738  0.00  0.00      MEMB  
ATOM   2068  C12 POPCM   2     -58.795  61.301  22.237  0.00  0.00      MEMB  
ATOM   2069 H12A POPCM   2     -58.710  62.300  21.835  0.00  0.00      MEMB  
ATOM   2070 H12B POPCM   2     -59.750  60.860  21.994  0.00  0.00      MEMB  
ATOM   2071  C13 POPCM   2     -57.600  62.349  24.134  0.00  0.00      MEMB  
ATOM   2072 H13A POPCM   2     -57.662  62.384  25.211  0.00  0.00      MEMB  
ATOM   2073 H13B POPCM   2     -56.672  61.852  23.893  0.00  0.00      MEMB  
ATOM   2074 H13C POPCM   2     -57.473  63.231  23.523  0.00  0.00      MEMB  
ATOM   2075  C14 POPCM   2     -59.964  62.230  24.081  0.00  0.00      MEMB  
ATOM   2076 H14A POPCM   2     -60.854  61.668  23.840  0.00  0.00      MEMB  
ATOM   2077 H14B POPCM   2     -60.023  62.315  25.157  0.00  0.00      MEMB  
ATOM   2078 H14C POPCM   2     -60.006  63.218  23.646  0.00  0.00      MEMB  
ATOM   2079  C15 POPCM   2     -58.770  60.171  24.359  0.00  0.00      MEMB  
ATOM   2080 H15A POPCM   2     -57.898  59.597  24.082  0.00  0.00      MEMB  
ATOM   2081 H15B POPCM   2     -59.596  59.621  23.935  0.00  0.00      MEMB  
ATOM   2082 H15C POPCM   2     -58.882  60.091  25.430  0.00  0.00      MEMB  
ATOM   2083  C11 POPCM   2     -57.775  60.363  21.596  0.00  0.00      MEMB  
ATOM   2084 H11A POPCM   2     -56.756  60.626  21.952  0.00  0.00      MEMB  
ATOM   2085 H11B POPCM   2     -57.886  60.631  20.524  0.00  0.00      MEMB  
ATOM   2086  P   POPCM   2     -57.835  57.738  21.027  0.00  0.00      MEMB  
ATOM   2087  O13 POPCM   2     -58.875  56.731  21.519  0.00  0.00      MEMB  
ATOM   2088  O14 POPCM   2     -56.439  57.204  21.007  0.00  0.00      MEMB  
ATOM   2089  O12 POPCM   2     -57.888  58.981  21.910  0.00  0.00      MEMB  
ATOM   2090  O11 POPCM   2     -58.136  58.252  19.522  0.00  0.00      MEMB  
ATOM   2091  C1  POPCM   2     -59.432  58.071  18.915  0.00  0.00      MEMB  
ATOM   2092  HA  POPCM   2     -60.159  58.498  19.638  0.00  0.00      MEMB  
ATOM   2093  HB  POPCM   2     -59.723  57.002  18.834  0.00  0.00      MEMB  
ATOM   2094  C2  POPCM   2     -59.566  58.873  17.592  0.00  0.00      MEMB  
ATOM   2095  HS  POPCM   2     -60.613  58.747  17.241  0.00  0.00      MEMB  
ATOM   2096  O21 POPCM   2     -58.615  58.421  16.687  0.00  0.00      MEMB  
ATOM   2097  C21 POPCM   2     -58.585  57.173  16.219  0.00  0.00      MEMB  
ATOM   2098  O22 POPCM   2     -59.519  56.355  16.404  0.00  0.00      MEMB  
ATOM   2099  C22 POPCM   2     -57.399  56.838  15.334  0.00  0.00      MEMB  
ATOM   2100  H2R POPCM   2     -56.620  56.398  15.993  0.00  0.00      MEMB  
ATOM   2101  H2S POPCM   2     -56.883  57.795  15.107  0.00  0.00      MEMB  
ATOM   2102  C3  POPCM   2     -59.273  60.283  17.759  0.00  0.00      MEMB  
ATOM   2103  HX  POPCM   2     -58.273  60.271  18.244  0.00  0.00      MEMB  
ATOM   2104  HY  POPCM   2     -59.871  60.700  18.597  0.00  0.00      MEMB  
ATOM   2105  O31 POPCM   2     -59.441  61.124  16.573  0.00  0.00      MEMB  
ATOM   2106  C31 POPCM   2     -58.413  61.301  15.726  0.00  0.00      MEMB  
ATOM   2107  O32 POPCM   2     -57.266  60.995  15.977  0.00  0.00      MEMB  
ATOM   2108  C32 POPCM   2     -58.912  61.782  14.373  0.00  0.00      MEMB  
ATOM   2109  H2X POPCM   2     -59.058  62.883  14.356  0.00  0.00      MEMB  
ATOM   2110  H2Y POPCM   2     -59.885  61.290  14.159  0.00  0.00      MEMB  
ATOM   2111  C23 POPCM   2     -57.560  55.808  14.099  0.00  0.00      MEMB  
ATOM   2112  H3R POPCM   2     -58.403  56.180  13.477  0.00  0.00      MEMB  
ATOM   2113  H3S POPCM   2     -57.851  54.777  14.395  0.00  0.00      MEMB  
ATOM   2114  C24 POPCM   2     -56.354  55.892  13.268  0.00  0.00      MEMB  
ATOM   2115  H4R POPCM   2     -56.173  55.016  12.609  0.00  0.00      MEMB  
ATOM   2116  H4S POPCM   2     -55.395  55.888  13.830  0.00  0.00      MEMB  
ATOM   2117  C25 POPCM   2     -56.201  57.240  12.416  0.00  0.00      MEMB  
ATOM   2118  H5R POPCM   2     -55.952  58.049  13.136  0.00  0.00      MEMB  
ATOM   2119  H5S POPCM   2     -57.211  57.374  11.975  0.00  0.00      MEMB  
ATOM   2120  C26 POPCM   2     -55.159  57.179  11.316  0.00  0.00      MEMB  
ATOM   2121  H6R POPCM   2     -55.462  56.248  10.790  0.00  0.00      MEMB  
ATOM   2122  H6S POPCM   2     -54.072  57.149  11.545  0.00  0.00      MEMB  
ATOM   2123  C27 POPCM   2     -55.291  58.339  10.348  0.00  0.00      MEMB  
ATOM   2124  H7R POPCM   2     -55.086  59.367  10.714  0.00  0.00      MEMB  
ATOM   2125  H7S POPCM   2     -56.353  58.417  10.032  0.00  0.00      MEMB  
ATOM   2126  C28 POPCM   2     -54.474  58.262   8.982  0.00  0.00      MEMB  
ATOM   2127  H8R POPCM   2     -54.455  59.169   8.341  0.00  0.00      MEMB  
ATOM   2128  H8S POPCM   2     -54.976  57.469   8.388  0.00  0.00      MEMB  
ATOM   2129  C29 POPCM   2     -52.992  57.907   9.249  0.00  0.00      MEMB  
ATOM   2130  H91 POPCM   2     -52.457  58.212  10.160  0.00  0.00      MEMB  
ATOM   2131 C210 POPCM   2     -52.227  57.173   8.357  0.00  0.00      MEMB  
ATOM   2132 H101 POPCM   2     -51.236  56.810   8.666  0.00  0.00      MEMB  
ATOM   2133 C211 POPCM   2     -52.806  56.560   7.057  0.00  0.00      MEMB  
ATOM   2134 H11R POPCM   2     -52.395  57.163   6.220  0.00  0.00      MEMB  
ATOM   2135 H11S POPCM   2     -53.909  56.694   7.049  0.00  0.00      MEMB  
ATOM   2136 C212 POPCM   2     -52.603  55.097   6.914  0.00  0.00      MEMB  
ATOM   2137 H12R POPCM   2     -53.068  54.859   5.934  0.00  0.00      MEMB  
ATOM   2138 H12S POPCM   2     -53.054  54.522   7.752  0.00  0.00      MEMB  
ATOM   2139 C213 POPCM   2     -51.142  54.617   6.912  0.00  0.00      MEMB  
ATOM   2140 H13R POPCM   2     -50.557  54.879   7.820  0.00  0.00      MEMB  
ATOM   2141 H13S POPCM   2     -50.558  55.096   6.098  0.00  0.00      MEMB  
ATOM   2142 C214 POPCM   2     -51.013  53.151   6.701  0.00  0.00      MEMB  
ATOM   2143 H14R POPCM   2     -51.464  52.825   5.739  0.00  0.00      MEMB  
ATOM   2144 H14S POPCM   2     -51.630  52.663   7.486  0.00  0.00      MEMB  
ATOM   2145 C215 POPCM   2     -49.529  52.727   6.882  0.00  0.00      MEMB  
ATOM   2146 H15R POPCM   2     -49.184  53.072   7.880  0.00  0.00      MEMB  
ATOM   2147 H15S POPCM   2     -48.871  53.108   6.072  0.00  0.00      MEMB  
ATOM   2148 C216 POPCM   2     -49.403  51.144   6.842  0.00  0.00      MEMB  
ATOM   2149 H16R POPCM   2     -49.469  50.759   5.802  0.00  0.00      MEMB  
ATOM   2150 H16S POPCM   2     -50.317  50.714   7.304  0.00  0.00      MEMB  
ATOM   2151 C217 POPCM   2     -48.092  50.609   7.475  0.00  0.00      MEMB  
ATOM   2152 H17R POPCM   2     -48.170  49.505   7.376  0.00  0.00      MEMB  
ATOM   2153 H17S POPCM   2     -48.200  50.893   8.544  0.00  0.00      MEMB  
ATOM   2154 C218 POPCM   2     -46.776  51.155   6.880  0.00  0.00      MEMB  
ATOM   2155 H18R POPCM   2     -46.874  52.261   6.839  0.00  0.00      MEMB  
ATOM   2156 H18S POPCM   2     -46.787  50.823   5.820  0.00  0.00      MEMB  
ATOM   2157 H18T POPCM   2     -45.837  50.855   7.391  0.00  0.00      MEMB  
ATOM   2158  C33 POPCM   2     -57.890  61.469  13.232  0.00  0.00      MEMB  
ATOM   2159  H3X POPCM   2     -57.735  60.370  13.179  0.00  0.00      MEMB  
ATOM   2160  H3Y POPCM   2     -56.920  61.933  13.511  0.00  0.00      MEMB  
ATOM   2161  C34 POPCM   2     -58.285  62.005  11.861  0.00  0.00      MEMB  
ATOM   2162  H4X POPCM   2     -58.272  63.115  11.891  0.00  0.00      MEMB  
ATOM   2163  H4Y POPCM   2     -59.338  61.714  11.663  0.00  0.00      MEMB  
ATOM   2164  C35 POPCM   2     -57.399  61.534  10.658  0.00  0.00      MEMB  
ATOM   2165  H5X POPCM   2     -57.289  60.429  10.686  0.00  0.00      MEMB  
ATOM   2166  H5Y POPCM   2     -56.431  62.058  10.803  0.00  0.00      MEMB  
ATOM   2167  C36 POPCM   2     -57.908  62.015   9.270  0.00  0.00      MEMB  
ATOM   2168  H6X POPCM   2     -57.973  63.117   9.393  0.00  0.00      MEMB  
ATOM   2169  H6Y POPCM   2     -58.931  61.601   9.143  0.00  0.00      MEMB  
ATOM   2170  C37 POPCM   2     -56.863  61.678   8.173  0.00  0.00      MEMB  
ATOM   2171  H7X POPCM   2     -56.990  60.648   7.775  0.00  0.00      MEMB  
ATOM   2172  H7Y POPCM   2     -55.864  61.707   8.658  0.00  0.00      MEMB  
ATOM   2173  C38 POPCM   2     -56.799  62.846   7.162  0.00  0.00      MEMB  
ATOM   2174  H8X POPCM   2     -56.749  63.692   7.881  0.00  0.00      MEMB  
ATOM   2175  H8Y POPCM   2     -57.754  62.876   6.597  0.00  0.00      MEMB  
ATOM   2176  C39 POPCM   2     -55.540  62.777   6.228  0.00  0.00      MEMB  
ATOM   2177  H9X POPCM   2     -55.403  61.831   5.662  0.00  0.00      MEMB  
ATOM   2178  H9Y POPCM   2     -54.712  62.994   6.936  0.00  0.00      MEMB  
ATOM   2179 C310 POPCM   2     -55.593  63.897   5.124  0.00  0.00      MEMB  
ATOM   2180 H10X POPCM   2     -55.627  64.923   5.550  0.00  0.00      MEMB  
ATOM   2181 H10Y POPCM   2     -56.556  63.781   4.583  0.00  0.00      MEMB  
ATOM   2182 C311 POPCM   2     -54.426  63.768   4.170  0.00  0.00      MEMB  
ATOM   2183 H11X POPCM   2     -54.132  62.702   4.065  0.00  0.00      MEMB  
ATOM   2184 H11Y POPCM   2     -53.534  64.337   4.507  0.00  0.00      MEMB  
ATOM   2185 C312 POPCM   2     -54.757  64.324   2.713  0.00  0.00      MEMB  
ATOM   2186 H12X POPCM   2     -54.996  65.408   2.752  0.00  0.00      MEMB  
ATOM   2187 H12Y POPCM   2     -55.530  63.602   2.373  0.00  0.00      MEMB  
ATOM   2188 C313 POPCM   2     -53.641  64.226   1.700  0.00  0.00      MEMB  
ATOM   2189 H13X POPCM   2     -53.187  63.220   1.566  0.00  0.00      MEMB  
ATOM   2190 H13Y POPCM   2     -52.752  64.777   2.073  0.00  0.00      MEMB  
ATOM   2191 C314 POPCM   2     -54.118  64.846   0.320  0.00  0.00      MEMB  
ATOM   2192 H14X POPCM   2     -54.175  65.956   0.341  0.00  0.00      MEMB  
ATOM   2193 H14Y POPCM   2     -55.121  64.464   0.033  0.00  0.00      MEMB  
ATOM   2194 C315 POPCM   2     -53.252  64.617  -0.838  0.00  0.00      MEMB  
ATOM   2195 H15X POPCM   2     -53.221  63.543  -1.119  0.00  0.00      MEMB  
ATOM   2196 H15Y POPCM   2     -52.221  65.005  -0.688  0.00  0.00      MEMB  
ATOM   2197 C316 POPCM   2     -53.796  65.352  -2.063  0.00  0.00      MEMB  
ATOM   2198 H16X POPCM   2     -54.825  64.956  -2.203  0.00  0.00      MEMB  
ATOM   2199 H16Y POPCM   2     -53.178  65.125  -2.957  0.00  0.00      MEMB  
ATOM   2200 H16Z POPCM   2     -53.724  66.450  -1.913  0.00  0.00      MEMB  
ATOM   2201  N   POPCM   3       2.219  68.796  19.593  0.00  0.00      MEMB  
ATOM   2202  C12 POPCM   3       2.802  68.585  18.251  0.00  0.00      MEMB  
ATOM   2203 H12A POPCM   3       3.844  68.407  18.471  0.00  0.00      MEMB  
ATOM   2204 H12B POPCM   3       2.643  69.499  17.697  0.00  0.00      MEMB  
ATOM   2205  C13 POPCM   3       0.806  69.148  19.583  0.00  0.00      MEMB  
ATOM   2206 H13A POPCM   3       0.436  69.425  20.559  0.00  0.00      MEMB  
ATOM   2207 H13B POPCM   3       0.647  70.030  18.980  0.00  0.00      MEMB  
ATOM   2208 H13C POPCM   3       0.200  68.316  19.255  0.00  0.00      MEMB  
ATOM   2209  C14 POPCM   3       2.464  67.550  20.414  0.00  0.00      MEMB  
ATOM   2210 H14A POPCM   3       1.807  66.731  20.156  0.00  0.00      MEMB  
ATOM   2211 H14B POPCM   3       3.473  67.184  20.291  0.00  0.00      MEMB  
ATOM   2212 H14C POPCM   3       2.388  67.641  21.488  0.00  0.00      MEMB  
ATOM   2213  C15 POPCM   3       2.980  69.906  20.215  0.00  0.00      MEMB  
ATOM   2214 H15A POPCM   3       4.053  69.858  20.106  0.00  0.00      MEMB  
ATOM   2215 H15B POPCM   3       2.634  70.116  21.216  0.00  0.00      MEMB  
ATOM   2216 H15C POPCM   3       2.815  70.890  19.801  0.00  0.00      MEMB  
ATOM   2217  C11 POPCM   3       2.286  67.394  17.379  0.00  0.00      MEMB  
ATOM   2218 H11A POPCM   3       2.468  67.717  16.332  0.00  0.00      MEMB  
ATOM   2219 H11B POPCM   3       1.177  67.327  17.353  0.00  0.00      MEMB  
ATOM   2220  P   POPCM   3       4.306  65.835  17.482  0.00  0.00      MEMB  
ATOM   2221  O13 POPCM   3       4.434  64.359  17.389  0.00  0.00      MEMB  
ATOM   2222  O14 POPCM   3       5.151  66.449  18.519  0.00  0.00      MEMB  
ATOM   2223  O12 POPCM   3       2.825  66.103  17.737  0.00  0.00      MEMB  
ATOM   2224  O11 POPCM   3       4.594  66.444  16.094  0.00  0.00      MEMB  
ATOM   2225  C1  POPCM   3       5.821  67.038  15.757  0.00  0.00      MEMB  
ATOM   2226  HA  POPCM   3       6.668  66.462  16.188  0.00  0.00      MEMB  
ATOM   2227  HB  POPCM   3       5.855  68.094  16.100  0.00  0.00      MEMB  
ATOM   2228  C2  POPCM   3       5.961  67.117  14.271  0.00  0.00      MEMB  
ATOM   2229  HS  POPCM   3       6.651  67.964  14.070  0.00  0.00      MEMB  
ATOM   2230  O21 POPCM   3       4.622  67.311  13.702  0.00  0.00      MEMB  
ATOM   2231  C21 POPCM   3       4.428  68.496  13.142  0.00  0.00      MEMB  
ATOM   2232  O22 POPCM   3       5.126  69.499  13.329  0.00  0.00      MEMB  
ATOM   2233  C22 POPCM   3       3.223  68.416  12.205  0.00  0.00      MEMB  
ATOM   2234  H2R POPCM   3       2.490  67.732  12.684  0.00  0.00      MEMB  
ATOM   2235  H2S POPCM   3       3.512  67.899  11.264  0.00  0.00      MEMB  
ATOM   2236  C3  POPCM   3       6.528  65.780  13.698  0.00  0.00      MEMB  
ATOM   2237  HX  POPCM   3       5.932  65.049  14.287  0.00  0.00      MEMB  
ATOM   2238  HY  POPCM   3       7.582  65.712  14.044  0.00  0.00      MEMB  
ATOM   2239  O31 POPCM   3       6.401  65.605  12.222  0.00  0.00      MEMB  
ATOM   2240  C31 POPCM   3       6.482  64.409  11.786  0.00  0.00      MEMB  
ATOM   2241  O32 POPCM   3       6.711  63.442  12.482  0.00  0.00      MEMB  
ATOM   2242  C32 POPCM   3       6.415  64.488  10.293  0.00  0.00      MEMB  
ATOM   2243  H2X POPCM   3       7.137  65.258   9.946  0.00  0.00      MEMB  
ATOM   2244  H2Y POPCM   3       5.493  64.975   9.910  0.00  0.00      MEMB  
ATOM   2245  C23 POPCM   3       2.644  69.832  11.865  0.00  0.00      MEMB  
ATOM   2246  H3R POPCM   3       3.421  70.606  11.691  0.00  0.00      MEMB  
ATOM   2247  H3S POPCM   3       1.962  70.181  12.669  0.00  0.00      MEMB  
ATOM   2248  C24 POPCM   3       1.989  69.852  10.480  0.00  0.00      MEMB  
ATOM   2249  H4R POPCM   3       0.958  69.465  10.626  0.00  0.00      MEMB  
ATOM   2250  H4S POPCM   3       2.476  69.182   9.739  0.00  0.00      MEMB  
ATOM   2251  C25 POPCM   3       2.181  71.256   9.839  0.00  0.00      MEMB  
ATOM   2252  H5R POPCM   3       3.242  71.570   9.737  0.00  0.00      MEMB  
ATOM   2253  H5S POPCM   3       1.736  72.003  10.530  0.00  0.00      MEMB  
ATOM   2254  C26 POPCM   3       1.620  71.518   8.435  0.00  0.00      MEMB  
ATOM   2255  H6R POPCM   3       1.937  70.780   7.668  0.00  0.00      MEMB  
ATOM   2256  H6S POPCM   3       2.087  72.449   8.046  0.00  0.00      MEMB  
ATOM   2257  C27 POPCM   3       0.158  71.587   8.414  0.00  0.00      MEMB  
ATOM   2258  H7R POPCM   3      -0.150  72.013   9.392  0.00  0.00      MEMB  
ATOM   2259  H7S POPCM   3      -0.249  70.561   8.291  0.00  0.00      MEMB  
ATOM   2260  C28 POPCM   3      -0.444  72.500   7.285  0.00  0.00      MEMB  
ATOM   2261  H8R POPCM   3       0.127  73.451   7.340  0.00  0.00      MEMB  
ATOM   2262  H8S POPCM   3      -1.480  72.804   7.546  0.00  0.00      MEMB  
ATOM   2263  C29 POPCM   3      -0.562  71.902   5.887  0.00  0.00      MEMB  
ATOM   2264  H91 POPCM   3       0.428  71.762   5.428  0.00  0.00      MEMB  
ATOM   2265 C210 POPCM   3      -1.667  71.661   5.156  0.00  0.00      MEMB  
ATOM   2266 H101 POPCM   3      -1.515  71.264   4.142  0.00  0.00      MEMB  
ATOM   2267 C211 POPCM   3      -3.141  71.721   5.513  0.00  0.00      MEMB  
ATOM   2268 H11R POPCM   3      -3.639  72.488   4.883  0.00  0.00      MEMB  
ATOM   2269 H11S POPCM   3      -3.288  72.007   6.576  0.00  0.00      MEMB  
ATOM   2270 C212 POPCM   3      -3.599  70.323   5.365  0.00  0.00      MEMB  
ATOM   2271 H12R POPCM   3      -3.860  70.098   4.309  0.00  0.00      MEMB  
ATOM   2272 H12S POPCM   3      -4.525  70.494   5.955  0.00  0.00      MEMB  
ATOM   2273 C213 POPCM   3      -2.753  69.243   6.180  0.00  0.00      MEMB  
ATOM   2274 H13R POPCM   3      -2.429  69.588   7.185  0.00  0.00      MEMB  
ATOM   2275 H13S POPCM   3      -1.940  68.846   5.535  0.00  0.00      MEMB  
ATOM   2276 C214 POPCM   3      -3.796  68.172   6.506  0.00  0.00      MEMB  
ATOM   2277 H14R POPCM   3      -4.149  67.890   5.491  0.00  0.00      MEMB  
ATOM   2278 H14S POPCM   3      -4.635  68.492   7.160  0.00  0.00      MEMB  
ATOM   2279 C215 POPCM   3      -3.313  66.848   7.199  0.00  0.00      MEMB  
ATOM   2280 H15R POPCM   3      -2.439  66.577   6.569  0.00  0.00      MEMB  
ATOM   2281 H15S POPCM   3      -3.967  65.965   7.032  0.00  0.00      MEMB  
ATOM   2282 C216 POPCM   3      -2.810  67.027   8.630  0.00  0.00      MEMB  
ATOM   2283 H16R POPCM   3      -3.601  67.634   9.120  0.00  0.00      MEMB  
ATOM   2284 H16S POPCM   3      -1.910  67.665   8.498  0.00  0.00      MEMB  
ATOM   2285 C217 POPCM   3      -2.133  65.732   9.199  0.00  0.00      MEMB  
ATOM   2286 H17R POPCM   3      -1.390  65.410   8.439  0.00  0.00      MEMB  
ATOM   2287 H17S POPCM   3      -2.933  64.987   9.397  0.00  0.00      MEMB  
ATOM   2288 C218 POPCM   3      -1.475  66.051  10.517  0.00  0.00      MEMB  
ATOM   2289 H18R POPCM   3      -0.641  66.780  10.426  0.00  0.00      MEMB  
ATOM   2290 H18S POPCM   3      -0.952  65.196  10.995  0.00  0.00      MEMB  
ATOM   2291 H18T POPCM   3      -2.138  66.561  11.248  0.00  0.00      MEMB  
ATOM   2292  C33 POPCM   3       6.609  63.032   9.656  0.00  0.00      MEMB  
ATOM   2293  H3X POPCM   3       6.065  62.373  10.366  0.00  0.00      MEMB  
ATOM   2294  H3Y POPCM   3       7.684  62.770   9.756  0.00  0.00      MEMB  
ATOM   2295  C34 POPCM   3       6.016  62.940   8.259  0.00  0.00      MEMB  
ATOM   2296  H4X POPCM   3       4.922  63.108   8.352  0.00  0.00      MEMB  
ATOM   2297  H4Y POPCM   3       6.099  61.953   7.757  0.00  0.00      MEMB  
ATOM   2298  C35 POPCM   3       6.665  63.886   7.208  0.00  0.00      MEMB  
ATOM   2299  H5X POPCM   3       7.764  63.729   7.228  0.00  0.00      MEMB  
ATOM   2300  H5Y POPCM   3       6.323  64.927   7.390  0.00  0.00      MEMB  
ATOM   2301  C36 POPCM   3       6.396  63.537   5.739  0.00  0.00      MEMB  
ATOM   2302  H6X POPCM   3       5.301  63.724   5.705  0.00  0.00      MEMB  
ATOM   2303  H6Y POPCM   3       6.584  62.467   5.507  0.00  0.00      MEMB  
ATOM   2304  C37 POPCM   3       7.111  64.441   4.748  0.00  0.00      MEMB  
ATOM   2305  H7X POPCM   3       6.871  64.044   3.739  0.00  0.00      MEMB  
ATOM   2306  H7Y POPCM   3       8.216  64.360   4.831  0.00  0.00      MEMB  
ATOM   2307  C38 POPCM   3       6.660  65.934   4.658  0.00  0.00      MEMB  
ATOM   2308  H8X POPCM   3       6.918  66.461   5.601  0.00  0.00      MEMB  
ATOM   2309  H8Y POPCM   3       5.555  65.861   4.570  0.00  0.00      MEMB  
ATOM   2310  C39 POPCM   3       7.206  66.718   3.418  0.00  0.00      MEMB  
ATOM   2311  H9X POPCM   3       6.728  66.233   2.540  0.00  0.00      MEMB  
ATOM   2312  H9Y POPCM   3       8.292  66.485   3.417  0.00  0.00      MEMB  
ATOM   2313 C310 POPCM   3       6.794  68.245   3.411  0.00  0.00      MEMB  
ATOM   2314 H10X POPCM   3       7.162  68.719   4.345  0.00  0.00      MEMB  
ATOM   2315 H10Y POPCM   3       5.696  68.409   3.360  0.00  0.00      MEMB  
ATOM   2316 C311 POPCM   3       7.417  68.975   2.195  0.00  0.00      MEMB  
ATOM   2317 H11X POPCM   3       8.519  69.101   2.263  0.00  0.00      MEMB  
ATOM   2318 H11Y POPCM   3       7.162  70.056   2.178  0.00  0.00      MEMB  
ATOM   2319 C312 POPCM   3       7.104  68.367   0.803  0.00  0.00      MEMB  
ATOM   2320 H12X POPCM   3       7.489  67.326   0.782  0.00  0.00      MEMB  
ATOM   2321 H12Y POPCM   3       7.629  68.932   0.003  0.00  0.00      MEMB  
ATOM   2322 C313 POPCM   3       5.608  68.310   0.384  0.00  0.00      MEMB  
ATOM   2323 H13X POPCM   3       5.209  69.340   0.265  0.00  0.00      MEMB  
ATOM   2324 H13Y POPCM   3       5.003  67.789   1.156  0.00  0.00      MEMB  
ATOM   2325 C314 POPCM   3       5.350  67.497  -0.910  0.00  0.00      MEMB  
ATOM   2326 H14X POPCM   3       5.592  66.447  -0.639  0.00  0.00      MEMB  
ATOM   2327 H14Y POPCM   3       5.947  67.876  -1.767  0.00  0.00      MEMB  
ATOM   2328 C315 POPCM   3       3.933  67.440  -1.331  0.00  0.00      MEMB  
ATOM   2329 H15X POPCM   3       3.567  68.485  -1.426  0.00  0.00      MEMB  
ATOM   2330 H15Y POPCM   3       3.277  66.993  -0.554  0.00  0.00      MEMB  
ATOM   2331 C316 POPCM   3       3.577  66.780  -2.632  0.00  0.00      MEMB  
ATOM   2332 H16X POPCM   3       3.737  67.442  -3.510  0.00  0.00      MEMB  
ATOM   2333 H16Y POPCM   3       2.503  66.517  -2.739  0.00  0.00      MEMB  
ATOM   2334 H16Z POPCM   3       4.095  65.812  -2.801  0.00  0.00      MEMB  
ATOM   2335  N   POPCM   4     -11.247 -41.642  19.999  0.00  0.00      MEMB  
ATOM   2336  C12 POPCM   4      -9.805 -41.641  20.438  0.00  0.00      MEMB  
ATOM   2337 H12A POPCM   4      -9.705 -42.412  21.187  0.00  0.00      MEMB  
ATOM   2338 H12B POPCM   4      -9.662 -40.727  20.996  0.00  0.00      MEMB  
ATOM   2339  C13 POPCM   4     -12.154 -41.811  21.214  0.00  0.00      MEMB  
ATOM   2340 H13A POPCM   4     -13.188 -41.815  20.902  0.00  0.00      MEMB  
ATOM   2341 H13B POPCM   4     -11.873 -42.667  21.810  0.00  0.00      MEMB  
ATOM   2342 H13C POPCM   4     -12.107 -40.949  21.863  0.00  0.00      MEMB  
ATOM   2343  C14 POPCM   4     -11.581 -40.316  19.321  0.00  0.00      MEMB  
ATOM   2344 H14A POPCM   4     -11.615 -39.453  19.969  0.00  0.00      MEMB  
ATOM   2345 H14B POPCM   4     -11.009 -40.128  18.425  0.00  0.00      MEMB  
ATOM   2346 H14C POPCM   4     -12.513 -40.440  18.791  0.00  0.00      MEMB  
ATOM   2347  C15 POPCM   4     -11.425 -42.743  19.006  0.00  0.00      MEMB  
ATOM   2348 H15A POPCM   4     -12.457 -42.756  18.688  0.00  0.00      MEMB  
ATOM   2349 H15B POPCM   4     -11.157 -43.659  19.512  0.00  0.00      MEMB  
ATOM   2350 H15C POPCM   4     -10.725 -42.584  18.200  0.00  0.00      MEMB  
ATOM   2351  C11 POPCM   4      -8.693 -41.766  19.358  0.00  0.00      MEMB  
ATOM   2352 H11A POPCM   4      -8.834 -42.658  18.711  0.00  0.00      MEMB  
ATOM   2353 H11B POPCM   4      -7.687 -41.944  19.796  0.00  0.00      MEMB  
ATOM   2354  P   POPCM   4      -7.781 -39.374  18.989  0.00  0.00      MEMB  
ATOM   2355  O13 POPCM   4      -6.648 -39.709  19.863  0.00  0.00      MEMB  
ATOM   2356  O14 POPCM   4      -8.808 -38.346  19.454  0.00  0.00      MEMB  
ATOM   2357  O12 POPCM   4      -8.551 -40.668  18.465  0.00  0.00      MEMB  
ATOM   2358  O11 POPCM   4      -7.131 -38.837  17.686  0.00  0.00      MEMB  
ATOM   2359  C1  POPCM   4      -6.292 -39.667  16.817  0.00  0.00      MEMB  
ATOM   2360  HA  POPCM   4      -6.784 -40.650  16.658  0.00  0.00      MEMB  
ATOM   2361  HB  POPCM   4      -5.386 -39.896  17.418  0.00  0.00      MEMB  
ATOM   2362  C2  POPCM   4      -5.790 -38.986  15.551  0.00  0.00      MEMB  
ATOM   2363  HS  POPCM   4      -5.160 -38.141  15.902  0.00  0.00      MEMB  
ATOM   2364  O21 POPCM   4      -6.986 -38.583  14.884  0.00  0.00      MEMB  
ATOM   2365  C21 POPCM   4      -7.505 -37.457  15.280  0.00  0.00      MEMB  
ATOM   2366  O22 POPCM   4      -6.907 -36.610  15.903  0.00  0.00      MEMB  
ATOM   2367  C22 POPCM   4      -8.910 -37.427  14.735  0.00  0.00      MEMB  
ATOM   2368  H2R POPCM   4      -9.443 -36.576  15.211  0.00  0.00      MEMB  
ATOM   2369  H2S POPCM   4      -9.400 -38.406  14.928  0.00  0.00      MEMB  
ATOM   2370  C3  POPCM   4      -4.994 -39.989  14.712  0.00  0.00      MEMB  
ATOM   2371  HX  POPCM   4      -5.595 -40.883  14.441  0.00  0.00      MEMB  
ATOM   2372  HY  POPCM   4      -4.168 -40.317  15.378  0.00  0.00      MEMB  
ATOM   2373  O31 POPCM   4      -4.422 -39.291  13.569  0.00  0.00      MEMB  
ATOM   2374  C31 POPCM   4      -5.266 -39.314  12.517  0.00  0.00      MEMB  
ATOM   2375  O32 POPCM   4      -6.354 -39.849  12.399  0.00  0.00      MEMB  
ATOM   2376  C32 POPCM   4      -4.635 -38.422  11.422  0.00  0.00      MEMB  
ATOM   2377  H2X POPCM   4      -3.876 -39.016  10.870  0.00  0.00      MEMB  
ATOM   2378  H2Y POPCM   4      -4.097 -37.582  11.912  0.00  0.00      MEMB  
ATOM   2379  C23 POPCM   4      -8.928 -37.090  13.231  0.00  0.00      MEMB  
ATOM   2380  H3R POPCM   4      -9.964 -37.322  12.904  0.00  0.00      MEMB  
ATOM   2381  H3S POPCM   4      -8.164 -37.737  12.749  0.00  0.00      MEMB  
ATOM   2382  C24 POPCM   4      -8.672 -35.612  12.896  0.00  0.00      MEMB  
ATOM   2383  H4R POPCM   4      -7.618 -35.307  13.070  0.00  0.00      MEMB  
ATOM   2384  H4S POPCM   4      -9.366 -34.986  13.498  0.00  0.00      MEMB  
ATOM   2385  C25 POPCM   4      -9.033 -35.335  11.454  0.00  0.00      MEMB  
ATOM   2386  H5R POPCM   4     -10.144 -35.358  11.468  0.00  0.00      MEMB  
ATOM   2387  H5S POPCM   4      -8.698 -36.257  10.932  0.00  0.00      MEMB  
ATOM   2388  C26 POPCM   4      -8.338 -34.017  10.978  0.00  0.00      MEMB  
ATOM   2389  H6R POPCM   4      -7.273 -34.270  10.790  0.00  0.00      MEMB  
ATOM   2390  H6S POPCM   4      -8.287 -33.336  11.854  0.00  0.00      MEMB  
ATOM   2391  C27 POPCM   4      -8.969 -33.298   9.791  0.00  0.00      MEMB  
ATOM   2392  H7R POPCM   4      -8.383 -32.391   9.527  0.00  0.00      MEMB  
ATOM   2393  H7S POPCM   4      -9.961 -32.945  10.145  0.00  0.00      MEMB  
ATOM   2394  C28 POPCM   4      -9.286 -34.238   8.613  0.00  0.00      MEMB  
ATOM   2395  H8R POPCM   4      -9.746 -33.746   7.730  0.00  0.00      MEMB  
ATOM   2396  H8S POPCM   4      -9.811 -35.151   8.966  0.00  0.00      MEMB  
ATOM   2397  C29 POPCM   4      -7.877 -34.679   8.181  0.00  0.00      MEMB  
ATOM   2398  H91 POPCM   4      -7.424 -35.461   8.809  0.00  0.00      MEMB  
ATOM   2399 C210 POPCM   4      -7.210 -34.310   7.025  0.00  0.00      MEMB  
ATOM   2400 H101 POPCM   4      -6.201 -34.631   6.729  0.00  0.00      MEMB  
ATOM   2401 C211 POPCM   4      -7.686 -33.239   6.087  0.00  0.00      MEMB  
ATOM   2402 H11R POPCM   4      -8.257 -32.380   6.501  0.00  0.00      MEMB  
ATOM   2403 H11S POPCM   4      -8.480 -33.572   5.385  0.00  0.00      MEMB  
ATOM   2404 C212 POPCM   4      -6.443 -32.596   5.380  0.00  0.00      MEMB  
ATOM   2405 H12R POPCM   4      -5.727 -32.299   6.175  0.00  0.00      MEMB  
ATOM   2406 H12S POPCM   4      -6.907 -31.757   4.819  0.00  0.00      MEMB  
ATOM   2407 C213 POPCM   4      -5.782 -33.485   4.325  0.00  0.00      MEMB  
ATOM   2408 H13R POPCM   4      -5.255 -34.294   4.873  0.00  0.00      MEMB  
ATOM   2409 H13S POPCM   4      -5.063 -32.881   3.731  0.00  0.00      MEMB  
ATOM   2410 C214 POPCM   4      -6.748 -34.150   3.339  0.00  0.00      MEMB  
ATOM   2411 H14R POPCM   4      -7.542 -33.414   3.090  0.00  0.00      MEMB  
ATOM   2412 H14S POPCM   4      -7.208 -35.094   3.700  0.00  0.00      MEMB  
ATOM   2413 C215 POPCM   4      -5.985 -34.501   1.942  0.00  0.00      MEMB  
ATOM   2414 H15R POPCM   4      -5.017 -35.029   2.074  0.00  0.00      MEMB  
ATOM   2415 H15S POPCM   4      -5.676 -33.503   1.564  0.00  0.00      MEMB  
ATOM   2416 C216 POPCM   4      -6.885 -35.195   0.885  0.00  0.00      MEMB  
ATOM   2417 H16R POPCM   4      -7.894 -34.733   0.918  0.00  0.00      MEMB  
ATOM   2418 H16S POPCM   4      -6.996 -36.283   1.080  0.00  0.00      MEMB  
ATOM   2419 C217 POPCM   4      -6.429 -34.955  -0.514  0.00  0.00      MEMB  
ATOM   2420 H17R POPCM   4      -5.356 -35.227  -0.612  0.00  0.00      MEMB  
ATOM   2421 H17S POPCM   4      -6.579 -33.903  -0.840  0.00  0.00      MEMB  
ATOM   2422 C218 POPCM   4      -7.118 -35.774  -1.567  0.00  0.00      MEMB  
ATOM   2423 H18R POPCM   4      -6.480 -35.761  -2.476  0.00  0.00      MEMB  
ATOM   2424 H18S POPCM   4      -8.125 -35.388  -1.838  0.00  0.00      MEMB  
ATOM   2425 H18T POPCM   4      -7.221 -36.854  -1.329  0.00  0.00      MEMB  
ATOM   2426  C33 POPCM   4      -5.721 -37.712  10.552  0.00  0.00      MEMB  
ATOM   2427  H3X POPCM   4      -5.159 -36.833  10.172  0.00  0.00      MEMB  
ATOM   2428  H3Y POPCM   4      -6.510 -37.233  11.171  0.00  0.00      MEMB  
ATOM   2429  C34 POPCM   4      -6.152 -38.440   9.243  0.00  0.00      MEMB  
ATOM   2430  H4X POPCM   4      -7.099 -38.029   8.831  0.00  0.00      MEMB  
ATOM   2431  H4Y POPCM   4      -6.415 -39.449   9.627  0.00  0.00      MEMB  
ATOM   2432  C35 POPCM   4      -5.142 -38.688   8.180  0.00  0.00      MEMB  
ATOM   2433  H5X POPCM   4      -4.068 -38.685   8.466  0.00  0.00      MEMB  
ATOM   2434  H5Y POPCM   4      -5.269 -37.894   7.413  0.00  0.00      MEMB  
ATOM   2435  C36 POPCM   4      -5.370 -39.959   7.391  0.00  0.00      MEMB  
ATOM   2436  H6X POPCM   4      -6.434 -39.874   7.083  0.00  0.00      MEMB  
ATOM   2437  H6Y POPCM   4      -5.160 -40.771   8.120  0.00  0.00      MEMB  
ATOM   2438  C37 POPCM   4      -4.499 -40.016   6.115  0.00  0.00      MEMB  
ATOM   2439  H7X POPCM   4      -4.537 -41.061   5.740  0.00  0.00      MEMB  
ATOM   2440  H7Y POPCM   4      -3.440 -40.010   6.451  0.00  0.00      MEMB  
ATOM   2441  C38 POPCM   4      -4.667 -39.099   4.937  0.00  0.00      MEMB  
ATOM   2442  H8X POPCM   4      -3.945 -39.426   4.159  0.00  0.00      MEMB  
ATOM   2443  H8Y POPCM   4      -4.275 -38.106   5.246  0.00  0.00      MEMB  
ATOM   2444  C39 POPCM   4      -6.026 -39.147   4.280  0.00  0.00      MEMB  
ATOM   2445  H9X POPCM   4      -6.149 -38.397   3.470  0.00  0.00      MEMB  
ATOM   2446  H9Y POPCM   4      -6.850 -38.920   4.991  0.00  0.00      MEMB  
ATOM   2447 C310 POPCM   4      -6.261 -40.553   3.685  0.00  0.00      MEMB  
ATOM   2448 H10X POPCM   4      -6.363 -41.343   4.460  0.00  0.00      MEMB  
ATOM   2449 H10Y POPCM   4      -5.359 -40.808   3.089  0.00  0.00      MEMB  
ATOM   2450 C311 POPCM   4      -7.610 -40.680   2.912  0.00  0.00      MEMB  
ATOM   2451 H11X POPCM   4      -8.610 -40.436   3.331  0.00  0.00      MEMB  
ATOM   2452 H11Y POPCM   4      -7.700 -41.769   2.710  0.00  0.00      MEMB  
ATOM   2453 C312 POPCM   4      -7.645 -39.864   1.611  0.00  0.00      MEMB  
ATOM   2454 H12X POPCM   4      -6.658 -39.930   1.106  0.00  0.00      MEMB  
ATOM   2455 H12Y POPCM   4      -7.849 -38.777   1.721  0.00  0.00      MEMB  
ATOM   2456 C313 POPCM   4      -8.607 -40.491   0.535  0.00  0.00      MEMB  
ATOM   2457 H13X POPCM   4      -9.622 -40.432   0.984  0.00  0.00      MEMB  
ATOM   2458 H13Y POPCM   4      -8.416 -41.561   0.305  0.00  0.00      MEMB  
ATOM   2459 C314 POPCM   4      -8.730 -39.647  -0.797  0.00  0.00      MEMB  
ATOM   2460 H14X POPCM   4      -7.750 -39.848  -1.280  0.00  0.00      MEMB  
ATOM   2461 H14Y POPCM   4      -8.891 -38.593  -0.485  0.00  0.00      MEMB  
ATOM   2462 C315 POPCM   4      -9.834 -40.307  -1.649  0.00  0.00      MEMB  
ATOM   2463 H15X POPCM   4      -9.563 -41.379  -1.758  0.00  0.00      MEMB  
ATOM   2464 H15Y POPCM   4      -9.789 -39.806  -2.640  0.00  0.00      MEMB  
ATOM   2465 C316 POPCM   4     -11.250 -40.312  -1.094  0.00  0.00      MEMB  
ATOM   2466 H16X POPCM   4     -11.928 -40.048  -1.933  0.00  0.00      MEMB  
ATOM   2467 H16Y POPCM   4     -11.354 -39.481  -0.364  0.00  0.00      MEMB  
ATOM   2468 H16Z POPCM   4     -11.572 -41.264  -0.621  0.00  0.00      MEMB  
ATOM   2469  N   POPCM   5      34.151   0.717  19.647  0.00  0.00      MEMB  
ATOM   2470  C12 POPCM   5      34.903   0.615  18.318  0.00  0.00      MEMB  
ATOM   2471 H12A POPCM   5      34.226   1.034  17.587  0.00  0.00      MEMB  
ATOM   2472 H12B POPCM   5      35.239  -0.397  18.147  0.00  0.00      MEMB  
ATOM   2473  C13 POPCM   5      33.018  -0.325  19.717  0.00  0.00      MEMB  
ATOM   2474 H13A POPCM   5      33.328  -1.331  19.473  0.00  0.00      MEMB  
ATOM   2475 H13B POPCM   5      32.566  -0.509  20.680  0.00  0.00      MEMB  
ATOM   2476 H13C POPCM   5      32.203  -0.075  19.055  0.00  0.00      MEMB  
ATOM   2477  C14 POPCM   5      35.061   0.443  20.795  0.00  0.00      MEMB  
ATOM   2478 H14A POPCM   5      35.511  -0.515  20.578  0.00  0.00      MEMB  
ATOM   2479 H14B POPCM   5      35.892   1.133  20.783  0.00  0.00      MEMB  
ATOM   2480 H14C POPCM   5      34.593   0.486  21.767  0.00  0.00      MEMB  
ATOM   2481  C15 POPCM   5      33.463   1.975  19.790  0.00  0.00      MEMB  
ATOM   2482 H15A POPCM   5      32.521   1.996  19.262  0.00  0.00      MEMB  
ATOM   2483 H15B POPCM   5      34.182   2.750  19.570  0.00  0.00      MEMB  
ATOM   2484 H15C POPCM   5      33.269   2.241  20.819  0.00  0.00      MEMB  
ATOM   2485  C11 POPCM   5      36.189   1.509  18.170  0.00  0.00      MEMB  
ATOM   2486 H11A POPCM   5      35.963   2.555  18.468  0.00  0.00      MEMB  
ATOM   2487 H11B POPCM   5      36.469   1.528  17.095  0.00  0.00      MEMB  
ATOM   2488  P   POPCM   5      38.199  -0.164  18.726  0.00  0.00      MEMB  
ATOM   2489  O13 POPCM   5      37.315  -1.311  18.466  0.00  0.00      MEMB  
ATOM   2490  O14 POPCM   5      39.244  -0.402  19.776  0.00  0.00      MEMB  
ATOM   2491  O12 POPCM   5      37.272   1.095  19.047  0.00  0.00      MEMB  
ATOM   2492  O11 POPCM   5      38.835   0.338  17.396  0.00  0.00      MEMB  
ATOM   2493  C1  POPCM   5      39.583   1.625  17.343  0.00  0.00      MEMB  
ATOM   2494  HA  POPCM   5      40.596   1.354  16.977  0.00  0.00      MEMB  
ATOM   2495  HB  POPCM   5      39.650   2.068  18.360  0.00  0.00      MEMB  
ATOM   2496  C2  POPCM   5      38.979   2.745  16.346  0.00  0.00      MEMB  
ATOM   2497  HS  POPCM   5      37.942   2.893  16.717  0.00  0.00      MEMB  
ATOM   2498  O21 POPCM   5      39.025   2.166  15.069  0.00  0.00      MEMB  
ATOM   2499  C21 POPCM   5      38.230   2.647  14.126  0.00  0.00      MEMB  
ATOM   2500  O22 POPCM   5      37.372   3.520  14.198  0.00  0.00      MEMB  
ATOM   2501  C22 POPCM   5      38.468   1.769  12.814  0.00  0.00      MEMB  
ATOM   2502  H2R POPCM   5      38.520   0.689  13.071  0.00  0.00      MEMB  
ATOM   2503  H2S POPCM   5      39.409   2.132  12.348  0.00  0.00      MEMB  
ATOM   2504  C3  POPCM   5      39.837   4.051  16.538  0.00  0.00      MEMB  
ATOM   2505  HX  POPCM   5      40.900   3.929  16.240  0.00  0.00      MEMB  
ATOM   2506  HY  POPCM   5      39.695   4.171  17.633  0.00  0.00      MEMB  
ATOM   2507  O31 POPCM   5      39.191   5.148  15.842  0.00  0.00      MEMB  
ATOM   2508  C31 POPCM   5      38.965   6.303  16.547  0.00  0.00      MEMB  
ATOM   2509  O32 POPCM   5      39.007   6.446  17.730  0.00  0.00      MEMB  
ATOM   2510  C32 POPCM   5      38.670   7.385  15.495  0.00  0.00      MEMB  
ATOM   2511  H2X POPCM   5      39.636   7.446  14.949  0.00  0.00      MEMB  
ATOM   2512  H2Y POPCM   5      38.553   8.351  16.032  0.00  0.00      MEMB  
ATOM   2513  C23 POPCM   5      37.226   1.912  11.841  0.00  0.00      MEMB  
ATOM   2514  H3R POPCM   5      37.514   1.526  10.840  0.00  0.00      MEMB  
ATOM   2515  H3S POPCM   5      36.908   2.974  11.775  0.00  0.00      MEMB  
ATOM   2516  C24 POPCM   5      35.983   1.077  12.198  0.00  0.00      MEMB  
ATOM   2517  H4R POPCM   5      35.326   1.532  11.426  0.00  0.00      MEMB  
ATOM   2518  H4S POPCM   5      35.666   1.314  13.236  0.00  0.00      MEMB  
ATOM   2519  C25 POPCM   5      36.216  -0.425  11.923  0.00  0.00      MEMB  
ATOM   2520  H5R POPCM   5      37.000  -0.786  12.622  0.00  0.00      MEMB  
ATOM   2521  H5S POPCM   5      36.547  -0.495  10.865  0.00  0.00      MEMB  
ATOM   2522  C26 POPCM   5      35.001  -1.293  12.229  0.00  0.00      MEMB  
ATOM   2523  H6R POPCM   5      34.248  -0.756  11.613  0.00  0.00      MEMB  
ATOM   2524  H6S POPCM   5      34.777  -0.996  13.275  0.00  0.00      MEMB  
ATOM   2525  C27 POPCM   5      35.234  -2.765  11.924  0.00  0.00      MEMB  
ATOM   2526  H7R POPCM   5      35.460  -2.880  10.843  0.00  0.00      MEMB  
ATOM   2527  H7S POPCM   5      34.355  -3.430  12.061  0.00  0.00      MEMB  
ATOM   2528  C28 POPCM   5      36.456  -3.377  12.697  0.00  0.00      MEMB  
ATOM   2529  H8R POPCM   5      36.296  -3.071  13.753  0.00  0.00      MEMB  
ATOM   2530  H8S POPCM   5      37.343  -2.821  12.325  0.00  0.00      MEMB  
ATOM   2531  C29 POPCM   5      36.575  -4.931  12.583  0.00  0.00      MEMB  
ATOM   2532  H91 POPCM   5      35.793  -5.455  13.152  0.00  0.00      MEMB  
ATOM   2533 C210 POPCM   5      37.599  -5.547  11.973  0.00  0.00      MEMB  
ATOM   2534 H101 POPCM   5      37.540  -6.643  11.900  0.00  0.00      MEMB  
ATOM   2535 C211 POPCM   5      38.726  -5.073  11.099  0.00  0.00      MEMB  
ATOM   2536 H11R POPCM   5      39.712  -5.514  11.360  0.00  0.00      MEMB  
ATOM   2537 H11S POPCM   5      38.841  -3.970  11.045  0.00  0.00      MEMB  
ATOM   2538 C212 POPCM   5      38.571  -5.656   9.659  0.00  0.00      MEMB  
ATOM   2539 H12R POPCM   5      38.351  -6.740   9.766  0.00  0.00      MEMB  
ATOM   2540 H12S POPCM   5      39.532  -5.600   9.105  0.00  0.00      MEMB  
ATOM   2541 C213 POPCM   5      37.509  -4.982   8.792  0.00  0.00      MEMB  
ATOM   2542 H13R POPCM   5      36.531  -4.919   9.314  0.00  0.00      MEMB  
ATOM   2543 H13S POPCM   5      37.390  -5.594   7.872  0.00  0.00      MEMB  
ATOM   2544 C214 POPCM   5      37.615  -3.486   8.418  0.00  0.00      MEMB  
ATOM   2545 H14R POPCM   5      38.628  -3.353   7.982  0.00  0.00      MEMB  
ATOM   2546 H14S POPCM   5      37.466  -2.793   9.274  0.00  0.00      MEMB  
ATOM   2547 C215 POPCM   5      36.478  -2.980   7.485  0.00  0.00      MEMB  
ATOM   2548 H15R POPCM   5      35.492  -2.850   7.981  0.00  0.00      MEMB  
ATOM   2549 H15S POPCM   5      36.447  -3.701   6.641  0.00  0.00      MEMB  
ATOM   2550 C216 POPCM   5      36.890  -1.574   6.834  0.00  0.00      MEMB  
ATOM   2551 H16R POPCM   5      36.126  -1.113   6.172  0.00  0.00      MEMB  
ATOM   2552 H16S POPCM   5      37.744  -1.770   6.150  0.00  0.00      MEMB  
ATOM   2553 C217 POPCM   5      37.303  -0.599   7.909  0.00  0.00      MEMB  
ATOM   2554 H17R POPCM   5      38.099  -0.995   8.575  0.00  0.00      MEMB  
ATOM   2555 H17S POPCM   5      36.402  -0.359   8.512  0.00  0.00      MEMB  
ATOM   2556 C218 POPCM   5      37.859   0.739   7.335  0.00  0.00      MEMB  
ATOM   2557 H18R POPCM   5      37.202   1.117   6.523  0.00  0.00      MEMB  
ATOM   2558 H18S POPCM   5      38.820   0.455   6.855  0.00  0.00      MEMB  
ATOM   2559 H18T POPCM   5      38.049   1.519   8.102  0.00  0.00      MEMB  
ATOM   2560  C33 POPCM   5      37.628   7.204  14.427  0.00  0.00      MEMB  
ATOM   2561  H3X POPCM   5      36.606   7.152  14.858  0.00  0.00      MEMB  
ATOM   2562  H3Y POPCM   5      37.817   6.256  13.880  0.00  0.00      MEMB  
ATOM   2563  C34 POPCM   5      37.649   8.318  13.337  0.00  0.00      MEMB  
ATOM   2564  H4X POPCM   5      38.619   8.392  12.799  0.00  0.00      MEMB  
ATOM   2565  H4Y POPCM   5      37.407   9.277  13.844  0.00  0.00      MEMB  
ATOM   2566  C35 POPCM   5      36.652   8.092  12.201  0.00  0.00      MEMB  
ATOM   2567  H5X POPCM   5      36.479   9.114  11.802  0.00  0.00      MEMB  
ATOM   2568  H5Y POPCM   5      35.661   7.764  12.583  0.00  0.00      MEMB  
ATOM   2569  C36 POPCM   5      37.188   7.188  11.073  0.00  0.00      MEMB  
ATOM   2570  H6X POPCM   5      37.001   6.186  11.515  0.00  0.00      MEMB  
ATOM   2571  H6Y POPCM   5      38.278   7.321  10.904  0.00  0.00      MEMB  
ATOM   2572  C37 POPCM   5      36.359   7.410   9.787  0.00  0.00      MEMB  
ATOM   2573  H7X POPCM   5      35.298   7.197  10.041  0.00  0.00      MEMB  
ATOM   2574  H7Y POPCM   5      36.526   6.630   9.014  0.00  0.00      MEMB  
ATOM   2575  C38 POPCM   5      36.236   8.843   9.172  0.00  0.00      MEMB  
ATOM   2576  H8X POPCM   5      37.062   9.019   8.451  0.00  0.00      MEMB  
ATOM   2577  H8Y POPCM   5      36.359   9.597   9.979  0.00  0.00      MEMB  
ATOM   2578  C39 POPCM   5      34.886   9.245   8.568  0.00  0.00      MEMB  
ATOM   2579  H9X POPCM   5      34.832  10.341   8.389  0.00  0.00      MEMB  
ATOM   2580  H9Y POPCM   5      34.146   8.989   9.357  0.00  0.00      MEMB  
ATOM   2581 C310 POPCM   5      34.389   8.283   7.392  0.00  0.00      MEMB  
ATOM   2582 H10X POPCM   5      33.322   8.548   7.233  0.00  0.00      MEMB  
ATOM   2583 H10Y POPCM   5      34.495   7.248   7.782  0.00  0.00      MEMB  
ATOM   2584 C311 POPCM   5      35.158   8.430   6.040  0.00  0.00      MEMB  
ATOM   2585 H11X POPCM   5      36.249   8.523   6.226  0.00  0.00      MEMB  
ATOM   2586 H11Y POPCM   5      34.844   9.413   5.627  0.00  0.00      MEMB  
ATOM   2587 C312 POPCM   5      34.784   7.427   5.016  0.00  0.00      MEMB  
ATOM   2588 H12X POPCM   5      35.024   6.392   5.341  0.00  0.00      MEMB  
ATOM   2589 H12Y POPCM   5      35.495   7.702   4.207  0.00  0.00      MEMB  
ATOM   2590 C313 POPCM   5      33.375   7.526   4.607  0.00  0.00      MEMB  
ATOM   2591 H13X POPCM   5      33.011   8.525   4.287  0.00  0.00      MEMB  
ATOM   2592 H13Y POPCM   5      32.670   7.247   5.420  0.00  0.00      MEMB  
ATOM   2593 C314 POPCM   5      33.032   6.297   3.554  0.00  0.00      MEMB  
ATOM   2594 H14X POPCM   5      31.985   5.928   3.496  0.00  0.00      MEMB  
ATOM   2595 H14Y POPCM   5      33.601   5.451   3.996  0.00  0.00      MEMB  
ATOM   2596 C315 POPCM   5      33.671   6.509   2.152  0.00  0.00      MEMB  
ATOM   2597 H15X POPCM   5      34.638   7.027   2.327  0.00  0.00      MEMB  
ATOM   2598 H15Y POPCM   5      33.065   7.229   1.561  0.00  0.00      MEMB  
ATOM   2599 C316 POPCM   5      33.890   5.303   1.237  0.00  0.00      MEMB  
ATOM   2600 H16X POPCM   5      32.935   4.954   0.789  0.00  0.00      MEMB  
ATOM   2601 H16Y POPCM   5      34.280   4.425   1.794  0.00  0.00      MEMB  
ATOM   2602 H16Z POPCM   5      34.574   5.412   0.369  0.00  0.00      MEMB  
ATOM   2603  N   POPCM   6     -13.398  46.666  22.741  0.00  0.00      MEMB  
ATOM   2604  C12 POPCM   6     -12.621  45.718  21.887  0.00  0.00      MEMB  
ATOM   2605 H12A POPCM   6     -11.887  45.214  22.498  0.00  0.00      MEMB  
ATOM   2606 H12B POPCM   6     -12.095  46.252  21.109  0.00  0.00      MEMB  
ATOM   2607  C13 POPCM   6     -14.503  47.266  21.958  0.00  0.00      MEMB  
ATOM   2608 H13A POPCM   6     -15.177  47.847  22.571  0.00  0.00      MEMB  
ATOM   2609 H13B POPCM   6     -14.240  47.861  21.096  0.00  0.00      MEMB  
ATOM   2610 H13C POPCM   6     -15.121  46.447  21.622  0.00  0.00      MEMB  
ATOM   2611  C14 POPCM   6     -13.978  46.027  23.982  0.00  0.00      MEMB  
ATOM   2612 H14A POPCM   6     -14.628  46.641  24.588  0.00  0.00      MEMB  
ATOM   2613 H14B POPCM   6     -14.562  45.176  23.663  0.00  0.00      MEMB  
ATOM   2614 H14C POPCM   6     -13.138  45.711  24.582  0.00  0.00      MEMB  
ATOM   2615  C15 POPCM   6     -12.464  47.632  23.300  0.00  0.00      MEMB  
ATOM   2616 H15A POPCM   6     -13.080  48.394  23.754  0.00  0.00      MEMB  
ATOM   2617 H15B POPCM   6     -11.963  48.207  22.535  0.00  0.00      MEMB  
ATOM   2618 H15C POPCM   6     -11.777  47.287  24.059  0.00  0.00      MEMB  
ATOM   2619  C11 POPCM   6     -13.436  44.641  21.109  0.00  0.00      MEMB  
ATOM   2620 H11A POPCM   6     -12.711  43.888  20.732  0.00  0.00      MEMB  
ATOM   2621 H11B POPCM   6     -13.770  45.279  20.262  0.00  0.00      MEMB  
ATOM   2622  P   POPCM   6     -15.958  44.027  21.352  0.00  0.00      MEMB  
ATOM   2623  O13 POPCM   6     -16.708  45.272  21.652  0.00  0.00      MEMB  
ATOM   2624  O14 POPCM   6     -16.576  42.742  21.800  0.00  0.00      MEMB  
ATOM   2625  O12 POPCM   6     -14.511  44.126  21.906  0.00  0.00      MEMB  
ATOM   2626  O11 POPCM   6     -15.705  44.023  19.792  0.00  0.00      MEMB  
ATOM   2627  C1  POPCM   6     -15.291  42.686  19.197  0.00  0.00      MEMB  
ATOM   2628  HA  POPCM   6     -16.230  42.176  18.892  0.00  0.00      MEMB  
ATOM   2629  HB  POPCM   6     -14.692  41.980  19.812  0.00  0.00      MEMB  
ATOM   2630  C2  POPCM   6     -14.386  42.848  17.959  0.00  0.00      MEMB  
ATOM   2631  HS  POPCM   6     -13.370  43.003  18.379  0.00  0.00      MEMB  
ATOM   2632  O21 POPCM   6     -14.826  43.896  17.055  0.00  0.00      MEMB  
ATOM   2633  C21 POPCM   6     -13.782  44.540  16.536  0.00  0.00      MEMB  
ATOM   2634  O22 POPCM   6     -12.625  44.320  16.685  0.00  0.00      MEMB  
ATOM   2635  C22 POPCM   6     -14.258  45.769  15.888  0.00  0.00      MEMB  
ATOM   2636  H2R POPCM   6     -14.552  46.429  16.732  0.00  0.00      MEMB  
ATOM   2637  H2S POPCM   6     -15.181  45.475  15.344  0.00  0.00      MEMB  
ATOM   2638  C3  POPCM   6     -14.412  41.489  17.222  0.00  0.00      MEMB  
ATOM   2639  HX  POPCM   6     -15.407  41.502  16.729  0.00  0.00      MEMB  
ATOM   2640  HY  POPCM   6     -14.462  40.626  17.920  0.00  0.00      MEMB  
ATOM   2641  O31 POPCM   6     -13.316  41.416  16.277  0.00  0.00      MEMB  
ATOM   2642  C31 POPCM   6     -12.114  41.035  16.813  0.00  0.00      MEMB  
ATOM   2643  O32 POPCM   6     -11.887  40.749  17.954  0.00  0.00      MEMB  
ATOM   2644  C32 POPCM   6     -11.036  41.066  15.731  0.00  0.00      MEMB  
ATOM   2645  H2X POPCM   6     -10.212  41.735  16.059  0.00  0.00      MEMB  
ATOM   2646  H2Y POPCM   6     -11.414  41.514  14.787  0.00  0.00      MEMB  
ATOM   2647  C23 POPCM   6     -13.280  46.641  15.016  0.00  0.00      MEMB  
ATOM   2648  H3R POPCM   6     -12.199  46.524  15.244  0.00  0.00      MEMB  
ATOM   2649  H3S POPCM   6     -13.444  47.737  15.101  0.00  0.00      MEMB  
ATOM   2650  C24 POPCM   6     -13.391  46.406  13.490  0.00  0.00      MEMB  
ATOM   2651  H4R POPCM   6     -12.779  47.166  12.960  0.00  0.00      MEMB  
ATOM   2652  H4S POPCM   6     -14.393  46.518  13.024  0.00  0.00      MEMB  
ATOM   2653  C25 POPCM   6     -12.894  45.073  12.996  0.00  0.00      MEMB  
ATOM   2654  H5R POPCM   6     -13.550  44.296  13.444  0.00  0.00      MEMB  
ATOM   2655  H5S POPCM   6     -11.884  44.978  13.450  0.00  0.00      MEMB  
ATOM   2656  C26 POPCM   6     -12.804  44.885  11.495  0.00  0.00      MEMB  
ATOM   2657  H6R POPCM   6     -12.161  44.000  11.303  0.00  0.00      MEMB  
ATOM   2658  H6S POPCM   6     -12.173  45.735  11.156  0.00  0.00      MEMB  
ATOM   2659  C27 POPCM   6     -14.186  44.797  10.756  0.00  0.00      MEMB  
ATOM   2660  H7R POPCM   6     -14.658  45.784  10.947  0.00  0.00      MEMB  
ATOM   2661  H7S POPCM   6     -14.765  43.980  11.238  0.00  0.00      MEMB  
ATOM   2662  C28 POPCM   6     -13.869  44.556   9.241  0.00  0.00      MEMB  
ATOM   2663  H8R POPCM   6     -13.246  43.641   9.151  0.00  0.00      MEMB  
ATOM   2664  H8S POPCM   6     -13.164  45.334   8.877  0.00  0.00      MEMB  
ATOM   2665  C29 POPCM   6     -15.154  44.461   8.492  0.00  0.00      MEMB  
ATOM   2666  H91 POPCM   6     -15.872  43.725   8.882  0.00  0.00      MEMB  
ATOM   2667 C210 POPCM   6     -15.522  45.231   7.446  0.00  0.00      MEMB  
ATOM   2668 H101 POPCM   6     -16.551  45.048   7.105  0.00  0.00      MEMB  
ATOM   2669 C211 POPCM   6     -14.678  46.231   6.703  0.00  0.00      MEMB  
ATOM   2670 H11R POPCM   6     -14.795  46.201   5.599  0.00  0.00      MEMB  
ATOM   2671 H11S POPCM   6     -13.615  45.923   6.797  0.00  0.00      MEMB  
ATOM   2672 C212 POPCM   6     -14.890  47.661   7.233  0.00  0.00      MEMB  
ATOM   2673 H12R POPCM   6     -15.960  47.960   7.201  0.00  0.00      MEMB  
ATOM   2674 H12S POPCM   6     -14.240  48.231   6.536  0.00  0.00      MEMB  
ATOM   2675 C213 POPCM   6     -14.429  47.810   8.657  0.00  0.00      MEMB  
ATOM   2676 H13R POPCM   6     -13.354  47.550   8.556  0.00  0.00      MEMB  
ATOM   2677 H13S POPCM   6     -14.897  47.074   9.346  0.00  0.00      MEMB  
ATOM   2678 C214 POPCM   6     -14.345  49.219   9.305  0.00  0.00      MEMB  
ATOM   2679 H14R POPCM   6     -15.406  49.549   9.293  0.00  0.00      MEMB  
ATOM   2680 H14S POPCM   6     -13.849  49.936   8.616  0.00  0.00      MEMB  
ATOM   2681 C215 POPCM   6     -13.682  49.270  10.669  0.00  0.00      MEMB  
ATOM   2682 H15R POPCM   6     -12.730  48.726  10.490  0.00  0.00      MEMB  
ATOM   2683 H15S POPCM   6     -14.302  48.761  11.438  0.00  0.00      MEMB  
ATOM   2684 C216 POPCM   6     -13.600  50.714  11.127  0.00  0.00      MEMB  
ATOM   2685 H16R POPCM   6     -14.490  51.269  10.763  0.00  0.00      MEMB  
ATOM   2686 H16S POPCM   6     -12.785  51.204  10.553  0.00  0.00      MEMB  
ATOM   2687 C217 POPCM   6     -13.385  50.802  12.684  0.00  0.00      MEMB  
ATOM   2688 H17R POPCM   6     -13.984  49.975  13.123  0.00  0.00      MEMB  
ATOM   2689 H17S POPCM   6     -13.696  51.843  12.919  0.00  0.00      MEMB  
ATOM   2690 C218 POPCM   6     -11.979  50.455  13.170  0.00  0.00      MEMB  
ATOM   2691 H18R POPCM   6     -11.971  50.536  14.278  0.00  0.00      MEMB  
ATOM   2692 H18S POPCM   6     -11.183  51.077  12.706  0.00  0.00      MEMB  
ATOM   2693 H18T POPCM   6     -11.669  49.420  12.913  0.00  0.00      MEMB  
ATOM   2694  C33 POPCM   6     -10.550  39.642  15.469  0.00  0.00      MEMB  
ATOM   2695  H3X POPCM   6     -11.282  38.879  15.127  0.00  0.00      MEMB  
ATOM   2696  H3Y POPCM   6     -10.228  39.272  16.466  0.00  0.00      MEMB  
ATOM   2697  C34 POPCM   6      -9.272  39.476  14.582  0.00  0.00      MEMB  
ATOM   2698  H4X POPCM   6      -8.801  38.474  14.668  0.00  0.00      MEMB  
ATOM   2699  H4Y POPCM   6      -8.521  40.234  14.891  0.00  0.00      MEMB  
ATOM   2700  C35 POPCM   6      -9.665  39.639  13.139  0.00  0.00      MEMB  
ATOM   2701  H5X POPCM   6      -9.921  40.688  12.880  0.00  0.00      MEMB  
ATOM   2702  H5Y POPCM   6     -10.606  39.088  12.927  0.00  0.00      MEMB  
ATOM   2703  C36 POPCM   6      -8.631  39.100  12.157  0.00  0.00      MEMB  
ATOM   2704  H6X POPCM   6      -8.286  38.079  12.430  0.00  0.00      MEMB  
ATOM   2705  H6Y POPCM   6      -7.671  39.628  12.341  0.00  0.00      MEMB  
ATOM   2706  C37 POPCM   6      -8.997  39.177  10.663  0.00  0.00      MEMB  
ATOM   2707  H7X POPCM   6      -9.204  40.223  10.353  0.00  0.00      MEMB  
ATOM   2708  H7Y POPCM   6      -9.888  38.530  10.519  0.00  0.00      MEMB  
ATOM   2709  C38 POPCM   6      -7.888  38.673   9.748  0.00  0.00      MEMB  
ATOM   2710  H8X POPCM   6      -7.542  37.644   9.984  0.00  0.00      MEMB  
ATOM   2711  H8Y POPCM   6      -7.034  39.378   9.844  0.00  0.00      MEMB  
ATOM   2712  C39 POPCM   6      -8.235  38.732   8.254  0.00  0.00      MEMB  
ATOM   2713  H9X POPCM   6      -9.012  39.526   8.267  0.00  0.00      MEMB  
ATOM   2714  H9Y POPCM   6      -8.708  37.760   7.998  0.00  0.00      MEMB  
ATOM   2715 C310 POPCM   6      -7.085  39.079   7.259  0.00  0.00      MEMB  
ATOM   2716 H10X POPCM   6      -6.414  38.215   7.060  0.00  0.00      MEMB  
ATOM   2717 H10Y POPCM   6      -6.489  39.968   7.558  0.00  0.00      MEMB  
ATOM   2718 C311 POPCM   6      -7.552  39.513   5.896  0.00  0.00      MEMB  
ATOM   2719 H11X POPCM   6      -8.195  40.412   6.009  0.00  0.00      MEMB  
ATOM   2720 H11Y POPCM   6      -8.086  38.620   5.508  0.00  0.00      MEMB  
ATOM   2721 C312 POPCM   6      -6.377  39.687   4.938  0.00  0.00      MEMB  
ATOM   2722 H12X POPCM   6      -5.649  38.852   4.848  0.00  0.00      MEMB  
ATOM   2723 H12Y POPCM   6      -5.733  40.507   5.322  0.00  0.00      MEMB  
ATOM   2724 C313 POPCM   6      -6.743  40.059   3.495  0.00  0.00      MEMB  
ATOM   2725 H13X POPCM   6      -7.200  41.070   3.440  0.00  0.00      MEMB  
ATOM   2726 H13Y POPCM   6      -7.641  39.425   3.332  0.00  0.00      MEMB  
ATOM   2727 C314 POPCM   6      -5.686  39.814   2.388  0.00  0.00      MEMB  
ATOM   2728 H14X POPCM   6      -4.658  40.166   2.615  0.00  0.00      MEMB  
ATOM   2729 H14Y POPCM   6      -5.982  40.434   1.515  0.00  0.00      MEMB  
ATOM   2730 C315 POPCM   6      -5.639  38.325   1.993  0.00  0.00      MEMB  
ATOM   2731 H15X POPCM   6      -6.655  37.898   1.851  0.00  0.00      MEMB  
ATOM   2732 H15Y POPCM   6      -5.094  37.772   2.787  0.00  0.00      MEMB  
ATOM   2733 C316 POPCM   6      -4.737  38.212   0.712  0.00  0.00      MEMB  
ATOM   2734 H16X POPCM   6      -5.088  38.719  -0.212  0.00  0.00      MEMB  
ATOM   2735 H16Y POPCM   6      -4.600  37.126   0.521  0.00  0.00      MEMB  
ATOM   2736 H16Z POPCM   6      -3.724  38.629   0.897  0.00  0.00      MEMB  
ATOM   2737  N   POPCM   7     -27.789  61.667  18.473  0.00  0.00      MEMB  
ATOM   2738  C12 POPCM   7     -27.945  60.202  18.922  0.00  0.00      MEMB  
ATOM   2739 H12A POPCM   7     -28.408  60.231  19.898  0.00  0.00      MEMB  
ATOM   2740 H12B POPCM   7     -26.945  59.929  19.223  0.00  0.00      MEMB  
ATOM   2741  C13 POPCM   7     -27.306  62.443  19.697  0.00  0.00      MEMB  
ATOM   2742 H13A POPCM   7     -26.402  62.022  20.111  0.00  0.00      MEMB  
ATOM   2743 H13B POPCM   7     -27.167  63.511  19.627  0.00  0.00      MEMB  
ATOM   2744 H13C POPCM   7     -28.072  62.330  20.450  0.00  0.00      MEMB  
ATOM   2745  C14 POPCM   7     -26.802  61.754  17.417  0.00  0.00      MEMB  
ATOM   2746 H14A POPCM   7     -27.022  61.027  16.649  0.00  0.00      MEMB  
ATOM   2747 H14B POPCM   7     -26.705  62.785  17.112  0.00  0.00      MEMB  
ATOM   2748 H14C POPCM   7     -25.802  61.529  17.756  0.00  0.00      MEMB  
ATOM   2749  C15 POPCM   7     -29.063  62.278  17.931  0.00  0.00      MEMB  
ATOM   2750 H15A POPCM   7     -29.637  61.492  17.463  0.00  0.00      MEMB  
ATOM   2751 H15B POPCM   7     -28.878  63.186  17.376  0.00  0.00      MEMB  
ATOM   2752 H15C POPCM   7     -29.712  62.607  18.728  0.00  0.00      MEMB  
ATOM   2753  C11 POPCM   7     -28.671  59.121  18.077  0.00  0.00      MEMB  
ATOM   2754 H11A POPCM   7     -28.421  58.107  18.454  0.00  0.00      MEMB  
ATOM   2755 H11B POPCM   7     -28.340  59.176  17.018  0.00  0.00      MEMB  
ATOM   2756  P   POPCM   7     -31.179  58.402  18.457  0.00  0.00      MEMB  
ATOM   2757  O13 POPCM   7     -32.381  59.141  18.888  0.00  0.00      MEMB  
ATOM   2758  O14 POPCM   7     -30.744  57.326  19.361  0.00  0.00      MEMB  
ATOM   2759  O12 POPCM   7     -30.091  59.425  18.123  0.00  0.00      MEMB  
ATOM   2760  O11 POPCM   7     -31.459  57.807  17.102  0.00  0.00      MEMB  
ATOM   2761  C1  POPCM   7     -31.733  58.556  15.895  0.00  0.00      MEMB  
ATOM   2762  HA  POPCM   7     -32.074  59.578  16.167  0.00  0.00      MEMB  
ATOM   2763  HB  POPCM   7     -32.594  58.160  15.315  0.00  0.00      MEMB  
ATOM   2764  C2  POPCM   7     -30.501  58.732  14.970  0.00  0.00      MEMB  
ATOM   2765  HS  POPCM   7     -29.715  59.154  15.632  0.00  0.00      MEMB  
ATOM   2766  O21 POPCM   7     -30.899  59.669  13.961  0.00  0.00      MEMB  
ATOM   2767  C21 POPCM   7     -30.041  60.561  13.693  0.00  0.00      MEMB  
ATOM   2768  O22 POPCM   7     -28.856  60.536  13.950  0.00  0.00      MEMB  
ATOM   2769  C22 POPCM   7     -30.759  61.511  12.729  0.00  0.00      MEMB  
ATOM   2770  H2R POPCM   7     -31.662  61.955  13.199  0.00  0.00      MEMB  
ATOM   2771  H2S POPCM   7     -31.146  60.911  11.877  0.00  0.00      MEMB  
ATOM   2772  C3  POPCM   7     -30.116  57.336  14.366  0.00  0.00      MEMB  
ATOM   2773  HX  POPCM   7     -31.101  56.909  14.081  0.00  0.00      MEMB  
ATOM   2774  HY  POPCM   7     -29.647  56.730  15.171  0.00  0.00      MEMB  
ATOM   2775  O31 POPCM   7     -29.243  57.465  13.209  0.00  0.00      MEMB  
ATOM   2776  C31 POPCM   7     -29.276  56.370  12.427  0.00  0.00      MEMB  
ATOM   2777  O32 POPCM   7     -30.055  55.440  12.543  0.00  0.00      MEMB  
ATOM   2778  C32 POPCM   7     -28.284  56.680  11.273  0.00  0.00      MEMB  
ATOM   2779  H2X POPCM   7     -27.376  57.183  11.669  0.00  0.00      MEMB  
ATOM   2780  H2Y POPCM   7     -28.852  57.367  10.610  0.00  0.00      MEMB  
ATOM   2781  C23 POPCM   7     -29.883  62.647  12.183  0.00  0.00      MEMB  
ATOM   2782  H3R POPCM   7     -28.973  62.180  11.752  0.00  0.00      MEMB  
ATOM   2783  H3S POPCM   7     -29.515  63.357  12.954  0.00  0.00      MEMB  
ATOM   2784  C24 POPCM   7     -30.711  63.435  11.150  0.00  0.00      MEMB  
ATOM   2785  H4R POPCM   7     -31.468  62.746  10.719  0.00  0.00      MEMB  
ATOM   2786  H4S POPCM   7     -30.048  63.794  10.334  0.00  0.00      MEMB  
ATOM   2787  C25 POPCM   7     -31.515  64.620  11.678  0.00  0.00      MEMB  
ATOM   2788  H5R POPCM   7     -30.852  65.238  12.320  0.00  0.00      MEMB  
ATOM   2789  H5S POPCM   7     -32.369  64.316  12.319  0.00  0.00      MEMB  
ATOM   2790  C26 POPCM   7     -32.191  65.461  10.626  0.00  0.00      MEMB  
ATOM   2791  H6R POPCM   7     -32.466  64.765   9.804  0.00  0.00      MEMB  
ATOM   2792  H6S POPCM   7     -31.532  66.224  10.158  0.00  0.00      MEMB  
ATOM   2793  C27 POPCM   7     -33.392  66.166  11.199  0.00  0.00      MEMB  
ATOM   2794  H7R POPCM   7     -33.302  66.424  12.275  0.00  0.00      MEMB  
ATOM   2795  H7S POPCM   7     -34.042  65.265  11.199  0.00  0.00      MEMB  
ATOM   2796  C28 POPCM   7     -34.001  67.283  10.366  0.00  0.00      MEMB  
ATOM   2797  H8R POPCM   7     -34.855  67.622  10.990  0.00  0.00      MEMB  
ATOM   2798  H8S POPCM   7     -34.370  66.835   9.418  0.00  0.00      MEMB  
ATOM   2799  C29 POPCM   7     -33.034  68.371  10.207  0.00  0.00      MEMB  
ATOM   2800  H91 POPCM   7     -32.470  68.715  11.087  0.00  0.00      MEMB  
ATOM   2801 C210 POPCM   7     -32.690  68.861   8.994  0.00  0.00      MEMB  
ATOM   2802 H101 POPCM   7     -31.894  69.619   8.967  0.00  0.00      MEMB  
ATOM   2803 C211 POPCM   7     -33.265  68.431   7.669  0.00  0.00      MEMB  
ATOM   2804 H11R POPCM   7     -33.346  69.238   6.910  0.00  0.00      MEMB  
ATOM   2805 H11S POPCM   7     -34.317  68.107   7.823  0.00  0.00      MEMB  
ATOM   2806 C212 POPCM   7     -32.577  67.256   7.102  0.00  0.00      MEMB  
ATOM   2807 H12R POPCM   7     -32.548  66.430   7.845  0.00  0.00      MEMB  
ATOM   2808 H12S POPCM   7     -31.545  67.572   6.839  0.00  0.00      MEMB  
ATOM   2809 C213 POPCM   7     -33.307  66.723   5.864  0.00  0.00      MEMB  
ATOM   2810 H13R POPCM   7     -33.369  67.596   5.180  0.00  0.00      MEMB  
ATOM   2811 H13S POPCM   7     -34.322  66.408   6.189  0.00  0.00      MEMB  
ATOM   2812 C214 POPCM   7     -32.742  65.438   5.150  0.00  0.00      MEMB  
ATOM   2813 H14R POPCM   7     -32.846  64.618   5.892  0.00  0.00      MEMB  
ATOM   2814 H14S POPCM   7     -31.721  65.691   4.790  0.00  0.00      MEMB  
ATOM   2815 C215 POPCM   7     -33.499  65.322   3.786  0.00  0.00      MEMB  
ATOM   2816 H15R POPCM   7     -33.719  66.293   3.293  0.00  0.00      MEMB  
ATOM   2817 H15S POPCM   7     -34.336  64.649   4.068  0.00  0.00      MEMB  
ATOM   2818 C216 POPCM   7     -32.644  64.595   2.654  0.00  0.00      MEMB  
ATOM   2819 H16R POPCM   7     -31.777  64.169   3.203  0.00  0.00      MEMB  
ATOM   2820 H16S POPCM   7     -32.236  65.337   1.935  0.00  0.00      MEMB  
ATOM   2821 C217 POPCM   7     -33.363  63.591   1.818  0.00  0.00      MEMB  
ATOM   2822 H17R POPCM   7     -32.741  63.177   0.996  0.00  0.00      MEMB  
ATOM   2823 H17S POPCM   7     -34.250  64.074   1.354  0.00  0.00      MEMB  
ATOM   2824 C218 POPCM   7     -33.998  62.543   2.743  0.00  0.00      MEMB  
ATOM   2825 H18R POPCM   7     -34.825  62.808   3.436  0.00  0.00      MEMB  
ATOM   2826 H18S POPCM   7     -33.233  62.088   3.407  0.00  0.00      MEMB  
ATOM   2827 H18T POPCM   7     -34.378  61.673   2.164  0.00  0.00      MEMB  
ATOM   2828  C33 POPCM   7     -27.880  55.361  10.596  0.00  0.00      MEMB  
ATOM   2829  H3X POPCM   7     -28.825  54.909  10.226  0.00  0.00      MEMB  
ATOM   2830  H3Y POPCM   7     -27.396  54.703  11.349  0.00  0.00      MEMB  
ATOM   2831  C34 POPCM   7     -26.945  55.608   9.506  0.00  0.00      MEMB  
ATOM   2832  H4X POPCM   7     -26.100  56.029  10.092  0.00  0.00      MEMB  
ATOM   2833  H4Y POPCM   7     -27.309  56.318   8.733  0.00  0.00      MEMB  
ATOM   2834  C35 POPCM   7     -26.386  54.372   8.759  0.00  0.00      MEMB  
ATOM   2835  H5X POPCM   7     -25.644  53.832   9.385  0.00  0.00      MEMB  
ATOM   2836  H5Y POPCM   7     -25.814  54.763   7.891  0.00  0.00      MEMB  
ATOM   2837  C36 POPCM   7     -27.445  53.325   8.172  0.00  0.00      MEMB  
ATOM   2838  H6X POPCM   7     -28.182  53.862   7.537  0.00  0.00      MEMB  
ATOM   2839  H6Y POPCM   7     -28.044  52.978   9.041  0.00  0.00      MEMB  
ATOM   2840  C37 POPCM   7     -26.828  52.032   7.511  0.00  0.00      MEMB  
ATOM   2841  H7X POPCM   7     -26.068  51.679   8.240  0.00  0.00      MEMB  
ATOM   2842  H7Y POPCM   7     -26.365  52.227   6.520  0.00  0.00      MEMB  
ATOM   2843  C38 POPCM   7     -27.852  50.883   7.282  0.00  0.00      MEMB  
ATOM   2844  H8X POPCM   7     -28.691  50.977   8.004  0.00  0.00      MEMB  
ATOM   2845  H8Y POPCM   7     -27.318  49.927   7.465  0.00  0.00      MEMB  
ATOM   2846  C39 POPCM   7     -28.481  50.758   5.844  0.00  0.00      MEMB  
ATOM   2847  H9X POPCM   7     -27.642  50.477   5.173  0.00  0.00      MEMB  
ATOM   2848  H9Y POPCM   7     -28.715  51.769   5.448  0.00  0.00      MEMB  
ATOM   2849 C310 POPCM   7     -29.684  49.722   5.738  0.00  0.00      MEMB  
ATOM   2850 H10X POPCM   7     -30.334  50.024   6.587  0.00  0.00      MEMB  
ATOM   2851 H10Y POPCM   7     -29.275  48.746   6.076  0.00  0.00      MEMB  
ATOM   2852 C311 POPCM   7     -30.343  49.625   4.361  0.00  0.00      MEMB  
ATOM   2853 H11X POPCM   7     -30.764  48.597   4.323  0.00  0.00      MEMB  
ATOM   2854 H11Y POPCM   7     -29.516  49.623   3.620  0.00  0.00      MEMB  
ATOM   2855 C312 POPCM   7     -31.420  50.727   4.032  0.00  0.00      MEMB  
ATOM   2856 H12X POPCM   7     -31.933  50.509   3.071  0.00  0.00      MEMB  
ATOM   2857 H12Y POPCM   7     -30.877  51.696   4.051  0.00  0.00      MEMB  
ATOM   2858 C313 POPCM   7     -32.611  50.706   5.053  0.00  0.00      MEMB  
ATOM   2859 H13X POPCM   7     -32.072  50.815   6.019  0.00  0.00      MEMB  
ATOM   2860 H13Y POPCM   7     -33.165  49.745   4.993  0.00  0.00      MEMB  
ATOM   2861 C314 POPCM   7     -33.615  51.882   4.838  0.00  0.00      MEMB  
ATOM   2862 H14X POPCM   7     -33.093  52.830   5.090  0.00  0.00      MEMB  
ATOM   2863 H14Y POPCM   7     -34.450  51.756   5.560  0.00  0.00      MEMB  
ATOM   2864 C315 POPCM   7     -34.308  51.936   3.487  0.00  0.00      MEMB  
ATOM   2865 H15X POPCM   7     -33.585  52.142   2.669  0.00  0.00      MEMB  
ATOM   2866 H15Y POPCM   7     -35.069  52.741   3.569  0.00  0.00      MEMB  
ATOM   2867 C316 POPCM   7     -34.947  50.583   3.106  0.00  0.00      MEMB  
ATOM   2868 H16X POPCM   7     -34.027  49.992   2.904  0.00  0.00      MEMB  
ATOM   2869 H16Y POPCM   7     -35.606  50.680   2.217  0.00  0.00      MEMB  
ATOM   2870 H16Z POPCM   7     -35.561  50.210   3.954  0.00  0.00      MEMB  
ATOM   2871  N   POPCM   8     -46.150 -72.201  14.482  0.00  0.00      MEMB  
ATOM   2872  C12 POPCM   8     -45.540 -70.793  14.371  0.00  0.00      MEMB  
ATOM   2873 H12A POPCM   8     -45.938 -70.221  15.196  0.00  0.00      MEMB  
ATOM   2874 H12B POPCM   8     -45.929 -70.331  13.475  0.00  0.00      MEMB  
ATOM   2875  C13 POPCM   8     -47.576 -72.164  13.915  0.00  0.00      MEMB  
ATOM   2876 H13A POPCM   8     -48.184 -71.419  14.407  0.00  0.00      MEMB  
ATOM   2877 H13B POPCM   8     -47.512 -71.979  12.852  0.00  0.00      MEMB  
ATOM   2878 H13C POPCM   8     -48.089 -73.056  14.241  0.00  0.00      MEMB  
ATOM   2879  C14 POPCM   8     -45.468 -73.147  13.667  0.00  0.00      MEMB  
ATOM   2880 H14A POPCM   8     -44.592 -73.469  14.211  0.00  0.00      MEMB  
ATOM   2881 H14B POPCM   8     -46.054 -74.041  13.513  0.00  0.00      MEMB  
ATOM   2882 H14C POPCM   8     -45.310 -72.699  12.696  0.00  0.00      MEMB  
ATOM   2883  C15 POPCM   8     -46.195 -72.636  15.882  0.00  0.00      MEMB  
ATOM   2884 H15A POPCM   8     -46.979 -72.154  16.445  0.00  0.00      MEMB  
ATOM   2885 H15B POPCM   8     -45.231 -72.392  16.304  0.00  0.00      MEMB  
ATOM   2886 H15C POPCM   8     -46.427 -73.683  16.008  0.00  0.00      MEMB  
ATOM   2887  C11 POPCM   8     -44.018 -70.693  14.471  0.00  0.00      MEMB  
ATOM   2888 H11A POPCM   8     -43.750 -69.618  14.395  0.00  0.00      MEMB  
ATOM   2889 H11B POPCM   8     -43.564 -71.255  13.627  0.00  0.00      MEMB  
ATOM   2890  P   POPCM   8     -43.383 -70.360  17.035  0.00  0.00      MEMB  
ATOM   2891  O13 POPCM   8     -43.070 -71.250  18.228  0.00  0.00      MEMB  
ATOM   2892  O14 POPCM   8     -44.603 -69.526  17.157  0.00  0.00      MEMB  
ATOM   2893  O12 POPCM   8     -43.528 -71.239  15.751  0.00  0.00      MEMB  
ATOM   2894  O11 POPCM   8     -42.118 -69.484  16.692  0.00  0.00      MEMB  
ATOM   2895  C1  POPCM   8     -40.879 -70.013  16.253  0.00  0.00      MEMB  
ATOM   2896  HA  POPCM   8     -41.005 -71.037  15.840  0.00  0.00      MEMB  
ATOM   2897  HB  POPCM   8     -40.120 -70.032  17.064  0.00  0.00      MEMB  
ATOM   2898  C2  POPCM   8     -40.155 -69.211  15.123  0.00  0.00      MEMB  
ATOM   2899  HS  POPCM   8     -40.017 -68.124  15.307  0.00  0.00      MEMB  
ATOM   2900  O21 POPCM   8     -41.040 -69.347  13.918  0.00  0.00      MEMB  
ATOM   2901  C21 POPCM   8     -41.045 -68.274  13.115  0.00  0.00      MEMB  
ATOM   2902  O22 POPCM   8     -40.506 -67.194  13.326  0.00  0.00      MEMB  
ATOM   2903  C22 POPCM   8     -41.973 -68.640  12.021  0.00  0.00      MEMB  
ATOM   2904  H2R POPCM   8     -42.958 -69.000  12.390  0.00  0.00      MEMB  
ATOM   2905  H2S POPCM   8     -41.409 -69.439  11.494  0.00  0.00      MEMB  
ATOM   2906  C3  POPCM   8     -38.651 -69.796  14.843  0.00  0.00      MEMB  
ATOM   2907  HX  POPCM   8     -38.842 -70.860  14.588  0.00  0.00      MEMB  
ATOM   2908  HY  POPCM   8     -38.089 -69.751  15.801  0.00  0.00      MEMB  
ATOM   2909  O31 POPCM   8     -37.969 -69.248  13.722  0.00  0.00      MEMB  
ATOM   2910  C31 POPCM   8     -37.520 -68.030  13.925  0.00  0.00      MEMB  
ATOM   2911  O32 POPCM   8     -37.656 -67.307  14.941  0.00  0.00      MEMB  
ATOM   2912  C32 POPCM   8     -36.616 -67.798  12.726  0.00  0.00      MEMB  
ATOM   2913  H2X POPCM   8     -37.201 -68.278  11.912  0.00  0.00      MEMB  
ATOM   2914  H2Y POPCM   8     -35.737 -68.420  12.997  0.00  0.00      MEMB  
ATOM   2915  C23 POPCM   8     -42.195 -67.429  11.029  0.00  0.00      MEMB  
ATOM   2916  H3R POPCM   8     -41.197 -66.952  10.923  0.00  0.00      MEMB  
ATOM   2917  H3S POPCM   8     -42.930 -66.759  11.524  0.00  0.00      MEMB  
ATOM   2918  C24 POPCM   8     -42.902 -67.996   9.790  0.00  0.00      MEMB  
ATOM   2919  H4R POPCM   8     -43.681 -68.622  10.274  0.00  0.00      MEMB  
ATOM   2920  H4S POPCM   8     -42.200 -68.573   9.152  0.00  0.00      MEMB  
ATOM   2921  C25 POPCM   8     -43.646 -66.925   8.891  0.00  0.00      MEMB  
ATOM   2922  H5R POPCM   8     -42.872 -66.173   8.631  0.00  0.00      MEMB  
ATOM   2923  H5S POPCM   8     -44.334 -66.286   9.485  0.00  0.00      MEMB  
ATOM   2924  C26 POPCM   8     -44.424 -67.559   7.725  0.00  0.00      MEMB  
ATOM   2925  H6R POPCM   8     -44.760 -66.659   7.165  0.00  0.00      MEMB  
ATOM   2926  H6S POPCM   8     -45.327 -68.053   8.144  0.00  0.00      MEMB  
ATOM   2927  C27 POPCM   8     -43.557 -68.489   6.906  0.00  0.00      MEMB  
ATOM   2928  H7R POPCM   8     -43.357 -69.347   7.583  0.00  0.00      MEMB  
ATOM   2929  H7S POPCM   8     -42.658 -67.904   6.619  0.00  0.00      MEMB  
ATOM   2930  C28 POPCM   8     -44.423 -69.047   5.721  0.00  0.00      MEMB  
ATOM   2931  H8R POPCM   8     -43.805 -69.441   4.887  0.00  0.00      MEMB  
ATOM   2932  H8S POPCM   8     -44.915 -68.164   5.261  0.00  0.00      MEMB  
ATOM   2933  C29 POPCM   8     -45.436 -70.133   6.054  0.00  0.00      MEMB  
ATOM   2934  H91 POPCM   8     -46.434 -69.817   6.392  0.00  0.00      MEMB  
ATOM   2935 C210 POPCM   8     -45.125 -71.462   5.989  0.00  0.00      MEMB  
ATOM   2936 H101 POPCM   8     -45.923 -72.087   6.416  0.00  0.00      MEMB  
ATOM   2937 C211 POPCM   8     -43.783 -72.046   5.596  0.00  0.00      MEMB  
ATOM   2938 H11R POPCM   8     -43.721 -73.045   6.078  0.00  0.00      MEMB  
ATOM   2939 H11S POPCM   8     -43.009 -71.349   5.983  0.00  0.00      MEMB  
ATOM   2940 C212 POPCM   8     -43.389 -72.270   4.089  0.00  0.00      MEMB  
ATOM   2941 H12R POPCM   8     -43.492 -71.390   3.418  0.00  0.00      MEMB  
ATOM   2942 H12S POPCM   8     -44.079 -73.027   3.660  0.00  0.00      MEMB  
ATOM   2943 C213 POPCM   8     -41.955 -72.686   4.006  0.00  0.00      MEMB  
ATOM   2944 H13R POPCM   8     -41.876 -73.734   4.365  0.00  0.00      MEMB  
ATOM   2945 H13S POPCM   8     -41.305 -71.997   4.586  0.00  0.00      MEMB  
ATOM   2946 C214 POPCM   8     -41.489 -72.444   2.572  0.00  0.00      MEMB  
ATOM   2947 H14R POPCM   8     -41.577 -71.337   2.544  0.00  0.00      MEMB  
ATOM   2948 H14S POPCM   8     -42.174 -72.867   1.806  0.00  0.00      MEMB  
ATOM   2949 C215 POPCM   8     -40.067 -72.768   2.117  0.00  0.00      MEMB  
ATOM   2950 H15R POPCM   8     -39.966 -73.862   2.282  0.00  0.00      MEMB  
ATOM   2951 H15S POPCM   8     -39.272 -72.341   2.764  0.00  0.00      MEMB  
ATOM   2952 C216 POPCM   8     -39.764 -72.293   0.649  0.00  0.00      MEMB  
ATOM   2953 H16R POPCM   8     -39.315 -71.285   0.778  0.00  0.00      MEMB  
ATOM   2954 H16S POPCM   8     -40.695 -72.199   0.050  0.00  0.00      MEMB  
ATOM   2955 C217 POPCM   8     -38.928 -73.230  -0.188  0.00  0.00      MEMB  
ATOM   2956 H17R POPCM   8     -39.568 -74.138  -0.167  0.00  0.00      MEMB  
ATOM   2957 H17S POPCM   8     -37.935 -73.485   0.241  0.00  0.00      MEMB  
ATOM   2958 C218 POPCM   8     -38.776 -72.824  -1.754  0.00  0.00      MEMB  
ATOM   2959 H18R POPCM   8     -38.401 -71.778  -1.764  0.00  0.00      MEMB  
ATOM   2960 H18S POPCM   8     -39.778 -72.844  -2.234  0.00  0.00      MEMB  
ATOM   2961 H18T POPCM   8     -38.014 -73.511  -2.179  0.00  0.00      MEMB  
ATOM   2962  C33 POPCM   8     -36.391 -66.318  12.353  0.00  0.00      MEMB  
ATOM   2963  H3X POPCM   8     -35.989 -65.873  13.288  0.00  0.00      MEMB  
ATOM   2964  H3Y POPCM   8     -37.328 -65.776  12.102  0.00  0.00      MEMB  
ATOM   2965  C34 POPCM   8     -35.319 -66.280  11.254  0.00  0.00      MEMB  
ATOM   2966  H4X POPCM   8     -34.367 -66.738  11.595  0.00  0.00      MEMB  
ATOM   2967  H4Y POPCM   8     -35.166 -65.217  10.968  0.00  0.00      MEMB  
ATOM   2968  C35 POPCM   8     -35.665 -67.045   9.937  0.00  0.00      MEMB  
ATOM   2969  H5X POPCM   8     -36.703 -66.725   9.704  0.00  0.00      MEMB  
ATOM   2970  H5Y POPCM   8     -35.718 -68.153  10.010  0.00  0.00      MEMB  
ATOM   2971  C36 POPCM   8     -34.860 -66.619   8.755  0.00  0.00      MEMB  
ATOM   2972  H6X POPCM   8     -33.827 -66.995   8.918  0.00  0.00      MEMB  
ATOM   2973  H6Y POPCM   8     -34.879 -65.509   8.771  0.00  0.00      MEMB  
ATOM   2974  C37 POPCM   8     -35.432 -67.011   7.336  0.00  0.00      MEMB  
ATOM   2975  H7X POPCM   8     -36.434 -66.566   7.154  0.00  0.00      MEMB  
ATOM   2976  H7Y POPCM   8     -35.655 -68.098   7.398  0.00  0.00      MEMB  
ATOM   2977  C38 POPCM   8     -34.513 -66.632   6.157  0.00  0.00      MEMB  
ATOM   2978  H8X POPCM   8     -34.223 -65.563   6.244  0.00  0.00      MEMB  
ATOM   2979  H8Y POPCM   8     -35.068 -66.717   5.198  0.00  0.00      MEMB  
ATOM   2980  C39 POPCM   8     -33.163 -67.283   5.992  0.00  0.00      MEMB  
ATOM   2981  H9X POPCM   8     -32.658 -66.942   6.921  0.00  0.00      MEMB  
ATOM   2982  H9Y POPCM   8     -32.754 -66.790   5.084  0.00  0.00      MEMB  
ATOM   2983 C310 POPCM   8     -33.066 -68.767   5.706  0.00  0.00      MEMB  
ATOM   2984 H10X POPCM   8     -33.618 -68.989   4.768  0.00  0.00      MEMB  
ATOM   2985 H10Y POPCM   8     -33.628 -69.322   6.487  0.00  0.00      MEMB  
ATOM   2986 C311 POPCM   8     -31.697 -69.302   5.769  0.00  0.00      MEMB  
ATOM   2987 H11X POPCM   8     -31.231 -69.317   6.777  0.00  0.00      MEMB  
ATOM   2988 H11Y POPCM   8     -31.036 -68.580   5.243  0.00  0.00      MEMB  
ATOM   2989 C312 POPCM   8     -31.750 -70.787   5.341  0.00  0.00      MEMB  
ATOM   2990 H12X POPCM   8     -31.555 -71.008   4.269  0.00  0.00      MEMB  
ATOM   2991 H12Y POPCM   8     -32.741 -71.208   5.617  0.00  0.00      MEMB  
ATOM   2992 C313 POPCM   8     -30.685 -71.690   6.027  0.00  0.00      MEMB  
ATOM   2993 H13X POPCM   8     -30.811 -71.689   7.131  0.00  0.00      MEMB  
ATOM   2994 H13Y POPCM   8     -29.732 -71.288   5.622  0.00  0.00      MEMB  
ATOM   2995 C314 POPCM   8     -30.706 -73.144   5.582  0.00  0.00      MEMB  
ATOM   2996 H14X POPCM   8     -29.873 -73.834   5.837  0.00  0.00      MEMB  
ATOM   2997 H14Y POPCM   8     -30.798 -73.156   4.475  0.00  0.00      MEMB  
ATOM   2998 C315 POPCM   8     -31.984 -73.959   6.071  0.00  0.00      MEMB  
ATOM   2999 H15X POPCM   8     -31.914 -74.980   5.637  0.00  0.00      MEMB  
ATOM   3000 H15Y POPCM   8     -32.823 -73.529   5.485  0.00  0.00      MEMB  
ATOM   3001 C316 POPCM   8     -32.180 -73.894   7.594  0.00  0.00      MEMB  
ATOM   3002 H16X POPCM   8     -33.100 -74.457   7.860  0.00  0.00      MEMB  
ATOM   3003 H16Y POPCM   8     -32.311 -72.835   7.904  0.00  0.00      MEMB  
ATOM   3004 H16Z POPCM   8     -31.326 -74.396   8.097  0.00  0.00      MEMB  
ATOM   3005  N   POPCM   9       1.840  17.046  18.069  0.00  0.00      MEMB  
ATOM   3006  C12 POPCM   9       1.573  18.448  17.537  0.00  0.00      MEMB  
ATOM   3007 H12A POPCM   9       2.451  18.738  16.979  0.00  0.00      MEMB  
ATOM   3008 H12B POPCM   9       1.466  19.128  18.369  0.00  0.00      MEMB  
ATOM   3009  C13 POPCM   9       2.844  17.041  19.195  0.00  0.00      MEMB  
ATOM   3010 H13A POPCM   9       2.268  17.344  20.057  0.00  0.00      MEMB  
ATOM   3011 H13B POPCM   9       3.218  16.072  19.492  0.00  0.00      MEMB  
ATOM   3012 H13C POPCM   9       3.611  17.739  18.894  0.00  0.00      MEMB  
ATOM   3013  C14 POPCM   9       0.630  16.370  18.546  0.00  0.00      MEMB  
ATOM   3014 H14A POPCM   9       1.005  15.435  18.935  0.00  0.00      MEMB  
ATOM   3015 H14B POPCM   9       0.170  16.978  19.311  0.00  0.00      MEMB  
ATOM   3016 H14C POPCM   9      -0.040  16.087  17.748  0.00  0.00      MEMB  
ATOM   3017  C15 POPCM   9       2.457  16.202  16.992  0.00  0.00      MEMB  
ATOM   3018 H15A POPCM   9       1.785  16.257  16.148  0.00  0.00      MEMB  
ATOM   3019 H15B POPCM   9       2.725  15.206  17.311  0.00  0.00      MEMB  
ATOM   3020 H15C POPCM   9       3.417  16.646  16.776  0.00  0.00      MEMB  
ATOM   3021  C11 POPCM   9       0.439  18.694  16.486  0.00  0.00      MEMB  
ATOM   3022 H11A POPCM   9       0.631  18.058  15.595  0.00  0.00      MEMB  
ATOM   3023 H11B POPCM   9       0.686  19.704  16.094  0.00  0.00      MEMB  
ATOM   3024  P   POPCM   9      -1.969  17.771  16.276  0.00  0.00      MEMB  
ATOM   3025  O13 POPCM   9      -3.162  18.703  16.344  0.00  0.00      MEMB  
ATOM   3026  O14 POPCM   9      -2.074  16.474  16.877  0.00  0.00      MEMB  
ATOM   3027  O12 POPCM   9      -0.827  18.545  17.061  0.00  0.00      MEMB  
ATOM   3028  O11 POPCM   9      -1.416  17.671  14.823  0.00  0.00      MEMB  
ATOM   3029  C1  POPCM   9      -2.294  17.132  13.867  0.00  0.00      MEMB  
ATOM   3030  HA  POPCM   9      -2.776  18.046  13.459  0.00  0.00      MEMB  
ATOM   3031  HB  POPCM   9      -3.126  16.477  14.201  0.00  0.00      MEMB  
ATOM   3032  C2  POPCM   9      -1.555  16.334  12.792  0.00  0.00      MEMB  
ATOM   3033  HS  POPCM   9      -1.375  15.341  13.256  0.00  0.00      MEMB  
ATOM   3034  O21 POPCM   9      -0.364  17.079  12.424  0.00  0.00      MEMB  
ATOM   3035  C21 POPCM   9       0.741  16.707  13.056  0.00  0.00      MEMB  
ATOM   3036  O22 POPCM   9       0.789  15.853  13.893  0.00  0.00      MEMB  
ATOM   3037  C22 POPCM   9       1.927  17.479  12.600  0.00  0.00      MEMB  
ATOM   3038  H2R POPCM   9       2.678  17.459  13.419  0.00  0.00      MEMB  
ATOM   3039  H2S POPCM   9       1.598  18.486  12.267  0.00  0.00      MEMB  
ATOM   3040  C3  POPCM   9      -2.392  16.168  11.485  0.00  0.00      MEMB  
ATOM   3041  HX  POPCM   9      -2.867  17.162  11.338  0.00  0.00      MEMB  
ATOM   3042  HY  POPCM   9      -3.215  15.439  11.645  0.00  0.00      MEMB  
ATOM   3043  O31 POPCM   9      -1.660  15.757  10.249  0.00  0.00      MEMB  
ATOM   3044  C31 POPCM   9      -1.478  14.425  10.150  0.00  0.00      MEMB  
ATOM   3045  O32 POPCM   9      -1.621  13.631  11.044  0.00  0.00      MEMB  
ATOM   3046  C32 POPCM   9      -0.925  14.112   8.831  0.00  0.00      MEMB  
ATOM   3047  H2X POPCM   9       0.168  13.971   8.970  0.00  0.00      MEMB  
ATOM   3048  H2Y POPCM   9      -1.182  14.954   8.154  0.00  0.00      MEMB  
ATOM   3049  C23 POPCM   9       2.649  16.707  11.486  0.00  0.00      MEMB  
ATOM   3050  H3R POPCM   9       2.836  15.675  11.854  0.00  0.00      MEMB  
ATOM   3051  H3S POPCM   9       3.610  17.263  11.530  0.00  0.00      MEMB  
ATOM   3052  C24 POPCM   9       1.931  16.764  10.148  0.00  0.00      MEMB  
ATOM   3053  H4R POPCM   9       1.609  17.812   9.967  0.00  0.00      MEMB  
ATOM   3054  H4S POPCM   9       0.975  16.198  10.157  0.00  0.00      MEMB  
ATOM   3055  C25 POPCM   9       2.880  16.299   9.019  0.00  0.00      MEMB  
ATOM   3056  H5R POPCM   9       3.293  15.290   9.231  0.00  0.00      MEMB  
ATOM   3057  H5S POPCM   9       3.753  16.978   8.912  0.00  0.00      MEMB  
ATOM   3058  C26 POPCM   9       2.126  16.334   7.699  0.00  0.00      MEMB  
ATOM   3059  H6R POPCM   9       1.683  17.275   7.308  0.00  0.00      MEMB  
ATOM   3060  H6S POPCM   9       1.252  15.653   7.612  0.00  0.00      MEMB  
ATOM   3061  C27 POPCM   9       3.159  15.862   6.650  0.00  0.00      MEMB  
ATOM   3062  H7R POPCM   9       3.459  14.805   6.814  0.00  0.00      MEMB  
ATOM   3063  H7S POPCM   9       4.062  16.507   6.706  0.00  0.00      MEMB  
ATOM   3064  C28 POPCM   9       2.524  15.964   5.275  0.00  0.00      MEMB  
ATOM   3065  H8R POPCM   9       3.333  15.692   4.563  0.00  0.00      MEMB  
ATOM   3066  H8S POPCM   9       2.185  16.976   4.965  0.00  0.00      MEMB  
ATOM   3067  C29 POPCM   9       1.370  14.988   4.991  0.00  0.00      MEMB  
ATOM   3068  H91 POPCM   9       1.721  13.988   5.284  0.00  0.00      MEMB  
ATOM   3069 C210 POPCM   9       0.162  15.202   4.502  0.00  0.00      MEMB  
ATOM   3070 H101 POPCM   9      -0.503  14.325   4.498  0.00  0.00      MEMB  
ATOM   3071 C211 POPCM   9      -0.581  16.479   4.214  0.00  0.00      MEMB  
ATOM   3072 H11R POPCM   9      -0.032  17.334   4.664  0.00  0.00      MEMB  
ATOM   3073 H11S POPCM   9      -1.595  16.429   4.665  0.00  0.00      MEMB  
ATOM   3074 C212 POPCM   9      -0.984  16.577   2.722  0.00  0.00      MEMB  
ATOM   3075 H12R POPCM   9      -1.373  15.561   2.500  0.00  0.00      MEMB  
ATOM   3076 H12S POPCM   9      -0.008  16.787   2.235  0.00  0.00      MEMB  
ATOM   3077 C213 POPCM   9      -1.952  17.691   2.426  0.00  0.00      MEMB  
ATOM   3078 H13R POPCM   9      -1.771  18.562   3.091  0.00  0.00      MEMB  
ATOM   3079 H13S POPCM   9      -2.973  17.254   2.414  0.00  0.00      MEMB  
ATOM   3080 C214 POPCM   9      -1.726  18.234   0.964  0.00  0.00      MEMB  
ATOM   3081 H14R POPCM   9      -0.821  18.875   0.915  0.00  0.00      MEMB  
ATOM   3082 H14S POPCM   9      -2.547  18.947   0.737  0.00  0.00      MEMB  
ATOM   3083 C215 POPCM   9      -1.769  17.205  -0.144  0.00  0.00      MEMB  
ATOM   3084 H15R POPCM   9      -2.765  16.726  -0.261  0.00  0.00      MEMB  
ATOM   3085 H15S POPCM   9      -1.086  16.365   0.106  0.00  0.00      MEMB  
ATOM   3086 C216 POPCM   9      -1.472  17.820  -1.530  0.00  0.00      MEMB  
ATOM   3087 H16R POPCM   9      -0.481  18.323  -1.538  0.00  0.00      MEMB  
ATOM   3088 H16S POPCM   9      -2.181  18.648  -1.743  0.00  0.00      MEMB  
ATOM   3089 C217 POPCM   9      -1.602  16.847  -2.723  0.00  0.00      MEMB  
ATOM   3090 H17R POPCM   9      -2.373  16.074  -2.518  0.00  0.00      MEMB  
ATOM   3091 H17S POPCM   9      -0.691  16.220  -2.828  0.00  0.00      MEMB  
ATOM   3092 C218 POPCM   9      -1.888  17.388  -4.189  0.00  0.00      MEMB  
ATOM   3093 H18R POPCM   9      -1.769  16.606  -4.968  0.00  0.00      MEMB  
ATOM   3094 H18S POPCM   9      -1.087  18.128  -4.402  0.00  0.00      MEMB  
ATOM   3095 H18T POPCM   9      -2.896  17.842  -4.298  0.00  0.00      MEMB  
ATOM   3096  C33 POPCM   9      -1.488  12.868   8.065  0.00  0.00      MEMB  
ATOM   3097  H3X POPCM   9      -1.845  12.113   8.798  0.00  0.00      MEMB  
ATOM   3098  H3Y POPCM   9      -0.808  12.434   7.301  0.00  0.00      MEMB  
ATOM   3099  C34 POPCM   9      -2.783  13.210   7.263  0.00  0.00      MEMB  
ATOM   3100  H4X POPCM   9      -2.465  14.056   6.617  0.00  0.00      MEMB  
ATOM   3101  H4Y POPCM   9      -3.496  13.604   8.018  0.00  0.00      MEMB  
ATOM   3102  C35 POPCM   9      -3.427  12.066   6.463  0.00  0.00      MEMB  
ATOM   3103  H5X POPCM   9      -3.400  11.121   7.047  0.00  0.00      MEMB  
ATOM   3104  H5Y POPCM   9      -2.766  11.962   5.576  0.00  0.00      MEMB  
ATOM   3105  C36 POPCM   9      -4.850  12.371   6.088  0.00  0.00      MEMB  
ATOM   3106  H6X POPCM   9      -5.027  13.331   5.559  0.00  0.00      MEMB  
ATOM   3107  H6Y POPCM   9      -5.359  12.477   7.070  0.00  0.00      MEMB  
ATOM   3108  C37 POPCM   9      -5.457  11.165   5.330  0.00  0.00      MEMB  
ATOM   3109  H7X POPCM   9      -5.105  10.261   5.871  0.00  0.00      MEMB  
ATOM   3110  H7Y POPCM   9      -4.980  11.068   4.332  0.00  0.00      MEMB  
ATOM   3111  C38 POPCM   9      -6.982  11.192   5.201  0.00  0.00      MEMB  
ATOM   3112  H8X POPCM   9      -7.237  12.213   4.845  0.00  0.00      MEMB  
ATOM   3113  H8Y POPCM   9      -7.461  11.135   6.202  0.00  0.00      MEMB  
ATOM   3114  C39 POPCM   9      -7.553  10.125   4.248  0.00  0.00      MEMB  
ATOM   3115  H9X POPCM   9      -8.646   9.930   4.279  0.00  0.00      MEMB  
ATOM   3116  H9Y POPCM   9      -7.051   9.211   4.630  0.00  0.00      MEMB  
ATOM   3117 C310 POPCM   9      -7.175  10.243   2.758  0.00  0.00      MEMB  
ATOM   3118 H10X POPCM   9      -6.072  10.339   2.668  0.00  0.00      MEMB  
ATOM   3119 H10Y POPCM   9      -7.624  11.063   2.157  0.00  0.00      MEMB  
ATOM   3120 C311 POPCM   9      -7.509   8.817   2.132  0.00  0.00      MEMB  
ATOM   3121 H11X POPCM   9      -8.581   8.621   2.352  0.00  0.00      MEMB  
ATOM   3122 H11Y POPCM   9      -7.030   8.100   2.832  0.00  0.00      MEMB  
ATOM   3123 C312 POPCM   9      -7.087   8.587   0.687  0.00  0.00      MEMB  
ATOM   3124 H12X POPCM   9      -7.539   7.604   0.433  0.00  0.00      MEMB  
ATOM   3125 H12Y POPCM   9      -5.986   8.450   0.633  0.00  0.00      MEMB  
ATOM   3126 C313 POPCM   9      -7.720   9.569  -0.325  0.00  0.00      MEMB  
ATOM   3127 H13X POPCM   9      -7.254  10.577  -0.301  0.00  0.00      MEMB  
ATOM   3128 H13Y POPCM   9      -8.783   9.650  -0.015  0.00  0.00      MEMB  
ATOM   3129 C314 POPCM   9      -7.793   9.037  -1.763  0.00  0.00      MEMB  
ATOM   3130 H14X POPCM   9      -8.520   8.205  -1.882  0.00  0.00      MEMB  
ATOM   3131 H14Y POPCM   9      -6.822   8.551  -1.998  0.00  0.00      MEMB  
ATOM   3132 C315 POPCM   9      -8.179  10.181  -2.731  0.00  0.00      MEMB  
ATOM   3133 H15X POPCM   9      -7.314  10.878  -2.734  0.00  0.00      MEMB  
ATOM   3134 H15Y POPCM   9      -9.121  10.694  -2.442  0.00  0.00      MEMB  
ATOM   3135 C316 POPCM   9      -8.370   9.769  -4.241  0.00  0.00      MEMB  
ATOM   3136 H16X POPCM   9      -7.386   9.639  -4.740  0.00  0.00      MEMB  
ATOM   3137 H16Y POPCM   9      -8.877  10.613  -4.756  0.00  0.00      MEMB  
ATOM   3138 H16Z POPCM   9      -8.989   8.861  -4.406  0.00  0.00      MEMB  
ATOM   3139  N   POPCM  10      37.085  -7.486  21.959  0.00  0.00      MEMB  
ATOM   3140  C12 POPCM  10      36.377  -8.229  20.807  0.00  0.00      MEMB  
ATOM   3141 H12A POPCM  10      35.801  -9.082  21.136  0.00  0.00      MEMB  
ATOM   3142 H12B POPCM  10      37.146  -8.643  20.172  0.00  0.00      MEMB  
ATOM   3143  C13 POPCM  10      36.083  -6.820  22.896  0.00  0.00      MEMB  
ATOM   3144 H13A POPCM  10      36.582  -6.304  23.703  0.00  0.00      MEMB  
ATOM   3145 H13B POPCM  10      35.484  -6.098  22.360  0.00  0.00      MEMB  
ATOM   3146 H13C POPCM  10      35.516  -7.577  23.417  0.00  0.00      MEMB  
ATOM   3147  C14 POPCM  10      37.834  -8.547  22.705  0.00  0.00      MEMB  
ATOM   3148 H14A POPCM  10      38.548  -9.018  22.046  0.00  0.00      MEMB  
ATOM   3149 H14B POPCM  10      38.533  -8.101  23.396  0.00  0.00      MEMB  
ATOM   3150 H14C POPCM  10      37.192  -9.300  23.139  0.00  0.00      MEMB  
ATOM   3151  C15 POPCM  10      38.046  -6.418  21.659  0.00  0.00      MEMB  
ATOM   3152 H15A POPCM  10      38.422  -6.074  22.612  0.00  0.00      MEMB  
ATOM   3153 H15B POPCM  10      37.466  -5.584  21.293  0.00  0.00      MEMB  
ATOM   3154 H15C POPCM  10      38.768  -6.793  20.949  0.00  0.00      MEMB  
ATOM   3155  C11 POPCM  10      35.419  -7.524  19.810  0.00  0.00      MEMB  
ATOM   3156 H11A POPCM  10      35.097  -8.194  18.985  0.00  0.00      MEMB  
ATOM   3157 H11B POPCM  10      36.008  -6.678  19.395  0.00  0.00      MEMB  
ATOM   3158  P   POPCM  10      33.600  -5.604  20.210  0.00  0.00      MEMB  
ATOM   3159  O13 POPCM  10      34.118  -4.952  19.056  0.00  0.00      MEMB  
ATOM   3160  O14 POPCM  10      33.911  -4.824  21.439  0.00  0.00      MEMB  
ATOM   3161  O12 POPCM  10      34.253  -7.028  20.410  0.00  0.00      MEMB  
ATOM   3162  O11 POPCM  10      32.055  -5.843  20.118  0.00  0.00      MEMB  
ATOM   3163  C1  POPCM  10      31.516  -7.010  19.427  0.00  0.00      MEMB  
ATOM   3164  HA  POPCM  10      30.406  -7.009  19.393  0.00  0.00      MEMB  
ATOM   3165  HB  POPCM  10      31.891  -7.973  19.837  0.00  0.00      MEMB  
ATOM   3166  C2  POPCM  10      31.842  -7.055  17.886  0.00  0.00      MEMB  
ATOM   3167  HS  POPCM  10      32.946  -6.971  17.801  0.00  0.00      MEMB  
ATOM   3168  O21 POPCM  10      31.094  -5.947  17.269  0.00  0.00      MEMB  
ATOM   3169  C21 POPCM  10      31.708  -5.355  16.205  0.00  0.00      MEMB  
ATOM   3170  O22 POPCM  10      32.691  -5.780  15.629  0.00  0.00      MEMB  
ATOM   3171  C22 POPCM  10      30.915  -4.184  15.780  0.00  0.00      MEMB  
ATOM   3172  H2R POPCM  10      31.458  -3.323  16.226  0.00  0.00      MEMB  
ATOM   3173  H2S POPCM  10      29.889  -4.116  16.201  0.00  0.00      MEMB  
ATOM   3174  C3  POPCM  10      31.388  -8.399  17.228  0.00  0.00      MEMB  
ATOM   3175  HX  POPCM  10      30.340  -8.541  17.570  0.00  0.00      MEMB  
ATOM   3176  HY  POPCM  10      32.068  -9.172  17.647  0.00  0.00      MEMB  
ATOM   3177  O31 POPCM  10      31.317  -8.362  15.817  0.00  0.00      MEMB  
ATOM   3178  C31 POPCM  10      32.409  -8.737  15.114  0.00  0.00      MEMB  
ATOM   3179  O32 POPCM  10      33.406  -9.140  15.714  0.00  0.00      MEMB  
ATOM   3180  C32 POPCM  10      32.199  -8.645  13.641  0.00  0.00      MEMB  
ATOM   3181  H2X POPCM  10      31.722  -7.672  13.395  0.00  0.00      MEMB  
ATOM   3182  H2Y POPCM  10      31.403  -9.348  13.314  0.00  0.00      MEMB  
ATOM   3183  C23 POPCM  10      30.810  -4.057  14.214  0.00  0.00      MEMB  
ATOM   3184  H3R POPCM  10      31.805  -4.302  13.785  0.00  0.00      MEMB  
ATOM   3185  H3S POPCM  10      30.551  -3.059  13.801  0.00  0.00      MEMB  
ATOM   3186  C24 POPCM  10      29.806  -5.031  13.523  0.00  0.00      MEMB  
ATOM   3187  H4R POPCM  10      28.751  -4.728  13.695  0.00  0.00      MEMB  
ATOM   3188  H4S POPCM  10      29.889  -6.046  13.967  0.00  0.00      MEMB  
ATOM   3189  C25 POPCM  10      30.025  -5.239  11.938  0.00  0.00      MEMB  
ATOM   3190  H5R POPCM  10      31.074  -4.924  11.754  0.00  0.00      MEMB  
ATOM   3191  H5S POPCM  10      29.336  -4.498  11.479  0.00  0.00      MEMB  
ATOM   3192  C26 POPCM  10      29.767  -6.629  11.318  0.00  0.00      MEMB  
ATOM   3193  H6R POPCM  10      30.166  -7.422  11.987  0.00  0.00      MEMB  
ATOM   3194  H6S POPCM  10      30.309  -6.691  10.350  0.00  0.00      MEMB  
ATOM   3195  C27 POPCM  10      28.263  -6.880  11.081  0.00  0.00      MEMB  
ATOM   3196  H7R POPCM  10      27.965  -6.024  10.438  0.00  0.00      MEMB  
ATOM   3197  H7S POPCM  10      27.794  -6.779  12.083  0.00  0.00      MEMB  
ATOM   3198  C28 POPCM  10      27.847  -8.208  10.428  0.00  0.00      MEMB  
ATOM   3199  H8R POPCM  10      28.449  -8.260   9.496  0.00  0.00      MEMB  
ATOM   3200  H8S POPCM  10      26.827  -8.014  10.031  0.00  0.00      MEMB  
ATOM   3201  C29 POPCM  10      27.989  -9.500  11.197  0.00  0.00      MEMB  
ATOM   3202  H91 POPCM  10      27.658  -9.533  12.246  0.00  0.00      MEMB  
ATOM   3203 C210 POPCM  10      28.749 -10.581  10.799  0.00  0.00      MEMB  
ATOM   3204 H101 POPCM  10      28.760 -11.424  11.507  0.00  0.00      MEMB  
ATOM   3205 C211 POPCM  10      29.533 -10.838   9.548  0.00  0.00      MEMB  
ATOM   3206 H11R POPCM  10      30.620 -10.949   9.749  0.00  0.00      MEMB  
ATOM   3207 H11S POPCM  10      29.336  -9.951   8.908  0.00  0.00      MEMB  
ATOM   3208 C212 POPCM  10      29.090 -12.111   8.857  0.00  0.00      MEMB  
ATOM   3209 H12R POPCM  10      29.660 -12.213   7.908  0.00  0.00      MEMB  
ATOM   3210 H12S POPCM  10      28.082 -11.838   8.478  0.00  0.00      MEMB  
ATOM   3211 C213 POPCM  10      29.299 -13.406   9.696  0.00  0.00      MEMB  
ATOM   3212 H13R POPCM  10      28.716 -13.482  10.638  0.00  0.00      MEMB  
ATOM   3213 H13S POPCM  10      30.359 -13.494  10.015  0.00  0.00      MEMB  
ATOM   3214 C214 POPCM  10      28.963 -14.755   8.932  0.00  0.00      MEMB  
ATOM   3215 H14R POPCM  10      27.855 -14.741   9.020  0.00  0.00      MEMB  
ATOM   3216 H14S POPCM  10      29.259 -15.617   9.566  0.00  0.00      MEMB  
ATOM   3217 C215 POPCM  10      29.447 -14.910   7.422  0.00  0.00      MEMB  
ATOM   3218 H15R POPCM  10      29.881 -15.920   7.261  0.00  0.00      MEMB  
ATOM   3219 H15S POPCM  10      30.253 -14.181   7.192  0.00  0.00      MEMB  
ATOM   3220 C216 POPCM  10      28.392 -14.571   6.372  0.00  0.00      MEMB  
ATOM   3221 H16R POPCM  10      28.130 -13.491   6.399  0.00  0.00      MEMB  
ATOM   3222 H16S POPCM  10      27.496 -15.181   6.613  0.00  0.00      MEMB  
ATOM   3223 C217 POPCM  10      28.786 -14.870   4.879  0.00  0.00      MEMB  
ATOM   3224 H17R POPCM  10      29.027 -15.950   4.782  0.00  0.00      MEMB  
ATOM   3225 H17S POPCM  10      29.714 -14.404   4.484  0.00  0.00      MEMB  
ATOM   3226 C218 POPCM  10      27.566 -14.647   3.905  0.00  0.00      MEMB  
ATOM   3227 H18R POPCM  10      26.731 -15.336   4.154  0.00  0.00      MEMB  
ATOM   3228 H18S POPCM  10      27.835 -14.859   2.848  0.00  0.00      MEMB  
ATOM   3229 H18T POPCM  10      27.067 -13.658   3.993  0.00  0.00      MEMB  
ATOM   3230  C33 POPCM  10      33.426  -8.907  12.785  0.00  0.00      MEMB  
ATOM   3231  H3X POPCM  10      33.573  -9.997  12.942  0.00  0.00      MEMB  
ATOM   3232  H3Y POPCM  10      34.323  -8.355  13.139  0.00  0.00      MEMB  
ATOM   3233  C34 POPCM  10      33.287  -8.450  11.317  0.00  0.00      MEMB  
ATOM   3234  H4X POPCM  10      32.926  -7.400  11.270  0.00  0.00      MEMB  
ATOM   3235  H4Y POPCM  10      32.648  -9.182  10.778  0.00  0.00      MEMB  
ATOM   3236  C35 POPCM  10      34.623  -8.485  10.516  0.00  0.00      MEMB  
ATOM   3237  H5X POPCM  10      35.006  -9.523  10.423  0.00  0.00      MEMB  
ATOM   3238  H5Y POPCM  10      35.292  -7.926  11.204  0.00  0.00      MEMB  
ATOM   3239  C36 POPCM  10      34.514  -7.763   9.164  0.00  0.00      MEMB  
ATOM   3240  H6X POPCM  10      35.474  -7.817   8.607  0.00  0.00      MEMB  
ATOM   3241  H6Y POPCM  10      34.213  -6.703   9.307  0.00  0.00      MEMB  
ATOM   3242  C37 POPCM  10      33.534  -8.486   8.175  0.00  0.00      MEMB  
ATOM   3243  H7X POPCM  10      33.906  -8.058   7.220  0.00  0.00      MEMB  
ATOM   3244  H7Y POPCM  10      32.458  -8.241   8.305  0.00  0.00      MEMB  
ATOM   3245  C38 POPCM  10      33.694 -10.001   8.050  0.00  0.00      MEMB  
ATOM   3246  H8X POPCM  10      33.582 -10.411   9.077  0.00  0.00      MEMB  
ATOM   3247  H8Y POPCM  10      34.728 -10.256   7.732  0.00  0.00      MEMB  
ATOM   3248  C39 POPCM  10      32.659 -10.668   7.214  0.00  0.00      MEMB  
ATOM   3249  H9X POPCM  10      31.635 -10.339   7.490  0.00  0.00      MEMB  
ATOM   3250  H9Y POPCM  10      32.711 -11.745   7.485  0.00  0.00      MEMB  
ATOM   3251 C310 POPCM  10      32.763 -10.505   5.661  0.00  0.00      MEMB  
ATOM   3252 H10X POPCM  10      32.645  -9.434   5.394  0.00  0.00      MEMB  
ATOM   3253 H10Y POPCM  10      31.908 -11.049   5.205  0.00  0.00      MEMB  
ATOM   3254 C311 POPCM  10      34.103 -11.035   5.167  0.00  0.00      MEMB  
ATOM   3255 H11X POPCM  10      34.480 -11.978   5.620  0.00  0.00      MEMB  
ATOM   3256 H11Y POPCM  10      34.737 -10.225   5.587  0.00  0.00      MEMB  
ATOM   3257 C312 POPCM  10      34.299 -11.131   3.719  0.00  0.00      MEMB  
ATOM   3258 H12X POPCM  10      34.111 -10.241   3.082  0.00  0.00      MEMB  
ATOM   3259 H12Y POPCM  10      33.673 -11.916   3.244  0.00  0.00      MEMB  
ATOM   3260 C313 POPCM  10      35.734 -11.598   3.410  0.00  0.00      MEMB  
ATOM   3261 H13X POPCM  10      35.819 -12.611   3.859  0.00  0.00      MEMB  
ATOM   3262 H13Y POPCM  10      36.525 -10.991   3.902  0.00  0.00      MEMB  
ATOM   3263 C314 POPCM  10      35.919 -11.738   1.882  0.00  0.00      MEMB  
ATOM   3264 H14X POPCM  10      36.991 -11.924   1.656  0.00  0.00      MEMB  
ATOM   3265 H14Y POPCM  10      35.872 -10.707   1.472  0.00  0.00      MEMB  
ATOM   3266 C315 POPCM  10      34.989 -12.696   1.222  0.00  0.00      MEMB  
ATOM   3267 H15X POPCM  10      33.929 -12.422   1.412  0.00  0.00      MEMB  
ATOM   3268 H15Y POPCM  10      35.050 -13.761   1.533  0.00  0.00      MEMB  
ATOM   3269 C316 POPCM  10      35.313 -12.593  -0.300  0.00  0.00      MEMB  
ATOM   3270 H16X POPCM  10      34.468 -12.931  -0.936  0.00  0.00      MEMB  
ATOM   3271 H16Y POPCM  10      36.141 -13.283  -0.570  0.00  0.00      MEMB  
ATOM   3272 H16Z POPCM  10      35.637 -11.585  -0.636  0.00  0.00      MEMB  
ATOM   3273  N   POPCM  11      22.980  31.410  12.122  0.00  0.00      MEMB  
ATOM   3274  C12 POPCM  11      22.208  30.603  13.163  0.00  0.00      MEMB  
ATOM   3275 H12A POPCM  11      21.430  31.210  13.602  0.00  0.00      MEMB  
ATOM   3276 H12B POPCM  11      22.888  30.399  13.976  0.00  0.00      MEMB  
ATOM   3277  C13 POPCM  11      23.311  32.777  12.699  0.00  0.00      MEMB  
ATOM   3278 H13A POPCM  11      22.501  33.403  13.041  0.00  0.00      MEMB  
ATOM   3279 H13B POPCM  11      23.977  32.684  13.544  0.00  0.00      MEMB  
ATOM   3280 H13C POPCM  11      23.832  33.396  11.984  0.00  0.00      MEMB  
ATOM   3281  C14 POPCM  11      24.193  30.752  11.713  0.00  0.00      MEMB  
ATOM   3282 H14A POPCM  11      24.772  30.327  12.519  0.00  0.00      MEMB  
ATOM   3283 H14B POPCM  11      24.073  29.965  10.983  0.00  0.00      MEMB  
ATOM   3284 H14C POPCM  11      24.787  31.497  11.204  0.00  0.00      MEMB  
ATOM   3285  C15 POPCM  11      22.007  31.679  10.923  0.00  0.00      MEMB  
ATOM   3286 H15A POPCM  11      21.373  32.521  11.157  0.00  0.00      MEMB  
ATOM   3287 H15B POPCM  11      21.466  30.779  10.669  0.00  0.00      MEMB  
ATOM   3288 H15C POPCM  11      22.494  31.974  10.006  0.00  0.00      MEMB  
ATOM   3289  C11 POPCM  11      21.429  29.261  12.725  0.00  0.00      MEMB  
ATOM   3290 H11A POPCM  11      21.337  28.504  13.533  0.00  0.00      MEMB  
ATOM   3291 H11B POPCM  11      22.163  28.925  11.962  0.00  0.00      MEMB  
ATOM   3292  P   POPCM  11      18.941  30.012  13.024  0.00  0.00      MEMB  
ATOM   3293  O13 POPCM  11      18.790  31.426  13.415  0.00  0.00      MEMB  
ATOM   3294  O14 POPCM  11      18.927  28.986  14.136  0.00  0.00      MEMB  
ATOM   3295  O12 POPCM  11      20.221  29.771  12.163  0.00  0.00      MEMB  
ATOM   3296  O11 POPCM  11      17.675  29.640  12.164  0.00  0.00      MEMB  
ATOM   3297  C1  POPCM  11      17.834  29.081  10.915  0.00  0.00      MEMB  
ATOM   3298  HA  POPCM  11      16.831  28.663  10.680  0.00  0.00      MEMB  
ATOM   3299  HB  POPCM  11      18.604  28.284  10.996  0.00  0.00      MEMB  
ATOM   3300  C2  POPCM  11      18.248  30.078   9.857  0.00  0.00      MEMB  
ATOM   3301  HS  POPCM  11      19.194  30.510  10.249  0.00  0.00      MEMB  
ATOM   3302  O21 POPCM  11      17.202  31.072   9.755  0.00  0.00      MEMB  
ATOM   3303  C21 POPCM  11      17.465  32.223   9.204  0.00  0.00      MEMB  
ATOM   3304  O22 POPCM  11      18.447  32.640   8.596  0.00  0.00      MEMB  
ATOM   3305  C22 POPCM  11      16.099  32.858   9.266  0.00  0.00      MEMB  
ATOM   3306  H2R POPCM  11      15.931  33.029  10.351  0.00  0.00      MEMB  
ATOM   3307  H2S POPCM  11      15.362  32.130   8.864  0.00  0.00      MEMB  
ATOM   3308  C3  POPCM  11      18.562  29.464   8.463  0.00  0.00      MEMB  
ATOM   3309  HX  POPCM  11      19.014  30.199   7.763  0.00  0.00      MEMB  
ATOM   3310  HY  POPCM  11      17.631  29.100   7.979  0.00  0.00      MEMB  
ATOM   3311  O31 POPCM  11      19.450  28.277   8.581  0.00  0.00      MEMB  
ATOM   3312  C31 POPCM  11      20.761  28.486   8.557  0.00  0.00      MEMB  
ATOM   3313  O32 POPCM  11      21.299  29.576   8.359  0.00  0.00      MEMB  
ATOM   3314  C32 POPCM  11      21.476  27.108   8.684  0.00  0.00      MEMB  
ATOM   3315  H2X POPCM  11      21.114  26.490   7.835  0.00  0.00      MEMB  
ATOM   3316  H2Y POPCM  11      21.122  26.620   9.618  0.00  0.00      MEMB  
ATOM   3317  C23 POPCM  11      16.033  34.141   8.393  0.00  0.00      MEMB  
ATOM   3318  H3R POPCM  11      16.916  34.764   8.651  0.00  0.00      MEMB  
ATOM   3319  H3S POPCM  11      15.073  34.661   8.600  0.00  0.00      MEMB  
ATOM   3320  C24 POPCM  11      16.061  33.795   6.912  0.00  0.00      MEMB  
ATOM   3321  H4R POPCM  11      16.863  33.077   6.636  0.00  0.00      MEMB  
ATOM   3322  H4S POPCM  11      16.276  34.753   6.393  0.00  0.00      MEMB  
ATOM   3323  C25 POPCM  11      14.770  33.148   6.422  0.00  0.00      MEMB  
ATOM   3324  H5R POPCM  11      13.914  33.503   7.034  0.00  0.00      MEMB  
ATOM   3325  H5S POPCM  11      14.970  32.086   6.683  0.00  0.00      MEMB  
ATOM   3326  C26 POPCM  11      14.488  33.490   4.953  0.00  0.00      MEMB  
ATOM   3327  H6R POPCM  11      14.973  32.829   4.204  0.00  0.00      MEMB  
ATOM   3328  H6S POPCM  11      14.706  34.569   4.798  0.00  0.00      MEMB  
ATOM   3329  C27 POPCM  11      12.980  33.188   4.665  0.00  0.00      MEMB  
ATOM   3330  H7R POPCM  11      12.379  33.718   5.434  0.00  0.00      MEMB  
ATOM   3331  H7S POPCM  11      12.662  32.154   4.920  0.00  0.00      MEMB  
ATOM   3332  C28 POPCM  11      12.451  33.588   3.229  0.00  0.00      MEMB  
ATOM   3333  H8R POPCM  11      12.780  34.647   3.287  0.00  0.00      MEMB  
ATOM   3334  H8S POPCM  11      11.361  33.493   3.038  0.00  0.00      MEMB  
ATOM   3335  C29 POPCM  11      13.092  32.930   2.053  0.00  0.00      MEMB  
ATOM   3336  H91 POPCM  11      14.047  32.410   2.222  0.00  0.00      MEMB  
ATOM   3337 C210 POPCM  11      12.584  32.735   0.775  0.00  0.00      MEMB  
ATOM   3338 H101 POPCM  11      13.198  32.237   0.009  0.00  0.00      MEMB  
ATOM   3339 C211 POPCM  11      11.281  33.331   0.247  0.00  0.00      MEMB  
ATOM   3340 H11R POPCM  11      11.647  33.947  -0.602  0.00  0.00      MEMB  
ATOM   3341 H11S POPCM  11      10.810  34.077   0.921  0.00  0.00      MEMB  
ATOM   3342 C212 POPCM  11      10.291  32.268  -0.252  0.00  0.00      MEMB  
ATOM   3343 H12R POPCM  11      10.905  31.665  -0.955  0.00  0.00      MEMB  
ATOM   3344 H12S POPCM  11       9.544  32.774  -0.900  0.00  0.00      MEMB  
ATOM   3345 C213 POPCM  11       9.607  31.536   0.864  0.00  0.00      MEMB  
ATOM   3346 H13R POPCM  11      10.305  31.337   1.705  0.00  0.00      MEMB  
ATOM   3347 H13S POPCM  11       9.178  30.598   0.451  0.00  0.00      MEMB  
ATOM   3348 C214 POPCM  11       8.401  32.402   1.355  0.00  0.00      MEMB  
ATOM   3349 H14R POPCM  11       7.718  32.863   0.610  0.00  0.00      MEMB  
ATOM   3350 H14S POPCM  11       8.784  33.210   2.014  0.00  0.00      MEMB  
ATOM   3351 C215 POPCM  11       7.388  31.588   2.252  0.00  0.00      MEMB  
ATOM   3352 H15R POPCM  11       6.766  31.015   1.532  0.00  0.00      MEMB  
ATOM   3353 H15S POPCM  11       6.766  32.258   2.882  0.00  0.00      MEMB  
ATOM   3354 C216 POPCM  11       7.978  30.662   3.308  0.00  0.00      MEMB  
ATOM   3355 H16R POPCM  11       8.565  29.880   2.781  0.00  0.00      MEMB  
ATOM   3356 H16S POPCM  11       7.126  30.277   3.909  0.00  0.00      MEMB  
ATOM   3357 C217 POPCM  11       8.959  31.274   4.308  0.00  0.00      MEMB  
ATOM   3358 H17R POPCM  11       8.403  32.164   4.673  0.00  0.00      MEMB  
ATOM   3359 H17S POPCM  11       9.905  31.675   3.885  0.00  0.00      MEMB  
ATOM   3360 C218 POPCM  11       9.262  30.333   5.459  0.00  0.00      MEMB  
ATOM   3361 H18R POPCM  11       9.217  30.899   6.414  0.00  0.00      MEMB  
ATOM   3362 H18S POPCM  11      10.185  29.736   5.300  0.00  0.00      MEMB  
ATOM   3363 H18T POPCM  11       8.531  29.498   5.412  0.00  0.00      MEMB  
ATOM   3364  C33 POPCM  11      22.989  27.144   8.542  0.00  0.00      MEMB  
ATOM   3365  H3X POPCM  11      23.370  26.110   8.682  0.00  0.00      MEMB  
ATOM   3366  H3Y POPCM  11      23.335  27.724   9.424  0.00  0.00      MEMB  
ATOM   3367  C34 POPCM  11      23.476  27.712   7.192  0.00  0.00      MEMB  
ATOM   3368  H4X POPCM  11      23.235  28.792   7.295  0.00  0.00      MEMB  
ATOM   3369  H4Y POPCM  11      22.846  27.273   6.389  0.00  0.00      MEMB  
ATOM   3370  C35 POPCM  11      24.948  27.569   6.993  0.00  0.00      MEMB  
ATOM   3371  H5X POPCM  11      25.281  26.563   7.326  0.00  0.00      MEMB  
ATOM   3372  H5Y POPCM  11      25.436  28.227   7.744  0.00  0.00      MEMB  
ATOM   3373  C36 POPCM  11      25.431  27.957   5.554  0.00  0.00      MEMB  
ATOM   3374  H6X POPCM  11      24.842  27.317   4.863  0.00  0.00      MEMB  
ATOM   3375  H6Y POPCM  11      26.485  27.638   5.408  0.00  0.00      MEMB  
ATOM   3376  C37 POPCM  11      25.359  29.463   5.227  0.00  0.00      MEMB  
ATOM   3377  H7X POPCM  11      26.310  29.939   5.549  0.00  0.00      MEMB  
ATOM   3378  H7Y POPCM  11      24.524  29.979   5.747  0.00  0.00      MEMB  
ATOM   3379  C38 POPCM  11      25.326  29.633   3.704  0.00  0.00      MEMB  
ATOM   3380  H8X POPCM  11      24.319  29.262   3.415  0.00  0.00      MEMB  
ATOM   3381  H8Y POPCM  11      26.008  28.906   3.212  0.00  0.00      MEMB  
ATOM   3382  C39 POPCM  11      25.363  31.082   3.176  0.00  0.00      MEMB  
ATOM   3383  H9X POPCM  11      26.257  31.563   3.626  0.00  0.00      MEMB  
ATOM   3384  H9Y POPCM  11      24.518  31.641   3.630  0.00  0.00      MEMB  
ATOM   3385 C310 POPCM  11      25.384  31.192   1.640  0.00  0.00      MEMB  
ATOM   3386 H10X POPCM  11      24.554  30.637   1.153  0.00  0.00      MEMB  
ATOM   3387 H10Y POPCM  11      26.339  30.810   1.219  0.00  0.00      MEMB  
ATOM   3388 C311 POPCM  11      25.284  32.657   1.133  0.00  0.00      MEMB  
ATOM   3389 H11X POPCM  11      25.206  32.716   0.026  0.00  0.00      MEMB  
ATOM   3390 H11Y POPCM  11      26.110  33.278   1.540  0.00  0.00      MEMB  
ATOM   3391 C312 POPCM  11      23.955  33.338   1.675  0.00  0.00      MEMB  
ATOM   3392 H12X POPCM  11      24.026  33.607   2.751  0.00  0.00      MEMB  
ATOM   3393 H12Y POPCM  11      23.136  32.594   1.577  0.00  0.00      MEMB  
ATOM   3394 C313 POPCM  11      23.489  34.586   0.948  0.00  0.00      MEMB  
ATOM   3395 H13X POPCM  11      22.467  34.795   1.331  0.00  0.00      MEMB  
ATOM   3396 H13Y POPCM  11      23.392  34.393  -0.142  0.00  0.00      MEMB  
ATOM   3397 C314 POPCM  11      24.281  35.897   1.047  0.00  0.00      MEMB  
ATOM   3398 H14X POPCM  11      25.059  36.049   0.269  0.00  0.00      MEMB  
ATOM   3399 H14Y POPCM  11      24.793  35.944   2.032  0.00  0.00      MEMB  
ATOM   3400 C315 POPCM  11      23.390  37.142   1.055  0.00  0.00      MEMB  
ATOM   3401 H15X POPCM  11      22.892  37.117   0.063  0.00  0.00      MEMB  
ATOM   3402 H15Y POPCM  11      23.983  38.079   0.995  0.00  0.00      MEMB  
ATOM   3403 C316 POPCM  11      22.498  37.382   2.271  0.00  0.00      MEMB  
ATOM   3404 H16X POPCM  11      22.264  38.464   2.355  0.00  0.00      MEMB  
ATOM   3405 H16Y POPCM  11      22.854  37.048   3.270  0.00  0.00      MEMB  
ATOM   3406 H16Z POPCM  11      21.534  36.875   2.053  0.00  0.00      MEMB  
ATOM   3407  N   POPCM  12      -8.584  69.324  18.688  0.00  0.00      MEMB  
ATOM   3408  C12 POPCM  12      -8.615  70.125  19.927  0.00  0.00      MEMB  
ATOM   3409 H12A POPCM  12      -7.655  70.593  20.088  0.00  0.00      MEMB  
ATOM   3410 H12B POPCM  12      -8.750  69.463  20.770  0.00  0.00      MEMB  
ATOM   3411  C13 POPCM  12      -8.342  70.218  17.515  0.00  0.00      MEMB  
ATOM   3412 H13A POPCM  12      -8.502  69.652  16.609  0.00  0.00      MEMB  
ATOM   3413 H13B POPCM  12      -9.137  70.949  17.537  0.00  0.00      MEMB  
ATOM   3414 H13C POPCM  12      -7.355  70.657  17.505  0.00  0.00      MEMB  
ATOM   3415  C14 POPCM  12      -7.496  68.265  18.858  0.00  0.00      MEMB  
ATOM   3416 H14A POPCM  12      -7.873  67.366  19.322  0.00  0.00      MEMB  
ATOM   3417 H14B POPCM  12      -7.003  67.993  17.937  0.00  0.00      MEMB  
ATOM   3418 H14C POPCM  12      -6.685  68.636  19.467  0.00  0.00      MEMB  
ATOM   3419  C15 POPCM  12      -9.891  68.614  18.425  0.00  0.00      MEMB  
ATOM   3420 H15A POPCM  12     -10.064  67.809  19.124  0.00  0.00      MEMB  
ATOM   3421 H15B POPCM  12      -9.852  68.084  17.485  0.00  0.00      MEMB  
ATOM   3422 H15C POPCM  12     -10.684  69.344  18.496  0.00  0.00      MEMB  
ATOM   3423  C11 POPCM  12      -9.679  71.230  20.081  0.00  0.00      MEMB  
ATOM   3424 H11A POPCM  12      -9.658  71.711  21.082  0.00  0.00      MEMB  
ATOM   3425 H11B POPCM  12     -10.647  70.692  19.993  0.00  0.00      MEMB  
ATOM   3426  P   POPCM  12      -8.539  73.484  19.148  0.00  0.00      MEMB  
ATOM   3427  O13 POPCM  12      -7.131  73.143  18.778  0.00  0.00      MEMB  
ATOM   3428  O14 POPCM  12      -8.725  74.153  20.431  0.00  0.00      MEMB  
ATOM   3429  O12 POPCM  12      -9.530  72.246  19.015  0.00  0.00      MEMB  
ATOM   3430  O11 POPCM  12      -8.941  74.599  17.949  0.00  0.00      MEMB  
ATOM   3431  C1  POPCM  12      -8.342  74.599  16.655  0.00  0.00      MEMB  
ATOM   3432  HA  POPCM  12      -7.260  74.352  16.612  0.00  0.00      MEMB  
ATOM   3433  HB  POPCM  12      -8.299  75.649  16.294  0.00  0.00      MEMB  
ATOM   3434  C2  POPCM  12      -9.096  73.594  15.726  0.00  0.00      MEMB  
ATOM   3435  HS  POPCM  12      -8.850  72.580  16.109  0.00  0.00      MEMB  
ATOM   3436  O21 POPCM  12      -8.590  73.726  14.425  0.00  0.00      MEMB  
ATOM   3437  C21 POPCM  12      -7.375  73.229  14.187  0.00  0.00      MEMB  
ATOM   3438  O22 POPCM  12      -6.717  72.654  15.044  0.00  0.00      MEMB  
ATOM   3439  C22 POPCM  12      -6.923  73.356  12.715  0.00  0.00      MEMB  
ATOM   3440  H2R POPCM  12      -7.194  72.456  12.122  0.00  0.00      MEMB  
ATOM   3441  H2S POPCM  12      -5.814  73.362  12.650  0.00  0.00      MEMB  
ATOM   3442  C3  POPCM  12     -10.675  73.714  15.817  0.00  0.00      MEMB  
ATOM   3443  HX  POPCM  12     -10.911  74.795  15.716  0.00  0.00      MEMB  
ATOM   3444  HY  POPCM  12     -11.046  73.360  16.802  0.00  0.00      MEMB  
ATOM   3445  O31 POPCM  12     -11.277  72.865  14.849  0.00  0.00      MEMB  
ATOM   3446  C31 POPCM  12     -11.717  73.447  13.773  0.00  0.00      MEMB  
ATOM   3447  O32 POPCM  12     -11.493  74.574  13.429  0.00  0.00      MEMB  
ATOM   3448  C32 POPCM  12     -12.792  72.577  13.034  0.00  0.00      MEMB  
ATOM   3449  H2X POPCM  12     -13.793  73.058  13.060  0.00  0.00      MEMB  
ATOM   3450  H2Y POPCM  12     -12.884  71.607  13.568  0.00  0.00      MEMB  
ATOM   3451  C23 POPCM  12      -7.528  74.592  11.967  0.00  0.00      MEMB  
ATOM   3452  H3R POPCM  12      -7.079  75.551  12.303  0.00  0.00      MEMB  
ATOM   3453  H3S POPCM  12      -8.618  74.609  12.181  0.00  0.00      MEMB  
ATOM   3454  C24 POPCM  12      -7.337  74.484  10.447  0.00  0.00      MEMB  
ATOM   3455  H4R POPCM  12      -6.281  74.169  10.308  0.00  0.00      MEMB  
ATOM   3456  H4S POPCM  12      -7.431  75.529  10.083  0.00  0.00      MEMB  
ATOM   3457  C25 POPCM  12      -8.531  73.740   9.705  0.00  0.00      MEMB  
ATOM   3458  H5R POPCM  12      -9.440  74.363   9.848  0.00  0.00      MEMB  
ATOM   3459  H5S POPCM  12      -8.640  72.718  10.127  0.00  0.00      MEMB  
ATOM   3460  C26 POPCM  12      -8.306  73.851   8.230  0.00  0.00      MEMB  
ATOM   3461  H6R POPCM  12      -7.349  73.338   7.997  0.00  0.00      MEMB  
ATOM   3462  H6S POPCM  12      -8.044  74.913   8.036  0.00  0.00      MEMB  
ATOM   3463  C27 POPCM  12      -9.363  73.325   7.272  0.00  0.00      MEMB  
ATOM   3464  H7R POPCM  12     -10.308  73.847   7.536  0.00  0.00      MEMB  
ATOM   3465  H7S POPCM  12      -9.610  72.266   7.499  0.00  0.00      MEMB  
ATOM   3466  C28 POPCM  12      -9.028  73.645   5.773  0.00  0.00      MEMB  
ATOM   3467  H8R POPCM  12      -8.601  74.670   5.801  0.00  0.00      MEMB  
ATOM   3468  H8S POPCM  12      -9.966  73.675   5.178  0.00  0.00      MEMB  
ATOM   3469  C29 POPCM  12      -8.152  72.547   5.253  0.00  0.00      MEMB  
ATOM   3470  H91 POPCM  12      -7.125  72.560   5.645  0.00  0.00      MEMB  
ATOM   3471 C210 POPCM  12      -8.490  71.527   4.411  0.00  0.00      MEMB  
ATOM   3472 H101 POPCM  12      -7.769  70.766   4.078  0.00  0.00      MEMB  
ATOM   3473 C211 POPCM  12      -9.899  71.412   3.839  0.00  0.00      MEMB  
ATOM   3474 H11R POPCM  12     -10.658  72.080   4.301  0.00  0.00      MEMB  
ATOM   3475 H11S POPCM  12     -10.290  70.405   4.097  0.00  0.00      MEMB  
ATOM   3476 C212 POPCM  12      -9.865  71.805   2.351  0.00  0.00      MEMB  
ATOM   3477 H12R POPCM  12      -9.593  72.874   2.217  0.00  0.00      MEMB  
ATOM   3478 H12S POPCM  12     -10.885  71.708   1.921  0.00  0.00      MEMB  
ATOM   3479 C213 POPCM  12      -9.026  70.841   1.448  0.00  0.00      MEMB  
ATOM   3480 H13R POPCM  12      -9.150  69.751   1.627  0.00  0.00      MEMB  
ATOM   3481 H13S POPCM  12      -7.948  71.101   1.502  0.00  0.00      MEMB  
ATOM   3482 C214 POPCM  12      -9.334  71.083  -0.066  0.00  0.00      MEMB  
ATOM   3483 H14R POPCM  12     -10.399  70.841  -0.271  0.00  0.00      MEMB  
ATOM   3484 H14S POPCM  12      -8.692  70.477  -0.741  0.00  0.00      MEMB  
ATOM   3485 C215 POPCM  12      -9.270  72.527  -0.563  0.00  0.00      MEMB  
ATOM   3486 H15R POPCM  12      -8.194  72.758  -0.406  0.00  0.00      MEMB  
ATOM   3487 H15S POPCM  12      -9.835  73.270   0.039  0.00  0.00      MEMB  
ATOM   3488 C216 POPCM  12      -9.793  72.681  -1.984  0.00  0.00      MEMB  
ATOM   3489 H16R POPCM  12      -9.475  71.852  -2.652  0.00  0.00      MEMB  
ATOM   3490 H16S POPCM  12      -9.318  73.599  -2.392  0.00  0.00      MEMB  
ATOM   3491 C217 POPCM  12     -11.296  72.740  -2.102  0.00  0.00      MEMB  
ATOM   3492 H17R POPCM  12     -11.538  73.706  -1.609  0.00  0.00      MEMB  
ATOM   3493 H17S POPCM  12     -11.791  71.860  -1.639  0.00  0.00      MEMB  
ATOM   3494 C218 POPCM  12     -11.809  72.946  -3.609  0.00  0.00      MEMB  
ATOM   3495 H18R POPCM  12     -11.284  73.712  -4.219  0.00  0.00      MEMB  
ATOM   3496 H18S POPCM  12     -12.834  73.348  -3.457  0.00  0.00      MEMB  
ATOM   3497 H18T POPCM  12     -11.793  71.962  -4.124  0.00  0.00      MEMB  
ATOM   3498  C33 POPCM  12     -12.393  72.304  11.514  0.00  0.00      MEMB  
ATOM   3499  H3X POPCM  12     -12.099  73.214  10.949  0.00  0.00      MEMB  
ATOM   3500  H3Y POPCM  12     -13.268  71.880  10.976  0.00  0.00      MEMB  
ATOM   3501  C34 POPCM  12     -11.169  71.379  11.554  0.00  0.00      MEMB  
ATOM   3502  H4X POPCM  12     -11.434  70.603  12.303  0.00  0.00      MEMB  
ATOM   3503  H4Y POPCM  12     -10.357  71.970  12.029  0.00  0.00      MEMB  
ATOM   3504  C35 POPCM  12     -10.802  70.696  10.190  0.00  0.00      MEMB  
ATOM   3505  H5X POPCM  12     -10.805  71.511   9.434  0.00  0.00      MEMB  
ATOM   3506  H5Y POPCM  12     -11.565  69.992   9.793  0.00  0.00      MEMB  
ATOM   3507  C36 POPCM  12      -9.429  69.989  10.086  0.00  0.00      MEMB  
ATOM   3508  H6X POPCM  12      -9.394  69.192  10.859  0.00  0.00      MEMB  
ATOM   3509  H6Y POPCM  12      -8.667  70.747  10.369  0.00  0.00      MEMB  
ATOM   3510  C37 POPCM  12      -9.092  69.448   8.704  0.00  0.00      MEMB  
ATOM   3511  H7X POPCM  12      -8.049  69.067   8.750  0.00  0.00      MEMB  
ATOM   3512  H7Y POPCM  12      -9.209  70.258   7.953  0.00  0.00      MEMB  
ATOM   3513  C38 POPCM  12      -9.815  68.195   8.152  0.00  0.00      MEMB  
ATOM   3514  H8X POPCM  12     -10.917  68.333   8.130  0.00  0.00      MEMB  
ATOM   3515  H8Y POPCM  12      -9.756  67.328   8.844  0.00  0.00      MEMB  
ATOM   3516  C39 POPCM  12      -9.333  67.753   6.728  0.00  0.00      MEMB  
ATOM   3517  H9X POPCM  12      -8.247  67.551   6.853  0.00  0.00      MEMB  
ATOM   3518  H9Y POPCM  12      -9.507  68.636   6.078  0.00  0.00      MEMB  
ATOM   3519 C310 POPCM  12     -10.073  66.515   6.175  0.00  0.00      MEMB  
ATOM   3520 H10X POPCM  12     -11.162  66.736   6.175  0.00  0.00      MEMB  
ATOM   3521 H10Y POPCM  12      -9.935  65.638   6.843  0.00  0.00      MEMB  
ATOM   3522 C311 POPCM  12      -9.749  66.192   4.699  0.00  0.00      MEMB  
ATOM   3523 H11X POPCM  12     -10.328  65.342   4.279  0.00  0.00      MEMB  
ATOM   3524 H11Y POPCM  12      -8.664  65.954   4.666  0.00  0.00      MEMB  
ATOM   3525 C312 POPCM  12     -10.058  67.387   3.735  0.00  0.00      MEMB  
ATOM   3526 H12X POPCM  12      -9.145  67.970   3.489  0.00  0.00      MEMB  
ATOM   3527 H12Y POPCM  12     -10.845  68.040   4.169  0.00  0.00      MEMB  
ATOM   3528 C313 POPCM  12     -10.412  66.997   2.356  0.00  0.00      MEMB  
ATOM   3529 H13X POPCM  12      -9.650  66.230   2.100  0.00  0.00      MEMB  
ATOM   3530 H13Y POPCM  12     -10.197  67.881   1.718  0.00  0.00      MEMB  
ATOM   3531 C314 POPCM  12     -11.777  66.409   2.318  0.00  0.00      MEMB  
ATOM   3532 H14X POPCM  12     -12.470  67.136   2.794  0.00  0.00      MEMB  
ATOM   3533 H14Y POPCM  12     -11.829  65.442   2.861  0.00  0.00      MEMB  
ATOM   3534 C315 POPCM  12     -12.247  66.051   0.893  0.00  0.00      MEMB  
ATOM   3535 H15X POPCM  12     -12.288  66.903   0.181  0.00  0.00      MEMB  
ATOM   3536 H15Y POPCM  12     -13.319  65.786   1.020  0.00  0.00      MEMB  
ATOM   3537 C316 POPCM  12     -11.393  64.938   0.295  0.00  0.00      MEMB  
ATOM   3538 H16X POPCM  12     -11.985  64.504  -0.539  0.00  0.00      MEMB  
ATOM   3539 H16Y POPCM  12     -11.276  64.120   1.038  0.00  0.00      MEMB  
ATOM   3540 H16Z POPCM  12     -10.389  65.294  -0.019  0.00  0.00      MEMB  
ATOM   3541  N   POPCM  13      51.825 -33.702  19.235  0.00  0.00      MEMB  
ATOM   3542  C12 POPCM  13      51.403 -32.506  18.374  0.00  0.00      MEMB  
ATOM   3543 H12A POPCM  13      51.721 -32.620  17.349  0.00  0.00      MEMB  
ATOM   3544 H12B POPCM  13      51.903 -31.623  18.745  0.00  0.00      MEMB  
ATOM   3545  C13 POPCM  13      51.161 -34.938  18.658  0.00  0.00      MEMB  
ATOM   3546 H13A POPCM  13      51.255 -34.914  17.583  0.00  0.00      MEMB  
ATOM   3547 H13B POPCM  13      51.484 -35.856  19.128  0.00  0.00      MEMB  
ATOM   3548 H13C POPCM  13      50.132 -34.782  18.950  0.00  0.00      MEMB  
ATOM   3549  C14 POPCM  13      53.342 -33.796  19.132  0.00  0.00      MEMB  
ATOM   3550 H14A POPCM  13      53.663 -33.631  18.114  0.00  0.00      MEMB  
ATOM   3551 H14B POPCM  13      53.760 -33.016  19.751  0.00  0.00      MEMB  
ATOM   3552 H14C POPCM  13      53.671 -34.814  19.280  0.00  0.00      MEMB  
ATOM   3553  C15 POPCM  13      51.444 -33.632  20.634  0.00  0.00      MEMB  
ATOM   3554 H15A POPCM  13      51.809 -34.447  21.241  0.00  0.00      MEMB  
ATOM   3555 H15B POPCM  13      50.368 -33.541  20.619  0.00  0.00      MEMB  
ATOM   3556 H15C POPCM  13      51.814 -32.685  20.999  0.00  0.00      MEMB  
ATOM   3557  C11 POPCM  13      49.857 -32.155  18.344  0.00  0.00      MEMB  
ATOM   3558 H11A POPCM  13      49.350 -33.126  18.155  0.00  0.00      MEMB  
ATOM   3559 H11B POPCM  13      49.688 -31.692  17.349  0.00  0.00      MEMB  
ATOM   3560  P   POPCM  13      49.635 -29.873  19.563  0.00  0.00      MEMB  
ATOM   3561  O13 POPCM  13      50.914 -29.479  18.922  0.00  0.00      MEMB  
ATOM   3562  O14 POPCM  13      49.307 -29.391  20.931  0.00  0.00      MEMB  
ATOM   3563  O12 POPCM  13      49.332 -31.449  19.435  0.00  0.00      MEMB  
ATOM   3564  O11 POPCM  13      48.453 -29.305  18.645  0.00  0.00      MEMB  
ATOM   3565  C1  POPCM  13      48.669 -28.557  17.467  0.00  0.00      MEMB  
ATOM   3566  HA  POPCM  13      49.478 -28.992  16.843  0.00  0.00      MEMB  
ATOM   3567  HB  POPCM  13      48.873 -27.511  17.780  0.00  0.00      MEMB  
ATOM   3568  C2  POPCM  13      47.469 -28.728  16.491  0.00  0.00      MEMB  
ATOM   3569  HS  POPCM  13      47.328 -29.795  16.215  0.00  0.00      MEMB  
ATOM   3570  O21 POPCM  13      47.846 -27.915  15.415  0.00  0.00      MEMB  
ATOM   3571  C21 POPCM  13      48.443 -28.498  14.282  0.00  0.00      MEMB  
ATOM   3572  O22 POPCM  13      48.735 -29.670  14.276  0.00  0.00      MEMB  
ATOM   3573  C22 POPCM  13      48.324 -27.558  13.022  0.00  0.00      MEMB  
ATOM   3574  H2R POPCM  13      49.209 -26.893  12.922  0.00  0.00      MEMB  
ATOM   3575  H2S POPCM  13      47.489 -26.870  13.279  0.00  0.00      MEMB  
ATOM   3576  C3  POPCM  13      46.105 -28.303  17.092  0.00  0.00      MEMB  
ATOM   3577  HX  POPCM  13      46.302 -27.227  17.287  0.00  0.00      MEMB  
ATOM   3578  HY  POPCM  13      45.851 -28.913  17.986  0.00  0.00      MEMB  
ATOM   3579  O31 POPCM  13      45.131 -28.360  16.037  0.00  0.00      MEMB  
ATOM   3580  C31 POPCM  13      43.841 -28.109  16.435  0.00  0.00      MEMB  
ATOM   3581  O32 POPCM  13      43.536 -27.767  17.564  0.00  0.00      MEMB  
ATOM   3582  C32 POPCM  13      42.888 -27.864  15.250  0.00  0.00      MEMB  
ATOM   3583  H2X POPCM  13      42.482 -26.829  15.252  0.00  0.00      MEMB  
ATOM   3584  H2Y POPCM  13      42.073 -28.589  15.461  0.00  0.00      MEMB  
ATOM   3585  C23 POPCM  13      47.980 -28.277  11.671  0.00  0.00      MEMB  
ATOM   3586  H3R POPCM  13      46.951 -28.656  11.850  0.00  0.00      MEMB  
ATOM   3587  H3S POPCM  13      48.648 -29.156  11.547  0.00  0.00      MEMB  
ATOM   3588  C24 POPCM  13      48.040 -27.566  10.321  0.00  0.00      MEMB  
ATOM   3589  H4R POPCM  13      49.040 -27.100  10.192  0.00  0.00      MEMB  
ATOM   3590  H4S POPCM  13      47.254 -26.782  10.354  0.00  0.00      MEMB  
ATOM   3591  C25 POPCM  13      47.699 -28.516   9.180  0.00  0.00      MEMB  
ATOM   3592  H5R POPCM  13      47.352 -27.918   8.310  0.00  0.00      MEMB  
ATOM   3593  H5S POPCM  13      46.817 -29.118   9.486  0.00  0.00      MEMB  
ATOM   3594  C26 POPCM  13      48.827 -29.386   8.747  0.00  0.00      MEMB  
ATOM   3595  H6R POPCM  13      49.088 -30.024   9.618  0.00  0.00      MEMB  
ATOM   3596  H6S POPCM  13      49.721 -28.864   8.343  0.00  0.00      MEMB  
ATOM   3597  C27 POPCM  13      48.444 -30.433   7.698  0.00  0.00      MEMB  
ATOM   3598  H7R POPCM  13      47.708 -31.221   7.968  0.00  0.00      MEMB  
ATOM   3599  H7S POPCM  13      49.313 -31.082   7.457  0.00  0.00      MEMB  
ATOM   3600  C28 POPCM  13      48.006 -29.838   6.248  0.00  0.00      MEMB  
ATOM   3601  H8R POPCM  13      47.021 -29.374   6.468  0.00  0.00      MEMB  
ATOM   3602  H8S POPCM  13      47.777 -30.720   5.613  0.00  0.00      MEMB  
ATOM   3603  C29 POPCM  13      48.825 -28.783   5.519  0.00  0.00      MEMB  
ATOM   3604  H91 POPCM  13      48.965 -27.937   6.208  0.00  0.00      MEMB  
ATOM   3605 C210 POPCM  13      49.212 -28.752   4.244  0.00  0.00      MEMB  
ATOM   3606 H101 POPCM  13      49.855 -27.910   3.948  0.00  0.00      MEMB  
ATOM   3607 C211 POPCM  13      49.166 -29.808   3.140  0.00  0.00      MEMB  
ATOM   3608 H11R POPCM  13      49.085 -30.836   3.555  0.00  0.00      MEMB  
ATOM   3609 H11S POPCM  13      50.113 -29.822   2.559  0.00  0.00      MEMB  
ATOM   3610 C212 POPCM  13      48.082 -29.433   2.166  0.00  0.00      MEMB  
ATOM   3611 H12R POPCM  13      48.263 -29.833   1.145  0.00  0.00      MEMB  
ATOM   3612 H12S POPCM  13      48.140 -28.329   2.056  0.00  0.00      MEMB  
ATOM   3613 C213 POPCM  13      46.758 -29.994   2.667  0.00  0.00      MEMB  
ATOM   3614 H13R POPCM  13      46.559 -29.548   3.665  0.00  0.00      MEMB  
ATOM   3615 H13S POPCM  13      46.907 -31.074   2.878  0.00  0.00      MEMB  
ATOM   3616 C214 POPCM  13      45.586 -29.915   1.672  0.00  0.00      MEMB  
ATOM   3617 H14R POPCM  13      46.105 -30.095   0.706  0.00  0.00      MEMB  
ATOM   3618 H14S POPCM  13      45.268 -28.857   1.552  0.00  0.00      MEMB  
ATOM   3619 C215 POPCM  13      44.348 -30.722   1.960  0.00  0.00      MEMB  
ATOM   3620 H15R POPCM  13      43.602 -30.244   1.290  0.00  0.00      MEMB  
ATOM   3621 H15S POPCM  13      44.083 -30.480   3.012  0.00  0.00      MEMB  
ATOM   3622 C216 POPCM  13      44.558 -32.201   1.694  0.00  0.00      MEMB  
ATOM   3623 H16R POPCM  13      43.654 -32.732   2.064  0.00  0.00      MEMB  
ATOM   3624 H16S POPCM  13      45.449 -32.622   2.207  0.00  0.00      MEMB  
ATOM   3625 C217 POPCM  13      44.572 -32.411   0.126  0.00  0.00      MEMB  
ATOM   3626 H17R POPCM  13      45.173 -31.666  -0.437  0.00  0.00      MEMB  
ATOM   3627 H17S POPCM  13      43.537 -32.094  -0.124  0.00  0.00      MEMB  
ATOM   3628 C218 POPCM  13      44.799 -33.807  -0.347  0.00  0.00      MEMB  
ATOM   3629 H18R POPCM  13      45.810 -34.182  -0.081  0.00  0.00      MEMB  
ATOM   3630 H18S POPCM  13      44.821 -33.968  -1.446  0.00  0.00      MEMB  
ATOM   3631 H18T POPCM  13      43.952 -34.427   0.018  0.00  0.00      MEMB  
ATOM   3632  C33 POPCM  13      43.454 -28.144  13.864  0.00  0.00      MEMB  
ATOM   3633  H3X POPCM  13      43.756 -29.211  13.802  0.00  0.00      MEMB  
ATOM   3634  H3Y POPCM  13      44.296 -27.491  13.549  0.00  0.00      MEMB  
ATOM   3635  C34 POPCM  13      42.395 -28.130  12.747  0.00  0.00      MEMB  
ATOM   3636  H4X POPCM  13      42.085 -27.079  12.562  0.00  0.00      MEMB  
ATOM   3637  H4Y POPCM  13      41.492 -28.717  13.019  0.00  0.00      MEMB  
ATOM   3638  C35 POPCM  13      42.994 -28.612  11.355  0.00  0.00      MEMB  
ATOM   3639  H5X POPCM  13      43.288 -29.683  11.348  0.00  0.00      MEMB  
ATOM   3640  H5Y POPCM  13      43.880 -27.996  11.088  0.00  0.00      MEMB  
ATOM   3641  C36 POPCM  13      41.979 -28.385  10.177  0.00  0.00      MEMB  
ATOM   3642  H6X POPCM  13      41.706 -27.308  10.157  0.00  0.00      MEMB  
ATOM   3643  H6Y POPCM  13      41.012 -28.876  10.420  0.00  0.00      MEMB  
ATOM   3644  C37 POPCM  13      42.493 -28.970   8.851  0.00  0.00      MEMB  
ATOM   3645  H7X POPCM  13      42.525 -30.079   8.906  0.00  0.00      MEMB  
ATOM   3646  H7Y POPCM  13      43.495 -28.545   8.628  0.00  0.00      MEMB  
ATOM   3647  C38 POPCM  13      41.666 -28.495   7.635  0.00  0.00      MEMB  
ATOM   3648  H8X POPCM  13      41.941 -27.453   7.362  0.00  0.00      MEMB  
ATOM   3649  H8Y POPCM  13      40.576 -28.548   7.842  0.00  0.00      MEMB  
ATOM   3650  C39 POPCM  13      41.994 -29.317   6.339  0.00  0.00      MEMB  
ATOM   3651  H9X POPCM  13      43.013 -29.738   6.469  0.00  0.00      MEMB  
ATOM   3652  H9Y POPCM  13      41.994 -28.636   5.461  0.00  0.00      MEMB  
ATOM   3653 C310 POPCM  13      41.240 -30.628   6.250  0.00  0.00      MEMB  
ATOM   3654 H10X POPCM  13      40.148 -30.496   6.094  0.00  0.00      MEMB  
ATOM   3655 H10Y POPCM  13      41.314 -31.082   7.261  0.00  0.00      MEMB  
ATOM   3656 C311 POPCM  13      41.845 -31.438   5.110  0.00  0.00      MEMB  
ATOM   3657 H11X POPCM  13      42.945 -31.301   5.182  0.00  0.00      MEMB  
ATOM   3658 H11Y POPCM  13      41.623 -30.987   4.119  0.00  0.00      MEMB  
ATOM   3659 C312 POPCM  13      41.455 -32.916   5.082  0.00  0.00      MEMB  
ATOM   3660 H12X POPCM  13      40.374 -33.016   4.844  0.00  0.00      MEMB  
ATOM   3661 H12Y POPCM  13      41.641 -33.512   6.001  0.00  0.00      MEMB  
ATOM   3662 C313 POPCM  13      42.218 -33.673   4.009  0.00  0.00      MEMB  
ATOM   3663 H13X POPCM  13      43.288 -33.640   4.304  0.00  0.00      MEMB  
ATOM   3664 H13Y POPCM  13      42.017 -33.270   2.993  0.00  0.00      MEMB  
ATOM   3665 C314 POPCM  13      41.755 -35.166   3.882  0.00  0.00      MEMB  
ATOM   3666 H14X POPCM  13      40.656 -35.147   3.720  0.00  0.00      MEMB  
ATOM   3667 H14Y POPCM  13      41.987 -35.580   4.887  0.00  0.00      MEMB  
ATOM   3668 C315 POPCM  13      42.449 -35.960   2.830  0.00  0.00      MEMB  
ATOM   3669 H15X POPCM  13      43.500 -35.668   3.044  0.00  0.00      MEMB  
ATOM   3670 H15Y POPCM  13      42.067 -35.599   1.852  0.00  0.00      MEMB  
ATOM   3671 C316 POPCM  13      42.308 -37.478   2.915  0.00  0.00      MEMB  
ATOM   3672 H16X POPCM  13      42.441 -37.731   3.989  0.00  0.00      MEMB  
ATOM   3673 H16Y POPCM  13      43.011 -38.117   2.340  0.00  0.00      MEMB  
ATOM   3674 H16Z POPCM  13      41.319 -37.841   2.563  0.00  0.00      MEMB  
ATOM   3675  N   POPCM  14      27.542  20.348  26.488  0.00  0.00      MEMB  
ATOM   3676  C12 POPCM  14      27.322  20.796  25.084  0.00  0.00      MEMB  
ATOM   3677 H12A POPCM  14      28.185  21.406  24.859  0.00  0.00      MEMB  
ATOM   3678 H12B POPCM  14      26.502  21.499  25.067  0.00  0.00      MEMB  
ATOM   3679  C13 POPCM  14      28.767  19.430  26.600  0.00  0.00      MEMB  
ATOM   3680 H13A POPCM  14      28.518  18.445  26.234  0.00  0.00      MEMB  
ATOM   3681 H13B POPCM  14      29.503  19.842  25.926  0.00  0.00      MEMB  
ATOM   3682 H13C POPCM  14      29.081  19.422  27.634  0.00  0.00      MEMB  
ATOM   3683  C14 POPCM  14      27.637  21.593  27.314  0.00  0.00      MEMB  
ATOM   3684 H14A POPCM  14      27.610  21.195  28.317  0.00  0.00      MEMB  
ATOM   3685 H14B POPCM  14      28.515  22.196  27.136  0.00  0.00      MEMB  
ATOM   3686 H14C POPCM  14      26.716  22.096  27.060  0.00  0.00      MEMB  
ATOM   3687  C15 POPCM  14      26.273  19.619  26.905  0.00  0.00      MEMB  
ATOM   3688 H15A POPCM  14      26.190  18.752  26.267  0.00  0.00      MEMB  
ATOM   3689 H15B POPCM  14      25.401  20.256  26.872  0.00  0.00      MEMB  
ATOM   3690 H15C POPCM  14      26.298  19.207  27.903  0.00  0.00      MEMB  
ATOM   3691  C11 POPCM  14      27.153  19.822  23.860  0.00  0.00      MEMB  
ATOM   3692 H11A POPCM  14      27.960  19.064  23.949  0.00  0.00      MEMB  
ATOM   3693 H11B POPCM  14      27.256  20.405  22.921  0.00  0.00      MEMB  
ATOM   3694  P   POPCM  14      24.523  19.666  23.630  0.00  0.00      MEMB  
ATOM   3695  O13 POPCM  14      24.292  20.921  24.361  0.00  0.00      MEMB  
ATOM   3696  O14 POPCM  14      23.553  18.593  23.866  0.00  0.00      MEMB  
ATOM   3697  O12 POPCM  14      25.932  19.098  24.082  0.00  0.00      MEMB  
ATOM   3698  O11 POPCM  14      24.799  19.908  22.089  0.00  0.00      MEMB  
ATOM   3699  C1  POPCM  14      24.607  18.761  21.237  0.00  0.00      MEMB  
ATOM   3700  HA  POPCM  14      24.516  19.155  20.202  0.00  0.00      MEMB  
ATOM   3701  HB  POPCM  14      23.713  18.144  21.470  0.00  0.00      MEMB  
ATOM   3702  C2  POPCM  14      25.823  17.872  21.205  0.00  0.00      MEMB  
ATOM   3703  HS  POPCM  14      26.047  17.535  22.240  0.00  0.00      MEMB  
ATOM   3704  O21 POPCM  14      26.945  18.607  20.707  0.00  0.00      MEMB  
ATOM   3705  C21 POPCM  14      28.100  18.168  20.927  0.00  0.00      MEMB  
ATOM   3706  O22 POPCM  14      28.381  17.163  21.534  0.00  0.00      MEMB  
ATOM   3707  C22 POPCM  14      29.066  19.293  20.465  0.00  0.00      MEMB  
ATOM   3708  H2R POPCM  14      29.534  19.848  21.306  0.00  0.00      MEMB  
ATOM   3709  H2S POPCM  14      28.553  20.119  19.927  0.00  0.00      MEMB  
ATOM   3710  C3  POPCM  14      25.640  16.481  20.530  0.00  0.00      MEMB  
ATOM   3711  HX  POPCM  14      24.773  16.001  21.032  0.00  0.00      MEMB  
ATOM   3712  HY  POPCM  14      26.545  15.844  20.634  0.00  0.00      MEMB  
ATOM   3713  O31 POPCM  14      25.473  16.607  19.032  0.00  0.00      MEMB  
ATOM   3714  C31 POPCM  14      25.257  15.487  18.375  0.00  0.00      MEMB  
ATOM   3715  O32 POPCM  14      24.970  14.410  18.891  0.00  0.00      MEMB  
ATOM   3716  C32 POPCM  14      25.153  15.731  16.919  0.00  0.00      MEMB  
ATOM   3717  H2X POPCM  14      26.113  16.013  16.434  0.00  0.00      MEMB  
ATOM   3718  H2Y POPCM  14      24.452  16.563  16.694  0.00  0.00      MEMB  
ATOM   3719  C23 POPCM  14      30.085  18.671  19.462  0.00  0.00      MEMB  
ATOM   3720  H3R POPCM  14      30.615  17.752  19.791  0.00  0.00      MEMB  
ATOM   3721  H3S POPCM  14      30.873  19.448  19.353  0.00  0.00      MEMB  
ATOM   3722  C24 POPCM  14      29.471  18.417  18.073  0.00  0.00      MEMB  
ATOM   3723  H4R POPCM  14      28.729  19.189  17.776  0.00  0.00      MEMB  
ATOM   3724  H4S POPCM  14      29.109  17.378  18.227  0.00  0.00      MEMB  
ATOM   3725  C25 POPCM  14      30.386  18.283  16.870  0.00  0.00      MEMB  
ATOM   3726  H5R POPCM  14      31.089  17.514  17.256  0.00  0.00      MEMB  
ATOM   3727  H5S POPCM  14      31.029  19.142  16.580  0.00  0.00      MEMB  
ATOM   3728  C26 POPCM  14      29.552  17.944  15.616  0.00  0.00      MEMB  
ATOM   3729  H6R POPCM  14      28.913  18.816  15.360  0.00  0.00      MEMB  
ATOM   3730  H6S POPCM  14      28.864  17.124  15.914  0.00  0.00      MEMB  
ATOM   3731  C27 POPCM  14      30.391  17.359  14.539  0.00  0.00      MEMB  
ATOM   3732  H7R POPCM  14      30.915  16.527  15.055  0.00  0.00      MEMB  
ATOM   3733  H7S POPCM  14      31.217  17.999  14.161  0.00  0.00      MEMB  
ATOM   3734  C28 POPCM  14      29.492  16.775  13.460  0.00  0.00      MEMB  
ATOM   3735  H8R POPCM  14      28.939  17.647  13.050  0.00  0.00      MEMB  
ATOM   3736  H8S POPCM  14      28.700  16.124  13.889  0.00  0.00      MEMB  
ATOM   3737  C29 POPCM  14      30.210  16.061  12.337  0.00  0.00      MEMB  
ATOM   3738  H91 POPCM  14      31.077  16.577  11.899  0.00  0.00      MEMB  
ATOM   3739 C210 POPCM  14      29.869  14.805  12.036  0.00  0.00      MEMB  
ATOM   3740 H101 POPCM  14      30.494  14.307  11.281  0.00  0.00      MEMB  
ATOM   3741 C211 POPCM  14      28.714  13.931  12.582  0.00  0.00      MEMB  
ATOM   3742 H11R POPCM  14      27.790  14.548  12.587  0.00  0.00      MEMB  
ATOM   3743 H11S POPCM  14      28.818  13.458  13.582  0.00  0.00      MEMB  
ATOM   3744 C212 POPCM  14      28.533  12.674  11.698  0.00  0.00      MEMB  
ATOM   3745 H12R POPCM  14      27.848  11.987  12.241  0.00  0.00      MEMB  
ATOM   3746 H12S POPCM  14      29.430  12.069  11.447  0.00  0.00      MEMB  
ATOM   3747 C213 POPCM  14      27.845  12.950  10.412  0.00  0.00      MEMB  
ATOM   3748 H13R POPCM  14      28.373  13.726   9.818  0.00  0.00      MEMB  
ATOM   3749 H13S POPCM  14      26.801  13.261  10.631  0.00  0.00      MEMB  
ATOM   3750 C214 POPCM  14      27.818  11.662   9.657  0.00  0.00      MEMB  
ATOM   3751 H14R POPCM  14      27.417  10.863  10.316  0.00  0.00      MEMB  
ATOM   3752 H14S POPCM  14      28.873  11.352   9.500  0.00  0.00      MEMB  
ATOM   3753 C215 POPCM  14      27.014  11.709   8.397  0.00  0.00      MEMB  
ATOM   3754 H15R POPCM  14      27.606  12.444   7.810  0.00  0.00      MEMB  
ATOM   3755 H15S POPCM  14      26.023  12.201   8.497  0.00  0.00      MEMB  
ATOM   3756 C216 POPCM  14      26.825  10.400   7.581  0.00  0.00      MEMB  
ATOM   3757 H16R POPCM  14      26.388   9.630   8.251  0.00  0.00      MEMB  
ATOM   3758 H16S POPCM  14      27.800  10.063   7.169  0.00  0.00      MEMB  
ATOM   3759 C217 POPCM  14      25.961  10.671   6.323  0.00  0.00      MEMB  
ATOM   3760 H17R POPCM  14      24.997  11.063   6.711  0.00  0.00      MEMB  
ATOM   3761 H17S POPCM  14      25.669   9.719   5.831  0.00  0.00      MEMB  
ATOM   3762 C218 POPCM  14      26.596  11.712   5.400  0.00  0.00      MEMB  
ATOM   3763 H18R POPCM  14      27.571  11.351   5.010  0.00  0.00      MEMB  
ATOM   3764 H18S POPCM  14      26.872  12.652   5.924  0.00  0.00      MEMB  
ATOM   3765 H18T POPCM  14      25.852  11.834   4.584  0.00  0.00      MEMB  
ATOM   3766  C33 POPCM  14      24.694  14.460  16.108  0.00  0.00      MEMB  
ATOM   3767  H3X POPCM  14      23.637  14.172  16.296  0.00  0.00      MEMB  
ATOM   3768  H3Y POPCM  14      25.289  13.536  16.274  0.00  0.00      MEMB  
ATOM   3769  C34 POPCM  14      24.828  14.791  14.585  0.00  0.00      MEMB  
ATOM   3770  H4X POPCM  14      25.888  14.916  14.275  0.00  0.00      MEMB  
ATOM   3771  H4Y POPCM  14      24.299  15.727  14.307  0.00  0.00      MEMB  
ATOM   3772  C35 POPCM  14      24.221  13.584  13.810  0.00  0.00      MEMB  
ATOM   3773  H5X POPCM  14      23.162  13.522  14.141  0.00  0.00      MEMB  
ATOM   3774  H5Y POPCM  14      24.871  12.722  14.073  0.00  0.00      MEMB  
ATOM   3775  C36 POPCM  14      24.123  13.922  12.317  0.00  0.00      MEMB  
ATOM   3776  H6X POPCM  14      25.106  13.978  11.803  0.00  0.00      MEMB  
ATOM   3777  H6Y POPCM  14      23.828  14.993  12.275  0.00  0.00      MEMB  
ATOM   3778  C37 POPCM  14      23.257  13.016  11.523  0.00  0.00      MEMB  
ATOM   3779  H7X POPCM  14      23.367  13.326  10.462  0.00  0.00      MEMB  
ATOM   3780  H7Y POPCM  14      22.197  13.178  11.813  0.00  0.00      MEMB  
ATOM   3781  C38 POPCM  14      23.566  11.525  11.806  0.00  0.00      MEMB  
ATOM   3782  H8X POPCM  14      23.264  11.247  12.839  0.00  0.00      MEMB  
ATOM   3783  H8Y POPCM  14      24.644  11.305  11.649  0.00  0.00      MEMB  
ATOM   3784  C39 POPCM  14      22.702  10.552  10.957  0.00  0.00      MEMB  
ATOM   3785  H9X POPCM  14      22.845  10.700   9.865  0.00  0.00      MEMB  
ATOM   3786  H9Y POPCM  14      21.640  10.702  11.247  0.00  0.00      MEMB  
ATOM   3787 C310 POPCM  14      23.120   9.106  11.208  0.00  0.00      MEMB  
ATOM   3788 H10X POPCM  14      22.899   8.952  12.286  0.00  0.00      MEMB  
ATOM   3789 H10Y POPCM  14      24.210   8.892  11.168  0.00  0.00      MEMB  
ATOM   3790 C311 POPCM  14      22.506   7.967  10.370  0.00  0.00      MEMB  
ATOM   3791 H11X POPCM  14      21.414   8.080  10.198  0.00  0.00      MEMB  
ATOM   3792 H11Y POPCM  14      22.664   7.079  11.018  0.00  0.00      MEMB  
ATOM   3793 C312 POPCM  14      23.223   7.779   9.083  0.00  0.00      MEMB  
ATOM   3794 H12X POPCM  14      24.241   7.356   9.228  0.00  0.00      MEMB  
ATOM   3795 H12Y POPCM  14      23.231   8.723   8.498  0.00  0.00      MEMB  
ATOM   3796 C313 POPCM  14      22.442   6.784   8.228  0.00  0.00      MEMB  
ATOM   3797 H13X POPCM  14      21.469   7.226   7.923  0.00  0.00      MEMB  
ATOM   3798 H13Y POPCM  14      22.197   5.879   8.824  0.00  0.00      MEMB  
ATOM   3799 C314 POPCM  14      23.194   6.279   6.944  0.00  0.00      MEMB  
ATOM   3800 H14X POPCM  14      24.069   5.655   7.224  0.00  0.00      MEMB  
ATOM   3801 H14Y POPCM  14      23.628   7.050   6.271  0.00  0.00      MEMB  
ATOM   3802 C315 POPCM  14      22.358   5.320   6.123  0.00  0.00      MEMB  
ATOM   3803 H15X POPCM  14      22.710   5.355   5.070  0.00  0.00      MEMB  
ATOM   3804 H15Y POPCM  14      21.301   5.659   6.101  0.00  0.00      MEMB  
ATOM   3805 C316 POPCM  14      22.235   3.783   6.487  0.00  0.00      MEMB  
ATOM   3806 H16X POPCM  14      21.703   3.788   7.462  0.00  0.00      MEMB  
ATOM   3807 H16Y POPCM  14      23.188   3.212   6.510  0.00  0.00      MEMB  
ATOM   3808 H16Z POPCM  14      21.630   3.284   5.699  0.00  0.00      MEMB  
ATOM   3809  N   POPCM  15      -6.327  -5.099  19.787  0.00  0.00      MEMB  
ATOM   3810  C12 POPCM  15      -7.131  -5.307  18.529  0.00  0.00      MEMB  
ATOM   3811 H12A POPCM  15      -6.700  -4.693  17.753  0.00  0.00      MEMB  
ATOM   3812 H12B POPCM  15      -8.064  -4.807  18.741  0.00  0.00      MEMB  
ATOM   3813  C13 POPCM  15      -4.939  -5.591  19.531  0.00  0.00      MEMB  
ATOM   3814 H13A POPCM  15      -4.228  -5.276  20.281  0.00  0.00      MEMB  
ATOM   3815 H13B POPCM  15      -4.941  -6.668  19.457  0.00  0.00      MEMB  
ATOM   3816 H13C POPCM  15      -4.607  -5.357  18.531  0.00  0.00      MEMB  
ATOM   3817  C14 POPCM  15      -6.268  -3.584  20.132  0.00  0.00      MEMB  
ATOM   3818 H14A POPCM  15      -7.242  -3.158  20.321  0.00  0.00      MEMB  
ATOM   3819 H14B POPCM  15      -5.524  -3.406  20.895  0.00  0.00      MEMB  
ATOM   3820 H14C POPCM  15      -5.894  -3.076  19.256  0.00  0.00      MEMB  
ATOM   3821  C15 POPCM  15      -6.979  -5.888  20.955  0.00  0.00      MEMB  
ATOM   3822 H15A POPCM  15      -6.333  -5.796  21.816  0.00  0.00      MEMB  
ATOM   3823 H15B POPCM  15      -6.987  -6.901  20.579  0.00  0.00      MEMB  
ATOM   3824 H15C POPCM  15      -7.889  -5.433  21.317  0.00  0.00      MEMB  
ATOM   3825  C11 POPCM  15      -7.508  -6.673  17.961  0.00  0.00      MEMB  
ATOM   3826 H11A POPCM  15      -6.593  -7.292  17.846  0.00  0.00      MEMB  
ATOM   3827 H11B POPCM  15      -7.931  -6.422  16.965  0.00  0.00      MEMB  
ATOM   3828  P   POPCM  15      -9.946  -7.247  18.624  0.00  0.00      MEMB  
ATOM   3829  O13 POPCM  15     -10.253  -5.810  18.408  0.00  0.00      MEMB  
ATOM   3830  O14 POPCM  15     -10.567  -7.929  19.800  0.00  0.00      MEMB  
ATOM   3831  O12 POPCM  15      -8.384  -7.372  18.769  0.00  0.00      MEMB  
ATOM   3832  O11 POPCM  15     -10.359  -8.060  17.362  0.00  0.00      MEMB  
ATOM   3833  C1  POPCM  15     -10.257  -9.459  17.224  0.00  0.00      MEMB  
ATOM   3834  HA  POPCM  15     -11.045  -9.871  16.557  0.00  0.00      MEMB  
ATOM   3835  HB  POPCM  15     -10.384 -10.005  18.183  0.00  0.00      MEMB  
ATOM   3836  C2  POPCM  15      -8.896  -9.772  16.510  0.00  0.00      MEMB  
ATOM   3837  HS  POPCM  15      -8.075  -9.515  17.213  0.00  0.00      MEMB  
ATOM   3838  O21 POPCM  15      -8.924  -8.907  15.350  0.00  0.00      MEMB  
ATOM   3839  C21 POPCM  15      -7.784  -8.412  14.945  0.00  0.00      MEMB  
ATOM   3840  O22 POPCM  15      -6.698  -8.591  15.450  0.00  0.00      MEMB  
ATOM   3841  C22 POPCM  15      -7.982  -7.532  13.707  0.00  0.00      MEMB  
ATOM   3842  H2R POPCM  15      -7.540  -6.532  13.903  0.00  0.00      MEMB  
ATOM   3843  H2S POPCM  15      -9.064  -7.313  13.579  0.00  0.00      MEMB  
ATOM   3844  C3  POPCM  15      -8.853 -11.216  16.099  0.00  0.00      MEMB  
ATOM   3845  HX  POPCM  15      -9.650 -11.493  15.377  0.00  0.00      MEMB  
ATOM   3846  HY  POPCM  15      -9.140 -11.739  17.036  0.00  0.00      MEMB  
ATOM   3847  O31 POPCM  15      -7.609 -11.551  15.584  0.00  0.00      MEMB  
ATOM   3848  C31 POPCM  15      -6.623 -11.856  16.433  0.00  0.00      MEMB  
ATOM   3849  O32 POPCM  15      -6.650 -12.229  17.580  0.00  0.00      MEMB  
ATOM   3850  C32 POPCM  15      -5.302 -11.504  15.655  0.00  0.00      MEMB  
ATOM   3851  H2X POPCM  15      -4.425 -11.762  16.285  0.00  0.00      MEMB  
ATOM   3852  H2Y POPCM  15      -5.235 -10.396  15.625  0.00  0.00      MEMB  
ATOM   3853  C23 POPCM  15      -7.347  -8.025  12.448  0.00  0.00      MEMB  
ATOM   3854  H3R POPCM  15      -7.759  -7.441  11.597  0.00  0.00      MEMB  
ATOM   3855  H3S POPCM  15      -7.661  -9.070  12.238  0.00  0.00      MEMB  
ATOM   3856  C24 POPCM  15      -5.755  -7.909  12.418  0.00  0.00      MEMB  
ATOM   3857  H4R POPCM  15      -5.333  -8.633  13.148  0.00  0.00      MEMB  
ATOM   3858  H4S POPCM  15      -5.501  -6.888  12.775  0.00  0.00      MEMB  
ATOM   3859  C25 POPCM  15      -5.168  -8.125  11.012  0.00  0.00      MEMB  
ATOM   3860  H5R POPCM  15      -5.291  -9.200  10.759  0.00  0.00      MEMB  
ATOM   3861  H5S POPCM  15      -4.094  -7.930  11.222  0.00  0.00      MEMB  
ATOM   3862  C26 POPCM  15      -5.779  -7.195   9.924  0.00  0.00      MEMB  
ATOM   3863  H6R POPCM  15      -5.582  -6.149  10.241  0.00  0.00      MEMB  
ATOM   3864  H6S POPCM  15      -6.871  -7.374   9.818  0.00  0.00      MEMB  
ATOM   3865  C27 POPCM  15      -5.084  -7.522   8.574  0.00  0.00      MEMB  
ATOM   3866  H7R POPCM  15      -3.988  -7.498   8.753  0.00  0.00      MEMB  
ATOM   3867  H7S POPCM  15      -5.420  -6.796   7.803  0.00  0.00      MEMB  
ATOM   3868  C28 POPCM  15      -5.469  -8.903   8.029  0.00  0.00      MEMB  
ATOM   3869  H8R POPCM  15      -6.561  -9.049   8.167  0.00  0.00      MEMB  
ATOM   3870  H8S POPCM  15      -5.106  -9.683   8.732  0.00  0.00      MEMB  
ATOM   3871  C29 POPCM  15      -5.026  -9.357   6.651  0.00  0.00      MEMB  
ATOM   3872  H91 POPCM  15      -4.043  -9.846   6.710  0.00  0.00      MEMB  
ATOM   3873 C210 POPCM  15      -5.596  -9.252   5.454  0.00  0.00      MEMB  
ATOM   3874 H101 POPCM  15      -5.045  -9.738   4.636  0.00  0.00      MEMB  
ATOM   3875 C211 POPCM  15      -6.797  -8.491   5.042  0.00  0.00      MEMB  
ATOM   3876 H11R POPCM  15      -6.583  -7.601   4.412  0.00  0.00      MEMB  
ATOM   3877 H11S POPCM  15      -7.416  -8.274   5.939  0.00  0.00      MEMB  
ATOM   3878 C212 POPCM  15      -7.663  -9.290   4.073  0.00  0.00      MEMB  
ATOM   3879 H12R POPCM  15      -8.693  -8.875   4.062  0.00  0.00      MEMB  
ATOM   3880 H12S POPCM  15      -7.804 -10.260   4.596  0.00  0.00      MEMB  
ATOM   3881 C213 POPCM  15      -7.237  -9.284   2.636  0.00  0.00      MEMB  
ATOM   3882 H13R POPCM  15      -8.002  -9.983   2.234  0.00  0.00      MEMB  
ATOM   3883 H13S POPCM  15      -6.235  -9.755   2.543  0.00  0.00      MEMB  
ATOM   3884 C214 POPCM  15      -7.151  -7.872   2.009  0.00  0.00      MEMB  
ATOM   3885 H14R POPCM  15      -6.299  -7.245   2.348  0.00  0.00      MEMB  
ATOM   3886 H14S POPCM  15      -8.094  -7.396   2.354  0.00  0.00      MEMB  
ATOM   3887 C215 POPCM  15      -7.056  -8.030   0.446  0.00  0.00      MEMB  
ATOM   3888 H15R POPCM  15      -8.019  -8.059  -0.109  0.00  0.00      MEMB  
ATOM   3889 H15S POPCM  15      -6.517  -8.965   0.183  0.00  0.00      MEMB  
ATOM   3890 C216 POPCM  15      -6.187  -6.938  -0.210  0.00  0.00      MEMB  
ATOM   3891 H16R POPCM  15      -5.136  -6.913   0.149  0.00  0.00      MEMB  
ATOM   3892 H16S POPCM  15      -6.644  -5.976   0.105  0.00  0.00      MEMB  
ATOM   3893 C217 POPCM  15      -6.179  -6.989  -1.715  0.00  0.00      MEMB  
ATOM   3894 H17R POPCM  15      -7.239  -7.197  -1.977  0.00  0.00      MEMB  
ATOM   3895 H17S POPCM  15      -5.510  -7.817  -2.033  0.00  0.00      MEMB  
ATOM   3896 C218 POPCM  15      -5.713  -5.692  -2.375  0.00  0.00      MEMB  
ATOM   3897 H18R POPCM  15      -6.365  -4.877  -1.994  0.00  0.00      MEMB  
ATOM   3898 H18S POPCM  15      -5.792  -5.933  -3.457  0.00  0.00      MEMB  
ATOM   3899 H18T POPCM  15      -4.690  -5.419  -2.038  0.00  0.00      MEMB  
ATOM   3900  C33 POPCM  15      -5.197 -12.116  14.214  0.00  0.00      MEMB  
ATOM   3901  H3X POPCM  15      -6.092 -11.902  13.591  0.00  0.00      MEMB  
ATOM   3902  H3Y POPCM  15      -5.209 -13.220  14.339  0.00  0.00      MEMB  
ATOM   3903  C34 POPCM  15      -3.942 -11.671  13.480  0.00  0.00      MEMB  
ATOM   3904  H4X POPCM  15      -3.063 -12.040  14.051  0.00  0.00      MEMB  
ATOM   3905  H4Y POPCM  15      -3.942 -10.563  13.549  0.00  0.00      MEMB  
ATOM   3906  C35 POPCM  15      -4.035 -11.933  11.981  0.00  0.00      MEMB  
ATOM   3907  H5X POPCM  15      -5.001 -11.498  11.646  0.00  0.00      MEMB  
ATOM   3908  H5Y POPCM  15      -4.240 -13.002  11.760  0.00  0.00      MEMB  
ATOM   3909  C36 POPCM  15      -2.806 -11.395  11.248  0.00  0.00      MEMB  
ATOM   3910  H6X POPCM  15      -1.982 -11.907  11.789  0.00  0.00      MEMB  
ATOM   3911  H6Y POPCM  15      -2.695 -10.309  11.454  0.00  0.00      MEMB  
ATOM   3912  C37 POPCM  15      -2.838 -11.630   9.777  0.00  0.00      MEMB  
ATOM   3913  H7X POPCM  15      -3.685 -11.042   9.365  0.00  0.00      MEMB  
ATOM   3914  H7Y POPCM  15      -2.874 -12.717   9.549  0.00  0.00      MEMB  
ATOM   3915  C38 POPCM  15      -1.494 -11.160   9.121  0.00  0.00      MEMB  
ATOM   3916  H8X POPCM  15      -0.609 -11.119   9.792  0.00  0.00      MEMB  
ATOM   3917  H8Y POPCM  15      -1.718 -10.162   8.687  0.00  0.00      MEMB  
ATOM   3918  C39 POPCM  15      -1.014 -11.999   7.989  0.00  0.00      MEMB  
ATOM   3919  H9X POPCM  15      -1.918 -12.192   7.374  0.00  0.00      MEMB  
ATOM   3920  H9Y POPCM  15      -0.668 -12.964   8.419  0.00  0.00      MEMB  
ATOM   3921 C310 POPCM  15      -0.005 -11.351   7.073  0.00  0.00      MEMB  
ATOM   3922 H10X POPCM  15       0.859 -11.046   7.701  0.00  0.00      MEMB  
ATOM   3923 H10Y POPCM  15      -0.358 -10.357   6.726  0.00  0.00      MEMB  
ATOM   3924 C311 POPCM  15       0.355 -12.228   5.913  0.00  0.00      MEMB  
ATOM   3925 H11X POPCM  15      -0.601 -12.520   5.428  0.00  0.00      MEMB  
ATOM   3926 H11Y POPCM  15       0.756 -13.201   6.271  0.00  0.00      MEMB  
ATOM   3927 C312 POPCM  15       1.369 -11.540   4.992  0.00  0.00      MEMB  
ATOM   3928 H12X POPCM  15       2.172 -11.125   5.637  0.00  0.00      MEMB  
ATOM   3929 H12Y POPCM  15       0.798 -10.725   4.497  0.00  0.00      MEMB  
ATOM   3930 C313 POPCM  15       1.955 -12.468   3.885  0.00  0.00      MEMB  
ATOM   3931 H13X POPCM  15       1.028 -12.838   3.397  0.00  0.00      MEMB  
ATOM   3932 H13Y POPCM  15       2.394 -13.386   4.329  0.00  0.00      MEMB  
ATOM   3933 C314 POPCM  15       2.875 -11.671   2.968  0.00  0.00      MEMB  
ATOM   3934 H14X POPCM  15       3.628 -11.171   3.614  0.00  0.00      MEMB  
ATOM   3935 H14Y POPCM  15       2.274 -10.904   2.433  0.00  0.00      MEMB  
ATOM   3936 C315 POPCM  15       3.498 -12.482   1.892  0.00  0.00      MEMB  
ATOM   3937 H15X POPCM  15       2.732 -12.933   1.226  0.00  0.00      MEMB  
ATOM   3938 H15Y POPCM  15       4.090 -13.283   2.384  0.00  0.00      MEMB  
ATOM   3939 C316 POPCM  15       4.554 -11.683   1.031  0.00  0.00      MEMB  
ATOM   3940 H16X POPCM  15       5.081 -10.972   1.703  0.00  0.00      MEMB  
ATOM   3941 H16Y POPCM  15       4.025 -11.106   0.243  0.00  0.00      MEMB  
ATOM   3942 H16Z POPCM  15       5.279 -12.325   0.487  0.00  0.00      MEMB  
ATOM   3943  N   POPCM  16      52.020  55.548  17.811  0.00  0.00      MEMB  
ATOM   3944  C12 POPCM  16      51.062  54.444  17.405  0.00  0.00      MEMB  
ATOM   3945 H12A POPCM  16      50.813  53.805  18.240  0.00  0.00      MEMB  
ATOM   3946 H12B POPCM  16      51.519  53.816  16.655  0.00  0.00      MEMB  
ATOM   3947  C13 POPCM  16      51.958  56.534  16.687  0.00  0.00      MEMB  
ATOM   3948 H13A POPCM  16      51.010  57.047  16.622  0.00  0.00      MEMB  
ATOM   3949 H13B POPCM  16      52.642  57.369  16.670  0.00  0.00      MEMB  
ATOM   3950 H13C POPCM  16      51.997  56.045  15.725  0.00  0.00      MEMB  
ATOM   3951  C14 POPCM  16      51.541  56.263  19.060  0.00  0.00      MEMB  
ATOM   3952 H14A POPCM  16      52.047  57.195  19.262  0.00  0.00      MEMB  
ATOM   3953 H14B POPCM  16      50.501  56.516  18.916  0.00  0.00      MEMB  
ATOM   3954 H14C POPCM  16      51.677  55.580  19.885  0.00  0.00      MEMB  
ATOM   3955  C15 POPCM  16      53.421  55.007  17.931  0.00  0.00      MEMB  
ATOM   3956 H15A POPCM  16      54.189  55.726  17.686  0.00  0.00      MEMB  
ATOM   3957 H15B POPCM  16      53.553  54.045  17.458  0.00  0.00      MEMB  
ATOM   3958 H15C POPCM  16      53.662  54.731  18.947  0.00  0.00      MEMB  
ATOM   3959  C11 POPCM  16      49.708  54.850  16.767  0.00  0.00      MEMB  
ATOM   3960 H11A POPCM  16      49.192  53.885  16.575  0.00  0.00      MEMB  
ATOM   3961 H11B POPCM  16      49.839  55.348  15.783  0.00  0.00      MEMB  
ATOM   3962  P   POPCM  16      48.159  56.947  17.194  0.00  0.00      MEMB  
ATOM   3963  O13 POPCM  16      48.806  58.239  17.587  0.00  0.00      MEMB  
ATOM   3964  O14 POPCM  16      46.763  56.794  17.632  0.00  0.00      MEMB  
ATOM   3965  O12 POPCM  16      48.979  55.674  17.643  0.00  0.00      MEMB  
ATOM   3966  O11 POPCM  16      48.108  56.810  15.668  0.00  0.00      MEMB  
ATOM   3967  C1  POPCM  16      46.909  57.006  14.961  0.00  0.00      MEMB  
ATOM   3968  HA  POPCM  16      46.838  58.054  14.600  0.00  0.00      MEMB  
ATOM   3969  HB  POPCM  16      45.960  56.938  15.535  0.00  0.00      MEMB  
ATOM   3970  C2  POPCM  16      46.735  55.951  13.855  0.00  0.00      MEMB  
ATOM   3971  HS  POPCM  16      46.622  55.002  14.420  0.00  0.00      MEMB  
ATOM   3972  O21 POPCM  16      47.874  55.949  12.984  0.00  0.00      MEMB  
ATOM   3973  C21 POPCM  16      48.439  54.799  12.590  0.00  0.00      MEMB  
ATOM   3974  O22 POPCM  16      47.932  53.725  12.842  0.00  0.00      MEMB  
ATOM   3975  C22 POPCM  16      49.808  55.048  11.806  0.00  0.00      MEMB  
ATOM   3976  H2R POPCM  16      50.472  55.272  12.667  0.00  0.00      MEMB  
ATOM   3977  H2S POPCM  16      49.726  55.931  11.137  0.00  0.00      MEMB  
ATOM   3978  C3  POPCM  16      45.447  56.241  12.966  0.00  0.00      MEMB  
ATOM   3979  HX  POPCM  16      45.196  55.296  12.438  0.00  0.00      MEMB  
ATOM   3980  HY  POPCM  16      45.788  57.025  12.256  0.00  0.00      MEMB  
ATOM   3981  O31 POPCM  16      44.428  56.753  13.890  0.00  0.00      MEMB  
ATOM   3982  C31 POPCM  16      43.399  57.116  13.253  0.00  0.00      MEMB  
ATOM   3983  O32 POPCM  16      42.965  56.781  12.127  0.00  0.00      MEMB  
ATOM   3984  C32 POPCM  16      42.459  57.965  14.229  0.00  0.00      MEMB  
ATOM   3985  H2X POPCM  16      43.038  58.231  15.139  0.00  0.00      MEMB  
ATOM   3986  H2Y POPCM  16      41.568  57.345  14.465  0.00  0.00      MEMB  
ATOM   3987  C23 POPCM  16      50.201  53.741  11.063  0.00  0.00      MEMB  
ATOM   3988  H3R POPCM  16      49.362  53.545  10.361  0.00  0.00      MEMB  
ATOM   3989  H3S POPCM  16      50.112  52.922  11.808  0.00  0.00      MEMB  
ATOM   3990  C24 POPCM  16      51.557  53.716  10.408  0.00  0.00      MEMB  
ATOM   3991  H4R POPCM  16      52.342  54.023  11.132  0.00  0.00      MEMB  
ATOM   3992  H4S POPCM  16      51.681  54.583   9.724  0.00  0.00      MEMB  
ATOM   3993  C25 POPCM  16      51.886  52.433   9.657  0.00  0.00      MEMB  
ATOM   3994  H5R POPCM  16      51.535  51.606  10.311  0.00  0.00      MEMB  
ATOM   3995  H5S POPCM  16      52.994  52.450   9.729  0.00  0.00      MEMB  
ATOM   3996  C26 POPCM  16      51.274  52.205   8.294  0.00  0.00      MEMB  
ATOM   3997  H6R POPCM  16      51.659  53.048   7.682  0.00  0.00      MEMB  
ATOM   3998  H6S POPCM  16      50.177  52.217   8.468  0.00  0.00      MEMB  
ATOM   3999  C27 POPCM  16      51.705  50.767   7.857  0.00  0.00      MEMB  
ATOM   4000  H7R POPCM  16      51.459  50.126   8.730  0.00  0.00      MEMB  
ATOM   4001  H7S POPCM  16      52.810  50.833   7.757  0.00  0.00      MEMB  
ATOM   4002  C28 POPCM  16      50.926  50.326   6.633  0.00  0.00      MEMB  
ATOM   4003  H8R POPCM  16      49.901  50.712   6.818  0.00  0.00      MEMB  
ATOM   4004  H8S POPCM  16      50.812  49.232   6.474  0.00  0.00      MEMB  
ATOM   4005  C29 POPCM  16      51.589  50.944   5.420  0.00  0.00      MEMB  
ATOM   4006  H91 POPCM  16      51.520  52.030   5.259  0.00  0.00      MEMB  
ATOM   4007 C210 POPCM  16      52.311  50.320   4.536  0.00  0.00      MEMB  
ATOM   4008 H101 POPCM  16      52.712  50.769   3.615  0.00  0.00      MEMB  
ATOM   4009 C211 POPCM  16      52.473  48.769   4.544  0.00  0.00      MEMB  
ATOM   4010 H11R POPCM  16      52.837  48.587   3.510  0.00  0.00      MEMB  
ATOM   4011 H11S POPCM  16      51.496  48.290   4.771  0.00  0.00      MEMB  
ATOM   4012 C212 POPCM  16      53.501  48.143   5.463  0.00  0.00      MEMB  
ATOM   4013 H12R POPCM  16      53.410  48.659   6.443  0.00  0.00      MEMB  
ATOM   4014 H12S POPCM  16      54.515  48.393   5.084  0.00  0.00      MEMB  
ATOM   4015 C213 POPCM  16      53.304  46.617   5.504  0.00  0.00      MEMB  
ATOM   4016 H13R POPCM  16      53.275  46.039   4.556  0.00  0.00      MEMB  
ATOM   4017 H13S POPCM  16      52.289  46.414   5.908  0.00  0.00      MEMB  
ATOM   4018 C214 POPCM  16      54.300  46.023   6.462  0.00  0.00      MEMB  
ATOM   4019 H14R POPCM  16      55.057  46.673   6.950  0.00  0.00      MEMB  
ATOM   4020 H14S POPCM  16      54.910  45.269   5.921  0.00  0.00      MEMB  
ATOM   4021 C215 POPCM  16      53.656  45.255   7.655  0.00  0.00      MEMB  
ATOM   4022 H15R POPCM  16      53.146  46.052   8.238  0.00  0.00      MEMB  
ATOM   4023 H15S POPCM  16      54.523  44.841   8.213  0.00  0.00      MEMB  
ATOM   4024 C216 POPCM  16      52.795  44.087   7.267  0.00  0.00      MEMB  
ATOM   4025 H16R POPCM  16      53.370  43.402   6.608  0.00  0.00      MEMB  
ATOM   4026 H16S POPCM  16      51.845  44.495   6.861  0.00  0.00      MEMB  
ATOM   4027 C217 POPCM  16      52.436  43.345   8.578  0.00  0.00      MEMB  
ATOM   4028 H17R POPCM  16      51.986  44.111   9.246  0.00  0.00      MEMB  
ATOM   4029 H17S POPCM  16      53.406  43.017   9.009  0.00  0.00      MEMB  
ATOM   4030 C218 POPCM  16      51.509  42.100   8.435  0.00  0.00      MEMB  
ATOM   4031 H18R POPCM  16      52.200  41.296   8.101  0.00  0.00      MEMB  
ATOM   4032 H18S POPCM  16      50.655  42.247   7.739  0.00  0.00      MEMB  
ATOM   4033 H18T POPCM  16      50.998  41.872   9.395  0.00  0.00      MEMB  
ATOM   4034  C33 POPCM  16      41.785  59.175  13.568  0.00  0.00      MEMB  
ATOM   4035  H3X POPCM  16      40.816  59.387  14.067  0.00  0.00      MEMB  
ATOM   4036  H3Y POPCM  16      41.356  58.831  12.603  0.00  0.00      MEMB  
ATOM   4037  C34 POPCM  16      42.760  60.329  13.411  0.00  0.00      MEMB  
ATOM   4038  H4X POPCM  16      43.624  60.028  12.779  0.00  0.00      MEMB  
ATOM   4039  H4Y POPCM  16      42.976  60.498  14.487  0.00  0.00      MEMB  
ATOM   4040  C35 POPCM  16      42.163  61.619  12.849  0.00  0.00      MEMB  
ATOM   4041  H5X POPCM  16      41.136  61.622  13.272  0.00  0.00      MEMB  
ATOM   4042  H5Y POPCM  16      41.975  61.592  11.754  0.00  0.00      MEMB  
ATOM   4043  C36 POPCM  16      43.031  62.862  13.216  0.00  0.00      MEMB  
ATOM   4044  H6X POPCM  16      44.110  62.719  12.994  0.00  0.00      MEMB  
ATOM   4045  H6Y POPCM  16      42.880  63.265  14.240  0.00  0.00      MEMB  
ATOM   4046  C37 POPCM  16      42.509  64.076  12.362  0.00  0.00      MEMB  
ATOM   4047  H7X POPCM  16      42.481  65.007  12.968  0.00  0.00      MEMB  
ATOM   4048  H7Y POPCM  16      41.426  63.935  12.159  0.00  0.00      MEMB  
ATOM   4049  C38 POPCM  16      43.270  64.311  11.094  0.00  0.00      MEMB  
ATOM   4050  H8X POPCM  16      44.278  64.518  11.513  0.00  0.00      MEMB  
ATOM   4051  H8Y POPCM  16      42.932  65.271  10.649  0.00  0.00      MEMB  
ATOM   4052  C39 POPCM  16      43.231  63.128  10.077  0.00  0.00      MEMB  
ATOM   4053  H9X POPCM  16      42.144  62.943   9.935  0.00  0.00      MEMB  
ATOM   4054  H9Y POPCM  16      43.566  62.165  10.517  0.00  0.00      MEMB  
ATOM   4055 C310 POPCM  16      43.792  63.480   8.673  0.00  0.00      MEMB  
ATOM   4056 H10X POPCM  16      43.209  64.308   8.216  0.00  0.00      MEMB  
ATOM   4057 H10Y POPCM  16      43.505  62.636   8.010  0.00  0.00      MEMB  
ATOM   4058 C311 POPCM  16      45.247  63.693   8.654  0.00  0.00      MEMB  
ATOM   4059 H11X POPCM  16      45.895  62.796   8.748  0.00  0.00      MEMB  
ATOM   4060 H11Y POPCM  16      45.604  64.323   9.497  0.00  0.00      MEMB  
ATOM   4061 C312 POPCM  16      45.724  64.345   7.352  0.00  0.00      MEMB  
ATOM   4062 H12X POPCM  16      46.832  64.431   7.334  0.00  0.00      MEMB  
ATOM   4063 H12Y POPCM  16      45.224  65.329   7.222  0.00  0.00      MEMB  
ATOM   4064 C313 POPCM  16      45.249  63.516   6.138  0.00  0.00      MEMB  
ATOM   4065 H13X POPCM  16      44.152  63.456   5.970  0.00  0.00      MEMB  
ATOM   4066 H13Y POPCM  16      45.579  62.470   6.317  0.00  0.00      MEMB  
ATOM   4067 C314 POPCM  16      45.916  64.123   4.906  0.00  0.00      MEMB  
ATOM   4068 H14X POPCM  16      46.999  64.365   4.963  0.00  0.00      MEMB  
ATOM   4069 H14Y POPCM  16      45.435  65.052   4.530  0.00  0.00      MEMB  
ATOM   4070 C315 POPCM  16      45.832  63.161   3.678  0.00  0.00      MEMB  
ATOM   4071 H15X POPCM  16      44.818  62.793   3.412  0.00  0.00      MEMB  
ATOM   4072 H15Y POPCM  16      46.280  62.198   4.005  0.00  0.00      MEMB  
ATOM   4073 C316 POPCM  16      46.609  63.545   2.394  0.00  0.00      MEMB  
ATOM   4074 H16X POPCM  16      46.395  64.573   2.030  0.00  0.00      MEMB  
ATOM   4075 H16Y POPCM  16      46.286  62.885   1.560  0.00  0.00      MEMB  
ATOM   4076 H16Z POPCM  16      47.682  63.522   2.679  0.00  0.00      MEMB  
ATOM   4077  N   POPCM  17      21.413 -72.797  14.011  0.00  0.00      MEMB  
ATOM   4078  C12 POPCM  17      21.847 -71.997  12.710  0.00  0.00      MEMB  
ATOM   4079 H12A POPCM  17      22.171 -72.639  11.904  0.00  0.00      MEMB  
ATOM   4080 H12B POPCM  17      22.740 -71.432  12.930  0.00  0.00      MEMB  
ATOM   4081  C13 POPCM  17      22.473 -73.784  14.221  0.00  0.00      MEMB  
ATOM   4082 H13A POPCM  17      22.450 -74.540  13.450  0.00  0.00      MEMB  
ATOM   4083 H13B POPCM  17      23.464 -73.380  14.070  0.00  0.00      MEMB  
ATOM   4084 H13C POPCM  17      22.366 -74.064  15.258  0.00  0.00      MEMB  
ATOM   4085  C14 POPCM  17      21.321 -71.893  15.176  0.00  0.00      MEMB  
ATOM   4086 H14A POPCM  17      20.841 -70.971  14.883  0.00  0.00      MEMB  
ATOM   4087 H14B POPCM  17      20.661 -72.415  15.854  0.00  0.00      MEMB  
ATOM   4088 H14C POPCM  17      22.276 -71.738  15.656  0.00  0.00      MEMB  
ATOM   4089  C15 POPCM  17      20.056 -73.477  13.768  0.00  0.00      MEMB  
ATOM   4090 H15A POPCM  17      19.810 -74.026  14.665  0.00  0.00      MEMB  
ATOM   4091 H15B POPCM  17      20.153 -74.160  12.936  0.00  0.00      MEMB  
ATOM   4092 H15C POPCM  17      19.285 -72.737  13.612  0.00  0.00      MEMB  
ATOM   4093  C11 POPCM  17      20.799 -71.006  12.016  0.00  0.00      MEMB  
ATOM   4094 H11A POPCM  17      19.916 -71.620  11.738  0.00  0.00      MEMB  
ATOM   4095 H11B POPCM  17      21.195 -70.617  11.053  0.00  0.00      MEMB  
ATOM   4096  P   POPCM  17      19.404 -68.805  12.378  0.00  0.00      MEMB  
ATOM   4097  O13 POPCM  17      19.952 -67.385  12.458  0.00  0.00      MEMB  
ATOM   4098  O14 POPCM  17      18.185 -69.121  13.180  0.00  0.00      MEMB  
ATOM   4099  O12 POPCM  17      20.478 -69.863  12.824  0.00  0.00      MEMB  
ATOM   4100  O11 POPCM  17      19.058 -69.235  10.904  0.00  0.00      MEMB  
ATOM   4101  C1  POPCM  17      19.520 -68.448   9.874  0.00  0.00      MEMB  
ATOM   4102  HA  POPCM  17      19.377 -68.972   8.905  0.00  0.00      MEMB  
ATOM   4103  HB  POPCM  17      20.572 -68.103   9.964  0.00  0.00      MEMB  
ATOM   4104  C2  POPCM  17      18.544 -67.157   9.636  0.00  0.00      MEMB  
ATOM   4105  HS  POPCM  17      18.392 -66.669  10.623  0.00  0.00      MEMB  
ATOM   4106  O21 POPCM  17      17.302 -67.605   9.093  0.00  0.00      MEMB  
ATOM   4107  C21 POPCM  17      16.315 -66.700   8.975  0.00  0.00      MEMB  
ATOM   4108  O22 POPCM  17      16.194 -65.683   9.516  0.00  0.00      MEMB  
ATOM   4109  C22 POPCM  17      15.242 -67.181   8.042  0.00  0.00      MEMB  
ATOM   4110  H2R POPCM  17      15.704 -67.217   7.032  0.00  0.00      MEMB  
ATOM   4111  H2S POPCM  17      14.352 -66.523   8.133  0.00  0.00      MEMB  
ATOM   4112  C3  POPCM  17      19.204 -66.019   8.755  0.00  0.00      MEMB  
ATOM   4113  HX  POPCM  17      20.211 -65.794   9.168  0.00  0.00      MEMB  
ATOM   4114  HY  POPCM  17      18.559 -65.116   8.702  0.00  0.00      MEMB  
ATOM   4115  O31 POPCM  17      19.422 -66.545   7.412  0.00  0.00      MEMB  
ATOM   4116  C31 POPCM  17      18.898 -65.988   6.396  0.00  0.00      MEMB  
ATOM   4117  O32 POPCM  17      18.097 -65.071   6.327  0.00  0.00      MEMB  
ATOM   4118  C32 POPCM  17      19.248 -66.794   5.137  0.00  0.00      MEMB  
ATOM   4119  H2X POPCM  17      20.251 -67.270   5.179  0.00  0.00      MEMB  
ATOM   4120  H2Y POPCM  17      19.398 -66.144   4.248  0.00  0.00      MEMB  
ATOM   4121  C23 POPCM  17      14.776 -68.701   8.351  0.00  0.00      MEMB  
ATOM   4122  H3R POPCM  17      14.172 -68.859   9.270  0.00  0.00      MEMB  
ATOM   4123  H3S POPCM  17      15.724 -69.277   8.412  0.00  0.00      MEMB  
ATOM   4124  C24 POPCM  17      14.027 -69.109   7.087  0.00  0.00      MEMB  
ATOM   4125  H4R POPCM  17      13.390 -68.224   6.870  0.00  0.00      MEMB  
ATOM   4126  H4S POPCM  17      13.245 -69.872   7.290  0.00  0.00      MEMB  
ATOM   4127  C25 POPCM  17      14.810 -69.660   5.838  0.00  0.00      MEMB  
ATOM   4128  H5R POPCM  17      15.569 -70.410   6.148  0.00  0.00      MEMB  
ATOM   4129  H5S POPCM  17      15.472 -68.885   5.395  0.00  0.00      MEMB  
ATOM   4130  C26 POPCM  17      13.866 -70.136   4.713  0.00  0.00      MEMB  
ATOM   4131  H6R POPCM  17      13.242 -70.988   5.060  0.00  0.00      MEMB  
ATOM   4132  H6S POPCM  17      14.590 -70.445   3.929  0.00  0.00      MEMB  
ATOM   4133  C27 POPCM  17      13.004 -69.056   4.060  0.00  0.00      MEMB  
ATOM   4134  H7R POPCM  17      13.517 -68.090   3.867  0.00  0.00      MEMB  
ATOM   4135  H7S POPCM  17      12.219 -68.901   4.831  0.00  0.00      MEMB  
ATOM   4136  C28 POPCM  17      12.368 -69.579   2.730  0.00  0.00      MEMB  
ATOM   4137  H8R POPCM  17      11.806 -70.516   2.930  0.00  0.00      MEMB  
ATOM   4138  H8S POPCM  17      13.209 -69.805   2.040  0.00  0.00      MEMB  
ATOM   4139  C29 POPCM  17      11.527 -68.567   1.996  0.00  0.00      MEMB  
ATOM   4140  H91 POPCM  17      11.929 -67.545   1.918  0.00  0.00      MEMB  
ATOM   4141 C210 POPCM  17      10.365 -68.839   1.386  0.00  0.00      MEMB  
ATOM   4142 H101 POPCM  17       9.935 -68.010   0.805  0.00  0.00      MEMB  
ATOM   4143 C211 POPCM  17       9.558 -70.027   1.524  0.00  0.00      MEMB  
ATOM   4144 H11R POPCM  17      10.171 -70.947   1.420  0.00  0.00      MEMB  
ATOM   4145 H11S POPCM  17       8.821 -70.110   0.697  0.00  0.00      MEMB  
ATOM   4146 C212 POPCM  17       8.563 -70.052   2.655  0.00  0.00      MEMB  
ATOM   4147 H12R POPCM  17       9.223 -69.970   3.544  0.00  0.00      MEMB  
ATOM   4148 H12S POPCM  17       8.099 -71.062   2.654  0.00  0.00      MEMB  
ATOM   4149 C213 POPCM  17       7.639 -68.924   2.739  0.00  0.00      MEMB  
ATOM   4150 H13R POPCM  17       6.890 -69.020   1.924  0.00  0.00      MEMB  
ATOM   4151 H13S POPCM  17       8.228 -67.983   2.693  0.00  0.00      MEMB  
ATOM   4152 C214 POPCM  17       6.907 -68.847   4.053  0.00  0.00      MEMB  
ATOM   4153 H14R POPCM  17       7.645 -69.029   4.864  0.00  0.00      MEMB  
ATOM   4154 H14S POPCM  17       6.111 -69.615   4.153  0.00  0.00      MEMB  
ATOM   4155 C215 POPCM  17       6.261 -67.516   4.226  0.00  0.00      MEMB  
ATOM   4156 H15R POPCM  17       5.691 -67.375   3.282  0.00  0.00      MEMB  
ATOM   4157 H15S POPCM  17       6.951 -66.659   4.376  0.00  0.00      MEMB  
ATOM   4158 C216 POPCM  17       5.198 -67.389   5.406  0.00  0.00      MEMB  
ATOM   4159 H16R POPCM  17       4.453 -68.212   5.379  0.00  0.00      MEMB  
ATOM   4160 H16S POPCM  17       4.692 -66.451   5.092  0.00  0.00      MEMB  
ATOM   4161 C217 POPCM  17       5.842 -67.143   6.790  0.00  0.00      MEMB  
ATOM   4162 H17R POPCM  17       6.628 -66.386   6.580  0.00  0.00      MEMB  
ATOM   4163 H17S POPCM  17       6.391 -68.082   7.017  0.00  0.00      MEMB  
ATOM   4164 C218 POPCM  17       4.837 -66.722   7.911  0.00  0.00      MEMB  
ATOM   4165 H18R POPCM  17       5.505 -66.336   8.711  0.00  0.00      MEMB  
ATOM   4166 H18S POPCM  17       4.207 -67.619   8.090  0.00  0.00      MEMB  
ATOM   4167 H18T POPCM  17       4.260 -65.889   7.456  0.00  0.00      MEMB  
ATOM   4168  C33 POPCM  17      18.200 -67.849   4.844  0.00  0.00      MEMB  
ATOM   4169  H3X POPCM  17      17.294 -67.321   4.477  0.00  0.00      MEMB  
ATOM   4170  H3Y POPCM  17      17.975 -68.472   5.736  0.00  0.00      MEMB  
ATOM   4171  C34 POPCM  17      18.643 -68.979   3.899  0.00  0.00      MEMB  
ATOM   4172  H4X POPCM  17      19.509 -69.486   4.376  0.00  0.00      MEMB  
ATOM   4173  H4Y POPCM  17      18.800 -68.603   2.866  0.00  0.00      MEMB  
ATOM   4174  C35 POPCM  17      17.532 -70.045   3.658  0.00  0.00      MEMB  
ATOM   4175  H5X POPCM  17      16.582 -69.640   3.246  0.00  0.00      MEMB  
ATOM   4176  H5Y POPCM  17      17.256 -70.557   4.605  0.00  0.00      MEMB  
ATOM   4177  C36 POPCM  17      17.978 -71.126   2.714  0.00  0.00      MEMB  
ATOM   4178  H6X POPCM  17      18.935 -71.540   3.099  0.00  0.00      MEMB  
ATOM   4179  H6Y POPCM  17      18.212 -70.698   1.716  0.00  0.00      MEMB  
ATOM   4180  C37 POPCM  17      17.123 -72.367   2.775  0.00  0.00      MEMB  
ATOM   4181  H7X POPCM  17      16.628 -72.507   3.760  0.00  0.00      MEMB  
ATOM   4182  H7Y POPCM  17      17.717 -73.277   2.548  0.00  0.00      MEMB  
ATOM   4183  C38 POPCM  17      15.975 -72.417   1.731  0.00  0.00      MEMB  
ATOM   4184  H8X POPCM  17      16.451 -72.142   0.765  0.00  0.00      MEMB  
ATOM   4185  H8Y POPCM  17      15.202 -71.634   1.880  0.00  0.00      MEMB  
ATOM   4186  C39 POPCM  17      15.311 -73.811   1.789  0.00  0.00      MEMB  
ATOM   4187  H9X POPCM  17      16.107 -74.585   1.844  0.00  0.00      MEMB  
ATOM   4188  H9Y POPCM  17      14.726 -73.902   0.849  0.00  0.00      MEMB  
ATOM   4189 C310 POPCM  17      14.289 -73.942   2.856  0.00  0.00      MEMB  
ATOM   4190 H10X POPCM  17      13.467 -73.197   2.812  0.00  0.00      MEMB  
ATOM   4191 H10Y POPCM  17      14.664 -73.719   3.877  0.00  0.00      MEMB  
ATOM   4192 C311 POPCM  17      13.580 -75.341   2.546  0.00  0.00      MEMB  
ATOM   4193 H11X POPCM  17      14.372 -76.118   2.515  0.00  0.00      MEMB  
ATOM   4194 H11Y POPCM  17      12.970 -75.374   1.618  0.00  0.00      MEMB  
ATOM   4195 C312 POPCM  17      12.557 -75.804   3.675  0.00  0.00      MEMB  
ATOM   4196 H12X POPCM  17      13.153 -75.638   4.598  0.00  0.00      MEMB  
ATOM   4197 H12Y POPCM  17      12.193 -76.852   3.627  0.00  0.00      MEMB  
ATOM   4198 C313 POPCM  17      11.354 -74.926   3.691  0.00  0.00      MEMB  
ATOM   4199 H13X POPCM  17      10.862 -74.975   2.696  0.00  0.00      MEMB  
ATOM   4200 H13Y POPCM  17      11.596 -73.843   3.745  0.00  0.00      MEMB  
ATOM   4201 C314 POPCM  17      10.402 -75.380   4.842  0.00  0.00      MEMB  
ATOM   4202 H14X POPCM  17      10.976 -75.262   5.787  0.00  0.00      MEMB  
ATOM   4203 H14Y POPCM  17      10.161 -76.444   4.634  0.00  0.00      MEMB  
ATOM   4204 C315 POPCM  17       9.128 -74.517   5.040  0.00  0.00      MEMB  
ATOM   4205 H15X POPCM  17       8.563 -74.825   5.946  0.00  0.00      MEMB  
ATOM   4206 H15Y POPCM  17       8.514 -74.826   4.167  0.00  0.00      MEMB  
ATOM   4207 C316 POPCM  17       9.271 -72.950   5.092  0.00  0.00      MEMB  
ATOM   4208 H16X POPCM  17       8.404 -72.325   5.395  0.00  0.00      MEMB  
ATOM   4209 H16Y POPCM  17       9.714 -72.576   4.144  0.00  0.00      MEMB  
ATOM   4210 H16Z POPCM  17      10.005 -72.730   5.896  0.00  0.00      MEMB  
ATOM   4211  N   POPCM  18     -46.718 -34.101  19.697  0.00  0.00      MEMB  
ATOM   4212  C12 POPCM  18     -46.304 -34.541  18.271  0.00  0.00      MEMB  
ATOM   4213 H12A POPCM  18     -47.210 -34.557  17.683  0.00  0.00      MEMB  
ATOM   4214 H12B POPCM  18     -45.997 -35.576  18.288  0.00  0.00      MEMB  
ATOM   4215  C13 POPCM  18     -47.118 -32.701  19.740  0.00  0.00      MEMB  
ATOM   4216 H13A POPCM  18     -47.933 -32.371  19.113  0.00  0.00      MEMB  
ATOM   4217 H13B POPCM  18     -47.348 -32.347  20.733  0.00  0.00      MEMB  
ATOM   4218 H13C POPCM  18     -46.318 -32.193  19.222  0.00  0.00      MEMB  
ATOM   4219  C14 POPCM  18     -47.890 -34.901  20.153  0.00  0.00      MEMB  
ATOM   4220 H14A POPCM  18     -48.687 -34.835  19.428  0.00  0.00      MEMB  
ATOM   4221 H14B POPCM  18     -47.675 -35.950  20.296  0.00  0.00      MEMB  
ATOM   4222 H14C POPCM  18     -48.329 -34.466  21.039  0.00  0.00      MEMB  
ATOM   4223  C15 POPCM  18     -45.661 -34.406  20.711  0.00  0.00      MEMB  
ATOM   4224 H15A POPCM  18     -45.324 -35.419  20.553  0.00  0.00      MEMB  
ATOM   4225 H15B POPCM  18     -45.995 -34.319  21.734  0.00  0.00      MEMB  
ATOM   4226 H15C POPCM  18     -44.847 -33.696  20.713  0.00  0.00      MEMB  
ATOM   4227  C11 POPCM  18     -45.335 -33.728  17.492  0.00  0.00      MEMB  
ATOM   4228 H11A POPCM  18     -45.613 -32.664  17.649  0.00  0.00      MEMB  
ATOM   4229 H11B POPCM  18     -45.251 -33.874  16.394  0.00  0.00      MEMB  
ATOM   4230  P   POPCM  18     -43.096 -34.794  17.930  0.00  0.00      MEMB  
ATOM   4231  O13 POPCM  18     -43.552 -36.049  18.572  0.00  0.00      MEMB  
ATOM   4232  O14 POPCM  18     -41.767 -34.350  18.406  0.00  0.00      MEMB  
ATOM   4233  O12 POPCM  18     -44.097 -33.650  18.089  0.00  0.00      MEMB  
ATOM   4234  O11 POPCM  18     -43.086 -34.945  16.307  0.00  0.00      MEMB  
ATOM   4235  C1  POPCM  18     -42.226 -34.122  15.579  0.00  0.00      MEMB  
ATOM   4236  HA  POPCM  18     -41.172 -34.459  15.677  0.00  0.00      MEMB  
ATOM   4237  HB  POPCM  18     -42.273 -33.053  15.878  0.00  0.00      MEMB  
ATOM   4238  C2  POPCM  18     -42.560 -34.343  14.062  0.00  0.00      MEMB  
ATOM   4239  HS  POPCM  18     -43.305 -35.161  13.963  0.00  0.00      MEMB  
ATOM   4240  O21 POPCM  18     -41.369 -34.716  13.301  0.00  0.00      MEMB  
ATOM   4241  C21 POPCM  18     -41.530 -35.538  12.254  0.00  0.00      MEMB  
ATOM   4242  O22 POPCM  18     -42.567 -36.145  12.024  0.00  0.00      MEMB  
ATOM   4243  C22 POPCM  18     -40.271 -35.505  11.478  0.00  0.00      MEMB  
ATOM   4244  H2R POPCM  18     -39.363 -35.353  12.100  0.00  0.00      MEMB  
ATOM   4245  H2S POPCM  18     -40.323 -34.558  10.898  0.00  0.00      MEMB  
ATOM   4246  C3  POPCM  18     -43.225 -33.084  13.453  0.00  0.00      MEMB  
ATOM   4247  HX  POPCM  18     -42.350 -32.402  13.401  0.00  0.00      MEMB  
ATOM   4248  HY  POPCM  18     -43.982 -32.755  14.197  0.00  0.00      MEMB  
ATOM   4249  O31 POPCM  18     -43.898 -33.348  12.161  0.00  0.00      MEMB  
ATOM   4250  C31 POPCM  18     -44.972 -34.037  12.259  0.00  0.00      MEMB  
ATOM   4251  O32 POPCM  18     -45.635 -34.243  13.257  0.00  0.00      MEMB  
ATOM   4252  C32 POPCM  18     -45.486 -34.305  10.887  0.00  0.00      MEMB  
ATOM   4253  H2X POPCM  18     -44.874 -35.091  10.395  0.00  0.00      MEMB  
ATOM   4254  H2Y POPCM  18     -45.420 -33.376  10.283  0.00  0.00      MEMB  
ATOM   4255  C23 POPCM  18     -40.115 -36.702  10.492  0.00  0.00      MEMB  
ATOM   4256  H3R POPCM  18     -39.435 -36.397   9.668  0.00  0.00      MEMB  
ATOM   4257  H3S POPCM  18     -41.094 -36.997  10.057  0.00  0.00      MEMB  
ATOM   4258  C24 POPCM  18     -39.390 -37.942  11.097  0.00  0.00      MEMB  
ATOM   4259  H4R POPCM  18     -39.932 -38.303  11.997  0.00  0.00      MEMB  
ATOM   4260  H4S POPCM  18     -38.342 -37.620  11.281  0.00  0.00      MEMB  
ATOM   4261  C25 POPCM  18     -39.236 -39.097  10.142  0.00  0.00      MEMB  
ATOM   4262  H5R POPCM  18     -38.495 -39.810  10.562  0.00  0.00      MEMB  
ATOM   4263  H5S POPCM  18     -38.827 -38.728   9.178  0.00  0.00      MEMB  
ATOM   4264  C26 POPCM  18     -40.487 -39.809   9.737  0.00  0.00      MEMB  
ATOM   4265  H6R POPCM  18     -40.959 -39.129   8.995  0.00  0.00      MEMB  
ATOM   4266  H6S POPCM  18     -41.242 -40.029  10.521  0.00  0.00      MEMB  
ATOM   4267  C27 POPCM  18     -40.161 -41.106   8.949  0.00  0.00      MEMB  
ATOM   4268  H7R POPCM  18     -39.780 -41.941   9.575  0.00  0.00      MEMB  
ATOM   4269  H7S POPCM  18     -39.328 -40.890   8.245  0.00  0.00      MEMB  
ATOM   4270  C28 POPCM  18     -41.396 -41.579   8.067  0.00  0.00      MEMB  
ATOM   4271  H8R POPCM  18     -42.233 -41.956   8.692  0.00  0.00      MEMB  
ATOM   4272  H8S POPCM  18     -41.081 -42.488   7.511  0.00  0.00      MEMB  
ATOM   4273  C29 POPCM  18     -41.863 -40.542   7.068  0.00  0.00      MEMB  
ATOM   4274  H91 POPCM  18     -42.755 -39.965   7.356  0.00  0.00      MEMB  
ATOM   4275 C210 POPCM  18     -41.325 -40.237   5.858  0.00  0.00      MEMB  
ATOM   4276 H101 POPCM  18     -41.874 -39.479   5.280  0.00  0.00      MEMB  
ATOM   4277 C211 POPCM  18     -40.062 -40.807   5.281  0.00  0.00      MEMB  
ATOM   4278 H11R POPCM  18     -40.283 -41.253   4.287  0.00  0.00      MEMB  
ATOM   4279 H11S POPCM  18     -39.528 -41.454   6.010  0.00  0.00      MEMB  
ATOM   4280 C212 POPCM  18     -38.931 -39.733   4.900  0.00  0.00      MEMB  
ATOM   4281 H12R POPCM  18     -39.549 -38.957   4.400  0.00  0.00      MEMB  
ATOM   4282 H12S POPCM  18     -38.171 -40.154   4.206  0.00  0.00      MEMB  
ATOM   4283 C213 POPCM  18     -38.318 -39.207   6.169  0.00  0.00      MEMB  
ATOM   4284 H13R POPCM  18     -37.727 -40.028   6.627  0.00  0.00      MEMB  
ATOM   4285 H13S POPCM  18     -39.047 -38.838   6.921  0.00  0.00      MEMB  
ATOM   4286 C214 POPCM  18     -37.476 -37.935   6.149  0.00  0.00      MEMB  
ATOM   4287 H14R POPCM  18     -36.630 -38.074   5.442  0.00  0.00      MEMB  
ATOM   4288 H14S POPCM  18     -37.158 -37.834   7.209  0.00  0.00      MEMB  
ATOM   4289 C215 POPCM  18     -38.245 -36.701   5.585  0.00  0.00      MEMB  
ATOM   4290 H15R POPCM  18     -39.041 -37.043   4.889  0.00  0.00      MEMB  
ATOM   4291 H15S POPCM  18     -37.564 -35.994   5.064  0.00  0.00      MEMB  
ATOM   4292 C216 POPCM  18     -38.910 -35.746   6.599  0.00  0.00      MEMB  
ATOM   4293 H16R POPCM  18     -38.283 -35.464   7.472  0.00  0.00      MEMB  
ATOM   4294 H16S POPCM  18     -39.753 -36.384   6.939  0.00  0.00      MEMB  
ATOM   4295 C217 POPCM  18     -39.403 -34.449   6.068  0.00  0.00      MEMB  
ATOM   4296 H17R POPCM  18     -40.077 -34.124   6.889  0.00  0.00      MEMB  
ATOM   4297 H17S POPCM  18     -39.898 -34.479   5.075  0.00  0.00      MEMB  
ATOM   4298 C218 POPCM  18     -38.316 -33.402   5.944  0.00  0.00      MEMB  
ATOM   4299 H18R POPCM  18     -38.615 -32.462   5.434  0.00  0.00      MEMB  
ATOM   4300 H18S POPCM  18     -37.390 -33.616   5.367  0.00  0.00      MEMB  
ATOM   4301 H18T POPCM  18     -37.842 -33.072   6.893  0.00  0.00      MEMB  
ATOM   4302  C33 POPCM  18     -46.959 -34.588  10.847  0.00  0.00      MEMB  
ATOM   4303  H3X POPCM  18     -47.671 -33.751  11.016  0.00  0.00      MEMB  
ATOM   4304  H3Y POPCM  18     -47.105 -35.273  11.709  0.00  0.00      MEMB  
ATOM   4305  C34 POPCM  18     -47.350 -35.408   9.597  0.00  0.00      MEMB  
ATOM   4306  H4X POPCM  18     -46.788 -36.357   9.733  0.00  0.00      MEMB  
ATOM   4307  H4Y POPCM  18     -47.124 -34.842   8.668  0.00  0.00      MEMB  
ATOM   4308  C35 POPCM  18     -48.897 -35.658   9.472  0.00  0.00      MEMB  
ATOM   4309  H5X POPCM  18     -49.338 -34.671   9.216  0.00  0.00      MEMB  
ATOM   4310  H5Y POPCM  18     -49.207 -35.878  10.516  0.00  0.00      MEMB  
ATOM   4311  C36 POPCM  18     -49.225 -36.865   8.639  0.00  0.00      MEMB  
ATOM   4312  H6X POPCM  18     -50.283 -37.147   8.825  0.00  0.00      MEMB  
ATOM   4313  H6Y POPCM  18     -48.734 -37.762   9.074  0.00  0.00      MEMB  
ATOM   4314  C37 POPCM  18     -48.910 -36.672   7.124  0.00  0.00      MEMB  
ATOM   4315  H7X POPCM  18     -47.821 -36.504   6.978  0.00  0.00      MEMB  
ATOM   4316  H7Y POPCM  18     -49.447 -35.762   6.783  0.00  0.00      MEMB  
ATOM   4317  C38 POPCM  18     -49.233 -37.931   6.253  0.00  0.00      MEMB  
ATOM   4318  H8X POPCM  18     -48.747 -38.762   6.807  0.00  0.00      MEMB  
ATOM   4319  H8Y POPCM  18     -48.788 -37.685   5.265  0.00  0.00      MEMB  
ATOM   4320  C39 POPCM  18     -50.721 -38.192   5.934  0.00  0.00      MEMB  
ATOM   4321  H9X POPCM  18     -51.311 -37.262   5.789  0.00  0.00      MEMB  
ATOM   4322  H9Y POPCM  18     -51.177 -38.656   6.835  0.00  0.00      MEMB  
ATOM   4323 C310 POPCM  18     -50.882 -39.133   4.714  0.00  0.00      MEMB  
ATOM   4324 H10X POPCM  18     -50.316 -40.086   4.782  0.00  0.00      MEMB  
ATOM   4325 H10Y POPCM  18     -50.538 -38.653   3.773  0.00  0.00      MEMB  
ATOM   4326 C311 POPCM  18     -52.403 -39.577   4.523  0.00  0.00      MEMB  
ATOM   4327 H11X POPCM  18     -52.951 -39.529   5.488  0.00  0.00      MEMB  
ATOM   4328 H11Y POPCM  18     -52.474 -40.617   4.138  0.00  0.00      MEMB  
ATOM   4329 C312 POPCM  18     -53.115 -38.689   3.485  0.00  0.00      MEMB  
ATOM   4330 H12X POPCM  18     -52.540 -38.570   2.542  0.00  0.00      MEMB  
ATOM   4331 H12Y POPCM  18     -53.240 -37.717   4.007  0.00  0.00      MEMB  
ATOM   4332 C313 POPCM  18     -54.571 -39.144   3.107  0.00  0.00      MEMB  
ATOM   4333 H13X POPCM  18     -55.159 -38.993   4.038  0.00  0.00      MEMB  
ATOM   4334 H13Y POPCM  18     -54.661 -40.185   2.730  0.00  0.00      MEMB  
ATOM   4335 C314 POPCM  18     -55.224 -38.278   1.954  0.00  0.00      MEMB  
ATOM   4336 H14X POPCM  18     -56.307 -38.518   2.017  0.00  0.00      MEMB  
ATOM   4337 H14Y POPCM  18     -54.924 -37.254   2.263  0.00  0.00      MEMB  
ATOM   4338 C315 POPCM  18     -54.522 -38.488   0.586  0.00  0.00      MEMB  
ATOM   4339 H15X POPCM  18     -53.482 -38.876   0.645  0.00  0.00      MEMB  
ATOM   4340 H15Y POPCM  18     -54.345 -37.461   0.200  0.00  0.00      MEMB  
ATOM   4341 C316 POPCM  18     -55.336 -39.237  -0.440  0.00  0.00      MEMB  
ATOM   4342 H16X POPCM  18     -55.471 -40.278  -0.077  0.00  0.00      MEMB  
ATOM   4343 H16Y POPCM  18     -54.705 -39.233  -1.355  0.00  0.00      MEMB  
ATOM   4344 H16Z POPCM  18     -56.308 -38.770  -0.706  0.00  0.00      MEMB  
ATOM   4345  N   POPCM  19     -47.629  65.026  21.362  0.00  0.00      MEMB  
ATOM   4346  C12 POPCM  19     -48.101  65.318  20.008  0.00  0.00      MEMB  
ATOM   4347 H12A POPCM  19     -47.332  65.274  19.252  0.00  0.00      MEMB  
ATOM   4348 H12B POPCM  19     -48.381  66.345  19.823  0.00  0.00      MEMB  
ATOM   4349  C13 POPCM  19     -46.893  63.721  21.351  0.00  0.00      MEMB  
ATOM   4350 H13A POPCM  19     -46.893  63.264  22.330  0.00  0.00      MEMB  
ATOM   4351 H13B POPCM  19     -47.547  63.107  20.750  0.00  0.00      MEMB  
ATOM   4352 H13C POPCM  19     -45.907  63.778  20.916  0.00  0.00      MEMB  
ATOM   4353  C14 POPCM  19     -46.720  66.115  21.815  0.00  0.00      MEMB  
ATOM   4354 H14A POPCM  19     -46.242  65.986  22.775  0.00  0.00      MEMB  
ATOM   4355 H14B POPCM  19     -45.942  66.234  21.075  0.00  0.00      MEMB  
ATOM   4356 H14C POPCM  19     -47.287  67.034  21.807  0.00  0.00      MEMB  
ATOM   4357  C15 POPCM  19     -48.730  64.904  22.354  0.00  0.00      MEMB  
ATOM   4358 H15A POPCM  19     -49.217  63.964  22.138  0.00  0.00      MEMB  
ATOM   4359 H15B POPCM  19     -49.475  65.682  22.275  0.00  0.00      MEMB  
ATOM   4360 H15C POPCM  19     -48.411  64.620  23.346  0.00  0.00      MEMB  
ATOM   4361  C11 POPCM  19     -49.323  64.458  19.492  0.00  0.00      MEMB  
ATOM   4362 H11A POPCM  19     -49.643  64.678  18.451  0.00  0.00      MEMB  
ATOM   4363 H11B POPCM  19     -50.182  64.814  20.100  0.00  0.00      MEMB  
ATOM   4364  P   POPCM  19     -49.949  61.939  20.286  0.00  0.00      MEMB  
ATOM   4365  O13 POPCM  19     -50.843  62.666  21.148  0.00  0.00      MEMB  
ATOM   4366  O14 POPCM  19     -48.939  61.039  20.790  0.00  0.00      MEMB  
ATOM   4367  O12 POPCM  19     -49.078  63.029  19.532  0.00  0.00      MEMB  
ATOM   4368  O11 POPCM  19     -50.798  61.305  19.138  0.00  0.00      MEMB  
ATOM   4369  C1  POPCM  19     -51.806  62.119  18.553  0.00  0.00      MEMB  
ATOM   4370  HA  POPCM  19     -51.894  63.154  18.946  0.00  0.00      MEMB  
ATOM   4371  HB  POPCM  19     -52.766  61.765  18.988  0.00  0.00      MEMB  
ATOM   4372  C2  POPCM  19     -51.641  62.338  17.069  0.00  0.00      MEMB  
ATOM   4373  HS  POPCM  19     -51.726  61.349  16.569  0.00  0.00      MEMB  
ATOM   4374  O21 POPCM  19     -50.485  63.135  16.799  0.00  0.00      MEMB  
ATOM   4375  C21 POPCM  19     -49.574  62.557  16.107  0.00  0.00      MEMB  
ATOM   4376  O22 POPCM  19     -49.431  61.332  15.989  0.00  0.00      MEMB  
ATOM   4377  C22 POPCM  19     -48.762  63.556  15.391  0.00  0.00      MEMB  
ATOM   4378  H2R POPCM  19     -48.350  64.368  16.028  0.00  0.00      MEMB  
ATOM   4379  H2S POPCM  19     -49.407  63.993  14.599  0.00  0.00      MEMB  
ATOM   4380  C3  POPCM  19     -52.876  63.075  16.510  0.00  0.00      MEMB  
ATOM   4381  HX  POPCM  19     -52.894  63.993  17.137  0.00  0.00      MEMB  
ATOM   4382  HY  POPCM  19     -53.856  62.578  16.675  0.00  0.00      MEMB  
ATOM   4383  O31 POPCM  19     -52.679  63.382  15.138  0.00  0.00      MEMB  
ATOM   4384  C31 POPCM  19     -52.900  62.426  14.240  0.00  0.00      MEMB  
ATOM   4385  O32 POPCM  19     -53.533  61.408  14.482  0.00  0.00      MEMB  
ATOM   4386  C32 POPCM  19     -52.465  62.866  12.863  0.00  0.00      MEMB  
ATOM   4387  H2X POPCM  19     -51.404  63.181  12.773  0.00  0.00      MEMB  
ATOM   4388  H2Y POPCM  19     -53.211  63.628  12.549  0.00  0.00      MEMB  
ATOM   4389  C23 POPCM  19     -47.642  62.816  14.513  0.00  0.00      MEMB  
ATOM   4390  H3R POPCM  19     -47.848  61.739  14.335  0.00  0.00      MEMB  
ATOM   4391  H3S POPCM  19     -46.690  62.709  15.075  0.00  0.00      MEMB  
ATOM   4392  C24 POPCM  19     -47.260  63.563  13.235  0.00  0.00      MEMB  
ATOM   4393  H4R POPCM  19     -47.037  64.638  13.402  0.00  0.00      MEMB  
ATOM   4394  H4S POPCM  19     -48.133  63.613  12.550  0.00  0.00      MEMB  
ATOM   4395  C25 POPCM  19     -46.172  62.697  12.439  0.00  0.00      MEMB  
ATOM   4396  H5R POPCM  19     -46.559  61.661  12.331  0.00  0.00      MEMB  
ATOM   4397  H5S POPCM  19     -45.298  62.688  13.124  0.00  0.00      MEMB  
ATOM   4398  C26 POPCM  19     -46.024  63.373  11.127  0.00  0.00      MEMB  
ATOM   4399  H6R POPCM  19     -45.608  64.360  11.420  0.00  0.00      MEMB  
ATOM   4400  H6S POPCM  19     -46.912  63.686  10.538  0.00  0.00      MEMB  
ATOM   4401  C27 POPCM  19     -45.181  62.472  10.143  0.00  0.00      MEMB  
ATOM   4402  H7R POPCM  19     -45.477  61.413   9.983  0.00  0.00      MEMB  
ATOM   4403  H7S POPCM  19     -44.140  62.456  10.531  0.00  0.00      MEMB  
ATOM   4404  C28 POPCM  19     -45.148  63.111   8.688  0.00  0.00      MEMB  
ATOM   4405  H8R POPCM  19     -44.747  64.143   8.785  0.00  0.00      MEMB  
ATOM   4406  H8S POPCM  19     -46.189  63.222   8.318  0.00  0.00      MEMB  
ATOM   4407  C29 POPCM  19     -44.373  62.239   7.784  0.00  0.00      MEMB  
ATOM   4408  H91 POPCM  19     -43.277  62.322   7.832  0.00  0.00      MEMB  
ATOM   4409 C210 POPCM  19     -44.929  61.533   6.745  0.00  0.00      MEMB  
ATOM   4410 H101 POPCM  19     -44.185  60.998   6.138  0.00  0.00      MEMB  
ATOM   4411 C211 POPCM  19     -46.385  61.261   6.386  0.00  0.00      MEMB  
ATOM   4412 H11R POPCM  19     -47.096  61.641   7.149  0.00  0.00      MEMB  
ATOM   4413 H11S POPCM  19     -46.498  60.160   6.490  0.00  0.00      MEMB  
ATOM   4414 C212 POPCM  19     -46.818  61.826   5.056  0.00  0.00      MEMB  
ATOM   4415 H12R POPCM  19     -47.835  61.496   4.756  0.00  0.00      MEMB  
ATOM   4416 H12S POPCM  19     -46.173  61.637   4.171  0.00  0.00      MEMB  
ATOM   4417 C213 POPCM  19     -47.012  63.358   5.231  0.00  0.00      MEMB  
ATOM   4418 H13R POPCM  19     -45.947  63.655   5.122  0.00  0.00      MEMB  
ATOM   4419 H13S POPCM  19     -47.291  63.597   6.279  0.00  0.00      MEMB  
ATOM   4420 C214 POPCM  19     -47.818  64.013   4.154  0.00  0.00      MEMB  
ATOM   4421 H14R POPCM  19     -47.468  63.742   3.135  0.00  0.00      MEMB  
ATOM   4422 H14S POPCM  19     -47.602  65.095   4.292  0.00  0.00      MEMB  
ATOM   4423 C215 POPCM  19     -49.309  63.733   4.428  0.00  0.00      MEMB  
ATOM   4424 H15R POPCM  19     -49.536  64.182   5.419  0.00  0.00      MEMB  
ATOM   4425 H15S POPCM  19     -49.602  62.675   4.599  0.00  0.00      MEMB  
ATOM   4426 C216 POPCM  19     -50.229  64.328   3.331  0.00  0.00      MEMB  
ATOM   4427 H16R POPCM  19     -49.796  65.325   3.100  0.00  0.00      MEMB  
ATOM   4428 H16S POPCM  19     -51.291  64.427   3.643  0.00  0.00      MEMB  
ATOM   4429 C217 POPCM  19     -50.086  63.578   2.001  0.00  0.00      MEMB  
ATOM   4430 H17R POPCM  19     -49.027  63.677   1.681  0.00  0.00      MEMB  
ATOM   4431 H17S POPCM  19     -50.630  64.181   1.243  0.00  0.00      MEMB  
ATOM   4432 C218 POPCM  19     -50.607  62.084   2.093  0.00  0.00      MEMB  
ATOM   4433 H18R POPCM  19     -49.983  61.538   2.832  0.00  0.00      MEMB  
ATOM   4434 H18S POPCM  19     -50.542  61.618   1.087  0.00  0.00      MEMB  
ATOM   4435 H18T POPCM  19     -51.657  62.049   2.456  0.00  0.00      MEMB  
ATOM   4436  C33 POPCM  19     -52.754  61.780  11.761  0.00  0.00      MEMB  
ATOM   4437  H3X POPCM  19     -52.657  62.410  10.851  0.00  0.00      MEMB  
ATOM   4438  H3Y POPCM  19     -53.775  61.400  11.983  0.00  0.00      MEMB  
ATOM   4439  C34 POPCM  19     -51.842  60.522  11.695  0.00  0.00      MEMB  
ATOM   4440  H4X POPCM  19     -51.932  60.115  10.665  0.00  0.00      MEMB  
ATOM   4441  H4Y POPCM  19     -52.284  59.803  12.418  0.00  0.00      MEMB  
ATOM   4442  C35 POPCM  19     -50.360  60.678  12.097  0.00  0.00      MEMB  
ATOM   4443  H5X POPCM  19     -50.511  61.149  13.091  0.00  0.00      MEMB  
ATOM   4444  H5Y POPCM  19     -49.884  61.445  11.448  0.00  0.00      MEMB  
ATOM   4445  C36 POPCM  19     -49.455  59.417  12.145  0.00  0.00      MEMB  
ATOM   4446  H6X POPCM  19     -49.852  58.615  12.803  0.00  0.00      MEMB  
ATOM   4447  H6Y POPCM  19     -48.433  59.717  12.460  0.00  0.00      MEMB  
ATOM   4448  C37 POPCM  19     -49.311  58.840  10.735  0.00  0.00      MEMB  
ATOM   4449  H7X POPCM  19     -50.267  58.440  10.334  0.00  0.00      MEMB  
ATOM   4450  H7Y POPCM  19     -48.608  58.000  10.923  0.00  0.00      MEMB  
ATOM   4451  C38 POPCM  19     -48.573  59.635   9.621  0.00  0.00      MEMB  
ATOM   4452  H8X POPCM  19     -47.636  60.084  10.012  0.00  0.00      MEMB  
ATOM   4453  H8Y POPCM  19     -49.218  60.479   9.297  0.00  0.00      MEMB  
ATOM   4454  C39 POPCM  19     -48.203  58.825   8.385  0.00  0.00      MEMB  
ATOM   4455  H9X POPCM  19     -47.980  59.636   7.659  0.00  0.00      MEMB  
ATOM   4456  H9Y POPCM  19     -49.147  58.349   8.043  0.00  0.00      MEMB  
ATOM   4457 C310 POPCM  19     -47.154  57.707   8.456  0.00  0.00      MEMB  
ATOM   4458 H10X POPCM  19     -47.524  56.961   9.192  0.00  0.00      MEMB  
ATOM   4459 H10Y POPCM  19     -46.132  58.098   8.654  0.00  0.00      MEMB  
ATOM   4460 C311 POPCM  19     -47.200  56.989   7.146  0.00  0.00      MEMB  
ATOM   4461 H11X POPCM  19     -46.980  57.703   6.323  0.00  0.00      MEMB  
ATOM   4462 H11Y POPCM  19     -48.273  56.721   7.036  0.00  0.00      MEMB  
ATOM   4463 C312 POPCM  19     -46.251  55.723   7.037  0.00  0.00      MEMB  
ATOM   4464 H12X POPCM  19     -46.405  55.057   7.913  0.00  0.00      MEMB  
ATOM   4465 H12Y POPCM  19     -45.214  56.112   6.945  0.00  0.00      MEMB  
ATOM   4466 C313 POPCM  19     -46.318  54.889   5.769  0.00  0.00      MEMB  
ATOM   4467 H13X POPCM  19     -47.380  54.608   5.604  0.00  0.00      MEMB  
ATOM   4468 H13Y POPCM  19     -45.657  54.012   5.939  0.00  0.00      MEMB  
ATOM   4469 C314 POPCM  19     -45.740  55.458   4.449  0.00  0.00      MEMB  
ATOM   4470 H14X POPCM  19     -44.677  55.679   4.682  0.00  0.00      MEMB  
ATOM   4471 H14Y POPCM  19     -46.284  56.388   4.178  0.00  0.00      MEMB  
ATOM   4472 C315 POPCM  19     -45.625  54.399   3.309  0.00  0.00      MEMB  
ATOM   4473 H15X POPCM  19     -44.898  53.598   3.563  0.00  0.00      MEMB  
ATOM   4474 H15Y POPCM  19     -45.041  54.853   2.480  0.00  0.00      MEMB  
ATOM   4475 C316 POPCM  19     -46.948  53.844   2.784  0.00  0.00      MEMB  
ATOM   4476 H16X POPCM  19     -46.796  53.097   1.977  0.00  0.00      MEMB  
ATOM   4477 H16Y POPCM  19     -47.617  54.693   2.528  0.00  0.00      MEMB  
ATOM   4478 H16Z POPCM  19     -47.530  53.319   3.572  0.00  0.00      MEMB  
ATOM   4479  N   POPCM  20     -28.055 -37.962  22.703  0.00  0.00      MEMB  
ATOM   4480  C12 POPCM  20     -28.445 -36.503  22.457  0.00  0.00      MEMB  
ATOM   4481 H12A POPCM  20     -27.547 -35.986  22.153  0.00  0.00      MEMB  
ATOM   4482 H12B POPCM  20     -28.770 -36.041  23.377  0.00  0.00      MEMB  
ATOM   4483  C13 POPCM  20     -26.875 -37.952  23.627  0.00  0.00      MEMB  
ATOM   4484 H13A POPCM  20     -26.031 -37.428  23.202  0.00  0.00      MEMB  
ATOM   4485 H13B POPCM  20     -27.116 -37.589  24.615  0.00  0.00      MEMB  
ATOM   4486 H13C POPCM  20     -26.512 -38.955  23.798  0.00  0.00      MEMB  
ATOM   4487  C14 POPCM  20     -29.179 -38.700  23.382  0.00  0.00      MEMB  
ATOM   4488 H14A POPCM  20     -30.065 -38.270  22.939  0.00  0.00      MEMB  
ATOM   4489 H14B POPCM  20     -28.962 -39.751  23.265  0.00  0.00      MEMB  
ATOM   4490 H14C POPCM  20     -29.215 -38.517  24.446  0.00  0.00      MEMB  
ATOM   4491  C15 POPCM  20     -27.728 -38.693  21.442  0.00  0.00      MEMB  
ATOM   4492 H15A POPCM  20     -27.132 -38.071  20.791  0.00  0.00      MEMB  
ATOM   4493 H15B POPCM  20     -28.614 -38.794  20.833  0.00  0.00      MEMB  
ATOM   4494 H15C POPCM  20     -27.302 -39.629  21.774  0.00  0.00      MEMB  
ATOM   4495  C11 POPCM  20     -29.615 -36.157  21.613  0.00  0.00      MEMB  
ATOM   4496 H11A POPCM  20     -29.520 -36.774  20.695  0.00  0.00      MEMB  
ATOM   4497 H11B POPCM  20     -29.675 -35.123  21.210  0.00  0.00      MEMB  
ATOM   4498  P   POPCM  20     -31.537 -35.567  23.249  0.00  0.00      MEMB  
ATOM   4499  O13 POPCM  20     -31.333 -36.225  24.557  0.00  0.00      MEMB  
ATOM   4500  O14 POPCM  20     -32.919 -35.283  22.848  0.00  0.00      MEMB  
ATOM   4501  O12 POPCM  20     -30.932 -36.522  22.181  0.00  0.00      MEMB  
ATOM   4502  O11 POPCM  20     -30.753 -34.235  23.158  0.00  0.00      MEMB  
ATOM   4503  C1  POPCM  20     -31.156 -32.880  23.218  0.00  0.00      MEMB  
ATOM   4504  HA  POPCM  20     -30.744 -32.426  24.144  0.00  0.00      MEMB  
ATOM   4505  HB  POPCM  20     -32.264 -32.816  23.274  0.00  0.00      MEMB  
ATOM   4506  C2  POPCM  20     -30.573 -32.113  22.011  0.00  0.00      MEMB  
ATOM   4507  HS  POPCM  20     -31.059 -31.117  22.083  0.00  0.00      MEMB  
ATOM   4508  O21 POPCM  20     -30.796 -32.882  20.790  0.00  0.00      MEMB  
ATOM   4509  C21 POPCM  20     -32.052 -32.788  20.400  0.00  0.00      MEMB  
ATOM   4510  O22 POPCM  20     -32.861 -31.968  20.798  0.00  0.00      MEMB  
ATOM   4511  C22 POPCM  20     -32.232 -33.649  19.110  0.00  0.00      MEMB  
ATOM   4512  H2R POPCM  20     -33.007 -33.327  18.382  0.00  0.00      MEMB  
ATOM   4513  H2S POPCM  20     -32.285 -34.715  19.418  0.00  0.00      MEMB  
ATOM   4514  C3  POPCM  20     -29.025 -32.006  22.261  0.00  0.00      MEMB  
ATOM   4515  HX  POPCM  20     -28.563 -33.014  22.199  0.00  0.00      MEMB  
ATOM   4516  HY  POPCM  20     -28.904 -31.644  23.305  0.00  0.00      MEMB  
ATOM   4517  O31 POPCM  20     -28.471 -30.987  21.358  0.00  0.00      MEMB  
ATOM   4518  C31 POPCM  20     -27.280 -31.036  20.861  0.00  0.00      MEMB  
ATOM   4519  O32 POPCM  20     -26.498 -32.014  21.004  0.00  0.00      MEMB  
ATOM   4520  C32 POPCM  20     -26.923 -29.790  20.154  0.00  0.00      MEMB  
ATOM   4521  H2X POPCM  20     -26.805 -29.012  20.938  0.00  0.00      MEMB  
ATOM   4522  H2Y POPCM  20     -27.840 -29.419  19.648  0.00  0.00      MEMB  
ATOM   4523  C23 POPCM  20     -30.941 -33.643  18.185  0.00  0.00      MEMB  
ATOM   4524  H3R POPCM  20     -30.045 -33.884  18.796  0.00  0.00      MEMB  
ATOM   4525  H3S POPCM  20     -30.836 -32.569  17.923  0.00  0.00      MEMB  
ATOM   4526  C24 POPCM  20     -31.041 -34.480  16.928  0.00  0.00      MEMB  
ATOM   4527  H4R POPCM  20     -31.966 -34.199  16.382  0.00  0.00      MEMB  
ATOM   4528  H4S POPCM  20     -31.219 -35.558  17.135  0.00  0.00      MEMB  
ATOM   4529  C25 POPCM  20     -29.864 -34.342  15.968  0.00  0.00      MEMB  
ATOM   4530  H5R POPCM  20     -29.101 -34.880  16.570  0.00  0.00      MEMB  
ATOM   4531  H5S POPCM  20     -29.582 -33.273  15.857  0.00  0.00      MEMB  
ATOM   4532  C26 POPCM  20     -30.110 -34.985  14.598  0.00  0.00      MEMB  
ATOM   4533  H6R POPCM  20     -30.401 -34.292  13.780  0.00  0.00      MEMB  
ATOM   4534  H6S POPCM  20     -30.993 -35.651  14.700  0.00  0.00      MEMB  
ATOM   4535  C27 POPCM  20     -28.850 -35.725  14.140  0.00  0.00      MEMB  
ATOM   4536  H7R POPCM  20     -28.656 -36.553  14.854  0.00  0.00      MEMB  
ATOM   4537  H7S POPCM  20     -27.984 -35.033  14.056  0.00  0.00      MEMB  
ATOM   4538  C28 POPCM  20     -28.963 -36.405  12.746  0.00  0.00      MEMB  
ATOM   4539  H8R POPCM  20     -28.085 -37.021  12.458  0.00  0.00      MEMB  
ATOM   4540  H8S POPCM  20     -29.012 -35.538  12.053  0.00  0.00      MEMB  
ATOM   4541  C29 POPCM  20     -30.219 -37.261  12.476  0.00  0.00      MEMB  
ATOM   4542  H91 POPCM  20     -31.006 -37.311  13.243  0.00  0.00      MEMB  
ATOM   4543 C210 POPCM  20     -30.409 -38.140  11.443  0.00  0.00      MEMB  
ATOM   4544 H101 POPCM  20     -31.410 -38.580  11.329  0.00  0.00      MEMB  
ATOM   4545 C211 POPCM  20     -29.436 -38.230  10.239  0.00  0.00      MEMB  
ATOM   4546 H11R POPCM  20     -29.279 -39.291   9.949  0.00  0.00      MEMB  
ATOM   4547 H11S POPCM  20     -28.429 -37.800  10.431  0.00  0.00      MEMB  
ATOM   4548 C212 POPCM  20     -29.896 -37.660   8.924  0.00  0.00      MEMB  
ATOM   4549 H12R POPCM  20     -30.903 -38.079   8.716  0.00  0.00      MEMB  
ATOM   4550 H12S POPCM  20     -29.146 -37.830   8.122  0.00  0.00      MEMB  
ATOM   4551 C213 POPCM  20     -30.048 -36.087   9.076  0.00  0.00      MEMB  
ATOM   4552 H13R POPCM  20     -29.143 -35.640   9.541  0.00  0.00      MEMB  
ATOM   4553 H13S POPCM  20     -30.960 -35.703   9.581  0.00  0.00      MEMB  
ATOM   4554 C214 POPCM  20     -30.232 -35.406   7.676  0.00  0.00      MEMB  
ATOM   4555 H14R POPCM  20     -30.500 -34.328   7.706  0.00  0.00      MEMB  
ATOM   4556 H14S POPCM  20     -31.157 -35.817   7.218  0.00  0.00      MEMB  
ATOM   4557 C215 POPCM  20     -29.154 -35.685   6.607  0.00  0.00      MEMB  
ATOM   4558 H15R POPCM  20     -29.133 -36.760   6.328  0.00  0.00      MEMB  
ATOM   4559 H15S POPCM  20     -28.135 -35.594   7.041  0.00  0.00      MEMB  
ATOM   4560 C216 POPCM  20     -29.171 -34.946   5.264  0.00  0.00      MEMB  
ATOM   4561 H16R POPCM  20     -29.132 -33.878   5.568  0.00  0.00      MEMB  
ATOM   4562 H16S POPCM  20     -30.164 -35.113   4.794  0.00  0.00      MEMB  
ATOM   4563 C217 POPCM  20     -27.911 -35.335   4.340  0.00  0.00      MEMB  
ATOM   4564 H17R POPCM  20     -27.187 -35.843   5.013  0.00  0.00      MEMB  
ATOM   4565 H17S POPCM  20     -27.385 -34.424   3.983  0.00  0.00      MEMB  
ATOM   4566 C218 POPCM  20     -28.209 -36.118   3.092  0.00  0.00      MEMB  
ATOM   4567 H18R POPCM  20     -28.897 -36.980   3.230  0.00  0.00      MEMB  
ATOM   4568 H18S POPCM  20     -27.331 -36.412   2.479  0.00  0.00      MEMB  
ATOM   4569 H18T POPCM  20     -28.843 -35.418   2.506  0.00  0.00      MEMB  
ATOM   4570  C33 POPCM  20     -25.597 -29.701  19.368  0.00  0.00      MEMB  
ATOM   4571  H3X POPCM  20     -24.741 -30.162  19.906  0.00  0.00      MEMB  
ATOM   4572  H3Y POPCM  20     -25.441 -28.601  19.403  0.00  0.00      MEMB  
ATOM   4573  C34 POPCM  20     -25.501 -30.103  17.924  0.00  0.00      MEMB  
ATOM   4574  H4X POPCM  20     -24.511 -30.017  17.428  0.00  0.00      MEMB  
ATOM   4575  H4Y POPCM  20     -26.278 -29.655  17.268  0.00  0.00      MEMB  
ATOM   4576  C35 POPCM  20     -25.648 -31.647  17.848  0.00  0.00      MEMB  
ATOM   4577  H5X POPCM  20     -26.687 -31.947  18.103  0.00  0.00      MEMB  
ATOM   4578  H5Y POPCM  20     -24.952 -32.079  18.598  0.00  0.00      MEMB  
ATOM   4579  C36 POPCM  20     -25.317 -32.222  16.443  0.00  0.00      MEMB  
ATOM   4580  H6X POPCM  20     -25.367 -33.332  16.441  0.00  0.00      MEMB  
ATOM   4581  H6Y POPCM  20     -24.286 -32.089  16.051  0.00  0.00      MEMB  
ATOM   4582  C37 POPCM  20     -26.233 -31.659  15.388  0.00  0.00      MEMB  
ATOM   4583  H7X POPCM  20     -25.996 -30.587  15.215  0.00  0.00      MEMB  
ATOM   4584  H7Y POPCM  20     -27.248 -31.703  15.838  0.00  0.00      MEMB  
ATOM   4585  C38 POPCM  20     -26.104 -32.499  14.142  0.00  0.00      MEMB  
ATOM   4586  H8X POPCM  20     -26.216 -33.589  14.328  0.00  0.00      MEMB  
ATOM   4587  H8Y POPCM  20     -25.222 -32.320  13.491  0.00  0.00      MEMB  
ATOM   4588  C39 POPCM  20     -27.193 -32.211  13.095  0.00  0.00      MEMB  
ATOM   4589  H9X POPCM  20     -28.219 -32.370  13.490  0.00  0.00      MEMB  
ATOM   4590  H9Y POPCM  20     -27.090 -32.890  12.223  0.00  0.00      MEMB  
ATOM   4591 C310 POPCM  20     -26.954 -30.804  12.480  0.00  0.00      MEMB  
ATOM   4592 H10X POPCM  20     -26.068 -30.781  11.810  0.00  0.00      MEMB  
ATOM   4593 H10Y POPCM  20     -26.714 -30.066  13.275  0.00  0.00      MEMB  
ATOM   4594 C311 POPCM  20     -28.059 -30.231  11.605  0.00  0.00      MEMB  
ATOM   4595 H11X POPCM  20     -27.898 -29.166  11.334  0.00  0.00      MEMB  
ATOM   4596 H11Y POPCM  20     -28.954 -30.242  12.264  0.00  0.00      MEMB  
ATOM   4597 C312 POPCM  20     -28.346 -30.934  10.225  0.00  0.00      MEMB  
ATOM   4598 H12X POPCM  20     -29.281 -30.463   9.851  0.00  0.00      MEMB  
ATOM   4599 H12Y POPCM  20     -28.563 -31.992  10.488  0.00  0.00      MEMB  
ATOM   4600 C313 POPCM  20     -27.188 -30.947   9.229  0.00  0.00      MEMB  
ATOM   4601 H13X POPCM  20     -26.417 -31.631   9.643  0.00  0.00      MEMB  
ATOM   4602 H13Y POPCM  20     -26.806 -29.910   9.114  0.00  0.00      MEMB  
ATOM   4603 C314 POPCM  20     -27.508 -31.579   7.861  0.00  0.00      MEMB  
ATOM   4604 H14X POPCM  20     -28.296 -31.024   7.309  0.00  0.00      MEMB  
ATOM   4605 H14Y POPCM  20     -27.918 -32.582   8.107  0.00  0.00      MEMB  
ATOM   4606 C315 POPCM  20     -26.218 -31.791   7.128  0.00  0.00      MEMB  
ATOM   4607 H15X POPCM  20     -25.595 -32.436   7.784  0.00  0.00      MEMB  
ATOM   4608 H15Y POPCM  20     -25.658 -30.838   7.015  0.00  0.00      MEMB  
ATOM   4609 C316 POPCM  20     -26.262 -32.543   5.756  0.00  0.00      MEMB  
ATOM   4610 H16X POPCM  20     -26.811 -31.921   5.017  0.00  0.00      MEMB  
ATOM   4611 H16Y POPCM  20     -26.796 -33.500   5.940  0.00  0.00      MEMB  
ATOM   4612 H16Z POPCM  20     -25.246 -32.669   5.326  0.00  0.00      MEMB  
ATOM   4613  N   POPCM  21     -65.676 -26.421  16.813  0.00  0.00      MEMB  
ATOM   4614  C12 POPCM  21     -64.180 -26.369  16.488  0.00  0.00      MEMB  
ATOM   4615 H12A POPCM  21     -64.181 -26.001  15.472  0.00  0.00      MEMB  
ATOM   4616 H12B POPCM  21     -63.738 -27.344  16.628  0.00  0.00      MEMB  
ATOM   4617  C13 POPCM  21     -65.797 -27.176  18.119  0.00  0.00      MEMB  
ATOM   4618 H13A POPCM  21     -65.017 -26.810  18.770  0.00  0.00      MEMB  
ATOM   4619 H13B POPCM  21     -66.758 -27.129  18.610  0.00  0.00      MEMB  
ATOM   4620 H13C POPCM  21     -65.517 -28.198  17.910  0.00  0.00      MEMB  
ATOM   4621  C14 POPCM  21     -66.238 -25.018  16.833  0.00  0.00      MEMB  
ATOM   4622 H14A POPCM  21     -65.963 -24.523  17.753  0.00  0.00      MEMB  
ATOM   4623 H14B POPCM  21     -65.951 -24.381  16.010  0.00  0.00      MEMB  
ATOM   4624 H14C POPCM  21     -67.318 -25.019  16.836  0.00  0.00      MEMB  
ATOM   4625  C15 POPCM  21     -66.411 -27.195  15.778  0.00  0.00      MEMB  
ATOM   4626 H15A POPCM  21     -65.985 -28.185  15.703  0.00  0.00      MEMB  
ATOM   4627 H15B POPCM  21     -66.538 -26.726  14.814  0.00  0.00      MEMB  
ATOM   4628 H15C POPCM  21     -67.388 -27.331  16.216  0.00  0.00      MEMB  
ATOM   4629  C11 POPCM  21     -63.117 -25.483  17.268  0.00  0.00      MEMB  
ATOM   4630 H11A POPCM  21     -63.534 -24.459  17.157  0.00  0.00      MEMB  
ATOM   4631 H11B POPCM  21     -62.169 -25.423  16.690  0.00  0.00      MEMB  
ATOM   4632  P   POPCM  21     -62.208 -27.376  18.749  0.00  0.00      MEMB  
ATOM   4633  O13 POPCM  21     -63.165 -28.432  19.236  0.00  0.00      MEMB  
ATOM   4634  O14 POPCM  21     -60.997 -27.109  19.574  0.00  0.00      MEMB  
ATOM   4635  O12 POPCM  21     -62.934 -25.949  18.567  0.00  0.00      MEMB  
ATOM   4636  O11 POPCM  21     -61.683 -27.820  17.258  0.00  0.00      MEMB  
ATOM   4637  C1  POPCM  21     -60.408 -28.490  17.191  0.00  0.00      MEMB  
ATOM   4638  HA  POPCM  21     -60.262 -29.082  18.120  0.00  0.00      MEMB  
ATOM   4639  HB  POPCM  21     -59.644 -27.684  17.146  0.00  0.00      MEMB  
ATOM   4640  C2  POPCM  21     -60.201 -29.374  15.919  0.00  0.00      MEMB  
ATOM   4641  HS  POPCM  21     -59.096 -29.436  15.819  0.00  0.00      MEMB  
ATOM   4642  O21 POPCM  21     -60.909 -28.801  14.851  0.00  0.00      MEMB  
ATOM   4643  C21 POPCM  21     -60.367 -27.774  14.268  0.00  0.00      MEMB  
ATOM   4644  O22 POPCM  21     -59.352 -27.228  14.629  0.00  0.00      MEMB  
ATOM   4645  C22 POPCM  21     -61.170 -27.275  13.052  0.00  0.00      MEMB  
ATOM   4646  H2R POPCM  21     -61.185 -26.170  13.158  0.00  0.00      MEMB  
ATOM   4647  H2S POPCM  21     -62.228 -27.614  13.051  0.00  0.00      MEMB  
ATOM   4648  C3  POPCM  21     -60.693 -30.798  16.189  0.00  0.00      MEMB  
ATOM   4649  HX  POPCM  21     -61.751 -30.662  16.501  0.00  0.00      MEMB  
ATOM   4650  HY  POPCM  21     -60.204 -31.331  17.032  0.00  0.00      MEMB  
ATOM   4651  O31 POPCM  21     -60.585 -31.511  14.951  0.00  0.00      MEMB  
ATOM   4652  C31 POPCM  21     -61.644 -31.964  14.276  0.00  0.00      MEMB  
ATOM   4653  O32 POPCM  21     -62.790 -31.947  14.750  0.00  0.00      MEMB  
ATOM   4654  C32 POPCM  21     -61.320 -32.602  12.972  0.00  0.00      MEMB  
ATOM   4655  H2X POPCM  21     -61.518 -33.695  12.955  0.00  0.00      MEMB  
ATOM   4656  H2Y POPCM  21     -60.223 -32.509  12.823  0.00  0.00      MEMB  
ATOM   4657  C23 POPCM  21     -60.664 -27.780  11.738  0.00  0.00      MEMB  
ATOM   4658  H3R POPCM  21     -60.454 -28.870  11.789  0.00  0.00      MEMB  
ATOM   4659  H3S POPCM  21     -59.728 -27.216  11.536  0.00  0.00      MEMB  
ATOM   4660  C24 POPCM  21     -61.747 -27.445  10.704  0.00  0.00      MEMB  
ATOM   4661  H4R POPCM  21     -61.891 -26.343  10.666  0.00  0.00      MEMB  
ATOM   4662  H4S POPCM  21     -62.758 -27.822  10.971  0.00  0.00      MEMB  
ATOM   4663  C25 POPCM  21     -61.339 -27.840   9.243  0.00  0.00      MEMB  
ATOM   4664  H5R POPCM  21     -60.285 -27.539   9.062  0.00  0.00      MEMB  
ATOM   4665  H5S POPCM  21     -61.925 -27.206   8.543  0.00  0.00      MEMB  
ATOM   4666  C26 POPCM  21     -61.494 -29.388   9.078  0.00  0.00      MEMB  
ATOM   4667  H6R POPCM  21     -62.588 -29.572   9.144  0.00  0.00      MEMB  
ATOM   4668  H6S POPCM  21     -60.992 -29.958   9.888  0.00  0.00      MEMB  
ATOM   4669  C27 POPCM  21     -61.025 -29.886   7.696  0.00  0.00      MEMB  
ATOM   4670  H7R POPCM  21     -61.187 -30.985   7.701  0.00  0.00      MEMB  
ATOM   4671  H7S POPCM  21     -59.934 -29.745   7.542  0.00  0.00      MEMB  
ATOM   4672  C28 POPCM  21     -61.685 -29.105   6.562  0.00  0.00      MEMB  
ATOM   4673  H8R POPCM  21     -61.124 -29.381   5.644  0.00  0.00      MEMB  
ATOM   4674  H8S POPCM  21     -61.369 -28.067   6.798  0.00  0.00      MEMB  
ATOM   4675  C29 POPCM  21     -63.191 -29.013   6.421  0.00  0.00      MEMB  
ATOM   4676  H91 POPCM  21     -63.495 -28.040   6.833  0.00  0.00      MEMB  
ATOM   4677 C210 POPCM  21     -64.001 -29.756   5.646  0.00  0.00      MEMB  
ATOM   4678 H101 POPCM  21     -65.074 -29.551   5.513  0.00  0.00      MEMB  
ATOM   4679 C211 POPCM  21     -63.615 -31.084   5.020  0.00  0.00      MEMB  
ATOM   4680 H11R POPCM  21     -64.269 -31.922   5.344  0.00  0.00      MEMB  
ATOM   4681 H11S POPCM  21     -62.590 -31.358   5.351  0.00  0.00      MEMB  
ATOM   4682 C212 POPCM  21     -63.426 -31.019   3.493  0.00  0.00      MEMB  
ATOM   4683 H12R POPCM  21     -63.108 -32.018   3.125  0.00  0.00      MEMB  
ATOM   4684 H12S POPCM  21     -62.711 -30.285   3.066  0.00  0.00      MEMB  
ATOM   4685 C213 POPCM  21     -64.708 -30.690   2.673  0.00  0.00      MEMB  
ATOM   4686 H13R POPCM  21     -65.102 -29.676   2.899  0.00  0.00      MEMB  
ATOM   4687 H13S POPCM  21     -65.513 -31.393   2.976  0.00  0.00      MEMB  
ATOM   4688 C214 POPCM  21     -64.495 -30.660   1.162  0.00  0.00      MEMB  
ATOM   4689 H14R POPCM  21     -64.171 -31.557   0.592  0.00  0.00      MEMB  
ATOM   4690 H14S POPCM  21     -63.700 -29.902   0.996  0.00  0.00      MEMB  
ATOM   4691 C215 POPCM  21     -65.759 -30.224   0.440  0.00  0.00      MEMB  
ATOM   4692 H15R POPCM  21     -66.021 -29.256   0.919  0.00  0.00      MEMB  
ATOM   4693 H15S POPCM  21     -66.533 -31.001   0.618  0.00  0.00      MEMB  
ATOM   4694 C216 POPCM  21     -65.493 -29.800  -0.945  0.00  0.00      MEMB  
ATOM   4695 H16R POPCM  21     -65.208 -30.732  -1.479  0.00  0.00      MEMB  
ATOM   4696 H16S POPCM  21     -64.615 -29.123  -0.865  0.00  0.00      MEMB  
ATOM   4697 C217 POPCM  21     -66.693 -29.115  -1.695  0.00  0.00      MEMB  
ATOM   4698 H17R POPCM  21     -67.016 -28.151  -1.246  0.00  0.00      MEMB  
ATOM   4699 H17S POPCM  21     -67.616 -29.693  -1.475  0.00  0.00      MEMB  
ATOM   4700 C218 POPCM  21     -66.479 -28.938  -3.236  0.00  0.00      MEMB  
ATOM   4701 H18R POPCM  21     -65.647 -28.253  -3.507  0.00  0.00      MEMB  
ATOM   4702 H18S POPCM  21     -67.403 -28.587  -3.742  0.00  0.00      MEMB  
ATOM   4703 H18T POPCM  21     -66.302 -29.930  -3.705  0.00  0.00      MEMB  
ATOM   4704  C33 POPCM  21     -62.065 -31.865  11.826  0.00  0.00      MEMB  
ATOM   4705  H3X POPCM  21     -61.415 -31.852  10.925  0.00  0.00      MEMB  
ATOM   4706  H3Y POPCM  21     -62.099 -30.766  11.982  0.00  0.00      MEMB  
ATOM   4707  C34 POPCM  21     -63.419 -32.412  11.476  0.00  0.00      MEMB  
ATOM   4708  H4X POPCM  21     -64.118 -32.297  12.332  0.00  0.00      MEMB  
ATOM   4709  H4Y POPCM  21     -63.351 -33.515  11.358  0.00  0.00      MEMB  
ATOM   4710  C35 POPCM  21     -64.038 -31.881  10.212  0.00  0.00      MEMB  
ATOM   4711  H5X POPCM  21     -63.246 -31.989   9.440  0.00  0.00      MEMB  
ATOM   4712  H5Y POPCM  21     -64.222 -30.794  10.342  0.00  0.00      MEMB  
ATOM   4713  C36 POPCM  21     -65.200 -32.768   9.716  0.00  0.00      MEMB  
ATOM   4714  H6X POPCM  21     -66.016 -32.698  10.467  0.00  0.00      MEMB  
ATOM   4715  H6Y POPCM  21     -64.912 -33.841   9.682  0.00  0.00      MEMB  
ATOM   4716  C37 POPCM  21     -65.710 -32.405   8.347  0.00  0.00      MEMB  
ATOM   4717  H7X POPCM  21     -64.971 -32.498   7.522  0.00  0.00      MEMB  
ATOM   4718  H7Y POPCM  21     -65.838 -31.303   8.282  0.00  0.00      MEMB  
ATOM   4719  C38 POPCM  21     -67.120 -33.041   8.028  0.00  0.00      MEMB  
ATOM   4720  H8X POPCM  21     -67.849 -32.204   8.073  0.00  0.00      MEMB  
ATOM   4721  H8Y POPCM  21     -67.402 -33.709   8.870  0.00  0.00      MEMB  
ATOM   4722  C39 POPCM  21     -67.029 -33.874   6.724  0.00  0.00      MEMB  
ATOM   4723  H9X POPCM  21     -66.353 -34.751   6.811  0.00  0.00      MEMB  
ATOM   4724  H9Y POPCM  21     -66.577 -33.234   5.936  0.00  0.00      MEMB  
ATOM   4725 C310 POPCM  21     -68.403 -34.381   6.318  0.00  0.00      MEMB  
ATOM   4726 H10X POPCM  21     -69.070 -33.504   6.458  0.00  0.00      MEMB  
ATOM   4727 H10Y POPCM  21     -68.599 -35.253   6.978  0.00  0.00      MEMB  
ATOM   4728 C311 POPCM  21     -68.438 -34.937   4.853  0.00  0.00      MEMB  
ATOM   4729 H11X POPCM  21     -69.369 -35.478   4.580  0.00  0.00      MEMB  
ATOM   4730 H11Y POPCM  21     -67.548 -35.601   4.869  0.00  0.00      MEMB  
ATOM   4731 C312 POPCM  21     -68.294 -33.891   3.820  0.00  0.00      MEMB  
ATOM   4732 H12X POPCM  21     -68.059 -34.387   2.854  0.00  0.00      MEMB  
ATOM   4733 H12Y POPCM  21     -67.436 -33.205   3.983  0.00  0.00      MEMB  
ATOM   4734 C313 POPCM  21     -69.572 -33.034   3.567  0.00  0.00      MEMB  
ATOM   4735 H13X POPCM  21     -69.765 -32.425   4.475  0.00  0.00      MEMB  
ATOM   4736 H13Y POPCM  21     -70.478 -33.671   3.474  0.00  0.00      MEMB  
ATOM   4737 C314 POPCM  21     -69.337 -32.145   2.324  0.00  0.00      MEMB  
ATOM   4738 H14X POPCM  21     -68.705 -32.758   1.646  0.00  0.00      MEMB  
ATOM   4739 H14Y POPCM  21     -68.730 -31.309   2.733  0.00  0.00      MEMB  
ATOM   4740 C315 POPCM  21     -70.657 -31.640   1.696  0.00  0.00      MEMB  
ATOM   4741 H15X POPCM  21     -71.228 -31.266   2.573  0.00  0.00      MEMB  
ATOM   4742 H15Y POPCM  21     -71.142 -32.489   1.168  0.00  0.00      MEMB  
ATOM   4743 C316 POPCM  21     -70.450 -30.533   0.703  0.00  0.00      MEMB  
ATOM   4744 H16X POPCM  21     -71.377 -30.388   0.109  0.00  0.00      MEMB  
ATOM   4745 H16Y POPCM  21     -69.624 -30.763  -0.005  0.00  0.00      MEMB  
ATOM   4746 H16Z POPCM  21     -70.216 -29.554   1.174  0.00  0.00      MEMB  
ATOM   4747  N   POPCM  22     -35.627 -58.918  21.670  0.00  0.00      MEMB  
ATOM   4748  C12 POPCM  22     -35.004 -59.816  20.572  0.00  0.00      MEMB  
ATOM   4749 H12A POPCM  22     -35.348 -60.838  20.629  0.00  0.00      MEMB  
ATOM   4750 H12B POPCM  22     -33.950 -59.886  20.796  0.00  0.00      MEMB  
ATOM   4751  C13 POPCM  22     -35.135 -57.536  21.535  0.00  0.00      MEMB  
ATOM   4752 H13A POPCM  22     -34.057 -57.531  21.594  0.00  0.00      MEMB  
ATOM   4753 H13B POPCM  22     -35.354 -57.137  20.555  0.00  0.00      MEMB  
ATOM   4754 H13C POPCM  22     -35.526 -56.879  22.298  0.00  0.00      MEMB  
ATOM   4755  C14 POPCM  22     -37.134 -58.803  21.463  0.00  0.00      MEMB  
ATOM   4756 H14A POPCM  22     -37.663 -59.730  21.629  0.00  0.00      MEMB  
ATOM   4757 H14B POPCM  22     -37.581 -58.089  22.139  0.00  0.00      MEMB  
ATOM   4758 H14C POPCM  22     -37.344 -58.556  20.433  0.00  0.00      MEMB  
ATOM   4759  C15 POPCM  22     -35.416 -59.408  23.065  0.00  0.00      MEMB  
ATOM   4760 H15A POPCM  22     -36.041 -60.288  23.039  0.00  0.00      MEMB  
ATOM   4761 H15B POPCM  22     -35.783 -58.704  23.797  0.00  0.00      MEMB  
ATOM   4762 H15C POPCM  22     -34.389 -59.717  23.193  0.00  0.00      MEMB  
ATOM   4763  C11 POPCM  22     -35.262 -59.364  19.059  0.00  0.00      MEMB  
ATOM   4764 H11A POPCM  22     -36.305 -59.052  18.838  0.00  0.00      MEMB  
ATOM   4765 H11B POPCM  22     -35.121 -60.336  18.539  0.00  0.00      MEMB  
ATOM   4766  P   POPCM  22     -32.838 -58.844  18.347  0.00  0.00      MEMB  
ATOM   4767  O13 POPCM  22     -32.473 -59.855  19.396  0.00  0.00      MEMB  
ATOM   4768  O14 POPCM  22     -31.962 -57.635  18.239  0.00  0.00      MEMB  
ATOM   4769  O12 POPCM  22     -34.320 -58.359  18.625  0.00  0.00      MEMB  
ATOM   4770  O11 POPCM  22     -32.874 -59.550  16.880  0.00  0.00      MEMB  
ATOM   4771  C1  POPCM  22     -33.101 -58.774  15.765  0.00  0.00      MEMB  
ATOM   4772  HA  POPCM  22     -33.626 -57.820  15.980  0.00  0.00      MEMB  
ATOM   4773  HB  POPCM  22     -33.787 -59.333  15.093  0.00  0.00      MEMB  
ATOM   4774  C2  POPCM  22     -31.770 -58.560  14.954  0.00  0.00      MEMB  
ATOM   4775  HS  POPCM  22     -31.107 -57.880  15.532  0.00  0.00      MEMB  
ATOM   4776  O21 POPCM  22     -32.003 -57.928  13.563  0.00  0.00      MEMB  
ATOM   4777  C21 POPCM  22     -32.587 -56.746  13.679  0.00  0.00      MEMB  
ATOM   4778  O22 POPCM  22     -32.609 -55.965  14.645  0.00  0.00      MEMB  
ATOM   4779  C22 POPCM  22     -33.346 -56.517  12.426  0.00  0.00      MEMB  
ATOM   4780  H2R POPCM  22     -34.332 -56.188  12.819  0.00  0.00      MEMB  
ATOM   4781  H2S POPCM  22     -33.616 -57.432  11.856  0.00  0.00      MEMB  
ATOM   4782  C3  POPCM  22     -30.922 -59.859  14.719  0.00  0.00      MEMB  
ATOM   4783  HX  POPCM  22     -30.478 -60.225  15.669  0.00  0.00      MEMB  
ATOM   4784  HY  POPCM  22     -30.039 -59.482  14.161  0.00  0.00      MEMB  
ATOM   4785  O31 POPCM  22     -31.747 -60.904  14.053  0.00  0.00      MEMB  
ATOM   4786  C31 POPCM  22     -31.378 -61.183  12.825  0.00  0.00      MEMB  
ATOM   4787  O32 POPCM  22     -30.226 -60.972  12.349  0.00  0.00      MEMB  
ATOM   4788  C32 POPCM  22     -32.617 -61.812  12.067  0.00  0.00      MEMB  
ATOM   4789  H2X POPCM  22     -33.588 -61.433  12.451  0.00  0.00      MEMB  
ATOM   4790  H2Y POPCM  22     -32.500 -62.867  12.394  0.00  0.00      MEMB  
ATOM   4791  C23 POPCM  22     -32.642 -55.500  11.484  0.00  0.00      MEMB  
ATOM   4792  H3R POPCM  22     -32.304 -54.603  12.046  0.00  0.00      MEMB  
ATOM   4793  H3S POPCM  22     -33.328 -55.274  10.640  0.00  0.00      MEMB  
ATOM   4794  C24 POPCM  22     -31.452 -56.215  10.820  0.00  0.00      MEMB  
ATOM   4795  H4R POPCM  22     -30.784 -56.706  11.559  0.00  0.00      MEMB  
ATOM   4796  H4S POPCM  22     -30.839 -55.425  10.336  0.00  0.00      MEMB  
ATOM   4797  C25 POPCM  22     -31.711 -57.191   9.715  0.00  0.00      MEMB  
ATOM   4798  H5R POPCM  22     -32.180 -56.803   8.785  0.00  0.00      MEMB  
ATOM   4799  H5S POPCM  22     -32.328 -58.045  10.067  0.00  0.00      MEMB  
ATOM   4800  C26 POPCM  22     -30.332 -57.783   9.347  0.00  0.00      MEMB  
ATOM   4801  H6R POPCM  22     -29.822 -58.206  10.239  0.00  0.00      MEMB  
ATOM   4802  H6S POPCM  22     -29.787 -56.913   8.923  0.00  0.00      MEMB  
ATOM   4803  C27 POPCM  22     -30.328 -58.756   8.196  0.00  0.00      MEMB  
ATOM   4804  H7R POPCM  22     -30.647 -58.274   7.247  0.00  0.00      MEMB  
ATOM   4805  H7S POPCM  22     -31.064 -59.574   8.353  0.00  0.00      MEMB  
ATOM   4806  C28 POPCM  22     -28.937 -59.425   7.979  0.00  0.00      MEMB  
ATOM   4807  H8R POPCM  22     -28.967 -60.270   7.257  0.00  0.00      MEMB  
ATOM   4808  H8S POPCM  22     -28.449 -59.842   8.885  0.00  0.00      MEMB  
ATOM   4809  C29 POPCM  22     -27.981 -58.399   7.404  0.00  0.00      MEMB  
ATOM   4810  H91 POPCM  22     -27.418 -57.771   8.110  0.00  0.00      MEMB  
ATOM   4811 C210 POPCM  22     -27.807 -58.056   6.121  0.00  0.00      MEMB  
ATOM   4812 H101 POPCM  22     -27.251 -57.142   5.866  0.00  0.00      MEMB  
ATOM   4813 C211 POPCM  22     -28.391 -58.730   4.940  0.00  0.00      MEMB  
ATOM   4814 H11R POPCM  22     -28.860 -59.672   5.296  0.00  0.00      MEMB  
ATOM   4815 H11S POPCM  22     -27.481 -59.066   4.398  0.00  0.00      MEMB  
ATOM   4816 C212 POPCM  22     -29.196 -57.860   3.954  0.00  0.00      MEMB  
ATOM   4817 H12R POPCM  22     -28.626 -56.921   3.784  0.00  0.00      MEMB  
ATOM   4818 H12S POPCM  22     -30.054 -57.636   4.623  0.00  0.00      MEMB  
ATOM   4819 C213 POPCM  22     -29.637 -58.675   2.779  0.00  0.00      MEMB  
ATOM   4820 H13R POPCM  22     -29.983 -59.595   3.295  0.00  0.00      MEMB  
ATOM   4821 H13S POPCM  22     -28.731 -59.016   2.233  0.00  0.00      MEMB  
ATOM   4822 C214 POPCM  22     -30.744 -57.956   1.980  0.00  0.00      MEMB  
ATOM   4823 H14R POPCM  22     -30.387 -56.978   1.592  0.00  0.00      MEMB  
ATOM   4824 H14S POPCM  22     -31.679 -57.787   2.555  0.00  0.00      MEMB  
ATOM   4825 C215 POPCM  22     -31.076 -58.810   0.798  0.00  0.00      MEMB  
ATOM   4826 H15R POPCM  22     -31.660 -59.749   0.903  0.00  0.00      MEMB  
ATOM   4827 H15S POPCM  22     -30.149 -59.322   0.465  0.00  0.00      MEMB  
ATOM   4828 C216 POPCM  22     -31.874 -58.036  -0.269  0.00  0.00      MEMB  
ATOM   4829 H16R POPCM  22     -31.238 -57.164  -0.532  0.00  0.00      MEMB  
ATOM   4830 H16S POPCM  22     -32.763 -57.724   0.319  0.00  0.00      MEMB  
ATOM   4831 C217 POPCM  22     -32.413 -58.856  -1.491  0.00  0.00      MEMB  
ATOM   4832 H17R POPCM  22     -32.903 -58.160  -2.205  0.00  0.00      MEMB  
ATOM   4833 H17S POPCM  22     -33.136 -59.590  -1.076  0.00  0.00      MEMB  
ATOM   4834 C218 POPCM  22     -31.358 -59.658  -2.275  0.00  0.00      MEMB  
ATOM   4835 H18R POPCM  22     -30.960 -60.448  -1.603  0.00  0.00      MEMB  
ATOM   4836 H18S POPCM  22     -30.521 -58.952  -2.463  0.00  0.00      MEMB  
ATOM   4837 H18T POPCM  22     -31.807 -60.034  -3.219  0.00  0.00      MEMB  
ATOM   4838  C33 POPCM  22     -32.706 -61.884  10.436  0.00  0.00      MEMB  
ATOM   4839  H3X POPCM  22     -32.383 -60.871  10.114  0.00  0.00      MEMB  
ATOM   4840  H3Y POPCM  22     -33.762 -62.094  10.165  0.00  0.00      MEMB  
ATOM   4841  C34 POPCM  22     -31.776 -62.885   9.789  0.00  0.00      MEMB  
ATOM   4842  H4X POPCM  22     -32.185 -63.875  10.084  0.00  0.00      MEMB  
ATOM   4843  H4Y POPCM  22     -30.742 -62.735  10.167  0.00  0.00      MEMB  
ATOM   4844  C35 POPCM  22     -31.892 -62.746   8.278  0.00  0.00      MEMB  
ATOM   4845  H5X POPCM  22     -31.548 -61.751   7.924  0.00  0.00      MEMB  
ATOM   4846  H5Y POPCM  22     -32.977 -62.781   8.038  0.00  0.00      MEMB  
ATOM   4847  C36 POPCM  22     -31.181 -63.948   7.587  0.00  0.00      MEMB  
ATOM   4848  H6X POPCM  22     -31.683 -64.023   6.599  0.00  0.00      MEMB  
ATOM   4849  H6Y POPCM  22     -31.446 -64.847   8.184  0.00  0.00      MEMB  
ATOM   4850  C37 POPCM  22     -29.696 -63.868   7.362  0.00  0.00      MEMB  
ATOM   4851  H7X POPCM  22     -29.069 -63.583   8.234  0.00  0.00      MEMB  
ATOM   4852  H7Y POPCM  22     -29.668 -63.037   6.626  0.00  0.00      MEMB  
ATOM   4853  C38 POPCM  22     -29.134 -65.147   6.665  0.00  0.00      MEMB  
ATOM   4854  H8X POPCM  22     -29.321 -66.024   7.320  0.00  0.00      MEMB  
ATOM   4855  H8Y POPCM  22     -28.036 -65.119   6.499  0.00  0.00      MEMB  
ATOM   4856  C39 POPCM  22     -29.677 -65.310   5.250  0.00  0.00      MEMB  
ATOM   4857  H9X POPCM  22     -29.707 -64.368   4.661  0.00  0.00      MEMB  
ATOM   4858  H9Y POPCM  22     -30.706 -65.728   5.271  0.00  0.00      MEMB  
ATOM   4859 C310 POPCM  22     -28.741 -66.245   4.478  0.00  0.00      MEMB  
ATOM   4860 H10X POPCM  22     -28.352 -67.163   4.969  0.00  0.00      MEMB  
ATOM   4861 H10Y POPCM  22     -27.835 -65.606   4.410  0.00  0.00      MEMB  
ATOM   4862 C311 POPCM  22     -29.057 -66.761   3.037  0.00  0.00      MEMB  
ATOM   4863 H11X POPCM  22     -29.233 -65.981   2.265  0.00  0.00      MEMB  
ATOM   4864 H11Y POPCM  22     -30.021 -67.313   3.054  0.00  0.00      MEMB  
ATOM   4865 C312 POPCM  22     -28.090 -67.827   2.549  0.00  0.00      MEMB  
ATOM   4866 H12X POPCM  22     -28.099 -68.753   3.163  0.00  0.00      MEMB  
ATOM   4867 H12Y POPCM  22     -27.121 -67.327   2.759  0.00  0.00      MEMB  
ATOM   4868 C313 POPCM  22     -28.037 -68.135   1.131  0.00  0.00      MEMB  
ATOM   4869 H13X POPCM  22     -27.161 -68.811   1.030  0.00  0.00      MEMB  
ATOM   4870 H13Y POPCM  22     -27.776 -67.317   0.426  0.00  0.00      MEMB  
ATOM   4871 C314 POPCM  22     -29.276 -68.748   0.525  0.00  0.00      MEMB  
ATOM   4872 H14X POPCM  22     -30.094 -67.996   0.512  0.00  0.00      MEMB  
ATOM   4873 H14Y POPCM  22     -29.599 -69.577   1.190  0.00  0.00      MEMB  
ATOM   4874 C315 POPCM  22     -29.248 -69.215  -0.914  0.00  0.00      MEMB  
ATOM   4875 H15X POPCM  22     -28.470 -69.997  -1.047  0.00  0.00      MEMB  
ATOM   4876 H15Y POPCM  22     -29.049 -68.347  -1.579  0.00  0.00      MEMB  
ATOM   4877 C316 POPCM  22     -30.549 -69.880  -1.320  0.00  0.00      MEMB  
ATOM   4878 H16X POPCM  22     -30.828 -70.692  -0.615  0.00  0.00      MEMB  
ATOM   4879 H16Y POPCM  22     -30.279 -70.390  -2.270  0.00  0.00      MEMB  
ATOM   4880 H16Z POPCM  22     -31.328 -69.136  -1.595  0.00  0.00      MEMB  
ATOM   4881  N   POPCM  23     -69.861  19.500  20.588  0.00  0.00      MEMB  
ATOM   4882  C12 POPCM  23     -70.379  19.239  19.144  0.00  0.00      MEMB  
ATOM   4883 H12A POPCM  23     -70.937  20.086  18.772  0.00  0.00      MEMB  
ATOM   4884 H12B POPCM  23     -70.888  18.301  19.307  0.00  0.00      MEMB  
ATOM   4885  C13 POPCM  23     -71.070  19.882  21.349  0.00  0.00      MEMB  
ATOM   4886 H13A POPCM  23     -70.753  20.094  22.360  0.00  0.00      MEMB  
ATOM   4887 H13B POPCM  23     -71.635  20.651  20.844  0.00  0.00      MEMB  
ATOM   4888 H13C POPCM  23     -71.730  19.030  21.413  0.00  0.00      MEMB  
ATOM   4889  C14 POPCM  23     -69.162  18.317  21.193  0.00  0.00      MEMB  
ATOM   4890 H14A POPCM  23     -68.306  18.095  20.574  0.00  0.00      MEMB  
ATOM   4891 H14B POPCM  23     -68.884  18.524  22.216  0.00  0.00      MEMB  
ATOM   4892 H14C POPCM  23     -69.745  17.409  21.249  0.00  0.00      MEMB  
ATOM   4893  C15 POPCM  23     -68.938  20.691  20.642  0.00  0.00      MEMB  
ATOM   4894 H15A POPCM  23     -68.723  20.960  21.666  0.00  0.00      MEMB  
ATOM   4895 H15B POPCM  23     -69.430  21.590  20.300  0.00  0.00      MEMB  
ATOM   4896 H15C POPCM  23     -67.931  20.490  20.308  0.00  0.00      MEMB  
ATOM   4897  C11 POPCM  23     -69.282  19.067  18.091  0.00  0.00      MEMB  
ATOM   4898 H11A POPCM  23     -69.766  18.489  17.276  0.00  0.00      MEMB  
ATOM   4899 H11B POPCM  23     -68.483  18.370  18.424  0.00  0.00      MEMB  
ATOM   4900  P   POPCM  23     -69.794  21.405  16.905  0.00  0.00      MEMB  
ATOM   4901  O13 POPCM  23     -69.029  22.654  16.884  0.00  0.00      MEMB  
ATOM   4902  O14 POPCM  23     -71.149  21.465  17.520  0.00  0.00      MEMB  
ATOM   4903  O12 POPCM  23     -68.783  20.345  17.538  0.00  0.00      MEMB  
ATOM   4904  O11 POPCM  23     -69.855  20.882  15.365  0.00  0.00      MEMB  
ATOM   4905  C1  POPCM  23     -68.816  20.143  14.776  0.00  0.00      MEMB  
ATOM   4906  HA  POPCM  23     -68.812  19.146  15.265  0.00  0.00      MEMB  
ATOM   4907  HB  POPCM  23     -67.823  20.605  14.964  0.00  0.00      MEMB  
ATOM   4908  C2  POPCM  23     -68.902  19.792  13.266  0.00  0.00      MEMB  
ATOM   4909  HS  POPCM  23     -68.802  20.769  12.746  0.00  0.00      MEMB  
ATOM   4910  O21 POPCM  23     -70.190  19.150  13.009  0.00  0.00      MEMB  
ATOM   4911  C21 POPCM  23     -71.037  19.723  12.281  0.00  0.00      MEMB  
ATOM   4912  O22 POPCM  23     -71.042  20.920  11.929  0.00  0.00      MEMB  
ATOM   4913  C22 POPCM  23     -72.242  18.838  12.092  0.00  0.00      MEMB  
ATOM   4914  H2R POPCM  23     -72.896  18.974  12.980  0.00  0.00      MEMB  
ATOM   4915  H2S POPCM  23     -71.876  17.792  12.028  0.00  0.00      MEMB  
ATOM   4916  C3  POPCM  23     -67.723  18.915  12.751  0.00  0.00      MEMB  
ATOM   4917  HX  POPCM  23     -67.764  17.930  13.263  0.00  0.00      MEMB  
ATOM   4918  HY  POPCM  23     -66.833  19.358  13.246  0.00  0.00      MEMB  
ATOM   4919  O31 POPCM  23     -67.609  18.840  11.301  0.00  0.00      MEMB  
ATOM   4920  C31 POPCM  23     -68.397  17.943  10.618  0.00  0.00      MEMB  
ATOM   4921  O32 POPCM  23     -69.279  17.318  11.097  0.00  0.00      MEMB  
ATOM   4922  C32 POPCM  23     -68.150  18.320   9.138  0.00  0.00      MEMB  
ATOM   4923  H2X POPCM  23     -67.184  18.862   9.049  0.00  0.00      MEMB  
ATOM   4924  H2Y POPCM  23     -68.939  19.028   8.806  0.00  0.00      MEMB  
ATOM   4925  C23 POPCM  23     -73.118  19.080  10.851  0.00  0.00      MEMB  
ATOM   4926  H3R POPCM  23     -73.319  20.170  10.930  0.00  0.00      MEMB  
ATOM   4927  H3S POPCM  23     -74.103  18.571  10.773  0.00  0.00      MEMB  
ATOM   4928  C24 POPCM  23     -72.504  18.654   9.490  0.00  0.00      MEMB  
ATOM   4929  H4R POPCM  23     -71.520  19.046   9.156  0.00  0.00      MEMB  
ATOM   4930  H4S POPCM  23     -73.092  19.053   8.636  0.00  0.00      MEMB  
ATOM   4931  C25 POPCM  23     -72.507  17.088   9.398  0.00  0.00      MEMB  
ATOM   4932  H5R POPCM  23     -73.375  16.661   9.944  0.00  0.00      MEMB  
ATOM   4933  H5S POPCM  23     -71.516  16.707   9.725  0.00  0.00      MEMB  
ATOM   4934  C26 POPCM  23     -72.732  16.512   7.955  0.00  0.00      MEMB  
ATOM   4935  H6R POPCM  23     -72.541  15.431   7.786  0.00  0.00      MEMB  
ATOM   4936  H6S POPCM  23     -72.156  17.103   7.211  0.00  0.00      MEMB  
ATOM   4937  C27 POPCM  23     -74.192  16.610   7.389  0.00  0.00      MEMB  
ATOM   4938  H7R POPCM  23     -74.556  17.654   7.281  0.00  0.00      MEMB  
ATOM   4939  H7S POPCM  23     -74.893  16.072   8.061  0.00  0.00      MEMB  
ATOM   4940  C28 POPCM  23     -74.355  15.908   5.974  0.00  0.00      MEMB  
ATOM   4941  H8R POPCM  23     -75.192  16.425   5.458  0.00  0.00      MEMB  
ATOM   4942  H8S POPCM  23     -74.496  14.822   6.158  0.00  0.00      MEMB  
ATOM   4943  C29 POPCM  23     -73.114  15.917   5.090  0.00  0.00      MEMB  
ATOM   4944  H91 POPCM  23     -72.435  15.053   5.145  0.00  0.00      MEMB  
ATOM   4945 C210 POPCM  23     -72.770  16.954   4.309  0.00  0.00      MEMB  
ATOM   4946 H101 POPCM  23     -71.817  16.906   3.762  0.00  0.00      MEMB  
ATOM   4947 C211 POPCM  23     -73.493  18.210   4.042  0.00  0.00      MEMB  
ATOM   4948 H11R POPCM  23     -72.799  18.988   3.657  0.00  0.00      MEMB  
ATOM   4949 H11S POPCM  23     -74.007  18.675   4.910  0.00  0.00      MEMB  
ATOM   4950 C212 POPCM  23     -74.602  17.971   2.969  0.00  0.00      MEMB  
ATOM   4951 H12R POPCM  23     -75.260  17.131   3.278  0.00  0.00      MEMB  
ATOM   4952 H12S POPCM  23     -74.197  17.678   1.977  0.00  0.00      MEMB  
ATOM   4953 C213 POPCM  23     -75.466  19.187   2.760  0.00  0.00      MEMB  
ATOM   4954 H13R POPCM  23     -75.393  19.678   3.755  0.00  0.00      MEMB  
ATOM   4955 H13S POPCM  23     -76.556  19.000   2.650  0.00  0.00      MEMB  
ATOM   4956 C214 POPCM  23     -75.217  19.918   1.462  0.00  0.00      MEMB  
ATOM   4957 H14R POPCM  23     -74.113  20.031   1.522  0.00  0.00      MEMB  
ATOM   4958 H14S POPCM  23     -75.557  20.975   1.437  0.00  0.00      MEMB  
ATOM   4959 C215 POPCM  23     -75.677  19.163   0.260  0.00  0.00      MEMB  
ATOM   4960 H15R POPCM  23     -76.783  19.255   0.198  0.00  0.00      MEMB  
ATOM   4961 H15S POPCM  23     -75.475  18.101   0.518  0.00  0.00      MEMB  
ATOM   4962 C216 POPCM  23     -75.167  19.563  -1.190  0.00  0.00      MEMB  
ATOM   4963 H16R POPCM  23     -74.099  19.267  -1.270  0.00  0.00      MEMB  
ATOM   4964 H16S POPCM  23     -75.242  20.600  -1.582  0.00  0.00      MEMB  
ATOM   4965 C217 POPCM  23     -75.898  18.696  -2.243  0.00  0.00      MEMB  
ATOM   4966 H17R POPCM  23     -76.932  19.092  -2.342  0.00  0.00      MEMB  
ATOM   4967 H17S POPCM  23     -75.921  17.676  -1.802  0.00  0.00      MEMB  
ATOM   4968 C218 POPCM  23     -75.221  18.614  -3.639  0.00  0.00      MEMB  
ATOM   4969 H18R POPCM  23     -75.804  17.852  -4.199  0.00  0.00      MEMB  
ATOM   4970 H18S POPCM  23     -74.132  18.396  -3.611  0.00  0.00      MEMB  
ATOM   4971 H18T POPCM  23     -75.435  19.594  -4.117  0.00  0.00      MEMB  
ATOM   4972  C33 POPCM  23     -67.935  17.031   8.157  0.00  0.00      MEMB  
ATOM   4973  H3X POPCM  23     -68.764  16.293   8.117  0.00  0.00      MEMB  
ATOM   4974  H3Y POPCM  23     -66.917  16.621   8.329  0.00  0.00      MEMB  
ATOM   4975  C34 POPCM  23     -67.883  17.629   6.752  0.00  0.00      MEMB  
ATOM   4976  H4X POPCM  23     -67.274  16.896   6.182  0.00  0.00      MEMB  
ATOM   4977  H4Y POPCM  23     -67.192  18.498   6.720  0.00  0.00      MEMB  
ATOM   4978  C35 POPCM  23     -69.355  17.921   6.202  0.00  0.00      MEMB  
ATOM   4979  H5X POPCM  23     -69.893  18.532   6.957  0.00  0.00      MEMB  
ATOM   4980  H5Y POPCM  23     -70.022  17.067   5.954  0.00  0.00      MEMB  
ATOM   4981  C36 POPCM  23     -69.438  18.739   4.876  0.00  0.00      MEMB  
ATOM   4982  H6X POPCM  23     -68.813  19.647   5.010  0.00  0.00      MEMB  
ATOM   4983  H6Y POPCM  23     -70.497  19.016   4.685  0.00  0.00      MEMB  
ATOM   4984  C37 POPCM  23     -68.800  18.052   3.613  0.00  0.00      MEMB  
ATOM   4985  H7X POPCM  23     -69.393  17.215   3.186  0.00  0.00      MEMB  
ATOM   4986  H7Y POPCM  23     -67.744  17.731   3.741  0.00  0.00      MEMB  
ATOM   4987  C38 POPCM  23     -68.672  19.023   2.398  0.00  0.00      MEMB  
ATOM   4988  H8X POPCM  23     -68.069  19.923   2.645  0.00  0.00      MEMB  
ATOM   4989  H8Y POPCM  23     -69.713  19.404   2.318  0.00  0.00      MEMB  
ATOM   4990  C39 POPCM  23     -68.258  18.381   1.075  0.00  0.00      MEMB  
ATOM   4991  H9X POPCM  23     -68.632  19.141   0.357  0.00  0.00      MEMB  
ATOM   4992  H9Y POPCM  23     -68.809  17.438   0.869  0.00  0.00      MEMB  
ATOM   4993 C310 POPCM  23     -66.802  18.334   0.825  0.00  0.00      MEMB  
ATOM   4994 H10X POPCM  23     -66.382  17.503   1.431  0.00  0.00      MEMB  
ATOM   4995 H10Y POPCM  23     -66.294  19.256   1.180  0.00  0.00      MEMB  
ATOM   4996 C311 POPCM  23     -66.522  18.025  -0.658  0.00  0.00      MEMB  
ATOM   4997 H11X POPCM  23     -67.096  18.745  -1.279  0.00  0.00      MEMB  
ATOM   4998 H11Y POPCM  23     -66.800  16.972  -0.878  0.00  0.00      MEMB  
ATOM   4999 C312 POPCM  23     -64.939  18.095  -0.973  0.00  0.00      MEMB  
ATOM   5000 H12X POPCM  23     -64.374  17.345  -0.379  0.00  0.00      MEMB  
ATOM   5001 H12Y POPCM  23     -64.682  19.157  -0.773  0.00  0.00      MEMB  
ATOM   5002 C313 POPCM  23     -64.542  17.655  -2.392  0.00  0.00      MEMB  
ATOM   5003 H13X POPCM  23     -63.512  18.001  -2.622  0.00  0.00      MEMB  
ATOM   5004 H13Y POPCM  23     -65.285  18.235  -2.978  0.00  0.00      MEMB  
ATOM   5005 C314 POPCM  23     -64.801  16.142  -2.825  0.00  0.00      MEMB  
ATOM   5006 H14X POPCM  23     -65.750  15.701  -2.451  0.00  0.00      MEMB  
ATOM   5007 H14Y POPCM  23     -64.137  15.397  -2.336  0.00  0.00      MEMB  
ATOM   5008 C315 POPCM  23     -64.902  15.991  -4.294  0.00  0.00      MEMB  
ATOM   5009 H15X POPCM  23     -64.187  16.624  -4.862  0.00  0.00      MEMB  
ATOM   5010 H15Y POPCM  23     -65.888  16.450  -4.523  0.00  0.00      MEMB  
ATOM   5011 C316 POPCM  23     -65.026  14.509  -4.767  0.00  0.00      MEMB  
ATOM   5012 H16X POPCM  23     -65.825  13.925  -4.264  0.00  0.00      MEMB  
ATOM   5013 H16Y POPCM  23     -64.117  13.926  -4.506  0.00  0.00      MEMB  
ATOM   5014 H16Z POPCM  23     -65.118  14.459  -5.873  0.00  0.00      MEMB  
ATOM   5015  N   POPCM  24      20.870 -22.160  17.181  0.00  0.00      MEMB  
ATOM   5016  C12 POPCM  24      20.374 -20.935  16.445  0.00  0.00      MEMB  
ATOM   5017 H12A POPCM  24      19.412 -21.161  16.011  0.00  0.00      MEMB  
ATOM   5018 H12B POPCM  24      21.074 -20.815  15.632  0.00  0.00      MEMB  
ATOM   5019  C13 POPCM  24      21.015 -23.319  16.194  0.00  0.00      MEMB  
ATOM   5020 H13A POPCM  24      21.645 -24.098  16.598  0.00  0.00      MEMB  
ATOM   5021 H13B POPCM  24      20.027 -23.704  15.989  0.00  0.00      MEMB  
ATOM   5022 H13C POPCM  24      21.434 -22.950  15.270  0.00  0.00      MEMB  
ATOM   5023  C14 POPCM  24      22.267 -21.958  17.827  0.00  0.00      MEMB  
ATOM   5024 H14A POPCM  24      22.583 -22.880  18.293  0.00  0.00      MEMB  
ATOM   5025 H14B POPCM  24      22.849 -21.775  16.936  0.00  0.00      MEMB  
ATOM   5026 H14C POPCM  24      22.303 -21.146  18.537  0.00  0.00      MEMB  
ATOM   5027  C15 POPCM  24      19.942 -22.463  18.341  0.00  0.00      MEMB  
ATOM   5028 H15A POPCM  24      19.780 -21.499  18.799  0.00  0.00      MEMB  
ATOM   5029 H15B POPCM  24      20.370 -23.249  18.946  0.00  0.00      MEMB  
ATOM   5030 H15C POPCM  24      18.984 -22.837  18.012  0.00  0.00      MEMB  
ATOM   5031  C11 POPCM  24      20.295 -19.571  17.121  0.00  0.00      MEMB  
ATOM   5032 H11A POPCM  24      20.033 -18.758  16.410  0.00  0.00      MEMB  
ATOM   5033 H11B POPCM  24      21.278 -19.319  17.575  0.00  0.00      MEMB  
ATOM   5034  P   POPCM  24      17.737 -19.560  17.967  0.00  0.00      MEMB  
ATOM   5035  O13 POPCM  24      17.219 -18.220  18.165  0.00  0.00      MEMB  
ATOM   5036  O14 POPCM  24      17.193 -20.604  18.841  0.00  0.00      MEMB  
ATOM   5037  O12 POPCM  24      19.292 -19.557  18.150  0.00  0.00      MEMB  
ATOM   5038  O11 POPCM  24      17.592 -20.080  16.472  0.00  0.00      MEMB  
ATOM   5039  C1  POPCM  24      16.728 -21.167  16.186  0.00  0.00      MEMB  
ATOM   5040  HA  POPCM  24      15.712 -20.936  16.571  0.00  0.00      MEMB  
ATOM   5041  HB  POPCM  24      17.180 -22.086  16.618  0.00  0.00      MEMB  
ATOM   5042  C2  POPCM  24      16.547 -21.266  14.651  0.00  0.00      MEMB  
ATOM   5043  HS  POPCM  24      15.687 -21.937  14.444  0.00  0.00      MEMB  
ATOM   5044  O21 POPCM  24      17.762 -21.865  14.061  0.00  0.00      MEMB  
ATOM   5045  C21 POPCM  24      17.956 -23.146  14.004  0.00  0.00      MEMB  
ATOM   5046  O22 POPCM  24      17.183 -23.965  14.515  0.00  0.00      MEMB  
ATOM   5047  C22 POPCM  24      19.260 -23.406  13.343  0.00  0.00      MEMB  
ATOM   5048  H2R POPCM  24      19.872 -24.036  14.023  0.00  0.00      MEMB  
ATOM   5049  H2S POPCM  24      19.834 -22.456  13.292  0.00  0.00      MEMB  
ATOM   5050  C3  POPCM  24      16.246 -19.926  14.022  0.00  0.00      MEMB  
ATOM   5051  HX  POPCM  24      17.170 -19.357  14.260  0.00  0.00      MEMB  
ATOM   5052  HY  POPCM  24      15.351 -19.477  14.505  0.00  0.00      MEMB  
ATOM   5053  O31 POPCM  24      16.091 -20.111  12.604  0.00  0.00      MEMB  
ATOM   5054  C31 POPCM  24      16.134 -19.095  11.818  0.00  0.00      MEMB  
ATOM   5055  O32 POPCM  24      16.258 -17.932  12.190  0.00  0.00      MEMB  
ATOM   5056  C32 POPCM  24      15.810 -19.466  10.357  0.00  0.00      MEMB  
ATOM   5057  H2X POPCM  24      14.732 -19.720  10.270  0.00  0.00      MEMB  
ATOM   5058  H2Y POPCM  24      16.414 -20.363  10.101  0.00  0.00      MEMB  
ATOM   5059  C23 POPCM  24      19.269 -23.812  11.907  0.00  0.00      MEMB  
ATOM   5060  H3R POPCM  24      20.320 -23.668  11.578  0.00  0.00      MEMB  
ATOM   5061  H3S POPCM  24      18.485 -23.235  11.372  0.00  0.00      MEMB  
ATOM   5062  C24 POPCM  24      18.863 -25.304  11.825  0.00  0.00      MEMB
[truncated: 14,084,994 more chars]
