# Supplementary material for: Planar aggregation of the influenza viral fusion peptide alters membrane structure and hydration, promoting poration
Source: Nat Commun. 2022 Dec 5;13:7336. doi: 10.1038/s41467-022-34576-z (PMC9722698; doi:10.1038/s41467-022-34576-z)
Supplement: Supplementary file 3 — Supplementary Data 1 [file 41467_2022_34576_MOESM3_ESM.zip › PDBs/popc_10FP_final.pdb]

CRYST1  158.506  158.506   82.029  90.00  90.00  90.00 P 1           1
ATOM      1  N   GLY F   1      -2.035   9.546  18.878  0.00  0.00      FP1   
ATOM      2  HT1 GLY F   1      -1.284   9.035  18.372  0.00  0.00      FP1   
ATOM      3  HT2 GLY F   1      -2.495   8.881  19.533  0.00  0.00      FP1   
ATOM      4  HT3 GLY F   1      -1.564  10.183  19.551  0.00  0.00      FP1   
ATOM      5  CA  GLY F   1      -2.933  10.130  17.819  0.00  0.00      FP1   
ATOM      6  HA1 GLY F   1      -2.333  10.670  17.102  0.00  0.00      FP1   
ATOM      7  HA2 GLY F   1      -3.621  10.789  18.329  0.00  0.00      FP1   
ATOM      8  C   GLY F   1      -3.661   9.179  16.879  0.00  0.00      FP1   
ATOM      9  O   GLY F   1      -4.008   8.093  17.302  0.00  0.00      FP1   
ATOM     10  N   LEU F   2      -3.830   9.509  15.620  0.00  0.00      FP1   
ATOM     11  HN  LEU F   2      -3.526  10.394  15.276  0.00  0.00      FP1   
ATOM     12  CA  LEU F   2      -4.395   8.515  14.678  0.00  0.00      FP1   
ATOM     13  HA  LEU F   2      -5.254   8.035  15.123  0.00  0.00      FP1   
ATOM     14  CB  LEU F   2      -4.835   9.276  13.382  0.00  0.00      FP1   
ATOM     15  HB1 LEU F   2      -3.972   9.932  13.141  0.00  0.00      FP1   
ATOM     16  HB2 LEU F   2      -5.681   9.923  13.698  0.00  0.00      FP1   
ATOM     17  CG  LEU F   2      -5.223   8.448  12.122  0.00  0.00      FP1   
ATOM     18  HG  LEU F   2      -5.459   7.388  12.357  0.00  0.00      FP1   
ATOM     19  CD1 LEU F   2      -6.362   9.105  11.388  0.00  0.00      FP1   
ATOM     20 HD11 LEU F   2      -6.926   8.280  10.902  0.00  0.00      FP1   
ATOM     21 HD12 LEU F   2      -5.934   9.637  10.512  0.00  0.00      FP1   
ATOM     22 HD13 LEU F   2      -6.965   9.870  11.923  0.00  0.00      FP1   
ATOM     23  CD2 LEU F   2      -3.995   8.344  11.110  0.00  0.00      FP1   
ATOM     24 HD21 LEU F   2      -2.981   8.088  11.483  0.00  0.00      FP1   
ATOM     25 HD22 LEU F   2      -3.923   9.331  10.605  0.00  0.00      FP1   
ATOM     26 HD23 LEU F   2      -4.296   7.637  10.308  0.00  0.00      FP1   
ATOM     27  C   LEU F   2      -3.452   7.274  14.416  0.00  0.00      FP1   
ATOM     28  O   LEU F   2      -3.914   6.149  14.451  0.00  0.00      FP1   
ATOM     29  N   PHE F   3      -2.136   7.378  14.195  0.00  0.00      FP1   
ATOM     30  HN  PHE F   3      -1.693   8.267  14.103  0.00  0.00      FP1   
ATOM     31  CA  PHE F   3      -1.216   6.264  14.093  0.00  0.00      FP1   
ATOM     32  HA  PHE F   3      -1.553   5.603  13.308  0.00  0.00      FP1   
ATOM     33  CB  PHE F   3       0.157   6.775  13.780  0.00  0.00      FP1   
ATOM     34  HB1 PHE F   3       0.923   5.976  13.679  0.00  0.00      FP1   
ATOM     35  HB2 PHE F   3       0.480   7.560  14.497  0.00  0.00      FP1   
ATOM     36  CG  PHE F   3       0.151   7.436  12.401  0.00  0.00      FP1   
ATOM     37  CD1 PHE F   3      -0.062   6.723  11.189  0.00  0.00      FP1   
ATOM     38  HD1 PHE F   3      -0.306   5.671  11.172  0.00  0.00      FP1   
ATOM     39  CE1 PHE F   3      -0.051   7.434   9.933  0.00  0.00      FP1   
ATOM     40  HE1 PHE F   3      -0.337   7.003   8.985  0.00  0.00      FP1   
ATOM     41  CZ  PHE F   3       0.178   8.782   9.889  0.00  0.00      FP1   
ATOM     42  HZ  PHE F   3       0.033   9.309   8.957  0.00  0.00      FP1   
ATOM     43  CD2 PHE F   3       0.486   8.867  12.302  0.00  0.00      FP1   
ATOM     44  HD2 PHE F   3       0.805   9.482  13.131  0.00  0.00      FP1   
ATOM     45  CE2 PHE F   3       0.422   9.470  11.058  0.00  0.00      FP1   
ATOM     46  HE2 PHE F   3       0.580  10.529  10.917  0.00  0.00      FP1   
ATOM     47  C   PHE F   3      -1.141   5.391  15.376  0.00  0.00      FP1   
ATOM     48  O   PHE F   3      -1.250   4.185  15.363  0.00  0.00      FP1   
ATOM     49  N   GLY F   4      -1.057   6.054  16.578  0.00  0.00      FP1   
ATOM     50  HN  GLY F   4      -0.796   7.016  16.613  0.00  0.00      FP1   
ATOM     51  CA  GLY F   4      -1.102   5.380  17.870  0.00  0.00      FP1   
ATOM     52  HA1 GLY F   4      -0.924   6.153  18.603  0.00  0.00      FP1   
ATOM     53  HA2 GLY F   4      -0.282   4.681  17.801  0.00  0.00      FP1   
ATOM     54  C   GLY F   4      -2.402   4.611  18.042  0.00  0.00      FP1   
ATOM     55  O   GLY F   4      -2.341   3.485  18.542  0.00  0.00      FP1   
ATOM     56  N   ALA F   5      -3.516   5.233  17.622  0.00  0.00      FP1   
ATOM     57  HN  ALA F   5      -3.551   6.160  17.254  0.00  0.00      FP1   
ATOM     58  CA  ALA F   5      -4.753   4.486  17.915  0.00  0.00      FP1   
ATOM     59  HA  ALA F   5      -4.815   4.427  18.992  0.00  0.00      FP1   
ATOM     60  CB  ALA F   5      -5.950   5.229  17.275  0.00  0.00      FP1   
ATOM     61  HB1 ALA F   5      -5.823   5.275  16.172  0.00  0.00      FP1   
ATOM     62  HB2 ALA F   5      -6.009   6.231  17.750  0.00  0.00      FP1   
ATOM     63  HB3 ALA F   5      -6.939   4.794  17.532  0.00  0.00      FP1   
ATOM     64  C   ALA F   5      -4.956   3.054  17.419  0.00  0.00      FP1   
ATOM     65  O   ALA F   5      -5.262   2.148  18.257  0.00  0.00      FP1   
ATOM     66  N   ILE F   6      -4.664   2.846  16.141  0.00  0.00      FP1   
ATOM     67  HN  ILE F   6      -4.376   3.630  15.597  0.00  0.00      FP1   
ATOM     68  CA  ILE F   6      -4.832   1.571  15.416  0.00  0.00      FP1   
ATOM     69  HA  ILE F   6      -5.830   1.169  15.504  0.00  0.00      FP1   
ATOM     70  CB  ILE F   6      -4.774   1.797  13.916  0.00  0.00      FP1   
ATOM     71  HB  ILE F   6      -5.454   2.625  13.622  0.00  0.00      FP1   
ATOM     72  CG2 ILE F   6      -3.327   2.281  13.460  0.00  0.00      FP1   
ATOM     73 HG21 ILE F   6      -3.506   2.583  12.406  0.00  0.00      FP1   
ATOM     74 HG22 ILE F   6      -2.617   1.434  13.347  0.00  0.00      FP1   
ATOM     75 HG23 ILE F   6      -2.875   3.203  13.884  0.00  0.00      FP1   
ATOM     76  CG1 ILE F   6      -5.007   0.598  13.006  0.00  0.00      FP1   
ATOM     77 HG11 ILE F   6      -4.185  -0.109  13.249  0.00  0.00      FP1   
ATOM     78 HG12 ILE F   6      -4.933   0.877  11.933  0.00  0.00      FP1   
ATOM     79  CD  ILE F   6      -6.300  -0.198  13.257  0.00  0.00      FP1   
ATOM     80  HD1 ILE F   6      -6.502  -1.078  12.609  0.00  0.00      FP1   
ATOM     81  HD2 ILE F   6      -7.148   0.510  13.140  0.00  0.00      FP1   
ATOM     82  HD3 ILE F   6      -6.334  -0.626  14.282  0.00  0.00      FP1   
ATOM     83  C   ILE F   6      -3.765   0.582  15.901  0.00  0.00      FP1   
ATOM     84  O   ILE F   6      -4.104  -0.581  16.070  0.00  0.00      FP1   
ATOM     85  N   ALA F   7      -2.533   1.081  16.252  0.00  0.00      FP1   
ATOM     86  HN  ALA F   7      -2.396   2.062  16.138  0.00  0.00      FP1   
ATOM     87  CA  ALA F   7      -1.550   0.368  17.059  0.00  0.00      FP1   
ATOM     88  HA  ALA F   7      -1.421  -0.620  16.642  0.00  0.00      FP1   
ATOM     89  CB  ALA F   7      -0.185   1.151  17.163  0.00  0.00      FP1   
ATOM     90  HB1 ALA F   7       0.678   0.460  17.055  0.00  0.00      FP1   
ATOM     91  HB2 ALA F   7      -0.035   1.797  18.055  0.00  0.00      FP1   
ATOM     92  HB3 ALA F   7      -0.178   1.851  16.300  0.00  0.00      FP1   
ATOM     93  C   ALA F   7      -2.028   0.015  18.416  0.00  0.00      FP1   
ATOM     94  O   ALA F   7      -1.746  -1.057  18.928  0.00  0.00      FP1   
ATOM     95  N   GLY F   8      -2.811   0.888  19.087  0.00  0.00      FP1   
ATOM     96  HN  GLY F   8      -2.991   1.768  18.655  0.00  0.00      FP1   
ATOM     97  CA  GLY F   8      -3.335   0.790  20.440  0.00  0.00      FP1   
ATOM     98  HA1 GLY F   8      -3.722   1.757  20.725  0.00  0.00      FP1   
ATOM     99  HA2 GLY F   8      -2.443   0.456  20.948  0.00  0.00      FP1   
ATOM    100  C   GLY F   8      -4.413  -0.217  20.609  0.00  0.00      FP1   
ATOM    101  O   GLY F   8      -4.498  -0.843  21.679  0.00  0.00      FP1   
ATOM    102  N   PHE F   9      -5.178  -0.390  19.499  0.00  0.00      FP1   
ATOM    103  HN  PHE F   9      -4.909   0.182  18.727  0.00  0.00      FP1   
ATOM    104  CA  PHE F   9      -5.957  -1.534  19.270  0.00  0.00      FP1   
ATOM    105  HA  PHE F   9      -6.729  -1.493  20.025  0.00  0.00      FP1   
ATOM    106  CB  PHE F   9      -6.824  -1.091  18.008  0.00  0.00      FP1   
ATOM    107  HB1 PHE F   9      -6.174  -1.165  17.110  0.00  0.00      FP1   
ATOM    108  HB2 PHE F   9      -7.095  -0.015  18.060  0.00  0.00      FP1   
ATOM    109  CG  PHE F   9      -7.989  -1.973  17.809  0.00  0.00      FP1   
ATOM    110  CD1 PHE F   9      -8.897  -2.234  18.855  0.00  0.00      FP1   
ATOM    111  HD1 PHE F   9      -8.855  -1.592  19.722  0.00  0.00      FP1   
ATOM    112  CE1 PHE F   9     -10.003  -3.055  18.584  0.00  0.00      FP1   
ATOM    113  HE1 PHE F   9     -10.733  -3.146  19.374  0.00  0.00      FP1   
ATOM    114  CZ  PHE F   9     -10.222  -3.661  17.354  0.00  0.00      FP1   
ATOM    115  HZ  PHE F   9     -11.180  -4.103  17.127  0.00  0.00      FP1   
ATOM    116  CD2 PHE F   9      -8.198  -2.656  16.550  0.00  0.00      FP1   
ATOM    117  HD2 PHE F   9      -7.506  -2.456  15.746  0.00  0.00      FP1   
ATOM    118  CE2 PHE F   9      -9.295  -3.447  16.291  0.00  0.00      FP1   
ATOM    119  HE2 PHE F   9      -9.441  -3.819  15.288  0.00  0.00      FP1   
ATOM    120  C   PHE F   9      -5.380  -2.911  19.197  0.00  0.00      FP1   
ATOM    121  O   PHE F   9      -5.700  -3.826  19.929  0.00  0.00      FP1   
ATOM    122  N   ILE F  10      -4.293  -3.029  18.357  0.00  0.00      FP1   
ATOM    123  HN  ILE F  10      -4.069  -2.281  17.736  0.00  0.00      FP1   
ATOM    124  CA  ILE F  10      -3.439  -4.216  18.457  0.00  0.00      FP1   
ATOM    125  HA  ILE F  10      -4.095  -5.011  18.135  0.00  0.00      FP1   
ATOM    126  CB  ILE F  10      -2.259  -4.121  17.402  0.00  0.00      FP1   
ATOM    127  HB  ILE F  10      -1.561  -3.268  17.541  0.00  0.00      FP1   
ATOM    128  CG2 ILE F  10      -1.394  -5.461  17.577  0.00  0.00      FP1   
ATOM    129 HG21 ILE F  10      -0.706  -5.587  16.713  0.00  0.00      FP1   
ATOM    130 HG22 ILE F  10      -2.011  -6.383  17.518  0.00  0.00      FP1   
ATOM    131 HG23 ILE F  10      -0.967  -5.407  18.601  0.00  0.00      FP1   
ATOM    132  CG1 ILE F  10      -2.777  -3.918  15.978  0.00  0.00      FP1   
ATOM    133 HG11 ILE F  10      -3.802  -3.488  15.986  0.00  0.00      FP1   
ATOM    134 HG12 ILE F  10      -2.932  -4.925  15.535  0.00  0.00      FP1   
ATOM    135  CD  ILE F  10      -1.822  -3.130  15.097  0.00  0.00      FP1   
ATOM    136  HD1 ILE F  10      -1.041  -3.878  14.843  0.00  0.00      FP1   
ATOM    137  HD2 ILE F  10      -1.396  -2.262  15.645  0.00  0.00      FP1   
ATOM    138  HD3 ILE F  10      -2.187  -2.815  14.096  0.00  0.00      FP1   
ATOM    139  C   ILE F  10      -2.924  -4.498  19.853  0.00  0.00      FP1   
ATOM    140  O   ILE F  10      -3.066  -5.635  20.308  0.00  0.00      FP1   
ATOM    141  N   GLU F  11      -2.416  -3.465  20.568  0.00  0.00      FP1   
ATOM    142  HN  GLU F  11      -2.177  -2.571  20.197  0.00  0.00      FP1   
ATOM    143  CA  GLU F  11      -1.758  -3.584  21.810  0.00  0.00      FP1   
ATOM    144  HA  GLU F  11      -1.094  -4.436  21.811  0.00  0.00      FP1   
ATOM    145  CB  GLU F  11      -0.958  -2.238  21.973  0.00  0.00      FP1   
ATOM    146  HB1 GLU F  11      -1.567  -1.315  21.868  0.00  0.00      FP1   
ATOM    147  HB2 GLU F  11      -0.296  -2.170  21.083  0.00  0.00      FP1   
ATOM    148  CG  GLU F  11      -0.187  -2.149  23.271  0.00  0.00      FP1   
ATOM    149  HG1 GLU F  11       0.397  -3.085  23.403  0.00  0.00      FP1   
ATOM    150  HG2 GLU F  11      -0.859  -2.014  24.145  0.00  0.00      FP1   
ATOM    151  CD  GLU F  11       0.775  -0.986  23.400  0.00  0.00      FP1   
ATOM    152  OE1 GLU F  11       1.955  -1.210  23.752  0.00  0.00      FP1   
ATOM    153  OE2 GLU F  11       0.395   0.204  23.254  0.00  0.00      FP1   
ATOM    154  C   GLU F  11      -2.644  -3.846  23.015  0.00  0.00      FP1   
ATOM    155  O   GLU F  11      -2.254  -4.561  23.878  0.00  0.00      FP1   
ATOM    156  N   GLY F  12      -3.880  -3.231  23.082  0.00  0.00      FP1   
ATOM    157  HN  GLY F  12      -4.114  -2.684  22.282  0.00  0.00      FP1   
ATOM    158  CA  GLY F  12      -4.834  -3.304  24.184  0.00  0.00      FP1   
ATOM    159  HA1 GLY F  12      -4.699  -2.345  24.662  0.00  0.00      FP1   
ATOM    160  HA2 GLY F  12      -4.541  -4.083  24.872  0.00  0.00      FP1   
ATOM    161  C   GLY F  12      -6.372  -3.373  23.943  0.00  0.00      FP1   
ATOM    162  O   GLY F  12      -7.152  -3.101  24.852  0.00  0.00      FP1   
ATOM    163  N   GLY F  13      -6.778  -3.665  22.724  0.00  0.00      FP1   
ATOM    164  HN  GLY F  13      -6.166  -3.948  21.990  0.00  0.00      FP1   
ATOM    165  CA  GLY F  13      -8.230  -3.664  22.467  0.00  0.00      FP1   
ATOM    166  HA1 GLY F  13      -8.662  -4.410  23.118  0.00  0.00      FP1   
ATOM    167  HA2 GLY F  13      -8.195  -3.947  21.425  0.00  0.00      FP1   
ATOM    168  C   GLY F  13      -8.924  -2.277  22.581  0.00  0.00      FP1   
ATOM    169  O   GLY F  13      -8.308  -1.311  22.160  0.00  0.00      FP1   
ATOM    170  N   TRP F  14     -10.128  -2.165  23.103  0.00  0.00      FP1   
ATOM    171  HN  TRP F  14     -10.608  -3.007  23.336  0.00  0.00      FP1   
ATOM    172  CA  TRP F  14     -10.927  -0.997  23.039  0.00  0.00      FP1   
ATOM    173  HA  TRP F  14     -10.953  -0.649  22.017  0.00  0.00      FP1   
ATOM    174  CB  TRP F  14     -12.345  -1.360  23.581  0.00  0.00      FP1   
ATOM    175  HB1 TRP F  14     -13.132  -0.610  23.354  0.00  0.00      FP1   
ATOM    176  HB2 TRP F  14     -12.206  -1.455  24.679  0.00  0.00      FP1   
ATOM    177  CG  TRP F  14     -12.858  -2.704  23.124  0.00  0.00      FP1   
ATOM    178  CD1 TRP F  14     -12.721  -3.875  23.796  0.00  0.00      FP1   
ATOM    179  HD1 TRP F  14     -12.751  -3.993  24.869  0.00  0.00      FP1   
ATOM    180  NE1 TRP F  14     -13.041  -4.850  22.939  0.00  0.00      FP1   
ATOM    181  HE1 TRP F  14     -13.376  -5.726  23.209  0.00  0.00      FP1   
ATOM    182  CE2 TRP F  14     -13.372  -4.372  21.674  0.00  0.00      FP1   
ATOM    183  CD2 TRP F  14     -13.205  -3.008  21.774  0.00  0.00      FP1   
ATOM    184  CE3 TRP F  14     -13.359  -2.180  20.656  0.00  0.00      FP1   
ATOM    185  HE3 TRP F  14     -13.146  -1.121  20.654  0.00  0.00      FP1   
ATOM    186  CZ3 TRP F  14     -13.741  -2.761  19.446  0.00  0.00      FP1   
ATOM    187  HZ3 TRP F  14     -13.806  -2.111  18.586  0.00  0.00      FP1   
ATOM    188  CZ2 TRP F  14     -13.688  -5.052  20.476  0.00  0.00      FP1   
ATOM    189  HZ2 TRP F  14     -13.761  -6.129  20.448  0.00  0.00      FP1   
ATOM    190  CH2 TRP F  14     -13.881  -4.140  19.411  0.00  0.00      FP1   
ATOM    191  HH2 TRP F  14     -14.117  -4.688  18.511  0.00  0.00      FP1   
ATOM    192  C   TRP F  14     -10.280   0.107  23.839  0.00  0.00      FP1   
ATOM    193  O   TRP F  14     -10.166   1.160  23.266  0.00  0.00      FP1   
ATOM    194  N   THR F  15      -9.855  -0.164  25.127  0.00  0.00      FP1   
ATOM    195  HN  THR F  15      -9.871  -1.091  25.494  0.00  0.00      FP1   
ATOM    196  CA  THR F  15      -9.073   0.796  25.955  0.00  0.00      FP1   
ATOM    197  HA  THR F  15      -9.677   1.687  25.865  0.00  0.00      FP1   
ATOM    198  CB  THR F  15      -8.942   0.380  27.425  0.00  0.00      FP1   
ATOM    199  HB  THR F  15      -9.937  -0.041  27.682  0.00  0.00      FP1   
ATOM    200  OG1 THR F  15      -8.733   1.469  28.333  0.00  0.00      FP1   
ATOM    201  HG1 THR F  15      -9.198   2.244  28.009  0.00  0.00      FP1   
ATOM    202  CG2 THR F  15      -7.868  -0.704  27.657  0.00  0.00      FP1   
ATOM    203 HG21 THR F  15      -7.948  -1.574  26.970  0.00  0.00      FP1   
ATOM    204 HG22 THR F  15      -7.819  -1.154  28.671  0.00  0.00      FP1   
ATOM    205 HG23 THR F  15      -6.844  -0.364  27.391  0.00  0.00      FP1   
ATOM    206  C   THR F  15      -7.752   1.211  25.359  0.00  0.00      FP1   
ATOM    207  O   THR F  15      -7.407   2.420  25.276  0.00  0.00      FP1   
ATOM    208  N   GLY F  16      -6.915   0.249  24.779  0.00  0.00      FP1   
ATOM    209  HN  GLY F  16      -7.119  -0.711  24.950  0.00  0.00      FP1   
ATOM    210  CA  GLY F  16      -5.707   0.668  24.067  0.00  0.00      FP1   
ATOM    211  HA1 GLY F  16      -5.159  -0.207  23.751  0.00  0.00      FP1   
ATOM    212  HA2 GLY F  16      -5.168   1.270  24.784  0.00  0.00      FP1   
ATOM    213  C   GLY F  16      -5.883   1.561  22.869  0.00  0.00      FP1   
ATOM    214  O   GLY F  16      -5.138   2.453  22.620  0.00  0.00      FP1   
ATOM    215  N   MET F  17      -6.875   1.371  22.058  0.00  0.00      FP1   
ATOM    216  HN  MET F  17      -7.459   0.596  22.287  0.00  0.00      FP1   
ATOM    217  CA  MET F  17      -7.195   2.265  20.940  0.00  0.00      FP1   
ATOM    218  HA  MET F  17      -6.229   2.423  20.484  0.00  0.00      FP1   
ATOM    219  CB  MET F  17      -8.341   1.588  20.109  0.00  0.00      FP1   
ATOM    220  HB1 MET F  17      -9.166   1.444  20.838  0.00  0.00      FP1   
ATOM    221  HB2 MET F  17      -7.898   0.581  19.949  0.00  0.00      FP1   
ATOM    222  CG  MET F  17      -8.815   2.325  18.821  0.00  0.00      FP1   
ATOM    223  HG1 MET F  17      -8.033   2.216  18.039  0.00  0.00      FP1   
ATOM    224  HG2 MET F  17      -8.980   3.414  18.962  0.00  0.00      FP1   
ATOM    225  SD  MET F  17     -10.347   1.715  18.182  0.00  0.00      FP1   
ATOM    226  CE  MET F  17     -11.501   2.185  19.506  0.00  0.00      FP1   
ATOM    227  HE1 MET F  17     -11.510   1.416  20.308  0.00  0.00      FP1   
ATOM    228  HE2 MET F  17     -12.545   2.383  19.180  0.00  0.00      FP1   
ATOM    229  HE3 MET F  17     -11.143   3.165  19.887  0.00  0.00      FP1   
ATOM    230  C   MET F  17      -7.641   3.673  21.261  0.00  0.00      FP1   
ATOM    231  O   MET F  17      -7.186   4.571  20.628  0.00  0.00      FP1   
ATOM    232  N   ILE F  18      -8.567   3.839  22.231  0.00  0.00      FP1   
ATOM    233  HN  ILE F  18      -8.804   3.063  22.809  0.00  0.00      FP1   
ATOM    234  CA  ILE F  18      -8.931   5.113  22.760  0.00  0.00      FP1   
ATOM    235  HA  ILE F  18      -9.115   5.813  21.958  0.00  0.00      FP1   
ATOM    236  CB  ILE F  18     -10.250   5.007  23.473  0.00  0.00      FP1   
ATOM    237  HB  ILE F  18     -10.136   4.365  24.372  0.00  0.00      FP1   
ATOM    238  CG2 ILE F  18     -10.677   6.392  23.954  0.00  0.00      FP1   
ATOM    239 HG21 ILE F  18     -10.939   7.148  23.182  0.00  0.00      FP1   
ATOM    240 HG22 ILE F  18     -10.052   6.775  24.789  0.00  0.00      FP1   
ATOM    241 HG23 ILE F  18     -11.676   6.195  24.399  0.00  0.00      FP1   
ATOM    242  CG1 ILE F  18     -11.425   4.464  22.535  0.00  0.00      FP1   
ATOM    243 HG11 ILE F  18     -11.120   3.529  22.018  0.00  0.00      FP1   
ATOM    244 HG12 ILE F  18     -11.740   5.204  21.770  0.00  0.00      FP1   
ATOM    245  CD  ILE F  18     -12.591   3.989  23.432  0.00  0.00      FP1   
ATOM    246  HD1 ILE F  18     -13.383   3.414  22.906  0.00  0.00      FP1   
ATOM    247  HD2 ILE F  18     -12.966   4.868  23.999  0.00  0.00      FP1   
ATOM    248  HD3 ILE F  18     -12.137   3.306  24.181  0.00  0.00      FP1   
ATOM    249  C   ILE F  18      -7.780   5.873  23.474  0.00  0.00      FP1   
ATOM    250  O   ILE F  18      -7.551   7.044  23.122  0.00  0.00      FP1   
ATOM    251  N   ASP F  19      -6.967   5.257  24.396  0.00  0.00      FP1   
ATOM    252  HN  ASP F  19      -7.113   4.294  24.609  0.00  0.00      FP1   
ATOM    253  CA  ASP F  19      -5.697   5.754  25.018  0.00  0.00      FP1   
ATOM    254  HA  ASP F  19      -6.009   6.642  25.548  0.00  0.00      FP1   
ATOM    255  CB  ASP F  19      -5.221   4.607  25.913  0.00  0.00      FP1   
ATOM    256  HB1 ASP F  19      -4.810   3.811  25.256  0.00  0.00      FP1   
ATOM    257  HB2 ASP F  19      -5.955   4.164  26.620  0.00  0.00      FP1   
ATOM    258  CG  ASP F  19      -4.134   4.930  26.901  0.00  0.00      FP1   
ATOM    259  OD1 ASP F  19      -3.662   6.090  27.029  0.00  0.00      FP1   
ATOM    260  OD2 ASP F  19      -3.601   4.054  27.591  0.00  0.00      FP1   
ATOM    261  C   ASP F  19      -4.672   6.107  23.907  0.00  0.00      FP1   
ATOM    262  O   ASP F  19      -3.975   7.115  24.101  0.00  0.00      FP1   
ATOM    263  N   GLY F  20      -4.584   5.398  22.820  0.00  0.00      FP1   
ATOM    264  HN  GLY F  20      -5.154   4.580  22.807  0.00  0.00      FP1   
ATOM    265  CA  GLY F  20      -3.909   5.691  21.624  0.00  0.00      FP1   
ATOM    266  HA1 GLY F  20      -4.022   4.828  20.985  0.00  0.00      FP1   
ATOM    267  HA2 GLY F  20      -2.852   5.833  21.793  0.00  0.00      FP1   
ATOM    268  C   GLY F  20      -4.326   6.857  20.831  0.00  0.00      FP1   
ATOM    269  O   GLY F  20      -3.515   7.648  20.373  0.00  0.00      FP1   
ATOM    270  N   TRP F  21      -5.622   7.021  20.671  0.00  0.00      FP1   
ATOM    271  HN  TRP F  21      -6.239   6.288  20.946  0.00  0.00      FP1   
ATOM    272  CA  TRP F  21      -6.174   8.263  19.990  0.00  0.00      FP1   
ATOM    273  HA  TRP F  21      -5.718   8.380  19.017  0.00  0.00      FP1   
ATOM    274  CB  TRP F  21      -7.681   7.891  19.885  0.00  0.00      FP1   
ATOM    275  HB1 TRP F  21      -8.227   7.779  20.846  0.00  0.00      FP1   
ATOM    276  HB2 TRP F  21      -7.702   6.912  19.361  0.00  0.00      FP1   
ATOM    277  CG  TRP F  21      -8.430   8.949  19.102  0.00  0.00      FP1   
ATOM    278  CD1 TRP F  21      -9.278   9.828  19.731  0.00  0.00      FP1   
ATOM    279  HD1 TRP F  21      -9.520   9.774  20.782  0.00  0.00      FP1   
ATOM    280  NE1 TRP F  21      -9.821  10.744  18.796  0.00  0.00      FP1   
ATOM    281  HE1 TRP F  21     -10.178  11.652  18.840  0.00  0.00      FP1   
ATOM    282  CE2 TRP F  21      -9.385  10.440  17.541  0.00  0.00      FP1   
ATOM    283  CD2 TRP F  21      -8.463   9.333  17.667  0.00  0.00      FP1   
ATOM    284  CE3 TRP F  21      -7.810   8.793  16.563  0.00  0.00      FP1   
ATOM    285  HE3 TRP F  21      -7.127   7.956  16.595  0.00  0.00      FP1   
ATOM    286  CZ3 TRP F  21      -8.024   9.432  15.323  0.00  0.00      FP1   
ATOM    287  HZ3 TRP F  21      -7.530   9.180  14.397  0.00  0.00      FP1   
ATOM    288  CZ2 TRP F  21      -9.763  10.938  16.331  0.00  0.00      FP1   
ATOM    289  HZ2 TRP F  21     -10.449  11.771  16.282  0.00  0.00      FP1   
ATOM    290  CH2 TRP F  21      -9.032  10.411  15.222  0.00  0.00      FP1   
ATOM    291  HH2 TRP F  21      -9.184  10.940  14.293  0.00  0.00      FP1   
ATOM    292  C   TRP F  21      -5.847   9.579  20.635  0.00  0.00      FP1   
ATOM    293  O   TRP F  21      -5.411  10.533  19.974  0.00  0.00      FP1   
ATOM    294  N   TYR F  22      -5.908   9.594  21.972  0.00  0.00      FP1   
ATOM    295  HN  TYR F  22      -6.197   8.746  22.407  0.00  0.00      FP1   
ATOM    296  CA  TYR F  22      -5.617  10.811  22.715  0.00  0.00      FP1   
ATOM    297  HA  TYR F  22      -5.699  11.703  22.111  0.00  0.00      FP1   
ATOM    298  CB  TYR F  22      -6.519  10.865  23.934  0.00  0.00      FP1   
ATOM    299  HB1 TYR F  22      -6.327  11.809  24.487  0.00  0.00      FP1   
ATOM    300  HB2 TYR F  22      -6.376  10.001  24.617  0.00  0.00      FP1   
ATOM    301  CG  TYR F  22      -7.972  10.986  23.480  0.00  0.00      FP1   
ATOM    302  CD1 TYR F  22      -8.836  10.095  24.072  0.00  0.00      FP1   
ATOM    303  HD1 TYR F  22      -8.595   9.242  24.689  0.00  0.00      FP1   
ATOM    304  CE1 TYR F  22     -10.243  10.182  23.913  0.00  0.00      FP1   
ATOM    305  HE1 TYR F  22     -11.022   9.570  24.343  0.00  0.00      FP1   
ATOM    306  CZ  TYR F  22     -10.700  11.249  23.062  0.00  0.00      FP1   
ATOM    307  OH  TYR F  22     -12.091  11.293  22.735  0.00  0.00      FP1   
ATOM    308  HH  TYR F  22     -12.254  11.922  22.028  0.00  0.00      FP1   
ATOM    309  CD2 TYR F  22      -8.472  11.913  22.566  0.00  0.00      FP1   
ATOM    310  HD2 TYR F  22      -7.647  12.411  22.078  0.00  0.00      FP1   
ATOM    311  CE2 TYR F  22      -9.837  12.076  22.351  0.00  0.00      FP1   
ATOM    312  HE2 TYR F  22     -10.214  12.897  21.760  0.00  0.00      FP1   
ATOM    313  C   TYR F  22      -4.129  10.776  23.158  0.00  0.00      FP1   
ATOM    314  O   TYR F  22      -3.705  11.402  24.145  0.00  0.00      FP1   
ATOM    315  N   GLY F  23      -3.303   9.955  22.498  0.00  0.00      FP1   
ATOM    316  HN  GLY F  23      -3.600   9.547  21.638  0.00  0.00      FP1   
ATOM    317  CA  GLY F  23      -2.064   9.579  23.013  0.00  0.00      FP1   
ATOM    318  HA1 GLY F  23      -1.993   8.541  22.726  0.00  0.00      FP1   
ATOM    319  HA2 GLY F  23      -1.966   9.836  24.058  0.00  0.00      FP1   
ATOM    320  C   GLY F  23      -0.905  10.234  22.271  0.00  0.00      FP1   
ATOM    321  OT1 GLY F  23      -0.652   9.741  21.107  0.00  0.00      FP1   
ATOM    322  OT2 GLY F  23      -0.203  11.173  22.729  0.00  0.00      FP1   
ATOM    323  N   GLY F   1      79.025  29.925  13.322  0.00  0.00      FP2   
ATOM    324  HT1 GLY F   1      78.677  30.846  13.655  0.00  0.00      FP2   
ATOM    325  HT2 GLY F   1      79.568  29.397  14.036  0.00  0.00      FP2   
ATOM    326  HT3 GLY F   1      78.287  29.255  13.025  0.00  0.00      FP2   
ATOM    327  CA  GLY F   1      79.933  30.198  12.140  0.00  0.00      FP2   
ATOM    328  HA1 GLY F   1      80.058  29.309  11.540  0.00  0.00      FP2   
ATOM    329  HA2 GLY F   1      80.907  30.476  12.517  0.00  0.00      FP2   
ATOM    330  C   GLY F   1      79.461  31.345  11.349  0.00  0.00      FP2   
ATOM    331  O   GLY F   1      78.832  32.205  11.928  0.00  0.00      FP2   
ATOM    332  N   LEU F   2      79.646  31.281   9.998  0.00  0.00      FP2   
ATOM    333  HN  LEU F   2      80.250  30.605   9.582  0.00  0.00      FP2   
ATOM    334  CA  LEU F   2      79.013  32.159   9.080  0.00  0.00      FP2   
ATOM    335  HA  LEU F   2      79.133  33.177   9.420  0.00  0.00      FP2   
ATOM    336  CB  LEU F   2      79.754  32.178   7.677  0.00  0.00      FP2   
ATOM    337  HB1 LEU F   2      79.909  31.125   7.358  0.00  0.00      FP2   
ATOM    338  HB2 LEU F   2      80.718  32.715   7.804  0.00  0.00      FP2   
ATOM    339  CG  LEU F   2      78.971  32.778   6.448  0.00  0.00      FP2   
ATOM    340  HG  LEU F   2      78.025  32.226   6.258  0.00  0.00      FP2   
ATOM    341  CD1 LEU F   2      78.723  34.307   6.666  0.00  0.00      FP2   
ATOM    342 HD11 LEU F   2      78.200  34.812   5.826  0.00  0.00      FP2   
ATOM    343 HD12 LEU F   2      79.676  34.856   6.826  0.00  0.00      FP2   
ATOM    344 HD13 LEU F   2      78.150  34.447   7.608  0.00  0.00      FP2   
ATOM    345  CD2 LEU F   2      79.790  32.589   5.183  0.00  0.00      FP2   
ATOM    346 HD21 LEU F   2      79.890  31.526   4.877  0.00  0.00      FP2   
ATOM    347 HD22 LEU F   2      80.840  32.907   5.353  0.00  0.00      FP2   
ATOM    348 HD23 LEU F   2      79.442  33.073   4.246  0.00  0.00      FP2   
ATOM    349  C   LEU F   2      77.553  32.053   9.015  0.00  0.00      FP2   
ATOM    350  O   LEU F   2      76.831  33.044   9.185  0.00  0.00      FP2   
ATOM    351  N   PHE F   3      77.025  30.787   8.890  0.00  0.00      FP2   
ATOM    352  HN  PHE F   3      77.631  30.008   8.750  0.00  0.00      FP2   
ATOM    353  CA  PHE F   3      75.607  30.555   9.041  0.00  0.00      FP2   
ATOM    354  HA  PHE F   3      75.139  31.270   8.380  0.00  0.00      FP2   
ATOM    355  CB  PHE F   3      75.323  29.030   8.975  0.00  0.00      FP2   
ATOM    356  HB1 PHE F   3      74.341  28.815   9.449  0.00  0.00      FP2   
ATOM    357  HB2 PHE F   3      76.059  28.385   9.501  0.00  0.00      FP2   
ATOM    358  CG  PHE F   3      75.151  28.495   7.583  0.00  0.00      FP2   
ATOM    359  CD1 PHE F   3      74.863  27.144   7.368  0.00  0.00      FP2   
ATOM    360  HD1 PHE F   3      74.544  26.589   8.238  0.00  0.00      FP2   
ATOM    361  CE1 PHE F   3      74.754  26.561   6.113  0.00  0.00      FP2   
ATOM    362  HE1 PHE F   3      74.537  25.503   6.100  0.00  0.00      FP2   
ATOM    363  CZ  PHE F   3      74.952  27.388   4.908  0.00  0.00      FP2   
ATOM    364  HZ  PHE F   3      74.961  26.897   3.946  0.00  0.00      FP2   
ATOM    365  CD2 PHE F   3      75.425  29.240   6.428  0.00  0.00      FP2   
ATOM    366  HD2 PHE F   3      75.655  30.294   6.477  0.00  0.00      FP2   
ATOM    367  CE2 PHE F   3      75.427  28.669   5.138  0.00  0.00      FP2   
ATOM    368  HE2 PHE F   3      75.838  29.189   4.285  0.00  0.00      FP2   
ATOM    369  C   PHE F   3      74.958  30.981  10.420  0.00  0.00      FP2   
ATOM    370  O   PHE F   3      73.902  31.622  10.398  0.00  0.00      FP2   
ATOM    371  N   GLY F   4      75.594  30.661  11.522  0.00  0.00      FP2   
ATOM    372  HN  GLY F   4      76.338  30.003  11.445  0.00  0.00      FP2   
ATOM    373  CA  GLY F   4      75.410  31.109  12.901  0.00  0.00      FP2   
ATOM    374  HA1 GLY F   4      76.229  30.656  13.439  0.00  0.00      FP2   
ATOM    375  HA2 GLY F   4      74.459  30.724  13.236  0.00  0.00      FP2   
ATOM    376  C   GLY F   4      75.323  32.544  13.267  0.00  0.00      FP2   
ATOM    377  O   GLY F   4      74.444  32.942  14.048  0.00  0.00      FP2   
ATOM    378  N   ALA F   5      76.215  33.375  12.718  0.00  0.00      FP2   
ATOM    379  HN  ALA F   5      76.963  32.915  12.245  0.00  0.00      FP2   
ATOM    380  CA  ALA F   5      76.228  34.764  12.836  0.00  0.00      FP2   
ATOM    381  HA  ALA F   5      76.427  34.927  13.885  0.00  0.00      FP2   
ATOM    382  CB  ALA F   5      77.424  35.274  12.037  0.00  0.00      FP2   
ATOM    383  HB1 ALA F   5      77.517  36.379  12.096  0.00  0.00      FP2   
ATOM    384  HB2 ALA F   5      77.322  34.954  10.978  0.00  0.00      FP2   
ATOM    385  HB3 ALA F   5      78.351  34.732  12.322  0.00  0.00      FP2   
ATOM    386  C   ALA F   5      75.038  35.444  12.275  0.00  0.00      FP2   
ATOM    387  O   ALA F   5      74.409  36.332  12.886  0.00  0.00      FP2   
ATOM    388  N   ILE F   6      74.600  35.003  11.067  0.00  0.00      FP2   
ATOM    389  HN  ILE F   6      75.081  34.178  10.777  0.00  0.00      FP2   
ATOM    390  CA  ILE F   6      73.306  35.505  10.493  0.00  0.00      FP2   
ATOM    391  HA  ILE F   6      73.372  36.576  10.621  0.00  0.00      FP2   
ATOM    392  CB  ILE F   6      73.095  35.151   9.012  0.00  0.00      FP2   
ATOM    393  HB  ILE F   6      73.183  34.075   8.751  0.00  0.00      FP2   
ATOM    394  CG2 ILE F   6      71.713  35.606   8.525  0.00  0.00      FP2   
ATOM    395 HG21 ILE F   6      70.910  34.925   8.877  0.00  0.00      FP2   
ATOM    396 HG22 ILE F   6      71.557  35.636   7.425  0.00  0.00      FP2   
ATOM    397 HG23 ILE F   6      71.562  36.678   8.778  0.00  0.00      FP2   
ATOM    398  CG1 ILE F   6      74.169  35.893   8.263  0.00  0.00      FP2   
ATOM    399 HG11 ILE F   6      75.111  35.367   8.525  0.00  0.00      FP2   
ATOM    400 HG12 ILE F   6      74.370  36.918   8.642  0.00  0.00      FP2   
ATOM    401  CD  ILE F   6      74.116  35.826   6.751  0.00  0.00      FP2   
ATOM    402  HD1 ILE F   6      75.072  36.155   6.290  0.00  0.00      FP2   
ATOM    403  HD2 ILE F   6      73.288  36.412   6.299  0.00  0.00      FP2   
ATOM    404  HD3 ILE F   6      73.792  34.811   6.438  0.00  0.00      FP2   
ATOM    405  C   ILE F   6      72.086  35.106  11.323  0.00  0.00      FP2   
ATOM    406  O   ILE F   6      71.197  35.924  11.602  0.00  0.00      FP2   
ATOM    407  N   ALA F   7      72.032  33.862  11.804  0.00  0.00      FP2   
ATOM    408  HN  ALA F   7      72.705  33.206  11.472  0.00  0.00      FP2   
ATOM    409  CA  ALA F   7      71.132  33.533  12.814  0.00  0.00      FP2   
ATOM    410  HA  ALA F   7      70.139  33.653  12.408  0.00  0.00      FP2   
ATOM    411  CB  ALA F   7      71.411  32.075  12.946  0.00  0.00      FP2   
ATOM    412  HB1 ALA F   7      72.486  31.972  13.208  0.00  0.00      FP2   
ATOM    413  HB2 ALA F   7      71.171  31.578  11.982  0.00  0.00      FP2   
ATOM    414  HB3 ALA F   7      70.856  31.619  13.794  0.00  0.00      FP2   
ATOM    415  C   ALA F   7      71.243  34.355  14.185  0.00  0.00      FP2   
ATOM    416  O   ALA F   7      70.225  34.653  14.807  0.00  0.00      FP2   
ATOM    417  N   GLY F   8      72.471  34.804  14.652  0.00  0.00      FP2   
ATOM    418  HN  GLY F   8      73.255  34.506  14.113  0.00  0.00      FP2   
ATOM    419  CA  GLY F   8      72.751  35.779  15.728  0.00  0.00      FP2   
ATOM    420  HA1 GLY F   8      73.797  35.918  15.957  0.00  0.00      FP2   
ATOM    421  HA2 GLY F   8      72.354  35.313  16.618  0.00  0.00      FP2   
ATOM    422  C   GLY F   8      72.125  37.153  15.521  0.00  0.00      FP2   
ATOM    423  O   GLY F   8      71.817  37.825  16.446  0.00  0.00      FP2   
ATOM    424  N   PHE F   9      71.998  37.642  14.254  0.00  0.00      FP2   
ATOM    425  HN  PHE F   9      72.342  37.084  13.502  0.00  0.00      FP2   
ATOM    426  CA  PHE F   9      71.255  38.844  13.831  0.00  0.00      FP2   
ATOM    427  HA  PHE F   9      71.572  39.759  14.310  0.00  0.00      FP2   
ATOM    428  CB  PHE F   9      71.651  39.173  12.291  0.00  0.00      FP2   
ATOM    429  HB1 PHE F   9      71.177  38.469  11.573  0.00  0.00      FP2   
ATOM    430  HB2 PHE F   9      72.753  39.031  12.306  0.00  0.00      FP2   
ATOM    431  CG  PHE F   9      71.330  40.647  11.968  0.00  0.00      FP2   
ATOM    432  CD1 PHE F   9      70.290  41.011  11.068  0.00  0.00      FP2   
ATOM    433  HD1 PHE F   9      69.789  40.223  10.525  0.00  0.00      FP2   
ATOM    434  CE1 PHE F   9      69.925  42.339  10.830  0.00  0.00      FP2   
ATOM    435  HE1 PHE F   9      69.115  42.557  10.150  0.00  0.00      FP2   
ATOM    436  CZ  PHE F   9      70.670  43.429  11.409  0.00  0.00      FP2   
ATOM    437  HZ  PHE F   9      70.487  44.490  11.329  0.00  0.00      FP2   
ATOM    438  CD2 PHE F   9      72.053  41.694  12.532  0.00  0.00      FP2   
ATOM    439  HD2 PHE F   9      72.799  41.472  13.280  0.00  0.00      FP2   
ATOM    440  CE2 PHE F   9      71.676  43.040  12.259  0.00  0.00      FP2   
ATOM    441  HE2 PHE F   9      72.224  43.848  12.722  0.00  0.00      FP2   
ATOM    442  C   PHE F   9      69.800  38.812  14.136  0.00  0.00      FP2   
ATOM    443  O   PHE F   9      69.288  39.816  14.557  0.00  0.00      FP2   
ATOM    444  N   ILE F  10      69.149  37.688  13.909  0.00  0.00      FP2   
ATOM    445  HN  ILE F  10      69.693  36.899  13.637  0.00  0.00      FP2   
ATOM    446  CA  ILE F  10      67.709  37.577  14.358  0.00  0.00      FP2   
ATOM    447  HA  ILE F  10      67.095  38.406  14.038  0.00  0.00      FP2   
ATOM    448  CB  ILE F  10      67.136  36.415  13.609  0.00  0.00      FP2   
ATOM    449  HB  ILE F  10      67.754  35.544  13.913  0.00  0.00      FP2   
ATOM    450  CG2 ILE F  10      65.734  36.063  14.131  0.00  0.00      FP2   
ATOM    451 HG21 ILE F  10      65.873  35.563  15.114  0.00  0.00      FP2   
ATOM    452 HG22 ILE F  10      65.262  35.302  13.474  0.00  0.00      FP2   
ATOM    453 HG23 ILE F  10      65.131  36.977  14.319  0.00  0.00      FP2   
ATOM    454  CG1 ILE F  10      67.181  36.661  12.114  0.00  0.00      FP2   
ATOM    455 HG11 ILE F  10      66.863  35.716  11.624  0.00  0.00      FP2   
ATOM    456 HG12 ILE F  10      68.157  36.953  11.671  0.00  0.00      FP2   
ATOM    457  CD  ILE F  10      66.213  37.699  11.484  0.00  0.00      FP2   
ATOM    458  HD1 ILE F  10      66.366  38.678  11.987  0.00  0.00      FP2   
ATOM    459  HD2 ILE F  10      65.163  37.464  11.762  0.00  0.00      FP2   
ATOM    460  HD3 ILE F  10      66.309  37.787  10.381  0.00  0.00      FP2   
ATOM    461  C   ILE F  10      67.498  37.516  15.843  0.00  0.00      FP2   
ATOM    462  O   ILE F  10      66.585  38.190  16.315  0.00  0.00      FP2   
ATOM    463  N   GLU F  11      68.244  36.677  16.641  0.00  0.00      FP2   
ATOM    464  HN  GLU F  11      68.920  36.056  16.253  0.00  0.00      FP2   
ATOM    465  CA  GLU F  11      68.068  36.715  18.034  0.00  0.00      FP2   
ATOM    466  HA  GLU F  11      67.014  36.531  18.180  0.00  0.00      FP2   
ATOM    467  CB  GLU F  11      68.770  35.577  18.682  0.00  0.00      FP2   
ATOM    468  HB1 GLU F  11      69.779  35.405  18.250  0.00  0.00      FP2   
ATOM    469  HB2 GLU F  11      68.221  34.676  18.335  0.00  0.00      FP2   
ATOM    470  CG  GLU F  11      68.788  35.539  20.245  0.00  0.00      FP2   
ATOM    471  HG1 GLU F  11      67.779  35.655  20.694  0.00  0.00      FP2   
ATOM    472  HG2 GLU F  11      69.348  36.374  20.719  0.00  0.00      FP2   
ATOM    473  CD  GLU F  11      69.419  34.284  20.675  0.00  0.00      FP2   
ATOM    474  OE1 GLU F  11      68.640  33.341  20.986  0.00  0.00      FP2   
ATOM    475  OE2 GLU F  11      70.667  34.111  20.749  0.00  0.00      FP2   
ATOM    476  C   GLU F  11      68.452  37.982  18.702  0.00  0.00      FP2   
ATOM    477  O   GLU F  11      67.738  38.514  19.570  0.00  0.00      FP2   
ATOM    478  N   GLY F  12      69.621  38.537  18.284  0.00  0.00      FP2   
ATOM    479  HN  GLY F  12      70.075  38.284  17.433  0.00  0.00      FP2   
ATOM    480  CA  GLY F  12      70.367  39.548  19.034  0.00  0.00      FP2   
ATOM    481  HA1 GLY F  12      71.127  39.017  19.587  0.00  0.00      FP2   
ATOM    482  HA2 GLY F  12      69.647  40.040  19.671  0.00  0.00      FP2   
ATOM    483  C   GLY F  12      71.009  40.693  18.306  0.00  0.00      FP2   
ATOM    484  O   GLY F  12      71.768  41.350  18.952  0.00  0.00      FP2   
ATOM    485  N   GLY F  13      70.706  40.867  16.963  0.00  0.00      FP2   
ATOM    486  HN  GLY F  13      69.972  40.338  16.543  0.00  0.00      FP2   
ATOM    487  CA  GLY F  13      71.201  42.034  16.140  0.00  0.00      FP2   
ATOM    488  HA1 GLY F  13      70.999  42.936  16.698  0.00  0.00      FP2   
ATOM    489  HA2 GLY F  13      70.894  41.942  15.109  0.00  0.00      FP2   
ATOM    490  C   GLY F  13      72.734  41.981  16.020  0.00  0.00      FP2   
ATOM    491  O   GLY F  13      73.388  40.930  15.736  0.00  0.00      FP2   
ATOM    492  N   TRP F  14      73.325  43.146  16.010  0.00  0.00      FP2   
ATOM    493  HN  TRP F  14      72.871  44.003  16.241  0.00  0.00      FP2   
ATOM    494  CA  TRP F  14      74.749  43.172  15.739  0.00  0.00      FP2   
ATOM    495  HA  TRP F  14      74.874  42.684  14.783  0.00  0.00      FP2   
ATOM    496  CB  TRP F  14      75.236  44.625  15.647  0.00  0.00      FP2   
ATOM    497  HB1 TRP F  14      76.334  44.724  15.786  0.00  0.00      FP2   
ATOM    498  HB2 TRP F  14      74.876  45.194  16.531  0.00  0.00      FP2   
ATOM    499  CG  TRP F  14      74.755  45.337  14.472  0.00  0.00      FP2   
ATOM    500  CD1 TRP F  14      73.792  46.363  14.466  0.00  0.00      FP2   
ATOM    501  HD1 TRP F  14      73.402  46.868  15.338  0.00  0.00      FP2   
ATOM    502  NE1 TRP F  14      73.460  46.718  13.182  0.00  0.00      FP2   
ATOM    503  HE1 TRP F  14      72.644  47.123  12.832  0.00  0.00      FP2   
ATOM    504  CE2 TRP F  14      74.141  45.884  12.330  0.00  0.00      FP2   
ATOM    505  CD2 TRP F  14      74.919  44.972  13.062  0.00  0.00      FP2   
ATOM    506  CE3 TRP F  14      75.720  44.128  12.414  0.00  0.00      FP2   
ATOM    507  HE3 TRP F  14      76.384  43.522  13.013  0.00  0.00      FP2   
ATOM    508  CZ3 TRP F  14      75.627  44.027  11.035  0.00  0.00      FP2   
ATOM    509  HZ3 TRP F  14      76.267  43.293  10.570  0.00  0.00      FP2   
ATOM    510  CZ2 TRP F  14      74.105  45.880  10.950  0.00  0.00      FP2   
ATOM    511  HZ2 TRP F  14      73.437  46.505  10.376  0.00  0.00      FP2   
ATOM    512  CH2 TRP F  14      74.748  44.828  10.284  0.00  0.00      FP2   
ATOM    513  HH2 TRP F  14      74.541  44.558   9.259  0.00  0.00      FP2   
ATOM    514  C   TRP F  14      75.615  42.394  16.807  0.00  0.00      FP2   
ATOM    515  O   TRP F  14      76.536  41.681  16.445  0.00  0.00      FP2   
ATOM    516  N   THR F  15      75.270  42.561  18.095  0.00  0.00      FP2   
ATOM    517  HN  THR F  15      74.476  43.147  18.238  0.00  0.00      FP2   
ATOM    518  CA  THR F  15      75.872  41.886  19.275  0.00  0.00      FP2   
ATOM    519  HA  THR F  15      76.937  42.000  19.132  0.00  0.00      FP2   
ATOM    520  CB  THR F  15      75.546  42.387  20.684  0.00  0.00      FP2   
ATOM    521  HB  THR F  15      74.513  42.162  21.025  0.00  0.00      FP2   
ATOM    522  OG1 THR F  15      75.625  43.827  20.749  0.00  0.00      FP2   
ATOM    523  HG1 THR F  15      75.031  44.103  20.047  0.00  0.00      FP2   
ATOM    524  CG2 THR F  15      76.495  41.927  21.820  0.00  0.00      FP2   
ATOM    525 HG21 THR F  15      77.529  42.143  21.477  0.00  0.00      FP2   
ATOM    526 HG22 THR F  15      76.420  40.855  22.102  0.00  0.00      FP2   
ATOM    527 HG23 THR F  15      76.283  42.448  22.778  0.00  0.00      FP2   
ATOM    528  C   THR F  15      75.700  40.433  19.291  0.00  0.00      FP2   
ATOM    529  O   THR F  15      76.625  39.609  19.564  0.00  0.00      FP2   
ATOM    530  N   GLY F  16      74.473  39.953  18.966  0.00  0.00      FP2   
ATOM    531  HN  GLY F  16      73.726  40.611  19.020  0.00  0.00      FP2   
ATOM    532  CA  GLY F  16      74.195  38.499  18.820  0.00  0.00      FP2   
ATOM    533  HA1 GLY F  16      73.156  38.427  18.535  0.00  0.00      FP2   
ATOM    534  HA2 GLY F  16      74.371  37.975  19.748  0.00  0.00      FP2   
ATOM    535  C   GLY F  16      74.935  37.898  17.636  0.00  0.00      FP2   
ATOM    536  O   GLY F  16      75.448  36.803  17.610  0.00  0.00      FP2   
ATOM    537  N   MET F  17      74.996  38.705  16.601  0.00  0.00      FP2   
ATOM    538  HN  MET F  17      74.606  39.623  16.600  0.00  0.00      FP2   
ATOM    539  CA  MET F  17      75.802  38.338  15.360  0.00  0.00      FP2   
ATOM    540  HA  MET F  17      75.397  37.387  15.048  0.00  0.00      FP2   
ATOM    541  CB  MET F  17      75.654  39.306  14.173  0.00  0.00      FP2   
ATOM    542  HB1 MET F  17      75.825  40.287  14.665  0.00  0.00      FP2   
ATOM    543  HB2 MET F  17      74.576  39.342  13.909  0.00  0.00      FP2   
ATOM    544  CG  MET F  17      76.569  39.237  12.973  0.00  0.00      FP2   
ATOM    545  HG1 MET F  17      76.308  38.327  12.392  0.00  0.00      FP2   
ATOM    546  HG2 MET F  17      77.629  39.116  13.282  0.00  0.00      FP2   
ATOM    547  SD  MET F  17      76.508  40.788  12.004  0.00  0.00      FP2   
ATOM    548  CE  MET F  17      75.085  40.437  10.979  0.00  0.00      FP2   
ATOM    549  HE1 MET F  17      74.193  40.521  11.636  0.00  0.00      FP2   
ATOM    550  HE2 MET F  17      75.053  39.380  10.639  0.00  0.00      FP2   
ATOM    551  HE3 MET F  17      75.124  41.085  10.077  0.00  0.00      FP2   
ATOM    552  C   MET F  17      77.287  37.982  15.608  0.00  0.00      FP2   
ATOM    553  O   MET F  17      77.770  36.946  15.094  0.00  0.00      FP2   
ATOM    554  N   ILE F  18      78.028  38.830  16.390  0.00  0.00      FP2   
ATOM    555  HN  ILE F  18      77.626  39.682  16.716  0.00  0.00      FP2   
ATOM    556  CA  ILE F  18      79.409  38.569  16.822  0.00  0.00      FP2   
ATOM    557  HA  ILE F  18      80.078  38.473  15.980  0.00  0.00      FP2   
ATOM    558  CB  ILE F  18      79.910  39.715  17.791  0.00  0.00      FP2   
ATOM    559  HB  ILE F  18      79.376  39.867  18.753  0.00  0.00      FP2   
ATOM    560  CG2 ILE F  18      81.362  39.335  18.268  0.00  0.00      FP2   
ATOM    561 HG21 ILE F  18      82.011  39.139  17.388  0.00  0.00      FP2   
ATOM    562 HG22 ILE F  18      81.262  38.398  18.857  0.00  0.00      FP2   
ATOM    563 HG23 ILE F  18      81.752  40.123  18.947  0.00  0.00      FP2   
ATOM    564  CG1 ILE F  18      79.989  41.158  17.112  0.00  0.00      FP2   
ATOM    565 HG11 ILE F  18      79.049  41.530  16.652  0.00  0.00      FP2   
ATOM    566 HG12 ILE F  18      80.761  41.168  16.313  0.00  0.00      FP2   
ATOM    567  CD  ILE F  18      80.336  42.239  18.177  0.00  0.00      FP2   
ATOM    568  HD1 ILE F  18      81.432  42.419  18.158  0.00  0.00      FP2   
ATOM    569  HD2 ILE F  18      80.081  41.867  19.192  0.00  0.00      FP2   
ATOM    570  HD3 ILE F  18      79.731  43.166  18.083  0.00  0.00      FP2   
ATOM    571  C   ILE F  18      79.469  37.214  17.603  0.00  0.00      FP2   
ATOM    572  O   ILE F  18      80.418  36.421  17.294  0.00  0.00      FP2   
ATOM    573  N   ASP F  19      78.559  36.940  18.520  0.00  0.00      FP2   
ATOM    574  HN  ASP F  19      77.945  37.668  18.816  0.00  0.00      FP2   
ATOM    575  CA  ASP F  19      78.448  35.653  19.144  0.00  0.00      FP2   
ATOM    576  HA  ASP F  19      79.351  35.529  19.724  0.00  0.00      FP2   
ATOM    577  CB  ASP F  19      77.311  35.742  20.263  0.00  0.00      FP2   
ATOM    578  HB1 ASP F  19      77.095  34.674  20.476  0.00  0.00      FP2   
ATOM    579  HB2 ASP F  19      76.407  36.253  19.869  0.00  0.00      FP2   
ATOM    580  CG  ASP F  19      77.660  36.357  21.606  0.00  0.00      FP2   
ATOM    581  OD1 ASP F  19      76.734  36.294  22.468  0.00  0.00      FP2   
ATOM    582  OD2 ASP F  19      78.808  36.790  21.789  0.00  0.00      FP2   
ATOM    583  C   ASP F  19      78.162  34.464  18.253  0.00  0.00      FP2   
ATOM    584  O   ASP F  19      78.645  33.325  18.379  0.00  0.00      FP2   
ATOM    585  N   GLY F  20      77.329  34.644  17.200  0.00  0.00      FP2   
ATOM    586  HN  GLY F  20      76.707  35.423  17.181  0.00  0.00      FP2   
ATOM    587  CA  GLY F  20      77.124  33.575  16.189  0.00  0.00      FP2   
ATOM    588  HA1 GLY F  20      76.349  33.978  15.554  0.00  0.00      FP2   
ATOM    589  HA2 GLY F  20      76.885  32.664  16.718  0.00  0.00      FP2   
ATOM    590  C   GLY F  20      78.339  33.225  15.331  0.00  0.00      FP2   
ATOM    591  O   GLY F  20      78.355  32.185  14.699  0.00  0.00      FP2   
ATOM    592  N   TRP F  21      79.288  34.217  15.177  0.00  0.00      FP2   
ATOM    593  HN  TRP F  21      79.092  35.113  15.567  0.00  0.00      FP2   
ATOM    594  CA  TRP F  21      80.486  34.025  14.489  0.00  0.00      FP2   
ATOM    595  HA  TRP F  21      80.208  33.784  13.473  0.00  0.00      FP2   
ATOM    596  CB  TRP F  21      81.252  35.335  14.355  0.00  0.00      FP2   
ATOM    597  HB1 TRP F  21      81.646  35.609  15.357  0.00  0.00      FP2   
ATOM    598  HB2 TRP F  21      80.508  36.076  13.992  0.00  0.00      FP2   
ATOM    599  CG  TRP F  21      82.392  35.153  13.419  0.00  0.00      FP2   
ATOM    600  CD1 TRP F  21      83.755  35.181  13.763  0.00  0.00      FP2   
ATOM    601  HD1 TRP F  21      84.139  35.261  14.769  0.00  0.00      FP2   
ATOM    602  NE1 TRP F  21      84.499  35.138  12.587  0.00  0.00      FP2   
ATOM    603  HE1 TRP F  21      85.412  35.476  12.506  0.00  0.00      FP2   
ATOM    604  CE2 TRP F  21      83.634  34.986  11.531  0.00  0.00      FP2   
ATOM    605  CD2 TRP F  21      82.272  35.059  11.930  0.00  0.00      FP2   
ATOM    606  CE3 TRP F  21      81.197  34.871  11.091  0.00  0.00      FP2   
ATOM    607  HE3 TRP F  21      80.176  34.784  11.433  0.00  0.00      FP2   
ATOM    608  CZ3 TRP F  21      81.466  34.717   9.758  0.00  0.00      FP2   
ATOM    609  HZ3 TRP F  21      80.677  34.383   9.101  0.00  0.00      FP2   
ATOM    610  CZ2 TRP F  21      83.839  34.935  10.209  0.00  0.00      FP2   
ATOM    611  HZ2 TRP F  21      84.838  34.871   9.803  0.00  0.00      FP2   
ATOM    612  CH2 TRP F  21      82.773  34.653   9.296  0.00  0.00      FP2   
ATOM    613  HH2 TRP F  21      83.096  34.334   8.316  0.00  0.00      FP2   
ATOM    614  C   TRP F  21      81.357  32.907  15.140  0.00  0.00      FP2   
ATOM    615  O   TRP F  21      81.991  32.119  14.462  0.00  0.00      FP2   
ATOM    616  N   TYR F  22      81.425  32.935  16.478  0.00  0.00      FP2   
ATOM    617  HN  TYR F  22      80.740  33.519  16.905  0.00  0.00      FP2   
ATOM    618  CA  TYR F  22      82.202  32.120  17.290  0.00  0.00      FP2   
ATOM    619  HA  TYR F  22      83.105  31.801  16.791  0.00  0.00      FP2   
ATOM    620  CB  TYR F  22      82.656  32.779  18.557  0.00  0.00      FP2   
ATOM    621  HB1 TYR F  22      83.342  32.081  19.083  0.00  0.00      FP2   
ATOM    622  HB2 TYR F  22      81.824  32.993  19.262  0.00  0.00      FP2   
ATOM    623  CG  TYR F  22      83.581  33.929  18.366  0.00  0.00      FP2   
ATOM    624  CD1 TYR F  22      83.171  35.233  18.633  0.00  0.00      FP2   
ATOM    625  HD1 TYR F  22      82.132  35.279  18.925  0.00  0.00      FP2   
ATOM    626  CE1 TYR F  22      83.942  36.287  18.395  0.00  0.00      FP2   
ATOM    627  HE1 TYR F  22      83.617  37.284  18.656  0.00  0.00      FP2   
ATOM    628  CZ  TYR F  22      85.240  36.098  18.026  0.00  0.00      FP2   
ATOM    629  OH  TYR F  22      86.022  37.228  17.761  0.00  0.00      FP2   
ATOM    630  HH  TYR F  22      85.389  37.946  17.829  0.00  0.00      FP2   
ATOM    631  CD2 TYR F  22      84.926  33.748  17.891  0.00  0.00      FP2   
ATOM    632  HD2 TYR F  22      85.326  32.790  17.595  0.00  0.00      FP2   
ATOM    633  CE2 TYR F  22      85.814  34.828  17.855  0.00  0.00      FP2   
ATOM    634  HE2 TYR F  22      86.878  34.706  17.710  0.00  0.00      FP2   
ATOM    635  C   TYR F  22      81.570  30.781  17.702  0.00  0.00      FP2   
ATOM    636  O   TYR F  22      82.156  30.030  18.437  0.00  0.00      FP2   
ATOM    637  N   GLY F  23      80.388  30.509  17.166  0.00  0.00      FP2   
ATOM    638  HN  GLY F  23      80.034  31.091  16.439  0.00  0.00      FP2   
ATOM    639  CA  GLY F  23      79.694  29.221  17.413  0.00  0.00      FP2   
ATOM    640  HA1 GLY F  23      78.668  29.503  17.598  0.00  0.00      FP2   
ATOM    641  HA2 GLY F  23      80.182  28.658  18.194  0.00  0.00      FP2   
ATOM    642  C   GLY F  23      79.698  28.242  16.297  0.00  0.00      FP2   
ATOM    643  OT1 GLY F  23      79.138  27.137  16.590  0.00  0.00      FP2   
ATOM    644  OT2 GLY F  23      80.151  28.376  15.139  0.00  0.00      FP2   
ATOM    645  N   GLY F   1      -4.001 -64.573  18.041  0.00  0.00      FP3   
ATOM    646  HT1 GLY F   1      -4.731 -63.878  17.785  0.00  0.00      FP3   
ATOM    647  HT2 GLY F   1      -3.403 -64.251  18.829  0.00  0.00      FP3   
ATOM    648  HT3 GLY F   1      -4.511 -65.446  18.283  0.00  0.00      FP3   
ATOM    649  CA  GLY F   1      -3.001 -64.745  16.913  0.00  0.00      FP3   
ATOM    650  HA1 GLY F   1      -2.887 -65.784  16.639  0.00  0.00      FP3   
ATOM    651  HA2 GLY F   1      -2.078 -64.303  17.257  0.00  0.00      FP3   
ATOM    652  C   GLY F   1      -3.482 -64.109  15.652  0.00  0.00      FP3   
ATOM    653  O   GLY F   1      -4.247 -63.181  15.648  0.00  0.00      FP3   
ATOM    654  N   LEU F   2      -2.946 -64.476  14.496  0.00  0.00      FP3   
ATOM    655  HN  LEU F   2      -2.371 -65.289  14.547  0.00  0.00      FP3   
ATOM    656  CA  LEU F   2      -3.137 -63.866  13.230  0.00  0.00      FP3   
ATOM    657  HA  LEU F   2      -2.661 -62.897  13.250  0.00  0.00      FP3   
ATOM    658  CB  LEU F   2      -2.350 -64.757  12.166  0.00  0.00      FP3   
ATOM    659  HB1 LEU F   2      -2.428 -65.865  12.173  0.00  0.00      FP3   
ATOM    660  HB2 LEU F   2      -1.296 -64.432  12.300  0.00  0.00      FP3   
ATOM    661  CG  LEU F   2      -2.513 -64.375  10.642  0.00  0.00      FP3   
ATOM    662  HG  LEU F   2      -3.558 -64.549  10.307  0.00  0.00      FP3   
ATOM    663  CD1 LEU F   2      -2.183 -62.892  10.489  0.00  0.00      FP3   
ATOM    664 HD11 LEU F   2      -2.010 -62.655   9.418  0.00  0.00      FP3   
ATOM    665 HD12 LEU F   2      -1.295 -62.668  11.117  0.00  0.00      FP3   
ATOM    666 HD13 LEU F   2      -3.077 -62.352  10.870  0.00  0.00      FP3   
ATOM    667  CD2 LEU F   2      -1.659 -65.294   9.683  0.00  0.00      FP3   
ATOM    668 HD21 LEU F   2      -2.275 -65.535   8.790  0.00  0.00      FP3   
ATOM    669 HD22 LEU F   2      -1.501 -66.299  10.129  0.00  0.00      FP3   
ATOM    670 HD23 LEU F   2      -0.673 -64.813   9.506  0.00  0.00      FP3   
ATOM    671  C   LEU F   2      -4.623 -63.641  12.851  0.00  0.00      FP3   
ATOM    672  O   LEU F   2      -5.129 -62.583  12.582  0.00  0.00      FP3   
ATOM    673  N   PHE F   3      -5.338 -64.807  12.841  0.00  0.00      FP3   
ATOM    674  HN  PHE F   3      -4.835 -65.617  13.134  0.00  0.00      FP3   
ATOM    675  CA  PHE F   3      -6.740 -64.908  12.535  0.00  0.00      FP3   
ATOM    676  HA  PHE F   3      -6.813 -64.460  11.554  0.00  0.00      FP3   
ATOM    677  CB  PHE F   3      -7.334 -66.384  12.416  0.00  0.00      FP3   
ATOM    678  HB1 PHE F   3      -8.423 -66.308  12.209  0.00  0.00      FP3   
ATOM    679  HB2 PHE F   3      -7.218 -66.741  13.461  0.00  0.00      FP3   
ATOM    680  CG  PHE F   3      -6.612 -67.325  11.481  0.00  0.00      FP3   
ATOM    681  CD1 PHE F   3      -6.063 -66.826  10.247  0.00  0.00      FP3   
ATOM    682  HD1 PHE F   3      -6.117 -65.755  10.114  0.00  0.00      FP3   
ATOM    683  CE1 PHE F   3      -5.262 -67.692   9.493  0.00  0.00      FP3   
ATOM    684  HE1 PHE F   3      -4.917 -67.362   8.525  0.00  0.00      FP3   
ATOM    685  CZ  PHE F   3      -5.093 -69.013   9.952  0.00  0.00      FP3   
ATOM    686  HZ  PHE F   3      -4.584 -69.743   9.341  0.00  0.00      FP3   
ATOM    687  CD2 PHE F   3      -6.488 -68.638  11.835  0.00  0.00      FP3   
ATOM    688  HD2 PHE F   3      -6.979 -68.998  12.728  0.00  0.00      FP3   
ATOM    689  CE2 PHE F   3      -5.787 -69.517  11.037  0.00  0.00      FP3   
ATOM    690  HE2 PHE F   3      -5.840 -70.566  11.289  0.00  0.00      FP3   
ATOM    691  C   PHE F   3      -7.581 -64.050  13.541  0.00  0.00      FP3   
ATOM    692  O   PHE F   3      -8.432 -63.310  13.129  0.00  0.00      FP3   
ATOM    693  N   GLY F   4      -7.218 -64.041  14.844  0.00  0.00      FP3   
ATOM    694  HN  GLY F   4      -6.606 -64.747  15.194  0.00  0.00      FP3   
ATOM    695  CA  GLY F   4      -7.691 -62.993  15.794  0.00  0.00      FP3   
ATOM    696  HA1 GLY F   4      -7.218 -63.147  16.752  0.00  0.00      FP3   
ATOM    697  HA2 GLY F   4      -8.759 -63.147  15.839  0.00  0.00      FP3   
ATOM    698  C   GLY F   4      -7.457 -61.582  15.441  0.00  0.00      FP3   
ATOM    699  O   GLY F   4      -8.278 -60.662  15.693  0.00  0.00      FP3   
ATOM    700  N   ALA F   5      -6.285 -61.202  14.998  0.00  0.00      FP3   
ATOM    701  HN  ALA F   5      -5.570 -61.893  14.931  0.00  0.00      FP3   
ATOM    702  CA  ALA F   5      -6.016 -59.848  14.581  0.00  0.00      FP3   
ATOM    703  HA  ALA F   5      -6.315 -59.148  15.347  0.00  0.00      FP3   
ATOM    704  CB  ALA F   5      -4.497 -59.625  14.268  0.00  0.00      FP3   
ATOM    705  HB1 ALA F   5      -3.839 -60.008  15.077  0.00  0.00      FP3   
ATOM    706  HB2 ALA F   5      -4.366 -58.524  14.192  0.00  0.00      FP3   
ATOM    707  HB3 ALA F   5      -4.154 -60.152  13.352  0.00  0.00      FP3   
ATOM    708  C   ALA F   5      -6.945 -59.491  13.355  0.00  0.00      FP3   
ATOM    709  O   ALA F   5      -7.619 -58.422  13.428  0.00  0.00      FP3   
ATOM    710  N   ILE F   6      -7.212 -60.440  12.394  0.00  0.00      FP3   
ATOM    711  HN  ILE F   6      -6.767 -61.325  12.507  0.00  0.00      FP3   
ATOM    712  CA  ILE F   6      -8.129 -60.220  11.315  0.00  0.00      FP3   
ATOM    713  HA  ILE F   6      -7.960 -59.301  10.774  0.00  0.00      FP3   
ATOM    714  CB  ILE F   6      -7.989 -61.225  10.162  0.00  0.00      FP3   
ATOM    715  HB  ILE F   6      -8.058 -62.135  10.796  0.00  0.00      FP3   
ATOM    716  CG2 ILE F   6      -9.123 -61.124   9.141  0.00  0.00      FP3   
ATOM    717 HG21 ILE F   6      -8.950 -61.814   8.288  0.00  0.00      FP3   
ATOM    718 HG22 ILE F   6      -9.218 -60.077   8.779  0.00  0.00      FP3   
ATOM    719 HG23 ILE F   6     -10.034 -61.559   9.605  0.00  0.00      FP3   
ATOM    720  CG1 ILE F   6      -6.573 -60.996   9.514  0.00  0.00      FP3   
ATOM    721 HG11 ILE F   6      -5.841 -60.600  10.250  0.00  0.00      FP3   
ATOM    722 HG12 ILE F   6      -6.506 -60.309   8.643  0.00  0.00      FP3   
ATOM    723  CD  ILE F   6      -5.944 -62.303   8.931  0.00  0.00      FP3   
ATOM    724  HD1 ILE F   6      -6.236 -63.287   9.357  0.00  0.00      FP3   
ATOM    725  HD2 ILE F   6      -4.878 -62.129   9.191  0.00  0.00      FP3   
ATOM    726  HD3 ILE F   6      -6.028 -62.320   7.824  0.00  0.00      FP3   
ATOM    727  C   ILE F   6      -9.568 -60.099  11.674  0.00  0.00      FP3   
ATOM    728  O   ILE F   6     -10.257 -59.221  11.216  0.00  0.00      FP3   
ATOM    729  N   ALA F   7     -10.020 -60.949  12.636  0.00  0.00      FP3   
ATOM    730  HN  ALA F   7      -9.470 -61.617  13.132  0.00  0.00      FP3   
ATOM    731  CA  ALA F   7     -11.381 -60.907  13.261  0.00  0.00      FP3   
ATOM    732  HA  ALA F   7     -12.147 -60.895  12.500  0.00  0.00      FP3   
ATOM    733  CB  ALA F   7     -11.558 -62.049  14.227  0.00  0.00      FP3   
ATOM    734  HB1 ALA F   7     -10.790 -62.146  15.024  0.00  0.00      FP3   
ATOM    735  HB2 ALA F   7     -11.579 -63.013  13.674  0.00  0.00      FP3   
ATOM    736  HB3 ALA F   7     -12.493 -62.017  14.827  0.00  0.00      FP3   
ATOM    737  C   ALA F   7     -11.500 -59.542  14.043  0.00  0.00      FP3   
ATOM    738  O   ALA F   7     -12.429 -58.737  13.961  0.00  0.00      FP3   
ATOM    739  N   GLY F   8     -10.438 -59.199  14.817  0.00  0.00      FP3   
ATOM    740  HN  GLY F   8      -9.762 -59.907  15.006  0.00  0.00      FP3   
ATOM    741  CA  GLY F   8     -10.274 -57.979  15.560  0.00  0.00      FP3   
ATOM    742  HA1 GLY F   8      -9.278 -58.046  15.972  0.00  0.00      FP3   
ATOM    743  HA2 GLY F   8     -11.008 -57.902  16.348  0.00  0.00      FP3   
ATOM    744  C   GLY F   8     -10.468 -56.704  14.853  0.00  0.00      FP3   
ATOM    745  O   GLY F   8     -10.867 -55.722  15.405  0.00  0.00      FP3   
ATOM    746  N   PHE F   9     -10.095 -56.711  13.582  0.00  0.00      FP3   
ATOM    747  HN  PHE F   9      -9.783 -57.535  13.117  0.00  0.00      FP3   
ATOM    748  CA  PHE F   9     -10.090 -55.548  12.769  0.00  0.00      FP3   
ATOM    749  HA  PHE F   9      -9.709 -54.733  13.366  0.00  0.00      FP3   
ATOM    750  CB  PHE F   9      -9.328 -55.787  11.448  0.00  0.00      FP3   
ATOM    751  HB1 PHE F   9      -9.713 -56.654  10.870  0.00  0.00      FP3   
ATOM    752  HB2 PHE F   9      -8.325 -56.230  11.627  0.00  0.00      FP3   
ATOM    753  CG  PHE F   9      -9.154 -54.589  10.467  0.00  0.00      FP3   
ATOM    754  CD1 PHE F   9      -8.057 -53.792  10.601  0.00  0.00      FP3   
ATOM    755  HD1 PHE F   9      -7.461 -53.901  11.495  0.00  0.00      FP3   
ATOM    756  CE1 PHE F   9      -7.839 -52.679   9.738  0.00  0.00      FP3   
ATOM    757  HE1 PHE F   9      -7.200 -51.816   9.857  0.00  0.00      FP3   
ATOM    758  CZ  PHE F   9      -8.734 -52.520   8.696  0.00  0.00      FP3   
ATOM    759  HZ  PHE F   9      -8.644 -51.631   8.089  0.00  0.00      FP3   
ATOM    760  CD2 PHE F   9     -10.075 -54.410   9.364  0.00  0.00      FP3   
ATOM    761  HD2 PHE F   9     -10.777 -55.217   9.214  0.00  0.00      FP3   
ATOM    762  CE2 PHE F   9      -9.739 -53.436   8.424  0.00  0.00      FP3   
ATOM    763  HE2 PHE F   9     -10.324 -53.338   7.521  0.00  0.00      FP3   
ATOM    764  C   PHE F   9     -11.552 -55.166  12.423  0.00  0.00      FP3   
ATOM    765  O   PHE F   9     -11.982 -54.005  12.347  0.00  0.00      FP3   
ATOM    766  N   ILE F  10     -12.457 -56.233  12.290  0.00  0.00      FP3   
ATOM    767  HN  ILE F  10     -12.148 -57.178  12.361  0.00  0.00      FP3   
ATOM    768  CA  ILE F  10     -13.913 -56.063  12.133  0.00  0.00      FP3   
ATOM    769  HA  ILE F  10     -14.047 -55.369  11.317  0.00  0.00      FP3   
ATOM    770  CB  ILE F  10     -14.632 -57.319  11.855  0.00  0.00      FP3   
ATOM    771  HB  ILE F  10     -14.658 -58.002  12.731  0.00  0.00      FP3   
ATOM    772  CG2 ILE F  10     -16.139 -57.080  11.446  0.00  0.00      FP3   
ATOM    773 HG21 ILE F  10     -16.721 -56.702  12.314  0.00  0.00      FP3   
ATOM    774 HG22 ILE F  10     -16.594 -57.905  10.857  0.00  0.00      FP3   
ATOM    775 HG23 ILE F  10     -16.131 -56.213  10.751  0.00  0.00      FP3   
ATOM    776  CG1 ILE F  10     -13.925 -58.162  10.717  0.00  0.00      FP3   
ATOM    777 HG11 ILE F  10     -14.454 -59.138  10.746  0.00  0.00      FP3   
ATOM    778 HG12 ILE F  10     -12.855 -58.328  10.965  0.00  0.00      FP3   
ATOM    779  CD  ILE F  10     -14.054 -57.536   9.292  0.00  0.00      FP3   
ATOM    780  HD1 ILE F  10     -13.771 -56.466   9.392  0.00  0.00      FP3   
ATOM    781  HD2 ILE F  10     -15.126 -57.635   9.015  0.00  0.00      FP3   
ATOM    782  HD3 ILE F  10     -13.351 -58.046   8.599  0.00  0.00      FP3   
ATOM    783  C   ILE F  10     -14.567 -55.371  13.344  0.00  0.00      FP3   
ATOM    784  O   ILE F  10     -15.471 -54.597  13.120  0.00  0.00      FP3   
ATOM    785  N   GLU F  11     -14.195 -55.846  14.587  0.00  0.00      FP3   
ATOM    786  HN  GLU F  11     -13.576 -56.626  14.539  0.00  0.00      FP3   
ATOM    787  CA  GLU F  11     -14.597 -55.337  15.848  0.00  0.00      FP3   
ATOM    788  HA  GLU F  11     -15.676 -55.292  15.871  0.00  0.00      FP3   
ATOM    789  CB  GLU F  11     -14.051 -56.110  17.035  0.00  0.00      FP3   
ATOM    790  HB1 GLU F  11     -14.366 -55.606  17.974  0.00  0.00      FP3   
ATOM    791  HB2 GLU F  11     -12.945 -56.051  17.116  0.00  0.00      FP3   
ATOM    792  CG  GLU F  11     -14.557 -57.501  17.175  0.00  0.00      FP3   
ATOM    793  HG1 GLU F  11     -14.251 -58.206  16.372  0.00  0.00      FP3   
ATOM    794  HG2 GLU F  11     -15.665 -57.491  17.090  0.00  0.00      FP3   
ATOM    795  CD  GLU F  11     -14.178 -58.162  18.514  0.00  0.00      FP3   
ATOM    796  OE1 GLU F  11     -14.270 -57.528  19.563  0.00  0.00      FP3   
ATOM    797  OE2 GLU F  11     -13.954 -59.370  18.400  0.00  0.00      FP3   
ATOM    798  C   GLU F  11     -14.107 -53.868  16.095  0.00  0.00      FP3   
ATOM    799  O   GLU F  11     -14.837 -52.993  16.654  0.00  0.00      FP3   
ATOM    800  N   GLY F  12     -12.759 -53.604  15.758  0.00  0.00      FP3   
ATOM    801  HN  GLY F  12     -12.128 -54.226  15.301  0.00  0.00      FP3   
ATOM    802  CA  GLY F  12     -12.150 -52.417  16.245  0.00  0.00      FP3   
ATOM    803  HA1 GLY F  12     -11.938 -52.667  17.274  0.00  0.00      FP3   
ATOM    804  HA2 GLY F  12     -12.888 -51.632  16.171  0.00  0.00      FP3   
ATOM    805  C   GLY F  12     -11.091 -51.807  15.414  0.00  0.00      FP3   
ATOM    806  O   GLY F  12     -10.365 -50.911  15.864  0.00  0.00      FP3   
ATOM    807  N   GLY F  13     -11.006 -52.111  14.090  0.00  0.00      FP3   
ATOM    808  HN  GLY F  13     -11.599 -52.769  13.632  0.00  0.00      FP3   
ATOM    809  CA  GLY F  13      -9.971 -51.403  13.252  0.00  0.00      FP3   
ATOM    810  HA1 GLY F  13     -10.196 -50.350  13.342  0.00  0.00      FP3   
ATOM    811  HA2 GLY F  13      -9.946 -51.684  12.209  0.00  0.00      FP3   
ATOM    812  C   GLY F  13      -8.544 -51.596  13.702  0.00  0.00      FP3   
ATOM    813  O   GLY F  13      -8.118 -52.628  14.197  0.00  0.00      FP3   
ATOM    814  N   TRP F  14      -7.673 -50.552  13.285  0.00  0.00      FP3   
ATOM    815  HN  TRP F  14      -7.955 -49.675  12.904  0.00  0.00      FP3   
ATOM    816  CA  TRP F  14      -6.261 -50.743  13.315  0.00  0.00      FP3   
ATOM    817  HA  TRP F  14      -6.023 -51.728  12.944  0.00  0.00      FP3   
ATOM    818  CB  TRP F  14      -5.424 -49.594  12.737  0.00  0.00      FP3   
ATOM    819  HB1 TRP F  14      -5.552 -48.612  13.239  0.00  0.00      FP3   
ATOM    820  HB2 TRP F  14      -5.727 -49.349  11.697  0.00  0.00      FP3   
ATOM    821  CG  TRP F  14      -3.966 -49.716  12.665  0.00  0.00      FP3   
ATOM    822  CD1 TRP F  14      -3.151 -48.987  13.449  0.00  0.00      FP3   
ATOM    823  HD1 TRP F  14      -3.410 -48.473  14.363  0.00  0.00      FP3   
ATOM    824  NE1 TRP F  14      -1.810 -49.103  13.029  0.00  0.00      FP3   
ATOM    825  HE1 TRP F  14      -1.113 -48.820  13.652  0.00  0.00      FP3   
ATOM    826  CE2 TRP F  14      -1.706 -49.876  12.003  0.00  0.00      FP3   
ATOM    827  CD2 TRP F  14      -3.020 -50.378  11.739  0.00  0.00      FP3   
ATOM    828  CE3 TRP F  14      -3.137 -51.212  10.621  0.00  0.00      FP3   
ATOM    829  HE3 TRP F  14      -4.109 -51.612  10.372  0.00  0.00      FP3   
ATOM    830  CZ3 TRP F  14      -2.091 -51.503   9.729  0.00  0.00      FP3   
ATOM    831  HZ3 TRP F  14      -2.258 -51.993   8.781  0.00  0.00      FP3   
ATOM    832  CZ2 TRP F  14      -0.641 -50.080  11.187  0.00  0.00      FP3   
ATOM    833  HZ2 TRP F  14       0.303 -49.555  11.199  0.00  0.00      FP3   
ATOM    834  CH2 TRP F  14      -0.866 -50.877  10.011  0.00  0.00      FP3   
ATOM    835  HH2 TRP F  14      -0.094 -51.028   9.271  0.00  0.00      FP3   
ATOM    836  C   TRP F  14      -5.880 -50.839  14.815  0.00  0.00      FP3   
ATOM    837  O   TRP F  14      -4.918 -51.546  15.112  0.00  0.00      FP3   
ATOM    838  N   THR F  15      -6.618 -50.079  15.668  0.00  0.00      FP3   
ATOM    839  HN  THR F  15      -7.417 -49.632  15.272  0.00  0.00      FP3   
ATOM    840  CA  THR F  15      -6.389 -49.979  17.171  0.00  0.00      FP3   
ATOM    841  HA  THR F  15      -5.322 -49.827  17.246  0.00  0.00      FP3   
ATOM    842  CB  THR F  15      -7.222 -48.877  17.791  0.00  0.00      FP3   
ATOM    843  HB  THR F  15      -8.319 -49.053  17.765  0.00  0.00      FP3   
ATOM    844  OG1 THR F  15      -6.791 -47.737  17.094  0.00  0.00      FP3   
ATOM    845  HG1 THR F  15      -7.328 -47.675  16.301  0.00  0.00      FP3   
ATOM    846  CG2 THR F  15      -6.938 -48.714  19.317  0.00  0.00      FP3   
ATOM    847 HG21 THR F  15      -7.647 -47.953  19.708  0.00  0.00      FP3   
ATOM    848 HG22 THR F  15      -5.874 -48.489  19.545  0.00  0.00      FP3   
ATOM    849 HG23 THR F  15      -7.212 -49.565  19.976  0.00  0.00      FP3   
ATOM    850  C   THR F  15      -6.727 -51.284  17.799  0.00  0.00      FP3   
ATOM    851  O   THR F  15      -6.181 -51.800  18.787  0.00  0.00      FP3   
ATOM    852  N   GLY F  16      -7.841 -51.932  17.276  0.00  0.00      FP3   
ATOM    853  HN  GLY F  16      -8.291 -51.673  16.425  0.00  0.00      FP3   
ATOM    854  CA  GLY F  16      -8.423 -53.249  17.658  0.00  0.00      FP3   
ATOM    855  HA1 GLY F  16      -9.428 -53.385  17.286  0.00  0.00      FP3   
ATOM    856  HA2 GLY F  16      -8.509 -53.256  18.735  0.00  0.00      FP3   
ATOM    857  C   GLY F  16      -7.800 -54.519  17.197  0.00  0.00      FP3   
ATOM    858  O   GLY F  16      -7.878 -55.478  17.944  0.00  0.00      FP3   
ATOM    859  N   MET F  17      -7.220 -54.569  15.962  0.00  0.00      FP3   
ATOM    860  HN  MET F  17      -7.405 -53.837  15.311  0.00  0.00      FP3   
ATOM    861  CA  MET F  17      -6.531 -55.727  15.478  0.00  0.00      FP3   
ATOM    862  HA  MET F  17      -7.078 -56.658  15.473  0.00  0.00      FP3   
ATOM    863  CB  MET F  17      -6.216 -55.602  13.942  0.00  0.00      FP3   
ATOM    864  HB1 MET F  17      -7.193 -55.354  13.475  0.00  0.00      FP3   
ATOM    865  HB2 MET F  17      -5.963 -56.597  13.517  0.00  0.00      FP3   
ATOM    866  CG  MET F  17      -5.169 -54.527  13.505  0.00  0.00      FP3   
ATOM    867  HG1 MET F  17      -5.148 -53.648  14.184  0.00  0.00      FP3   
ATOM    868  HG2 MET F  17      -5.499 -54.156  12.511  0.00  0.00      FP3   
ATOM    869  SD  MET F  17      -3.310 -55.104  13.512  0.00  0.00      FP3   
ATOM    870  CE  MET F  17      -2.454 -53.703  12.817  0.00  0.00      FP3   
ATOM    871  HE1 MET F  17      -2.727 -52.743  13.304  0.00  0.00      FP3   
ATOM    872  HE2 MET F  17      -2.513 -53.569  11.716  0.00  0.00      FP3   
ATOM    873  HE3 MET F  17      -1.350 -53.775  12.924  0.00  0.00      FP3   
ATOM    874  C   MET F  17      -5.260 -56.030  16.190  0.00  0.00      FP3   
ATOM    875  O   MET F  17      -5.007 -57.187  16.532  0.00  0.00      FP3   
ATOM    876  N   ILE F  18      -4.486 -54.967  16.529  0.00  0.00      FP3   
ATOM    877  HN  ILE F  18      -4.756 -54.087  16.145  0.00  0.00      FP3   
ATOM    878  CA  ILE F  18      -3.163 -55.079  17.174  0.00  0.00      FP3   
ATOM    879  HA  ILE F  18      -2.611 -55.706  16.489  0.00  0.00      FP3   
ATOM    880  CB  ILE F  18      -2.540 -53.720  17.202  0.00  0.00      FP3   
ATOM    881  HB  ILE F  18      -2.559 -53.315  16.167  0.00  0.00      FP3   
ATOM    882  CG2 ILE F  18      -3.195 -52.854  18.272  0.00  0.00      FP3   
ATOM    883 HG21 ILE F  18      -4.295 -53.004  18.312  0.00  0.00      FP3   
ATOM    884 HG22 ILE F  18      -2.967 -51.774  18.146  0.00  0.00      FP3   
ATOM    885 HG23 ILE F  18      -2.853 -53.195  19.273  0.00  0.00      FP3   
ATOM    886  CG1 ILE F  18      -1.074 -53.892  17.611  0.00  0.00      FP3   
ATOM    887 HG11 ILE F  18      -0.914 -54.168  18.675  0.00  0.00      FP3   
ATOM    888 HG12 ILE F  18      -0.708 -52.843  17.619  0.00  0.00      FP3   
ATOM    889  CD  ILE F  18      -0.239 -54.756  16.560  0.00  0.00      FP3   
ATOM    890  HD1 ILE F  18      -0.625 -55.773  16.783  0.00  0.00      FP3   
ATOM    891  HD2 ILE F  18       0.850 -54.739  16.782  0.00  0.00      FP3   
ATOM    892  HD3 ILE F  18      -0.457 -54.401  15.530  0.00  0.00      FP3   
ATOM    893  C   ILE F  18      -3.313 -55.793  18.568  0.00  0.00      FP3   
ATOM    894  O   ILE F  18      -2.441 -56.639  18.850  0.00  0.00      FP3   
ATOM    895  N   ASP F  19      -4.445 -55.600  19.303  0.00  0.00      FP3   
ATOM    896  HN  ASP F  19      -4.971 -54.810  18.996  0.00  0.00      FP3   
ATOM    897  CA  ASP F  19      -4.743 -56.179  20.582  0.00  0.00      FP3   
ATOM    898  HA  ASP F  19      -3.864 -55.935  21.160  0.00  0.00      FP3   
ATOM    899  CB  ASP F  19      -6.067 -55.531  21.186  0.00  0.00      FP3   
ATOM    900  HB1 ASP F  19      -6.554 -56.222  21.908  0.00  0.00      FP3   
ATOM    901  HB2 ASP F  19      -6.802 -55.351  20.373  0.00  0.00      FP3   
ATOM    902  CG  ASP F  19      -5.817 -54.194  21.807  0.00  0.00      FP3   
ATOM    903  OD1 ASP F  19      -4.675 -53.865  22.229  0.00  0.00      FP3   
ATOM    904  OD2 ASP F  19      -6.831 -53.424  21.935  0.00  0.00      FP3   
ATOM    905  C   ASP F  19      -4.797 -57.761  20.416  0.00  0.00      FP3   
ATOM    906  O   ASP F  19      -4.174 -58.499  21.237  0.00  0.00      FP3   
ATOM    907  N   GLY F  20      -5.456 -58.205  19.319  0.00  0.00      FP3   
ATOM    908  HN  GLY F  20      -5.870 -57.461  18.801  0.00  0.00      FP3   
ATOM    909  CA  GLY F  20      -5.634 -59.554  18.816  0.00  0.00      FP3   
ATOM    910  HA1 GLY F  20      -6.197 -59.500  17.896  0.00  0.00      FP3   
ATOM    911  HA2 GLY F  20      -6.112 -60.128  19.597  0.00  0.00      FP3   
ATOM    912  C   GLY F  20      -4.350 -60.290  18.476  0.00  0.00      FP3   
ATOM    913  O   GLY F  20      -4.192 -61.425  18.927  0.00  0.00      FP3   
ATOM    914  N   TRP F  21      -3.344 -59.684  17.835  0.00  0.00      FP3   
ATOM    915  HN  TRP F  21      -3.459 -58.882  17.254  0.00  0.00      FP3   
ATOM    916  CA  TRP F  21      -1.995 -60.220  17.696  0.00  0.00      FP3   
ATOM    917  HA  TRP F  21      -2.153 -61.228  17.341  0.00  0.00      FP3   
ATOM    918  CB  TRP F  21      -1.196 -59.293  16.721  0.00  0.00      FP3   
ATOM    919  HB1 TRP F  21      -1.227 -58.245  17.087  0.00  0.00      FP3   
ATOM    920  HB2 TRP F  21      -1.599 -59.263  15.687  0.00  0.00      FP3   
ATOM    921  CG  TRP F  21       0.259 -59.511  16.535  0.00  0.00      FP3   
ATOM    922  CD1 TRP F  21       1.244 -58.636  16.840  0.00  0.00      FP3   
ATOM    923  HD1 TRP F  21       1.068 -57.764  17.453  0.00  0.00      FP3   
ATOM    924  NE1 TRP F  21       2.442 -59.140  16.460  0.00  0.00      FP3   
ATOM    925  HE1 TRP F  21       3.356 -58.808  16.550  0.00  0.00      FP3   
ATOM    926  CE2 TRP F  21       2.228 -60.278  15.701  0.00  0.00      FP3   
ATOM    927  CD2 TRP F  21       0.874 -60.620  15.798  0.00  0.00      FP3   
ATOM    928  CE3 TRP F  21       0.412 -61.689  15.113  0.00  0.00      FP3   
ATOM    929  HE3 TRP F  21      -0.617 -61.992  14.988  0.00  0.00      FP3   
ATOM    930  CZ3 TRP F  21       1.292 -62.514  14.390  0.00  0.00      FP3   
ATOM    931  HZ3 TRP F  21       0.934 -63.426  13.934  0.00  0.00      FP3   
ATOM    932  CZ2 TRP F  21       3.120 -61.180  15.074  0.00  0.00      FP3   
ATOM    933  HZ2 TRP F  21       4.186 -61.013  15.031  0.00  0.00      FP3   
ATOM    934  CH2 TRP F  21       2.609 -62.168  14.339  0.00  0.00      FP3   
ATOM    935  HH2 TRP F  21       3.279 -62.869  13.862  0.00  0.00      FP3   
ATOM    936  C   TRP F  21      -1.255 -60.444  19.106  0.00  0.00      FP3   
ATOM    937  O   TRP F  21      -0.535 -61.427  19.227  0.00  0.00      FP3   
ATOM    938  N   TYR F  22      -1.474 -59.559  20.121  0.00  0.00      FP3   
ATOM    939  HN  TYR F  22      -2.046 -58.766  19.926  0.00  0.00      FP3   
ATOM    940  CA  TYR F  22      -0.951 -59.586  21.512  0.00  0.00      FP3   
ATOM    941  HA  TYR F  22      -0.163 -60.323  21.571  0.00  0.00      FP3   
ATOM    942  CB  TYR F  22      -0.683 -58.134  21.884  0.00  0.00      FP3   
ATOM    943  HB1 TYR F  22      -0.203 -58.203  22.883  0.00  0.00      FP3   
ATOM    944  HB2 TYR F  22      -1.598 -57.504  21.855  0.00  0.00      FP3   
ATOM    945  CG  TYR F  22       0.432 -57.565  20.999  0.00  0.00      FP3   
ATOM    946  CD1 TYR F  22       0.261 -56.350  20.337  0.00  0.00      FP3   
ATOM    947  HD1 TYR F  22      -0.643 -55.775  20.473  0.00  0.00      FP3   
ATOM    948  CE1 TYR F  22       1.336 -55.653  19.725  0.00  0.00      FP3   
ATOM    949  HE1 TYR F  22       1.284 -54.680  19.259  0.00  0.00      FP3   
ATOM    950  CZ  TYR F  22       2.540 -56.335  19.500  0.00  0.00      FP3   
ATOM    951  OH  TYR F  22       3.503 -55.780  18.607  0.00  0.00      FP3   
ATOM    952  HH  TYR F  22       4.169 -56.463  18.492  0.00  0.00      FP3   
ATOM    953  CD2 TYR F  22       1.684 -58.226  20.793  0.00  0.00      FP3   
ATOM    954  HD2 TYR F  22       1.760 -59.251  21.124  0.00  0.00      FP3   
ATOM    955  CE2 TYR F  22       2.658 -57.679  19.955  0.00  0.00      FP3   
ATOM    956  HE2 TYR F  22       3.496 -58.273  19.620  0.00  0.00      FP3   
ATOM    957  C   TYR F  22      -2.034 -60.125  22.307  0.00  0.00      FP3   
ATOM    958  O   TYR F  22      -2.068 -59.781  23.466  0.00  0.00      FP3   
ATOM    959  N   GLY F  23      -2.924 -60.979  21.728  0.00  0.00      FP3   
ATOM    960  HN  GLY F  23      -2.824 -61.208  20.763  0.00  0.00      FP3   
ATOM    961  CA  GLY F  23      -4.064 -61.499  22.457  0.00  0.00      FP3   
ATOM    962  HA1 GLY F  23      -4.694 -61.844  21.650  0.00  0.00      FP3   
ATOM    963  HA2 GLY F  23      -4.434 -60.660  23.028  0.00  0.00      FP3   
ATOM    964  C   GLY F  23      -3.744 -62.601  23.407  0.00  0.00      FP3   
ATOM    965  OT1 GLY F  23      -3.774 -62.474  24.653  0.00  0.00      FP3   
ATOM    966  OT2 GLY F  23      -3.597 -63.780  22.963  0.00  0.00      FP3   
ATOM    967  N   GLY F   1      21.900 -32.939  17.004  0.00  0.00      FP4   
ATOM    968  HT1 GLY F   1      21.328 -32.305  17.598  0.00  0.00      FP4   
ATOM    969  HT2 GLY F   1      22.884 -32.965  17.341  0.00  0.00      FP4   
ATOM    970  HT3 GLY F   1      21.519 -33.850  17.328  0.00  0.00      FP4   
ATOM    971  CA  GLY F   1      21.630 -32.816  15.556  0.00  0.00      FP4   
ATOM    972  HA1 GLY F   1      20.618 -33.008  15.232  0.00  0.00      FP4   
ATOM    973  HA2 GLY F   1      22.318 -33.544  15.152  0.00  0.00      FP4   
ATOM    974  C   GLY F   1      21.981 -31.485  15.050  0.00  0.00      FP4   
ATOM    975  O   GLY F   1      21.909 -30.531  15.789  0.00  0.00      FP4   
ATOM    976  N   LEU F   2      22.190 -31.275  13.744  0.00  0.00      FP4   
ATOM    977  HN  LEU F   2      22.230 -32.016  13.079  0.00  0.00      FP4   
ATOM    978  CA  LEU F   2      22.163 -29.978  13.110  0.00  0.00      FP4   
ATOM    979  HA  LEU F   2      22.824 -29.334  13.669  0.00  0.00      FP4   
ATOM    980  CB  LEU F   2      22.624 -30.107  11.643  0.00  0.00      FP4   
ATOM    981  HB1 LEU F   2      22.013 -30.868  11.114  0.00  0.00      FP4   
ATOM    982  HB2 LEU F   2      23.678 -30.457  11.691  0.00  0.00      FP4   
ATOM    983  CG  LEU F   2      22.452 -28.757  10.819  0.00  0.00      FP4   
ATOM    984  HG  LEU F   2      21.405 -28.388  10.785  0.00  0.00      FP4   
ATOM    985  CD1 LEU F   2      23.240 -27.539  11.293  0.00  0.00      FP4   
ATOM    986 HD11 LEU F   2      24.292 -27.809  11.529  0.00  0.00      FP4   
ATOM    987 HD12 LEU F   2      22.928 -27.051  12.242  0.00  0.00      FP4   
ATOM    988 HD13 LEU F   2      23.346 -26.783  10.486  0.00  0.00      FP4   
ATOM    989  CD2 LEU F   2      22.815 -28.943   9.271  0.00  0.00      FP4   
ATOM    990 HD21 LEU F   2      22.755 -27.979   8.722  0.00  0.00      FP4   
ATOM    991 HD22 LEU F   2      22.210 -29.716   8.751  0.00  0.00      FP4   
ATOM    992 HD23 LEU F   2      23.829 -29.322   9.018  0.00  0.00      FP4   
ATOM    993  C   LEU F   2      20.813 -29.379  13.072  0.00  0.00      FP4   
ATOM    994  O   LEU F   2      20.649 -28.216  13.438  0.00  0.00      FP4   
ATOM    995  N   PHE F   3      19.763 -30.090  12.823  0.00  0.00      FP4   
ATOM    996  HN  PHE F   3      19.743 -31.006  12.431  0.00  0.00      FP4   
ATOM    997  CA  PHE F   3      18.460 -29.369  12.718  0.00  0.00      FP4   
ATOM    998  HA  PHE F   3      18.601 -28.333  12.447  0.00  0.00      FP4   
ATOM    999  CB  PHE F   3      17.627 -30.151  11.638  0.00  0.00      FP4   
ATOM   1000  HB1 PHE F   3      16.617 -29.705  11.515  0.00  0.00      FP4   
ATOM   1001  HB2 PHE F   3      17.582 -31.251  11.789  0.00  0.00      FP4   
ATOM   1002  CG  PHE F   3      18.215 -30.024  10.318  0.00  0.00      FP4   
ATOM   1003  CD1 PHE F   3      18.917 -31.122   9.778  0.00  0.00      FP4   
ATOM   1004  HD1 PHE F   3      18.976 -32.009  10.391  0.00  0.00      FP4   
ATOM   1005  CE1 PHE F   3      19.544 -30.980   8.548  0.00  0.00      FP4   
ATOM   1006  HE1 PHE F   3      20.095 -31.755   8.037  0.00  0.00      FP4   
ATOM   1007  CZ  PHE F   3      19.510 -29.775   7.856  0.00  0.00      FP4   
ATOM   1008  HZ  PHE F   3      20.158 -29.649   7.000  0.00  0.00      FP4   
ATOM   1009  CD2 PHE F   3      18.182 -28.816   9.619  0.00  0.00      FP4   
ATOM   1010  HD2 PHE F   3      17.547 -28.000   9.930  0.00  0.00      FP4   
ATOM   1011  CE2 PHE F   3      18.841 -28.683   8.440  0.00  0.00      FP4   
ATOM   1012  HE2 PHE F   3      18.836 -27.774   7.857  0.00  0.00      FP4   
ATOM   1013  C   PHE F   3      17.802 -29.363  14.087  0.00  0.00      FP4   
ATOM   1014  O   PHE F   3      16.936 -28.494  14.363  0.00  0.00      FP4   
ATOM   1015  N   GLY F   4      18.275 -30.242  14.916  0.00  0.00      FP4   
ATOM   1016  HN  GLY F   4      18.867 -30.930  14.503  0.00  0.00      FP4   
ATOM   1017  CA  GLY F   4      18.114 -30.355  16.352  0.00  0.00      FP4   
ATOM   1018  HA1 GLY F   4      18.754 -31.153  16.699  0.00  0.00      FP4   
ATOM   1019  HA2 GLY F   4      17.079 -30.641  16.469  0.00  0.00      FP4   
ATOM   1020  C   GLY F   4      18.461 -29.077  17.106  0.00  0.00      FP4   
ATOM   1021  O   GLY F   4      17.594 -28.534  17.895  0.00  0.00      FP4   
ATOM   1022  N   ALA F   5      19.713 -28.519  16.804  0.00  0.00      FP4   
ATOM   1023  HN  ALA F   5      20.352 -29.049  16.251  0.00  0.00      FP4   
ATOM   1024  CA  ALA F   5      20.210 -27.281  17.310  0.00  0.00      FP4   
ATOM   1025  HA  ALA F   5      19.901 -27.268  18.344  0.00  0.00      FP4   
ATOM   1026  CB  ALA F   5      21.747 -27.256  17.110  0.00  0.00      FP4   
ATOM   1027  HB1 ALA F   5      22.038 -27.122  16.046  0.00  0.00      FP4   
ATOM   1028  HB2 ALA F   5      22.175 -28.235  17.413  0.00  0.00      FP4   
ATOM   1029  HB3 ALA F   5      22.258 -26.401  17.603  0.00  0.00      FP4   
ATOM   1030  C   ALA F   5      19.587 -26.076  16.620  0.00  0.00      FP4   
ATOM   1031  O   ALA F   5      19.438 -25.052  17.319  0.00  0.00      FP4   
ATOM   1032  N   ILE F   6      19.217 -26.104  15.279  0.00  0.00      FP4   
ATOM   1033  HN  ILE F   6      19.449 -26.931  14.774  0.00  0.00      FP4   
ATOM   1034  CA  ILE F   6      18.633 -24.955  14.658  0.00  0.00      FP4   
ATOM   1035  HA  ILE F   6      19.217 -24.059  14.810  0.00  0.00      FP4   
ATOM   1036  CB  ILE F   6      18.664 -25.070  13.110  0.00  0.00      FP4   
ATOM   1037  HB  ILE F   6      18.186 -26.041  12.861  0.00  0.00      FP4   
ATOM   1038  CG2 ILE F   6      17.977 -23.831  12.484  0.00  0.00      FP4   
ATOM   1039 HG21 ILE F   6      16.887 -23.841  12.702  0.00  0.00      FP4   
ATOM   1040 HG22 ILE F   6      18.098 -23.920  11.384  0.00  0.00      FP4   
ATOM   1041 HG23 ILE F   6      18.485 -22.938  12.908  0.00  0.00      FP4   
ATOM   1042  CG1 ILE F   6      20.130 -25.051  12.466  0.00  0.00      FP4   
ATOM   1043 HG11 ILE F   6      20.856 -25.664  13.040  0.00  0.00      FP4   
ATOM   1044 HG12 ILE F   6      20.423 -23.981  12.409  0.00  0.00      FP4   
ATOM   1045  CD  ILE F   6      20.144 -25.510  10.993  0.00  0.00      FP4   
ATOM   1046  HD1 ILE F   6      19.669 -26.513  10.944  0.00  0.00      FP4   
ATOM   1047  HD2 ILE F   6      21.223 -25.607  10.746  0.00  0.00      FP4   
ATOM   1048  HD3 ILE F   6      19.657 -24.770  10.322  0.00  0.00      FP4   
ATOM   1049  C   ILE F   6      17.252 -24.722  15.262  0.00  0.00      FP4   
ATOM   1050  O   ILE F   6      16.820 -23.673  15.705  0.00  0.00      FP4   
ATOM   1051  N   ALA F   7      16.442 -25.842  15.513  0.00  0.00      FP4   
ATOM   1052  HN  ALA F   7      16.771 -26.712  15.153  0.00  0.00      FP4   
ATOM   1053  CA  ALA F   7      15.172 -25.891  16.285  0.00  0.00      FP4   
ATOM   1054  HA  ALA F   7      14.492 -25.104  15.995  0.00  0.00      FP4   
ATOM   1055  CB  ALA F   7      14.590 -27.207  16.126  0.00  0.00      FP4   
ATOM   1056  HB1 ALA F   7      13.579 -27.352  16.564  0.00  0.00      FP4   
ATOM   1057  HB2 ALA F   7      15.367 -27.948  16.413  0.00  0.00      FP4   
ATOM   1058  HB3 ALA F   7      14.393 -27.429  15.055  0.00  0.00      FP4   
ATOM   1059  C   ALA F   7      15.343 -25.570  17.799  0.00  0.00      FP4   
ATOM   1060  O   ALA F   7      14.562 -24.869  18.400  0.00  0.00      FP4   
ATOM   1061  N   GLY F   8      16.461 -26.129  18.423  0.00  0.00      FP4   
ATOM   1062  HN  GLY F   8      17.136 -26.685  17.946  0.00  0.00      FP4   
ATOM   1063  CA  GLY F   8      16.802 -25.814  19.800  0.00  0.00      FP4   
ATOM   1064  HA1 GLY F   8      17.748 -26.316  19.941  0.00  0.00      FP4   
ATOM   1065  HA2 GLY F   8      16.109 -26.161  20.553  0.00  0.00      FP4   
ATOM   1066  C   GLY F   8      16.887 -24.317  20.150  0.00  0.00      FP4   
ATOM   1067  O   GLY F   8      16.351 -23.954  21.234  0.00  0.00      FP4   
ATOM   1068  N   PHE F   9      17.528 -23.533  19.292  0.00  0.00      FP4   
ATOM   1069  HN  PHE F   9      18.013 -24.083  18.616  0.00  0.00      FP4   
ATOM   1070  CA  PHE F   9      17.659 -22.097  19.278  0.00  0.00      FP4   
ATOM   1071  HA  PHE F   9      18.079 -21.789  20.225  0.00  0.00      FP4   
ATOM   1072  CB  PHE F   9      18.605 -21.619  18.145  0.00  0.00      FP4   
ATOM   1073  HB1 PHE F   9      18.215 -22.105  17.224  0.00  0.00      FP4   
ATOM   1074  HB2 PHE F   9      19.626 -21.967  18.410  0.00  0.00      FP4   
ATOM   1075  CG  PHE F   9      18.540 -20.091  18.017  0.00  0.00      FP4   
ATOM   1076  CD1 PHE F   9      19.149 -19.239  18.959  0.00  0.00      FP4   
ATOM   1077  HD1 PHE F   9      19.804 -19.539  19.763  0.00  0.00      FP4   
ATOM   1078  CE1 PHE F   9      18.693 -17.895  18.970  0.00  0.00      FP4   
ATOM   1079  HE1 PHE F   9      19.117 -17.240  19.717  0.00  0.00      FP4   
ATOM   1080  CZ  PHE F   9      17.798 -17.401  17.986  0.00  0.00      FP4   
ATOM   1081  HZ  PHE F   9      17.333 -16.440  18.149  0.00  0.00      FP4   
ATOM   1082  CD2 PHE F   9      17.669 -19.549  16.990  0.00  0.00      FP4   
ATOM   1083  HD2 PHE F   9      17.219 -20.315  16.377  0.00  0.00      FP4   
ATOM   1084  CE2 PHE F   9      17.231 -18.239  17.075  0.00  0.00      FP4   
ATOM   1085  HE2 PHE F   9      16.589 -17.933  16.263  0.00  0.00      FP4   
ATOM   1086  C   PHE F   9      16.279 -21.387  19.207  0.00  0.00      FP4   
ATOM   1087  O   PHE F   9      16.092 -20.455  19.921  0.00  0.00      FP4   
ATOM   1088  N   ILE F  10      15.325 -21.762  18.337  0.00  0.00      FP4   
ATOM   1089  HN  ILE F  10      15.516 -22.558  17.768  0.00  0.00      FP4   
ATOM   1090  CA  ILE F  10      13.950 -21.224  18.316  0.00  0.00      FP4   
ATOM   1091  HA  ILE F  10      13.974 -20.144  18.324  0.00  0.00      FP4   
ATOM   1092  CB  ILE F  10      13.158 -21.621  16.924  0.00  0.00      FP4   
ATOM   1093  HB  ILE F  10      13.017 -22.716  17.049  0.00  0.00      FP4   
ATOM   1094  CG2 ILE F  10      11.831 -20.887  16.886  0.00  0.00      FP4   
ATOM   1095 HG21 ILE F  10      11.331 -21.158  17.840  0.00  0.00      FP4   
ATOM   1096 HG22 ILE F  10      11.164 -21.178  16.047  0.00  0.00      FP4   
ATOM   1097 HG23 ILE F  10      11.833 -19.776  16.901  0.00  0.00      FP4   
ATOM   1098  CG1 ILE F  10      14.074 -21.366  15.642  0.00  0.00      FP4   
ATOM   1099 HG11 ILE F  10      13.597 -21.849  14.762  0.00  0.00      FP4   
ATOM   1100 HG12 ILE F  10      15.022 -21.941  15.718  0.00  0.00      FP4   
ATOM   1101  CD  ILE F  10      14.280 -19.834  15.410  0.00  0.00      FP4   
ATOM   1102  HD1 ILE F  10      14.882 -19.672  14.491  0.00  0.00      FP4   
ATOM   1103  HD2 ILE F  10      14.737 -19.270  16.250  0.00  0.00      FP4   
ATOM   1104  HD3 ILE F  10      13.243 -19.530  15.151  0.00  0.00      FP4   
ATOM   1105  C   ILE F  10      13.118 -21.588  19.553  0.00  0.00      FP4   
ATOM   1106  O   ILE F  10      12.573 -20.748  20.281  0.00  0.00      FP4   
ATOM   1107  N   GLU F  11      13.080 -22.850  19.939  0.00  0.00      FP4   
ATOM   1108  HN  GLU F  11      13.631 -23.546  19.485  0.00  0.00      FP4   
ATOM   1109  CA  GLU F  11      12.374 -23.342  21.165  0.00  0.00      FP4   
ATOM   1110  HA  GLU F  11      11.386 -22.909  21.116  0.00  0.00      FP4   
ATOM   1111  CB  GLU F  11      12.316 -24.821  21.100  0.00  0.00      FP4   
ATOM   1112  HB1 GLU F  11      13.373 -25.132  21.241  0.00  0.00      FP4   
ATOM   1113  HB2 GLU F  11      12.046 -25.254  20.113  0.00  0.00      FP4   
ATOM   1114  CG  GLU F  11      11.441 -25.466  22.198  0.00  0.00      FP4   
ATOM   1115  HG1 GLU F  11      10.480 -25.455  21.641  0.00  0.00      FP4   
ATOM   1116  HG2 GLU F  11      11.420 -24.938  23.175  0.00  0.00      FP4   
ATOM   1117  CD  GLU F  11      11.866 -26.906  22.444  0.00  0.00      FP4   
ATOM   1118  OE1 GLU F  11      12.597 -27.176  23.486  0.00  0.00      FP4   
ATOM   1119  OE2 GLU F  11      11.320 -27.773  21.730  0.00  0.00      FP4   
ATOM   1120  C   GLU F  11      13.009 -22.820  22.499  0.00  0.00      FP4   
ATOM   1121  O   GLU F  11      12.274 -22.337  23.366  0.00  0.00      FP4   
ATOM   1122  N   GLY F  12      14.365 -22.783  22.583  0.00  0.00      FP4   
ATOM   1123  HN  GLY F  12      14.919 -23.149  21.839  0.00  0.00      FP4   
ATOM   1124  CA  GLY F  12      15.123 -22.522  23.875  0.00  0.00      FP4   
ATOM   1125  HA1 GLY F  12      15.485 -23.500  24.156  0.00  0.00      FP4   
ATOM   1126  HA2 GLY F  12      14.457 -22.069  24.595  0.00  0.00      FP4   
ATOM   1127  C   GLY F  12      16.391 -21.751  23.793  0.00  0.00      FP4   
ATOM   1128  O   GLY F  12      17.236 -21.810  24.721  0.00  0.00      FP4   
ATOM   1129  N   GLY F  13      16.592 -20.896  22.749  0.00  0.00      FP4   
ATOM   1130  HN  GLY F  13      15.923 -20.822  22.013  0.00  0.00      FP4   
ATOM   1131  CA  GLY F  13      17.645 -19.951  22.640  0.00  0.00      FP4   
ATOM   1132  HA1 GLY F  13      17.441 -19.310  23.485  0.00  0.00      FP4   
ATOM   1133  HA2 GLY F  13      17.650 -19.450  21.683  0.00  0.00      FP4   
ATOM   1134  C   GLY F  13      19.067 -20.516  22.658  0.00  0.00      FP4   
ATOM   1135  O   GLY F  13      19.356 -21.573  22.040  0.00  0.00      FP4   
ATOM   1136  N   TRP F  14      20.062 -19.801  23.300  0.00  0.00      FP4   
ATOM   1137  HN  TRP F  14      19.720 -19.189  24.009  0.00  0.00      FP4   
ATOM   1138  CA  TRP F  14      21.506 -20.123  23.229  0.00  0.00      FP4   
ATOM   1139  HA  TRP F  14      21.716 -20.162  22.171  0.00  0.00      FP4   
ATOM   1140  CB  TRP F  14      22.329 -18.994  23.833  0.00  0.00      FP4   
ATOM   1141  HB1 TRP F  14      22.000 -18.850  24.885  0.00  0.00      FP4   
ATOM   1142  HB2 TRP F  14      21.946 -18.046  23.397  0.00  0.00      FP4   
ATOM   1143  CG  TRP F  14      23.823 -19.149  23.814  0.00  0.00      FP4   
ATOM   1144  CD1 TRP F  14      24.671 -19.651  24.749  0.00  0.00      FP4   
ATOM   1145  HD1 TRP F  14      24.248 -20.209  25.572  0.00  0.00      FP4   
ATOM   1146  NE1 TRP F  14      25.943 -19.349  24.488  0.00  0.00      FP4   
ATOM   1147  HE1 TRP F  14      26.622 -20.045  24.572  0.00  0.00      FP4   
ATOM   1148  CE2 TRP F  14      26.022 -18.556  23.405  0.00  0.00      FP4   
ATOM   1149  CD2 TRP F  14      24.678 -18.417  22.959  0.00  0.00      FP4   
ATOM   1150  CE3 TRP F  14      24.433 -17.707  21.728  0.00  0.00      FP4   
ATOM   1151  HE3 TRP F  14      23.407 -17.515  21.450  0.00  0.00      FP4   
ATOM   1152  CZ3 TRP F  14      25.564 -17.197  21.093  0.00  0.00      FP4   
ATOM   1153  HZ3 TRP F  14      25.394 -16.733  20.133  0.00  0.00      FP4   
ATOM   1154  CZ2 TRP F  14      27.074 -17.979  22.813  0.00  0.00      FP4   
ATOM   1155  HZ2 TRP F  14      28.068 -18.098  23.219  0.00  0.00      FP4   
ATOM   1156  CH2 TRP F  14      26.853 -17.273  21.660  0.00  0.00      FP4   
ATOM   1157  HH2 TRP F  14      27.657 -16.804  21.113  0.00  0.00      FP4   
ATOM   1158  C   TRP F  14      21.808 -21.414  23.982  0.00  0.00      FP4   
ATOM   1159  O   TRP F  14      22.622 -22.173  23.533  0.00  0.00      FP4   
ATOM   1160  N   THR F  15      21.230 -21.666  25.207  0.00  0.00      FP4   
ATOM   1161  HN  THR F  15      20.476 -21.060  25.446  0.00  0.00      FP4   
ATOM   1162  CA  THR F  15      21.383 -22.927  25.910  0.00  0.00      FP4   
ATOM   1163  HA  THR F  15      22.381 -23.316  26.044  0.00  0.00      FP4   
ATOM   1164  CB  THR F  15      20.765 -22.983  27.287  0.00  0.00      FP4   
ATOM   1165  HB  THR F  15      20.804 -24.011  27.708  0.00  0.00      FP4   
ATOM   1166  OG1 THR F  15      19.411 -22.541  27.266  0.00  0.00      FP4   
ATOM   1167  HG1 THR F  15      19.437 -21.614  27.021  0.00  0.00      FP4   
ATOM   1168  CG2 THR F  15      21.430 -21.994  28.201  0.00  0.00      FP4   
ATOM   1169 HG21 THR F  15      21.402 -21.003  27.700  0.00  0.00      FP4   
ATOM   1170 HG22 THR F  15      22.491 -22.326  28.204  0.00  0.00      FP4   
ATOM   1171 HG23 THR F  15      20.909 -21.940  29.181  0.00  0.00      FP4   
ATOM   1172  C   THR F  15      20.812 -24.114  25.037  0.00  0.00      FP4   
ATOM   1173  O   THR F  15      21.412 -25.154  24.818  0.00  0.00      FP4   
ATOM   1174  N   GLY F  16      19.641 -23.901  24.440  0.00  0.00      FP4   
ATOM   1175  HN  GLY F  16      19.100 -23.121  24.742  0.00  0.00      FP4   
ATOM   1176  CA  GLY F  16      18.965 -24.895  23.665  0.00  0.00      FP4   
ATOM   1177  HA1 GLY F  16      17.970 -24.584  23.385  0.00  0.00      FP4   
ATOM   1178  HA2 GLY F  16      18.925 -25.742  24.334  0.00  0.00      FP4   
ATOM   1179  C   GLY F  16      19.677 -25.336  22.388  0.00  0.00      FP4   
ATOM   1180  O   GLY F  16      19.417 -26.462  21.998  0.00  0.00      FP4   
ATOM   1181  N   MET F  17      20.453 -24.416  21.784  0.00  0.00      FP4   
ATOM   1182  HN  MET F  17      20.465 -23.471  22.102  0.00  0.00      FP4   
ATOM   1183  CA  MET F  17      21.291 -24.640  20.615  0.00  0.00      FP4   
ATOM   1184  HA  MET F  17      20.706 -25.025  19.793  0.00  0.00      FP4   
ATOM   1185  CB  MET F  17      21.961 -23.307  20.286  0.00  0.00      FP4   
ATOM   1186  HB1 MET F  17      22.864 -23.143  20.912  0.00  0.00      FP4   
ATOM   1187  HB2 MET F  17      21.222 -22.527  20.567  0.00  0.00      FP4   
ATOM   1188  CG  MET F  17      22.310 -23.163  18.756  0.00  0.00      FP4   
ATOM   1189  HG1 MET F  17      21.434 -22.843  18.152  0.00  0.00      FP4   
ATOM   1190  HG2 MET F  17      22.820 -24.102  18.451  0.00  0.00      FP4   
ATOM   1191  SD  MET F  17      23.505 -21.728  18.498  0.00  0.00      FP4   
ATOM   1192  CE  MET F  17      22.348 -20.343  18.829  0.00  0.00      FP4   
ATOM   1193  HE1 MET F  17      21.448 -20.772  19.319  0.00  0.00      FP4   
ATOM   1194  HE2 MET F  17      22.006 -19.880  17.879  0.00  0.00      FP4   
ATOM   1195  HE3 MET F  17      22.756 -19.600  19.547  0.00  0.00      FP4   
ATOM   1196  C   MET F  17      22.377 -25.613  20.940  0.00  0.00      FP4   
ATOM   1197  O   MET F  17      22.652 -26.556  20.165  0.00  0.00      FP4   
ATOM   1198  N   ILE F  18      23.138 -25.470  22.120  0.00  0.00      FP4   
ATOM   1199  HN  ILE F  18      23.105 -24.632  22.658  0.00  0.00      FP4   
ATOM   1200  CA  ILE F  18      24.063 -26.415  22.735  0.00  0.00      FP4   
ATOM   1201  HA  ILE F  18      24.831 -26.605  22.000  0.00  0.00      FP4   
ATOM   1202  CB  ILE F  18      24.763 -25.716  23.877  0.00  0.00      FP4   
ATOM   1203  HB  ILE F  18      24.062 -25.276  24.619  0.00  0.00      FP4   
ATOM   1204  CG2 ILE F  18      25.689 -26.750  24.564  0.00  0.00      FP4   
ATOM   1205 HG21 ILE F  18      25.090 -27.550  25.049  0.00  0.00      FP4   
ATOM   1206 HG22 ILE F  18      26.261 -26.311  25.410  0.00  0.00      FP4   
ATOM   1207 HG23 ILE F  18      26.383 -27.293  23.888  0.00  0.00      FP4   
ATOM   1208  CG1 ILE F  18      25.620 -24.568  23.314  0.00  0.00      FP4   
ATOM   1209 HG11 ILE F  18      25.011 -23.884  22.684  0.00  0.00      FP4   
ATOM   1210 HG12 ILE F  18      26.327 -24.972  22.558  0.00  0.00      FP4   
ATOM   1211  CD  ILE F  18      26.304 -23.743  24.428  0.00  0.00      FP4   
ATOM   1212  HD1 ILE F  18      26.674 -22.771  24.038  0.00  0.00      FP4   
ATOM   1213  HD2 ILE F  18      27.144 -24.367  24.801  0.00  0.00      FP4   
ATOM   1214  HD3 ILE F  18      25.517 -23.528  25.183  0.00  0.00      FP4   
ATOM   1215  C   ILE F  18      23.535 -27.859  23.057  0.00  0.00      FP4   
ATOM   1216  O   ILE F  18      24.142 -28.880  22.763  0.00  0.00      FP4   
ATOM   1217  N   ASP F  19      22.272 -27.954  23.543  0.00  0.00      FP4   
ATOM   1218  HN  ASP F  19      21.842 -27.085  23.776  0.00  0.00      FP4   
ATOM   1219  CA  ASP F  19      21.694 -29.260  23.851  0.00  0.00      FP4   
ATOM   1220  HA  ASP F  19      22.470 -29.952  24.143  0.00  0.00      FP4   
ATOM   1221  CB  ASP F  19      20.660 -29.266  25.021  0.00  0.00      FP4   
ATOM   1222  HB1 ASP F  19      20.169 -30.261  25.074  0.00  0.00      FP4   
ATOM   1223  HB2 ASP F  19      19.869 -28.571  24.669  0.00  0.00      FP4   
ATOM   1224  CG  ASP F  19      21.101 -28.873  26.381  0.00  0.00      FP4   
ATOM   1225  OD1 ASP F  19      20.160 -28.638  27.201  0.00  0.00      FP4   
ATOM   1226  OD2 ASP F  19      22.297 -28.965  26.716  0.00  0.00      FP4   
ATOM   1227  C   ASP F  19      20.980 -29.891  22.639  0.00  0.00      FP4   
ATOM   1228  O   ASP F  19      20.838 -31.120  22.544  0.00  0.00      FP4   
ATOM   1229  N   GLY F  20      20.655 -29.150  21.597  0.00  0.00      FP4   
ATOM   1230  HN  GLY F  20      20.778 -28.166  21.707  0.00  0.00      FP4   
ATOM   1231  CA  GLY F  20      19.972 -29.653  20.440  0.00  0.00      FP4   
ATOM   1232  HA1 GLY F  20      19.582 -28.750  19.994  0.00  0.00      FP4   
ATOM   1233  HA2 GLY F  20      19.192 -30.307  20.801  0.00  0.00      FP4   
ATOM   1234  C   GLY F  20      20.974 -30.330  19.467  0.00  0.00      FP4   
ATOM   1235  O   GLY F  20      20.725 -31.078  18.552  0.00  0.00      FP4   
ATOM   1236  N   TRP F  21      22.257 -29.929  19.654  0.00  0.00      FP4   
ATOM   1237  HN  TRP F  21      22.402 -29.204  20.324  0.00  0.00      FP4   
ATOM   1238  CA  TRP F  21      23.467 -30.487  19.032  0.00  0.00      FP4   
ATOM   1239  HA  TRP F  21      23.286 -30.523  17.968  0.00  0.00      FP4   
ATOM   1240  CB  TRP F  21      24.661 -29.558  19.317  0.00  0.00      FP4   
ATOM   1241  HB1 TRP F  21      24.944 -29.621  20.389  0.00  0.00      FP4   
ATOM   1242  HB2 TRP F  21      24.436 -28.476  19.208  0.00  0.00      FP4   
ATOM   1243  CG  TRP F  21      25.978 -30.021  18.636  0.00  0.00      FP4   
ATOM   1244  CD1 TRP F  21      27.183 -30.491  19.129  0.00  0.00      FP4   
ATOM   1245  HD1 TRP F  21      27.370 -30.942  20.092  0.00  0.00      FP4   
ATOM   1246  NE1 TRP F  21      28.039 -30.550  18.047  0.00  0.00      FP4   
ATOM   1247  HE1 TRP F  21      28.902 -31.006  18.072  0.00  0.00      FP4   
ATOM   1248  CE2 TRP F  21      27.503 -29.927  16.935  0.00  0.00      FP4   
ATOM   1249  CD2 TRP F  21      26.171 -29.631  17.324  0.00  0.00      FP4   
ATOM   1250  CE3 TRP F  21      25.445 -28.922  16.456  0.00  0.00      FP4   
ATOM   1251  HE3 TRP F  21      24.425 -28.610  16.628  0.00  0.00      FP4   
ATOM   1252  CZ3 TRP F  21      25.897 -28.678  15.170  0.00  0.00      FP4   
ATOM   1253  HZ3 TRP F  21      25.284 -28.109  14.486  0.00  0.00      FP4   
ATOM   1254  CZ2 TRP F  21      28.005 -29.572  15.627  0.00  0.00      FP4   
ATOM   1255  HZ2 TRP F  21      29.010 -29.848  15.345  0.00  0.00      FP4   
ATOM   1256  CH2 TRP F  21      27.158 -28.952  14.763  0.00  0.00      FP4   
ATOM   1257  HH2 TRP F  21      27.556 -28.649  13.805  0.00  0.00      FP4   
ATOM   1258  C   TRP F  21      23.820 -31.906  19.456  0.00  0.00      FP4   
ATOM   1259  O   TRP F  21      24.362 -32.671  18.649  0.00  0.00      FP4   
ATOM   1260  N   TYR F  22      23.409 -32.314  20.655  0.00  0.00      FP4   
ATOM   1261  HN  TYR F  22      22.920 -31.633  21.194  0.00  0.00      FP4   
ATOM   1262  CA  TYR F  22      23.692 -33.656  21.178  0.00  0.00      FP4   
ATOM   1263  HA  TYR F  22      24.322 -34.123  20.435  0.00  0.00      FP4   
ATOM   1264  CB  TYR F  22      24.322 -33.868  22.607  0.00  0.00      FP4   
ATOM   1265  HB1 TYR F  22      24.326 -34.942  22.892  0.00  0.00      FP4   
ATOM   1266  HB2 TYR F  22      23.679 -33.412  23.390  0.00  0.00      FP4   
ATOM   1267  CG  TYR F  22      25.688 -33.200  22.764  0.00  0.00      FP4   
ATOM   1268  CD1 TYR F  22      25.813 -31.808  22.715  0.00  0.00      FP4   
ATOM   1269  HD1 TYR F  22      24.970 -31.142  22.603  0.00  0.00      FP4   
ATOM   1270  CE1 TYR F  22      27.023 -31.208  23.045  0.00  0.00      FP4   
ATOM   1271  HE1 TYR F  22      26.991 -30.130  22.996  0.00  0.00      FP4   
ATOM   1272  CZ  TYR F  22      28.196 -31.961  23.239  0.00  0.00      FP4   
ATOM   1273  OH  TYR F  22      29.397 -31.404  23.528  0.00  0.00      FP4   
ATOM   1274  HH  TYR F  22      29.333 -30.520  23.898  0.00  0.00      FP4   
ATOM   1275  CD2 TYR F  22      26.779 -33.936  23.033  0.00  0.00      FP4   
ATOM   1276  HD2 TYR F  22      26.841 -35.009  22.928  0.00  0.00      FP4   
ATOM   1277  CE2 TYR F  22      28.090 -33.362  23.289  0.00  0.00      FP4   
ATOM   1278  HE2 TYR F  22      28.959 -33.996  23.388  0.00  0.00      FP4   
ATOM   1279  C   TYR F  22      22.419 -34.448  21.310  0.00  0.00      FP4   
ATOM   1280  O   TYR F  22      21.446 -33.958  21.820  0.00  0.00      FP4   
ATOM   1281  N   GLY F  23      22.372 -35.672  20.668  0.00  0.00      FP4   
ATOM   1282  HN  GLY F  23      23.179 -36.072  20.240  0.00  0.00      FP4   
ATOM   1283  CA  GLY F  23      21.151 -36.433  20.384  0.00  0.00      FP4   
ATOM   1284  HA1 GLY F  23      20.357 -35.949  20.934  0.00  0.00      FP4   
ATOM   1285  HA2 GLY F  23      21.286 -37.473  20.642  0.00  0.00      FP4   
ATOM   1286  C   GLY F  23      20.824 -36.267  18.878  0.00  0.00      FP4   
ATOM   1287  OT1 GLY F  23      20.789 -37.301  18.138  0.00  0.00      FP4   
ATOM   1288  OT2 GLY F  23      20.604 -35.136  18.306  0.00  0.00      FP4   
ATOM   1289  N   GLY F   1      56.439 -52.975  18.894  0.00  0.00      FP5   
ATOM   1290  HT1 GLY F   1      56.040 -53.931  18.802  0.00  0.00      FP5   
ATOM   1291  HT2 GLY F   1      55.692 -52.294  19.139  0.00  0.00      FP5   
ATOM   1292  HT3 GLY F   1      57.062 -53.070  19.722  0.00  0.00      FP5   
ATOM   1293  CA  GLY F   1      57.325 -52.638  17.754  0.00  0.00      FP5   
ATOM   1294  HA1 GLY F   1      57.731 -53.579  17.410  0.00  0.00      FP5   
ATOM   1295  HA2 GLY F   1      58.091 -51.912  17.984  0.00  0.00      FP5   
ATOM   1296  C   GLY F   1      56.604 -52.131  16.575  0.00  0.00      FP5   
ATOM   1297  O   GLY F   1      55.544 -51.544  16.559  0.00  0.00      FP5   
ATOM   1298  N   LEU F   2      57.207 -52.406  15.458  0.00  0.00      FP5   
ATOM   1299  HN  LEU F   2      57.992 -53.018  15.518  0.00  0.00      FP5   
ATOM   1300  CA  LEU F   2      56.885 -51.993  14.082  0.00  0.00      FP5   
ATOM   1301  HA  LEU F   2      56.796 -50.917  14.080  0.00  0.00      FP5   
ATOM   1302  CB  LEU F   2      58.056 -52.384  13.149  0.00  0.00      FP5   
ATOM   1303  HB1 LEU F   2      58.084 -53.494  13.102  0.00  0.00      FP5   
ATOM   1304  HB2 LEU F   2      59.014 -51.917  13.464  0.00  0.00      FP5   
ATOM   1305  CG  LEU F   2      57.934 -52.002  11.657  0.00  0.00      FP5   
ATOM   1306  HG  LEU F   2      57.052 -52.496  11.196  0.00  0.00      FP5   
ATOM   1307  CD1 LEU F   2      57.592 -50.487  11.513  0.00  0.00      FP5   
ATOM   1308 HD11 LEU F   2      57.374 -50.251  10.449  0.00  0.00      FP5   
ATOM   1309 HD12 LEU F   2      58.459 -49.870  11.832  0.00  0.00      FP5   
ATOM   1310 HD13 LEU F   2      56.744 -50.297  12.206  0.00  0.00      FP5   
ATOM   1311  CD2 LEU F   2      59.194 -52.430  10.856  0.00  0.00      FP5   
ATOM   1312 HD21 LEU F   2      59.469 -53.494  10.690  0.00  0.00      FP5   
ATOM   1313 HD22 LEU F   2      60.069 -52.068  11.437  0.00  0.00      FP5   
ATOM   1314 HD23 LEU F   2      59.209 -51.946   9.856  0.00  0.00      FP5   
ATOM   1315  C   LEU F   2      55.509 -52.582  13.602  0.00  0.00      FP5   
ATOM   1316  O   LEU F   2      54.691 -51.918  12.941  0.00  0.00      FP5   
ATOM   1317  N   PHE F   3      55.338 -53.868  13.942  0.00  0.00      FP5   
ATOM   1318  HN  PHE F   3      56.085 -54.247  14.483  0.00  0.00      FP5   
ATOM   1319  CA  PHE F   3      54.116 -54.605  13.669  0.00  0.00      FP5   
ATOM   1320  HA  PHE F   3      53.745 -54.164  12.756  0.00  0.00      FP5   
ATOM   1321  CB  PHE F   3      54.234 -56.084  13.490  0.00  0.00      FP5   
ATOM   1322  HB1 PHE F   3      53.234 -56.556  13.383  0.00  0.00      FP5   
ATOM   1323  HB2 PHE F   3      54.800 -56.516  14.343  0.00  0.00      FP5   
ATOM   1324  CG  PHE F   3      54.930 -56.377  12.151  0.00  0.00      FP5   
ATOM   1325  CD1 PHE F   3      54.154 -56.654  11.035  0.00  0.00      FP5   
ATOM   1326  HD1 PHE F   3      53.082 -56.526  11.036  0.00  0.00      FP5   
ATOM   1327  CE1 PHE F   3      54.738 -56.908   9.755  0.00  0.00      FP5   
ATOM   1328  HE1 PHE F   3      54.207 -57.035   8.823  0.00  0.00      FP5   
ATOM   1329  CZ  PHE F   3      56.104 -57.093   9.753  0.00  0.00      FP5   
ATOM   1330  HZ  PHE F   3      56.493 -57.448   8.810  0.00  0.00      FP5   
ATOM   1331  CD2 PHE F   3      56.324 -56.480  12.026  0.00  0.00      FP5   
ATOM   1332  HD2 PHE F   3      56.989 -56.266  12.849  0.00  0.00      FP5   
ATOM   1333  CE2 PHE F   3      56.908 -56.765  10.873  0.00  0.00      FP5   
ATOM   1334  HE2 PHE F   3      57.981 -56.803  10.756  0.00  0.00      FP5   
ATOM   1335  C   PHE F   3      52.966 -54.312  14.664  0.00  0.00      FP5   
ATOM   1336  O   PHE F   3      51.840 -54.208  14.251  0.00  0.00      FP5   
ATOM   1337  N   GLY F   4      53.273 -54.001  15.941  0.00  0.00      FP5   
ATOM   1338  HN  GLY F   4      54.164 -54.237  16.321  0.00  0.00      FP5   
ATOM   1339  CA  GLY F   4      52.338 -53.432  16.937  0.00  0.00      FP5   
ATOM   1340  HA1 GLY F   4      52.803 -53.258  17.896  0.00  0.00      FP5   
ATOM   1341  HA2 GLY F   4      51.511 -54.100  17.126  0.00  0.00      FP5   
ATOM   1342  C   GLY F   4      51.685 -52.164  16.667  0.00  0.00      FP5   
ATOM   1343  O   GLY F   4      50.557 -51.992  16.913  0.00  0.00      FP5   
ATOM   1344  N   ALA F   5      52.408 -51.184  16.086  0.00  0.00      FP5   
ATOM   1345  HN  ALA F   5      53.397 -51.308  16.058  0.00  0.00      FP5   
ATOM   1346  CA  ALA F   5      51.914 -49.887  15.705  0.00  0.00      FP5   
ATOM   1347  HA  ALA F   5      51.486 -49.458  16.598  0.00  0.00      FP5   
ATOM   1348  CB  ALA F   5      52.970 -49.158  14.891  0.00  0.00      FP5   
ATOM   1349  HB1 ALA F   5      52.535 -48.253  14.416  0.00  0.00      FP5   
ATOM   1350  HB2 ALA F   5      53.374 -49.712  14.016  0.00  0.00      FP5   
ATOM   1351  HB3 ALA F   5      53.872 -48.891  15.483  0.00  0.00      FP5   
ATOM   1352  C   ALA F   5      50.676 -50.021  14.865  0.00  0.00      FP5   
ATOM   1353  O   ALA F   5      49.559 -49.521  15.215  0.00  0.00      FP5   
ATOM   1354  N   ILE F   6      50.762 -50.799  13.744  0.00  0.00      FP5   
ATOM   1355  HN  ILE F   6      51.502 -51.466  13.710  0.00  0.00      FP5   
ATOM   1356  CA  ILE F   6      49.736 -50.868  12.756  0.00  0.00      FP5   
ATOM   1357  HA  ILE F   6      49.413 -49.905  12.390  0.00  0.00      FP5   
ATOM   1358  CB  ILE F   6      50.248 -51.485  11.485  0.00  0.00      FP5   
ATOM   1359  HB  ILE F   6      51.119 -50.865  11.183  0.00  0.00      FP5   
ATOM   1360  CG2 ILE F   6      50.678 -53.027  11.558  0.00  0.00      FP5   
ATOM   1361 HG21 ILE F   6      51.609 -53.075  12.162  0.00  0.00      FP5   
ATOM   1362 HG22 ILE F   6      50.923 -53.508  10.587  0.00  0.00      FP5   
ATOM   1363 HG23 ILE F   6      49.889 -53.585  12.106  0.00  0.00      FP5   
ATOM   1364  CG1 ILE F   6      49.293 -51.357  10.276  0.00  0.00      FP5   
ATOM   1365 HG11 ILE F   6      48.307 -51.814  10.504  0.00  0.00      FP5   
ATOM   1366 HG12 ILE F   6      49.816 -51.956   9.500  0.00  0.00      FP5   
ATOM   1367  CD  ILE F   6      49.123 -49.904   9.858  0.00  0.00      FP5   
ATOM   1368  HD1 ILE F   6      48.419 -49.474  10.602  0.00  0.00      FP5   
ATOM   1369  HD2 ILE F   6      48.566 -49.732   8.912  0.00  0.00      FP5   
ATOM   1370  HD3 ILE F   6      50.046 -49.287   9.823  0.00  0.00      FP5   
ATOM   1371  C   ILE F   6      48.585 -51.624  13.271  0.00  0.00      FP5   
ATOM   1372  O   ILE F   6      47.439 -51.219  12.927  0.00  0.00      FP5   
ATOM   1373  N   ALA F   7      48.745 -52.683  14.028  0.00  0.00      FP5   
ATOM   1374  HN  ALA F   7      49.611 -53.178  14.049  0.00  0.00      FP5   
ATOM   1375  CA  ALA F   7      47.616 -53.413  14.611  0.00  0.00      FP5   
ATOM   1376  HA  ALA F   7      46.889 -53.587  13.831  0.00  0.00      FP5   
ATOM   1377  CB  ALA F   7      48.177 -54.607  15.372  0.00  0.00      FP5   
ATOM   1378  HB1 ALA F   7      47.407 -55.247  15.854  0.00  0.00      FP5   
ATOM   1379  HB2 ALA F   7      48.819 -54.140  16.149  0.00  0.00      FP5   
ATOM   1380  HB3 ALA F   7      48.827 -55.160  14.661  0.00  0.00      FP5   
ATOM   1381  C   ALA F   7      46.935 -52.518  15.561  0.00  0.00      FP5   
ATOM   1382  O   ALA F   7      45.720 -52.383  15.723  0.00  0.00      FP5   
ATOM   1383  N   GLY F   8      47.755 -51.762  16.350  0.00  0.00      FP5   
ATOM   1384  HN  GLY F   8      48.739 -51.864  16.224  0.00  0.00      FP5   
ATOM   1385  CA  GLY F   8      47.338 -50.852  17.382  0.00  0.00      FP5   
ATOM   1386  HA1 GLY F   8      48.143 -50.369  17.916  0.00  0.00      FP5   
ATOM   1387  HA2 GLY F   8      46.780 -51.326  18.176  0.00  0.00      FP5   
ATOM   1388  C   GLY F   8      46.583 -49.599  16.977  0.00  0.00      FP5   
ATOM   1389  O   GLY F   8      45.813 -49.111  17.786  0.00  0.00      FP5   
ATOM   1390  N   PHE F   9      46.768 -49.102  15.780  0.00  0.00      FP5   
ATOM   1391  HN  PHE F   9      47.557 -49.446  15.277  0.00  0.00      FP5   
ATOM   1392  CA  PHE F   9      45.873 -48.084  15.141  0.00  0.00      FP5   
ATOM   1393  HA  PHE F   9      45.773 -47.299  15.876  0.00  0.00      FP5   
ATOM   1394  CB  PHE F   9      46.587 -47.667  13.888  0.00  0.00      FP5   
ATOM   1395  HB1 PHE F   9      46.565 -48.529  13.188  0.00  0.00      FP5   
ATOM   1396  HB2 PHE F   9      47.672 -47.548  14.094  0.00  0.00      FP5   
ATOM   1397  CG  PHE F   9      45.969 -46.501  13.226  0.00  0.00      FP5   
ATOM   1398  CD1 PHE F   9      45.143 -46.608  12.067  0.00  0.00      FP5   
ATOM   1399  HD1 PHE F   9      45.005 -47.569  11.593  0.00  0.00      FP5   
ATOM   1400  CE1 PHE F   9      44.524 -45.441  11.543  0.00  0.00      FP5   
ATOM   1401  HE1 PHE F   9      43.944 -45.572  10.641  0.00  0.00      FP5   
ATOM   1402  CZ  PHE F   9      44.664 -44.190  12.109  0.00  0.00      FP5   
ATOM   1403  HZ  PHE F   9      44.207 -43.326  11.649  0.00  0.00      FP5   
ATOM   1404  CD2 PHE F   9      46.061 -45.214  13.838  0.00  0.00      FP5   
ATOM   1405  HD2 PHE F   9      46.689 -45.003  14.691  0.00  0.00      FP5   
ATOM   1406  CE2 PHE F   9      45.425 -44.079  13.262  0.00  0.00      FP5   
ATOM   1407  HE2 PHE F   9      45.395 -43.128  13.773  0.00  0.00      FP5   
ATOM   1408  C   PHE F   9      44.460 -48.633  14.934  0.00  0.00      FP5   
ATOM   1409  O   PHE F   9      43.443 -47.902  15.141  0.00  0.00      FP5   
ATOM   1410  N   ILE F  10      44.345 -49.948  14.527  0.00  0.00      FP5   
ATOM   1411  HN  ILE F  10      45.086 -50.583  14.321  0.00  0.00      FP5   
ATOM   1412  CA  ILE F  10      42.976 -50.479  14.354  0.00  0.00      FP5   
ATOM   1413  HA  ILE F  10      42.369 -49.793  13.782  0.00  0.00      FP5   
ATOM   1414  CB  ILE F  10      42.980 -51.759  13.487  0.00  0.00      FP5   
ATOM   1415  HB  ILE F  10      43.525 -52.496  14.115  0.00  0.00      FP5   
ATOM   1416  CG2 ILE F  10      41.515 -52.122  13.223  0.00  0.00      FP5   
ATOM   1417 HG21 ILE F  10      40.963 -51.330  12.673  0.00  0.00      FP5   
ATOM   1418 HG22 ILE F  10      40.934 -52.405  14.127  0.00  0.00      FP5   
ATOM   1419 HG23 ILE F  10      41.504 -53.137  12.772  0.00  0.00      FP5   
ATOM   1420  CG1 ILE F  10      43.808 -51.405  12.169  0.00  0.00      FP5   
ATOM   1421 HG11 ILE F  10      43.760 -52.265  11.467  0.00  0.00      FP5   
ATOM   1422 HG12 ILE F  10      44.843 -51.224  12.528  0.00  0.00      FP5   
ATOM   1423  CD  ILE F  10      43.299 -50.239  11.341  0.00  0.00      FP5   
ATOM   1424  HD1 ILE F  10      43.971 -50.130  10.464  0.00  0.00      FP5   
ATOM   1425  HD2 ILE F  10      43.146 -49.220  11.757  0.00  0.00      FP5   
ATOM   1426  HD3 ILE F  10      42.367 -50.608  10.862  0.00  0.00      FP5   
ATOM   1427  C   ILE F  10      42.202 -50.727  15.648  0.00  0.00      FP5   
ATOM   1428  O   ILE F  10      41.016 -50.484  15.774  0.00  0.00      FP5   
ATOM   1429  N   GLU F  11      42.920 -51.112  16.745  0.00  0.00      FP5   
ATOM   1430  HN  GLU F  11      43.884 -51.353  16.660  0.00  0.00      FP5   
ATOM   1431  CA  GLU F  11      42.410 -51.088  18.104  0.00  0.00      FP5   
ATOM   1432  HA  GLU F  11      41.449 -51.580  18.107  0.00  0.00      FP5   
ATOM   1433  CB  GLU F  11      43.404 -51.934  19.008  0.00  0.00      FP5   
ATOM   1434  HB1 GLU F  11      43.018 -51.716  20.027  0.00  0.00      FP5   
ATOM   1435  HB2 GLU F  11      44.418 -51.480  18.976  0.00  0.00      FP5   
ATOM   1436  CG  GLU F  11      43.528 -53.455  18.788  0.00  0.00      FP5   
ATOM   1437  HG1 GLU F  11      44.143 -53.718  17.901  0.00  0.00      FP5   
ATOM   1438  HG2 GLU F  11      42.528 -53.869  18.537  0.00  0.00      FP5   
ATOM   1439  CD  GLU F  11      44.010 -54.202  19.984  0.00  0.00      FP5   
ATOM   1440  OE1 GLU F  11      44.889 -55.077  19.824  0.00  0.00      FP5   
ATOM   1441  OE2 GLU F  11      43.464 -53.989  21.146  0.00  0.00      FP5   
ATOM   1442  C   GLU F  11      42.174 -49.824  18.787  0.00  0.00      FP5   
ATOM   1443  O   GLU F  11      41.149 -49.603  19.438  0.00  0.00      FP5   
ATOM   1444  N   GLY F  12      43.092 -48.827  18.731  0.00  0.00      FP5   
ATOM   1445  HN  GLY F  12      44.006 -49.044  18.397  0.00  0.00      FP5   
ATOM   1446  CA  GLY F  12      42.955 -47.592  19.535  0.00  0.00      FP5   
ATOM   1447  HA1 GLY F  12      43.709 -47.587  20.308  0.00  0.00      FP5   
ATOM   1448  HA2 GLY F  12      41.944 -47.493  19.899  0.00  0.00      FP5   
ATOM   1449  C   GLY F  12      43.327 -46.347  18.800  0.00  0.00      FP5   
ATOM   1450  O   GLY F  12      43.673 -45.370  19.462  0.00  0.00      FP5   
ATOM   1451  N   GLY F  13      43.330 -46.243  17.518  0.00  0.00      FP5   
ATOM   1452  HN  GLY F  13      43.173 -47.033  16.929  0.00  0.00      FP5   
ATOM   1453  CA  GLY F  13      43.815 -44.995  16.961  0.00  0.00      FP5   
ATOM   1454  HA1 GLY F  13      43.188 -44.256  17.437  0.00  0.00      FP5   
ATOM   1455  HA2 GLY F  13      43.630 -45.066  15.900  0.00  0.00      FP5   
ATOM   1456  C   GLY F  13      45.257 -44.621  17.270  0.00  0.00      FP5   
ATOM   1457  O   GLY F  13      46.198 -45.482  17.372  0.00  0.00      FP5   
ATOM   1458  N   TRP F  14      45.440 -43.266  17.306  0.00  0.00      FP5   
ATOM   1459  HN  TRP F  14      44.762 -42.611  16.982  0.00  0.00      FP5   
ATOM   1460  CA  TRP F  14      46.721 -42.698  17.387  0.00  0.00      FP5   
ATOM   1461  HA  TRP F  14      47.325 -43.137  16.607  0.00  0.00      FP5   
ATOM   1462  CB  TRP F  14      46.404 -41.257  17.103  0.00  0.00      FP5   
ATOM   1463  HB1 TRP F  14      45.495 -40.905  17.636  0.00  0.00      FP5   
ATOM   1464  HB2 TRP F  14      46.109 -41.109  16.042  0.00  0.00      FP5   
ATOM   1465  CG  TRP F  14      47.541 -40.272  17.252  0.00  0.00      FP5   
ATOM   1466  CD1 TRP F  14      47.507 -39.126  18.107  0.00  0.00      FP5   
ATOM   1467  HD1 TRP F  14      46.708 -38.979  18.819  0.00  0.00      FP5   
ATOM   1468  NE1 TRP F  14      48.580 -38.336  17.955  0.00  0.00      FP5   
ATOM   1469  HE1 TRP F  14      48.777 -37.468  18.357  0.00  0.00      FP5   
ATOM   1470  CE2 TRP F  14      49.408 -38.961  17.118  0.00  0.00      FP5   
ATOM   1471  CD2 TRP F  14      48.857 -40.179  16.688  0.00  0.00      FP5   
ATOM   1472  CE3 TRP F  14      49.663 -41.096  15.946  0.00  0.00      FP5   
ATOM   1473  HE3 TRP F  14      49.303 -42.077  15.675  0.00  0.00      FP5   
ATOM   1474  CZ3 TRP F  14      50.958 -40.660  15.541  0.00  0.00      FP5   
ATOM   1475  HZ3 TRP F  14      51.605 -41.194  14.861  0.00  0.00      FP5   
ATOM   1476  CZ2 TRP F  14      50.668 -38.485  16.602  0.00  0.00      FP5   
ATOM   1477  HZ2 TRP F  14      51.015 -37.486  16.821  0.00  0.00      FP5   
ATOM   1478  CH2 TRP F  14      51.439 -39.393  15.890  0.00  0.00      FP5   
ATOM   1479  HH2 TRP F  14      52.468 -39.194  15.630  0.00  0.00      FP5   
ATOM   1480  C   TRP F  14      47.395 -43.013  18.721  0.00  0.00      FP5   
ATOM   1481  O   TRP F  14      48.570 -43.373  18.721  0.00  0.00      FP5   
ATOM   1482  N   THR F  15      46.646 -42.970  19.897  0.00  0.00      FP5   
ATOM   1483  HN  THR F  15      45.713 -42.619  19.895  0.00  0.00      FP5   
ATOM   1484  CA  THR F  15      47.266 -43.459  21.134  0.00  0.00      FP5   
ATOM   1485  HA  THR F  15      48.186 -42.973  21.424  0.00  0.00      FP5   
ATOM   1486  CB  THR F  15      46.548 -43.046  22.437  0.00  0.00      FP5   
ATOM   1487  HB  THR F  15      45.729 -43.764  22.655  0.00  0.00      FP5   
ATOM   1488  OG1 THR F  15      45.989 -41.762  22.378  0.00  0.00      FP5   
ATOM   1489  HG1 THR F  15      45.315 -41.815  21.697  0.00  0.00      FP5   
ATOM   1490  CG2 THR F  15      47.482 -43.001  23.689  0.00  0.00      FP5   
ATOM   1491 HG21 THR F  15      48.314 -42.301  23.460  0.00  0.00      FP5   
ATOM   1492 HG22 THR F  15      47.956 -43.978  23.924  0.00  0.00      FP5   
ATOM   1493 HG23 THR F  15      46.920 -42.691  24.596  0.00  0.00      FP5   
ATOM   1494  C   THR F  15      47.644 -44.954  21.208  0.00  0.00      FP5   
ATOM   1495  O   THR F  15      48.681 -45.399  21.766  0.00  0.00      FP5   
ATOM   1496  N   GLY F  16      46.838 -45.782  20.557  0.00  0.00      FP5   
ATOM   1497  HN  GLY F  16      46.072 -45.293  20.147  0.00  0.00      FP5   
ATOM   1498  CA  GLY F  16      47.078 -47.210  20.305  0.00  0.00      FP5   
ATOM   1499  HA1 GLY F  16      46.161 -47.672  19.969  0.00  0.00      FP5   
ATOM   1500  HA2 GLY F  16      47.337 -47.678  21.243  0.00  0.00      FP5   
ATOM   1501  C   GLY F  16      48.272 -47.473  19.420  0.00  0.00      FP5   
ATOM   1502  O   GLY F  16      49.133 -48.275  19.603  0.00  0.00      FP5   
ATOM   1503  N   MET F  17      48.483 -46.719  18.340  0.00  0.00      FP5   
ATOM   1504  HN  MET F  17      47.799 -46.071  18.015  0.00  0.00      FP5   
ATOM   1505  CA  MET F  17      49.714 -46.863  17.532  0.00  0.00      FP5   
ATOM   1506  HA  MET F  17      49.799 -47.875  17.166  0.00  0.00      FP5   
ATOM   1507  CB  MET F  17      49.618 -45.923  16.309  0.00  0.00      FP5   
ATOM   1508  HB1 MET F  17      49.253 -44.929  16.645  0.00  0.00      FP5   
ATOM   1509  HB2 MET F  17      48.850 -46.350  15.630  0.00  0.00      FP5   
ATOM   1510  CG  MET F  17      50.896 -45.551  15.478  0.00  0.00      FP5   
ATOM   1511  HG1 MET F  17      51.524 -46.414  15.170  0.00  0.00      FP5   
ATOM   1512  HG2 MET F  17      51.523 -44.918  16.142  0.00  0.00      FP5   
ATOM   1513  SD  MET F  17      50.475 -44.689  13.905  0.00  0.00      FP5   
ATOM   1514  CE  MET F  17      50.042 -46.082  12.876  0.00  0.00      FP5   
ATOM   1515  HE1 MET F  17      50.791 -46.894  12.992  0.00  0.00      FP5   
ATOM   1516  HE2 MET F  17      50.113 -45.735  11.823  0.00  0.00      FP5   
ATOM   1517  HE3 MET F  17      49.008 -46.419  13.103  0.00  0.00      FP5   
ATOM   1518  C   MET F  17      51.084 -46.583  18.250  0.00  0.00      FP5   
ATOM   1519  O   MET F  17      52.112 -47.292  18.182  0.00  0.00      FP5   
ATOM   1520  N   ILE F  18      51.101 -45.485  19.073  0.00  0.00      FP5   
ATOM   1521  HN  ILE F  18      50.351 -44.829  19.099  0.00  0.00      FP5   
ATOM   1522  CA  ILE F  18      52.263 -45.104  19.880  0.00  0.00      FP5   
ATOM   1523  HA  ILE F  18      53.062 -45.055  19.156  0.00  0.00      FP5   
ATOM   1524  CB  ILE F  18      52.060 -43.632  20.385  0.00  0.00      FP5   
ATOM   1525  HB  ILE F  18      51.843 -43.002  19.496  0.00  0.00      FP5   
ATOM   1526  CG2 ILE F  18      50.955 -43.519  21.309  0.00  0.00      FP5   
ATOM   1527 HG21 ILE F  18      50.880 -42.454  21.618  0.00  0.00      FP5   
ATOM   1528 HG22 ILE F  18      50.892 -44.165  22.210  0.00  0.00      FP5   
ATOM   1529 HG23 ILE F  18      50.032 -43.664  20.707  0.00  0.00      FP5   
ATOM   1530  CG1 ILE F  18      53.350 -43.023  21.036  0.00  0.00      FP5   
ATOM   1531 HG11 ILE F  18      54.234 -43.158  20.377  0.00  0.00      FP5   
ATOM   1532 HG12 ILE F  18      53.580 -43.385  22.061  0.00  0.00      FP5   
ATOM   1533  CD  ILE F  18      53.258 -41.503  21.260  0.00  0.00      FP5   
ATOM   1534  HD1 ILE F  18      54.283 -41.199  21.562  0.00  0.00      FP5   
ATOM   1535  HD2 ILE F  18      52.575 -41.275  22.107  0.00  0.00      FP5   
ATOM   1536  HD3 ILE F  18      52.940 -40.950  20.350  0.00  0.00      FP5   
ATOM   1537  C   ILE F  18      52.763 -46.044  20.944  0.00  0.00      FP5   
ATOM   1538  O   ILE F  18      53.917 -46.408  20.911  0.00  0.00      FP5   
ATOM   1539  N   ASP F  19      51.849 -46.590  21.775  0.00  0.00      FP5   
ATOM   1540  HN  ASP F  19      50.877 -46.377  21.720  0.00  0.00      FP5   
ATOM   1541  CA  ASP F  19      52.172 -47.688  22.641  0.00  0.00      FP5   
ATOM   1542  HA  ASP F  19      53.054 -47.466  23.222  0.00  0.00      FP5   
ATOM   1543  CB  ASP F  19      50.958 -47.862  23.600  0.00  0.00      FP5   
ATOM   1544  HB1 ASP F  19      49.989 -47.833  23.059  0.00  0.00      FP5   
ATOM   1545  HB2 ASP F  19      50.947 -46.973  24.266  0.00  0.00      FP5   
ATOM   1546  CG  ASP F  19      50.816 -49.097  24.428  0.00  0.00      FP5   
ATOM   1547  OD1 ASP F  19      49.784 -49.806  24.360  0.00  0.00      FP5   
ATOM   1548  OD2 ASP F  19      51.674 -49.367  25.291  0.00  0.00      FP5   
ATOM   1549  C   ASP F  19      52.520 -49.004  22.000  0.00  0.00      FP5   
ATOM   1550  O   ASP F  19      53.372 -49.711  22.590  0.00  0.00      FP5   
ATOM   1551  N   GLY F  20      51.893 -49.297  20.889  0.00  0.00      FP5   
ATOM   1552  HN  GLY F  20      51.110 -48.761  20.581  0.00  0.00      FP5   
ATOM   1553  CA  GLY F  20      52.263 -50.472  20.110  0.00  0.00      FP5   
ATOM   1554  HA1 GLY F  20      51.568 -50.694  19.313  0.00  0.00      FP5   
ATOM   1555  HA2 GLY F  20      52.190 -51.277  20.826  0.00  0.00      FP5   
ATOM   1556  C   GLY F  20      53.593 -50.382  19.497  0.00  0.00      FP5   
ATOM   1557  O   GLY F  20      54.325 -51.331  19.470  0.00  0.00      FP5   
ATOM   1558  N   TRP F  21      53.893 -49.175  19.000  0.00  0.00      FP5   
ATOM   1559  HN  TRP F  21      53.195 -48.463  18.997  0.00  0.00      FP5   
ATOM   1560  CA  TRP F  21      55.262 -48.943  18.495  0.00  0.00      FP5   
ATOM   1561  HA  TRP F  21      55.451 -49.580  17.644  0.00  0.00      FP5   
ATOM   1562  CB  TRP F  21      55.327 -47.487  18.111  0.00  0.00      FP5   
ATOM   1563  HB1 TRP F  21      54.814 -46.836  18.852  0.00  0.00      FP5   
ATOM   1564  HB2 TRP F  21      54.782 -47.290  17.164  0.00  0.00      FP5   
ATOM   1565  CG  TRP F  21      56.699 -46.978  17.865  0.00  0.00      FP5   
ATOM   1566  CD1 TRP F  21      57.338 -46.099  18.647  0.00  0.00      FP5   
ATOM   1567  HD1 TRP F  21      56.851 -45.639  19.494  0.00  0.00      FP5   
ATOM   1568  NE1 TRP F  21      58.593 -45.839  18.069  0.00  0.00      FP5   
ATOM   1569  HE1 TRP F  21      59.444 -45.468  18.368  0.00  0.00      FP5   
ATOM   1570  CE2 TRP F  21      58.781 -46.628  17.010  0.00  0.00      FP5   
ATOM   1571  CD2 TRP F  21      57.587 -47.390  16.832  0.00  0.00      FP5   
ATOM   1572  CE3 TRP F  21      57.506 -48.248  15.785  0.00  0.00      FP5   
ATOM   1573  HE3 TRP F  21      56.691 -48.927  15.582  0.00  0.00      FP5   
ATOM   1574  CZ3 TRP F  21      58.617 -48.495  15.024  0.00  0.00      FP5   
ATOM   1575  HZ3 TRP F  21      58.549 -49.263  14.268  0.00  0.00      FP5   
ATOM   1576  CZ2 TRP F  21      59.883 -46.846  16.171  0.00  0.00      FP5   
ATOM   1577  HZ2 TRP F  21      60.812 -46.299  16.227  0.00  0.00      FP5   
ATOM   1578  CH2 TRP F  21      59.840 -47.818  15.167  0.00  0.00      FP5   
ATOM   1579  HH2 TRP F  21      60.673 -48.001  14.504  0.00  0.00      FP5   
ATOM   1580  C   TRP F  21      56.346 -49.137  19.611  0.00  0.00      FP5   
ATOM   1581  O   TRP F  21      57.392 -49.833  19.415  0.00  0.00      FP5   
ATOM   1582  N   TYR F  22      56.184 -48.622  20.819  0.00  0.00      FP5   
ATOM   1583  HN  TYR F  22      55.367 -48.053  20.764  0.00  0.00      FP5   
ATOM   1584  CA  TYR F  22      57.019 -48.753  22.006  0.00  0.00      FP5   
ATOM   1585  HA  TYR F  22      58.068 -48.753  21.748  0.00  0.00      FP5   
ATOM   1586  CB  TYR F  22      56.749 -47.563  22.974  0.00  0.00      FP5   
ATOM   1587  HB1 TYR F  22      57.202 -47.661  23.983  0.00  0.00      FP5   
ATOM   1588  HB2 TYR F  22      55.657 -47.514  23.175  0.00  0.00      FP5   
ATOM   1589  CG  TYR F  22      57.042 -46.215  22.367  0.00  0.00      FP5   
ATOM   1590  CD1 TYR F  22      56.165 -45.089  22.551  0.00  0.00      FP5   
ATOM   1591  HD1 TYR F  22      55.212 -45.235  23.039  0.00  0.00      FP5   
ATOM   1592  CE1 TYR F  22      56.580 -43.895  22.164  0.00  0.00      FP5   
ATOM   1593  HE1 TYR F  22      55.903 -43.093  22.421  0.00  0.00      FP5   
ATOM   1594  CZ  TYR F  22      57.798 -43.655  21.537  0.00  0.00      FP5   
ATOM   1595  OH  TYR F  22      58.017 -42.317  21.231  0.00  0.00      FP5   
ATOM   1596  HH  TYR F  22      58.891 -42.157  20.866  0.00  0.00      FP5   
ATOM   1597  CD2 TYR F  22      58.323 -45.961  21.793  0.00  0.00      FP5   
ATOM   1598  HD2 TYR F  22      59.013 -46.785  21.695  0.00  0.00      FP5   
ATOM   1599  CE2 TYR F  22      58.714 -44.704  21.383  0.00  0.00      FP5   
ATOM   1600  HE2 TYR F  22      59.677 -44.598  20.905  0.00  0.00      FP5   
ATOM   1601  C   TYR F  22      56.701 -50.017  22.719  0.00  0.00      FP5   
ATOM   1602  O   TYR F  22      56.116 -49.974  23.820  0.00  0.00      FP5   
ATOM   1603  N   GLY F  23      56.967 -51.155  22.106  0.00  0.00      FP5   
ATOM   1604  HN  GLY F  23      57.327 -51.238  21.179  0.00  0.00      FP5   
ATOM   1605  CA  GLY F  23      56.621 -52.550  22.502  0.00  0.00      FP5   
ATOM   1606  HA1 GLY F  23      55.699 -52.876  22.044  0.00  0.00      FP5   
ATOM   1607  HA2 GLY F  23      56.492 -52.559  23.574  0.00  0.00      FP5   
ATOM   1608  C   GLY F  23      57.671 -53.568  22.125  0.00  0.00      FP5   
ATOM   1609  OT1 GLY F  23      58.147 -53.583  20.977  0.00  0.00      FP5   
ATOM   1610  OT2 GLY F  23      58.002 -54.390  23.003  0.00  0.00      FP5   
ATOM   1611  N   GLY F   1     -20.778  26.263  18.457  0.00  0.00      FP6   
ATOM   1612  HT1 GLY F   1     -21.675  25.739  18.509  0.00  0.00      FP6   
ATOM   1613  HT2 GLY F   1     -20.762  26.882  19.292  0.00  0.00      FP6   
ATOM   1614  HT3 GLY F   1     -20.018  25.555  18.412  0.00  0.00      FP6   
ATOM   1615  CA  GLY F   1     -20.623  26.934  17.130  0.00  0.00      FP6   
ATOM   1616  HA1 GLY F   1     -19.573  27.073  16.922  0.00  0.00      FP6   
ATOM   1617  HA2 GLY F   1     -21.116  27.893  17.182  0.00  0.00      FP6   
ATOM   1618  C   GLY F   1     -21.244  26.263  15.947  0.00  0.00      FP6   
ATOM   1619  O   GLY F   1     -21.968  25.298  16.075  0.00  0.00      FP6   
ATOM   1620  N   LEU F   2     -20.867  26.612  14.735  0.00  0.00      FP6   
ATOM   1621  HN  LEU F   2     -20.235  27.350  14.512  0.00  0.00      FP6   
ATOM   1622  CA  LEU F   2     -21.254  26.010  13.472  0.00  0.00      FP6   
ATOM   1623  HA  LEU F   2     -22.321  26.117  13.347  0.00  0.00      FP6   
ATOM   1624  CB  LEU F   2     -20.732  26.809  12.261  0.00  0.00      FP6   
ATOM   1625  HB1 LEU F   2     -19.691  27.072  12.547  0.00  0.00      FP6   
ATOM   1626  HB2 LEU F   2     -21.308  27.752  12.145  0.00  0.00      FP6   
ATOM   1627  CG  LEU F   2     -20.489  26.155  10.828  0.00  0.00      FP6   
ATOM   1628  HG  LEU F   2     -19.978  25.169  10.831  0.00  0.00      FP6   
ATOM   1629  CD1 LEU F   2     -21.812  25.929  10.204  0.00  0.00      FP6   
ATOM   1630 HD11 LEU F   2     -21.646  25.497   9.194  0.00  0.00      FP6   
ATOM   1631 HD12 LEU F   2     -22.427  26.835  10.017  0.00  0.00      FP6   
ATOM   1632 HD13 LEU F   2     -22.349  25.147  10.782  0.00  0.00      FP6   
ATOM   1633  CD2 LEU F   2     -19.639  27.213  10.032  0.00  0.00      FP6   
ATOM   1634 HD21 LEU F   2     -19.244  26.631   9.172  0.00  0.00      FP6   
ATOM   1635 HD22 LEU F   2     -18.784  27.477  10.691  0.00  0.00      FP6   
ATOM   1636 HD23 LEU F   2     -20.083  28.155   9.647  0.00  0.00      FP6   
ATOM   1637  C   LEU F   2     -21.012  24.557  13.284  0.00  0.00      FP6   
ATOM   1638  O   LEU F   2     -21.893  23.774  13.158  0.00  0.00      FP6   
ATOM   1639  N   PHE F   3     -19.801  24.078  13.334  0.00  0.00      FP6   
ATOM   1640  HN  PHE F   3     -19.057  24.699  13.569  0.00  0.00      FP6   
ATOM   1641  CA  PHE F   3     -19.413  22.688  13.387  0.00  0.00      FP6   
ATOM   1642  HA  PHE F   3     -19.949  22.216  12.576  0.00  0.00      FP6   
ATOM   1643  CB  PHE F   3     -17.969  22.384  13.282  0.00  0.00      FP6   
ATOM   1644  HB1 PHE F   3     -17.876  21.282  13.392  0.00  0.00      FP6   
ATOM   1645  HB2 PHE F   3     -17.366  22.872  14.077  0.00  0.00      FP6   
ATOM   1646  CG  PHE F   3     -17.468  22.829  11.931  0.00  0.00      FP6   
ATOM   1647  CD1 PHE F   3     -17.575  21.970  10.837  0.00  0.00      FP6   
ATOM   1648  HD1 PHE F   3     -17.980  20.976  10.952  0.00  0.00      FP6   
ATOM   1649  CE1 PHE F   3     -17.101  22.256   9.513  0.00  0.00      FP6   
ATOM   1650  HE1 PHE F   3     -17.085  21.455   8.789  0.00  0.00      FP6   
ATOM   1651  CZ  PHE F   3     -16.490  23.514   9.332  0.00  0.00      FP6   
ATOM   1652  HZ  PHE F   3     -16.046  23.904   8.428  0.00  0.00      FP6   
ATOM   1653  CD2 PHE F   3     -16.921  24.102  11.706  0.00  0.00      FP6   
ATOM   1654  HD2 PHE F   3     -16.874  24.890  12.444  0.00  0.00      FP6   
ATOM   1655  CE2 PHE F   3     -16.478  24.468  10.424  0.00  0.00      FP6   
ATOM   1656  HE2 PHE F   3     -16.096  25.451  10.189  0.00  0.00      FP6   
ATOM   1657  C   PHE F   3     -19.885  21.985  14.747  0.00  0.00      FP6   
ATOM   1658  O   PHE F   3     -20.363  20.842  14.735  0.00  0.00      FP6   
ATOM   1659  N   GLY F   4     -19.836  22.800  15.837  0.00  0.00      FP6   
ATOM   1660  HN  GLY F   4     -19.424  23.707  15.871  0.00  0.00      FP6   
ATOM   1661  CA  GLY F   4     -20.597  22.400  17.048  0.00  0.00      FP6   
ATOM   1662  HA1 GLY F   4     -20.607  23.283  17.671  0.00  0.00      FP6   
ATOM   1663  HA2 GLY F   4     -20.190  21.510  17.504  0.00  0.00      FP6   
ATOM   1664  C   GLY F   4     -22.083  22.153  16.875  0.00  0.00      FP6   
ATOM   1665  O   GLY F   4     -22.632  21.358  17.661  0.00  0.00      FP6   
ATOM   1666  N   ALA F   5     -22.845  22.750  15.930  0.00  0.00      FP6   
ATOM   1667  HN  ALA F   5     -22.346  23.449  15.424  0.00  0.00      FP6   
ATOM   1668  CA  ALA F   5     -24.198  22.525  15.534  0.00  0.00      FP6   
ATOM   1669  HA  ALA F   5     -24.899  22.479  16.354  0.00  0.00      FP6   
ATOM   1670  CB  ALA F   5     -24.744  23.773  14.750  0.00  0.00      FP6   
ATOM   1671  HB1 ALA F   5     -24.590  24.722  15.306  0.00  0.00      FP6   
ATOM   1672  HB2 ALA F   5     -25.829  23.804  14.513  0.00  0.00      FP6   
ATOM   1673  HB3 ALA F   5     -24.203  23.835  13.782  0.00  0.00      FP6   
ATOM   1674  C   ALA F   5     -24.324  21.167  14.879  0.00  0.00      FP6   
ATOM   1675  O   ALA F   5     -25.234  20.411  15.226  0.00  0.00      FP6   
ATOM   1676  N   ILE F   6     -23.485  20.899  13.895  0.00  0.00      FP6   
ATOM   1677  HN  ILE F   6     -23.037  21.646  13.410  0.00  0.00      FP6   
ATOM   1678  CA  ILE F   6     -23.284  19.649  13.276  0.00  0.00      FP6   
ATOM   1679  HA  ILE F   6     -24.186  19.269  12.821  0.00  0.00      FP6   
ATOM   1680  CB  ILE F   6     -22.317  19.825  12.137  0.00  0.00      FP6   
ATOM   1681  HB  ILE F   6     -21.428  20.397  12.480  0.00  0.00      FP6   
ATOM   1682  CG2 ILE F   6     -21.763  18.541  11.525  0.00  0.00      FP6   
ATOM   1683 HG21 ILE F   6     -21.609  17.808  12.347  0.00  0.00      FP6   
ATOM   1684 HG22 ILE F   6     -20.776  18.700  11.041  0.00  0.00      FP6   
ATOM   1685 HG23 ILE F   6     -22.493  17.964  10.918  0.00  0.00      FP6   
ATOM   1686  CG1 ILE F   6     -22.956  20.697  11.039  0.00  0.00      FP6   
ATOM   1687 HG11 ILE F   6     -23.725  21.389  11.445  0.00  0.00      FP6   
ATOM   1688 HG12 ILE F   6     -23.448  20.046  10.285  0.00  0.00      FP6   
ATOM   1689  CD  ILE F   6     -21.911  21.582  10.364  0.00  0.00      FP6   
ATOM   1690  HD1 ILE F   6     -21.065  20.933  10.051  0.00  0.00      FP6   
ATOM   1691  HD2 ILE F   6     -21.439  22.279  11.090  0.00  0.00      FP6   
ATOM   1692  HD3 ILE F   6     -22.344  22.168   9.525  0.00  0.00      FP6   
ATOM   1693  C   ILE F   6     -23.065  18.507  14.232  0.00  0.00      FP6   
ATOM   1694  O   ILE F   6     -23.756  17.517  14.200  0.00  0.00      FP6   
ATOM   1695  N   ALA F   7     -22.323  18.814  15.320  0.00  0.00      FP6   
ATOM   1696  HN  ALA F   7     -22.040  19.758  15.468  0.00  0.00      FP6   
ATOM   1697  CA  ALA F   7     -22.151  17.884  16.471  0.00  0.00      FP6   
ATOM   1698  HA  ALA F   7     -22.014  16.875  16.112  0.00  0.00      FP6   
ATOM   1699  CB  ALA F   7     -20.979  18.352  17.354  0.00  0.00      FP6   
ATOM   1700  HB1 ALA F   7     -20.032  18.327  16.774  0.00  0.00      FP6   
ATOM   1701  HB2 ALA F   7     -20.928  17.675  18.235  0.00  0.00      FP6   
ATOM   1702  HB3 ALA F   7     -21.119  19.406  17.674  0.00  0.00      FP6   
ATOM   1703  C   ALA F   7     -23.302  17.851  17.424  0.00  0.00      FP6   
ATOM   1704  O   ALA F   7     -23.450  16.851  18.161  0.00  0.00      FP6   
ATOM   1705  N   GLY F   8     -24.138  18.886  17.428  0.00  0.00      FP6   
ATOM   1706  HN  GLY F   8     -23.829  19.646  16.862  0.00  0.00      FP6   
ATOM   1707  CA  GLY F   8     -25.346  18.958  18.266  0.00  0.00      FP6   
ATOM   1708  HA1 GLY F   8     -25.676  19.986  18.257  0.00  0.00      FP6   
ATOM   1709  HA2 GLY F   8     -24.984  18.665  19.240  0.00  0.00      FP6   
ATOM   1710  C   GLY F   8     -26.507  18.193  17.677  0.00  0.00      FP6   
ATOM   1711  O   GLY F   8     -27.421  17.736  18.366  0.00  0.00      FP6   
ATOM   1712  N   PHE F   9     -26.466  18.146  16.289  0.00  0.00      FP6   
ATOM   1713  HN  PHE F   9     -25.864  18.683  15.705  0.00  0.00      FP6   
ATOM   1714  CA  PHE F   9     -27.464  17.595  15.366  0.00  0.00      FP6   
ATOM   1715  HA  PHE F   9     -28.411  17.857  15.814  0.00  0.00      FP6   
ATOM   1716  CB  PHE F   9     -27.247  18.300  13.979  0.00  0.00      FP6   
ATOM   1717  HB1 PHE F   9     -26.206  18.140  13.626  0.00  0.00      FP6   
ATOM   1718  HB2 PHE F   9     -27.416  19.397  14.041  0.00  0.00      FP6   
ATOM   1719  CG  PHE F   9     -28.178  17.634  12.892  0.00  0.00      FP6   
ATOM   1720  CD1 PHE F   9     -29.552  17.849  12.912  0.00  0.00      FP6   
ATOM   1721  HD1 PHE F   9     -30.085  18.493  13.596  0.00  0.00      FP6   
ATOM   1722  CE1 PHE F   9     -30.346  17.203  11.920  0.00  0.00      FP6   
ATOM   1723  HE1 PHE F   9     -31.414  17.362  11.926  0.00  0.00      FP6   
ATOM   1724  CZ  PHE F   9     -29.773  16.382  10.923  0.00  0.00      FP6   
ATOM   1725  HZ  PHE F   9     -30.400  15.841  10.228  0.00  0.00      FP6   
ATOM   1726  CD2 PHE F   9     -27.654  16.908  11.837  0.00  0.00      FP6   
ATOM   1727  HD2 PHE F   9     -26.589  16.780  11.961  0.00  0.00      FP6   
ATOM   1728  CE2 PHE F   9     -28.383  16.286  10.800  0.00  0.00      FP6   
ATOM   1729  HE2 PHE F   9     -27.935  15.866   9.913  0.00  0.00      FP6   
ATOM   1730  C   PHE F   9     -27.386  16.110  15.443  0.00  0.00      FP6   
ATOM   1731  O   PHE F   9     -28.391  15.464  15.489  0.00  0.00      FP6   
ATOM   1732  N   ILE F  10     -26.183  15.487  15.244  0.00  0.00      FP6   
ATOM   1733  HN  ILE F  10     -25.390  16.032  14.983  0.00  0.00      FP6   
ATOM   1734  CA  ILE F  10     -26.030  14.070  15.529  0.00  0.00      FP6   
ATOM   1735  HA  ILE F  10     -26.811  13.557  14.988  0.00  0.00      FP6   
ATOM   1736  CB  ILE F  10     -24.776  13.397  15.064  0.00  0.00      FP6   
ATOM   1737  HB  ILE F  10     -24.640  13.743  14.017  0.00  0.00      FP6   
ATOM   1738  CG2 ILE F  10     -23.608  13.859  15.857  0.00  0.00      FP6   
ATOM   1739 HG21 ILE F  10     -22.691  13.459  15.375  0.00  0.00      FP6   
ATOM   1740 HG22 ILE F  10     -23.524  13.313  16.821  0.00  0.00      FP6   
ATOM   1741 HG23 ILE F  10     -23.406  14.947  15.965  0.00  0.00      FP6   
ATOM   1742  CG1 ILE F  10     -24.948  11.813  15.055  0.00  0.00      FP6   
ATOM   1743 HG11 ILE F  10     -25.116  11.287  16.019  0.00  0.00      FP6   
ATOM   1744 HG12 ILE F  10     -23.905  11.573  14.756  0.00  0.00      FP6   
ATOM   1745  CD  ILE F  10     -26.006  11.317  14.016  0.00  0.00      FP6   
ATOM   1746  HD1 ILE F  10     -25.925  12.106  13.237  0.00  0.00      FP6   
ATOM   1747  HD2 ILE F  10     -26.965  11.382  14.573  0.00  0.00      FP6   
ATOM   1748  HD3 ILE F  10     -25.928  10.321  13.531  0.00  0.00      FP6   
ATOM   1749  C   ILE F  10     -26.267  13.649  16.945  0.00  0.00      FP6   
ATOM   1750  O   ILE F  10     -26.784  12.551  17.293  0.00  0.00      FP6   
ATOM   1751  N   GLU F  11     -25.926  14.445  17.940  0.00  0.00      FP6   
ATOM   1752  HN  GLU F  11     -25.366  15.251  17.765  0.00  0.00      FP6   
ATOM   1753  CA  GLU F  11     -26.236  14.174  19.366  0.00  0.00      FP6   
ATOM   1754  HA  GLU F  11     -25.977  13.162  19.641  0.00  0.00      FP6   
ATOM   1755  CB  GLU F  11     -25.423  15.188  20.212  0.00  0.00      FP6   
ATOM   1756  HB1 GLU F  11     -25.757  16.229  20.018  0.00  0.00      FP6   
ATOM   1757  HB2 GLU F  11     -24.443  15.156  19.692  0.00  0.00      FP6   
ATOM   1758  CG  GLU F  11     -25.255  14.724  21.690  0.00  0.00      FP6   
ATOM   1759  HG1 GLU F  11     -25.198  13.619  21.797  0.00  0.00      FP6   
ATOM   1760  HG2 GLU F  11     -26.129  15.141  22.234  0.00  0.00      FP6   
ATOM   1761  CD  GLU F  11     -24.019  15.270  22.344  0.00  0.00      FP6   
ATOM   1762  OE1 GLU F  11     -22.847  14.942  21.909  0.00  0.00      FP6   
ATOM   1763  OE2 GLU F  11     -24.119  16.142  23.245  0.00  0.00      FP6   
ATOM   1764  C   GLU F  11     -27.672  14.236  19.827  0.00  0.00      FP6   
ATOM   1765  O   GLU F  11     -28.279  13.373  20.424  0.00  0.00      FP6   
ATOM   1766  N   GLY F  12     -28.425  15.299  19.450  0.00  0.00      FP6   
ATOM   1767  HN  GLY F  12     -27.831  15.924  18.950  0.00  0.00      FP6   
ATOM   1768  CA  GLY F  12     -29.723  15.614  19.993  0.00  0.00      FP6   
ATOM   1769  HA1 GLY F  12     -29.739  16.400  20.733  0.00  0.00      FP6   
ATOM   1770  HA2 GLY F  12     -30.248  14.784  20.442  0.00  0.00      FP6   
ATOM   1771  C   GLY F  12     -30.624  16.234  18.983  0.00  0.00      FP6   
ATOM   1772  O   GLY F  12     -31.652  16.875  19.344  0.00  0.00      FP6   
ATOM   1773  N   GLY F  13     -30.378  16.007  17.693  0.00  0.00      FP6   
ATOM   1774  HN  GLY F  13     -29.551  15.516  17.431  0.00  0.00      FP6   
ATOM   1775  CA  GLY F  13     -31.240  16.588  16.661  0.00  0.00      FP6   
ATOM   1776  HA1 GLY F  13     -32.260  16.238  16.618  0.00  0.00      FP6   
ATOM   1777  HA2 GLY F  13     -30.803  16.161  15.770  0.00  0.00      FP6   
ATOM   1778  C   GLY F  13     -31.466  18.010  16.523  0.00  0.00      FP6   
ATOM   1779  O   GLY F  13     -30.543  18.814  16.663  0.00  0.00      FP6   
ATOM   1780  N   TRP F  14     -32.748  18.457  16.202  0.00  0.00      FP6   
ATOM   1781  HN  TRP F  14     -33.398  17.806  15.819  0.00  0.00      FP6   
ATOM   1782  CA  TRP F  14     -33.135  19.860  16.057  0.00  0.00      FP6   
ATOM   1783  HA  TRP F  14     -32.722  20.365  15.195  0.00  0.00      FP6   
ATOM   1784  CB  TRP F  14     -34.614  19.830  15.787  0.00  0.00      FP6   
ATOM   1785  HB1 TRP F  14     -35.017  19.194  16.604  0.00  0.00      FP6   
ATOM   1786  HB2 TRP F  14     -34.809  19.487  14.748  0.00  0.00      FP6   
ATOM   1787  CG  TRP F  14     -35.388  21.105  15.944  0.00  0.00      FP6   
ATOM   1788  CD1 TRP F  14     -36.254  21.465  16.961  0.00  0.00      FP6   
ATOM   1789  HD1 TRP F  14     -36.539  20.860  17.809  0.00  0.00      FP6   
ATOM   1790  NE1 TRP F  14     -36.897  22.670  16.681  0.00  0.00      FP6   
ATOM   1791  HE1 TRP F  14     -37.321  23.294  17.300  0.00  0.00      FP6   
ATOM   1792  CE2 TRP F  14     -36.358  23.066  15.400  0.00  0.00      FP6   
ATOM   1793  CD2 TRP F  14     -35.434  22.146  14.929  0.00  0.00      FP6   
ATOM   1794  CE3 TRP F  14     -34.812  22.359  13.750  0.00  0.00      FP6   
ATOM   1795  HE3 TRP F  14     -34.080  21.645  13.403  0.00  0.00      FP6   
ATOM   1796  CZ3 TRP F  14     -35.142  23.459  12.948  0.00  0.00      FP6   
ATOM   1797  HZ3 TRP F  14     -34.729  23.716  11.983  0.00  0.00      FP6   
ATOM   1798  CZ2 TRP F  14     -36.679  24.199  14.683  0.00  0.00      FP6   
ATOM   1799  HZ2 TRP F  14     -37.361  24.961  15.031  0.00  0.00      FP6   
ATOM   1800  CH2 TRP F  14     -36.150  24.311  13.418  0.00  0.00      FP6   
ATOM   1801  HH2 TRP F  14     -36.336  25.126  12.734  0.00  0.00      FP6   
ATOM   1802  C   TRP F  14     -32.788  20.683  17.336  0.00  0.00      FP6   
ATOM   1803  O   TRP F  14     -32.008  21.628  17.228  0.00  0.00      FP6   
ATOM   1804  N   THR F  15     -33.241  20.311  18.525  0.00  0.00      FP6   
ATOM   1805  HN  THR F  15     -33.858  19.530  18.593  0.00  0.00      FP6   
ATOM   1806  CA  THR F  15     -32.958  21.087  19.739  0.00  0.00      FP6   
ATOM   1807  HA  THR F  15     -33.328  22.100  19.681  0.00  0.00      FP6   
ATOM   1808  CB  THR F  15     -33.694  20.375  20.993  0.00  0.00      FP6   
ATOM   1809  HB  THR F  15     -33.419  19.298  20.966  0.00  0.00      FP6   
ATOM   1810  OG1 THR F  15     -35.128  20.505  20.870  0.00  0.00      FP6   
ATOM   1811  HG1 THR F  15     -35.463  19.877  20.226  0.00  0.00      FP6   
ATOM   1812  CG2 THR F  15     -33.250  20.834  22.352  0.00  0.00      FP6   
ATOM   1813 HG21 THR F  15     -32.189  20.593  22.573  0.00  0.00      FP6   
ATOM   1814 HG22 THR F  15     -33.778  20.365  23.209  0.00  0.00      FP6   
ATOM   1815 HG23 THR F  15     -33.399  21.935  22.351  0.00  0.00      FP6   
ATOM   1816  C   THR F  15     -31.439  21.141  20.059  0.00  0.00      FP6   
ATOM   1817  O   THR F  15     -30.871  22.122  20.529  0.00  0.00      FP6   
ATOM   1818  N   GLY F  16     -30.738  19.927  19.789  0.00  0.00      FP6   
ATOM   1819  HN  GLY F  16     -31.195  19.177  19.319  0.00  0.00      FP6   
ATOM   1820  CA  GLY F  16     -29.354  19.669  19.978  0.00  0.00      FP6   
ATOM   1821  HA1 GLY F  16     -29.241  18.633  19.696  0.00  0.00      FP6   
ATOM   1822  HA2 GLY F  16     -29.018  19.919  20.974  0.00  0.00      FP6   
ATOM   1823  C   GLY F  16     -28.492  20.548  19.103  0.00  0.00      FP6   
ATOM   1824  O   GLY F  16     -27.467  21.006  19.584  0.00  0.00      FP6   
ATOM   1825  N   MET F  17     -28.950  20.770  17.860  0.00  0.00      FP6   
ATOM   1826  HN  MET F  17     -29.805  20.355  17.558  0.00  0.00      FP6   
ATOM   1827  CA  MET F  17     -28.352  21.648  16.904  0.00  0.00      FP6   
ATOM   1828  HA  MET F  17     -27.303  21.420  16.785  0.00  0.00      FP6   
ATOM   1829  CB  MET F  17     -29.078  21.459  15.542  0.00  0.00      FP6   
ATOM   1830  HB1 MET F  17     -30.128  21.776  15.721  0.00  0.00      FP6   
ATOM   1831  HB2 MET F  17     -29.011  20.388  15.253  0.00  0.00      FP6   
ATOM   1832  CG  MET F  17     -28.538  22.282  14.357  0.00  0.00      FP6   
ATOM   1833  HG1 MET F  17     -28.613  21.743  13.389  0.00  0.00      FP6   
ATOM   1834  HG2 MET F  17     -27.487  22.518  14.630  0.00  0.00      FP6   
ATOM   1835  SD  MET F  17     -29.441  23.925  13.999  0.00  0.00      FP6   
ATOM   1836  CE  MET F  17     -31.077  23.375  13.485  0.00  0.00      FP6   
ATOM   1837  HE1 MET F  17     -31.902  24.030  13.837  0.00  0.00      FP6   
ATOM   1838  HE2 MET F  17     -31.464  22.437  13.937  0.00  0.00      FP6   
ATOM   1839  HE3 MET F  17     -31.180  23.261  12.384  0.00  0.00      FP6   
ATOM   1840  C   MET F  17     -28.429  23.075  17.326  0.00  0.00      FP6   
ATOM   1841  O   MET F  17     -27.590  23.881  17.091  0.00  0.00      FP6   
ATOM   1842  N   ILE F  18     -29.489  23.570  17.911  0.00  0.00      FP6   
ATOM   1843  HN  ILE F  18     -30.264  22.943  17.897  0.00  0.00      FP6   
ATOM   1844  CA  ILE F  18     -29.643  24.874  18.469  0.00  0.00      FP6   
ATOM   1845  HA  ILE F  18     -29.205  25.578  17.778  0.00  0.00      FP6   
ATOM   1846  CB  ILE F  18     -31.188  25.159  18.750  0.00  0.00      FP6   
ATOM   1847  HB  ILE F  18     -31.533  24.341  19.417  0.00  0.00      FP6   
ATOM   1848  CG2 ILE F  18     -31.273  26.468  19.580  0.00  0.00      FP6   
ATOM   1849 HG21 ILE F  18     -30.667  27.205  19.012  0.00  0.00      FP6   
ATOM   1850 HG22 ILE F  18     -30.758  26.419  20.563  0.00  0.00      FP6   
ATOM   1851 HG23 ILE F  18     -32.341  26.775  19.569  0.00  0.00      FP6   
ATOM   1852  CG1 ILE F  18     -31.927  25.038  17.337  0.00  0.00      FP6   
ATOM   1853 HG11 ILE F  18     -33.016  25.191  17.501  0.00  0.00      FP6   
ATOM   1854 HG12 ILE F  18     -31.913  24.048  16.833  0.00  0.00      FP6   
ATOM   1855  CD  ILE F  18     -31.667  26.174  16.413  0.00  0.00      FP6   
ATOM   1856  HD1 ILE F  18     -32.635  26.251  15.873  0.00  0.00      FP6   
ATOM   1857  HD2 ILE F  18     -30.872  25.858  15.704  0.00  0.00      FP6   
ATOM   1858  HD3 ILE F  18     -31.363  27.138  16.874  0.00  0.00      FP6   
ATOM   1859  C   ILE F  18     -28.750  25.093  19.646  0.00  0.00      FP6   
ATOM   1860  O   ILE F  18     -28.011  26.070  19.747  0.00  0.00      FP6   
ATOM   1861  N   ASP F  19     -28.663  24.046  20.495  0.00  0.00      FP6   
ATOM   1862  HN  ASP F  19     -29.355  23.336  20.390  0.00  0.00      FP6   
ATOM   1863  CA  ASP F  19     -27.832  24.131  21.720  0.00  0.00      FP6   
ATOM   1864  HA  ASP F  19     -27.907  25.056  22.272  0.00  0.00      FP6   
ATOM   1865  CB  ASP F  19     -28.228  22.964  22.607  0.00  0.00      FP6   
ATOM   1866  HB1 ASP F  19     -27.540  22.692  23.437  0.00  0.00      FP6   
ATOM   1867  HB2 ASP F  19     -28.432  22.085  21.958  0.00  0.00      FP6   
ATOM   1868  CG  ASP F  19     -29.500  23.352  23.337  0.00  0.00      FP6   
ATOM   1869  OD1 ASP F  19     -29.884  24.530  23.475  0.00  0.00      FP6   
ATOM   1870  OD2 ASP F  19     -30.175  22.383  23.763  0.00  0.00      FP6   
ATOM   1871  C   ASP F  19     -26.355  24.086  21.427  0.00  0.00      FP6   
ATOM   1872  O   ASP F  19     -25.466  24.611  22.104  0.00  0.00      FP6   
ATOM   1873  N   GLY F  20     -25.916  23.474  20.277  0.00  0.00      FP6   
ATOM   1874  HN  GLY F  20     -26.646  22.889  19.931  0.00  0.00      FP6   
ATOM   1875  CA  GLY F  20     -24.600  23.520  19.677  0.00  0.00      FP6   
ATOM   1876  HA1 GLY F  20     -24.550  22.803  18.871  0.00  0.00      FP6   
ATOM   1877  HA2 GLY F  20     -23.816  23.452  20.417  0.00  0.00      FP6   
ATOM   1878  C   GLY F  20     -24.396  24.818  18.976  0.00  0.00      FP6   
ATOM   1879  O   GLY F  20     -23.371  25.470  19.090  0.00  0.00      FP6   
ATOM   1880  N   TRP F  21     -25.336  25.297  18.152  0.00  0.00      FP6   
ATOM   1881  HN  TRP F  21     -26.219  24.879  17.948  0.00  0.00      FP6   
ATOM   1882  CA  TRP F  21     -25.192  26.558  17.469  0.00  0.00      FP6   
ATOM   1883  HA  TRP F  21     -24.350  26.481  16.798  0.00  0.00      FP6   
ATOM   1884  CB  TRP F  21     -26.567  26.829  16.728  0.00  0.00      FP6   
ATOM   1885  HB1 TRP F  21     -27.436  26.819  17.420  0.00  0.00      FP6   
ATOM   1886  HB2 TRP F  21     -26.780  25.921  16.124  0.00  0.00      FP6   
ATOM   1887  CG  TRP F  21     -26.687  28.104  15.974  0.00  0.00      FP6   
ATOM   1888  CD1 TRP F  21     -27.547  29.107  16.183  0.00  0.00      FP6   
ATOM   1889  HD1 TRP F  21     -28.163  29.224  17.062  0.00  0.00      FP6   
ATOM   1890  NE1 TRP F  21     -27.432  30.010  15.108  0.00  0.00      FP6   
ATOM   1891  HE1 TRP F  21     -27.793  30.917  15.100  0.00  0.00      FP6   
ATOM   1892  CE2 TRP F  21     -26.424  29.615  14.269  0.00  0.00      FP6   
ATOM   1893  CD2 TRP F  21     -25.875  28.444  14.841  0.00  0.00      FP6   
ATOM   1894  CE3 TRP F  21     -24.776  27.861  14.190  0.00  0.00      FP6   
ATOM   1895  HE3 TRP F  21     -24.230  27.003  14.553  0.00  0.00      FP6   
ATOM   1896  CZ3 TRP F  21     -24.335  28.364  12.945  0.00  0.00      FP6   
ATOM   1897  HZ3 TRP F  21     -23.644  27.929  12.238  0.00  0.00      FP6   
ATOM   1898  CZ2 TRP F  21     -25.886  30.263  13.198  0.00  0.00      FP6   
ATOM   1899  HZ2 TRP F  21     -26.348  31.137  12.763  0.00  0.00      FP6   
ATOM   1900  CH2 TRP F  21     -24.862  29.529  12.483  0.00  0.00      FP6   
ATOM   1901  HH2 TRP F  21     -24.474  30.049  11.619  0.00  0.00      FP6   
ATOM   1902  C   TRP F  21     -24.906  27.817  18.366  0.00  0.00      FP6   
ATOM   1903  O   TRP F  21     -24.039  28.678  18.201  0.00  0.00      FP6   
ATOM   1904  N   TYR F  22     -25.609  27.861  19.534  0.00  0.00      FP6   
ATOM   1905  HN  TYR F  22     -26.333  27.215  19.764  0.00  0.00      FP6   
ATOM   1906  CA  TYR F  22     -25.322  28.857  20.527  0.00  0.00      FP6   
ATOM   1907  HA  TYR F  22     -24.772  29.705  20.149  0.00  0.00      FP6   
ATOM   1908  CB  TYR F  22     -26.573  29.377  21.304  0.00  0.00      FP6   
ATOM   1909  HB1 TYR F  22     -26.389  30.153  22.077  0.00  0.00      FP6   
ATOM   1910  HB2 TYR F  22     -27.043  28.505  21.807  0.00  0.00      FP6   
ATOM   1911  CG  TYR F  22     -27.513  29.930  20.295  0.00  0.00      FP6   
ATOM   1912  CD1 TYR F  22     -28.911  29.509  20.235  0.00  0.00      FP6   
ATOM   1913  HD1 TYR F  22     -29.195  28.707  20.900  0.00  0.00      FP6   
ATOM   1914  CE1 TYR F  22     -29.884  30.110  19.458  0.00  0.00      FP6   
ATOM   1915  HE1 TYR F  22     -30.918  29.802  19.412  0.00  0.00      FP6   
ATOM   1916  CZ  TYR F  22     -29.509  31.138  18.655  0.00  0.00      FP6   
ATOM   1917  OH  TYR F  22     -30.343  31.695  17.731  0.00  0.00      FP6   
ATOM   1918  HH  TYR F  22     -29.956  32.526  17.446  0.00  0.00      FP6   
ATOM   1919  CD2 TYR F  22     -27.237  31.039  19.456  0.00  0.00      FP6   
ATOM   1920  HD2 TYR F  22     -26.222  31.406  19.401  0.00  0.00      FP6   
ATOM   1921  CE2 TYR F  22     -28.169  31.649  18.627  0.00  0.00      FP6   
ATOM   1922  HE2 TYR F  22     -27.867  32.422  17.936  0.00  0.00      FP6   
ATOM   1923  C   TYR F  22     -24.280  28.400  21.602  0.00  0.00      FP6   
ATOM   1924  O   TYR F  22     -24.109  29.021  22.636  0.00  0.00      FP6   
ATOM   1925  N   GLY F  23     -23.506  27.387  21.301  0.00  0.00      FP6   
ATOM   1926  HN  GLY F  23     -23.851  26.815  20.561  0.00  0.00      FP6   
ATOM   1927  CA  GLY F  23     -22.377  26.857  22.031  0.00  0.00      FP6   
ATOM   1928  HA1 GLY F  23     -22.309  25.827  21.714  0.00  0.00      FP6   
ATOM   1929  HA2 GLY F  23     -22.496  27.015  23.093  0.00  0.00      FP6   
ATOM   1930  C   GLY F  23     -21.091  27.588  21.655  0.00  0.00      FP6   
ATOM   1931  OT1 GLY F  23     -20.193  27.775  22.516  0.00  0.00      FP6   
ATOM   1932  OT2 GLY F  23     -20.973  27.947  20.442  0.00  0.00      FP6   
ATOM   1933  N   GLY F   1      78.068  73.211  18.095  0.00  0.00      FP7   
ATOM   1934  HT1 GLY F   1      78.801  72.645  17.621  0.00  0.00      FP7   
ATOM   1935  HT2 GLY F   1      77.194  72.647  18.085  0.00  0.00      FP7   
ATOM   1936  HT3 GLY F   1      78.401  73.314  19.074  0.00  0.00      FP7   
ATOM   1937  CA  GLY F   1      77.983  74.567  17.497  0.00  0.00      FP7   
ATOM   1938  HA1 GLY F   1      78.941  75.063  17.451  0.00  0.00      FP7   
ATOM   1939  HA2 GLY F   1      77.281  75.100  18.121  0.00  0.00      FP7   
ATOM   1940  C   GLY F   1      77.303  74.431  16.141  0.00  0.00      FP7   
ATOM   1941  O   GLY F   1      76.175  73.966  16.060  0.00  0.00      FP7   
ATOM   1942  N   LEU F   2      78.035  74.794  15.095  0.00  0.00      FP7   
ATOM   1943  HN  LEU F   2      78.878  75.290  15.289  0.00  0.00      FP7   
ATOM   1944  CA  LEU F   2      77.687  74.809  13.743  0.00  0.00      FP7   
ATOM   1945  HA  LEU F   2      76.701  75.248  13.724  0.00  0.00      FP7   
ATOM   1946  CB  LEU F   2      78.792  75.687  12.838  0.00  0.00      FP7   
ATOM   1947  HB1 LEU F   2      79.749  75.223  13.159  0.00  0.00      FP7   
ATOM   1948  HB2 LEU F   2      78.864  76.640  13.404  0.00  0.00      FP7   
ATOM   1949  CG  LEU F   2      78.766  75.684  11.329  0.00  0.00      FP7   
ATOM   1950  HG  LEU F   2      78.951  74.644  10.986  0.00  0.00      FP7   
ATOM   1951  CD1 LEU F   2      77.505  76.230  10.654  0.00  0.00      FP7   
ATOM   1952 HD11 LEU F   2      76.618  75.661  11.004  0.00  0.00      FP7   
ATOM   1953 HD12 LEU F   2      77.625  76.120   9.555  0.00  0.00      FP7   
ATOM   1954 HD13 LEU F   2      77.533  77.301  10.948  0.00  0.00      FP7   
ATOM   1955  CD2 LEU F   2      80.025  76.396  10.798  0.00  0.00      FP7   
ATOM   1956 HD21 LEU F   2      79.867  77.438  11.147  0.00  0.00      FP7   
ATOM   1957 HD22 LEU F   2      80.151  76.392   9.694  0.00  0.00      FP7   
ATOM   1958 HD23 LEU F   2      81.002  76.034  11.182  0.00  0.00      FP7   
ATOM   1959  C   LEU F   2      77.479  73.456  13.078  0.00  0.00      FP7   
ATOM   1960  O   LEU F   2      76.476  73.158  12.469  0.00  0.00      FP7   
ATOM   1961  N   PHE F   3      78.458  72.559  13.228  0.00  0.00      FP7   
ATOM   1962  HN  PHE F   3      79.296  72.813  13.705  0.00  0.00      FP7   
ATOM   1963  CA  PHE F   3      78.364  71.195  12.763  0.00  0.00      FP7   
ATOM   1964  HA  PHE F   3      77.848  71.142  11.816  0.00  0.00      FP7   
ATOM   1965  CB  PHE F   3      79.805  70.768  12.489  0.00  0.00      FP7   
ATOM   1966  HB1 PHE F   3      79.750  69.688  12.232  0.00  0.00      FP7   
ATOM   1967  HB2 PHE F   3      80.550  70.902  13.302  0.00  0.00      FP7   
ATOM   1968  CG  PHE F   3      80.229  71.466  11.310  0.00  0.00      FP7   
ATOM   1969  CD1 PHE F   3      81.289  72.433  11.366  0.00  0.00      FP7   
ATOM   1970  HD1 PHE F   3      81.932  72.646  12.207  0.00  0.00      FP7   
ATOM   1971  CE1 PHE F   3      81.658  73.070  10.189  0.00  0.00      FP7   
ATOM   1972  HE1 PHE F   3      82.363  73.884  10.108  0.00  0.00      FP7   
ATOM   1973  CZ  PHE F   3      80.846  72.950   8.967  0.00  0.00      FP7   
ATOM   1974  HZ  PHE F   3      80.990  73.592   8.111  0.00  0.00      FP7   
ATOM   1975  CD2 PHE F   3      79.588  71.177  10.070  0.00  0.00      FP7   
ATOM   1976  HD2 PHE F   3      78.944  70.310  10.083  0.00  0.00      FP7   
ATOM   1977  CE2 PHE F   3      79.827  71.959   8.927  0.00  0.00      FP7   
ATOM   1978  HE2 PHE F   3      79.281  71.760   8.016  0.00  0.00      FP7   
ATOM   1979  C   PHE F   3      77.628  70.322  13.632  0.00  0.00      FP7   
ATOM   1980  O   PHE F   3      76.925  69.360  13.221  0.00  0.00      FP7   
ATOM   1981  N   GLY F   4      77.642  70.610  14.974  0.00  0.00      FP7   
ATOM   1982  HN  GLY F   4      78.360  71.229  15.282  0.00  0.00      FP7   
ATOM   1983  CA  GLY F   4      76.783  69.990  15.969  0.00  0.00      FP7   
ATOM   1984  HA1 GLY F   4      77.010  70.488  16.900  0.00  0.00      FP7   
ATOM   1985  HA2 GLY F   4      77.077  68.956  15.861  0.00  0.00      FP7   
ATOM   1986  C   GLY F   4      75.294  70.004  15.673  0.00  0.00      FP7   
ATOM   1987  O   GLY F   4      74.555  69.038  15.713  0.00  0.00      FP7   
ATOM   1988  N   ALA F   5      74.783  71.240  15.315  0.00  0.00      FP7   
ATOM   1989  HN  ALA F   5      75.348  72.060  15.274  0.00  0.00      FP7   
ATOM   1990  CA  ALA F   5      73.401  71.466  14.974  0.00  0.00      FP7   
ATOM   1991  HA  ALA F   5      72.801  71.093  15.791  0.00  0.00      FP7   
ATOM   1992  CB  ALA F   5      73.133  72.968  14.887  0.00  0.00      FP7   
ATOM   1993  HB1 ALA F   5      73.853  73.464  15.572  0.00  0.00      FP7   
ATOM   1994  HB2 ALA F   5      72.067  73.128  15.157  0.00  0.00      FP7   
ATOM   1995  HB3 ALA F   5      73.482  73.430  13.939  0.00  0.00      FP7   
ATOM   1996  C   ALA F   5      72.966  70.763  13.660  0.00  0.00      FP7   
ATOM   1997  O   ALA F   5      71.967  70.101  13.580  0.00  0.00      FP7   
ATOM   1998  N   ILE F   6      73.841  70.840  12.605  0.00  0.00      FP7   
ATOM   1999  HN  ILE F   6      74.626  71.442  12.723  0.00  0.00      FP7   
ATOM   2000  CA  ILE F   6      73.739  70.062  11.337  0.00  0.00      FP7   
ATOM   2001  HA  ILE F   6      72.837  70.392  10.845  0.00  0.00      FP7   
ATOM   2002  CB  ILE F   6      74.969  70.285  10.378  0.00  0.00      FP7   
ATOM   2003  HB  ILE F   6      75.855  70.341  11.047  0.00  0.00      FP7   
ATOM   2004  CG2 ILE F   6      75.219  69.162   9.356  0.00  0.00      FP7   
ATOM   2005 HG21 ILE F   6      76.054  69.325   8.641  0.00  0.00      FP7   
ATOM   2006 HG22 ILE F   6      74.266  68.959   8.822  0.00  0.00      FP7   
ATOM   2007 HG23 ILE F   6      75.472  68.144   9.723  0.00  0.00      FP7   
ATOM   2008  CG1 ILE F   6      74.813  71.642   9.642  0.00  0.00      FP7   
ATOM   2009 HG11 ILE F   6      74.437  72.340  10.420  0.00  0.00      FP7   
ATOM   2010 HG12 ILE F   6      74.084  71.471   8.822  0.00  0.00      FP7   
ATOM   2011  CD  ILE F   6      76.189  72.161   9.236  0.00  0.00      FP7   
ATOM   2012  HD1 ILE F   6      76.472  71.601   8.319  0.00  0.00      FP7   
ATOM   2013  HD2 ILE F   6      76.881  71.971  10.084  0.00  0.00      FP7   
ATOM   2014  HD3 ILE F   6      76.136  73.253   9.041  0.00  0.00      FP7   
ATOM   2015  C   ILE F   6      73.593  68.547  11.500  0.00  0.00      FP7   
ATOM   2016  O   ILE F   6      72.632  68.000  10.945  0.00  0.00      FP7   
ATOM   2017  N   ALA F   7      74.360  67.812  12.358  0.00  0.00      FP7   
ATOM   2018  HN  ALA F   7      75.071  68.307  12.851  0.00  0.00      FP7   
ATOM   2019  CA  ALA F   7      74.120  66.407  12.526  0.00  0.00      FP7   
ATOM   2020  HA  ALA F   7      73.760  65.955  11.614  0.00  0.00      FP7   
ATOM   2021  CB  ALA F   7      75.381  65.647  13.072  0.00  0.00      FP7   
ATOM   2022  HB1 ALA F   7      75.616  66.149  14.035  0.00  0.00      FP7   
ATOM   2023  HB2 ALA F   7      76.227  65.734  12.357  0.00  0.00      FP7   
ATOM   2024  HB3 ALA F   7      75.093  64.591  13.265  0.00  0.00      FP7   
ATOM   2025  C   ALA F   7      73.038  66.089  13.528  0.00  0.00      FP7   
ATOM   2026  O   ALA F   7      72.429  64.993  13.479  0.00  0.00      FP7   
ATOM   2027  N   GLY F   8      72.699  67.143  14.393  0.00  0.00      FP7   
ATOM   2028  HN  GLY F   8      73.148  68.020  14.243  0.00  0.00      FP7   
ATOM   2029  CA  GLY F   8      71.627  67.001  15.432  0.00  0.00      FP7   
ATOM   2030  HA1 GLY F   8      71.758  67.817  16.126  0.00  0.00      FP7   
ATOM   2031  HA2 GLY F   8      71.797  66.059  15.933  0.00  0.00      FP7   
ATOM   2032  C   GLY F   8      70.250  67.073  15.006  0.00  0.00      FP7   
ATOM   2033  O   GLY F   8      69.333  66.460  15.623  0.00  0.00      FP7   
ATOM   2034  N   PHE F   9      69.994  67.920  13.929  0.00  0.00      FP7   
ATOM   2035  HN  PHE F   9      70.735  68.504  13.607  0.00  0.00      FP7   
ATOM   2036  CA  PHE F   9      68.753  67.877  13.101  0.00  0.00      FP7   
ATOM   2037  HA  PHE F   9      67.950  68.026  13.808  0.00  0.00      FP7   
ATOM   2038  CB  PHE F   9      68.768  69.047  12.040  0.00  0.00      FP7   
ATOM   2039  HB1 PHE F   9      69.276  68.718  11.108  0.00  0.00      FP7   
ATOM   2040  HB2 PHE F   9      69.238  69.954  12.477  0.00  0.00      FP7   
ATOM   2041  CG  PHE F   9      67.356  69.337  11.577  0.00  0.00      FP7   
ATOM   2042  CD1 PHE F   9      67.133  69.300  10.192  0.00  0.00      FP7   
ATOM   2043  HD1 PHE F   9      67.943  69.179   9.489  0.00  0.00      FP7   
ATOM   2044  CE1 PHE F   9      65.883  69.681   9.659  0.00  0.00      FP7   
ATOM   2045  HE1 PHE F   9      65.705  69.690   8.594  0.00  0.00      FP7   
ATOM   2046  CZ  PHE F   9      64.825  70.063  10.532  0.00  0.00      FP7   
ATOM   2047  HZ  PHE F   9      63.885  70.433  10.152  0.00  0.00      FP7   
ATOM   2048  CD2 PHE F   9      66.308  69.719  12.409  0.00  0.00      FP7   
ATOM   2049  HD2 PHE F   9      66.507  69.689  13.470  0.00  0.00      FP7   
ATOM   2050  CE2 PHE F   9      65.042  70.036  11.945  0.00  0.00      FP7   
ATOM   2051  HE2 PHE F   9      64.168  70.300  12.522  0.00  0.00      FP7   
ATOM   2052  C   PHE F   9      68.514  66.524  12.464  0.00  0.00      FP7   
ATOM   2053  O   PHE F   9      67.417  66.056  12.462  0.00  0.00      FP7   
ATOM   2054  N   ILE F  10      69.542  65.915  11.945  0.00  0.00      FP7   
ATOM   2055  HN  ILE F  10      70.484  66.211  12.084  0.00  0.00      FP7   
ATOM   2056  CA  ILE F  10      69.487  64.595  11.249  0.00  0.00      FP7   
ATOM   2057  HA  ILE F  10      68.638  64.693  10.589  0.00  0.00      FP7   
ATOM   2058  CB  ILE F  10      70.782  64.228  10.585  0.00  0.00      FP7   
ATOM   2059  HB  ILE F  10      71.616  63.895  11.239  0.00  0.00      FP7   
ATOM   2060  CG2 ILE F  10      70.470  63.144   9.619  0.00  0.00      FP7   
ATOM   2061 HG21 ILE F  10      69.980  62.262  10.083  0.00  0.00      FP7   
ATOM   2062 HG22 ILE F  10      71.410  62.874   9.092  0.00  0.00      FP7   
ATOM   2063 HG23 ILE F  10      69.758  63.486   8.837  0.00  0.00      FP7   
ATOM   2064  CG1 ILE F  10      71.305  65.451   9.748  0.00  0.00      FP7   
ATOM   2065 HG11 ILE F  10      72.129  65.050   9.119  0.00  0.00      FP7   
ATOM   2066 HG12 ILE F  10      71.721  66.185  10.470  0.00  0.00      FP7   
ATOM   2067  CD  ILE F  10      70.226  66.111   8.820  0.00  0.00      FP7   
ATOM   2068  HD1 ILE F  10      70.713  66.905   8.216  0.00  0.00      FP7   
ATOM   2069  HD2 ILE F  10      69.337  66.497   9.365  0.00  0.00      FP7   
ATOM   2070  HD3 ILE F  10      69.750  65.428   8.085  0.00  0.00      FP7   
ATOM   2071  C   ILE F  10      69.007  63.469  12.320  0.00  0.00      FP7   
ATOM   2072  O   ILE F  10      68.189  62.605  12.116  0.00  0.00      FP7   
ATOM   2073  N   GLU F  11      69.634  63.475  13.497  0.00  0.00      FP7   
ATOM   2074  HN  GLU F  11      70.490  63.954  13.681  0.00  0.00      FP7   
ATOM   2075  CA  GLU F  11      69.513  62.357  14.399  0.00  0.00      FP7   
ATOM   2076  HA  GLU F  11      69.189  61.502  13.824  0.00  0.00      FP7   
ATOM   2077  CB  GLU F  11      70.882  61.985  15.033  0.00  0.00      FP7   
ATOM   2078  HB1 GLU F  11      70.885  61.165  15.783  0.00  0.00      FP7   
ATOM   2079  HB2 GLU F  11      71.210  62.784  15.731  0.00  0.00      FP7   
ATOM   2080  CG  GLU F  11      71.779  61.423  13.946  0.00  0.00      FP7   
ATOM   2081  HG1 GLU F  11      71.855  62.286  13.250  0.00  0.00      FP7   
ATOM   2082  HG2 GLU F  11      71.123  60.671  13.459  0.00  0.00      FP7   
ATOM   2083  CD  GLU F  11      73.180  60.887  14.346  0.00  0.00      FP7   
ATOM   2084  OE1 GLU F  11      73.691  61.217  15.417  0.00  0.00      FP7   
ATOM   2085  OE2 GLU F  11      73.784  60.113  13.549  0.00  0.00      FP7   
ATOM   2086  C   GLU F  11      68.470  62.626  15.530  0.00  0.00      FP7   
ATOM   2087  O   GLU F  11      68.105  61.752  16.310  0.00  0.00      FP7   
ATOM   2088  N   GLY F  12      67.920  63.830  15.687  0.00  0.00      FP7   
ATOM   2089  HN  GLY F  12      68.106  64.588  15.066  0.00  0.00      FP7   
ATOM   2090  CA  GLY F  12      67.080  64.263  16.856  0.00  0.00      FP7   
ATOM   2091  HA1 GLY F  12      67.697  64.590  17.679  0.00  0.00      FP7   
ATOM   2092  HA2 GLY F  12      66.532  63.368  17.112  0.00  0.00      FP7   
ATOM   2093  C   GLY F  12      66.039  65.307  16.594  0.00  0.00      FP7   
ATOM   2094  O   GLY F  12      65.522  65.905  17.566  0.00  0.00      FP7   
ATOM   2095  N   GLY F  13      65.738  65.551  15.377  0.00  0.00      FP7   
ATOM   2096  HN  GLY F  13      66.183  65.147  14.582  0.00  0.00      FP7   
ATOM   2097  CA  GLY F  13      64.869  66.644  14.879  0.00  0.00      FP7   
ATOM   2098  HA1 GLY F  13      63.838  66.355  15.018  0.00  0.00      FP7   
ATOM   2099  HA2 GLY F  13      65.173  66.817  13.857  0.00  0.00      FP7   
ATOM   2100  C   GLY F  13      65.075  68.073  15.496  0.00  0.00      FP7   
ATOM   2101  O   GLY F  13      66.213  68.490  15.744  0.00  0.00      FP7   
ATOM   2102  N   TRP F  14      64.002  68.880  15.597  0.00  0.00      FP7   
ATOM   2103  HN  TRP F  14      63.074  68.557  15.428  0.00  0.00      FP7   
ATOM   2104  CA  TRP F  14      63.931  70.203  16.083  0.00  0.00      FP7   
ATOM   2105  HA  TRP F  14      64.614  70.802  15.499  0.00  0.00      FP7   
ATOM   2106  CB  TRP F  14      62.412  70.651  15.992  0.00  0.00      FP7   
ATOM   2107  HB1 TRP F  14      61.752  70.065  16.667  0.00  0.00      FP7   
ATOM   2108  HB2 TRP F  14      62.100  70.415  14.952  0.00  0.00      FP7   
ATOM   2109  CG  TRP F  14      62.216  72.080  16.392  0.00  0.00      FP7   
ATOM   2110  CD1 TRP F  14      62.193  72.552  17.673  0.00  0.00      FP7   
ATOM   2111  HD1 TRP F  14      61.897  71.974  18.536  0.00  0.00      FP7   
ATOM   2112  NE1 TRP F  14      62.219  73.960  17.691  0.00  0.00      FP7   
ATOM   2113  HE1 TRP F  14      62.234  74.570  18.452  0.00  0.00      FP7   
ATOM   2114  CE2 TRP F  14      62.530  74.369  16.390  0.00  0.00      FP7   
ATOM   2115  CD2 TRP F  14      62.559  73.206  15.596  0.00  0.00      FP7   
ATOM   2116  CE3 TRP F  14      62.788  73.310  14.244  0.00  0.00      FP7   
ATOM   2117  HE3 TRP F  14      62.755  72.453  13.587  0.00  0.00      FP7   
ATOM   2118  CZ3 TRP F  14      63.134  74.557  13.677  0.00  0.00      FP7   
ATOM   2119  HZ3 TRP F  14      63.409  74.561  12.632  0.00  0.00      FP7   
ATOM   2120  CZ2 TRP F  14      62.571  75.576  15.832  0.00  0.00      FP7   
ATOM   2121  HZ2 TRP F  14      62.494  76.458  16.452  0.00  0.00      FP7   
ATOM   2122  CH2 TRP F  14      62.937  75.705  14.487  0.00  0.00      FP7   
ATOM   2123  HH2 TRP F  14      63.145  76.660  14.027  0.00  0.00      FP7   
ATOM   2124  C   TRP F  14      64.608  70.405  17.401  0.00  0.00      FP7   
ATOM   2125  O   TRP F  14      65.419  71.300  17.552  0.00  0.00      FP7   
ATOM   2126  N   THR F  15      64.193  69.574  18.419  0.00  0.00      FP7   
ATOM   2127  HN  THR F  15      63.434  68.940  18.295  0.00  0.00      FP7   
ATOM   2128  CA  THR F  15      64.687  69.407  19.784  0.00  0.00      FP7   
ATOM   2129  HA  THR F  15      64.594  70.380  20.243  0.00  0.00      FP7   
ATOM   2130  CB  THR F  15      63.915  68.399  20.656  0.00  0.00      FP7   
ATOM   2131  HB  THR F  15      64.396  68.346  21.656  0.00  0.00      FP7   
ATOM   2132  OG1 THR F  15      63.845  67.104  20.104  0.00  0.00      FP7   
ATOM   2133  HG1 THR F  15      63.568  67.268  19.200  0.00  0.00      FP7   
ATOM   2134  CG2 THR F  15      62.546  68.998  20.949  0.00  0.00      FP7   
ATOM   2135 HG21 THR F  15      62.217  68.760  21.983  0.00  0.00      FP7   
ATOM   2136 HG22 THR F  15      61.795  68.664  20.202  0.00  0.00      FP7   
ATOM   2137 HG23 THR F  15      62.611  70.101  20.834  0.00  0.00      FP7   
ATOM   2138  C   THR F  15      66.194  69.038  19.958  0.00  0.00      FP7   
ATOM   2139  O   THR F  15      66.820  69.615  20.832  0.00  0.00      FP7   
ATOM   2140  N   GLY F  16      66.747  68.252  19.016  0.00  0.00      FP7   
ATOM   2141  HN  GLY F  16      66.164  67.812  18.337  0.00  0.00      FP7   
ATOM   2142  CA  GLY F  16      68.156  67.826  18.860  0.00  0.00      FP7   
ATOM   2143  HA1 GLY F  16      68.206  66.858  18.384  0.00  0.00      FP7   
ATOM   2144  HA2 GLY F  16      68.570  67.662  19.844  0.00  0.00      FP7   
ATOM   2145  C   GLY F  16      69.137  68.857  18.214  0.00  0.00      FP7   
ATOM   2146  O   GLY F  16      70.321  69.013  18.629  0.00  0.00      FP7   
ATOM   2147  N   MET F  17      68.630  69.511  17.189  0.00  0.00      FP7   
ATOM   2148  HN  MET F  17      67.795  69.132  16.799  0.00  0.00      FP7   
ATOM   2149  CA  MET F  17      69.352  70.590  16.524  0.00  0.00      FP7   
ATOM   2150  HA  MET F  17      70.301  70.253  16.135  0.00  0.00      FP7   
ATOM   2151  CB  MET F  17      68.443  71.114  15.339  0.00  0.00      FP7   
ATOM   2152  HB1 MET F  17      67.488  71.469  15.780  0.00  0.00      FP7   
ATOM   2153  HB2 MET F  17      68.301  70.234  14.675  0.00  0.00      FP7   
ATOM   2154  CG  MET F  17      68.922  72.413  14.563  0.00  0.00      FP7   
ATOM   2155  HG1 MET F  17      69.789  72.021  13.989  0.00  0.00      FP7   
ATOM   2156  HG2 MET F  17      69.326  73.104  15.333  0.00  0.00      FP7   
ATOM   2157  SD  MET F  17      67.736  73.338  13.594  0.00  0.00      FP7   
ATOM   2158  CE  MET F  17      66.338  73.823  14.667  0.00  0.00      FP7   
ATOM   2159  HE1 MET F  17      65.592  74.365  14.046  0.00  0.00      FP7   
ATOM   2160  HE2 MET F  17      66.752  74.412  15.512  0.00  0.00      FP7   
ATOM   2161  HE3 MET F  17      65.817  72.912  15.030  0.00  0.00      FP7   
ATOM   2162  C   MET F  17      69.702  71.679  17.486  0.00  0.00      FP7   
ATOM   2163  O   MET F  17      70.848  72.129  17.492  0.00  0.00      FP7   
ATOM   2164  N   ILE F  18      68.648  72.084  18.336  0.00  0.00      FP7   
ATOM   2165  HN  ILE F  18      67.753  71.646  18.356  0.00  0.00      FP7   
ATOM   2166  CA  ILE F  18      68.947  73.037  19.398  0.00  0.00      FP7   
ATOM   2167  HA  ILE F  18      69.286  73.897  18.840  0.00  0.00      FP7   
ATOM   2168  CB  ILE F  18      67.787  73.192  20.358  0.00  0.00      FP7   
ATOM   2169  HB  ILE F  18      67.541  72.193  20.777  0.00  0.00      FP7   
ATOM   2170  CG2 ILE F  18      68.074  74.056  21.599  0.00  0.00      FP7   
ATOM   2171 HG21 ILE F  18      68.647  73.467  22.347  0.00  0.00      FP7   
ATOM   2172 HG22 ILE F  18      67.086  74.239  22.072  0.00  0.00      FP7   
ATOM   2173 HG23 ILE F  18      68.593  75.023  21.426  0.00  0.00      FP7   
ATOM   2174  CG1 ILE F  18      66.569  73.687  19.547  0.00  0.00      FP7   
ATOM   2175 HG11 ILE F  18      66.377  72.981  18.712  0.00  0.00      FP7   
ATOM   2176 HG12 ILE F  18      66.779  74.674  19.082  0.00  0.00      FP7   
ATOM   2177  CD  ILE F  18      65.217  73.680  20.326  0.00  0.00      FP7   
ATOM   2178  HD1 ILE F  18      64.382  73.555  19.604  0.00  0.00      FP7   
ATOM   2179  HD2 ILE F  18      65.148  74.666  20.833  0.00  0.00      FP7   
ATOM   2180  HD3 ILE F  18      65.240  72.886  21.103  0.00  0.00      FP7   
ATOM   2181  C   ILE F  18      70.155  72.608  20.273  0.00  0.00      FP7   
ATOM   2182  O   ILE F  18      71.069  73.362  20.548  0.00  0.00      FP7   
ATOM   2183  N   ASP F  19      70.219  71.370  20.691  0.00  0.00      FP7   
ATOM   2184  HN  ASP F  19      69.457  70.774  20.451  0.00  0.00      FP7   
ATOM   2185  CA  ASP F  19      71.229  70.830  21.663  0.00  0.00      FP7   
ATOM   2186  HA  ASP F  19      71.391  71.492  22.501  0.00  0.00      FP7   
ATOM   2187  CB  ASP F  19      70.646  69.431  22.036  0.00  0.00      FP7   
ATOM   2188  HB1 ASP F  19      70.638  68.779  21.137  0.00  0.00      FP7   
ATOM   2189  HB2 ASP F  19      69.587  69.579  22.340  0.00  0.00      FP7   
ATOM   2190  CG  ASP F  19      71.276  68.913  23.274  0.00  0.00      FP7   
ATOM   2191  OD1 ASP F  19      71.534  69.745  24.179  0.00  0.00      FP7   
ATOM   2192  OD2 ASP F  19      71.205  67.685  23.552  0.00  0.00      FP7   
ATOM   2193  C   ASP F  19      72.590  70.666  21.003  0.00  0.00      FP7   
ATOM   2194  O   ASP F  19      73.655  70.847  21.620  0.00  0.00      FP7   
ATOM   2195  N   GLY F  20      72.735  70.470  19.711  0.00  0.00      FP7   
ATOM   2196  HN  GLY F  20      71.922  70.125  19.250  0.00  0.00      FP7   
ATOM   2197  CA  GLY F  20      73.987  70.438  18.890  0.00  0.00      FP7   
ATOM   2198  HA1 GLY F  20      73.607  70.071  17.948  0.00  0.00      FP7   
ATOM   2199  HA2 GLY F  20      74.746  69.851  19.387  0.00  0.00      FP7   
ATOM   2200  C   GLY F  20      74.463  71.883  18.572  0.00  0.00      FP7   
ATOM   2201  O   GLY F  20      75.627  72.106  18.464  0.00  0.00      FP7   
ATOM   2202  N   TRP F  21      73.588  72.837  18.394  0.00  0.00      FP7   
ATOM   2203  HN  TRP F  21      72.656  72.541  18.196  0.00  0.00      FP7   
ATOM   2204  CA  TRP F  21      73.817  74.228  18.253  0.00  0.00      FP7   
ATOM   2205  HA  TRP F  21      74.413  74.446  17.379  0.00  0.00      FP7   
ATOM   2206  CB  TRP F  21      72.485  74.913  17.918  0.00  0.00      FP7   
ATOM   2207  HB1 TRP F  21      71.731  74.719  18.710  0.00  0.00      FP7   
ATOM   2208  HB2 TRP F  21      72.042  74.332  17.080  0.00  0.00      FP7   
ATOM   2209  CG  TRP F  21      72.550  76.366  17.572  0.00  0.00      FP7   
ATOM   2210  CD1 TRP F  21      72.126  77.278  18.507  0.00  0.00      FP7   
ATOM   2211  HD1 TRP F  21      71.756  76.983  19.478  0.00  0.00      FP7   
ATOM   2212  NE1 TRP F  21      72.467  78.525  18.157  0.00  0.00      FP7   
ATOM   2213  HE1 TRP F  21      72.407  79.381  18.621  0.00  0.00      FP7   
ATOM   2214  CE2 TRP F  21      73.091  78.550  17.007  0.00  0.00      FP7   
ATOM   2215  CD2 TRP F  21      73.256  77.181  16.584  0.00  0.00      FP7   
ATOM   2216  CE3 TRP F  21      74.040  76.895  15.471  0.00  0.00      FP7   
ATOM   2217  HE3 TRP F  21      74.263  75.899  15.119  0.00  0.00      FP7   
ATOM   2218  CZ3 TRP F  21      74.663  77.981  14.740  0.00  0.00      FP7   
ATOM   2219  HZ3 TRP F  21      75.310  77.653  13.940  0.00  0.00      FP7   
ATOM   2220  CZ2 TRP F  21      73.694  79.604  16.289  0.00  0.00      FP7   
ATOM   2221  HZ2 TRP F  21      73.562  80.646  16.539  0.00  0.00      FP7   
ATOM   2222  CH2 TRP F  21      74.514  79.288  15.216  0.00  0.00      FP7   
ATOM   2223  HH2 TRP F  21      75.076  80.133  14.846  0.00  0.00      FP7   
ATOM   2224  C   TRP F  21      74.563  74.806  19.495  0.00  0.00      FP7   
ATOM   2225  O   TRP F  21      75.636  75.445  19.517  0.00  0.00      FP7   
ATOM   2226  N   TYR F  22      73.995  74.411  20.661  0.00  0.00      FP7   
ATOM   2227  HN  TYR F  22      73.153  73.877  20.644  0.00  0.00      FP7   
ATOM   2228  CA  TYR F  22      74.327  74.833  22.031  0.00  0.00      FP7   
ATOM   2229  HA  TYR F  22      74.804  75.800  21.974  0.00  0.00      FP7   
ATOM   2230  CB  TYR F  22      73.032  75.026  22.953  0.00  0.00      FP7   
ATOM   2231  HB1 TYR F  22      73.341  75.194  24.007  0.00  0.00      FP7   
ATOM   2232  HB2 TYR F  22      72.476  74.067  22.873  0.00  0.00      FP7   
ATOM   2233  CG  TYR F  22      72.142  76.161  22.496  0.00  0.00      FP7   
ATOM   2234  CD1 TYR F  22      70.723  75.955  22.754  0.00  0.00      FP7   
ATOM   2235  HD1 TYR F  22      70.571  74.960  23.145  0.00  0.00      FP7   
ATOM   2236  CE1 TYR F  22      69.782  76.982  22.558  0.00  0.00      FP7   
ATOM   2237  HE1 TYR F  22      68.742  76.906  22.840  0.00  0.00      FP7   
ATOM   2238  CZ  TYR F  22      70.207  78.118  21.953  0.00  0.00      FP7   
ATOM   2239  OH  TYR F  22      69.299  79.209  21.600  0.00  0.00      FP7   
ATOM   2240  HH  TYR F  22      68.478  79.145  22.094  0.00  0.00      FP7   
ATOM   2241  CD2 TYR F  22      72.566  77.378  21.908  0.00  0.00      FP7   
ATOM   2242  HD2 TYR F  22      73.577  77.635  21.631  0.00  0.00      FP7   
ATOM   2243  CE2 TYR F  22      71.547  78.286  21.653  0.00  0.00      FP7   
ATOM   2244  HE2 TYR F  22      71.882  79.163  21.119  0.00  0.00      FP7   
ATOM   2245  C   TYR F  22      75.351  74.012  22.704  0.00  0.00      FP7   
ATOM   2246  O   TYR F  22      75.758  74.135  23.844  0.00  0.00      FP7   
ATOM   2247  N   GLY F  23      75.843  73.019  21.952  0.00  0.00      FP7   
ATOM   2248  HN  GLY F  23      75.518  73.043  21.010  0.00  0.00      FP7   
ATOM   2249  CA  GLY F  23      76.890  72.065  22.365  0.00  0.00      FP7   
ATOM   2250  HA1 GLY F  23      76.763  71.075  21.954  0.00  0.00      FP7   
ATOM   2251  HA2 GLY F  23      76.935  72.045  23.444  0.00  0.00      FP7   
ATOM   2252  C   GLY F  23      78.353  72.371  21.991  0.00  0.00      FP7   
ATOM   2253  OT1 GLY F  23      78.724  72.896  20.896  0.00  0.00      FP7   
ATOM   2254  OT2 GLY F  23      79.243  72.285  22.907  0.00  0.00      FP7   
ATOM   2255  N   GLY F   1     -47.146 -48.238  12.827  0.00  0.00      FP8   
ATOM   2256  HT1 GLY F   1     -46.575 -48.498  13.657  0.00  0.00      FP8   
ATOM   2257  HT2 GLY F   1     -48.129 -48.508  13.031  0.00  0.00      FP8   
ATOM   2258  HT3 GLY F   1     -46.990 -47.210  12.878  0.00  0.00      FP8   
ATOM   2259  CA  GLY F   1     -46.618 -48.873  11.585  0.00  0.00      FP8   
ATOM   2260  HA1 GLY F   1     -47.022 -49.875  11.593  0.00  0.00      FP8   
ATOM   2261  HA2 GLY F   1     -45.563 -48.880  11.814  0.00  0.00      FP8   
ATOM   2262  C   GLY F   1     -46.898 -48.235  10.246  0.00  0.00      FP8   
ATOM   2263  O   GLY F   1     -47.272 -47.062  10.243  0.00  0.00      FP8   
ATOM   2264  N   LEU F   2     -46.792 -48.931   9.081  0.00  0.00      FP8   
ATOM   2265  HN  LEU F   2     -46.520 -49.890   9.070  0.00  0.00      FP8   
ATOM   2266  CA  LEU F   2     -47.121 -48.374   7.741  0.00  0.00      FP8   
ATOM   2267  HA  LEU F   2     -46.406 -47.576   7.602  0.00  0.00      FP8   
ATOM   2268  CB  LEU F   2     -46.913 -49.509   6.635  0.00  0.00      FP8   
ATOM   2269  HB1 LEU F   2     -47.525 -50.329   7.067  0.00  0.00      FP8   
ATOM   2270  HB2 LEU F   2     -45.855 -49.810   6.474  0.00  0.00      FP8   
ATOM   2271  CG  LEU F   2     -47.452 -49.210   5.224  0.00  0.00      FP8   
ATOM   2272  HG  LEU F   2     -48.557 -49.095   5.234  0.00  0.00      FP8   
ATOM   2273  CD1 LEU F   2     -46.754 -48.109   4.410  0.00  0.00      FP8   
ATOM   2274 HD11 LEU F   2     -47.311 -48.118   3.449  0.00  0.00      FP8   
ATOM   2275 HD12 LEU F   2     -45.691 -48.418   4.310  0.00  0.00      FP8   
ATOM   2276 HD13 LEU F   2     -46.895 -47.145   4.943  0.00  0.00      FP8   
ATOM   2277  CD2 LEU F   2     -47.349 -50.522   4.415  0.00  0.00      FP8   
ATOM   2278 HD21 LEU F   2     -46.295 -50.853   4.527  0.00  0.00      FP8   
ATOM   2279 HD22 LEU F   2     -47.465 -50.295   3.333  0.00  0.00      FP8   
ATOM   2280 HD23 LEU F   2     -48.087 -51.281   4.752  0.00  0.00      FP8   
ATOM   2281  C   LEU F   2     -48.430 -47.586   7.498  0.00  0.00      FP8   
ATOM   2282  O   LEU F   2     -48.373 -46.354   7.213  0.00  0.00      FP8   
ATOM   2283  N   PHE F   3     -49.628 -48.228   7.755  0.00  0.00      FP8   
ATOM   2284  HN  PHE F   3     -49.807 -49.191   7.939  0.00  0.00      FP8   
ATOM   2285  CA  PHE F   3     -50.894 -47.519   7.590  0.00  0.00      FP8   
ATOM   2286  HA  PHE F   3     -50.739 -47.057   6.626  0.00  0.00      FP8   
ATOM   2287  CB  PHE F   3     -51.923 -48.684   7.538  0.00  0.00      FP8   
ATOM   2288  HB1 PHE F   3     -52.954 -48.309   7.360  0.00  0.00      FP8   
ATOM   2289  HB2 PHE F   3     -51.953 -49.163   8.540  0.00  0.00      FP8   
ATOM   2290  CG  PHE F   3     -51.664 -49.724   6.523  0.00  0.00      FP8   
ATOM   2291  CD1 PHE F   3     -51.446 -49.316   5.162  0.00  0.00      FP8   
ATOM   2292  HD1 PHE F   3     -51.537 -48.302   4.801  0.00  0.00      FP8   
ATOM   2293  CE1 PHE F   3     -51.329 -50.351   4.207  0.00  0.00      FP8   
ATOM   2294  HE1 PHE F   3     -51.161 -50.061   3.180  0.00  0.00      FP8   
ATOM   2295  CZ  PHE F   3     -51.141 -51.664   4.594  0.00  0.00      FP8   
ATOM   2296  HZ  PHE F   3     -50.954 -52.450   3.877  0.00  0.00      FP8   
ATOM   2297  CD2 PHE F   3     -51.567 -51.063   6.902  0.00  0.00      FP8   
ATOM   2298  HD2 PHE F   3     -51.445 -51.277   7.954  0.00  0.00      FP8   
ATOM   2299  CE2 PHE F   3     -51.209 -52.009   5.917  0.00  0.00      FP8   
ATOM   2300  HE2 PHE F   3     -51.031 -53.040   6.181  0.00  0.00      FP8   
ATOM   2301  C   PHE F   3     -51.069 -46.494   8.785  0.00  0.00      FP8   
ATOM   2302  O   PHE F   3     -51.756 -45.490   8.751  0.00  0.00      FP8   
ATOM   2303  N   GLY F   4     -50.349 -46.745   9.870  0.00  0.00      FP8   
ATOM   2304  HN  GLY F   4     -50.018 -47.678   9.989  0.00  0.00      FP8   
ATOM   2305  CA  GLY F   4     -50.330 -45.899  11.074  0.00  0.00      FP8   
ATOM   2306  HA1 GLY F   4     -49.749 -46.470  11.783  0.00  0.00      FP8   
ATOM   2307  HA2 GLY F   4     -51.369 -45.690  11.280  0.00  0.00      FP8   
ATOM   2308  C   GLY F   4     -49.541 -44.617  10.931  0.00  0.00      FP8   
ATOM   2309  O   GLY F   4     -49.841 -43.721  11.670  0.00  0.00      FP8   
ATOM   2310  N   ALA F   5     -48.519 -44.472  10.080  0.00  0.00      FP8   
ATOM   2311  HN  ALA F   5     -48.207 -45.349   9.722  0.00  0.00      FP8   
ATOM   2312  CA  ALA F   5     -47.894 -43.231   9.585  0.00  0.00      FP8   
ATOM   2313  HA  ALA F   5     -47.513 -42.618  10.389  0.00  0.00      FP8   
ATOM   2314  CB  ALA F   5     -46.798 -43.584   8.535  0.00  0.00      FP8   
ATOM   2315  HB1 ALA F   5     -47.248 -43.961   7.592  0.00  0.00      FP8   
ATOM   2316  HB2 ALA F   5     -46.208 -44.395   9.013  0.00  0.00      FP8   
ATOM   2317  HB3 ALA F   5     -46.251 -42.633   8.359  0.00  0.00      FP8   
ATOM   2318  C   ALA F   5     -48.940 -42.403   8.902  0.00  0.00      FP8   
ATOM   2319  O   ALA F   5     -49.087 -41.220   9.224  0.00  0.00      FP8   
ATOM   2320  N   ILE F   6     -49.792 -42.988   7.937  0.00  0.00      FP8   
ATOM   2321  HN  ILE F   6     -49.774 -43.949   7.673  0.00  0.00      FP8   
ATOM   2322  CA  ILE F   6     -50.701 -42.248   7.020  0.00  0.00      FP8   
ATOM   2323  HA  ILE F   6     -50.254 -41.359   6.598  0.00  0.00      FP8   
ATOM   2324  CB  ILE F   6     -51.367 -43.121   5.817  0.00  0.00      FP8   
ATOM   2325  HB  ILE F   6     -52.099 -43.837   6.248  0.00  0.00      FP8   
ATOM   2326  CG2 ILE F   6     -52.201 -42.259   4.808  0.00  0.00      FP8   
ATOM   2327 HG21 ILE F   6     -52.832 -41.567   5.405  0.00  0.00      FP8   
ATOM   2328 HG22 ILE F   6     -52.867 -42.947   4.244  0.00  0.00      FP8   
ATOM   2329 HG23 ILE F   6     -51.552 -41.639   4.154  0.00  0.00      FP8   
ATOM   2330  CG1 ILE F   6     -50.236 -43.946   5.000  0.00  0.00      FP8   
ATOM   2331 HG11 ILE F   6     -49.845 -44.610   5.801  0.00  0.00      FP8   
ATOM   2332 HG12 ILE F   6     -49.455 -43.203   4.734  0.00  0.00      FP8   
ATOM   2333  CD  ILE F   6     -50.700 -44.808   3.825  0.00  0.00      FP8   
ATOM   2334  HD1 ILE F   6     -51.628 -45.355   4.098  0.00  0.00      FP8   
ATOM   2335  HD2 ILE F   6     -49.921 -45.542   3.526  0.00  0.00      FP8   
ATOM   2336  HD3 ILE F   6     -50.930 -44.195   2.927  0.00  0.00      FP8   
ATOM   2337  C   ILE F   6     -51.795 -41.668   7.900  0.00  0.00      FP8   
ATOM   2338  O   ILE F   6     -52.149 -40.517   7.844  0.00  0.00      FP8   
ATOM   2339  N   ALA F   7     -52.316 -42.468   8.809  0.00  0.00      FP8   
ATOM   2340  HN  ALA F   7     -52.080 -43.437   8.800  0.00  0.00      FP8   
ATOM   2341  CA  ALA F   7     -53.268 -42.131   9.825  0.00  0.00      FP8   
ATOM   2342  HA  ALA F   7     -54.150 -41.718   9.358  0.00  0.00      FP8   
ATOM   2343  CB  ALA F   7     -53.741 -43.411  10.517  0.00  0.00      FP8   
ATOM   2344  HB1 ALA F   7     -52.894 -44.051  10.845  0.00  0.00      FP8   
ATOM   2345  HB2 ALA F   7     -54.294 -44.063   9.807  0.00  0.00      FP8   
ATOM   2346  HB3 ALA F   7     -54.451 -43.145  11.329  0.00  0.00      FP8   
ATOM   2347  C   ALA F   7     -52.701 -41.047  10.827  0.00  0.00      FP8   
ATOM   2348  O   ALA F   7     -53.455 -40.239  11.340  0.00  0.00      FP8   
ATOM   2349  N   GLY F   8     -51.402 -40.952  11.079  0.00  0.00      FP8   
ATOM   2350  HN  GLY F   8     -50.967 -41.686  10.562  0.00  0.00      FP8   
ATOM   2351  CA  GLY F   8     -50.694 -39.911  11.919  0.00  0.00      FP8   
ATOM   2352  HA1 GLY F   8     -49.708 -40.305  12.117  0.00  0.00      FP8   
ATOM   2353  HA2 GLY F   8     -51.319 -39.700  12.774  0.00  0.00      FP8   
ATOM   2354  C   GLY F   8     -50.440 -38.636  11.254  0.00  0.00      FP8   
ATOM   2355  O   GLY F   8     -50.444 -37.554  11.898  0.00  0.00      FP8   
ATOM   2356  N   PHE F   9     -50.295 -38.640   9.890  0.00  0.00      FP8   
ATOM   2357  HN  PHE F   9     -50.219 -39.527   9.442  0.00  0.00      FP8   
ATOM   2358  CA  PHE F   9     -50.261 -37.449   9.026  0.00  0.00      FP8   
ATOM   2359  HA  PHE F   9     -49.554 -36.783   9.498  0.00  0.00      FP8   
ATOM   2360  CB  PHE F   9     -49.832 -37.944   7.579  0.00  0.00      FP8   
ATOM   2361  HB1 PHE F   9     -50.610 -38.672   7.264  0.00  0.00      FP8   
ATOM   2362  HB2 PHE F   9     -48.896 -38.535   7.486  0.00  0.00      FP8   
ATOM   2363  CG  PHE F   9     -49.681 -36.841   6.549  0.00  0.00      FP8   
ATOM   2364  CD1 PHE F   9     -48.712 -35.819   6.717  0.00  0.00      FP8   
ATOM   2365  HD1 PHE F   9     -48.013 -35.940   7.532  0.00  0.00      FP8   
ATOM   2366  CE1 PHE F   9     -48.606 -34.729   5.824  0.00  0.00      FP8   
ATOM   2367  HE1 PHE F   9     -47.846 -33.967   5.915  0.00  0.00      FP8   
ATOM   2368  CZ  PHE F   9     -49.555 -34.693   4.775  0.00  0.00      FP8   
ATOM   2369  HZ  PHE F   9     -49.466 -33.955   3.992  0.00  0.00      FP8   
ATOM   2370  CD2 PHE F   9     -50.571 -36.674   5.517  0.00  0.00      FP8   
ATOM   2371  HD2 PHE F   9     -51.310 -37.447   5.366  0.00  0.00      FP8   
ATOM   2372  CE2 PHE F   9     -50.559 -35.628   4.565  0.00  0.00      FP8   
ATOM   2373  HE2 PHE F   9     -51.262 -35.482   3.758  0.00  0.00      FP8   
ATOM   2374  C   PHE F   9     -51.668 -36.772   9.045  0.00  0.00      FP8   
ATOM   2375  O   PHE F   9     -51.923 -35.513   9.115  0.00  0.00      FP8   
ATOM   2376  N   ILE F  10     -52.670 -37.718   9.024  0.00  0.00      FP8   
ATOM   2377  HN  ILE F  10     -52.527 -38.705   9.028  0.00  0.00      FP8   
ATOM   2378  CA  ILE F  10     -54.095 -37.351   9.134  0.00  0.00      FP8   
ATOM   2379  HA  ILE F  10     -54.312 -36.540   8.456  0.00  0.00      FP8   
ATOM   2380  CB  ILE F  10     -55.120 -38.464   8.771  0.00  0.00      FP8   
ATOM   2381  HB  ILE F  10     -54.719 -39.429   9.148  0.00  0.00      FP8   
ATOM   2382  CG2 ILE F  10     -56.605 -38.251   9.309  0.00  0.00      FP8   
ATOM   2383 HG21 ILE F  10     -56.898 -37.201   9.095  0.00  0.00      FP8   
ATOM   2384 HG22 ILE F  10     -56.575 -38.275  10.419  0.00  0.00      FP8   
ATOM   2385 HG23 ILE F  10     -57.412 -38.892   8.893  0.00  0.00      FP8   
ATOM   2386  CG1 ILE F  10     -55.018 -38.556   7.192  0.00  0.00      FP8   
ATOM   2387 HG11 ILE F  10     -53.943 -38.675   6.941  0.00  0.00      FP8   
ATOM   2388 HG12 ILE F  10     -55.333 -37.550   6.841  0.00  0.00      FP8   
ATOM   2389  CD  ILE F  10     -55.948 -39.702   6.640  0.00  0.00      FP8   
ATOM   2390  HD1 ILE F  10     -56.996 -39.365   6.492  0.00  0.00      FP8   
ATOM   2391  HD2 ILE F  10     -56.003 -40.616   7.270  0.00  0.00      FP8   
ATOM   2392  HD3 ILE F  10     -55.421 -40.000   5.709  0.00  0.00      FP8   
ATOM   2393  C   ILE F  10     -54.393 -36.730  10.525  0.00  0.00      FP8   
ATOM   2394  O   ILE F  10     -55.126 -35.744  10.648  0.00  0.00      FP8   
ATOM   2395  N   GLU F  11     -53.811 -37.292  11.576  0.00  0.00      FP8   
ATOM   2396  HN  GLU F  11     -53.524 -38.238  11.448  0.00  0.00      FP8   
ATOM   2397  CA  GLU F  11     -53.925 -36.770  12.888  0.00  0.00      FP8   
ATOM   2398  HA  GLU F  11     -54.964 -36.542  13.076  0.00  0.00      FP8   
ATOM   2399  CB  GLU F  11     -53.424 -37.770  13.973  0.00  0.00      FP8   
ATOM   2400  HB1 GLU F  11     -52.351 -37.935  13.735  0.00  0.00      FP8   
ATOM   2401  HB2 GLU F  11     -53.892 -38.778  14.003  0.00  0.00      FP8   
ATOM   2402  CG  GLU F  11     -53.410 -37.169  15.392  0.00  0.00      FP8   
ATOM   2403  HG1 GLU F  11     -54.313 -36.534  15.510  0.00  0.00      FP8   
ATOM   2404  HG2 GLU F  11     -52.495 -36.603  15.667  0.00  0.00      FP8   
ATOM   2405  CD  GLU F  11     -53.751 -38.265  16.373  0.00  0.00      FP8   
ATOM   2406  OE1 GLU F  11     -54.435 -37.978  17.367  0.00  0.00      FP8   
ATOM   2407  OE2 GLU F  11     -53.201 -39.377  16.163  0.00  0.00      FP8   
ATOM   2408  C   GLU F  11     -53.196 -35.453  13.165  0.00  0.00      FP8   
ATOM   2409  O   GLU F  11     -53.762 -34.496  13.635  0.00  0.00      FP8   
ATOM   2410  N   GLY F  12     -51.975 -35.407  12.811  0.00  0.00      FP8   
ATOM   2411  HN  GLY F  12     -51.569 -36.182  12.333  0.00  0.00      FP8   
ATOM   2412  CA  GLY F  12     -51.132 -34.211  13.215  0.00  0.00      FP8   
ATOM   2413  HA1 GLY F  12     -50.789 -34.359  14.229  0.00  0.00      FP8   
ATOM   2414  HA2 GLY F  12     -51.706 -33.315  13.030  0.00  0.00      FP8   
ATOM   2415  C   GLY F  12     -49.957 -33.984  12.280  0.00  0.00      FP8   
ATOM   2416  O   GLY F  12     -48.849 -33.582  12.665  0.00  0.00      FP8   
ATOM   2417  N   GLY F  13     -50.156 -34.171  10.947  0.00  0.00      FP8   
ATOM   2418  HN  GLY F  13     -51.060 -34.514  10.703  0.00  0.00      FP8   
ATOM   2419  CA  GLY F  13     -49.247 -33.911   9.820  0.00  0.00      FP8   
ATOM   2420  HA1 GLY F  13     -49.048 -32.853   9.906  0.00  0.00      FP8   
ATOM   2421  HA2 GLY F  13     -49.750 -34.174   8.902  0.00  0.00      FP8   
ATOM   2422  C   GLY F  13     -47.940 -34.605   9.896  0.00  0.00      FP8   
ATOM   2423  O   GLY F  13     -47.831 -35.688  10.468  0.00  0.00      FP8   
ATOM   2424  N   TRP F  14     -46.881 -34.112   9.324  0.00  0.00      FP8   
ATOM   2425  HN  TRP F  14     -47.044 -33.185   8.992  0.00  0.00      FP8   
ATOM   2426  CA  TRP F  14     -45.522 -34.664   9.245  0.00  0.00      FP8   
ATOM   2427  HA  TRP F  14     -45.537 -35.525   8.592  0.00  0.00      FP8   
ATOM   2428  CB  TRP F  14     -44.591 -33.537   8.658  0.00  0.00      FP8   
ATOM   2429  HB1 TRP F  14     -44.532 -32.750   9.440  0.00  0.00      FP8   
ATOM   2430  HB2 TRP F  14     -45.115 -32.993   7.844  0.00  0.00      FP8   
ATOM   2431  CG  TRP F  14     -43.246 -34.032   8.267  0.00  0.00      FP8   
ATOM   2432  CD1 TRP F  14     -42.090 -33.951   8.991  0.00  0.00      FP8   
ATOM   2433  HD1 TRP F  14     -41.916 -33.316   9.848  0.00  0.00      FP8   
ATOM   2434  NE1 TRP F  14     -41.042 -34.476   8.286  0.00  0.00      FP8   
ATOM   2435  HE1 TRP F  14     -40.084 -34.493   8.474  0.00  0.00      FP8   
ATOM   2436  CE2 TRP F  14     -41.507 -34.991   7.123  0.00  0.00      FP8   
ATOM   2437  CD2 TRP F  14     -42.939 -34.755   7.032  0.00  0.00      FP8   
ATOM   2438  CE3 TRP F  14     -43.644 -35.101   5.912  0.00  0.00      FP8   
ATOM   2439  HE3 TRP F  14     -44.694 -34.979   5.691  0.00  0.00      FP8   
ATOM   2440  CZ3 TRP F  14     -42.952 -35.834   4.947  0.00  0.00      FP8   
ATOM   2441  HZ3 TRP F  14     -43.387 -36.151   4.010  0.00  0.00      FP8   
ATOM   2442  CZ2 TRP F  14     -40.842 -35.718   6.193  0.00  0.00      FP8   
ATOM   2443  HZ2 TRP F  14     -39.798 -35.986   6.125  0.00  0.00      FP8   
ATOM   2444  CH2 TRP F  14     -41.583 -36.130   5.073  0.00  0.00      FP8   
ATOM   2445  HH2 TRP F  14     -41.156 -36.695   4.258  0.00  0.00      FP8   
ATOM   2446  C   TRP F  14     -44.925 -35.144  10.546  0.00  0.00      FP8   
ATOM   2447  O   TRP F  14     -44.338 -36.202  10.505  0.00  0.00      FP8   
ATOM   2448  N   THR F  15     -45.182 -34.446  11.657  0.00  0.00      FP8   
ATOM   2449  HN  THR F  15     -45.607 -33.544  11.638  0.00  0.00      FP8   
ATOM   2450  CA  THR F  15     -44.831 -34.999  12.997  0.00  0.00      FP8   
ATOM   2451  HA  THR F  15     -43.764 -35.127  12.890  0.00  0.00      FP8   
ATOM   2452  CB  THR F  15     -44.975 -34.035  14.165  0.00  0.00      FP8   
ATOM   2453  HB  THR F  15     -45.014 -34.584  15.130  0.00  0.00      FP8   
ATOM   2454  OG1 THR F  15     -46.144 -33.151  14.049  0.00  0.00      FP8   
ATOM   2455  HG1 THR F  15     -46.138 -32.657  13.226  0.00  0.00      FP8   
ATOM   2456  CG2 THR F  15     -43.662 -33.160  14.271  0.00  0.00      FP8   
ATOM   2457 HG21 THR F  15     -43.633 -32.421  13.442  0.00  0.00      FP8   
ATOM   2458 HG22 THR F  15     -42.815 -33.878  14.219  0.00  0.00      FP8   
ATOM   2459 HG23 THR F  15     -43.815 -32.604  15.221  0.00  0.00      FP8   
ATOM   2460  C   THR F  15     -45.511 -36.283  13.414  0.00  0.00      FP8   
ATOM   2461  O   THR F  15     -44.818 -37.058  13.991  0.00  0.00      FP8   
ATOM   2462  N   GLY F  16     -46.799 -36.444  13.153  0.00  0.00      FP8   
ATOM   2463  HN  GLY F  16     -47.292 -35.779  12.598  0.00  0.00      FP8   
ATOM   2464  CA  GLY F  16     -47.534 -37.630  13.459  0.00  0.00      FP8   
ATOM   2465  HA1 GLY F  16     -48.599 -37.494  13.334  0.00  0.00      FP8   
ATOM   2466  HA2 GLY F  16     -47.337 -37.979  14.461  0.00  0.00      FP8   
ATOM   2467  C   GLY F  16     -47.158 -38.734  12.609  0.00  0.00      FP8   
ATOM   2468  O   GLY F  16     -47.130 -39.861  13.071  0.00  0.00      FP8   
ATOM   2469  N   MET F  17     -46.866 -38.492  11.309  0.00  0.00      FP8   
ATOM   2470  HN  MET F  17     -47.057 -37.584  10.945  0.00  0.00      FP8   
ATOM   2471  CA  MET F  17     -46.337 -39.456  10.335  0.00  0.00      FP8   
ATOM   2472  HA  MET F  17     -47.086 -40.174  10.037  0.00  0.00      FP8   
ATOM   2473  CB  MET F  17     -45.919 -38.624   9.056  0.00  0.00      FP8   
ATOM   2474  HB1 MET F  17     -44.999 -38.056   9.308  0.00  0.00      FP8   
ATOM   2475  HB2 MET F  17     -46.696 -37.861   8.834  0.00  0.00      FP8   
ATOM   2476  CG  MET F  17     -45.848 -39.473   7.713  0.00  0.00      FP8   
ATOM   2477  HG1 MET F  17     -46.229 -38.664   7.054  0.00  0.00      FP8   
ATOM   2478  HG2 MET F  17     -46.635 -40.240   7.875  0.00  0.00      FP8   
ATOM   2479  SD  MET F  17     -44.217 -40.151   7.019  0.00  0.00      FP8   
ATOM   2480  CE  MET F  17     -43.117 -38.639   7.095  0.00  0.00      FP8   
ATOM   2481  HE1 MET F  17     -43.005 -38.226   6.069  0.00  0.00      FP8   
ATOM   2482  HE2 MET F  17     -42.081 -38.803   7.460  0.00  0.00      FP8   
ATOM   2483  HE3 MET F  17     -43.606 -37.862   7.720  0.00  0.00      FP8   
ATOM   2484  C   MET F  17     -45.139 -40.267  10.821  0.00  0.00      FP8   
ATOM   2485  O   MET F  17     -45.132 -41.499  10.869  0.00  0.00      FP8   
ATOM   2486  N   ILE F  18     -44.074 -39.581  11.369  0.00  0.00      FP8   
ATOM   2487  HN  ILE F  18     -43.958 -38.592  11.320  0.00  0.00      FP8   
ATOM   2488  CA  ILE F  18     -42.915 -40.301  11.861  0.00  0.00      FP8   
ATOM   2489  HA  ILE F  18     -42.617 -41.011  11.103  0.00  0.00      FP8   
ATOM   2490  CB  ILE F  18     -41.720 -39.254  12.186  0.00  0.00      FP8   
ATOM   2491  HB  ILE F  18     -42.132 -38.675  13.040  0.00  0.00      FP8   
ATOM   2492  CG2 ILE F  18     -40.534 -40.055  12.723  0.00  0.00      FP8   
ATOM   2493 HG21 ILE F  18     -40.089 -40.802  12.031  0.00  0.00      FP8   
ATOM   2494 HG22 ILE F  18     -40.778 -40.473  13.723  0.00  0.00      FP8   
ATOM   2495 HG23 ILE F  18     -39.708 -39.330  12.885  0.00  0.00      FP8   
ATOM   2496  CG1 ILE F  18     -41.397 -38.346  10.996  0.00  0.00      FP8   
ATOM   2497 HG11 ILE F  18     -42.394 -38.036  10.617  0.00  0.00      FP8   
ATOM   2498 HG12 ILE F  18     -40.810 -38.901  10.234  0.00  0.00      FP8   
ATOM   2499  CD  ILE F  18     -40.510 -37.095  11.218  0.00  0.00      FP8   
ATOM   2500  HD1 ILE F  18     -39.552 -37.185  11.772  0.00  0.00      FP8   
ATOM   2501  HD2 ILE F  18     -41.110 -36.268  11.655  0.00  0.00      FP8   
ATOM   2502  HD3 ILE F  18     -40.162 -36.667  10.254  0.00  0.00      FP8   
ATOM   2503  C   ILE F  18     -43.179 -41.199  13.085  0.00  0.00      FP8   
ATOM   2504  O   ILE F  18     -42.627 -42.301  13.305  0.00  0.00      FP8   
ATOM   2505  N   ASP F  19     -44.036 -40.673  14.010  0.00  0.00      FP8   
ATOM   2506  HN  ASP F  19     -44.477 -39.806  13.789  0.00  0.00      FP8   
ATOM   2507  CA  ASP F  19     -44.474 -41.290  15.235  0.00  0.00      FP8   
ATOM   2508  HA  ASP F  19     -43.652 -41.800  15.716  0.00  0.00      FP8   
ATOM   2509  CB  ASP F  19     -45.067 -40.150  16.076  0.00  0.00      FP8   
ATOM   2510  HB1 ASP F  19     -45.941 -39.729  15.535  0.00  0.00      FP8   
ATOM   2511  HB2 ASP F  19     -44.377 -39.293  16.225  0.00  0.00      FP8   
ATOM   2512  CG  ASP F  19     -45.626 -40.483  17.467  0.00  0.00      FP8   
ATOM   2513  OD1 ASP F  19     -44.962 -41.310  18.152  0.00  0.00      FP8   
ATOM   2514  OD2 ASP F  19     -46.584 -39.909  17.938  0.00  0.00      FP8   
ATOM   2515  C   ASP F  19     -45.474 -42.415  14.939  0.00  0.00      FP8   
ATOM   2516  O   ASP F  19     -45.468 -43.429  15.634  0.00  0.00      FP8   
ATOM   2517  N   GLY F  20     -46.192 -42.283  13.814  0.00  0.00      FP8   
ATOM   2518  HN  GLY F  20     -46.169 -41.378  13.397  0.00  0.00      FP8   
ATOM   2519  CA  GLY F  20     -47.124 -43.218  13.333  0.00  0.00      FP8   
ATOM   2520  HA1 GLY F  20     -47.671 -42.771  12.516  0.00  0.00      FP8   
ATOM   2521  HA2 GLY F  20     -47.736 -43.652  14.109  0.00  0.00      FP8   
ATOM   2522  C   GLY F  20     -46.425 -44.440  12.725  0.00  0.00      FP8   
ATOM   2523  O   GLY F  20     -46.769 -45.517  13.131  0.00  0.00      FP8   
ATOM   2524  N   TRP F  21     -45.439 -44.222  11.843  0.00  0.00      FP8   
ATOM   2525  HN  TRP F  21     -45.215 -43.289  11.572  0.00  0.00      FP8   
ATOM   2526  CA  TRP F  21     -44.575 -45.285  11.259  0.00  0.00      FP8   
ATOM   2527  HA  TRP F  21     -45.149 -45.888  10.571  0.00  0.00      FP8   
ATOM   2528  CB  TRP F  21     -43.618 -44.452  10.350  0.00  0.00      FP8   
ATOM   2529  HB1 TRP F  21     -43.266 -43.636  11.017  0.00  0.00      FP8   
ATOM   2530  HB2 TRP F  21     -44.220 -43.882   9.610  0.00  0.00      FP8   
ATOM   2531  CG  TRP F  21     -42.551 -45.173   9.597  0.00  0.00      FP8   
ATOM   2532  CD1 TRP F  21     -41.281 -45.240  10.019  0.00  0.00      FP8   
ATOM   2533  HD1 TRP F  21     -40.915 -44.728  10.897  0.00  0.00      FP8   
ATOM   2534  NE1 TRP F  21     -40.630 -46.235   9.328  0.00  0.00      FP8   
ATOM   2535  HE1 TRP F  21     -39.693 -46.503   9.387  0.00  0.00      FP8   
ATOM   2536  CE2 TRP F  21     -41.486 -46.855   8.444  0.00  0.00      FP8   
ATOM   2537  CD2 TRP F  21     -42.673 -46.123   8.503  0.00  0.00      FP8   
ATOM   2538  CE3 TRP F  21     -43.716 -46.595   7.698  0.00  0.00      FP8   
ATOM   2539  HE3 TRP F  21     -44.720 -46.196   7.688  0.00  0.00      FP8   
ATOM   2540  CZ3 TRP F  21     -43.463 -47.709   6.810  0.00  0.00      FP8   
ATOM   2541  HZ3 TRP F  21     -44.289 -48.160   6.279  0.00  0.00      FP8   
ATOM   2542  CZ2 TRP F  21     -41.216 -47.830   7.511  0.00  0.00      FP8   
ATOM   2543  HZ2 TRP F  21     -40.224 -48.249   7.434  0.00  0.00      FP8   
ATOM   2544  CH2 TRP F  21     -42.241 -48.316   6.808  0.00  0.00      FP8   
ATOM   2545  HH2 TRP F  21     -42.158 -49.234   6.245  0.00  0.00      FP8   
ATOM   2546  C   TRP F  21     -43.748 -46.114  12.210  0.00  0.00      FP8   
ATOM   2547  O   TRP F  21     -43.680 -47.328  12.004  0.00  0.00      FP8   
ATOM   2548  N   TYR F  22     -43.126 -45.500  13.281  0.00  0.00      FP8   
ATOM   2549  HN  TYR F  22     -43.204 -44.507  13.309  0.00  0.00      FP8   
ATOM   2550  CA  TYR F  22     -42.355 -46.161  14.272  0.00  0.00      FP8   
ATOM   2551  HA  TYR F  22     -41.903 -47.012  13.784  0.00  0.00      FP8   
ATOM   2552  CB  TYR F  22     -41.464 -45.115  14.945  0.00  0.00      FP8   
ATOM   2553  HB1 TYR F  22     -41.100 -45.561  15.895  0.00  0.00      FP8   
ATOM   2554  HB2 TYR F  22     -42.049 -44.175  15.037  0.00  0.00      FP8   
ATOM   2555  CG  TYR F  22     -40.221 -44.954  14.097  0.00  0.00      FP8   
ATOM   2556  CD1 TYR F  22     -39.886 -43.796  13.391  0.00  0.00      FP8   
ATOM   2557  HD1 TYR F  22     -40.445 -42.880  13.508  0.00  0.00      FP8   
ATOM   2558  CE1 TYR F  22     -38.728 -43.830  12.642  0.00  0.00      FP8   
ATOM   2559  HE1 TYR F  22     -38.421 -42.984  12.045  0.00  0.00      FP8   
ATOM   2560  CZ  TYR F  22     -37.967 -44.956  12.541  0.00  0.00      FP8   
ATOM   2561  OH  TYR F  22     -36.835 -44.895  11.783  0.00  0.00      FP8   
ATOM   2562  HH  TYR F  22     -36.401 -45.748  11.853  0.00  0.00      FP8   
ATOM   2563  CD2 TYR F  22     -39.354 -46.088  14.095  0.00  0.00      FP8   
ATOM   2564  HD2 TYR F  22     -39.499 -46.973  14.697  0.00  0.00      FP8   
ATOM   2565  CE2 TYR F  22     -38.201 -46.091  13.335  0.00  0.00      FP8   
ATOM   2566  HE2 TYR F  22     -37.725 -47.054  13.225  0.00  0.00      FP8   
ATOM   2567  C   TYR F  22     -43.343 -46.829  15.391  0.00  0.00      FP8   
ATOM   2568  O   TYR F  22     -42.907 -47.715  16.145  0.00  0.00      FP8   
ATOM   2569  N   GLY F  23     -44.609 -46.374  15.481  0.00  0.00      FP8   
ATOM   2570  HN  GLY F  23     -44.816 -45.598  14.890  0.00  0.00      FP8   
ATOM   2571  CA  GLY F  23     -45.665 -47.067  16.207  0.00  0.00      FP8   
ATOM   2572  HA1 GLY F  23     -46.540 -46.507  15.910  0.00  0.00      FP8   
ATOM   2573  HA2 GLY F  23     -45.327 -47.064  17.232  0.00  0.00      FP8   
ATOM   2574  C   GLY F  23     -46.026 -48.522  15.797  0.00  0.00      FP8   
ATOM   2575  OT1 GLY F  23     -46.840 -49.041  16.668  0.00  0.00      FP8   
ATOM   2576  OT2 GLY F  23     -45.642 -49.116  14.772  0.00  0.00      FP8   
ATOM   2577  N   GLY F   1     -83.620  59.033  16.193  0.00  0.00      FP9   
ATOM   2578  HT1 GLY F   1     -84.223  59.803  15.840  0.00  0.00      FP9   
ATOM   2579  HT2 GLY F   1     -82.707  59.426  16.499  0.00  0.00      FP9   
ATOM   2580  HT3 GLY F   1     -84.126  58.683  17.032  0.00  0.00      FP9   
ATOM   2581  CA  GLY F   1     -83.359  57.998  15.162  0.00  0.00      FP9   
ATOM   2582  HA1 GLY F   1     -84.207  57.634  14.600  0.00  0.00      FP9   
ATOM   2583  HA2 GLY F   1     -82.876  57.231  15.750  0.00  0.00      FP9   
ATOM   2584  C   GLY F   1     -82.303  58.431  14.156  0.00  0.00      FP9   
ATOM   2585  O   GLY F   1     -81.435  59.191  14.575  0.00  0.00      FP9   
ATOM   2586  N   LEU F   2     -82.233  57.859  12.950  0.00  0.00      FP9   
ATOM   2587  HN  LEU F   2     -82.968  57.271  12.621  0.00  0.00      FP9   
ATOM   2588  CA  LEU F   2     -81.286  58.116  11.920  0.00  0.00      FP9   
ATOM   2589  HA  LEU F   2     -80.348  57.874  12.397  0.00  0.00      FP9   
ATOM   2590  CB  LEU F   2     -81.652  57.099  10.788  0.00  0.00      FP9   
ATOM   2591  HB1 LEU F   2     -82.655  57.332  10.371  0.00  0.00      FP9   
ATOM   2592  HB2 LEU F   2     -81.661  56.073  11.214  0.00  0.00      FP9   
ATOM   2593  CG  LEU F   2     -80.699  57.140   9.562  0.00  0.00      FP9   
ATOM   2594  HG  LEU F   2     -80.511  58.210   9.330  0.00  0.00      FP9   
ATOM   2595  CD1 LEU F   2     -79.291  56.500   9.719  0.00  0.00      FP9   
ATOM   2596 HD11 LEU F   2     -79.339  55.406   9.908  0.00  0.00      FP9   
ATOM   2597 HD12 LEU F   2     -78.761  56.942  10.590  0.00  0.00      FP9   
ATOM   2598 HD13 LEU F   2     -78.726  56.717   8.788  0.00  0.00      FP9   
ATOM   2599  CD2 LEU F   2     -81.462  56.383   8.458  0.00  0.00      FP9   
ATOM   2600 HD21 LEU F   2     -80.879  56.234   7.525  0.00  0.00      FP9   
ATOM   2601 HD22 LEU F   2     -82.363  56.986   8.215  0.00  0.00      FP9   
ATOM   2602 HD23 LEU F   2     -81.755  55.356   8.765  0.00  0.00      FP9   
ATOM   2603  C   LEU F   2     -81.252  59.522  11.451  0.00  0.00      FP9   
ATOM   2604  O   LEU F   2     -80.137  60.042  11.217  0.00  0.00      FP9   
ATOM   2605  N   PHE F   3     -82.365  60.161  11.315  0.00  0.00      FP9   
ATOM   2606  HN  PHE F   3     -83.146  59.589  11.558  0.00  0.00      FP9   
ATOM   2607  CA  PHE F   3     -82.445  61.570  11.160  0.00  0.00      FP9   
ATOM   2608  HA  PHE F   3     -81.950  61.796  10.227  0.00  0.00      FP9   
ATOM   2609  CB  PHE F   3     -83.906  62.035  10.987  0.00  0.00      FP9   
ATOM   2610  HB1 PHE F   3     -83.904  63.092  10.644  0.00  0.00      FP9   
ATOM   2611  HB2 PHE F   3     -84.504  61.983  11.922  0.00  0.00      FP9   
ATOM   2612  CG  PHE F   3     -84.685  61.275   9.977  0.00  0.00      FP9   
ATOM   2613  CD1 PHE F   3     -85.894  60.636  10.390  0.00  0.00      FP9   
ATOM   2614  HD1 PHE F   3     -86.266  60.637  11.403  0.00  0.00      FP9   
ATOM   2615  CE1 PHE F   3     -86.502  59.641   9.608  0.00  0.00      FP9   
ATOM   2616  HE1 PHE F   3     -87.311  58.970   9.857  0.00  0.00      FP9   
ATOM   2617  CZ  PHE F   3     -85.960  59.308   8.348  0.00  0.00      FP9   
ATOM   2618  HZ  PHE F   3     -86.413  58.545   7.733  0.00  0.00      FP9   
ATOM   2619  CD2 PHE F   3     -84.292  61.123   8.674  0.00  0.00      FP9   
ATOM   2620  HD2 PHE F   3     -83.531  61.759   8.246  0.00  0.00      FP9   
ATOM   2621  CE2 PHE F   3     -84.916  60.132   7.871  0.00  0.00      FP9   
ATOM   2622  HE2 PHE F   3     -84.572  60.001   6.855  0.00  0.00      FP9   
ATOM   2623  C   PHE F   3     -81.831  62.375  12.285  0.00  0.00      FP9   
ATOM   2624  O   PHE F   3     -81.078  63.315  12.089  0.00  0.00      FP9   
ATOM   2625  N   GLY F   4     -82.100  62.033  13.539  0.00  0.00      FP9   
ATOM   2626  HN  GLY F   4     -82.792  61.318  13.592  0.00  0.00      FP9   
ATOM   2627  CA  GLY F   4     -81.642  62.511  14.822  0.00  0.00      FP9   
ATOM   2628  HA1 GLY F   4     -82.223  61.928  15.521  0.00  0.00      FP9   
ATOM   2629  HA2 GLY F   4     -81.926  63.549  14.914  0.00  0.00      FP9   
ATOM   2630  C   GLY F   4     -80.106  62.417  15.047  0.00  0.00      FP9   
ATOM   2631  O   GLY F   4     -79.546  63.423  15.461  0.00  0.00      FP9   
ATOM   2632  N   ALA F   5     -79.440  61.309  14.674  0.00  0.00      FP9   
ATOM   2633  HN  ALA F   5     -79.891  60.458  14.418  0.00  0.00      FP9   
ATOM   2634  CA  ALA F   5     -78.022  61.114  14.430  0.00  0.00      FP9   
ATOM   2635  HA  ALA F   5     -77.481  61.200  15.361  0.00  0.00      FP9   
ATOM   2636  CB  ALA F   5     -77.895  59.758  13.818  0.00  0.00      FP9   
ATOM   2637  HB1 ALA F   5     -78.574  59.092  14.392  0.00  0.00      FP9   
ATOM   2638  HB2 ALA F   5     -76.898  59.295  13.656  0.00  0.00      FP9   
ATOM   2639  HB3 ALA F   5     -78.327  59.768  12.795  0.00  0.00      FP9   
ATOM   2640  C   ALA F   5     -77.350  62.126  13.517  0.00  0.00      FP9   
ATOM   2641  O   ALA F   5     -76.320  62.668  13.848  0.00  0.00      FP9   
ATOM   2642  N   ILE F   6     -77.895  62.422  12.349  0.00  0.00      FP9   
ATOM   2643  HN  ILE F   6     -78.807  62.103  12.104  0.00  0.00      FP9   
ATOM   2644  CA  ILE F   6     -77.168  63.403  11.473  0.00  0.00      FP9   
ATOM   2645  HA  ILE F   6     -76.137  63.145  11.279  0.00  0.00      FP9   
ATOM   2646  CB  ILE F   6     -77.776  63.303  10.025  0.00  0.00      FP9   
ATOM   2647  HB  ILE F   6     -78.884  63.324  10.103  0.00  0.00      FP9   
ATOM   2648  CG2 ILE F   6     -77.270  64.454   9.193  0.00  0.00      FP9   
ATOM   2649 HG21 ILE F   6     -76.190  64.401   8.938  0.00  0.00      FP9   
ATOM   2650 HG22 ILE F   6     -77.553  65.485   9.494  0.00  0.00      FP9   
ATOM   2651 HG23 ILE F   6     -77.850  64.390   8.247  0.00  0.00      FP9   
ATOM   2652  CG1 ILE F   6     -77.526  61.941   9.328  0.00  0.00      FP9   
ATOM   2653 HG11 ILE F   6     -77.631  61.208  10.156  0.00  0.00      FP9   
ATOM   2654 HG12 ILE F   6     -76.505  61.630   9.019  0.00  0.00      FP9   
ATOM   2655  CD  ILE F   6     -78.496  61.534   8.128  0.00  0.00      FP9   
ATOM   2656  HD1 ILE F   6     -77.938  60.772   7.543  0.00  0.00      FP9   
ATOM   2657  HD2 ILE F   6     -78.666  62.470   7.553  0.00  0.00      FP9   
ATOM   2658  HD3 ILE F   6     -79.509  61.228   8.466  0.00  0.00      FP9   
ATOM   2659  C   ILE F   6     -77.165  64.786  11.993  0.00  0.00      FP9   
ATOM   2660  O   ILE F   6     -76.095  65.388  12.108  0.00  0.00      FP9   
ATOM   2661  N   ALA F   7     -78.329  65.251  12.487  0.00  0.00      FP9   
ATOM   2662  HN  ALA F   7     -79.213  64.825  12.313  0.00  0.00      FP9   
ATOM   2663  CA  ALA F   7     -78.449  66.440  13.297  0.00  0.00      FP9   
ATOM   2664  HA  ALA F   7     -77.925  67.204  12.743  0.00  0.00      FP9   
ATOM   2665  CB  ALA F   7     -79.895  66.700  13.647  0.00  0.00      FP9   
ATOM   2666  HB1 ALA F   7     -79.868  67.504  14.413  0.00  0.00      FP9   
ATOM   2667  HB2 ALA F   7     -80.395  65.777  14.012  0.00  0.00      FP9   
ATOM   2668  HB3 ALA F   7     -80.401  67.039  12.717  0.00  0.00      FP9   
ATOM   2669  C   ALA F   7     -77.673  66.438  14.607  0.00  0.00      FP9   
ATOM   2670  O   ALA F   7     -77.059  67.457  14.959  0.00  0.00      FP9   
ATOM   2671  N   GLY F   8     -77.614  65.310  15.309  0.00  0.00      FP9   
ATOM   2672  HN  GLY F   8     -78.288  64.623  15.050  0.00  0.00      FP9   
ATOM   2673  CA  GLY F   8     -76.939  65.064  16.585  0.00  0.00      FP9   
ATOM   2674  HA1 GLY F   8     -77.261  64.125  17.010  0.00  0.00      FP9   
ATOM   2675  HA2 GLY F   8     -77.177  65.923  17.195  0.00  0.00      FP9   
ATOM   2676  C   GLY F   8     -75.406  65.053  16.365  0.00  0.00      FP9   
ATOM   2677  O   GLY F   8     -74.577  65.458  17.198  0.00  0.00      FP9   
ATOM   2678  N   PHE F   9     -74.887  64.637  15.221  0.00  0.00      FP9   
ATOM   2679  HN  PHE F   9     -75.384  64.130  14.521  0.00  0.00      FP9   
ATOM   2680  CA  PHE F   9     -73.525  64.740  14.882  0.00  0.00      FP9   
ATOM   2681  HA  PHE F   9     -72.922  64.303  15.664  0.00  0.00      FP9   
ATOM   2682  CB  PHE F   9     -73.245  63.852  13.613  0.00  0.00      FP9   
ATOM   2683  HB1 PHE F   9     -73.959  64.403  12.965  0.00  0.00      FP9   
ATOM   2684  HB2 PHE F   9     -73.471  62.765  13.664  0.00  0.00      FP9   
ATOM   2685  CG  PHE F   9     -71.827  63.953  13.035  0.00  0.00      FP9   
ATOM   2686  CD1 PHE F   9     -70.839  63.081  13.497  0.00  0.00      FP9   
ATOM   2687  HD1 PHE F   9     -71.185  62.213  14.039  0.00  0.00      FP9   
ATOM   2688  CE1 PHE F   9     -69.514  63.189  13.146  0.00  0.00      FP9   
ATOM   2689  HE1 PHE F   9     -68.861  62.363  13.388  0.00  0.00      FP9   
ATOM   2690  CZ  PHE F   9     -69.105  64.199  12.275  0.00  0.00      FP9   
ATOM   2691  HZ  PHE F   9     -68.086  64.334  11.946  0.00  0.00      FP9   
ATOM   2692  CD2 PHE F   9     -71.426  65.008  12.139  0.00  0.00      FP9   
ATOM   2693  HD2 PHE F   9     -72.127  65.680  11.666  0.00  0.00      FP9   
ATOM   2694  CE2 PHE F   9     -70.044  65.104  11.810  0.00  0.00      FP9   
ATOM   2695  HE2 PHE F   9     -69.678  65.853  11.123  0.00  0.00      FP9   
ATOM   2696  C   PHE F   9     -73.061  66.148  14.742  0.00  0.00      FP9   
ATOM   2697  O   PHE F   9     -72.098  66.560  15.312  0.00  0.00      FP9   
ATOM   2698  N   ILE F  10     -73.825  66.980  14.066  0.00  0.00      FP9   
ATOM   2699  HN  ILE F  10     -74.699  66.676  13.693  0.00  0.00      FP9   
ATOM   2700  CA  ILE F  10     -73.453  68.369  14.000  0.00  0.00      FP9   
ATOM   2701  HA  ILE F  10     -72.448  68.479  13.622  0.00  0.00      FP9   
ATOM   2702  CB  ILE F  10     -74.412  69.010  13.063  0.00  0.00      FP9   
ATOM   2703  HB  ILE F  10     -75.472  68.857  13.357  0.00  0.00      FP9   
ATOM   2704  CG2 ILE F  10     -74.043  70.478  13.064  0.00  0.00      FP9   
ATOM   2705 HG21 ILE F  10     -74.459  71.062  12.216  0.00  0.00      FP9   
ATOM   2706 HG22 ILE F  10     -72.965  70.715  12.932  0.00  0.00      FP9   
ATOM   2707 HG23 ILE F  10     -74.446  70.997  13.960  0.00  0.00      FP9   
ATOM   2708  CG1 ILE F  10     -74.299  68.454  11.648  0.00  0.00      FP9   
ATOM   2709 HG11 ILE F  10     -73.908  67.424  11.506  0.00  0.00      FP9   
ATOM   2710 HG12 ILE F  10     -73.620  69.108  11.061  0.00  0.00      FP9   
ATOM   2711  CD  ILE F  10     -75.736  68.494  11.062  0.00  0.00      FP9   
ATOM   2712  HD1 ILE F  10     -76.091  69.527  10.859  0.00  0.00      FP9   
ATOM   2713  HD2 ILE F  10     -76.469  68.026  11.754  0.00  0.00      FP9   
ATOM   2714  HD3 ILE F  10     -75.699  67.809  10.189  0.00  0.00      FP9   
ATOM   2715  C   ILE F  10     -73.518  69.036  15.354  0.00  0.00      FP9   
ATOM   2716  O   ILE F  10     -72.613  69.672  15.810  0.00  0.00      FP9   
ATOM   2717  N   GLU F  11     -74.625  68.848  16.133  0.00  0.00      FP9   
ATOM   2718  HN  GLU F  11     -75.456  68.417  15.789  0.00  0.00      FP9   
ATOM   2719  CA  GLU F  11     -74.759  69.690  17.334  0.00  0.00      FP9   
ATOM   2720  HA  GLU F  11     -74.242  70.625  17.179  0.00  0.00      FP9   
ATOM   2721  CB  GLU F  11     -76.260  70.064  17.509  0.00  0.00      FP9   
ATOM   2722  HB1 GLU F  11     -76.525  70.618  18.435  0.00  0.00      FP9   
ATOM   2723  HB2 GLU F  11     -76.733  69.060  17.541  0.00  0.00      FP9   
ATOM   2724  CG  GLU F  11     -76.844  70.807  16.318  0.00  0.00      FP9   
ATOM   2725  HG1 GLU F  11     -77.133  70.076  15.533  0.00  0.00      FP9   
ATOM   2726  HG2 GLU F  11     -76.171  71.566  15.865  0.00  0.00      FP9   
ATOM   2727  CD  GLU F  11     -78.130  71.543  16.562  0.00  0.00      FP9   
ATOM   2728  OE1 GLU F  11     -78.974  70.931  17.322  0.00  0.00      FP9   
ATOM   2729  OE2 GLU F  11     -78.439  72.579  15.909  0.00  0.00      FP9   
ATOM   2730  C   GLU F  11     -74.149  69.033  18.667  0.00  0.00      FP9   
ATOM   2731  O   GLU F  11     -74.000  69.738  19.682  0.00  0.00      FP9   
ATOM   2732  N   GLY F  12     -73.652  67.759  18.623  0.00  0.00      FP9   
ATOM   2733  HN  GLY F  12     -73.764  67.092  17.890  0.00  0.00      FP9   
ATOM   2734  CA  GLY F  12     -73.026  67.165  19.724  0.00  0.00      FP9   
ATOM   2735  HA1 GLY F  12     -73.764  66.733  20.384  0.00  0.00      FP9   
ATOM   2736  HA2 GLY F  12     -72.486  67.927  20.265  0.00  0.00      FP9   
ATOM   2737  C   GLY F  12     -72.017  66.106  19.347  0.00  0.00      FP9   
ATOM   2738  O   GLY F  12     -71.664  65.250  20.123  0.00  0.00      FP9   
ATOM   2739  N   GLY F  13     -71.515  66.118  18.045  0.00  0.00      FP9   
ATOM   2740  HN  GLY F  13     -71.750  66.674  17.252  0.00  0.00      FP9   
ATOM   2741  CA  GLY F  13     -70.448  65.141  17.693  0.00  0.00      FP9   
ATOM   2742  HA1 GLY F  13     -69.599  65.238  18.354  0.00  0.00      FP9   
ATOM   2743  HA2 GLY F  13     -70.327  65.307  16.632  0.00  0.00      FP9   
ATOM   2744  C   GLY F  13     -70.929  63.696  17.870  0.00  0.00      FP9   
ATOM   2745  O   GLY F  13     -72.107  63.359  17.781  0.00  0.00      FP9   
ATOM   2746  N   TRP F  14     -69.966  62.771  18.218  0.00  0.00      FP9   
ATOM   2747  HN  TRP F  14     -69.037  63.056  18.438  0.00  0.00      FP9   
ATOM   2748  CA  TRP F  14     -70.389  61.416  18.526  0.00  0.00      FP9   
ATOM   2749  HA  TRP F  14     -70.980  61.108  17.677  0.00  0.00      FP9   
ATOM   2750  CB  TRP F  14     -69.131  60.434  18.646  0.00  0.00      FP9   
ATOM   2751  HB1 TRP F  14     -68.517  60.881  19.457  0.00  0.00      FP9   
ATOM   2752  HB2 TRP F  14     -68.561  60.476  17.694  0.00  0.00      FP9   
ATOM   2753  CG  TRP F  14     -69.499  59.027  19.012  0.00  0.00      FP9   
ATOM   2754  CD1 TRP F  14     -69.367  58.429  20.267  0.00  0.00      FP9   
ATOM   2755  HD1 TRP F  14     -69.030  59.031  21.098  0.00  0.00      FP9   
ATOM   2756  NE1 TRP F  14     -69.773  57.134  20.184  0.00  0.00      FP9   
ATOM   2757  HE1 TRP F  14     -70.260  56.680  20.897  0.00  0.00      FP9   
ATOM   2758  CE2 TRP F  14     -70.084  56.821  18.865  0.00  0.00      FP9   
ATOM   2759  CD2 TRP F  14     -69.952  58.014  18.098  0.00  0.00      FP9   
ATOM   2760  CE3 TRP F  14     -70.152  57.993  16.738  0.00  0.00      FP9   
ATOM   2761  HE3 TRP F  14     -70.193  58.928  16.198  0.00  0.00      FP9   
ATOM   2762  CZ3 TRP F  14     -70.578  56.744  16.120  0.00  0.00      FP9   
ATOM   2763  HZ3 TRP F  14     -70.713  56.787  15.049  0.00  0.00      FP9   
ATOM   2764  CZ2 TRP F  14     -70.329  55.625  18.322  0.00  0.00      FP9   
ATOM   2765  HZ2 TRP F  14     -70.545  54.717  18.865  0.00  0.00      FP9   
ATOM   2766  CH2 TRP F  14     -70.551  55.615  16.938  0.00  0.00      FP9   
ATOM   2767  HH2 TRP F  14     -70.740  54.638  16.520  0.00  0.00      FP9   
ATOM   2768  C   TRP F  14     -71.272  61.277  19.739  0.00  0.00      FP9   
ATOM   2769  O   TRP F  14     -72.114  60.354  19.840  0.00  0.00      FP9   
ATOM   2770  N   THR F  15     -71.130  62.086  20.745  0.00  0.00      FP9   
ATOM   2771  HN  THR F  15     -70.387  62.748  20.809  0.00  0.00      FP9   
ATOM   2772  CA  THR F  15     -71.955  62.091  21.891  0.00  0.00      FP9   
ATOM   2773  HA  THR F  15     -71.915  61.062  22.216  0.00  0.00      FP9   
ATOM   2774  CB  THR F  15     -71.471  63.100  22.897  0.00  0.00      FP9   
ATOM   2775  HB  THR F  15     -71.663  64.169  22.665  0.00  0.00      FP9   
ATOM   2776  OG1 THR F  15     -70.117  62.962  23.264  0.00  0.00      FP9   
ATOM   2777  HG1 THR F  15     -69.667  62.953  22.415  0.00  0.00      FP9   
ATOM   2778  CG2 THR F  15     -72.312  62.969  24.173  0.00  0.00      FP9   
ATOM   2779 HG21 THR F  15     -72.190  62.045  24.778  0.00  0.00      FP9   
ATOM   2780 HG22 THR F  15     -73.387  63.175  23.985  0.00  0.00      FP9   
ATOM   2781 HG23 THR F  15     -72.043  63.761  24.904  0.00  0.00      FP9   
ATOM   2782  C   THR F  15     -73.409  62.324  21.506  0.00  0.00      FP9   
ATOM   2783  O   THR F  15     -74.331  61.638  21.919  0.00  0.00      FP9   
ATOM   2784  N   GLY F  16     -73.630  63.329  20.692  0.00  0.00      FP9   
ATOM   2785  HN  GLY F  16     -72.860  63.537  20.095  0.00  0.00      FP9   
ATOM   2786  CA  GLY F  16     -74.944  63.820  20.174  0.00  0.00      FP9   
ATOM   2787  HA1 GLY F  16     -74.744  64.816  19.808  0.00  0.00      FP9   
ATOM   2788  HA2 GLY F  16     -75.653  63.759  20.987  0.00  0.00      FP9   
ATOM   2789  C   GLY F  16     -75.485  62.936  19.071  0.00  0.00      FP9   
ATOM   2790  O   GLY F  16     -76.685  62.795  18.938  0.00  0.00      FP9   
ATOM   2791  N   MET F  17     -74.613  62.276  18.244  0.00  0.00      FP9   
ATOM   2792  HN  MET F  17     -73.655  62.552  18.264  0.00  0.00      FP9   
ATOM   2793  CA  MET F  17     -75.019  61.320  17.273  0.00  0.00      FP9   
ATOM   2794  HA  MET F  17     -75.708  61.730  16.550  0.00  0.00      FP9   
ATOM   2795  CB  MET F  17     -73.827  60.848  16.436  0.00  0.00      FP9   
ATOM   2796  HB1 MET F  17     -73.094  60.214  16.980  0.00  0.00      FP9   
ATOM   2797  HB2 MET F  17     -73.303  61.727  16.004  0.00  0.00      FP9   
ATOM   2798  CG  MET F  17     -74.122  60.028  15.152  0.00  0.00      FP9   
ATOM   2799  HG1 MET F  17     -74.950  60.659  14.765  0.00  0.00      FP9   
ATOM   2800  HG2 MET F  17     -74.541  59.009  15.295  0.00  0.00      FP9   
ATOM   2801  SD  MET F  17     -72.802  59.762  13.873  0.00  0.00      FP9   
ATOM   2802  CE  MET F  17     -73.747  59.735  12.315  0.00  0.00      FP9   
ATOM   2803  HE1 MET F  17     -74.795  59.368  12.361  0.00  0.00      FP9   
ATOM   2804  HE2 MET F  17     -73.293  58.935  11.692  0.00  0.00      FP9   
ATOM   2805  HE3 MET F  17     -73.844  60.741  11.855  0.00  0.00      FP9   
ATOM   2806  C   MET F  17     -75.683  60.110  17.915  0.00  0.00      FP9   
ATOM   2807  O   MET F  17     -76.742  59.681  17.504  0.00  0.00      FP9   
ATOM   2808  N   ILE F  18     -75.113  59.527  19.059  0.00  0.00      FP9   
ATOM   2809  HN  ILE F  18     -74.226  59.842  19.387  0.00  0.00      FP9   
ATOM   2810  CA  ILE F  18     -75.751  58.453  19.646  0.00  0.00      FP9   
ATOM   2811  HA  ILE F  18     -76.282  57.920  18.872  0.00  0.00      FP9   
ATOM   2812  CB  ILE F  18     -74.725  57.527  20.303  0.00  0.00      FP9   
ATOM   2813  HB  ILE F  18     -74.139  57.969  21.136  0.00  0.00      FP9   
ATOM   2814  CG2 ILE F  18     -75.463  56.306  20.918  0.00  0.00      FP9   
ATOM   2815 HG21 ILE F  18     -76.220  56.716  21.621  0.00  0.00      FP9   
ATOM   2816 HG22 ILE F  18     -74.749  55.624  21.427  0.00  0.00      FP9   
ATOM   2817 HG23 ILE F  18     -75.952  55.686  20.136  0.00  0.00      FP9   
ATOM   2818  CG1 ILE F  18     -73.532  57.115  19.343  0.00  0.00      FP9   
ATOM   2819 HG11 ILE F  18     -72.887  56.414  19.913  0.00  0.00      FP9   
ATOM   2820 HG12 ILE F  18     -72.938  58.035  19.154  0.00  0.00      FP9   
ATOM   2821  CD  ILE F  18     -74.040  56.524  18.052  0.00  0.00      FP9   
ATOM   2822  HD1 ILE F  18     -73.261  56.722  17.284  0.00  0.00      FP9   
ATOM   2823  HD2 ILE F  18     -75.015  56.916  17.691  0.00  0.00      FP9   
ATOM   2824  HD3 ILE F  18     -74.240  55.436  18.149  0.00  0.00      FP9   
ATOM   2825  C   ILE F  18     -76.935  58.898  20.519  0.00  0.00      FP9   
ATOM   2826  O   ILE F  18     -78.019  58.300  20.586  0.00  0.00      FP9   
ATOM   2827  N   ASP F  19     -76.875  60.146  21.201  0.00  0.00      FP9   
ATOM   2828  HN  ASP F  19     -76.113  60.765  21.027  0.00  0.00      FP9   
ATOM   2829  CA  ASP F  19     -78.021  60.682  21.930  0.00  0.00      FP9   
ATOM   2830  HA  ASP F  19     -78.288  59.824  22.529  0.00  0.00      FP9   
ATOM   2831  CB  ASP F  19     -77.501  61.827  22.833  0.00  0.00      FP9   
ATOM   2832  HB1 ASP F  19     -76.922  62.476  22.142  0.00  0.00      FP9   
ATOM   2833  HB2 ASP F  19     -76.885  61.406  23.656  0.00  0.00      FP9   
ATOM   2834  CG  ASP F  19     -78.541  62.613  23.603  0.00  0.00      FP9   
ATOM   2835  OD1 ASP F  19     -78.349  63.870  23.767  0.00  0.00      FP9   
ATOM   2836  OD2 ASP F  19     -79.440  61.955  24.195  0.00  0.00      FP9   
ATOM   2837  C   ASP F  19     -79.231  60.990  21.016  0.00  0.00      FP9   
ATOM   2838  O   ASP F  19     -80.421  60.880  21.315  0.00  0.00      FP9   
ATOM   2839  N   GLY F  20     -79.003  61.480  19.769  0.00  0.00      FP9   
ATOM   2840  HN  GLY F  20     -78.078  61.850  19.721  0.00  0.00      FP9   
ATOM   2841  CA  GLY F  20     -79.949  61.722  18.769  0.00  0.00      FP9   
ATOM   2842  HA1 GLY F  20     -79.449  62.370  18.064  0.00  0.00      FP9   
ATOM   2843  HA2 GLY F  20     -80.804  62.293  19.101  0.00  0.00      FP9   
ATOM   2844  C   GLY F  20     -80.421  60.417  18.090  0.00  0.00      FP9   
ATOM   2845  O   GLY F  20     -81.590  60.273  17.648  0.00  0.00      FP9   
ATOM   2846  N   TRP F  21     -79.517  59.421  17.909  0.00  0.00      FP9   
ATOM   2847  HN  TRP F  21     -78.531  59.515  18.023  0.00  0.00      FP9   
ATOM   2848  CA  TRP F  21     -79.845  58.042  17.460  0.00  0.00      FP9   
ATOM   2849  HA  TRP F  21     -80.275  58.029  16.469  0.00  0.00      FP9   
ATOM   2850  CB  TRP F  21     -78.559  57.216  17.367  0.00  0.00      FP9   
ATOM   2851  HB1 TRP F  21     -78.172  57.226  18.408  0.00  0.00      FP9   
ATOM   2852  HB2 TRP F  21     -77.770  57.719  16.767  0.00  0.00      FP9   
ATOM   2853  CG  TRP F  21     -78.611  55.732  17.006  0.00  0.00      FP9   
ATOM   2854  CD1 TRP F  21     -78.348  54.634  17.825  0.00  0.00      FP9   
ATOM   2855  HD1 TRP F  21     -77.979  54.802  18.826  0.00  0.00      FP9   
ATOM   2856  NE1 TRP F  21     -78.725  53.493  17.071  0.00  0.00      FP9   
ATOM   2857  HE1 TRP F  21     -78.858  52.615  17.475  0.00  0.00      FP9   
ATOM   2858  CE2 TRP F  21     -79.217  53.825  15.907  0.00  0.00      FP9   
ATOM   2859  CD2 TRP F  21     -79.234  55.246  15.823  0.00  0.00      FP9   
ATOM   2860  CE3 TRP F  21     -79.823  55.784  14.666  0.00  0.00      FP9   
ATOM   2861  HE3 TRP F  21     -79.953  56.849  14.539  0.00  0.00      FP9   
ATOM   2862  CZ3 TRP F  21     -80.573  54.984  13.855  0.00  0.00      FP9   
ATOM   2863  HZ3 TRP F  21     -81.110  55.478  13.059  0.00  0.00      FP9   
ATOM   2864  CZ2 TRP F  21     -79.771  52.962  14.915  0.00  0.00      FP9   
ATOM   2865  HZ2 TRP F  21     -79.752  51.888  15.023  0.00  0.00      FP9   
ATOM   2866  CH2 TRP F  21     -80.526  53.586  13.889  0.00  0.00      FP9   
ATOM   2867  HH2 TRP F  21     -80.896  53.012  13.052  0.00  0.00      FP9   
ATOM   2868  C   TRP F  21     -80.825  57.291  18.368  0.00  0.00      FP9   
ATOM   2869  O   TRP F  21     -81.791  56.712  17.855  0.00  0.00      FP9   
ATOM   2870  N   TYR F  22     -80.645  57.347  19.678  0.00  0.00      FP9   
ATOM   2871  HN  TYR F  22     -79.845  57.829  20.028  0.00  0.00      FP9   
ATOM   2872  CA  TYR F  22     -81.673  56.821  20.617  0.00  0.00      FP9   
ATOM   2873  HA  TYR F  22     -82.179  56.044  20.064  0.00  0.00      FP9   
ATOM   2874  CB  TYR F  22     -81.068  56.204  21.854  0.00  0.00      FP9   
ATOM   2875  HB1 TYR F  22     -81.827  56.013  22.642  0.00  0.00      FP9   
ATOM   2876  HB2 TYR F  22     -80.347  56.920  22.303  0.00  0.00      FP9   
ATOM   2877  CG  TYR F  22     -80.264  54.893  21.583  0.00  0.00      FP9   
ATOM   2878  CD1 TYR F  22     -81.053  53.764  21.408  0.00  0.00      FP9   
ATOM   2879  HD1 TYR F  22     -82.105  53.940  21.577  0.00  0.00      FP9   
ATOM   2880  CE1 TYR F  22     -80.503  52.502  21.122  0.00  0.00      FP9   
ATOM   2881  HE1 TYR F  22     -81.196  51.696  20.934  0.00  0.00      FP9   
ATOM   2882  CZ  TYR F  22     -79.161  52.334  21.117  0.00  0.00      FP9   
ATOM   2883  OH  TYR F  22     -78.508  51.136  20.961  0.00  0.00      FP9   
ATOM   2884  HH  TYR F  22     -79.107  50.421  20.735  0.00  0.00      FP9   
ATOM   2885  CD2 TYR F  22     -78.904  54.652  21.651  0.00  0.00      FP9   
ATOM   2886  HD2 TYR F  22     -78.169  55.412  21.873  0.00  0.00      FP9   
ATOM   2887  CE2 TYR F  22     -78.371  53.401  21.357  0.00  0.00      FP9   
ATOM   2888  HE2 TYR F  22     -77.311  53.257  21.504  0.00  0.00      FP9   
ATOM   2889  C   TYR F  22     -82.860  57.734  20.919  0.00  0.00      FP9   
ATOM   2890  O   TYR F  22     -83.739  57.413  21.699  0.00  0.00      FP9   
ATOM   2891  N   GLY F  23     -82.999  58.831  20.249  0.00  0.00      FP9   
ATOM   2892  HN  GLY F  23     -82.282  59.235  19.686  0.00  0.00      FP9   
ATOM   2893  CA  GLY F  23     -84.089  59.792  20.378  0.00  0.00      FP9   
ATOM   2894  HA1 GLY F  23     -83.905  60.720  19.857  0.00  0.00      FP9   
ATOM   2895  HA2 GLY F  23     -84.415  59.930  21.398  0.00  0.00      FP9   
ATOM   2896  C   GLY F  23     -85.360  59.350  19.603  0.00  0.00      FP9   
ATOM   2897  OT1 GLY F  23     -85.174  58.868  18.426  0.00  0.00      FP9   
ATOM   2898  OT2 GLY F  23     -86.492  59.394  20.154  0.00  0.00      FP9   
ATOM   2899  N   GLY F   1     -55.076 -12.659   9.561  0.00  0.00      FP10  
ATOM   2900  HT1 GLY F   1     -55.401 -12.150  10.408  0.00  0.00      FP10  
ATOM   2901  HT2 GLY F   1     -54.121 -12.295   9.371  0.00  0.00      FP10  
ATOM   2902  HT3 GLY F   1     -55.076 -13.682   9.745  0.00  0.00      FP10  
ATOM   2903  CA  GLY F   1     -55.977 -12.365   8.401  0.00  0.00      FP10  
ATOM   2904  HA1 GLY F   1     -55.799 -11.418   7.912  0.00  0.00      FP10  
ATOM   2905  HA2 GLY F   1     -56.991 -12.520   8.738  0.00  0.00      FP10  
ATOM   2906  C   GLY F   1     -55.835 -13.311   7.210  0.00  0.00      FP10  
ATOM   2907  O   GLY F   1     -55.608 -14.495   7.340  0.00  0.00      FP10  
ATOM   2908  N   LEU F   2     -56.098 -12.847   5.912  0.00  0.00      FP10  
ATOM   2909  HN  LEU F   2     -56.119 -11.865   5.741  0.00  0.00      FP10  
ATOM   2910  CA  LEU F   2     -56.189 -13.743   4.732  0.00  0.00      FP10  
ATOM   2911  HA  LEU F   2     -57.049 -14.363   4.939  0.00  0.00      FP10  
ATOM   2912  CB  LEU F   2     -56.647 -12.869   3.517  0.00  0.00      FP10  
ATOM   2913  HB1 LEU F   2     -56.023 -11.950   3.491  0.00  0.00      FP10  
ATOM   2914  HB2 LEU F   2     -57.641 -12.454   3.789  0.00  0.00      FP10  
ATOM   2915  CG  LEU F   2     -56.765 -13.522   2.133  0.00  0.00      FP10  
ATOM   2916  HG  LEU F   2     -57.005 -14.605   2.203  0.00  0.00      FP10  
ATOM   2917  CD1 LEU F   2     -57.897 -12.795   1.317  0.00  0.00      FP10  
ATOM   2918 HD11 LEU F   2     -58.816 -12.888   1.935  0.00  0.00      FP10  
ATOM   2919 HD12 LEU F   2     -58.073 -13.316   0.352  0.00  0.00      FP10  
ATOM   2920 HD13 LEU F   2     -57.651 -11.712   1.293  0.00  0.00      FP10  
ATOM   2921  CD2 LEU F   2     -55.510 -13.293   1.270  0.00  0.00      FP10  
ATOM   2922 HD21 LEU F   2     -55.123 -12.255   1.185  0.00  0.00      FP10  
ATOM   2923 HD22 LEU F   2     -55.665 -13.716   0.254  0.00  0.00      FP10  
ATOM   2924 HD23 LEU F   2     -54.599 -13.778   1.683  0.00  0.00      FP10  
ATOM   2925  C   LEU F   2     -55.034 -14.578   4.412  0.00  0.00      FP10  
ATOM   2926  O   LEU F   2     -55.241 -15.839   4.235  0.00  0.00      FP10  
ATOM   2927  N   PHE F   3     -53.800 -14.067   4.414  0.00  0.00      FP10  
ATOM   2928  HN  PHE F   3     -53.478 -13.146   4.620  0.00  0.00      FP10  
ATOM   2929  CA  PHE F   3     -52.704 -14.983   4.204  0.00  0.00      FP10  
ATOM   2930  HA  PHE F   3     -52.911 -15.729   3.451  0.00  0.00      FP10  
ATOM   2931  CB  PHE F   3     -51.523 -14.052   3.744  0.00  0.00      FP10  
ATOM   2932  HB1 PHE F   3     -50.523 -14.531   3.814  0.00  0.00      FP10  
ATOM   2933  HB2 PHE F   3     -51.489 -13.163   4.410  0.00  0.00      FP10  
ATOM   2934  CG  PHE F   3     -51.645 -13.448   2.340  0.00  0.00      FP10  
ATOM   2935  CD1 PHE F   3     -51.241 -12.090   2.073  0.00  0.00      FP10  
ATOM   2936  HD1 PHE F   3     -51.137 -11.514   2.980  0.00  0.00      FP10  
ATOM   2937  CE1 PHE F   3     -51.268 -11.644   0.758  0.00  0.00      FP10  
ATOM   2938  HE1 PHE F   3     -51.008 -10.629   0.500  0.00  0.00      FP10  
ATOM   2939  CZ  PHE F   3     -51.786 -12.468  -0.233  0.00  0.00      FP10  
ATOM   2940  HZ  PHE F   3     -51.991 -12.045  -1.206  0.00  0.00      FP10  
ATOM   2941  CD2 PHE F   3     -51.954 -14.373   1.315  0.00  0.00      FP10  
ATOM   2942  HD2 PHE F   3     -52.185 -15.417   1.467  0.00  0.00      FP10  
ATOM   2943  CE2 PHE F   3     -52.106 -13.765   0.035  0.00  0.00      FP10  
ATOM   2944  HE2 PHE F   3     -52.364 -14.395  -0.802  0.00  0.00      FP10  
ATOM   2945  C   PHE F   3     -52.251 -15.749   5.465  0.00  0.00      FP10  
ATOM   2946  O   PHE F   3     -51.394 -16.611   5.359  0.00  0.00      FP10  
ATOM   2947  N   GLY F   4     -52.833 -15.243   6.611  0.00  0.00      FP10  
ATOM   2948  HN  GLY F   4     -53.693 -14.793   6.383  0.00  0.00      FP10  
ATOM   2949  CA  GLY F   4     -52.471 -15.687   7.898  0.00  0.00      FP10  
ATOM   2950  HA1 GLY F   4     -53.007 -15.054   8.590  0.00  0.00      FP10  
ATOM   2951  HA2 GLY F   4     -51.396 -15.674   8.004  0.00  0.00      FP10  
ATOM   2952  C   GLY F   4     -53.002 -17.033   8.120  0.00  0.00      FP10  
ATOM   2953  O   GLY F   4     -52.382 -17.818   8.784  0.00  0.00      FP10  
ATOM   2954  N   ALA F   5     -54.134 -17.312   7.448  0.00  0.00      FP10  
ATOM   2955  HN  ALA F   5     -54.625 -16.655   6.881  0.00  0.00      FP10  
ATOM   2956  CA  ALA F   5     -54.823 -18.598   7.486  0.00  0.00      FP10  
ATOM   2957  HA  ALA F   5     -54.996 -18.965   8.486  0.00  0.00      FP10  
ATOM   2958  CB  ALA F   5     -56.181 -18.355   6.794  0.00  0.00      FP10  
ATOM   2959  HB1 ALA F   5     -56.785 -19.269   6.607  0.00  0.00      FP10  
ATOM   2960  HB2 ALA F   5     -55.913 -18.055   5.759  0.00  0.00      FP10  
ATOM   2961  HB3 ALA F   5     -56.596 -17.555   7.444  0.00  0.00      FP10  
ATOM   2962  C   ALA F   5     -54.079 -19.714   6.746  0.00  0.00      FP10  
ATOM   2963  O   ALA F   5     -54.069 -20.901   7.195  0.00  0.00      FP10  
ATOM   2964  N   ILE F   6     -53.357 -19.342   5.674  0.00  0.00      FP10  
ATOM   2965  HN  ILE F   6     -53.420 -18.466   5.203  0.00  0.00      FP10  
ATOM   2966  CA  ILE F   6     -52.448 -20.254   5.001  0.00  0.00      FP10  
ATOM   2967  HA  ILE F   6     -52.919 -21.205   4.798  0.00  0.00      FP10  
ATOM   2968  CB  ILE F   6     -51.985 -19.872   3.554  0.00  0.00      FP10  
ATOM   2969  HB  ILE F   6     -51.306 -18.998   3.653  0.00  0.00      FP10  
ATOM   2970  CG2 ILE F   6     -51.423 -21.077   2.789  0.00  0.00      FP10  
ATOM   2971 HG21 ILE F   6     -52.126 -21.937   2.786  0.00  0.00      FP10  
ATOM   2972 HG22 ILE F   6     -50.453 -21.382   3.236  0.00  0.00      FP10  
ATOM   2973 HG23 ILE F   6     -51.184 -20.632   1.799  0.00  0.00      FP10  
ATOM   2974  CG1 ILE F   6     -53.184 -19.187   2.839  0.00  0.00      FP10  
ATOM   2975 HG11 ILE F   6     -52.848 -18.801   1.853  0.00  0.00      FP10  
ATOM   2976 HG12 ILE F   6     -53.525 -18.249   3.327  0.00  0.00      FP10  
ATOM   2977  CD  ILE F   6     -54.362 -20.121   2.663  0.00  0.00      FP10  
ATOM   2978  HD1 ILE F   6     -54.048 -20.851   1.886  0.00  0.00      FP10  
ATOM   2979  HD2 ILE F   6     -55.158 -19.504   2.193  0.00  0.00      FP10  
ATOM   2980  HD3 ILE F   6     -54.848 -20.599   3.539  0.00  0.00      FP10  
ATOM   2981  C   ILE F   6     -51.289 -20.582   5.884  0.00  0.00      FP10  
ATOM   2982  O   ILE F   6     -50.803 -21.771   5.856  0.00  0.00      FP10  
ATOM   2983  N   ALA F   7     -50.686 -19.707   6.688  0.00  0.00      FP10  
ATOM   2984  HN  ALA F   7     -50.934 -18.741   6.697  0.00  0.00      FP10  
ATOM   2985  CA  ALA F   7     -49.642 -20.038   7.636  0.00  0.00      FP10  
ATOM   2986  HA  ALA F   7     -48.950 -20.692   7.127  0.00  0.00      FP10  
ATOM   2987  CB  ALA F   7     -49.080 -18.706   7.985  0.00  0.00      FP10  
ATOM   2988  HB1 ALA F   7     -49.802 -18.226   8.680  0.00  0.00      FP10  
ATOM   2989  HB2 ALA F   7     -48.940 -17.923   7.209  0.00  0.00      FP10  
ATOM   2990  HB3 ALA F   7     -48.125 -18.698   8.552  0.00  0.00      FP10  
ATOM   2991  C   ALA F   7     -50.255 -20.811   8.832  0.00  0.00      FP10  
ATOM   2992  O   ALA F   7     -49.659 -21.644   9.505  0.00  0.00      FP10  
ATOM   2993  N   GLY F   8     -51.536 -20.476   9.130  0.00  0.00      FP10  
ATOM   2994  HN  GLY F   8     -51.874 -19.802   8.478  0.00  0.00      FP10  
ATOM   2995  CA  GLY F   8     -52.288 -21.120  10.240  0.00  0.00      FP10  
ATOM   2996  HA1 GLY F   8     -53.295 -20.731  10.267  0.00  0.00      FP10  
ATOM   2997  HA2 GLY F   8     -51.681 -21.063  11.132  0.00  0.00      FP10  
ATOM   2998  C   GLY F   8     -52.561 -22.609  10.115  0.00  0.00      FP10  
ATOM   2999  O   GLY F   8     -52.594 -23.358  11.041  0.00  0.00      FP10  
ATOM   3000  N   PHE F   9     -52.759 -22.965   8.874  0.00  0.00      FP10  
ATOM   3001  HN  PHE F   9     -52.933 -22.262   8.188  0.00  0.00      FP10  
ATOM   3002  CA  PHE F   9     -52.878 -24.351   8.409  0.00  0.00      FP10  
ATOM   3003  HA  PHE F   9     -53.702 -24.902   8.838  0.00  0.00      FP10  
ATOM   3004  CB  PHE F   9     -53.323 -24.311   6.890  0.00  0.00      FP10  
ATOM   3005  HB1 PHE F   9     -52.676 -23.575   6.366  0.00  0.00      FP10  
ATOM   3006  HB2 PHE F   9     -54.413 -24.108   6.826  0.00  0.00      FP10  
ATOM   3007  CG  PHE F   9     -53.326 -25.675   6.196  0.00  0.00      FP10  
ATOM   3008  CD1 PHE F   9     -54.002 -26.714   6.801  0.00  0.00      FP10  
ATOM   3009  HD1 PHE F   9     -54.522 -26.568   7.737  0.00  0.00      FP10  
ATOM   3010  CE1 PHE F   9     -53.881 -28.105   6.282  0.00  0.00      FP10  
ATOM   3011  HE1 PHE F   9     -54.379 -28.855   6.877  0.00  0.00      FP10  
ATOM   3012  CZ  PHE F   9     -53.307 -28.324   5.039  0.00  0.00      FP10  
ATOM   3013  HZ  PHE F   9     -53.215 -29.335   4.671  0.00  0.00      FP10  
ATOM   3014  CD2 PHE F   9     -52.730 -25.955   4.952  0.00  0.00      FP10  
ATOM   3015  HD2 PHE F   9     -52.186 -25.161   4.462  0.00  0.00      FP10  
ATOM   3016  CE2 PHE F   9     -52.723 -27.236   4.379  0.00  0.00      FP10  
ATOM   3017  HE2 PHE F   9     -52.202 -27.350   3.440  0.00  0.00      FP10  
ATOM   3018  C   PHE F   9     -51.630 -25.134   8.595  0.00  0.00      FP10  
ATOM   3019  O   PHE F   9     -51.614 -26.256   9.091  0.00  0.00      FP10  
ATOM   3020  N   ILE F  10     -50.483 -24.584   8.226  0.00  0.00      FP10  
ATOM   3021  HN  ILE F  10     -50.640 -23.622   8.014  0.00  0.00      FP10  
ATOM   3022  CA  ILE F  10     -49.146 -25.134   8.591  0.00  0.00      FP10  
ATOM   3023  HA  ILE F  10     -49.059 -26.136   8.198  0.00  0.00      FP10  
ATOM   3024  CB  ILE F  10     -48.059 -24.332   7.752  0.00  0.00      FP10  
ATOM   3025  HB  ILE F  10     -48.012 -23.320   8.208  0.00  0.00      FP10  
ATOM   3026  CG2 ILE F  10     -46.703 -25.011   8.064  0.00  0.00      FP10  
ATOM   3027 HG21 ILE F  10     -46.492 -25.000   9.154  0.00  0.00      FP10  
ATOM   3028 HG22 ILE F  10     -45.846 -24.522   7.553  0.00  0.00      FP10  
ATOM   3029 HG23 ILE F  10     -46.760 -26.102   7.866  0.00  0.00      FP10  
ATOM   3030  CG1 ILE F  10     -48.371 -24.173   6.188  0.00  0.00      FP10  
ATOM   3031 HG11 ILE F  10     -49.320 -23.599   6.115  0.00  0.00      FP10  
ATOM   3032 HG12 ILE F  10     -48.626 -25.167   5.761  0.00  0.00      FP10  
ATOM   3033  CD  ILE F  10     -47.294 -23.385   5.329  0.00  0.00      FP10  
ATOM   3034  HD1 ILE F  10     -46.381 -23.991   5.149  0.00  0.00      FP10  
ATOM   3035  HD2 ILE F  10     -47.035 -22.468   5.899  0.00  0.00      FP10  
ATOM   3036  HD3 ILE F  10     -47.829 -23.073   4.407  0.00  0.00      FP10  
ATOM   3037  C   ILE F  10     -48.877 -25.223  10.022  0.00  0.00      FP10  
ATOM   3038  O   ILE F  10     -48.350 -26.229  10.478  0.00  0.00      FP10  
ATOM   3039  N   GLU F  11     -49.230 -24.294  10.891  0.00  0.00      FP10  
ATOM   3040  HN  GLU F  11     -49.566 -23.474  10.435  0.00  0.00      FP10  
ATOM   3041  CA  GLU F  11     -49.156 -24.301  12.337  0.00  0.00      FP10  
ATOM   3042  HA  GLU F  11     -48.161 -24.638  12.587  0.00  0.00      FP10  
ATOM   3043  CB  GLU F  11     -49.450 -22.862  12.959  0.00  0.00      FP10  
ATOM   3044  HB1 GLU F  11     -50.239 -22.409  12.320  0.00  0.00      FP10  
ATOM   3045  HB2 GLU F  11     -48.555 -22.292  12.629  0.00  0.00      FP10  
ATOM   3046  CG  GLU F  11     -49.764 -22.868  14.456  0.00  0.00      FP10  
ATOM   3047  HG1 GLU F  11     -48.934 -23.442  14.921  0.00  0.00      FP10  
ATOM   3048  HG2 GLU F  11     -50.706 -23.434  14.624  0.00  0.00      FP10  
ATOM   3049  CD  GLU F  11     -49.906 -21.471  15.027  0.00  0.00      FP10  
ATOM   3050  OE1 GLU F  11     -50.969 -21.067  15.520  0.00  0.00      FP10  
ATOM   3051  OE2 GLU F  11     -48.781 -20.850  15.174  0.00  0.00      FP10  
ATOM   3052  C   GLU F  11     -49.956 -25.306  13.059  0.00  0.00      FP10  
ATOM   3053  O   GLU F  11     -49.505 -26.012  13.937  0.00  0.00      FP10  
ATOM   3054  N   GLY F  12     -51.265 -25.371  12.697  0.00  0.00      FP10  
ATOM   3055  HN  GLY F  12     -51.635 -24.736  12.023  0.00  0.00      FP10  
ATOM   3056  CA  GLY F  12     -52.352 -26.006  13.504  0.00  0.00      FP10  
ATOM   3057  HA1 GLY F  12     -52.761 -25.147  14.015  0.00  0.00      FP10  
ATOM   3058  HA2 GLY F  12     -51.874 -26.750  14.123  0.00  0.00      FP10  
ATOM   3059  C   GLY F  12     -53.537 -26.676  12.748  0.00  0.00      FP10  
ATOM   3060  O   GLY F  12     -54.618 -26.769  13.339  0.00  0.00      FP10  
ATOM   3061  N   GLY F  13     -53.367 -26.966  11.490  0.00  0.00      FP10  
ATOM   3062  HN  GLY F  13     -52.542 -26.712  10.991  0.00  0.00      FP10  
ATOM   3063  CA  GLY F  13     -54.443 -27.676  10.821  0.00  0.00      FP10  
ATOM   3064  HA1 GLY F  13     -54.641 -28.597  11.349  0.00  0.00      FP10  
ATOM   3065  HA2 GLY F  13     -54.092 -27.833   9.812  0.00  0.00      FP10  
ATOM   3066  C   GLY F  13     -55.728 -26.923  10.636  0.00  0.00      FP10  
ATOM   3067  O   GLY F  13     -55.795 -25.746  10.301  0.00  0.00      FP10  
ATOM   3068  N   TRP F  14     -56.925 -27.521  10.904  0.00  0.00      FP10  
ATOM   3069  HN  TRP F  14     -57.084 -28.423  11.298  0.00  0.00      FP10  
ATOM   3070  CA  TRP F  14     -58.175 -26.766  10.738  0.00  0.00      FP10  
ATOM   3071  HA  TRP F  14     -58.352 -26.399   9.738  0.00  0.00      FP10  
ATOM   3072  CB  TRP F  14     -59.352 -27.675  10.917  0.00  0.00      FP10  
ATOM   3073  HB1 TRP F  14     -59.324 -27.947  11.994  0.00  0.00      FP10  
ATOM   3074  HB2 TRP F  14     -59.274 -28.578  10.276  0.00  0.00      FP10  
ATOM   3075  CG  TRP F  14     -60.727 -27.089  10.644  0.00  0.00      FP10  
ATOM   3076  CD1 TRP F  14     -61.516 -26.641  11.700  0.00  0.00      FP10  
ATOM   3077  HD1 TRP F  14     -61.224 -26.775  12.731  0.00  0.00      FP10  
ATOM   3078  NE1 TRP F  14     -62.652 -26.149  11.212  0.00  0.00      FP10  
ATOM   3079  HE1 TRP F  14     -63.508 -26.021  11.663  0.00  0.00      FP10  
ATOM   3080  CE2 TRP F  14     -62.692 -26.273   9.904  0.00  0.00      FP10  
ATOM   3081  CD2 TRP F  14     -61.495 -26.845   9.483  0.00  0.00      FP10  
ATOM   3082  CE3 TRP F  14     -61.337 -27.225   8.149  0.00  0.00      FP10  
ATOM   3083  HE3 TRP F  14     -60.490 -27.760   7.746  0.00  0.00      FP10  
ATOM   3084  CZ3 TRP F  14     -62.310 -26.684   7.206  0.00  0.00      FP10  
ATOM   3085  HZ3 TRP F  14     -62.090 -26.830   6.159  0.00  0.00      FP10  
ATOM   3086  CZ2 TRP F  14     -63.643 -25.802   9.020  0.00  0.00      FP10  
ATOM   3087  HZ2 TRP F  14     -64.439 -25.112   9.258  0.00  0.00      FP10  
ATOM   3088  CH2 TRP F  14     -63.330 -25.961   7.643  0.00  0.00      FP10  
ATOM   3089  HH2 TRP F  14     -64.058 -25.564   6.951  0.00  0.00      FP10  
ATOM   3090  C   TRP F  14     -58.353 -25.583  11.672  0.00  0.00      FP10  
ATOM   3091  O   TRP F  14     -58.609 -24.477  11.193  0.00  0.00      FP10  
ATOM   3092  N   THR F  15     -58.274 -25.805  12.974  0.00  0.00      FP10  
ATOM   3093  HN  THR F  15     -58.088 -26.750  13.233  0.00  0.00      FP10  
ATOM   3094  CA  THR F  15     -58.403 -24.881  14.062  0.00  0.00      FP10  
ATOM   3095  HA  THR F  15     -59.367 -24.406  13.959  0.00  0.00      FP10  
ATOM   3096  CB  THR F  15     -58.267 -25.457  15.499  0.00  0.00      FP10  
ATOM   3097  HB  THR F  15     -58.215 -24.699  16.309  0.00  0.00      FP10  
ATOM   3098  OG1 THR F  15     -57.203 -26.356  15.656  0.00  0.00      FP10  
ATOM   3099  HG1 THR F  15     -57.435 -27.045  15.029  0.00  0.00      FP10  
ATOM   3100  CG2 THR F  15     -59.495 -26.254  15.831  0.00  0.00      FP10  
ATOM   3101 HG21 THR F  15     -59.637 -27.015  15.034  0.00  0.00      FP10  
ATOM   3102 HG22 THR F  15     -60.422 -25.658  15.972  0.00  0.00      FP10  
ATOM   3103 HG23 THR F  15     -59.263 -26.762  16.791  0.00  0.00      FP10  
ATOM   3104  C   THR F  15     -57.306 -23.779  13.870  0.00  0.00      FP10  
ATOM   3105  O   THR F  15     -57.483 -22.580  14.036  0.00  0.00      FP10  
ATOM   3106  N   GLY F  16     -56.095 -24.164  13.382  0.00  0.00      FP10  
ATOM   3107  HN  GLY F  16     -55.975 -25.138  13.205  0.00  0.00      FP10  
ATOM   3108  CA  GLY F  16     -55.012 -23.217  13.099  0.00  0.00      FP10  
ATOM   3109  HA1 GLY F  16     -54.073 -23.720  12.920  0.00  0.00      FP10  
ATOM   3110  HA2 GLY F  16     -55.056 -22.566  13.959  0.00  0.00      FP10  
ATOM   3111  C   GLY F  16     -55.338 -22.348  11.930  0.00  0.00      FP10  
ATOM   3112  O   GLY F  16     -55.078 -21.118  11.842  0.00  0.00      FP10  
ATOM   3113  N   MET F  17     -55.976 -22.941  10.928  0.00  0.00      FP10  
ATOM   3114  HN  MET F  17     -56.011 -23.920  10.745  0.00  0.00      FP10  
ATOM   3115  CA  MET F  17     -56.407 -22.220   9.791  0.00  0.00      FP10  
ATOM   3116  HA  MET F  17     -55.524 -21.710   9.435  0.00  0.00      FP10  
ATOM   3117  CB  MET F  17     -56.800 -23.191   8.612  0.00  0.00      FP10  
ATOM   3118  HB1 MET F  17     -57.492 -23.934   9.063  0.00  0.00      FP10  
ATOM   3119  HB2 MET F  17     -55.835 -23.694   8.391  0.00  0.00      FP10  
ATOM   3120  CG  MET F  17     -57.385 -22.350   7.370  0.00  0.00      FP10  
ATOM   3121  HG1 MET F  17     -56.594 -21.730   6.896  0.00  0.00      FP10  
ATOM   3122  HG2 MET F  17     -58.216 -21.666   7.644  0.00  0.00      FP10  
ATOM   3123  SD  MET F  17     -58.187 -23.480   6.186  0.00  0.00      FP10  
ATOM   3124  CE  MET F  17     -59.550 -24.047   7.286  0.00  0.00      FP10  
ATOM   3125  HE1 MET F  17     -60.506 -24.151   6.729  0.00  0.00      FP10  
ATOM   3126  HE2 MET F  17     -59.717 -23.422   8.189  0.00  0.00      FP10  
ATOM   3127  HE3 MET F  17     -59.349 -25.043   7.736  0.00  0.00      FP10  
ATOM   3128  C   MET F  17     -57.527 -21.274  10.198  0.00  0.00      FP10  
ATOM   3129  O   MET F  17     -57.494 -20.171   9.693  0.00  0.00      FP10  
ATOM   3130  N   ILE F  18     -58.485 -21.655  11.080  0.00  0.00      FP10  
ATOM   3131  HN  ILE F  18     -58.541 -22.597  11.402  0.00  0.00      FP10  
ATOM   3132  CA  ILE F  18     -59.548 -20.850  11.588  0.00  0.00      FP10  
ATOM   3133  HA  ILE F  18     -59.934 -20.424  10.673  0.00  0.00      FP10  
ATOM   3134  CB  ILE F  18     -60.695 -21.541  12.272  0.00  0.00      FP10  
ATOM   3135  HB  ILE F  18     -60.341 -22.293  13.010  0.00  0.00      FP10  
ATOM   3136  CG2 ILE F  18     -61.646 -20.533  13.079  0.00  0.00      FP10  
ATOM   3137 HG21 ILE F  18     -61.065 -19.915  13.797  0.00  0.00      FP10  
ATOM   3138 HG22 ILE F  18     -62.561 -21.023  13.476  0.00  0.00      FP10  
ATOM   3139 HG23 ILE F  18     -62.076 -19.802  12.361  0.00  0.00      FP10  
ATOM   3140  CG1 ILE F  18     -61.512 -22.347  11.278  0.00  0.00      FP10  
ATOM   3141 HG11 ILE F  18     -62.302 -22.741  11.952  0.00  0.00      FP10  
ATOM   3142 HG12 ILE F  18     -60.786 -23.180  11.166  0.00  0.00      FP10  
ATOM   3143  CD  ILE F  18     -61.998 -21.739  10.031  0.00  0.00      FP10  
ATOM   3144  HD1 ILE F  18     -62.616 -22.358   9.346  0.00  0.00      FP10  
ATOM   3145  HD2 ILE F  18     -61.160 -21.393   9.390  0.00  0.00      FP10  
ATOM   3146  HD3 ILE F  18     -62.640 -20.911  10.401  0.00  0.00      FP10  
ATOM   3147  C   ILE F  18     -58.970 -19.578  12.373  0.00  0.00      FP10  
ATOM   3148  O   ILE F  18     -59.289 -18.391  12.085  0.00  0.00      FP10  
ATOM   3149  N   ASP F  19     -58.006 -19.874  13.240  0.00  0.00      FP10  
ATOM   3150  HN  ASP F  19     -57.776 -20.834  13.378  0.00  0.00      FP10  
ATOM   3151  CA  ASP F  19     -57.229 -18.927  14.092  0.00  0.00      FP10  
ATOM   3152  HA  ASP F  19     -57.965 -18.326  14.605  0.00  0.00      FP10  
ATOM   3153  CB  ASP F  19     -56.408 -19.815  15.079  0.00  0.00      FP10  
ATOM   3154  HB1 ASP F  19     -55.801 -20.493  14.442  0.00  0.00      FP10  
ATOM   3155  HB2 ASP F  19     -57.093 -20.534  15.577  0.00  0.00      FP10  
ATOM   3156  CG  ASP F  19     -55.769 -19.151  16.237  0.00  0.00      FP10  
ATOM   3157  OD1 ASP F  19     -56.137 -18.028  16.614  0.00  0.00      FP10  
ATOM   3158  OD2 ASP F  19     -54.789 -19.723  16.847  0.00  0.00      FP10  
ATOM   3159  C   ASP F  19     -56.318 -17.995  13.175  0.00  0.00      FP10  
ATOM   3160  O   ASP F  19     -56.280 -16.734  13.326  0.00  0.00      FP10  
ATOM   3161  N   GLY F  20     -55.702 -18.486  12.126  0.00  0.00      FP10  
ATOM   3162  HN  GLY F  20     -55.786 -19.474  12.017  0.00  0.00      FP10  
ATOM   3163  CA  GLY F  20     -54.864 -17.679  11.241  0.00  0.00      FP10  
ATOM   3164  HA1 GLY F  20     -54.455 -18.461  10.618  0.00  0.00      FP10  
ATOM   3165  HA2 GLY F  20     -54.048 -17.179  11.742  0.00  0.00      FP10  
ATOM   3166  C   GLY F  20     -55.661 -16.636  10.385  0.00  0.00      FP10  
ATOM   3167  O   GLY F  20     -55.185 -15.527  10.152  0.00  0.00      FP10  
ATOM   3168  N   TRP F  21     -56.910 -17.035   9.976  0.00  0.00      FP10  
ATOM   3169  HN  TRP F  21     -57.234 -17.955  10.184  0.00  0.00      FP10  
ATOM   3170  CA  TRP F  21     -57.942 -16.091   9.451  0.00  0.00      FP10  
ATOM   3171  HA  TRP F  21     -57.448 -15.610   8.619  0.00  0.00      FP10  
ATOM   3172  CB  TRP F  21     -59.213 -16.856   8.933  0.00  0.00      FP10  
ATOM   3173  HB1 TRP F  21     -59.420 -17.539   9.784  0.00  0.00      FP10  
ATOM   3174  HB2 TRP F  21     -58.964 -17.439   8.021  0.00  0.00      FP10  
ATOM   3175  CG  TRP F  21     -60.360 -16.056   8.567  0.00  0.00      FP10  
ATOM   3176  CD1 TRP F  21     -61.460 -15.840   9.380  0.00  0.00      FP10  
ATOM   3177  HD1 TRP F  21     -61.660 -16.396  10.284  0.00  0.00      FP10  
ATOM   3178  NE1 TRP F  21     -62.360 -15.014   8.716  0.00  0.00      FP10  
ATOM   3179  HE1 TRP F  21     -63.050 -14.415   9.058  0.00  0.00      FP10  
ATOM   3180  CE2 TRP F  21     -61.843 -14.777   7.427  0.00  0.00      FP10  
ATOM   3181  CD2 TRP F  21     -60.579 -15.351   7.334  0.00  0.00      FP10  
ATOM   3182  CE3 TRP F  21     -59.869 -15.285   6.186  0.00  0.00      FP10  
ATOM   3183  HE3 TRP F  21     -58.883 -15.724   6.165  0.00  0.00      FP10  
ATOM   3184  CZ3 TRP F  21     -60.475 -14.746   5.111  0.00  0.00      FP10  
ATOM   3185  HZ3 TRP F  21     -59.915 -14.697   4.188  0.00  0.00      FP10  
ATOM   3186  CZ2 TRP F  21     -62.416 -14.192   6.327  0.00  0.00      FP10  
ATOM   3187  HZ2 TRP F  21     -63.397 -13.740   6.316  0.00  0.00      FP10  
ATOM   3188  CH2 TRP F  21     -61.670 -14.098   5.198  0.00  0.00      FP10  
ATOM   3189  HH2 TRP F  21     -62.032 -13.456   4.409  0.00  0.00      FP10  
ATOM   3190  C   TRP F  21     -58.338 -14.972  10.450  0.00  0.00      FP10  
ATOM   3191  O   TRP F  21     -58.532 -13.851  10.008  0.00  0.00      FP10  
ATOM   3192  N   TYR F  22     -58.581 -15.284  11.769  0.00  0.00      FP10  
ATOM   3193  HN  TYR F  22     -58.544 -16.224  12.100  0.00  0.00      FP10  
ATOM   3194  CA  TYR F  22     -59.052 -14.457  12.797  0.00  0.00      FP10  
ATOM   3195  HA  TYR F  22     -59.612 -13.689  12.285  0.00  0.00      FP10  
ATOM   3196  CB  TYR F  22     -59.950 -15.170  13.889  0.00  0.00      FP10  
ATOM   3197  HB1 TYR F  22     -60.100 -14.623  14.844  0.00  0.00      FP10  
ATOM   3198  HB2 TYR F  22     -59.577 -16.150  14.256  0.00  0.00      FP10  
ATOM   3199  CG  TYR F  22     -61.328 -15.433  13.256  0.00  0.00      FP10  
ATOM   3200  CD1 TYR F  22     -61.933 -16.680  13.192  0.00  0.00      FP10  
ATOM   3201  HD1 TYR F  22     -61.387 -17.540  13.553  0.00  0.00      FP10  
ATOM   3202  CE1 TYR F  22     -63.218 -16.797  12.599  0.00  0.00      FP10  
ATOM   3203  HE1 TYR F  22     -63.571 -17.817  12.565  0.00  0.00      FP10  
ATOM   3204  CZ  TYR F  22     -63.874 -15.699  12.137  0.00  0.00      FP10  
ATOM   3205  OH  TYR F  22     -65.074 -15.837  11.433  0.00  0.00      FP10  
ATOM   3206  HH  TYR F  22     -65.089 -16.744  11.118  0.00  0.00      FP10  
ATOM   3207  CD2 TYR F  22     -62.050 -14.290  12.845  0.00  0.00      FP10  
ATOM   3208  HD2 TYR F  22     -61.598 -13.315  12.941  0.00  0.00      FP10  
ATOM   3209  CE2 TYR F  22     -63.292 -14.435  12.226  0.00  0.00      FP10  
ATOM   3210  HE2 TYR F  22     -63.731 -13.480  11.979  0.00  0.00      FP10  
ATOM   3211  C   TYR F  22     -58.070 -13.575  13.580  0.00  0.00      FP10  
ATOM   3212  O   TYR F  22     -58.498 -12.740  14.409  0.00  0.00      FP10  
ATOM   3213  N   GLY F  23     -56.800 -13.715  13.197  0.00  0.00      FP10  
ATOM   3214  HN  GLY F  23     -56.581 -14.321  12.436  0.00  0.00      FP10  
ATOM   3215  CA  GLY F  23     -55.706 -12.967  13.753  0.00  0.00      FP10  
ATOM   3216  HA1 GLY F  23     -54.783 -13.503  13.590  0.00  0.00      FP10  
ATOM   3217  HA2 GLY F  23     -55.908 -12.802  14.801  0.00  0.00      FP10  
ATOM   3218  C   GLY F  23     -55.483 -11.598  13.115  0.00  0.00      FP10  
ATOM   3219  OT1 GLY F  23     -55.724 -11.468  11.846  0.00  0.00      FP10  
ATOM   3220  OT2 GLY F  23     -55.045 -10.647  13.791  0.00  0.00      FP10  
ATOM   3221  N   POPCM   1       0.264  64.718  20.018  0.00  0.00      MEMB  
ATOM   3222  C12 POPCM   1      -0.843  65.404  19.306  0.00  0.00      MEMB  
ATOM   3223 H12A POPCM   1      -0.883  66.440  19.608  0.00  0.00      MEMB  
ATOM   3224 H12B POPCM   1      -1.825  64.959  19.373  0.00  0.00      MEMB  
ATOM   3225  C13 POPCM   1       0.462  63.351  19.447  0.00  0.00      MEMB  
ATOM   3226 H13A POPCM   1       1.339  62.873  19.858  0.00  0.00      MEMB  
ATOM   3227 H13B POPCM   1      -0.281  62.617  19.723  0.00  0.00      MEMB  
ATOM   3228 H13C POPCM   1       0.574  63.477  18.380  0.00  0.00      MEMB  
ATOM   3229  C14 POPCM   1       1.543  65.519  19.794  0.00  0.00      MEMB  
ATOM   3230 H14A POPCM   1       1.797  65.765  18.774  0.00  0.00      MEMB  
ATOM   3231 H14B POPCM   1       1.503  66.442  20.354  0.00  0.00      MEMB  
ATOM   3232 H14C POPCM   1       2.387  64.894  20.045  0.00  0.00      MEMB  
ATOM   3233  C15 POPCM   1      -0.058  64.652  21.418  0.00  0.00      MEMB  
ATOM   3234 H15A POPCM   1      -0.153  65.636  21.852  0.00  0.00      MEMB  
ATOM   3235 H15B POPCM   1       0.818  64.272  21.922  0.00  0.00      MEMB  
ATOM   3236 H15C POPCM   1      -0.860  63.976  21.674  0.00  0.00      MEMB  
ATOM   3237  C11 POPCM   1      -0.821  65.621  17.787  0.00  0.00      MEMB  
ATOM   3238 H11A POPCM   1      -1.836  65.904  17.435  0.00  0.00      MEMB  
ATOM   3239 H11B POPCM   1      -0.548  64.695  17.236  0.00  0.00      MEMB  
ATOM   3240  P   POPCM   1       0.529  67.093  16.028  0.00  0.00      MEMB  
ATOM   3241  O13 POPCM   1       0.433  65.941  15.090  0.00  0.00      MEMB  
ATOM   3242  O14 POPCM   1       1.808  67.848  16.140  0.00  0.00      MEMB  
ATOM   3243  O12 POPCM   1       0.040  66.644  17.474  0.00  0.00      MEMB  
ATOM   3244  O11 POPCM   1      -0.575  68.179  15.616  0.00  0.00      MEMB  
ATOM   3245  C1  POPCM   1      -0.781  68.681  14.271  0.00  0.00      MEMB  
ATOM   3246  HA  POPCM   1       0.208  68.770  13.773  0.00  0.00      MEMB  
ATOM   3247  HB  POPCM   1      -1.104  69.738  14.380  0.00  0.00      MEMB  
ATOM   3248  C2  POPCM   1      -1.663  67.807  13.387  0.00  0.00      MEMB  
ATOM   3249  HS  POPCM   1      -1.153  66.838  13.202  0.00  0.00      MEMB  
ATOM   3250  O21 POPCM   1      -1.858  68.420  12.103  0.00  0.00      MEMB  
ATOM   3251  C21 POPCM   1      -2.459  67.738  11.129  0.00  0.00      MEMB  
ATOM   3252  O22 POPCM   1      -2.562  66.525  11.062  0.00  0.00      MEMB  
ATOM   3253  C22 POPCM   1      -2.823  68.726  10.076  0.00  0.00      MEMB  
ATOM   3254  H2R POPCM   1      -1.942  69.292   9.706  0.00  0.00      MEMB  
ATOM   3255  H2S POPCM   1      -3.484  69.439  10.613  0.00  0.00      MEMB  
ATOM   3256  C3  POPCM   1      -2.966  67.392  14.160  0.00  0.00      MEMB  
ATOM   3257  HX  POPCM   1      -3.192  68.289  14.774  0.00  0.00      MEMB  
ATOM   3258  HY  POPCM   1      -2.661  66.523  14.783  0.00  0.00      MEMB  
ATOM   3259  O31 POPCM   1      -4.116  67.088  13.308  0.00  0.00      MEMB  
ATOM   3260  C31 POPCM   1      -4.821  66.017  13.644  0.00  0.00      MEMB  
ATOM   3261  O32 POPCM   1      -4.441  65.204  14.493  0.00  0.00      MEMB  
ATOM   3262  C32 POPCM   1      -6.086  65.794  12.895  0.00  0.00      MEMB  
ATOM   3263  H2X POPCM   1      -6.814  66.389  13.488  0.00  0.00      MEMB  
ATOM   3264  H2Y POPCM   1      -6.337  64.712  12.859  0.00  0.00      MEMB  
ATOM   3265  C23 POPCM   1      -3.626  67.976   9.009  0.00  0.00      MEMB  
ATOM   3266  H3R POPCM   1      -4.454  67.303   9.317  0.00  0.00      MEMB  
ATOM   3267  H3S POPCM   1      -2.933  67.193   8.633  0.00  0.00      MEMB  
ATOM   3268  C24 POPCM   1      -4.094  68.967   7.840  0.00  0.00      MEMB  
ATOM   3269  H4R POPCM   1      -3.404  69.834   7.758  0.00  0.00      MEMB  
ATOM   3270  H4S POPCM   1      -5.109  69.322   8.120  0.00  0.00      MEMB  
ATOM   3271  C25 POPCM   1      -4.240  68.325   6.468  0.00  0.00      MEMB  
ATOM   3272  H5R POPCM   1      -5.152  67.698   6.372  0.00  0.00      MEMB  
ATOM   3273  H5S POPCM   1      -3.479  67.523   6.357  0.00  0.00      MEMB  
ATOM   3274  C26 POPCM   1      -4.264  69.373   5.322  0.00  0.00      MEMB  
ATOM   3275  H6R POPCM   1      -3.272  69.865   5.407  0.00  0.00      MEMB  
ATOM   3276  H6S POPCM   1      -5.040  70.088   5.670  0.00  0.00      MEMB  
ATOM   3277  C27 POPCM   1      -4.348  68.829   3.897  0.00  0.00      MEMB  
ATOM   3278  H7R POPCM   1      -5.328  68.306   3.860  0.00  0.00      MEMB  
ATOM   3279  H7S POPCM   1      -3.518  68.103   3.763  0.00  0.00      MEMB  
ATOM   3280  C28 POPCM   1      -4.250  69.823   2.746  0.00  0.00      MEMB  
ATOM   3281  H8R POPCM   1      -5.034  70.604   2.850  0.00  0.00      MEMB  
ATOM   3282  H8S POPCM   1      -4.555  69.278   1.827  0.00  0.00      MEMB  
ATOM   3283  C29 POPCM   1      -2.961  70.516   2.527  0.00  0.00      MEMB  
ATOM   3284  H91 POPCM   1      -2.596  71.066   3.407  0.00  0.00      MEMB  
ATOM   3285 C210 POPCM   1      -2.214  70.543   1.354  0.00  0.00      MEMB  
ATOM   3286 H101 POPCM   1      -1.397  71.279   1.341  0.00  0.00      MEMB  
ATOM   3287 C211 POPCM   1      -2.542  69.920   0.013  0.00  0.00      MEMB  
ATOM   3288 H11R POPCM   1      -3.233  70.573  -0.561  0.00  0.00      MEMB  
ATOM   3289 H11S POPCM   1      -3.259  69.076   0.091  0.00  0.00      MEMB  
ATOM   3290 C212 POPCM   1      -1.265  69.607  -0.708  0.00  0.00      MEMB  
ATOM   3291 H12R POPCM   1      -0.720  68.708  -0.349  0.00  0.00      MEMB  
ATOM   3292 H12S POPCM   1      -0.611  70.505  -0.719  0.00  0.00      MEMB  
ATOM   3293 C213 POPCM   1      -1.659  69.202  -2.172  0.00  0.00      MEMB  
ATOM   3294 H13R POPCM   1      -2.315  70.033  -2.507  0.00  0.00      MEMB  
ATOM   3295 H13S POPCM   1      -2.329  68.320  -2.089  0.00  0.00      MEMB  
ATOM   3296 C214 POPCM   1      -0.577  68.843  -3.187  0.00  0.00      MEMB  
ATOM   3297 H14R POPCM   1       0.026  69.724  -3.491  0.00  0.00      MEMB  
ATOM   3298 H14S POPCM   1      -1.079  68.474  -4.107  0.00  0.00      MEMB  
ATOM   3299 C215 POPCM   1       0.341  67.722  -2.673  0.00  0.00      MEMB  
ATOM   3300 H15R POPCM   1       0.557  68.012  -1.622  0.00  0.00      MEMB  
ATOM   3301 H15S POPCM   1       1.333  67.739  -3.174  0.00  0.00      MEMB  
ATOM   3302 C216 POPCM   1      -0.330  66.301  -2.802  0.00  0.00      MEMB  
ATOM   3303 H16R POPCM   1      -1.392  66.303  -2.473  0.00  0.00      MEMB  
ATOM   3304 H16S POPCM   1       0.310  65.600  -2.224  0.00  0.00      MEMB  
ATOM   3305 C217 POPCM   1      -0.295  65.873  -4.218  0.00  0.00      MEMB  
ATOM   3306 H17R POPCM   1      -0.357  66.815  -4.804  0.00  0.00      MEMB  
ATOM   3307 H17S POPCM   1      -1.300  65.435  -4.396  0.00  0.00      MEMB  
ATOM   3308 C218 POPCM   1       0.858  64.897  -4.646  0.00  0.00      MEMB  
ATOM   3309 H18R POPCM   1       1.102  64.929  -5.729  0.00  0.00      MEMB  
ATOM   3310 H18S POPCM   1       0.616  63.865  -4.315  0.00  0.00      MEMB  
ATOM   3311 H18T POPCM   1       1.697  65.373  -4.095  0.00  0.00      MEMB  
ATOM   3312  C33 POPCM   1      -6.074  66.359  11.386  0.00  0.00      MEMB  
ATOM   3313  H3X POPCM   1      -5.614  65.623  10.691  0.00  0.00      MEMB  
ATOM   3314  H3Y POPCM   1      -5.469  67.290  11.349  0.00  0.00      MEMB  
ATOM   3315  C34 POPCM   1      -7.501  66.556  10.963  0.00  0.00      MEMB  
ATOM   3316  H4X POPCM   1      -8.109  67.102  11.716  0.00  0.00      MEMB  
ATOM   3317  H4Y POPCM   1      -7.924  65.533  10.867  0.00  0.00      MEMB  
ATOM   3318  C35 POPCM   1      -7.537  67.268   9.616  0.00  0.00      MEMB  
ATOM   3319  H5X POPCM   1      -6.907  68.178   9.714  0.00  0.00      MEMB  
ATOM   3320  H5Y POPCM   1      -8.542  67.621   9.300  0.00  0.00      MEMB  
ATOM   3321  C36 POPCM   1      -6.977  66.458   8.401  0.00  0.00      MEMB  
ATOM   3322  H6X POPCM   1      -5.997  65.977   8.606  0.00  0.00      MEMB  
ATOM   3323  H6Y POPCM   1      -6.679  67.095   7.541  0.00  0.00      MEMB  
ATOM   3324  C37 POPCM   1      -7.772  65.264   7.820  0.00  0.00      MEMB  
ATOM   3325  H7X POPCM   1      -8.373  64.879   8.672  0.00  0.00      MEMB  
ATOM   3326  H7Y POPCM   1      -7.074  64.521   7.379  0.00  0.00      MEMB  
ATOM   3327  C38 POPCM   1      -8.793  65.798   6.769  0.00  0.00      MEMB  
ATOM   3328  H8X POPCM   1      -8.151  66.160   5.938  0.00  0.00      MEMB  
ATOM   3329  H8Y POPCM   1      -9.483  66.585   7.143  0.00  0.00      MEMB  
ATOM   3330  C39 POPCM   1      -9.796  64.691   6.350  0.00  0.00      MEMB  
ATOM   3331  H9X POPCM   1     -10.404  64.487   7.258  0.00  0.00      MEMB  
ATOM   3332  H9Y POPCM   1      -9.279  63.722   6.185  0.00  0.00      MEMB  
ATOM   3333 C310 POPCM   1     -10.773  65.050   5.273  0.00  0.00      MEMB  
ATOM   3334 H10X POPCM   1     -11.337  66.001   5.389  0.00  0.00      MEMB  
ATOM   3335 H10Y POPCM   1     -11.596  64.305   5.231  0.00  0.00      MEMB  
ATOM   3336 C311 POPCM   1     -10.101  65.049   3.942  0.00  0.00      MEMB  
ATOM   3337 H11X POPCM   1      -9.490  64.129   3.819  0.00  0.00      MEMB  
ATOM   3338 H11Y POPCM   1      -9.294  65.813   3.936  0.00  0.00      MEMB  
ATOM   3339 C312 POPCM   1     -11.013  65.009   2.722  0.00  0.00      MEMB  
ATOM   3340 H12X POPCM   1     -11.761  64.190   2.788  0.00  0.00      MEMB  
ATOM   3341 H12Y POPCM   1     -10.380  64.736   1.851  0.00  0.00      MEMB  
ATOM   3342 C313 POPCM   1     -11.854  66.220   2.444  0.00  0.00      MEMB  
ATOM   3343 H13X POPCM   1     -11.236  67.138   2.346  0.00  0.00      MEMB  
ATOM   3344 H13Y POPCM   1     -12.486  66.360   3.347  0.00  0.00      MEMB  
ATOM   3345 C314 POPCM   1     -12.790  66.066   1.298  0.00  0.00      MEMB  
ATOM   3346 H14X POPCM   1     -13.515  66.906   1.372  0.00  0.00      MEMB  
ATOM   3347 H14Y POPCM   1     -13.391  65.156   1.511  0.00  0.00      MEMB  
ATOM   3348 C315 POPCM   1     -12.248  65.781  -0.124  0.00  0.00      MEMB  
ATOM   3349 H15X POPCM   1     -11.662  64.842  -0.221  0.00  0.00      MEMB  
ATOM   3350 H15Y POPCM   1     -11.491  66.576  -0.296  0.00  0.00      MEMB  
ATOM   3351 C316 POPCM   1     -13.221  65.693  -1.199  0.00  0.00      MEMB  
ATOM   3352 H16X POPCM   1     -13.791  64.779  -0.926  0.00  0.00      MEMB  
ATOM   3353 H16Y POPCM   1     -12.868  65.530  -2.239  0.00  0.00      MEMB  
ATOM   3354 H16Z POPCM   1     -13.847  66.608  -1.272  0.00  0.00      MEMB  
ATOM   3355  N   POPCM   2     -33.083 -50.856   9.626  0.00  0.00      MEMB  
ATOM   3356  C12 POPCM   2     -32.694 -52.304   9.798  0.00  0.00      MEMB  
ATOM   3357 H12A POPCM   2     -31.647 -52.334  10.061  0.00  0.00      MEMB  
ATOM   3358 H12B POPCM   2     -32.797 -52.704   8.800  0.00  0.00      MEMB  
ATOM   3359  C13 POPCM   2     -32.239 -50.165   8.648  0.00  0.00      MEMB  
ATOM   3360 H13A POPCM   2     -32.273 -50.493   7.620  0.00  0.00      MEMB  
ATOM   3361 H13B POPCM   2     -32.601 -49.149   8.590  0.00  0.00      MEMB  
ATOM   3362 H13C POPCM   2     -31.229 -50.045   9.010  0.00  0.00      MEMB  
ATOM   3363  C14 POPCM   2     -34.531 -50.861   9.043  0.00  0.00      MEMB  
ATOM   3364 H14A POPCM   2     -34.978 -49.880   9.107  0.00  0.00      MEMB  
ATOM   3365 H14B POPCM   2     -34.529 -51.250   8.035  0.00  0.00      MEMB  
ATOM   3366 H14C POPCM   2     -35.173 -51.575   9.537  0.00  0.00      MEMB  
ATOM   3367  C15 POPCM   2     -33.022 -50.133  10.917  0.00  0.00      MEMB  
ATOM   3368 H15A POPCM   2     -33.697 -50.649  11.583  0.00  0.00      MEMB  
ATOM   3369 H15B POPCM   2     -33.294 -49.106  10.724  0.00  0.00      MEMB  
ATOM   3370 H15C POPCM   2     -32.009 -50.124  11.292  0.00  0.00      MEMB  
ATOM   3371  C11 POPCM   2     -33.465 -53.227  10.751  0.00  0.00      MEMB  
ATOM   3372 H11A POPCM   2     -33.536 -52.770  11.761  0.00  0.00      MEMB  
ATOM   3373 H11B POPCM   2     -32.771 -54.094  10.784  0.00  0.00      MEMB  
ATOM   3374  P   POPCM   2     -35.048 -54.915   9.387  0.00  0.00      MEMB  
ATOM   3375  O13 POPCM   2     -36.479 -55.248   9.319  0.00  0.00      MEMB  
ATOM   3376  O14 POPCM   2     -34.320 -55.980  10.074  0.00  0.00      MEMB  
ATOM   3377  O12 POPCM   2     -34.792 -53.579  10.286  0.00  0.00      MEMB  
ATOM   3378  O11 POPCM   2     -34.481 -54.577   7.956  0.00  0.00      MEMB  
ATOM   3379  C1  POPCM   2     -35.197 -55.099   6.828  0.00  0.00      MEMB  
ATOM   3380  HA  POPCM   2     -35.110 -54.357   6.006  0.00  0.00      MEMB  
ATOM   3381  HB  POPCM   2     -36.243 -55.457   6.940  0.00  0.00      MEMB  
ATOM   3382  C2  POPCM   2     -34.550 -56.419   6.230  0.00  0.00      MEMB  
ATOM   3383  HS  POPCM   2     -34.627 -57.284   6.922  0.00  0.00      MEMB  
ATOM   3384  O21 POPCM   2     -33.202 -56.186   5.812  0.00  0.00      MEMB  
ATOM   3385  C21 POPCM   2     -32.395 -57.212   5.955  0.00  0.00      MEMB  
ATOM   3386  O22 POPCM   2     -32.705 -58.305   6.357  0.00  0.00      MEMB  
ATOM   3387  C22 POPCM   2     -30.991 -56.821   5.520  0.00  0.00      MEMB  
ATOM   3388  H2R POPCM   2     -30.207 -57.166   6.228  0.00  0.00      MEMB  
ATOM   3389  H2S POPCM   2     -30.895 -55.714   5.513  0.00  0.00      MEMB  
ATOM   3390  C3  POPCM   2     -35.411 -56.898   4.963  0.00  0.00      MEMB  
ATOM   3391  HX  POPCM   2     -35.825 -56.056   4.368  0.00  0.00      MEMB  
ATOM   3392  HY  POPCM   2     -36.418 -57.211   5.310  0.00  0.00      MEMB  
ATOM   3393  O31 POPCM   2     -34.772 -57.809   4.086  0.00  0.00      MEMB  
ATOM   3394  C31 POPCM   2     -34.972 -59.147   4.406  0.00  0.00      MEMB  
ATOM   3395  O32 POPCM   2     -35.634 -59.510   5.360  0.00  0.00      MEMB  
ATOM   3396  C32 POPCM   2     -34.125 -59.953   3.455  0.00  0.00      MEMB  
ATOM   3397  H2X POPCM   2     -33.207 -59.394   3.170  0.00  0.00      MEMB  
ATOM   3398  H2Y POPCM   2     -34.664 -60.296   2.546  0.00  0.00      MEMB  
ATOM   3399  C23 POPCM   2     -30.521 -57.538   4.155  0.00  0.00      MEMB  
ATOM   3400  H3R POPCM   2     -30.549 -58.643   4.265  0.00  0.00      MEMB  
ATOM   3401  H3S POPCM   2     -29.472 -57.279   3.897  0.00  0.00      MEMB  
ATOM   3402  C24 POPCM   2     -31.174 -57.038   2.821  0.00  0.00      MEMB  
ATOM   3403  H4R POPCM   2     -31.181 -55.932   2.721  0.00  0.00      MEMB  
ATOM   3404  H4S POPCM   2     -32.222 -57.387   2.942  0.00  0.00      MEMB  
ATOM   3405  C25 POPCM   2     -30.629 -57.748   1.513  0.00  0.00      MEMB  
ATOM   3406  H5R POPCM   2     -30.650 -58.836   1.737  0.00  0.00      MEMB  
ATOM   3407  H5S POPCM   2     -29.667 -57.194   1.470  0.00  0.00      MEMB  
ATOM   3408  C26 POPCM   2     -31.544 -57.342   0.321  0.00  0.00      MEMB  
ATOM   3409  H6R POPCM   2     -31.460 -56.239   0.218  0.00  0.00      MEMB  
ATOM   3410  H6S POPCM   2     -32.568 -57.652   0.621  0.00  0.00      MEMB  
ATOM   3411  C27 POPCM   2     -31.245 -57.893  -1.045  0.00  0.00      MEMB  
ATOM   3412  H7R POPCM   2     -31.660 -58.921  -1.116  0.00  0.00      MEMB  
ATOM   3413  H7S POPCM   2     -30.136 -57.941  -1.095  0.00  0.00      MEMB  
ATOM   3414  C28 POPCM   2     -31.799 -57.111  -2.276  0.00  0.00      MEMB  
ATOM   3415  H8R POPCM   2     -31.368 -56.087  -2.273  0.00  0.00      MEMB  
ATOM   3416  H8S POPCM   2     -32.887 -56.934  -2.139  0.00  0.00      MEMB  
ATOM   3417  C29 POPCM   2     -31.366 -57.822  -3.563  0.00  0.00      MEMB  
ATOM   3418  H91 POPCM   2     -30.446 -58.422  -3.499  0.00  0.00      MEMB  
ATOM   3419 C210 POPCM   2     -32.168 -57.916  -4.628  0.00  0.00      MEMB  
ATOM   3420 H101 POPCM   2     -31.796 -58.445  -5.518  0.00  0.00      MEMB  
ATOM   3421 C211 POPCM   2     -33.517 -57.312  -4.772  0.00  0.00      MEMB  
ATOM   3422 H11R POPCM   2     -33.384 -56.214  -4.885  0.00  0.00      MEMB  
ATOM   3423 H11S POPCM   2     -34.101 -57.431  -3.834  0.00  0.00      MEMB  
ATOM   3424 C212 POPCM   2     -34.368 -57.917  -5.906  0.00  0.00      MEMB  
ATOM   3425 H12R POPCM   2     -33.792 -57.838  -6.852  0.00  0.00      MEMB  
ATOM   3426 H12S POPCM   2     -35.285 -57.302  -6.030  0.00  0.00      MEMB  
ATOM   3427 C213 POPCM   2     -34.857 -59.343  -5.630  0.00  0.00      MEMB  
ATOM   3428 H13R POPCM   2     -35.410 -59.424  -4.671  0.00  0.00      MEMB  
ATOM   3429 H13S POPCM   2     -33.970 -59.999  -5.498  0.00  0.00      MEMB  
ATOM   3430 C214 POPCM   2     -35.633 -59.975  -6.786  0.00  0.00      MEMB  
ATOM   3431 H14R POPCM   2     -35.496 -61.063  -6.609  0.00  0.00      MEMB  
ATOM   3432 H14S POPCM   2     -35.244 -59.641  -7.772  0.00  0.00      MEMB  
ATOM   3433 C215 POPCM   2     -37.110 -59.621  -6.981  0.00  0.00      MEMB  
ATOM   3434 H15R POPCM   2     -37.462 -59.941  -7.985  0.00  0.00      MEMB  
ATOM   3435 H15S POPCM   2     -37.097 -58.510  -7.021  0.00  0.00      MEMB  
ATOM   3436 C216 POPCM   2     -38.114 -60.006  -5.833  0.00  0.00      MEMB  
ATOM   3437 H16R POPCM   2     -38.162 -59.188  -5.083  0.00  0.00      MEMB  
ATOM   3438 H16S POPCM   2     -37.703 -60.899  -5.315  0.00  0.00      MEMB  
ATOM   3439 C217 POPCM   2     -39.534 -60.170  -6.302  0.00  0.00      MEMB  
ATOM   3440 H17R POPCM   2     -39.555 -61.132  -6.857  0.00  0.00      MEMB  
ATOM   3441 H17S POPCM   2     -39.663 -59.435  -7.124  0.00  0.00      MEMB  
ATOM   3442 C218 POPCM   2     -40.668 -60.226  -5.229  0.00  0.00      MEMB  
ATOM   3443 H18R POPCM   2     -40.464 -61.132  -4.620  0.00  0.00      MEMB  
ATOM   3444 H18S POPCM   2     -41.639 -60.427  -5.731  0.00  0.00      MEMB  
ATOM   3445 H18T POPCM   2     -40.640 -59.388  -4.500  0.00  0.00      MEMB  
ATOM   3446  C33 POPCM   2     -33.803 -61.242   4.247  0.00  0.00      MEMB  
ATOM   3447  H3X POPCM   2     -34.741 -61.710   4.615  0.00  0.00      MEMB  
ATOM   3448  H3Y POPCM   2     -33.185 -60.857   5.086  0.00  0.00      MEMB  
ATOM   3449  C34 POPCM   2     -32.987 -62.198   3.439  0.00  0.00      MEMB  
ATOM   3450  H4X POPCM   2     -33.530 -62.525   2.527  0.00  0.00      MEMB  
ATOM   3451  H4Y POPCM   2     -32.827 -63.094   4.076  0.00  0.00      MEMB  
ATOM   3452  C35 POPCM   2     -31.604 -61.650   2.879  0.00  0.00      MEMB  
ATOM   3453  H5X POPCM   2     -30.955 -61.300   3.710  0.00  0.00      MEMB  
ATOM   3454  H5Y POPCM   2     -31.819 -60.676   2.391  0.00  0.00      MEMB  
ATOM   3455  C36 POPCM   2     -30.799 -62.696   2.119  0.00  0.00      MEMB  
ATOM   3456  H6X POPCM   2     -30.205 -63.367   2.776  0.00  0.00      MEMB  
ATOM   3457  H6Y POPCM   2     -29.934 -62.199   1.630  0.00  0.00      MEMB  
ATOM   3458  C37 POPCM   2     -31.412 -63.463   0.963  0.00  0.00      MEMB  
ATOM   3459  H7X POPCM   2     -30.592 -63.721   0.259  0.00  0.00      MEMB  
ATOM   3460  H7Y POPCM   2     -32.162 -63.000   0.287  0.00  0.00      MEMB  
ATOM   3461  C38 POPCM   2     -31.977 -64.835   1.396  0.00  0.00      MEMB  
ATOM   3462  H8X POPCM   2     -32.652 -65.186   0.586  0.00  0.00      MEMB  
ATOM   3463  H8Y POPCM   2     -32.615 -64.683   2.293  0.00  0.00      MEMB  
ATOM   3464  C39 POPCM   2     -30.912 -65.913   1.639  0.00  0.00      MEMB  
ATOM   3465  H9X POPCM   2     -31.567 -66.723   2.025  0.00  0.00      MEMB  
ATOM   3466  H9Y POPCM   2     -30.245 -65.426   2.382  0.00  0.00      MEMB  
ATOM   3467 C310 POPCM   2     -30.194 -66.413   0.388  0.00  0.00      MEMB  
ATOM   3468 H10X POPCM   2     -29.580 -67.295   0.670  0.00  0.00      MEMB  
ATOM   3469 H10Y POPCM   2     -29.378 -65.703   0.134  0.00  0.00      MEMB  
ATOM   3470 C311 POPCM   2     -31.044 -66.847  -0.826  0.00  0.00      MEMB  
ATOM   3471 H11X POPCM   2     -31.712 -66.055  -1.227  0.00  0.00      MEMB  
ATOM   3472 H11Y POPCM   2     -31.617 -67.753  -0.534  0.00  0.00      MEMB  
ATOM   3473 C312 POPCM   2     -30.124 -67.265  -1.956  0.00  0.00      MEMB  
ATOM   3474 H12X POPCM   2     -29.549 -68.168  -1.660  0.00  0.00      MEMB  
ATOM   3475 H12Y POPCM   2     -29.427 -66.443  -2.227  0.00  0.00      MEMB  
ATOM   3476 C313 POPCM   2     -30.787 -67.763  -3.318  0.00  0.00      MEMB  
ATOM   3477 H13X POPCM   2     -31.080 -66.866  -3.905  0.00  0.00      MEMB  
ATOM   3478 H13Y POPCM   2     -31.725 -68.340  -3.179  0.00  0.00      MEMB  
ATOM   3479 C314 POPCM   2     -29.753 -68.539  -4.086  0.00  0.00      MEMB  
ATOM   3480 H14X POPCM   2     -29.446 -69.427  -3.493  0.00  0.00      MEMB  
ATOM   3481 H14Y POPCM   2     -28.764 -68.075  -4.290  0.00  0.00      MEMB  
ATOM   3482 C315 POPCM   2     -30.332 -69.045  -5.412  0.00  0.00      MEMB  
ATOM   3483 H15X POPCM   2     -31.229 -69.669  -5.211  0.00  0.00      MEMB  
ATOM   3484 H15Y POPCM   2     -29.645 -69.791  -5.863  0.00  0.00      MEMB  
ATOM   3485 C316 POPCM   2     -30.585 -68.061  -6.539  0.00  0.00      MEMB  
ATOM   3486 H16X POPCM   2     -31.053 -67.133  -6.147  0.00  0.00      MEMB  
ATOM   3487 H16Y POPCM   2     -31.423 -68.386  -7.192  0.00  0.00      MEMB  
ATOM   3488 H16Z POPCM   2     -29.673 -67.872  -7.145  0.00  0.00      MEMB  
ATOM   3489  N   POPCM   3     -60.459 -10.462   8.978  0.00  0.00      MEMB  
ATOM   3490  C12 POPCM   3     -60.442 -10.568   7.468  0.00  0.00      MEMB  
ATOM   3491 H12A POPCM   3     -60.186  -9.613   7.033  0.00  0.00      MEMB  
ATOM   3492 H12B POPCM   3     -61.394 -10.611   6.959  0.00  0.00      MEMB  
ATOM   3493  C13 POPCM   3     -59.173  -9.994   9.471  0.00  0.00      MEMB  
ATOM   3494 H13A POPCM   3     -58.948  -9.028   9.045  0.00  0.00      MEMB  
ATOM   3495 H13B POPCM   3     -59.156  -9.958  10.551  0.00  0.00      MEMB  
ATOM   3496 H13C POPCM   3     -58.419 -10.721   9.206  0.00  0.00      MEMB  
ATOM   3497  C14 POPCM   3     -61.493  -9.427   9.364  0.00  0.00      MEMB  
ATOM   3498 H14A POPCM   3     -61.451  -9.147  10.407  0.00  0.00      MEMB  
ATOM   3499 H14B POPCM   3     -61.277  -8.520   8.820  0.00  0.00      MEMB  
ATOM   3500 H14C POPCM   3     -62.470  -9.736   9.023  0.00  0.00      MEMB  
ATOM   3501  C15 POPCM   3     -60.801 -11.773   9.640  0.00  0.00      MEMB  
ATOM   3502 H15A POPCM   3     -59.914 -12.389   9.633  0.00  0.00      MEMB  
ATOM   3503 H15B POPCM   3     -61.570 -12.275   9.072  0.00  0.00      MEMB  
ATOM   3504 H15C POPCM   3     -61.095 -11.560  10.657  0.00  0.00      MEMB  
ATOM   3505  C11 POPCM   3     -59.458 -11.612   6.910  0.00  0.00      MEMB  
ATOM   3506 H11A POPCM   3     -59.665 -11.849   5.844  0.00  0.00      MEMB  
ATOM   3507 H11B POPCM   3     -59.524 -12.576   7.458  0.00  0.00      MEMB  
ATOM   3508  P   POPCM   3     -57.746  -9.778   6.117  0.00  0.00      MEMB  
ATOM   3509  O13 POPCM   3     -56.331  -9.989   5.720  0.00  0.00      MEMB  
ATOM   3510  O14 POPCM   3     -57.961  -8.634   6.965  0.00  0.00      MEMB  
ATOM   3511  O12 POPCM   3     -58.137 -11.052   6.937  0.00  0.00      MEMB  
ATOM   3512  O11 POPCM   3     -58.688  -9.663   4.856  0.00  0.00      MEMB  
ATOM   3513  C1  POPCM   3     -58.227  -9.274   3.535  0.00  0.00      MEMB  
ATOM   3514  HA  POPCM   3     -58.941  -9.599   2.749  0.00  0.00      MEMB  
ATOM   3515  HB  POPCM   3     -57.237  -9.754   3.380  0.00  0.00      MEMB  
ATOM   3516  C2  POPCM   3     -58.209  -7.652   3.449  0.00  0.00      MEMB  
ATOM   3517  HS  POPCM   3     -57.444  -7.330   4.187  0.00  0.00      MEMB  
ATOM   3518  O21 POPCM   3     -59.496  -7.169   3.850  0.00  0.00      MEMB  
ATOM   3519  C21 POPCM   3     -59.492  -5.852   4.280  0.00  0.00      MEMB  
ATOM   3520  O22 POPCM   3     -58.557  -5.184   4.579  0.00  0.00      MEMB  
ATOM   3521  C22 POPCM   3     -60.914  -5.381   4.126  0.00  0.00      MEMB  
ATOM   3522  H2R POPCM   3     -61.317  -5.235   5.151  0.00  0.00      MEMB  
ATOM   3523  H2S POPCM   3     -61.530  -6.175   3.653  0.00  0.00      MEMB  
ATOM   3524  C3  POPCM   3     -57.759  -7.035   2.109  0.00  0.00      MEMB  
ATOM   3525  HX  POPCM   3     -57.303  -6.033   2.262  0.00  0.00      MEMB  
ATOM   3526  HY  POPCM   3     -58.671  -6.725   1.555  0.00  0.00      MEMB  
ATOM   3527  O31 POPCM   3     -56.889  -7.909   1.380  0.00  0.00      MEMB  
ATOM   3528  C31 POPCM   3     -55.692  -8.057   1.869  0.00  0.00      MEMB  
ATOM   3529  O32 POPCM   3     -55.173  -7.389   2.695  0.00  0.00      MEMB  
ATOM   3530  C32 POPCM   3     -54.835  -8.999   0.996  0.00  0.00      MEMB  
ATOM   3531  H2X POPCM   3     -55.132 -10.022   1.311  0.00  0.00      MEMB  
ATOM   3532  H2Y POPCM   3     -53.763  -8.801   1.213  0.00  0.00      MEMB  
ATOM   3533  C23 POPCM   3     -61.162  -4.082   3.365  0.00  0.00      MEMB  
ATOM   3534  H3R POPCM   3     -60.554  -3.211   3.693  0.00  0.00      MEMB  
ATOM   3535  H3S POPCM   3     -62.219  -3.803   3.563  0.00  0.00      MEMB  
ATOM   3536  C24 POPCM   3     -61.102  -4.364   1.775  0.00  0.00      MEMB  
ATOM   3537  H4R POPCM   3     -61.913  -5.108   1.624  0.00  0.00      MEMB  
ATOM   3538  H4S POPCM   3     -60.229  -4.947   1.412  0.00  0.00      MEMB  
ATOM   3539  C25 POPCM   3     -61.358  -3.035   1.042  0.00  0.00      MEMB  
ATOM   3540  H5R POPCM   3     -60.597  -2.286   1.346  0.00  0.00      MEMB  
ATOM   3541  H5S POPCM   3     -62.381  -2.626   1.187  0.00  0.00      MEMB  
ATOM   3542  C26 POPCM   3     -61.134  -3.124  -0.529  0.00  0.00      MEMB  
ATOM   3543  H6R POPCM   3     -60.031  -3.210  -0.634  0.00  0.00      MEMB  
ATOM   3544  H6S POPCM   3     -61.494  -2.215  -1.057  0.00  0.00      MEMB  
ATOM   3545  C27 POPCM   3     -61.701  -4.356  -1.248  0.00  0.00      MEMB  
ATOM   3546  H7R POPCM   3     -62.638  -4.671  -0.740  0.00  0.00      MEMB  
ATOM   3547  H7S POPCM   3     -61.030  -5.221  -1.059  0.00  0.00      MEMB  
ATOM   3548  C28 POPCM   3     -62.074  -4.174  -2.729  0.00  0.00      MEMB  
ATOM   3549  H8R POPCM   3     -61.377  -3.614  -3.389  0.00  0.00      MEMB  
ATOM   3550  H8S POPCM   3     -62.966  -3.513  -2.782  0.00  0.00      MEMB  
ATOM   3551  C29 POPCM   3     -62.501  -5.453  -3.352  0.00  0.00      MEMB  
ATOM   3552  H91 POPCM   3     -61.897  -6.301  -2.996  0.00  0.00      MEMB  
ATOM   3553 C210 POPCM   3     -63.444  -5.631  -4.329  0.00  0.00      MEMB  
ATOM   3554 H101 POPCM   3     -63.789  -6.582  -4.760  0.00  0.00      MEMB  
ATOM   3555 C211 POPCM   3     -64.253  -4.547  -4.998  0.00  0.00      MEMB  
ATOM   3556 H11R POPCM   3     -64.544  -3.591  -4.512  0.00  0.00      MEMB  
ATOM   3557 H11S POPCM   3     -65.244  -5.048  -5.034  0.00  0.00      MEMB  
ATOM   3558 C212 POPCM   3     -63.510  -4.200  -6.303  0.00  0.00      MEMB  
ATOM   3559 H12R POPCM   3     -62.576  -3.664  -6.031  0.00  0.00      MEMB  
ATOM   3560 H12S POPCM   3     -64.204  -3.443  -6.727  0.00  0.00      MEMB  
ATOM   3561 C213 POPCM   3     -63.239  -5.366  -7.284  0.00  0.00      MEMB  
ATOM   3562 H13R POPCM   3     -64.164  -5.814  -7.706  0.00  0.00      MEMB  
ATOM   3563 H13S POPCM   3     -62.709  -6.199  -6.775  0.00  0.00      MEMB  
ATOM   3564 C214 POPCM   3     -62.335  -5.007  -8.512  0.00  0.00      MEMB  
ATOM   3565 H14R POPCM   3     -62.077  -5.919  -9.092  0.00  0.00      MEMB  
ATOM   3566 H14S POPCM   3     -61.439  -4.573  -8.020  0.00  0.00      MEMB  
ATOM   3567 C215 POPCM   3     -62.889  -3.977  -9.465  0.00  0.00      MEMB  
ATOM   3568 H15R POPCM   3     -63.304  -3.083  -8.953  0.00  0.00      MEMB  
ATOM   3569 H15S POPCM   3     -63.760  -4.420  -9.993  0.00  0.00      MEMB  
ATOM   3570 C216 POPCM   3     -61.842  -3.698 -10.543  0.00  0.00      MEMB  
ATOM   3571 H16R POPCM   3     -61.672  -4.561 -11.223  0.00  0.00      MEMB  
ATOM   3572 H16S POPCM   3     -60.895  -3.482 -10.004  0.00  0.00      MEMB  
ATOM   3573 C217 POPCM   3     -62.135  -2.414 -11.405  0.00  0.00      MEMB  
ATOM   3574 H17R POPCM   3     -62.174  -1.464 -10.831  0.00  0.00      MEMB  
ATOM   3575 H17S POPCM   3     -63.132  -2.681 -11.816  0.00  0.00      MEMB  
ATOM   3576 C218 POPCM   3     -61.285  -2.156 -12.620  0.00  0.00      MEMB  
ATOM   3577 H18R POPCM   3     -60.260  -1.830 -12.341  0.00  0.00      MEMB  
ATOM   3578 H18S POPCM   3     -61.659  -1.387 -13.329  0.00  0.00      MEMB  
ATOM   3579 H18T POPCM   3     -61.113  -3.078 -13.216  0.00  0.00      MEMB  
ATOM   3580  C33 POPCM   3     -54.975  -8.791  -0.549  0.00  0.00      MEMB  
ATOM   3581  H3X POPCM   3     -54.602  -7.780  -0.821  0.00  0.00      MEMB  
ATOM   3582  H3Y POPCM   3     -56.071  -8.821  -0.727  0.00  0.00      MEMB  
ATOM   3583  C34 POPCM   3     -54.400  -9.935  -1.378  0.00  0.00      MEMB  
ATOM   3584  H4X POPCM   3     -54.605 -10.926  -0.920  0.00  0.00      MEMB  
ATOM   3585  H4Y POPCM   3     -53.309  -9.736  -1.311  0.00  0.00      MEMB  
ATOM   3586  C35 POPCM   3     -54.809  -9.815  -2.857  0.00  0.00      MEMB  
ATOM   3587  H5X POPCM   3     -55.862 -10.169  -2.879  0.00  0.00      MEMB  
ATOM   3588  H5Y POPCM   3     -54.192 -10.536  -3.435  0.00  0.00      MEMB  
ATOM   3589  C36 POPCM   3     -54.708  -8.416  -3.502  0.00  0.00      MEMB  
ATOM   3590  H6X POPCM   3     -53.654  -8.140  -3.283  0.00  0.00      MEMB  
ATOM   3591  H6Y POPCM   3     -55.443  -7.733  -3.023  0.00  0.00      MEMB  
ATOM   3592  C37 POPCM   3     -54.952  -8.568  -5.010  0.00  0.00      MEMB  
ATOM   3593  H7X POPCM   3     -55.889  -9.130  -5.213  0.00  0.00      MEMB  
ATOM   3594  H7Y POPCM   3     -54.178  -9.252  -5.419  0.00  0.00      MEMB  
ATOM   3595  C38 POPCM   3     -54.723  -7.180  -5.617  0.00  0.00      MEMB  
ATOM   3596  H8X POPCM   3     -54.005  -6.589  -5.009  0.00  0.00      MEMB  
ATOM   3597  H8Y POPCM   3     -55.717  -6.698  -5.498  0.00  0.00      MEMB  
ATOM   3598  C39 POPCM   3     -54.475  -7.219  -7.115  0.00  0.00      MEMB  
ATOM   3599  H9X POPCM   3     -55.347  -7.501  -7.742  0.00  0.00      MEMB  
ATOM   3600  H9Y POPCM   3     -53.747  -7.993  -7.439  0.00  0.00      MEMB  
ATOM   3601 C310 POPCM   3     -54.027  -5.823  -7.551  0.00  0.00      MEMB  
ATOM   3602 H10X POPCM   3     -53.343  -5.802  -8.426  0.00  0.00      MEMB  
ATOM   3603 H10Y POPCM   3     -53.487  -5.392  -6.680  0.00  0.00      MEMB  
ATOM   3604 C311 POPCM   3     -55.241  -4.943  -7.909  0.00  0.00      MEMB  
ATOM   3605 H11X POPCM   3     -55.047  -3.927  -7.501  0.00  0.00      MEMB  
ATOM   3606 H11Y POPCM   3     -56.156  -5.226  -7.347  0.00  0.00      MEMB  
ATOM   3607 C312 POPCM   3     -55.723  -5.031  -9.409  0.00  0.00      MEMB  
ATOM   3608 H12X POPCM   3     -55.749  -6.067  -9.811  0.00  0.00      MEMB  
ATOM   3609 H12Y POPCM   3     -55.024  -4.502 -10.091  0.00  0.00      MEMB  
ATOM   3610 C313 POPCM   3     -56.936  -4.142  -9.598  0.00  0.00      MEMB  
ATOM   3611 H13X POPCM   3     -56.669  -3.202  -9.069  0.00  0.00      MEMB  
ATOM   3612 H13Y POPCM   3     -57.795  -4.627  -9.087  0.00  0.00      MEMB  
ATOM   3613 C314 POPCM   3     -57.306  -3.731 -11.091  0.00  0.00      MEMB  
ATOM   3614 H14X POPCM   3     -56.311  -3.627 -11.574  0.00  0.00      MEMB  
ATOM   3615 H14Y POPCM   3     -57.915  -2.802 -11.090  0.00  0.00      MEMB  
ATOM   3616 C315 POPCM   3     -58.234  -4.803 -11.628  0.00  0.00      MEMB  
ATOM   3617 H15X POPCM   3     -59.170  -4.855 -11.032  0.00  0.00      MEMB  
ATOM   3618 H15Y POPCM   3     -57.702  -5.778 -11.648  0.00  0.00      MEMB  
ATOM   3619 C316 POPCM   3     -58.627  -4.462 -13.082  0.00  0.00      MEMB  
ATOM   3620 H16X POPCM   3     -59.662  -4.809 -13.288  0.00  0.00      MEMB  
ATOM   3621 H16Y POPCM   3     -57.974  -4.930 -13.849  0.00  0.00      MEMB  
ATOM   3622 H16Z POPCM   3     -58.661  -3.351 -13.082  0.00  0.00      MEMB  
ATOM   3623  N   POPCM   4      36.110  21.840  19.453  0.00  0.00      MEMB  
ATOM   3624  C12 POPCM   4      36.922  22.389  20.650  0.00  0.00      MEMB  
ATOM   3625 H12A POPCM   4      36.245  22.541  21.478  0.00  0.00      MEMB  
ATOM   3626 H12B POPCM   4      37.187  23.370  20.283  0.00  0.00      MEMB  
ATOM   3627  C13 POPCM   4      35.119  22.911  19.071  0.00  0.00      MEMB  
ATOM   3628 H13A POPCM   4      35.610  23.760  18.617  0.00  0.00      MEMB  
ATOM   3629 H13B POPCM   4      34.410  22.578  18.327  0.00  0.00      MEMB  
ATOM   3630 H13C POPCM   4      34.562  23.306  19.907  0.00  0.00      MEMB  
ATOM   3631  C14 POPCM   4      36.892  21.355  18.285  0.00  0.00      MEMB  
ATOM   3632 H14A POPCM   4      37.684  22.039  18.022  0.00  0.00      MEMB  
ATOM   3633 H14B POPCM   4      37.361  20.416  18.540  0.00  0.00      MEMB  
ATOM   3634 H14C POPCM   4      36.289  21.110  17.423  0.00  0.00      MEMB  
ATOM   3635  C15 POPCM   4      35.304  20.683  19.813  0.00  0.00      MEMB  
ATOM   3636 H15A POPCM   4      36.034  19.911  20.006  0.00  0.00      MEMB  
ATOM   3637 H15B POPCM   4      34.752  20.255  18.989  0.00  0.00      MEMB  
ATOM   3638 H15C POPCM   4      34.593  20.831  20.612  0.00  0.00      MEMB  
ATOM   3639  C11 POPCM   4      38.156  21.539  21.198  0.00  0.00      MEMB  
ATOM   3640 H11A POPCM   4      38.645  22.148  21.988  0.00  0.00      MEMB  
ATOM   3641 H11B POPCM   4      38.896  21.408  20.380  0.00  0.00      MEMB  
ATOM   3642  P   POPCM   4      38.236  18.894  21.323  0.00  0.00      MEMB  
ATOM   3643  O13 POPCM   4      37.254  17.979  21.942  0.00  0.00      MEMB  
ATOM   3644  O14 POPCM   4      39.712  18.704  21.436  0.00  0.00      MEMB  
ATOM   3645  O12 POPCM   4      37.836  20.268  21.866  0.00  0.00      MEMB  
ATOM   3646  O11 POPCM   4      37.925  18.899  19.728  0.00  0.00      MEMB  
ATOM   3647  C1  POPCM   4      37.162  17.961  18.951  0.00  0.00      MEMB  
ATOM   3648  HA  POPCM   4      37.027  18.390  17.936  0.00  0.00      MEMB  
ATOM   3649  HB  POPCM   4      36.204  17.715  19.457  0.00  0.00      MEMB  
ATOM   3650  C2  POPCM   4      37.989  16.734  18.552  0.00  0.00      MEMB  
ATOM   3651  HS  POPCM   4      38.439  16.299  19.471  0.00  0.00      MEMB  
ATOM   3652  O21 POPCM   4      39.075  17.110  17.634  0.00  0.00      MEMB  
ATOM   3653  C21 POPCM   4      40.068  16.223  17.655  0.00  0.00      MEMB  
ATOM   3654  O22 POPCM   4      40.104  15.285  18.420  0.00  0.00      MEMB  
ATOM   3655  C22 POPCM   4      40.892  16.541  16.462  0.00  0.00      MEMB  
ATOM   3656  H2R POPCM   4      41.094  17.613  16.253  0.00  0.00      MEMB  
ATOM   3657  H2S POPCM   4      40.357  16.167  15.562  0.00  0.00      MEMB  
ATOM   3658  C3  POPCM   4      36.986  15.635  18.040  0.00  0.00      MEMB  
ATOM   3659  HX  POPCM   4      36.237  16.177  17.426  0.00  0.00      MEMB  
ATOM   3660  HY  POPCM   4      36.398  15.206  18.879  0.00  0.00      MEMB  
ATOM   3661  O31 POPCM   4      37.544  14.493  17.304  0.00  0.00      MEMB  
ATOM   3662  C31 POPCM   4      37.853  13.428  18.047  0.00  0.00      MEMB  
ATOM   3663  O32 POPCM   4      37.732  13.306  19.282  0.00  0.00      MEMB  
ATOM   3664  C32 POPCM   4      38.447  12.218  17.215  0.00  0.00      MEMB  
ATOM   3665  H2X POPCM   4      37.803  11.320  17.324  0.00  0.00      MEMB  
ATOM   3666  H2Y POPCM   4      39.489  12.072  17.573  0.00  0.00      MEMB  
ATOM   3667  C23 POPCM   4      42.322  15.886  16.407  0.00  0.00      MEMB  
ATOM   3668  H3R POPCM   4      42.268  14.786  16.261  0.00  0.00      MEMB  
ATOM   3669  H3S POPCM   4      42.789  16.027  17.405  0.00  0.00      MEMB  
ATOM   3670  C24 POPCM   4      43.286  16.487  15.400  0.00  0.00      MEMB  
ATOM   3671  H4R POPCM   4      43.465  17.512  15.790  0.00  0.00      MEMB  
ATOM   3672  H4S POPCM   4      42.825  16.412  14.393  0.00  0.00      MEMB  
ATOM   3673  C25 POPCM   4      44.602  15.792  15.269  0.00  0.00      MEMB  
ATOM   3674  H5R POPCM   4      44.482  14.740  14.934  0.00  0.00      MEMB  
ATOM   3675  H5S POPCM   4      45.106  15.673  16.253  0.00  0.00      MEMB  
ATOM   3676  C26 POPCM   4      45.501  16.501  14.229  0.00  0.00      MEMB  
ATOM   3677  H6R POPCM   4      46.500  16.027  14.116  0.00  0.00      MEMB  
ATOM   3678  H6S POPCM   4      45.671  17.487  14.711  0.00  0.00      MEMB  
ATOM   3679  C27 POPCM   4      44.905  16.782  12.875  0.00  0.00      MEMB  
ATOM   3680  H7R POPCM   4      45.593  17.353  12.216  0.00  0.00      MEMB  
ATOM   3681  H7S POPCM   4      43.967  17.345  13.067  0.00  0.00      MEMB  
ATOM   3682  C28 POPCM   4      44.511  15.449  12.083  0.00  0.00      MEMB  
ATOM   3683  H8R POPCM   4      43.922  14.849  12.809  0.00  0.00      MEMB  
ATOM   3684  H8S POPCM   4      45.415  14.835  11.883  0.00  0.00      MEMB  
ATOM   3685  C29 POPCM   4      43.709  15.685  10.847  0.00  0.00      MEMB  
ATOM   3686  H91 POPCM   4      42.615  15.636  10.957  0.00  0.00      MEMB  
ATOM   3687 C210 POPCM   4      44.274  15.972   9.604  0.00  0.00      MEMB  
ATOM   3688 H101 POPCM   4      43.650  16.158   8.718  0.00  0.00      MEMB  
ATOM   3689 C211 POPCM   4      45.756  16.099   9.405  0.00  0.00      MEMB  
ATOM   3690 H11R POPCM   4      46.358  15.694  10.247  0.00  0.00      MEMB  
ATOM   3691 H11S POPCM   4      46.002  17.180   9.340  0.00  0.00      MEMB  
ATOM   3692 C212 POPCM   4      46.271  15.418   8.123  0.00  0.00      MEMB  
ATOM   3693 H12R POPCM   4      45.731  14.449   8.056  0.00  0.00      MEMB  
ATOM   3694 H12S POPCM   4      47.371  15.306   8.237  0.00  0.00      MEMB  
ATOM   3695 C213 POPCM   4      45.970  16.188   6.776  0.00  0.00      MEMB  
ATOM   3696 H13R POPCM   4      46.303  17.225   6.994  0.00  0.00      MEMB  
ATOM   3697 H13S POPCM   4      44.874  16.257   6.610  0.00  0.00      MEMB  
ATOM   3698 C214 POPCM   4      46.733  15.561   5.612  0.00  0.00      MEMB  
ATOM   3699 H14R POPCM   4      46.585  14.460   5.583  0.00  0.00      MEMB  
ATOM   3700 H14S POPCM   4      47.832  15.704   5.690  0.00  0.00      MEMB  
ATOM   3701 C215 POPCM   4      46.431  16.162   4.208  0.00  0.00      MEMB  
ATOM   3702 H15R POPCM   4      46.214  17.252   4.214  0.00  0.00      MEMB  
ATOM   3703 H15S POPCM   4      45.429  15.798   3.895  0.00  0.00      MEMB  
ATOM   3704 C216 POPCM   4      47.644  15.905   3.268  0.00  0.00      MEMB  
ATOM   3705 H16R POPCM   4      47.983  14.880   3.529  0.00  0.00      MEMB  
ATOM   3706 H16S POPCM   4      48.350  16.752   3.403  0.00  0.00      MEMB  
ATOM   3707 C217 POPCM   4      47.080  15.806   1.777  0.00  0.00      MEMB  
ATOM   3708 H17R POPCM   4      46.326  16.596   1.575  0.00  0.00      MEMB  
ATOM   3709 H17S POPCM   4      46.587  14.810   1.761  0.00  0.00      MEMB  
ATOM   3710 C218 POPCM   4      48.214  15.640   0.797  0.00  0.00      MEMB  
ATOM   3711 H18R POPCM   4      48.608  16.665   0.627  0.00  0.00      MEMB  
ATOM   3712 H18S POPCM   4      47.860  15.201  -0.160  0.00  0.00      MEMB  
ATOM   3713 H18T POPCM   4      48.951  14.986   1.312  0.00  0.00      MEMB  
ATOM   3714  C33 POPCM   4      38.414  12.339  15.646  0.00  0.00      MEMB  
ATOM   3715  H3X POPCM   4      37.525  12.917  15.314  0.00  0.00      MEMB  
ATOM   3716  H3Y POPCM   4      38.427  11.347  15.146  0.00  0.00      MEMB  
ATOM   3717  C34 POPCM   4      39.703  12.858  15.158  0.00  0.00      MEMB  
ATOM   3718  H4X POPCM   4      40.192  13.434  15.972  0.00  0.00      MEMB  
ATOM   3719  H4Y POPCM   4      39.585  13.641  14.380  0.00  0.00      MEMB  
ATOM   3720  C35 POPCM   4      40.641  11.834  14.654  0.00  0.00      MEMB  
ATOM   3721  H5X POPCM   4      40.166  11.263  13.828  0.00  0.00      MEMB  
ATOM   3722  H5Y POPCM   4      40.800  11.097  15.470  0.00  0.00      MEMB  
ATOM   3723  C36 POPCM   4      41.992  12.469  14.295  0.00  0.00      MEMB  
ATOM   3724  H6X POPCM   4      42.437  13.019  15.151  0.00  0.00      MEMB  
ATOM   3725  H6Y POPCM   4      41.768  13.306  13.600  0.00  0.00      MEMB  
ATOM   3726  C37 POPCM   4      42.937  11.456  13.612  0.00  0.00      MEMB  
ATOM   3727  H7X POPCM   4      43.371  10.692  14.291  0.00  0.00      MEMB  
ATOM   3728  H7Y POPCM   4      43.778  11.945  13.074  0.00  0.00      MEMB  
ATOM   3729  C38 POPCM   4      42.268  10.640  12.490  0.00  0.00      MEMB  
ATOM   3730  H8X POPCM   4      41.562  11.360  12.023  0.00  0.00      MEMB  
ATOM   3731  H8Y POPCM   4      41.646   9.861  12.981  0.00  0.00      MEMB  
ATOM   3732  C39 POPCM   4      43.250  10.159  11.492  0.00  0.00      MEMB  
ATOM   3733  H9X POPCM   4      42.968   9.262  10.900  0.00  0.00      MEMB  
ATOM   3734  H9Y POPCM   4      44.111   9.893  12.142  0.00  0.00      MEMB  
ATOM   3735 C310 POPCM   4      43.784  11.278  10.522  0.00  0.00      MEMB  
ATOM   3736 H10X POPCM   4      44.719  10.825  10.128  0.00  0.00      MEMB  
ATOM   3737 H10Y POPCM   4      43.969  12.274  10.980  0.00  0.00      MEMB  
ATOM   3738 C311 POPCM   4      42.724  11.566   9.435  0.00  0.00      MEMB  
ATOM   3739 H11X POPCM   4      41.964  12.248   9.871  0.00  0.00      MEMB  
ATOM   3740 H11Y POPCM   4      42.150  10.630   9.261  0.00  0.00      MEMB  
ATOM   3741 C312 POPCM   4      43.302  12.249   8.252  0.00  0.00      MEMB  
ATOM   3742 H12X POPCM   4      43.868  11.521   7.632  0.00  0.00      MEMB  
ATOM   3743 H12Y POPCM   4      43.928  13.102   8.590  0.00  0.00      MEMB  
ATOM   3744 C313 POPCM   4      42.256  12.878   7.363  0.00  0.00      MEMB  
ATOM   3745 H13X POPCM   4      41.391  13.188   7.988  0.00  0.00      MEMB  
ATOM   3746 H13Y POPCM   4      41.919  12.119   6.625  0.00  0.00      MEMB  
ATOM   3747 C314 POPCM   4      42.885  14.049   6.557  0.00  0.00      MEMB  
ATOM   3748 H14X POPCM   4      43.816  13.743   6.032  0.00  0.00      MEMB  
ATOM   3749 H14Y POPCM   4      43.240  14.895   7.185  0.00  0.00      MEMB  
ATOM   3750 C315 POPCM   4      41.878  14.634   5.516  0.00  0.00      MEMB  
ATOM   3751 H15X POPCM   4      42.299  15.462   4.906  0.00  0.00      MEMB  
ATOM   3752 H15Y POPCM   4      41.133  15.205   6.110  0.00  0.00      MEMB  
ATOM   3753 C316 POPCM   4      41.274  13.725   4.496  0.00  0.00      MEMB  
ATOM   3754 H16X POPCM   4      40.468  14.264   3.953  0.00  0.00      MEMB  
ATOM   3755 H16Y POPCM   4      40.807  12.814   4.928  0.00  0.00      MEMB  
ATOM   3756 H16Z POPCM   4      42.080  13.368   3.820  0.00  0.00      MEMB  
ATOM   3757  N   POPCM   5     -38.364  61.923  16.844  0.00  0.00      MEMB  
ATOM   3758  C12 POPCM   5     -39.506  60.972  17.184  0.00  0.00      MEMB  
ATOM   3759 H12A POPCM   5     -39.290  60.511  18.137  0.00  0.00      MEMB  
ATOM   3760 H12B POPCM   5     -39.346  60.153  16.499  0.00  0.00      MEMB  
ATOM   3761  C13 POPCM   5     -37.174  61.114  16.972  0.00  0.00      MEMB  
ATOM   3762 H13A POPCM   5     -36.298  61.677  16.689  0.00  0.00      MEMB  
ATOM   3763 H13B POPCM   5     -36.984  60.671  17.939  0.00  0.00      MEMB  
ATOM   3764 H13C POPCM   5     -37.177  60.301  16.261  0.00  0.00      MEMB  
ATOM   3765  C14 POPCM   5     -38.583  62.413  15.461  0.00  0.00      MEMB  
ATOM   3766 H14A POPCM   5     -39.430  63.082  15.420  0.00  0.00      MEMB  
ATOM   3767 H14B POPCM   5     -37.734  63.015  15.173  0.00  0.00      MEMB  
ATOM   3768 H14C POPCM   5     -38.591  61.693  14.656  0.00  0.00      MEMB  
ATOM   3769  C15 POPCM   5     -38.347  63.117  17.734  0.00  0.00      MEMB  
ATOM   3770 H15A POPCM   5     -37.626  63.853  17.412  0.00  0.00      MEMB  
ATOM   3771 H15B POPCM   5     -38.160  62.758  18.736  0.00  0.00      MEMB  
ATOM   3772 H15C POPCM   5     -39.314  63.597  17.695  0.00  0.00      MEMB  
ATOM   3773  C11 POPCM   5     -40.999  61.423  17.109  0.00  0.00      MEMB  
ATOM   3774 H11A POPCM   5     -41.603  60.501  17.250  0.00  0.00      MEMB  
ATOM   3775 H11B POPCM   5     -41.188  61.770  16.070  0.00  0.00      MEMB  
ATOM   3776  P   POPCM   5     -42.012  63.682  18.114  0.00  0.00      MEMB  
ATOM   3777  O13 POPCM   5     -41.041  64.795  18.389  0.00  0.00      MEMB  
ATOM   3778  O14 POPCM   5     -43.227  63.442  18.934  0.00  0.00      MEMB  
ATOM   3779  O12 POPCM   5     -41.147  62.355  18.168  0.00  0.00      MEMB  
ATOM   3780  O11 POPCM   5     -42.331  63.644  16.620  0.00  0.00      MEMB  
ATOM   3781  C1  POPCM   5     -43.610  64.062  16.069  0.00  0.00      MEMB  
ATOM   3782  HA  POPCM   5     -43.956  64.990  16.574  0.00  0.00      MEMB  
ATOM   3783  HB  POPCM   5     -44.389  63.293  16.260  0.00  0.00      MEMB  
ATOM   3784  C2  POPCM   5     -43.639  64.345  14.497  0.00  0.00      MEMB  
ATOM   3785  HS  POPCM   5     -44.667  64.629  14.186  0.00  0.00      MEMB  
ATOM   3786  O21 POPCM   5     -43.106  63.185  13.807  0.00  0.00      MEMB  
ATOM   3787  C21 POPCM   5     -43.913  62.166  13.854  0.00  0.00      MEMB  
ATOM   3788  O22 POPCM   5     -45.069  62.141  14.202  0.00  0.00      MEMB  
ATOM   3789  C22 POPCM   5     -43.158  60.868  13.520  0.00  0.00      MEMB  
ATOM   3790  H2R POPCM   5     -43.150  60.165  14.381  0.00  0.00      MEMB  
ATOM   3791  H2S POPCM   5     -42.095  61.111  13.307  0.00  0.00      MEMB  
ATOM   3792  C3  POPCM   5     -42.658  65.460  14.131  0.00  0.00      MEMB  
ATOM   3793  HX  POPCM   5     -41.623  65.085  14.284  0.00  0.00      MEMB  
ATOM   3794  HY  POPCM   5     -42.852  66.322  14.803  0.00  0.00      MEMB  
ATOM   3795  O31 POPCM   5     -42.856  65.892  12.801  0.00  0.00      MEMB  
ATOM   3796  C31 POPCM   5     -41.946  65.746  11.877  0.00  0.00      MEMB  
ATOM   3797  O32 POPCM   5     -40.843  65.257  11.949  0.00  0.00      MEMB  
ATOM   3798  C32 POPCM   5     -42.630  66.184  10.548  0.00  0.00      MEMB  
ATOM   3799  H2X POPCM   5     -42.874  67.267  10.595  0.00  0.00      MEMB  
ATOM   3800  H2Y POPCM   5     -43.658  65.764  10.520  0.00  0.00      MEMB  
ATOM   3801  C23 POPCM   5     -43.690  59.931  12.399  0.00  0.00      MEMB  
ATOM   3802  H3R POPCM   5     -44.748  59.644  12.576  0.00  0.00      MEMB  
ATOM   3803  H3S POPCM   5     -43.060  59.016  12.383  0.00  0.00      MEMB  
ATOM   3804  C24 POPCM   5     -43.598  60.642  11.057  0.00  0.00      MEMB  
ATOM   3805  H4R POPCM   5     -44.304  61.491  11.185  0.00  0.00      MEMB  
ATOM   3806  H4S POPCM   5     -44.056  60.003  10.272  0.00  0.00      MEMB  
ATOM   3807  C25 POPCM   5     -42.270  61.139  10.499  0.00  0.00      MEMB  
ATOM   3808  H5R POPCM   5     -41.642  60.273  10.199  0.00  0.00      MEMB  
ATOM   3809  H5S POPCM   5     -41.794  61.678  11.347  0.00  0.00      MEMB  
ATOM   3810  C26 POPCM   5     -42.395  62.005   9.153  0.00  0.00      MEMB  
ATOM   3811  H6R POPCM   5     -42.985  62.932   9.321  0.00  0.00      MEMB  
ATOM   3812  H6S POPCM   5     -43.102  61.365   8.584  0.00  0.00      MEMB  
ATOM   3813  C27 POPCM   5     -41.066  62.383   8.470  0.00  0.00      MEMB  
ATOM   3814  H7R POPCM   5     -40.424  61.485   8.342  0.00  0.00      MEMB  
ATOM   3815  H7S POPCM   5     -40.515  63.068   9.149  0.00  0.00      MEMB  
ATOM   3816  C28 POPCM   5     -41.150  62.966   7.008  0.00  0.00      MEMB  
ATOM   3817  H8R POPCM   5     -40.345  63.727   6.928  0.00  0.00      MEMB  
ATOM   3818  H8S POPCM   5     -42.142  63.442   6.852  0.00  0.00      MEMB  
ATOM   3819  C29 POPCM   5     -40.953  61.830   6.047  0.00  0.00      MEMB  
ATOM   3820  H91 POPCM   5     -41.533  60.922   6.267  0.00  0.00      MEMB  
ATOM   3821 C210 POPCM   5     -40.157  61.738   5.001  0.00  0.00      MEMB  
ATOM   3822 H101 POPCM   5     -40.313  60.963   4.236  0.00  0.00      MEMB  
ATOM   3823 C211 POPCM   5     -39.154  62.768   4.481  0.00  0.00      MEMB  
ATOM   3824 H11R POPCM   5     -38.192  62.223   4.371  0.00  0.00      MEMB  
ATOM   3825 H11S POPCM   5     -38.857  63.519   5.244  0.00  0.00      MEMB  
ATOM   3826 C212 POPCM   5     -39.433  63.394   3.079  0.00  0.00      MEMB  
ATOM   3827 H12R POPCM   5     -40.265  64.130   3.123  0.00  0.00      MEMB  
ATOM   3828 H12S POPCM   5     -39.565  62.554   2.364  0.00  0.00      MEMB  
ATOM   3829 C213 POPCM   5     -38.172  64.187   2.735  0.00  0.00      MEMB  
ATOM   3830 H13R POPCM   5     -37.442  63.561   2.179  0.00  0.00      MEMB  
ATOM   3831 H13S POPCM   5     -37.708  64.473   3.703  0.00  0.00      MEMB  
ATOM   3832 C214 POPCM   5     -38.520  65.404   1.941  0.00  0.00      MEMB  
ATOM   3833 H14R POPCM   5     -39.244  65.895   2.626  0.00  0.00      MEMB  
ATOM   3834 H14S POPCM   5     -39.088  64.955   1.099  0.00  0.00      MEMB  
ATOM   3835 C215 POPCM   5     -37.224  66.144   1.512  0.00  0.00      MEMB  
ATOM   3836 H15R POPCM   5     -36.438  65.454   1.137  0.00  0.00      MEMB  
ATOM   3837 H15S POPCM   5     -36.676  66.633   2.345  0.00  0.00      MEMB  
ATOM   3838 C216 POPCM   5     -37.580  67.224   0.506  0.00  0.00      MEMB  
ATOM   3839 H16R POPCM   5     -38.661  67.222   0.251  0.00  0.00      MEMB  
ATOM   3840 H16S POPCM   5     -37.164  66.992  -0.497  0.00  0.00      MEMB  
ATOM   3841 C217 POPCM   5     -36.986  68.642   0.824  0.00  0.00      MEMB  
ATOM   3842 H17R POPCM   5     -35.939  68.603   1.194  0.00  0.00      MEMB  
ATOM   3843 H17S POPCM   5     -37.657  69.004   1.632  0.00  0.00      MEMB  
ATOM   3844 C218 POPCM   5     -37.057  69.508  -0.429  0.00  0.00      MEMB  
ATOM   3845 H18R POPCM   5     -36.617  70.491  -0.154  0.00  0.00      MEMB  
ATOM   3846 H18S POPCM   5     -38.117  69.583  -0.753  0.00  0.00      MEMB  
ATOM   3847 H18T POPCM   5     -36.463  69.139  -1.293  0.00  0.00      MEMB  
ATOM   3848  C33 POPCM   5     -41.870  65.986   9.217  0.00  0.00      MEMB  
ATOM   3849  H3X POPCM   5     -41.717  64.909   8.991  0.00  0.00      MEMB  
ATOM   3850  H3Y POPCM   5     -40.908  66.464   9.500  0.00  0.00      MEMB  
ATOM   3851  C34 POPCM   5     -42.381  66.745   7.996  0.00  0.00      MEMB  
ATOM   3852  H4X POPCM   5     -43.342  66.267   7.709  0.00  0.00      MEMB  
ATOM   3853  H4Y POPCM   5     -41.676  66.624   7.146  0.00  0.00      MEMB  
ATOM   3854  C35 POPCM   5     -42.765  68.226   8.095  0.00  0.00      MEMB  
ATOM   3855  H5X POPCM   5     -43.459  68.349   8.954  0.00  0.00      MEMB  
ATOM   3856  H5Y POPCM   5     -43.275  68.511   7.150  0.00  0.00      MEMB  
ATOM   3857  C36 POPCM   5     -41.570  69.087   8.320  0.00  0.00      MEMB  
ATOM   3858  H6X POPCM   5     -40.641  68.983   7.721  0.00  0.00      MEMB  
ATOM   3859  H6Y POPCM   5     -41.242  68.894   9.364  0.00  0.00      MEMB  
ATOM   3860  C37 POPCM   5     -41.875  70.605   8.341  0.00  0.00      MEMB  
ATOM   3861  H7X POPCM   5     -42.749  70.831   8.988  0.00  0.00      MEMB  
ATOM   3862  H7Y POPCM   5     -42.239  70.914   7.338  0.00  0.00      MEMB  
ATOM   3863  C38 POPCM   5     -40.641  71.520   8.574  0.00  0.00      MEMB  
ATOM   3864  H8X POPCM   5     -39.965  71.017   7.850  0.00  0.00      MEMB  
ATOM   3865  H8Y POPCM   5     -40.261  71.451   9.615  0.00  0.00      MEMB  
ATOM   3866  C39 POPCM   5     -41.025  73.006   8.439  0.00  0.00      MEMB  
ATOM   3867  H9X POPCM   5     -40.457  73.661   9.134  0.00  0.00      MEMB  
ATOM   3868  H9Y POPCM   5     -42.117  73.015   8.640  0.00  0.00      MEMB  
ATOM   3869 C310 POPCM   5     -40.792  73.579   7.041  0.00  0.00      MEMB  
ATOM   3870 H10X POPCM   5     -41.430  73.076   6.283  0.00  0.00      MEMB  
ATOM   3871 H10Y POPCM   5     -39.773  73.260   6.735  0.00  0.00      MEMB  
ATOM   3872 C311 POPCM   5     -41.077  75.031   7.035  0.00  0.00      MEMB  
ATOM   3873 H11X POPCM   5     -40.499  75.604   7.791  0.00  0.00      MEMB  
ATOM   3874 H11Y POPCM   5     -42.167  75.150   7.211  0.00  0.00      MEMB  
ATOM   3875 C312 POPCM   5     -40.827  75.636   5.605  0.00  0.00      MEMB  
ATOM   3876 H12X POPCM   5     -39.824  75.221   5.369  0.00  0.00      MEMB  
ATOM   3877 H12Y POPCM   5     -40.783  76.746   5.626  0.00  0.00      MEMB  
ATOM   3878 C313 POPCM   5     -41.885  75.315   4.503  0.00  0.00      MEMB  
ATOM   3879 H13X POPCM   5     -42.850  75.748   4.844  0.00  0.00      MEMB  
ATOM   3880 H13Y POPCM   5     -42.077  74.221   4.498  0.00  0.00      MEMB  
ATOM   3881 C314 POPCM   5     -41.348  75.890   3.093  0.00  0.00      MEMB  
ATOM   3882 H14X POPCM   5     -42.150  75.634   2.367  0.00  0.00      MEMB  
ATOM   3883 H14Y POPCM   5     -40.489  75.234   2.836  0.00  0.00      MEMB  
ATOM   3884 C315 POPCM   5     -40.920  77.325   3.142  0.00  0.00      MEMB  
ATOM   3885 H15X POPCM   5     -40.574  77.707   2.158  0.00  0.00      MEMB  
ATOM   3886 H15Y POPCM   5     -39.965  77.394   3.706  0.00  0.00      MEMB  
ATOM   3887 C316 POPCM   5     -41.937  78.401   3.479  0.00  0.00      MEMB  
ATOM   3888 H16X POPCM   5     -41.391  79.362   3.369  0.00  0.00      MEMB  
ATOM   3889 H16Y POPCM   5     -42.339  78.339   4.513  0.00  0.00      MEMB  
ATOM   3890 H16Z POPCM   5     -42.870  78.336   2.880  0.00  0.00      MEMB  
ATOM   3891  N   POPCM   6      13.974  30.884  18.934  0.00  0.00      MEMB  
ATOM   3892  C12 POPCM   6      14.469  32.294  19.020  0.00  0.00      MEMB  
ATOM   3893 H12A POPCM   6      13.992  32.660  19.918  0.00  0.00      MEMB  
ATOM   3894 H12B POPCM   6      14.066  32.829  18.172  0.00  0.00      MEMB  
ATOM   3895  C13 POPCM   6      12.517  30.934  18.621  0.00  0.00      MEMB  
ATOM   3896 H13A POPCM   6      12.087  29.956  18.779  0.00  0.00      MEMB  
ATOM   3897 H13B POPCM   6      11.924  31.670  19.143  0.00  0.00      MEMB  
ATOM   3898 H13C POPCM   6      12.297  31.218  17.603  0.00  0.00      MEMB  
ATOM   3899  C14 POPCM   6      14.777  29.962  17.955  0.00  0.00      MEMB  
ATOM   3900 H14A POPCM   6      14.529  30.299  16.960  0.00  0.00      MEMB  
ATOM   3901 H14B POPCM   6      15.834  30.158  18.061  0.00  0.00      MEMB  
ATOM   3902 H14C POPCM   6      14.645  28.899  18.097  0.00  0.00      MEMB  
ATOM   3903  C15 POPCM   6      14.204  30.264  20.289  0.00  0.00      MEMB  
ATOM   3904 H15A POPCM   6      13.749  30.888  21.044  0.00  0.00      MEMB  
ATOM   3905 H15B POPCM   6      15.261  30.278  20.508  0.00  0.00      MEMB  
ATOM   3906 H15C POPCM   6      13.780  29.287  20.472  0.00  0.00      MEMB  
ATOM   3907  C11 POPCM   6      15.970  32.636  19.190  0.00  0.00      MEMB  
ATOM   3908 H11A POPCM   6      16.023  33.720  19.426  0.00  0.00      MEMB  
ATOM   3909 H11B POPCM   6      16.326  32.486  18.148  0.00  0.00      MEMB  
ATOM   3910  P   POPCM   6      18.164  32.000  20.374  0.00  0.00      MEMB  
ATOM   3911  O13 POPCM   6      18.520  30.995  21.375  0.00  0.00      MEMB  
ATOM   3912  O14 POPCM   6      18.653  33.374  20.626  0.00  0.00      MEMB  
ATOM   3913  O12 POPCM   6      16.612  31.873  20.213  0.00  0.00      MEMB  
ATOM   3914  O11 POPCM   6      18.675  31.525  18.972  0.00  0.00      MEMB  
ATOM   3915  C1  POPCM   6      19.981  32.056  18.564  0.00  0.00      MEMB  
ATOM   3916  HA  POPCM   6      20.678  31.222  18.332  0.00  0.00      MEMB  
ATOM   3917  HB  POPCM   6      20.607  32.574  19.322  0.00  0.00      MEMB  
ATOM   3918  C2  POPCM   6      19.821  32.988  17.296  0.00  0.00      MEMB  
ATOM   3919  HS  POPCM   6      19.320  33.888  17.714  0.00  0.00      MEMB  
ATOM   3920  O21 POPCM   6      18.895  32.385  16.319  0.00  0.00      MEMB  
ATOM   3921  C21 POPCM   6      19.383  31.354  15.706  0.00  0.00      MEMB  
ATOM   3922  O22 POPCM   6      20.491  30.789  15.857  0.00  0.00      MEMB  
ATOM   3923  C22 POPCM   6      18.311  30.799  14.715  0.00  0.00      MEMB  
ATOM   3924  H2R POPCM   6      17.540  31.576  14.526  0.00  0.00      MEMB  
ATOM   3925  H2S POPCM   6      17.855  30.024  15.368  0.00  0.00      MEMB  
ATOM   3926  C3  POPCM   6      21.121  33.518  16.588  0.00  0.00      MEMB  
ATOM   3927  HX  POPCM   6      21.780  32.632  16.460  0.00  0.00      MEMB  
ATOM   3928  HY  POPCM   6      21.732  34.155  17.263  0.00  0.00      MEMB  
ATOM   3929  O31 POPCM   6      20.719  34.223  15.386  0.00  0.00      MEMB  
ATOM   3930  C31 POPCM   6      21.731  34.267  14.468  0.00  0.00      MEMB  
ATOM   3931  O32 POPCM   6      22.841  33.851  14.690  0.00  0.00      MEMB  
ATOM   3932  C32 POPCM   6      21.189  34.806  13.084  0.00  0.00      MEMB  
ATOM   3933  H2X POPCM   6      20.217  35.338  13.170  0.00  0.00      MEMB  
ATOM   3934  H2Y POPCM   6      21.085  33.874  12.489  0.00  0.00      MEMB  
ATOM   3935  C23 POPCM   6      18.990  30.256  13.430  0.00  0.00      MEMB  
ATOM   3936  H3R POPCM   6      18.322  29.475  13.008  0.00  0.00      MEMB  
ATOM   3937  H3S POPCM   6      19.959  29.801  13.727  0.00  0.00      MEMB  
ATOM   3938  C24 POPCM   6      19.261  31.307  12.401  0.00  0.00      MEMB  
ATOM   3939  H4R POPCM   6      19.966  30.881  11.655  0.00  0.00      MEMB  
ATOM   3940  H4S POPCM   6      19.920  32.077  12.856  0.00  0.00      MEMB  
ATOM   3941  C25 POPCM   6      18.117  32.090  11.803  0.00  0.00      MEMB  
ATOM   3942  H5R POPCM   6      17.760  32.913  12.459  0.00  0.00      MEMB  
ATOM   3943  H5S POPCM   6      17.314  31.401  11.463  0.00  0.00      MEMB  
ATOM   3944  C26 POPCM   6      18.573  32.661  10.458  0.00  0.00      MEMB  
ATOM   3945  H6R POPCM   6      18.843  31.879   9.716  0.00  0.00      MEMB  
ATOM   3946  H6S POPCM   6      19.482  33.299  10.470  0.00  0.00      MEMB  
ATOM   3947  C27 POPCM   6      17.585  33.598   9.729  0.00  0.00      MEMB  
ATOM   3948  H7R POPCM   6      17.213  34.366  10.441  0.00  0.00      MEMB  
ATOM   3949  H7S POPCM   6      16.757  32.956   9.358  0.00  0.00      MEMB  
ATOM   3950  C28 POPCM   6      18.272  34.270   8.540  0.00  0.00      MEMB  
ATOM   3951  H8R POPCM   6      19.321  34.504   8.820  0.00  0.00      MEMB  
ATOM   3952  H8S POPCM   6      17.818  35.255   8.300  0.00  0.00      MEMB  
ATOM   3953  C29 POPCM   6      18.433  33.337   7.311  0.00  0.00      MEMB  
ATOM   3954  H91 POPCM   6      19.133  32.503   7.463  0.00  0.00      MEMB  
ATOM   3955 C210 POPCM   6      17.706  33.303   6.136  0.00  0.00      MEMB  
ATOM   3956 H101 POPCM   6      18.060  32.642   5.330  0.00  0.00      MEMB  
ATOM   3957 C211 POPCM   6      16.675  34.329   5.696  0.00  0.00      MEMB  
ATOM   3958 H11R POPCM   6      16.330  34.976   6.530  0.00  0.00      MEMB  
ATOM   3959 H11S POPCM   6      15.754  33.857   5.292  0.00  0.00      MEMB  
ATOM   3960 C212 POPCM   6      17.136  35.438   4.677  0.00  0.00      MEMB  
ATOM   3961 H12R POPCM   6      17.872  36.109   5.170  0.00  0.00      MEMB  
ATOM   3962 H12S POPCM   6      16.180  35.995   4.583  0.00  0.00      MEMB  
ATOM   3963 C213 POPCM   6      17.661  35.051   3.306  0.00  0.00      MEMB  
ATOM   3964 H13R POPCM   6      18.394  34.240   3.506  0.00  0.00      MEMB  
ATOM   3965 H13S POPCM   6      18.053  35.951   2.785  0.00  0.00      MEMB  
ATOM   3966 C214 POPCM   6      16.556  34.449   2.504  0.00  0.00      MEMB  
ATOM   3967 H14R POPCM   6      15.758  35.170   2.226  0.00  0.00      MEMB  
ATOM   3968 H14S POPCM   6      16.062  33.609   3.037  0.00  0.00      MEMB  
ATOM   3969 C215 POPCM   6      17.030  33.798   1.175  0.00  0.00      MEMB  
ATOM   3970 H15R POPCM   6      16.102  33.537   0.624  0.00  0.00      MEMB  
ATOM   3971 H15S POPCM   6      17.532  32.820   1.332  0.00  0.00      MEMB  
ATOM   3972 C216 POPCM   6      17.793  34.790   0.232  0.00  0.00      MEMB  
ATOM   3973 H16R POPCM   6      18.788  34.912   0.710  0.00  0.00      MEMB  
ATOM   3974 H16S POPCM   6      17.228  35.745   0.285  0.00  0.00      MEMB  
ATOM   3975 C217 POPCM   6      18.010  34.332  -1.187  0.00  0.00      MEMB  
ATOM   3976 H17R POPCM   6      18.833  33.586  -1.214  0.00  0.00      MEMB  
ATOM   3977 H17S POPCM   6      18.356  35.195  -1.794  0.00  0.00      MEMB  
ATOM   3978 C218 POPCM   6      16.818  33.621  -1.901  0.00  0.00      MEMB  
ATOM   3979 H18R POPCM   6      16.557  32.712  -1.318  0.00  0.00      MEMB  
ATOM   3980 H18S POPCM   6      17.141  33.310  -2.918  0.00  0.00      MEMB  
ATOM   3981 H18T POPCM   6      15.964  34.331  -1.867  0.00  0.00      MEMB  
ATOM   3982  C33 POPCM   6      22.061  35.947  12.544  0.00  0.00      MEMB  
ATOM   3983  H3X POPCM   6      23.091  35.531  12.568  0.00  0.00      MEMB  
ATOM   3984  H3Y POPCM   6      22.060  36.859  13.179  0.00  0.00      MEMB  
ATOM   3985  C34 POPCM   6      21.717  36.237  11.035  0.00  0.00      MEMB  
ATOM   3986  H4X POPCM   6      22.259  37.163  10.746  0.00  0.00      MEMB  
ATOM   3987  H4Y POPCM   6      20.652  36.508  10.866  0.00  0.00      MEMB  
ATOM   3988  C35 POPCM   6      22.101  35.135  10.036  0.00  0.00      MEMB  
ATOM   3989  H5X POPCM   6      21.329  34.336  10.031  0.00  0.00      MEMB  
ATOM   3990  H5Y POPCM   6      23.098  34.717  10.292  0.00  0.00      MEMB  
ATOM   3991  C36 POPCM   6      22.260  35.673   8.564  0.00  0.00      MEMB  
ATOM   3992  H6X POPCM   6      23.068  36.433   8.629  0.00  0.00      MEMB  
ATOM   3993  H6Y POPCM   6      21.337  36.163   8.187  0.00  0.00      MEMB  
ATOM   3994  C37 POPCM   6      22.706  34.623   7.591  0.00  0.00      MEMB  
ATOM   3995  H7X POPCM   6      21.751  34.055   7.579  0.00  0.00      MEMB  
ATOM   3996  H7Y POPCM   6      23.467  34.066   8.178  0.00  0.00      MEMB  
ATOM   3997  C38 POPCM   6      23.071  35.199   6.239  0.00  0.00      MEMB  
ATOM   3998  H8X POPCM   6      24.003  35.776   6.422  0.00  0.00      MEMB  
ATOM   3999  H8Y POPCM   6      22.348  36.003   5.982  0.00  0.00      MEMB  
ATOM   4000  C39 POPCM   6      23.242  34.198   5.121  0.00  0.00      MEMB  
ATOM   4001  H9X POPCM   6      23.357  34.606   4.094  0.00  0.00      MEMB  
ATOM   4002  H9Y POPCM   6      22.388  33.488   5.077  0.00  0.00      MEMB  
ATOM   4003 C310 POPCM   6      24.482  33.348   5.209  0.00  0.00      MEMB  
ATOM   4004 H10X POPCM   6      24.516  32.790   6.169  0.00  0.00      MEMB  
ATOM   4005 H10Y POPCM   6      25.452  33.890   5.198  0.00  0.00      MEMB  
ATOM   4006 C311 POPCM   6      24.591  32.400   4.036  0.00  0.00      MEMB  
ATOM   4007 H11X POPCM   6      24.468  32.956   3.082  0.00  0.00      MEMB  
ATOM   4008 H11Y POPCM   6      23.781  31.640   4.057  0.00  0.00      MEMB  
ATOM   4009 C312 POPCM   6      26.027  31.820   3.893  0.00  0.00      MEMB  
ATOM   4010 H12X POPCM   6      26.318  31.255   4.804  0.00  0.00      MEMB  
ATOM   4011 H12Y POPCM   6      26.797  32.605   3.736  0.00  0.00      MEMB  
ATOM   4012 C313 POPCM   6      26.043  30.815   2.714  0.00  0.00      MEMB  
ATOM   4013 H13X POPCM   6      25.513  31.413   1.943  0.00  0.00      MEMB  
ATOM   4014 H13Y POPCM   6      25.482  29.872   2.891  0.00  0.00      MEMB  
ATOM   4015 C314 POPCM   6      27.436  30.544   2.040  0.00  0.00      MEMB  
ATOM   4016 H14X POPCM   6      28.111  30.148   2.829  0.00  0.00      MEMB  
ATOM   4017 H14Y POPCM   6      27.721  31.594   1.814  0.00  0.00      MEMB  
ATOM   4018 C315 POPCM   6      27.352  29.598   0.853  0.00  0.00      MEMB  
ATOM   4019 H15X POPCM   6      26.571  29.937   0.139  0.00  0.00      MEMB  
ATOM   4020 H15Y POPCM   6      27.073  28.612   1.283  0.00  0.00      MEMB  
ATOM   4021 C316 POPCM   6      28.763  29.486   0.228  0.00  0.00      MEMB  
ATOM   4022 H16X POPCM   6      28.781  28.698  -0.556  0.00  0.00      MEMB  
ATOM   4023 H16Y POPCM   6      29.577  29.403   0.979  0.00  0.00      MEMB  
ATOM   4024 H16Z POPCM   6      28.940  30.374  -0.416  0.00  0.00      MEMB  
ATOM   4025  N   POPCM   7      41.322  22.182  24.346  0.00  0.00      MEMB  
ATOM   4026  C12 POPCM   7      41.354  21.275  23.189  0.00  0.00      MEMB  
ATOM   4027 H12A POPCM   7      41.460  21.805  22.254  0.00  0.00      MEMB  
ATOM   4028 H12B POPCM   7      40.399  20.774  23.128  0.00  0.00      MEMB  
ATOM   4029  C13 POPCM   7      42.531  22.969  24.370  0.00  0.00      MEMB  
ATOM   4030 H13A POPCM   7      42.500  23.792  23.671  0.00  0.00      MEMB  
ATOM   4031 H13B POPCM   7      42.638  23.434  25.339  0.00  0.00      MEMB  
ATOM   4032 H13C POPCM   7      43.353  22.288  24.205  0.00  0.00      MEMB  
ATOM   4033  C14 POPCM   7      40.266  23.220  24.206  0.00  0.00      MEMB  
ATOM   4034 H14A POPCM   7      39.271  22.839  24.031  0.00  0.00      MEMB  
ATOM   4035 H14B POPCM   7      40.255  23.937  25.014  0.00  0.00      MEMB  
ATOM   4036 H14C POPCM   7      40.472  23.881  23.377  0.00  0.00      MEMB  
ATOM   4037  C15 POPCM   7      41.243  21.345  25.621  0.00  0.00      MEMB  
ATOM   4038 H15A POPCM   7      41.164  21.953  26.510  0.00  0.00      MEMB  
ATOM   4039 H15B POPCM   7      42.037  20.617  25.693  0.00  0.00      MEMB  
ATOM   4040 H15C POPCM   7      40.421  20.649  25.541  0.00  0.00      MEMB  
ATOM   4041  C11 POPCM   7      42.469  20.229  23.073  0.00  0.00      MEMB  
ATOM   4042 H11A POPCM   7      42.453  19.875  22.020  0.00  0.00      MEMB  
ATOM   4043 H11B POPCM   7      42.105  19.419  23.741  0.00  0.00      MEMB  
ATOM   4044  P   POPCM   7      45.077  20.038  22.677  0.00  0.00      MEMB  
ATOM   4045  O13 POPCM   7      45.039  18.565  22.859  0.00  0.00      MEMB  
ATOM   4046  O14 POPCM   7      46.281  20.730  23.155  0.00  0.00      MEMB  
ATOM   4047  O12 POPCM   7      43.785  20.716  23.335  0.00  0.00      MEMB  
ATOM   4048  O11 POPCM   7      44.875  20.341  21.190  0.00  0.00      MEMB  
ATOM   4049  C1  POPCM   7      44.660  21.644  20.722  0.00  0.00      MEMB  
ATOM   4050  HA  POPCM   7      45.533  22.238  21.065  0.00  0.00      MEMB  
ATOM   4051  HB  POPCM   7      43.815  22.175  21.210  0.00  0.00      MEMB  
ATOM   4052  C2  POPCM   7      44.513  21.760  19.150  0.00  0.00      MEMB  
ATOM   4053  HS  POPCM   7      44.350  22.762  18.699  0.00  0.00      MEMB  
ATOM   4054  O21 POPCM   7      43.508  20.928  18.532  0.00  0.00      MEMB  
ATOM   4055  C21 POPCM   7      42.277  21.088  19.006  0.00  0.00      MEMB  
ATOM   4056  O22 POPCM   7      41.942  21.908  19.865  0.00  0.00      MEMB  
ATOM   4057  C22 POPCM   7      41.378  19.952  18.454  0.00  0.00      MEMB  
ATOM   4058  H2R POPCM   7      41.020  19.456  19.382  0.00  0.00      MEMB  
ATOM   4059  H2S POPCM   7      42.088  19.260  17.952  0.00  0.00      MEMB  
ATOM   4060  C3  POPCM   7      45.923  21.252  18.586  0.00  0.00      MEMB  
ATOM   4061  HX  POPCM   7      45.953  20.157  18.774  0.00  0.00      MEMB  
ATOM   4062  HY  POPCM   7      46.708  21.828  19.121  0.00  0.00      MEMB  
ATOM   4063  O31 POPCM   7      46.175  21.650  17.259  0.00  0.00      MEMB  
ATOM   4064  C31 POPCM   7      45.943  20.711  16.329  0.00  0.00      MEMB  
ATOM   4065  O32 POPCM   7      45.341  19.648  16.514  0.00  0.00      MEMB  
ATOM   4066  C32 POPCM   7      46.561  21.127  15.014  0.00  0.00      MEMB  
ATOM   4067  H2X POPCM   7      47.583  20.699  14.939  0.00  0.00      MEMB  
ATOM   4068  H2Y POPCM   7      46.743  22.221  14.953  0.00  0.00      MEMB  
ATOM   4069  C23 POPCM   7      40.168  20.441  17.673  0.00  0.00      MEMB  
ATOM   4070  H3R POPCM   7      39.491  21.044  18.314  0.00  0.00      MEMB  
ATOM   4071  H3S POPCM   7      39.567  19.568  17.340  0.00  0.00      MEMB  
ATOM   4072  C24 POPCM   7      40.466  21.201  16.417  0.00  0.00      MEMB  
ATOM   4073  H4R POPCM   7      40.931  22.170  16.698  0.00  0.00      MEMB  
ATOM   4074  H4S POPCM   7      39.467  21.358  15.957  0.00  0.00      MEMB  
ATOM   4075  C25 POPCM   7      41.485  20.499  15.472  0.00  0.00      MEMB  
ATOM   4076  H5R POPCM   7      41.433  19.389  15.491  0.00  0.00      MEMB  
ATOM   4077  H5S POPCM   7      42.496  20.747  15.861  0.00  0.00      MEMB  
ATOM   4078  C26 POPCM   7      41.222  20.987  14.013  0.00  0.00      MEMB  
ATOM   4079  H6R POPCM   7      41.566  22.035  13.880  0.00  0.00      MEMB  
ATOM   4080  H6S POPCM   7      40.136  20.860  13.815  0.00  0.00      MEMB  
ATOM   4081  C27 POPCM   7      41.798  20.053  12.954  0.00  0.00      MEMB  
ATOM   4082  H7R POPCM   7      41.699  19.006  13.312  0.00  0.00      MEMB  
ATOM   4083  H7S POPCM   7      42.895  20.229  12.955  0.00  0.00      MEMB  
ATOM   4084  C28 POPCM   7      41.114  20.340  11.615  0.00  0.00      MEMB  
ATOM   4085  H8R POPCM   7      40.027  20.209  11.799  0.00  0.00      MEMB  
ATOM   4086  H8S POPCM   7      41.532  19.619  10.879  0.00  0.00      MEMB  
ATOM   4087  C29 POPCM   7      41.434  21.725  11.110  0.00  0.00      MEMB  
ATOM   4088  H91 POPCM   7      42.360  22.181  11.492  0.00  0.00      MEMB  
ATOM   4089 C210 POPCM   7      40.596  22.459  10.362  0.00  0.00      MEMB  
ATOM   4090 H101 POPCM   7      40.928  23.420   9.942  0.00  0.00      MEMB  
ATOM   4091 C211 POPCM   7      39.223  22.134   9.863  0.00  0.00      MEMB  
ATOM   4092 H11R POPCM   7      38.415  22.357  10.592  0.00  0.00      MEMB  
ATOM   4093 H11S POPCM   7      39.076  21.048   9.684  0.00  0.00      MEMB  
ATOM   4094 C212 POPCM   7      39.023  22.622   8.464  0.00  0.00      MEMB  
ATOM   4095 H12R POPCM   7      38.219  21.968   8.066  0.00  0.00      MEMB  
ATOM   4096 H12S POPCM   7      39.950  22.534   7.858  0.00  0.00      MEMB  
ATOM   4097 C213 POPCM   7      38.404  24.018   8.441  0.00  0.00      MEMB  
ATOM   4098 H13R POPCM   7      39.104  24.673   9.003  0.00  0.00      MEMB  
ATOM   4099 H13S POPCM   7      37.434  23.812   8.941  0.00  0.00      MEMB  
ATOM   4100 C214 POPCM   7      38.114  24.683   7.081  0.00  0.00      MEMB  
ATOM   4101 H14R POPCM   7      37.338  25.477   7.132  0.00  0.00      MEMB  
ATOM   4102 H14S POPCM   7      37.711  23.853   6.463  0.00  0.00      MEMB  
ATOM   4103 C215 POPCM   7      39.417  25.263   6.509  0.00  0.00      MEMB  
ATOM   4104 H15R POPCM   7      40.050  24.350   6.505  0.00  0.00      MEMB  
ATOM   4105 H15S POPCM   7      39.829  26.003   7.228  0.00  0.00      MEMB  
ATOM   4106 C216 POPCM   7      39.304  25.752   5.116  0.00  0.00      MEMB  
ATOM   4107 H16R POPCM   7      38.502  26.515   5.205  0.00  0.00      MEMB  
ATOM   4108 H16S POPCM   7      38.916  24.932   4.474  0.00  0.00      MEMB  
ATOM   4109 C217 POPCM   7      40.662  26.318   4.487  0.00  0.00      MEMB  
ATOM   4110 H17R POPCM   7      41.493  25.584   4.566  0.00  0.00      MEMB  
ATOM   4111 H17S POPCM   7      40.957  27.234   5.041  0.00  0.00      MEMB  
ATOM   4112 C218 POPCM   7      40.590  26.731   3.022  0.00  0.00      MEMB  
ATOM   4113 H18R POPCM   7      39.986  26.012   2.427  0.00  0.00      MEMB  
ATOM   4114 H18S POPCM   7      41.562  26.865   2.501  0.00  0.00      MEMB  
ATOM   4115 H18T POPCM   7      40.115  27.719   2.840  0.00  0.00      MEMB  
ATOM   4116  C33 POPCM   7      45.716  20.646  13.822  0.00  0.00      MEMB  
ATOM   4117  H3X POPCM   7      44.697  21.088  13.856  0.00  0.00      MEMB  
ATOM   4118  H3Y POPCM   7      45.612  19.540  13.809  0.00  0.00      MEMB  
ATOM   4119  C34 POPCM   7      46.356  21.018  12.445  0.00  0.00      MEMB  
ATOM   4120  H4X POPCM   7      47.370  20.563  12.448  0.00  0.00      MEMB  
ATOM   4121  H4Y POPCM   7      46.491  22.120  12.467  0.00  0.00      MEMB  
ATOM   4122  C35 POPCM   7      45.685  20.450  11.207  0.00  0.00      MEMB  
ATOM   4123  H5X POPCM   7      44.637  20.795  11.077  0.00  0.00      MEMB  
ATOM   4124  H5Y POPCM   7      45.680  19.339  11.187  0.00  0.00      MEMB  
ATOM   4125  C36 POPCM   7      46.397  20.900   9.937  0.00  0.00      MEMB  
ATOM   4126  H6X POPCM   7      47.494  20.877  10.109  0.00  0.00      MEMB  
ATOM   4127  H6Y POPCM   7      46.153  21.958   9.702  0.00  0.00      MEMB  
ATOM   4128  C37 POPCM   7      46.003  20.155   8.622  0.00  0.00      MEMB  
ATOM   4129  H7X POPCM   7      44.941  20.420   8.433  0.00  0.00      MEMB  
ATOM   4130  H7Y POPCM   7      46.129  19.053   8.691  0.00  0.00      MEMB  
ATOM   4131  C38 POPCM   7      46.939  20.691   7.510  0.00  0.00      MEMB  
ATOM   4132  H8X POPCM   7      47.986  20.729   7.879  0.00  0.00      MEMB  
ATOM   4133  H8Y POPCM   7      46.703  21.773   7.413  0.00  0.00      MEMB  
ATOM   4134  C39 POPCM   7      46.883  19.857   6.198  0.00  0.00      MEMB  
ATOM   4135  H9X POPCM   7      45.865  19.621   5.823  0.00  0.00      MEMB  
ATOM   4136  H9Y POPCM   7      47.406  18.880   6.280  0.00  0.00      MEMB  
ATOM   4137 C310 POPCM   7      47.416  20.607   4.940  0.00  0.00      MEMB  
ATOM   4138 H10X POPCM   7      48.493  20.881   4.949  0.00  0.00      MEMB  
ATOM   4139 H10Y POPCM   7      46.925  21.600   4.860  0.00  0.00      MEMB  
ATOM   4140 C311 POPCM   7      47.163  19.707   3.716  0.00  0.00      MEMB  
ATOM   4141 H11X POPCM   7      46.058  19.679   3.602  0.00  0.00      MEMB  
ATOM   4142 H11Y POPCM   7      47.639  18.729   3.939  0.00  0.00      MEMB  
ATOM   4143 C312 POPCM   7      47.754  20.308   2.458  0.00  0.00      MEMB  
ATOM   4144 H12X POPCM   7      48.849  20.264   2.637  0.00  0.00      MEMB  
ATOM   4145 H12Y POPCM   7      47.373  21.350   2.520  0.00  0.00      MEMB  
ATOM   4146 C313 POPCM   7      47.367  19.727   1.118  0.00  0.00      MEMB  
ATOM   4147 H13X POPCM   7      46.364  20.190   1.001  0.00  0.00      MEMB  
ATOM   4148 H13Y POPCM   7      47.214  18.629   1.187  0.00  0.00      MEMB  
ATOM   4149 C314 POPCM   7      48.172  20.095  -0.126  0.00  0.00      MEMB  
ATOM   4150 H14X POPCM   7      49.242  19.794  -0.147  0.00  0.00      MEMB  
ATOM   4151 H14Y POPCM   7      48.071  21.201  -0.151  0.00  0.00      MEMB  
ATOM   4152 C315 POPCM   7      47.515  19.452  -1.294  0.00  0.00      MEMB  
ATOM   4153 H15X POPCM   7      46.570  18.971  -0.962  0.00  0.00      MEMB  
ATOM   4154 H15Y POPCM   7      48.120  18.585  -1.635  0.00  0.00      MEMB  
ATOM   4155 C316 POPCM   7      47.260  20.416  -2.446  0.00  0.00      MEMB  
ATOM   4156 H16X POPCM   7      46.543  20.112  -3.239  0.00  0.00      MEMB  
ATOM   4157 H16Y POPCM   7      48.204  20.681  -2.969  0.00  0.00      MEMB  
ATOM   4158 H16Z POPCM   7      46.927  21.418  -2.098  0.00  0.00      MEMB  
ATOM   4159  N   POPCM   8      63.901 -31.033  19.620  0.00  0.00      MEMB  
ATOM   4160  C12 POPCM   8      63.921 -32.231  20.593  0.00  0.00      MEMB  
ATOM   4161 H12A POPCM   8      63.000 -32.793  20.546  0.00  0.00      MEMB  
ATOM   4162 H12B POPCM   8      63.947 -31.804  21.584  0.00  0.00      MEMB  
ATOM   4163  C13 POPCM   8      62.968 -29.927  20.030  0.00  0.00      MEMB  
ATOM   4164 H13A POPCM   8      63.028 -29.151  19.281  0.00  0.00      MEMB  
ATOM   4165 H13B POPCM   8      61.969 -30.337  20.066  0.00  0.00      MEMB  
ATOM   4166 H13C POPCM   8      63.221 -29.531  21.003  0.00  0.00      MEMB  
ATOM   4167  C14 POPCM   8      65.265 -30.444  19.514  0.00  0.00      MEMB  
ATOM   4168 H14A POPCM   8      65.785 -30.030  20.365  0.00  0.00      MEMB  
ATOM   4169 H14B POPCM   8      65.830 -31.259  19.085  0.00  0.00      MEMB  
ATOM   4170 H14C POPCM   8      65.267 -29.576  18.872  0.00  0.00      MEMB  
ATOM   4171  C15 POPCM   8      63.404 -31.608  18.286  0.00  0.00      MEMB  
ATOM   4172 H15A POPCM   8      63.622 -30.917  17.485  0.00  0.00      MEMB  
ATOM   4173 H15B POPCM   8      62.379 -31.945  18.242  0.00  0.00      MEMB  
ATOM   4174 H15C POPCM   8      64.006 -32.448  17.973  0.00  0.00      MEMB  
ATOM   4175  C11 POPCM   8      65.067 -33.156  20.485  0.00  0.00      MEMB  
ATOM   4176 H11A POPCM   8      64.903 -34.123  21.005  0.00  0.00      MEMB  
ATOM   4177 H11B POPCM   8      65.998 -32.743  20.930  0.00  0.00      MEMB  
ATOM   4178  P   POPCM   8      66.687 -34.230  18.690  0.00  0.00      MEMB  
ATOM   4179  O13 POPCM   8      66.400 -35.690  18.557  0.00  0.00      MEMB  
ATOM   4180  O14 POPCM   8      67.873 -33.786  19.470  0.00  0.00      MEMB  
ATOM   4181  O12 POPCM   8      65.393 -33.462  19.108  0.00  0.00      MEMB  
ATOM   4182  O11 POPCM   8      66.884 -33.698  17.242  0.00  0.00      MEMB  
ATOM   4183  C1  POPCM   8      67.477 -32.421  16.872  0.00  0.00      MEMB  
ATOM   4184  HA  POPCM   8      68.491 -32.266  17.300  0.00  0.00      MEMB  
ATOM   4185  HB  POPCM   8      66.944 -31.525  17.256  0.00  0.00      MEMB  
ATOM   4186  C2  POPCM   8      67.454 -32.442  15.355  0.00  0.00      MEMB  
ATOM   4187  HS  POPCM   8      67.813 -31.416  15.124  0.00  0.00      MEMB  
ATOM   4188  O21 POPCM   8      66.195 -32.730  14.790  0.00  0.00      MEMB  
ATOM   4189  C21 POPCM   8      65.157 -31.984  15.078  0.00  0.00      MEMB  
ATOM   4190  O22 POPCM   8      65.281 -30.969  15.713  0.00  0.00      MEMB  
ATOM   4191  C22 POPCM   8      63.852 -32.627  14.589  0.00  0.00      MEMB  
ATOM   4192  H2R POPCM   8      62.958 -31.967  14.578  0.00  0.00      MEMB  
ATOM   4193  H2S POPCM   8      63.567 -33.255  15.460  0.00  0.00      MEMB  
ATOM   4194  C3  POPCM   8      68.450 -33.521  14.795  0.00  0.00      MEMB  
ATOM   4195  HX  POPCM   8      67.993 -34.474  15.137  0.00  0.00      MEMB  
ATOM   4196  HY  POPCM   8      69.424 -33.312  15.287  0.00  0.00      MEMB  
ATOM   4197  O31 POPCM   8      68.612 -33.476  13.420  0.00  0.00      MEMB  
ATOM   4198  C31 POPCM   8      67.841 -34.258  12.698  0.00  0.00      MEMB  
ATOM   4199  O32 POPCM   8      67.054 -35.104  13.081  0.00  0.00      MEMB  
ATOM   4200  C32 POPCM   8      67.897 -33.833  11.199  0.00  0.00      MEMB  
ATOM   4201  H2X POPCM   8      68.923 -33.993  10.804  0.00  0.00      MEMB  
ATOM   4202  H2Y POPCM   8      67.589 -32.778  11.035  0.00  0.00      MEMB  
ATOM   4203  C23 POPCM   8      63.883 -33.311  13.251  0.00  0.00      MEMB  
ATOM   4204  H3R POPCM   8      64.827 -33.838  12.996  0.00  0.00      MEMB  
ATOM   4205  H3S POPCM   8      63.639 -32.534  12.495  0.00  0.00      MEMB  
ATOM   4206  C24 POPCM   8      62.879 -34.496  13.106  0.00  0.00      MEMB  
ATOM   4207  H4R POPCM   8      62.134 -34.161  13.859  0.00  0.00      MEMB  
ATOM   4208  H4S POPCM   8      63.525 -35.291  13.535  0.00  0.00      MEMB  
ATOM   4209  C25 POPCM   8      62.378 -34.666  11.665  0.00  0.00      MEMB  
ATOM   4210  H5R POPCM   8      63.310 -35.005  11.164  0.00  0.00      MEMB  
ATOM   4211  H5S POPCM   8      62.062 -33.696  11.224  0.00  0.00      MEMB  
ATOM   4212  C26 POPCM   8      61.198 -35.706  11.573  0.00  0.00      MEMB  
ATOM   4213  H6R POPCM   8      60.262 -35.139  11.764  0.00  0.00      MEMB  
ATOM   4214  H6S POPCM   8      61.346 -36.534  12.299  0.00  0.00      MEMB  
ATOM   4215  C27 POPCM   8      61.071 -36.334  10.152  0.00  0.00      MEMB  
ATOM   4216  H7R POPCM   8      62.104 -36.490   9.777  0.00  0.00      MEMB  
ATOM   4217  H7S POPCM   8      60.659 -35.532   9.502  0.00  0.00      MEMB  
ATOM   4218  C28 POPCM   8      60.305 -37.652  10.177  0.00  0.00      MEMB  
ATOM   4219  H8R POPCM   8      60.760 -38.225  11.013  0.00  0.00      MEMB  
ATOM   4220  H8S POPCM   8      60.448 -38.202   9.222  0.00  0.00      MEMB  
ATOM   4221  C29 POPCM   8      58.879 -37.506  10.522  0.00  0.00      MEMB  
ATOM   4222  H91 POPCM   8      58.852 -37.113  11.549  0.00  0.00      MEMB  
ATOM   4223 C210 POPCM   8      57.783 -37.908   9.805  0.00  0.00      MEMB  
ATOM   4224 H101 POPCM   8      56.883 -37.634  10.375  0.00  0.00      MEMB  
ATOM   4225 C211 POPCM   8      57.778 -38.495   8.418  0.00  0.00      MEMB  
ATOM   4226 H11R POPCM   8      57.706 -39.602   8.467  0.00  0.00      MEMB  
ATOM   4227 H11S POPCM   8      58.785 -38.368   7.966  0.00  0.00      MEMB  
ATOM   4228 C212 POPCM   8      56.734 -38.059   7.397  0.00  0.00      MEMB  
ATOM   4229 H12R POPCM   8      56.977 -38.615   6.466  0.00  0.00      MEMB  
ATOM   4230 H12S POPCM   8      56.864 -36.996   7.101  0.00  0.00      MEMB  
ATOM   4231 C213 POPCM   8      55.272 -38.208   7.725  0.00  0.00      MEMB  
ATOM   4232 H13R POPCM   8      54.961 -37.360   8.373  0.00  0.00      MEMB  
ATOM   4233 H13S POPCM   8      55.066 -39.068   8.398  0.00  0.00      MEMB  
ATOM   4234 C214 POPCM   8      54.288 -38.493   6.625  0.00  0.00      MEMB  
ATOM   4235 H14R POPCM   8      53.272 -38.483   7.074  0.00  0.00      MEMB  
ATOM   4236 H14S POPCM   8      54.445 -39.471   6.122  0.00  0.00      MEMB  
ATOM   4237 C215 POPCM   8      54.269 -37.464   5.552  0.00  0.00      MEMB  
ATOM   4238 H15R POPCM   8      55.178 -37.622   4.934  0.00  0.00      MEMB  
ATOM   4239 H15S POPCM   8      54.396 -36.469   6.030  0.00  0.00      MEMB  
ATOM   4240 C216 POPCM   8      52.975 -37.460   4.695  0.00  0.00      MEMB  
ATOM   4241 H16R POPCM   8      52.177 -37.404   5.465  0.00  0.00      MEMB  
ATOM   4242 H16S POPCM   8      52.955 -38.471   4.234  0.00  0.00      MEMB  
ATOM   4243 C217 POPCM   8      52.755 -36.344   3.723  0.00  0.00      MEMB  
ATOM   4244 H17R POPCM   8      53.000 -35.318   4.071  0.00  0.00      MEMB  
ATOM   4245 H17S POPCM   8      51.658 -36.417   3.565  0.00  0.00      MEMB  
ATOM   4246 C218 POPCM   8      53.474 -36.545   2.439  0.00  0.00      MEMB  
ATOM   4247 H18R POPCM   8      52.952 -37.155   1.672  0.00  0.00      MEMB  
ATOM   4248 H18S POPCM   8      54.358 -37.186   2.645  0.00  0.00      MEMB  
ATOM   4249 H18T POPCM   8      53.694 -35.558   1.978  0.00  0.00      MEMB  
ATOM   4250  C33 POPCM   8      66.984 -34.788  10.325  0.00  0.00      MEMB  
ATOM   4251  H3X POPCM   8      65.932 -34.637  10.648  0.00  0.00      MEMB  
ATOM   4252  H3Y POPCM   8      67.210 -35.851  10.557  0.00  0.00      MEMB  
ATOM   4253  C34 POPCM   8      67.226 -34.574   8.825  0.00  0.00      MEMB  
ATOM   4254  H4X POPCM   8      68.260 -34.846   8.523  0.00  0.00      MEMB  
ATOM   4255  H4Y POPCM   8      67.004 -33.517   8.565  0.00  0.00      MEMB  
ATOM   4256  C35 POPCM   8      66.168 -35.357   7.947  0.00  0.00      MEMB  
ATOM   4257  H5X POPCM   8      65.176 -34.857   7.965  0.00  0.00      MEMB  
ATOM   4258  H5Y POPCM   8      66.049 -36.334   8.463  0.00  0.00      MEMB  
ATOM   4259  C36 POPCM   8      66.720 -35.723   6.549  0.00  0.00      MEMB  
ATOM   4260  H6X POPCM   8      66.110 -36.595   6.229  0.00  0.00      MEMB  
ATOM   4261  H6Y POPCM   8      67.784 -36.042   6.557  0.00  0.00      MEMB  
ATOM   4262  C37 POPCM   8      66.635 -34.502   5.529  0.00  0.00      MEMB  
ATOM   4263  H7X POPCM   8      67.513 -33.834   5.658  0.00  0.00      MEMB  
ATOM   4264  H7Y POPCM   8      65.842 -33.822   5.907  0.00  0.00      MEMB  
ATOM   4265  C38 POPCM   8      66.534 -34.753   4.019  0.00  0.00      MEMB  
ATOM   4266  H8X POPCM   8      67.225 -35.598   3.809  0.00  0.00      MEMB  
ATOM   4267  H8Y POPCM   8      66.975 -33.937   3.407  0.00  0.00      MEMB  
ATOM   4268  C39 POPCM   8      65.135 -35.007   3.556  0.00  0.00      MEMB  
ATOM   4269  H9X POPCM   8      64.541 -34.102   3.805  0.00  0.00      MEMB  
ATOM   4270  H9Y POPCM   8      64.613 -35.762   4.182  0.00  0.00      MEMB  
ATOM   4271 C310 POPCM   8      65.085 -35.434   2.074  0.00  0.00      MEMB  
ATOM   4272 H10X POPCM   8      65.677 -36.372   2.000  0.00  0.00      MEMB  
ATOM   4273 H10Y POPCM   8      65.585 -34.713   1.393  0.00  0.00      MEMB  
ATOM   4274 C311 POPCM   8      63.630 -35.626   1.588  0.00  0.00      MEMB  
ATOM   4275 H11X POPCM   8      63.091 -34.658   1.675  0.00  0.00      MEMB  
ATOM   4276 H11Y POPCM   8      63.049 -36.281   2.272  0.00  0.00      MEMB  
ATOM   4277 C312 POPCM   8      63.614 -36.196   0.213  0.00  0.00      MEMB  
ATOM   4278 H12X POPCM   8      62.552 -36.141  -0.108  0.00  0.00      MEMB  
ATOM   4279 H12Y POPCM   8      63.818 -37.288   0.214  0.00  0.00      MEMB  
ATOM   4280 C313 POPCM   8      64.641 -35.602  -0.755  0.00  0.00      MEMB  
ATOM   4281 H13X POPCM   8      65.672 -35.953  -0.536  0.00  0.00      MEMB  
ATOM   4282 H13Y POPCM   8      64.570 -34.496  -0.670  0.00  0.00      MEMB  
ATOM   4283 C314 POPCM   8      64.399 -35.802  -2.258  0.00  0.00      MEMB  
ATOM   4284 H14X POPCM   8      63.417 -35.327  -2.467  0.00  0.00      MEMB  
ATOM   4285 H14Y POPCM   8      64.270 -36.815  -2.695  0.00  0.00      MEMB  
ATOM   4286 C315 POPCM   8      65.399 -35.021  -3.146  0.00  0.00      MEMB  
ATOM   4287 H15X POPCM   8      66.399 -35.505  -3.176  0.00  0.00      MEMB  
ATOM   4288 H15Y POPCM   8      65.543 -34.024  -2.679  0.00  0.00      MEMB  
ATOM   4289 C316 POPCM   8      64.880 -34.929  -4.594  0.00  0.00      MEMB  
ATOM   4290 H16X POPCM   8      64.067 -34.181  -4.711  0.00  0.00      MEMB  
ATOM   4291 H16Y POPCM   8      64.652 -35.952  -4.962  0.00  0.00      MEMB  
ATOM   4292 H16Z POPCM   8      65.750 -34.683  -5.240  0.00  0.00      MEMB  
ATOM   4293  N   POPCM   9      20.079  19.280  16.361  0.00  0.00      MEMB  
ATOM   4294  C12 POPCM   9      20.090  20.719  15.864  0.00  0.00      MEMB  
ATOM   4295 H12A POPCM   9      21.083  20.951  15.508  0.00  0.00      MEMB  
ATOM   4296 H12B POPCM   9      20.104  21.335  16.751  0.00  0.00      MEMB  
ATOM   4297  C13 POPCM   9      18.855  19.074  17.189  0.00  0.00      MEMB  
ATOM   4298 H13A POPCM   9      18.579  18.044  17.358  0.00  0.00      MEMB  
ATOM   4299 H13B POPCM   9      18.975  19.561  18.146  0.00  0.00      MEMB  
ATOM   4300 H13C POPCM   9      18.027  19.598  16.735  0.00  0.00      MEMB  
ATOM   4301  C14 POPCM   9      20.171  18.316  15.298  0.00  0.00      MEMB  
ATOM   4302 H14A POPCM   9      20.979  18.430  14.591  0.00  0.00      MEMB  
ATOM   4303 H14B POPCM   9      20.276  17.329  15.723  0.00  0.00      MEMB  
ATOM   4304 H14C POPCM   9      19.218  18.246  14.795  0.00  0.00      MEMB  
ATOM   4305  C15 POPCM   9      21.204  19.010  17.361  0.00  0.00      MEMB  
ATOM   4306 H15A POPCM   9      21.272  17.932  17.356  0.00  0.00      MEMB  
ATOM   4307 H15B POPCM   9      20.927  19.407  18.326  0.00  0.00      MEMB  
ATOM   4308 H15C POPCM   9      22.201  19.348  17.119  0.00  0.00      MEMB  
ATOM   4309  C11 POPCM   9      19.050  21.180  14.836  0.00  0.00      MEMB  
ATOM   4310 H11A POPCM   9      18.920  20.395  14.060  0.00  0.00      MEMB  
ATOM   4311 H11B POPCM   9      19.494  22.074  14.348  0.00  0.00      MEMB  
ATOM   4312  P   POPCM   9      17.747  22.899  16.194  0.00  0.00      MEMB  
ATOM   4313  O13 POPCM   9      18.674  22.957  17.320  0.00  0.00      MEMB  
ATOM   4314  O14 POPCM   9      16.295  23.225  16.397  0.00  0.00      MEMB  
ATOM   4315  O12 POPCM   9      17.879  21.534  15.537  0.00  0.00      MEMB  
ATOM   4316  O11 POPCM   9      18.341  23.863  15.086  0.00  0.00      MEMB  
ATOM   4317  C1  POPCM   9      17.445  24.541  14.227  0.00  0.00      MEMB  
ATOM   4318  HA  POPCM   9      18.052  25.229  13.600  0.00  0.00      MEMB  
ATOM   4319  HB  POPCM   9      16.754  25.166  14.832  0.00  0.00      MEMB  
ATOM   4320  C2  POPCM   9      16.696  23.599  13.194  0.00  0.00      MEMB  
ATOM   4321  HS  POPCM   9      16.087  22.846  13.738  0.00  0.00      MEMB  
ATOM   4322  O21 POPCM   9      17.632  23.032  12.294  0.00  0.00      MEMB  
ATOM   4323  C21 POPCM   9      17.221  21.980  11.621  0.00  0.00      MEMB  
ATOM   4324  O22 POPCM   9      16.282  21.256  11.924  0.00  0.00      MEMB  
ATOM   4325  C22 POPCM   9      18.185  21.549  10.532  0.00  0.00      MEMB  
ATOM   4326  H2R POPCM   9      18.505  20.517  10.792  0.00  0.00      MEMB  
ATOM   4327  H2S POPCM   9      19.090  22.177  10.678  0.00  0.00      MEMB  
ATOM   4328  C3  POPCM   9      15.701  24.566  12.462  0.00  0.00      MEMB  
ATOM   4329  HX  POPCM   9      16.256  25.406  11.992  0.00  0.00      MEMB  
ATOM   4330  HY  POPCM   9      15.078  25.089  13.218  0.00  0.00      MEMB  
ATOM   4331  O31 POPCM   9      14.983  23.951  11.422  0.00  0.00      MEMB  
ATOM   4332  C31 POPCM   9      13.986  23.152  11.793  0.00  0.00      MEMB  
ATOM   4333  O32 POPCM   9      13.610  23.006  12.961  0.00  0.00      MEMB  
ATOM   4334  C32 POPCM   9      13.444  22.577  10.509  0.00  0.00      MEMB  
ATOM   4335  H2X POPCM   9      14.280  22.170   9.900  0.00  0.00      MEMB  
ATOM   4336  H2Y POPCM   9      12.912  23.453  10.080  0.00  0.00      MEMB  
ATOM   4337  C23 POPCM   9      17.545  21.716   9.153  0.00  0.00      MEMB  
ATOM   4338  H3R POPCM   9      16.484  21.387   9.147  0.00  0.00      MEMB  
ATOM   4339  H3S POPCM   9      18.056  21.083   8.397  0.00  0.00      MEMB  
ATOM   4340  C24 POPCM   9      17.424  23.159   8.729  0.00  0.00      MEMB  
ATOM   4341  H4R POPCM   9      18.362  23.755   8.732  0.00  0.00      MEMB  
ATOM   4342  H4S POPCM   9      16.859  23.650   9.549  0.00  0.00      MEMB  
ATOM   4343  C25 POPCM   9      16.564  23.256   7.458  0.00  0.00      MEMB  
ATOM   4344  H5R POPCM   9      15.565  22.820   7.672  0.00  0.00      MEMB  
ATOM   4345  H5S POPCM   9      16.968  22.518   6.732  0.00  0.00      MEMB  
ATOM   4346  C26 POPCM   9      16.394  24.579   6.769  0.00  0.00      MEMB  
ATOM   4347  H6R POPCM   9      16.446  24.501   5.662  0.00  0.00      MEMB  
ATOM   4348  H6S POPCM   9      17.318  25.170   6.945  0.00  0.00      MEMB  
ATOM   4349  C27 POPCM   9      15.142  25.411   7.214  0.00  0.00      MEMB  
ATOM   4350  H7R POPCM   9      15.034  26.316   6.579  0.00  0.00      MEMB  
ATOM   4351  H7S POPCM   9      15.376  25.699   8.261  0.00  0.00      MEMB  
ATOM   4352  C28 POPCM   9      13.778  24.685   7.262  0.00  0.00      MEMB  
ATOM   4353  H8R POPCM   9      13.738  23.874   8.020  0.00  0.00      MEMB  
ATOM   4354  H8S POPCM   9      13.685  24.309   6.221  0.00  0.00      MEMB  
ATOM   4355  C29 POPCM   9      12.570  25.615   7.522  0.00  0.00      MEMB  
ATOM   4356  H91 POPCM   9      12.587  26.055   8.529  0.00  0.00      MEMB  
ATOM   4357 C210 POPCM   9      11.549  25.901   6.642  0.00  0.00      MEMB  
ATOM   4358 H101 POPCM   9      10.759  26.539   7.064  0.00  0.00      MEMB  
ATOM   4359 C211 POPCM   9      11.370  25.564   5.179  0.00  0.00      MEMB  
ATOM   4360 H11R POPCM   9      10.335  25.763   4.828  0.00  0.00      MEMB  
ATOM   4361 H11S POPCM   9      11.535  24.470   5.073  0.00  0.00      MEMB  
ATOM   4362 C212 POPCM   9      12.371  26.333   4.320  0.00  0.00      MEMB  
ATOM   4363 H12R POPCM   9      13.391  26.085   4.683  0.00  0.00      MEMB  
ATOM   4364 H12S POPCM   9      12.250  27.436   4.362  0.00  0.00      MEMB  
ATOM   4365 C213 POPCM   9      12.541  25.794   2.832  0.00  0.00      MEMB  
ATOM   4366 H13R POPCM   9      11.841  26.260   2.106  0.00  0.00      MEMB  
ATOM   4367 H13S POPCM   9      12.567  24.685   2.768  0.00  0.00      MEMB  
ATOM   4368 C214 POPCM   9      13.811  26.376   2.252  0.00  0.00      MEMB  
ATOM   4369 H14R POPCM   9      14.697  26.237   2.908  0.00  0.00      MEMB  
ATOM   4370 H14S POPCM   9      13.723  27.476   2.127  0.00  0.00      MEMB  
ATOM   4371 C215 POPCM   9      14.168  25.724   0.924  0.00  0.00      MEMB  
ATOM   4372 H15R POPCM   9      14.402  24.638   0.951  0.00  0.00      MEMB  
ATOM   4373 H15S POPCM   9      15.137  26.143   0.579  0.00  0.00      MEMB  
ATOM   4374 C216 POPCM   9      13.234  25.917  -0.251  0.00  0.00      MEMB  
ATOM   4375 H16R POPCM   9      12.947  26.949  -0.545  0.00  0.00      MEMB  
ATOM   4376 H16S POPCM   9      12.256  25.468   0.025  0.00  0.00      MEMB  
ATOM   4377 C217 POPCM   9      13.638  25.152  -1.545  0.00  0.00      MEMB  
ATOM   4378 H17R POPCM   9      12.714  24.997  -2.142  0.00  0.00      MEMB  
ATOM   4379 H17S POPCM   9      14.001  24.135  -1.285  0.00  0.00      MEMB  
ATOM   4380 C218 POPCM   9      14.616  25.833  -2.472  0.00  0.00      MEMB  
ATOM   4381 H18R POPCM   9      15.610  25.490  -2.115  0.00  0.00      MEMB  
ATOM   4382 H18S POPCM   9      14.599  26.944  -2.458  0.00  0.00      MEMB  
ATOM   4383 H18T POPCM   9      14.526  25.550  -3.543  0.00  0.00      MEMB  
ATOM   4384  C33 POPCM   9      12.293  21.521  10.768  0.00  0.00      MEMB  
ATOM   4385  H3X POPCM   9      11.412  22.070  11.163  0.00  0.00      MEMB  
ATOM   4386  H3Y POPCM   9      12.782  20.807  11.464  0.00  0.00      MEMB  
ATOM   4387  C34 POPCM   9      12.019  20.781   9.523  0.00  0.00      MEMB  
ATOM   4388  H4X POPCM   9      11.158  20.085   9.621  0.00  0.00      MEMB  
ATOM   4389  H4Y POPCM   9      12.892  20.136   9.282  0.00  0.00      MEMB  
ATOM   4390  C35 POPCM   9      11.450  21.718   8.403  0.00  0.00      MEMB  
ATOM   4391  H5X POPCM   9      12.328  22.231   7.954  0.00  0.00      MEMB  
ATOM   4392  H5Y POPCM   9      10.870  22.528   8.895  0.00  0.00      MEMB  
ATOM   4393  C36 POPCM   9      10.536  20.938   7.487  0.00  0.00      MEMB  
ATOM   4394  H6X POPCM   9       9.660  20.580   8.068  0.00  0.00      MEMB  
ATOM   4395  H6Y POPCM   9      10.977  20.020   7.044  0.00  0.00      MEMB  
ATOM   4396  C37 POPCM   9      10.056  21.938   6.388  0.00  0.00      MEMB  
ATOM   4397  H7X POPCM   9      10.885  22.077   5.660  0.00  0.00      MEMB  
ATOM   4398  H7Y POPCM   9       9.777  22.953   6.743  0.00  0.00      MEMB  
ATOM   4399  C38 POPCM   9       8.805  21.332   5.658  0.00  0.00      MEMB  
ATOM   4400  H8X POPCM   9       8.027  21.376   6.451  0.00  0.00      MEMB  
ATOM   4401  H8Y POPCM   9       9.038  20.249   5.568  0.00  0.00      MEMB  
ATOM   4402  C39 POPCM   9       8.406  22.183   4.363  0.00  0.00      MEMB  
ATOM   4403  H9X POPCM   9       8.245  23.218   4.732  0.00  0.00      MEMB  
ATOM   4404  H9Y POPCM   9       7.393  21.831   4.071  0.00  0.00      MEMB  
ATOM   4405 C310 POPCM   9       9.420  22.055   3.221  0.00  0.00      MEMB  
ATOM   4406 H10X POPCM   9       9.648  20.970   3.145  0.00  0.00      MEMB  
ATOM   4407 H10Y POPCM   9      10.305  22.659   3.514  0.00  0.00      MEMB  
ATOM   4408 C311 POPCM   9       8.965  22.527   1.862  0.00  0.00      MEMB  
ATOM   4409 H11X POPCM   9       8.504  23.538   1.860  0.00  0.00      MEMB  
ATOM   4410 H11Y POPCM   9       8.029  21.990   1.596  0.00  0.00      MEMB  
ATOM   4411 C312 POPCM   9      10.079  22.323   0.848  0.00  0.00      MEMB  
ATOM   4412 H12X POPCM   9      10.262  21.227   0.847  0.00  0.00      MEMB  
ATOM   4413 H12Y POPCM   9      10.895  23.051   1.045  0.00  0.00      MEMB  
ATOM   4414 C313 POPCM   9       9.492  22.650  -0.560  0.00  0.00      MEMB  
ATOM   4415 H13X POPCM   9       9.015  23.652  -0.616  0.00  0.00      MEMB  
ATOM   4416 H13Y POPCM   9       8.723  21.874  -0.762  0.00  0.00      MEMB  
ATOM   4417 C314 POPCM   9      10.540  22.601  -1.690  0.00  0.00      MEMB  
ATOM   4418 H14X POPCM   9      11.266  23.438  -1.606  0.00  0.00      MEMB  
ATOM   4419 H14Y POPCM   9       9.940  22.668  -2.623  0.00  0.00      MEMB  
ATOM   4420 C315 POPCM   9      11.383  21.369  -1.824  0.00  0.00      MEMB  
ATOM   4421 H15X POPCM   9      10.694  20.498  -1.829  0.00  0.00      MEMB  
ATOM   4422 H15Y POPCM   9      12.113  21.341  -0.987  0.00  0.00      MEMB  
ATOM   4423 C316 POPCM   9      12.221  21.260  -3.088  0.00  0.00      MEMB  
ATOM   4424 H16X POPCM   9      11.584  21.488  -3.970  0.00  0.00      MEMB  
ATOM   4425 H16Y POPCM   9      12.738  20.282  -3.194  0.00  0.00      MEMB  
ATOM   4426 H16Z POPCM   9      13.036  22.010  -3.179  0.00  0.00      MEMB  
ATOM   4427  N   POPCM  10     -12.956 -40.417  12.793  0.00  0.00      MEMB  
ATOM   4428  C12 POPCM  10     -11.584 -40.912  12.675  0.00  0.00      MEMB  
ATOM   4429 H12A POPCM  10     -11.618 -41.613  11.854  0.00  0.00      MEMB  
ATOM   4430 H12B POPCM  10     -11.293 -41.416  13.584  0.00  0.00      MEMB  
ATOM   4431  C13 POPCM  10     -13.333 -39.881  11.418  0.00  0.00      MEMB  
ATOM   4432 H13A POPCM  10     -14.364 -39.572  11.331  0.00  0.00      MEMB  
ATOM   4433 H13B POPCM  10     -12.809 -38.961  11.204  0.00  0.00      MEMB  
ATOM   4434 H13C POPCM  10     -13.210 -40.548  10.578  0.00  0.00      MEMB  
ATOM   4435  C14 POPCM  10     -13.959 -41.455  13.165  0.00  0.00      MEMB  
ATOM   4436 H14A POPCM  10     -14.907 -40.968  13.339  0.00  0.00      MEMB  
ATOM   4437 H14B POPCM  10     -13.971 -42.280  12.468  0.00  0.00      MEMB  
ATOM   4438 H14C POPCM  10     -13.735 -41.996  14.072  0.00  0.00      MEMB  
ATOM   4439  C15 POPCM  10     -13.158 -39.272  13.765  0.00  0.00      MEMB  
ATOM   4440 H15A POPCM  10     -14.083 -38.824  13.431  0.00  0.00      MEMB  
ATOM   4441 H15B POPCM  10     -12.281 -38.651  13.655  0.00  0.00      MEMB  
ATOM   4442 H15C POPCM  10     -13.239 -39.655  14.772  0.00  0.00      MEMB  
ATOM   4443  C11 POPCM  10     -10.472 -39.863  12.207  0.00  0.00      MEMB  
ATOM   4444 H11A POPCM  10     -10.805 -39.556  11.193  0.00  0.00      MEMB  
ATOM   4445 H11B POPCM  10      -9.529 -40.411  11.998  0.00  0.00      MEMB  
ATOM   4446  P   POPCM  10      -9.450 -38.831  14.396  0.00  0.00      MEMB  
ATOM   4447  O13 POPCM  10      -9.206 -40.249  14.739  0.00  0.00      MEMB  
ATOM   4448  O14 POPCM  10     -10.032 -38.016  15.433  0.00  0.00      MEMB  
ATOM   4449  O12 POPCM  10     -10.284 -38.677  13.077  0.00  0.00      MEMB  
ATOM   4450  O11 POPCM  10      -8.039 -38.080  14.127  0.00  0.00      MEMB  
ATOM   4451  C1  POPCM  10      -8.044 -36.988  13.227  0.00  0.00      MEMB  
ATOM   4452  HA  POPCM  10      -7.324 -36.260  13.659  0.00  0.00      MEMB  
ATOM   4453  HB  POPCM  10      -9.052 -36.521  13.213  0.00  0.00      MEMB  
ATOM   4454  C2  POPCM  10      -7.523 -37.286  11.788  0.00  0.00      MEMB  
ATOM   4455  HS  POPCM  10      -8.289 -37.970  11.363  0.00  0.00      MEMB  
ATOM   4456  O21 POPCM  10      -6.263 -37.886  11.841  0.00  0.00      MEMB  
ATOM   4457  C21 POPCM  10      -6.010 -38.766  10.907  0.00  0.00      MEMB  
ATOM   4458  O22 POPCM  10      -6.764 -39.420  10.243  0.00  0.00      MEMB  
ATOM   4459  C22 POPCM  10      -4.536 -38.988  10.821  0.00  0.00      MEMB  
ATOM   4460  H2R POPCM  10      -4.336 -40.059  10.602  0.00  0.00      MEMB  
ATOM   4461  H2S POPCM  10      -4.092 -38.772  11.816  0.00  0.00      MEMB  
ATOM   4462  C3  POPCM  10      -7.336 -35.998  10.865  0.00  0.00      MEMB  
ATOM   4463  HX  POPCM  10      -6.466 -35.416  11.238  0.00  0.00      MEMB  
ATOM   4464  HY  POPCM  10      -8.192 -35.303  11.004  0.00  0.00      MEMB  
ATOM   4465  O31 POPCM  10      -7.203 -36.311   9.442  0.00  0.00      MEMB  
ATOM   4466  C31 POPCM  10      -8.370 -36.731   8.975  0.00  0.00      MEMB  
ATOM   4467  O32 POPCM  10      -9.443 -36.487   9.516  0.00  0.00      MEMB  
ATOM   4468  C32 POPCM  10      -8.118 -37.520   7.704  0.00  0.00      MEMB  
ATOM   4469  H2X POPCM  10      -7.757 -38.547   7.922  0.00  0.00      MEMB  
ATOM   4470  H2Y POPCM  10      -7.115 -37.189   7.357  0.00  0.00      MEMB  
ATOM   4471  C23 POPCM  10      -3.752 -38.267   9.677  0.00  0.00      MEMB  
ATOM   4472  H3R POPCM  10      -3.870 -37.166   9.775  0.00  0.00      MEMB  
ATOM   4473  H3S POPCM  10      -4.095 -38.601   8.675  0.00  0.00      MEMB  
ATOM   4474  C24 POPCM  10      -2.203 -38.587   9.850  0.00  0.00      MEMB  
ATOM   4475  H4R POPCM  10      -2.117 -39.639  10.195  0.00  0.00      MEMB  
ATOM   4476  H4S POPCM  10      -1.849 -37.898  10.647  0.00  0.00      MEMB  
ATOM   4477  C25 POPCM  10      -1.410 -38.414   8.578  0.00  0.00      MEMB  
ATOM   4478  H5R POPCM  10      -1.606 -37.418   8.128  0.00  0.00      MEMB  
ATOM   4479  H5S POPCM  10      -1.891 -39.119   7.866  0.00  0.00      MEMB  
ATOM   4480  C26 POPCM  10       0.064 -38.667   8.777  0.00  0.00      MEMB  
ATOM   4481  H6R POPCM  10       0.252 -39.639   9.282  0.00  0.00      MEMB  
ATOM   4482  H6S POPCM  10       0.511 -37.919   9.466  0.00  0.00      MEMB  
ATOM   4483  C27 POPCM  10       0.912 -38.744   7.563  0.00  0.00      MEMB  
ATOM   4484  H7R POPCM  10       1.004 -37.708   7.173  0.00  0.00      MEMB  
ATOM   4485  H7S POPCM  10       0.478 -39.412   6.789  0.00  0.00      MEMB  
ATOM   4486  C28 POPCM  10       2.395 -39.202   7.880  0.00  0.00      MEMB  
ATOM   4487  H8R POPCM  10       2.757 -38.557   8.708  0.00  0.00      MEMB  
ATOM   4488  H8S POPCM  10       3.027 -38.880   7.024  0.00  0.00      MEMB  
ATOM   4489  C29 POPCM  10       2.639 -40.653   8.188  0.00  0.00      MEMB  
ATOM   4490  H91 POPCM  10       2.383 -41.001   9.200  0.00  0.00      MEMB  
ATOM   4491 C210 POPCM  10       3.292 -41.541   7.390  0.00  0.00      MEMB  
ATOM   4492 H101 POPCM  10       3.355 -42.593   7.704  0.00  0.00      MEMB  
ATOM   4493 C211 POPCM  10       3.748 -41.331   6.022  0.00  0.00      MEMB  
ATOM   4494 H11R POPCM  10       4.405 -42.159   5.679  0.00  0.00      MEMB  
ATOM   4495 H11S POPCM  10       4.298 -40.365   6.033  0.00  0.00      MEMB  
ATOM   4496 C212 POPCM  10       2.614 -41.393   5.017  0.00  0.00      MEMB  
ATOM   4497 H12R POPCM  10       1.826 -40.623   5.160  0.00  0.00      MEMB  
ATOM   4498 H12S POPCM  10       2.071 -42.357   5.123  0.00  0.00      MEMB  
ATOM   4499 C213 POPCM  10       3.006 -41.286   3.535  0.00  0.00      MEMB  
ATOM   4500 H13R POPCM  10       3.799 -42.018   3.271  0.00  0.00      MEMB  
ATOM   4501 H13S POPCM  10       3.303 -40.254   3.251  0.00  0.00      MEMB  
ATOM   4502 C214 POPCM  10       1.760 -41.609   2.730  0.00  0.00      MEMB  
ATOM   4503 H14R POPCM  10       1.601 -40.941   1.856  0.00  0.00      MEMB  
ATOM   4504 H14S POPCM  10       0.874 -41.441   3.379  0.00  0.00      MEMB  
ATOM   4505 C215 POPCM  10       1.921 -43.038   2.148  0.00  0.00      MEMB  
ATOM   4506 H15R POPCM  10       1.978 -43.719   3.024  0.00  0.00      MEMB  
ATOM   4507 H15S POPCM  10       2.869 -42.957   1.574  0.00  0.00      MEMB  
ATOM   4508 C216 POPCM  10       0.655 -43.432   1.341  0.00  0.00      MEMB  
ATOM   4509 H16R POPCM  10       0.369 -42.578   0.690  0.00  0.00      MEMB  
ATOM   4510 H16S POPCM  10      -0.277 -43.598   1.923  0.00  0.00      MEMB  
ATOM   4511 C217 POPCM  10       1.029 -44.516   0.286  0.00  0.00      MEMB  
ATOM   4512 H17R POPCM  10       1.120 -45.542   0.703  0.00  0.00      MEMB  
ATOM   4513 H17S POPCM  10       2.056 -44.214  -0.013  0.00  0.00      MEMB  
ATOM   4514 C218 POPCM  10       0.034 -44.659  -0.866  0.00  0.00      MEMB  
ATOM   4515 H18R POPCM  10       0.220 -45.618  -1.394  0.00  0.00      MEMB  
ATOM   4516 H18S POPCM  10       0.358 -43.893  -1.603  0.00  0.00      MEMB  
ATOM   4517 H18T POPCM  10      -1.011 -44.644  -0.490  0.00  0.00      MEMB  
ATOM   4518  C33 POPCM  10      -9.269 -37.422   6.605  0.00  0.00      MEMB  
ATOM   4519  H3X POPCM  10     -10.290 -37.235   6.999  0.00  0.00      MEMB  
ATOM   4520  H3Y POPCM  10      -9.285 -38.352   5.997  0.00  0.00      MEMB  
ATOM   4521  C34 POPCM  10      -9.070 -36.221   5.604  0.00  0.00      MEMB  
ATOM   4522  H4X POPCM  10      -9.904 -36.217   4.869  0.00  0.00      MEMB  
ATOM   4523  H4Y POPCM  10      -8.120 -36.323   5.038  0.00  0.00      MEMB  
ATOM   4524  C35 POPCM  10      -9.060 -34.854   6.298  0.00  0.00      MEMB  
ATOM   4525  H5X POPCM  10      -8.832 -34.085   5.530  0.00  0.00      MEMB  
ATOM   4526  H5Y POPCM  10      -8.258 -34.737   7.058  0.00  0.00      MEMB  
ATOM   4527  C36 POPCM  10     -10.445 -34.428   6.795  0.00  0.00      MEMB  
ATOM   4528  H6X POPCM  10     -10.913 -35.323   7.258  0.00  0.00      MEMB  
ATOM   4529  H6Y POPCM  10     -11.177 -34.128   6.015  0.00  0.00      MEMB  
ATOM   4530  C37 POPCM  10     -10.491 -33.433   8.031  0.00  0.00      MEMB  
ATOM   4531  H7X POPCM  10     -10.324 -32.390   7.687  0.00  0.00      MEMB  
ATOM   4532  H7Y POPCM  10      -9.625 -33.664   8.688  0.00  0.00      MEMB  
ATOM   4533  C38 POPCM  10     -11.814 -33.578   8.777  0.00  0.00      MEMB  
ATOM   4534  H8X POPCM  10     -11.731 -33.076   9.765  0.00  0.00      MEMB  
ATOM   4535  H8Y POPCM  10     -11.983 -34.640   9.053  0.00  0.00      MEMB  
ATOM   4536  C39 POPCM  10     -12.997 -33.097   7.946  0.00  0.00      MEMB  
ATOM   4537  H9X POPCM  10     -13.901 -33.299   8.560  0.00  0.00      MEMB  
ATOM   4538  H9Y POPCM  10     -13.021 -33.830   7.111  0.00  0.00      MEMB  
ATOM   4539 C310 POPCM  10     -12.963 -31.606   7.490  0.00  0.00      MEMB  
ATOM   4540 H10X POPCM  10     -12.193 -31.400   6.716  0.00  0.00      MEMB  
ATOM   4541 H10Y POPCM  10     -12.732 -31.014   8.401  0.00  0.00      MEMB  
ATOM   4542 C311 POPCM  10     -14.363 -31.144   6.943  0.00  0.00      MEMB  
ATOM   4543 H11X POPCM  10     -15.080 -31.699   7.585  0.00  0.00      MEMB  
ATOM   4544 H11Y POPCM  10     -14.575 -31.395   5.882  0.00  0.00      MEMB  
ATOM   4545 C312 POPCM  10     -14.734 -29.645   7.027  0.00  0.00      MEMB  
ATOM   4546 H12X POPCM  10     -14.020 -29.000   6.473  0.00  0.00      MEMB  
ATOM   4547 H12Y POPCM  10     -14.574 -29.401   8.099  0.00  0.00      MEMB  
ATOM   4548 C313 POPCM  10     -16.162 -29.392   6.575  0.00  0.00      MEMB  
ATOM   4549 H13X POPCM  10     -16.844 -29.901   7.289  0.00  0.00      MEMB  
ATOM   4550 H13Y POPCM  10     -16.354 -29.741   5.538  0.00  0.00      MEMB  
ATOM   4551 C314 POPCM  10     -16.629 -27.950   6.518  0.00  0.00      MEMB  
ATOM   4552 H14X POPCM  10     -16.442 -27.282   7.387  0.00  0.00      MEMB  
ATOM   4553 H14Y POPCM  10     -17.734 -28.050   6.479  0.00  0.00      MEMB  
ATOM   4554 C315 POPCM  10     -16.071 -27.191   5.315  0.00  0.00      MEMB  
ATOM   4555 H15X POPCM  10     -16.367 -27.782   4.422  0.00  0.00      MEMB  
ATOM   4556 H15Y POPCM  10     -14.962 -27.125   5.312  0.00  0.00      MEMB  
ATOM   4557 C316 POPCM  10     -16.504 -25.705   5.291  0.00  0.00      MEMB  
ATOM   4558 H16X POPCM  10     -15.949 -25.129   6.061  0.00  0.00      MEMB  
ATOM   4559 H16Y POPCM  10     -17.585 -25.557   5.500  0.00  0.00      MEMB  
ATOM   4560 H16Z POPCM  10     -16.372 -25.234   4.293  0.00  0.00      MEMB  
ATOM   4561  N   POPCM  11     -49.835  -2.352  18.368  0.00  0.00      MEMB  
ATOM   4562  C12 POPCM  11     -49.346  -1.154  19.084  0.00  0.00      MEMB  
ATOM   4563 H12A POPCM  11     -48.753  -1.416  19.948  0.00  0.00      MEMB  
ATOM   4564 H12B POPCM  11     -50.240  -0.727  19.515  0.00  0.00      MEMB  
ATOM   4565  C13 POPCM  11     -48.722  -3.242  18.085  0.00  0.00      MEMB  
ATOM   4566 H13A POPCM  11     -48.118  -2.857  17.277  0.00  0.00      MEMB  
ATOM   4567 H13B POPCM  11     -48.101  -3.360  18.961  0.00  0.00      MEMB  
ATOM   4568 H13C POPCM  11     -49.094  -4.181  17.704  0.00  0.00      MEMB  
ATOM   4569  C14 POPCM  11     -50.902  -2.937  19.154  0.00  0.00      MEMB  
ATOM   4570 H14A POPCM  11     -50.550  -3.170  20.149  0.00  0.00      MEMB  
ATOM   4571 H14B POPCM  11     -51.834  -2.392  19.179  0.00  0.00      MEMB  
ATOM   4572 H14C POPCM  11     -51.233  -3.795  18.589  0.00  0.00      MEMB  
ATOM   4573  C15 POPCM  11     -50.333  -2.057  16.935  0.00  0.00      MEMB  
ATOM   4574 H15A POPCM  11     -51.109  -1.311  16.857  0.00  0.00      MEMB  
ATOM   4575 H15B POPCM  11     -50.698  -3.010  16.582  0.00  0.00      MEMB  
ATOM   4576 H15C POPCM  11     -49.463  -1.800  16.349  0.00  0.00      MEMB  
ATOM   4577  C11 POPCM  11     -48.600  -0.112  18.256  0.00  0.00      MEMB  
ATOM   4578 H11A POPCM  11     -48.710  -0.155  17.151  0.00  0.00      MEMB  
ATOM   4579 H11B POPCM  11     -47.520  -0.302  18.436  0.00  0.00      MEMB  
ATOM   4580  P   POPCM  11     -48.437   2.443  17.863  0.00  0.00      MEMB  
ATOM   4581  O13 POPCM  11     -48.423   3.599  18.778  0.00  0.00      MEMB  
ATOM   4582  O14 POPCM  11     -49.318   2.495  16.747  0.00  0.00      MEMB  
ATOM   4583  O12 POPCM  11     -48.994   1.171  18.704  0.00  0.00      MEMB  
ATOM   4584  O11 POPCM  11     -46.968   2.170  17.322  0.00  0.00      MEMB  
ATOM   4585  C1  POPCM  11     -45.988   3.159  17.048  0.00  0.00      MEMB  
ATOM   4586  HA  POPCM  11     -45.026   2.638  16.860  0.00  0.00      MEMB  
ATOM   4587  HB  POPCM  11     -45.795   3.828  17.914  0.00  0.00      MEMB  
ATOM   4588  C2  POPCM  11     -46.302   4.136  15.776  0.00  0.00      MEMB  
ATOM   4589  HS  POPCM  11     -47.197   4.758  15.989  0.00  0.00      MEMB  
ATOM   4590  O21 POPCM  11     -46.477   3.235  14.699  0.00  0.00      MEMB  
ATOM   4591  C21 POPCM  11     -47.140   3.793  13.749  0.00  0.00      MEMB  
ATOM   4592  O22 POPCM  11     -47.556   4.951  13.675  0.00  0.00      MEMB  
ATOM   4593  C22 POPCM  11     -47.264   2.807  12.627  0.00  0.00      MEMB  
ATOM   4594  H2R POPCM  11     -48.336   2.519  12.679  0.00  0.00      MEMB  
ATOM   4595  H2S POPCM  11     -46.749   1.848  12.852  0.00  0.00      MEMB  
ATOM   4596  C3  POPCM  11     -45.013   5.042  15.572  0.00  0.00      MEMB  
ATOM   4597  HX  POPCM  11     -44.081   4.445  15.666  0.00  0.00      MEMB  
ATOM   4598  HY  POPCM  11     -45.073   5.823  16.360  0.00  0.00      MEMB  
ATOM   4599  O31 POPCM  11     -44.990   5.606  14.271  0.00  0.00      MEMB  
ATOM   4600  C31 POPCM  11     -44.970   6.884  14.146  0.00  0.00      MEMB  
ATOM   4601  O32 POPCM  11     -44.991   7.716  15.062  0.00  0.00      MEMB  
ATOM   4602  C32 POPCM  11     -44.981   7.341  12.681  0.00  0.00      MEMB  
ATOM   4603  H2X POPCM  11     -45.979   7.152  12.230  0.00  0.00      MEMB  
ATOM   4604  H2Y POPCM  11     -44.300   6.691  12.091  0.00  0.00      MEMB  
ATOM   4605  C23 POPCM  11     -46.965   3.543  11.300  0.00  0.00      MEMB  
ATOM   4606  H3R POPCM  11     -47.151   4.631  11.167  0.00  0.00      MEMB  
ATOM   4607  H3S POPCM  11     -47.475   2.937  10.521  0.00  0.00      MEMB  
ATOM   4608  C24 POPCM  11     -45.470   3.537  10.880  0.00  0.00      MEMB  
ATOM   4609  H4R POPCM  11     -44.964   3.430  11.863  0.00  0.00      MEMB  
ATOM   4610  H4S POPCM  11     -45.073   4.437  10.364  0.00  0.00      MEMB  
ATOM   4611  C25 POPCM  11     -45.046   2.286  10.071  0.00  0.00      MEMB  
ATOM   4612  H5R POPCM  11     -45.770   2.177   9.236  0.00  0.00      MEMB  
ATOM   4613  H5S POPCM  11     -45.264   1.400  10.705  0.00  0.00      MEMB  
ATOM   4614  C26 POPCM  11     -43.715   2.355   9.485  0.00  0.00      MEMB  
ATOM   4615  H6R POPCM  11     -42.951   2.446  10.286  0.00  0.00      MEMB  
ATOM   4616  H6S POPCM  11     -43.553   3.311   8.942  0.00  0.00      MEMB  
ATOM   4617  C27 POPCM  11     -43.482   1.096   8.636  0.00  0.00      MEMB  
ATOM   4618  H7R POPCM  11     -44.325   1.089   7.912  0.00  0.00      MEMB  
ATOM   4619  H7S POPCM  11     -43.510   0.137   9.196  0.00  0.00      MEMB  
ATOM   4620  C28 POPCM  11     -42.134   1.106   7.803  0.00  0.00      MEMB  
ATOM   4621  H8R POPCM  11     -42.218   0.232   7.122  0.00  0.00      MEMB  
ATOM   4622  H8S POPCM  11     -41.368   0.904   8.582  0.00  0.00      MEMB  
ATOM   4623  C29 POPCM  11     -41.817   2.363   7.140  0.00  0.00      MEMB  
ATOM   4624  H91 POPCM  11     -41.363   3.176   7.726  0.00  0.00      MEMB  
ATOM   4625 C210 POPCM  11     -41.612   2.480   5.818  0.00  0.00      MEMB  
ATOM   4626 H101 POPCM  11     -41.450   3.528   5.523  0.00  0.00      MEMB  
ATOM   4627 C211 POPCM  11     -41.731   1.524   4.645  0.00  0.00      MEMB  
ATOM   4628 H11R POPCM  11     -42.298   0.609   4.919  0.00  0.00      MEMB  
ATOM   4629 H11S POPCM  11     -40.741   1.197   4.260  0.00  0.00      MEMB  
ATOM   4630 C212 POPCM  11     -42.637   2.158   3.432  0.00  0.00      MEMB  
ATOM   4631 H12R POPCM  11     -42.192   3.101   3.048  0.00  0.00      MEMB  
ATOM   4632 H12S POPCM  11     -43.637   2.361   3.872  0.00  0.00      MEMB  
ATOM   4633 C213 POPCM  11     -42.784   1.145   2.275  0.00  0.00      MEMB  
ATOM   4634 H13R POPCM  11     -43.818   1.130   1.868  0.00  0.00      MEMB  
ATOM   4635 H13S POPCM  11     -42.503   0.165   2.716  0.00  0.00      MEMB  
ATOM   4636 C214 POPCM  11     -41.976   1.488   1.026  0.00  0.00      MEMB  
ATOM   4637 H14R POPCM  11     -42.459   2.395   0.603  0.00  0.00      MEMB  
ATOM   4638 H14S POPCM  11     -42.172   0.689   0.279  0.00  0.00      MEMB  
ATOM   4639 C215 POPCM  11     -40.479   1.709   1.214  0.00  0.00      MEMB  
ATOM   4640 H15R POPCM  11     -40.208   0.696   1.580  0.00  0.00      MEMB  
ATOM   4641 H15S POPCM  11     -40.250   2.513   1.946  0.00  0.00      MEMB  
ATOM   4642 C216 POPCM  11     -39.818   2.004  -0.163  0.00  0.00      MEMB  
ATOM   4643 H16R POPCM  11     -40.449   1.495  -0.923  0.00  0.00      MEMB  
ATOM   4644 H16S POPCM  11     -38.813   1.531  -0.156  0.00  0.00      MEMB  
ATOM   4645 C217 POPCM  11     -39.787   3.505  -0.425  0.00  0.00      MEMB  
ATOM   4646 H17R POPCM  11     -38.982   3.978   0.177  0.00  0.00      MEMB  
ATOM   4647 H17S POPCM  11     -40.757   4.023  -0.270  0.00  0.00      MEMB  
ATOM   4648 C218 POPCM  11     -39.439   3.863  -1.897  0.00  0.00      MEMB  
ATOM   4649 H18R POPCM  11     -40.313   3.627  -2.541  0.00  0.00      MEMB  
ATOM   4650 H18S POPCM  11     -38.473   3.438  -2.245  0.00  0.00      MEMB  
ATOM   4651 H18T POPCM  11     -39.425   4.973  -1.916  0.00  0.00      MEMB  
ATOM   4652  C33 POPCM  11     -44.653   8.792  12.490  0.00  0.00      MEMB  
ATOM   4653  H3X POPCM  11     -43.820   9.071  13.170  0.00  0.00      MEMB  
ATOM   4654  H3Y POPCM  11     -45.509   9.394  12.863  0.00  0.00      MEMB  
ATOM   4655  C34 POPCM  11     -44.218   9.127  10.997  0.00  0.00      MEMB  
ATOM   4656  H4X POPCM  11     -44.759   8.448  10.304  0.00  0.00      MEMB  
ATOM   4657  H4Y POPCM  11     -43.147   8.846  10.907  0.00  0.00      MEMB  
ATOM   4658  C35 POPCM  11     -44.299  10.593  10.704  0.00  0.00      MEMB  
ATOM   4659  H5X POPCM  11     -43.600  11.101  11.402  0.00  0.00      MEMB  
ATOM   4660  H5Y POPCM  11     -45.279  11.026  10.997  0.00  0.00      MEMB  
ATOM   4661  C36 POPCM  11     -44.095  10.950   9.192  0.00  0.00      MEMB  
ATOM   4662  H6X POPCM  11     -44.678  10.256   8.549  0.00  0.00      MEMB  
ATOM   4663  H6Y POPCM  11     -43.005  10.816   9.026  0.00  0.00      MEMB  
ATOM   4664  C37 POPCM  11     -44.570  12.405   8.872  0.00  0.00      MEMB  
ATOM   4665  H7X POPCM  11     -43.922  13.190   9.317  0.00  0.00      MEMB  
ATOM   4666  H7Y POPCM  11     -45.606  12.429   9.272  0.00  0.00      MEMB  
ATOM   4667  C38 POPCM  11     -44.695  12.806   7.348  0.00  0.00      MEMB  
ATOM   4668  H8X POPCM  11     -45.289  11.983   6.896  0.00  0.00      MEMB  
ATOM   4669  H8Y POPCM  11     -43.687  12.848   6.883  0.00  0.00      MEMB  
ATOM   4670  C39 POPCM  11     -45.421  14.112   7.095  0.00  0.00      MEMB  
ATOM   4671  H9X POPCM  11     -44.947  14.977   7.606  0.00  0.00      MEMB  
ATOM   4672  H9Y POPCM  11     -46.424  13.933   7.537  0.00  0.00      MEMB  
ATOM   4673 C310 POPCM  11     -45.579  14.489   5.566  0.00  0.00      MEMB  
ATOM   4674 H10X POPCM  11     -46.194  15.403   5.423  0.00  0.00      MEMB  
ATOM   4675 H10Y POPCM  11     -46.012  13.703   4.911  0.00  0.00      MEMB  
ATOM   4676 C311 POPCM  11     -44.251  14.658   4.806  0.00  0.00      MEMB  
ATOM   4677 H11X POPCM  11     -44.513  14.602   3.728  0.00  0.00      MEMB  
ATOM   4678 H11Y POPCM  11     -43.442  13.927   5.017  0.00  0.00      MEMB  
ATOM   4679 C312 POPCM  11     -43.540  16.049   5.065  0.00  0.00      MEMB  
ATOM   4680 H12X POPCM  11     -43.217  16.095   6.127  0.00  0.00      MEMB  
ATOM   4681 H12Y POPCM  11     -44.369  16.785   5.000  0.00  0.00      MEMB  
ATOM   4682 C313 POPCM  11     -42.537  16.286   3.922  0.00  0.00      MEMB  
ATOM   4683 H13X POPCM  11     -42.008  17.220   4.211  0.00  0.00      MEMB  
ATOM   4684 H13Y POPCM  11     -42.991  16.393   2.914  0.00  0.00      MEMB  
ATOM   4685 C314 POPCM  11     -41.442  15.287   3.718  0.00  0.00      MEMB  
ATOM   4686 H14X POPCM  11     -41.893  14.320   3.409  0.00  0.00      MEMB  
ATOM   4687 H14Y POPCM  11     -40.892  15.004   4.641  0.00  0.00      MEMB  
ATOM   4688 C315 POPCM  11     -40.376  15.580   2.636  0.00  0.00      MEMB  
ATOM   4689 H15X POPCM  11     -39.783  14.652   2.489  0.00  0.00      MEMB  
ATOM   4690 H15Y POPCM  11     -39.744  16.413   3.011  0.00  0.00      MEMB  
ATOM   4691 C316 POPCM  11     -40.916  15.961   1.264  0.00  0.00      MEMB  
ATOM   4692 H16X POPCM  11     -41.080  17.058   1.207  0.00  0.00      MEMB  
ATOM   4693 H16Y POPCM  11     -41.849  15.390   1.069  0.00  0.00      MEMB  
ATOM   4694 H16Z POPCM  11     -40.140  15.760   0.494  0.00  0.00      MEMB  
ATOM   4695  N   POPCM  12     -19.446  66.371  19.868  0.00  0.00      MEMB  
ATOM   4696  C12 POPCM  12     -19.627  67.702  19.184  0.00  0.00      MEMB  
ATOM   4697 H12A POPCM  12     -18.647  68.151  19.247  0.00  0.00      MEMB  
ATOM   4698 H12B POPCM  12     -20.303  68.323  19.753  0.00  0.00      MEMB  
ATOM   4699  C13 POPCM  12     -20.837  65.707  19.908  0.00  0.00      MEMB  
ATOM   4700 H13A POPCM  12     -21.532  66.271  20.512  0.00  0.00      MEMB  
ATOM   4701 H13B POPCM  12     -21.226  65.697  18.901  0.00  0.00      MEMB  
ATOM   4702 H13C POPCM  12     -20.723  64.683  20.232  0.00  0.00      MEMB  
ATOM   4703  C14 POPCM  12     -18.599  65.358  19.199  0.00  0.00      MEMB  
ATOM   4704 H14A POPCM  12     -18.484  64.490  19.831  0.00  0.00      MEMB  
ATOM   4705 H14B POPCM  12     -19.023  64.944  18.297  0.00  0.00      MEMB  
ATOM   4706 H14C POPCM  12     -17.616  65.681  18.887  0.00  0.00      MEMB  
ATOM   4707  C15 POPCM  12     -18.862  66.564  21.178  0.00  0.00      MEMB  
ATOM   4708 H15A POPCM  12     -18.794  65.607  21.675  0.00  0.00      MEMB  
ATOM   4709 H15B POPCM  12     -19.467  67.255  21.745  0.00  0.00      MEMB  
ATOM   4710 H15C POPCM  12     -17.857  66.957  21.135  0.00  0.00      MEMB  
ATOM   4711  C11 POPCM  12     -20.097  67.769  17.643  0.00  0.00      MEMB  
ATOM   4712 H11A POPCM  12     -19.203  67.591  17.007  0.00  0.00      MEMB  
ATOM   4713 H11B POPCM  12     -20.321  68.842  17.464  0.00  0.00      MEMB  
ATOM   4714  P   POPCM  12     -21.145  65.896  16.171  0.00  0.00      MEMB  
ATOM   4715  O13 POPCM  12     -22.495  65.691  15.632  0.00  0.00      MEMB  
ATOM   4716  O14 POPCM  12     -20.462  64.715  16.733  0.00  0.00      MEMB  
ATOM   4717  O12 POPCM  12     -21.192  66.904  17.378  0.00  0.00      MEMB  
ATOM   4718  O11 POPCM  12     -20.181  66.506  15.084  0.00  0.00      MEMB  
ATOM   4719  C1  POPCM  12     -20.519  67.652  14.332  0.00  0.00      MEMB  
ATOM   4720  HA  POPCM  12     -19.612  68.265  14.143  0.00  0.00      MEMB  
ATOM   4721  HB  POPCM  12     -21.215  68.331  14.869  0.00  0.00      MEMB  
ATOM   4722  C2  POPCM  12     -21.104  67.345  12.903  0.00  0.00      MEMB  
ATOM   4723  HS  POPCM  12     -22.026  66.751  13.082  0.00  0.00      MEMB  
ATOM   4724  O21 POPCM  12     -20.096  66.816  12.019  0.00  0.00      MEMB  
ATOM   4725  C21 POPCM  12     -19.935  65.536  11.782  0.00  0.00      MEMB  
ATOM   4726  O22 POPCM  12     -20.572  64.592  12.261  0.00  0.00      MEMB  
ATOM   4727  C22 POPCM  12     -18.667  65.380  10.892  0.00  0.00      MEMB  
ATOM   4728  H2R POPCM  12     -18.290  64.361  11.126  0.00  0.00      MEMB  
ATOM   4729  H2S POPCM  12     -17.930  66.132  11.245  0.00  0.00      MEMB  
ATOM   4730  C3  POPCM  12     -21.470  68.730  12.246  0.00  0.00      MEMB  
ATOM   4731  HX  POPCM  12     -20.543  69.331  12.363  0.00  0.00      MEMB  
ATOM   4732  HY  POPCM  12     -22.214  69.225  12.906  0.00  0.00      MEMB  
ATOM   4733  O31 POPCM  12     -21.962  68.568  10.852  0.00  0.00      MEMB  
ATOM   4734  C31 POPCM  12     -22.007  69.682  10.117  0.00  0.00      MEMB  
ATOM   4735  O32 POPCM  12     -21.566  70.753  10.489  0.00  0.00      MEMB  
ATOM   4736  C32 POPCM  12     -22.614  69.429   8.732  0.00  0.00      MEMB  
ATOM   4737  H2X POPCM  12     -23.718  69.318   8.693  0.00  0.00      MEMB  
ATOM   4738  H2Y POPCM  12     -22.185  68.553   8.200  0.00  0.00      MEMB  
ATOM   4739  C23 POPCM  12     -18.917  65.476   9.298  0.00  0.00      MEMB  
ATOM   4740  H3R POPCM  12     -19.801  64.835   9.091  0.00  0.00      MEMB  
ATOM   4741  H3S POPCM  12     -18.049  65.006   8.788  0.00  0.00      MEMB  
ATOM   4742  C24 POPCM  12     -18.895  66.948   8.793  0.00  0.00      MEMB  
ATOM   4743  H4R POPCM  12     -18.034  67.565   9.129  0.00  0.00      MEMB  
ATOM   4744  H4S POPCM  12     -19.793  67.456   9.205  0.00  0.00      MEMB  
ATOM   4745  C25 POPCM  12     -19.009  67.025   7.231  0.00  0.00      MEMB  
ATOM   4746  H5R POPCM  12     -19.964  66.511   6.989  0.00  0.00      MEMB  
ATOM   4747  H5S POPCM  12     -18.104  66.616   6.734  0.00  0.00      MEMB  
ATOM   4748  C26 POPCM  12     -18.984  68.440   6.744  0.00  0.00      MEMB  
ATOM   4749  H6R POPCM  12     -17.992  68.925   6.615  0.00  0.00      MEMB  
ATOM   4750  H6S POPCM  12     -19.440  69.229   7.380  0.00  0.00      MEMB  
ATOM   4751  C27 POPCM  12     -19.859  68.512   5.473  0.00  0.00      MEMB  
ATOM   4752  H7R POPCM  12     -20.891  68.190   5.729  0.00  0.00      MEMB  
ATOM   4753  H7S POPCM  12     -19.323  67.901   4.715  0.00  0.00      MEMB  
ATOM   4754  C28 POPCM  12     -19.886  69.965   5.026  0.00  0.00      MEMB  
ATOM   4755  H8R POPCM  12     -18.856  70.320   4.809  0.00  0.00      MEMB  
ATOM   4756  H8S POPCM  12     -20.387  70.487   5.869  0.00  0.00      MEMB  
ATOM   4757  C29 POPCM  12     -20.716  70.011   3.721  0.00  0.00      MEMB  
ATOM   4758  H91 POPCM  12     -21.611  69.400   3.911  0.00  0.00      MEMB  
ATOM   4759 C210 POPCM  12     -20.414  70.504   2.477  0.00  0.00      MEMB  
ATOM   4760 H101 POPCM  12     -21.115  70.475   1.630  0.00  0.00      MEMB  
ATOM   4761 C211 POPCM  12     -19.122  71.024   2.019  0.00  0.00      MEMB  
ATOM   4762 H11R POPCM  12     -18.741  70.522   1.104  0.00  0.00      MEMB  
ATOM   4763 H11S POPCM  12     -18.277  70.881   2.725  0.00  0.00      MEMB  
ATOM   4764 C212 POPCM  12     -19.150  72.390   1.494  0.00  0.00      MEMB  
ATOM   4765 H12R POPCM  12     -19.163  73.102   2.347  0.00  0.00      MEMB  
ATOM   4766 H12S POPCM  12     -20.028  72.713   0.895  0.00  0.00      MEMB  
ATOM   4767 C213 POPCM  12     -17.886  72.833   0.622  0.00  0.00      MEMB  
ATOM   4768 H13R POPCM  12     -17.816  72.243  -0.317  0.00  0.00      MEMB  
ATOM   4769 H13S POPCM  12     -16.989  72.568   1.222  0.00  0.00      MEMB  
ATOM   4770 C214 POPCM  12     -17.854  74.285   0.219  0.00  0.00      MEMB  
ATOM   4771 H14R POPCM  12     -18.073  74.901   1.117  0.00  0.00      MEMB  
ATOM   4772 H14S POPCM  12     -18.596  74.584  -0.552  0.00  0.00      MEMB  
ATOM   4773 C215 POPCM  12     -16.427  74.743  -0.171  0.00  0.00      MEMB  
ATOM   4774 H15R POPCM  12     -16.041  74.131  -1.014  0.00  0.00      MEMB  
ATOM   4775 H15S POPCM  12     -15.927  74.438   0.773  0.00  0.00      MEMB  
ATOM   4776 C216 POPCM  12     -16.395  76.235  -0.501  0.00  0.00      MEMB  
ATOM   4777 H16R POPCM  12     -15.420  76.723  -0.290  0.00  0.00      MEMB  
ATOM   4778 H16S POPCM  12     -17.231  76.787  -0.020  0.00  0.00      MEMB  
ATOM   4779 C217 POPCM  12     -16.517  76.600  -2.040  0.00  0.00      MEMB  
ATOM   4780 H17R POPCM  12     -16.376  77.686  -2.229  0.00  0.00      MEMB  
ATOM   4781 H17S POPCM  12     -17.590  76.402  -2.246  0.00  0.00      MEMB  
ATOM   4782 C218 POPCM  12     -15.656  75.937  -3.159  0.00  0.00      MEMB  
ATOM   4783 H18R POPCM  12     -16.243  76.163  -4.075  0.00  0.00      MEMB  
ATOM   4784 H18S POPCM  12     -15.525  74.835  -3.107  0.00  0.00      MEMB  
ATOM   4785 H18T POPCM  12     -14.626  76.351  -3.108  0.00  0.00      MEMB  
ATOM   4786  C33 POPCM  12     -22.268  70.681   7.886  0.00  0.00      MEMB  
ATOM   4787  H3X POPCM  12     -21.214  70.628   7.538  0.00  0.00      MEMB  
ATOM   4788  H3Y POPCM  12     -22.423  71.619   8.460  0.00  0.00      MEMB  
ATOM   4789  C34 POPCM  12     -23.164  70.739   6.634  0.00  0.00      MEMB  
ATOM   4790  H4X POPCM  12     -24.230  70.523   6.862  0.00  0.00      MEMB  
ATOM   4791  H4Y POPCM  12     -22.843  69.941   5.930  0.00  0.00      MEMB  
ATOM   4792  C35 POPCM  12     -23.149  72.082   5.860  0.00  0.00      MEMB  
ATOM   4793  H5X POPCM  12     -22.164  72.203   5.360  0.00  0.00      MEMB  
ATOM   4794  H5Y POPCM  12     -23.436  72.935   6.511  0.00  0.00      MEMB  
ATOM   4795  C36 POPCM  12     -24.215  72.103   4.735  0.00  0.00      MEMB  
ATOM   4796  H6X POPCM  12     -25.186  72.137   5.275  0.00  0.00      MEMB  
ATOM   4797  H6Y POPCM  12     -24.170  71.126   4.208  0.00  0.00      MEMB  
ATOM   4798  C37 POPCM  12     -24.108  73.287   3.779  0.00  0.00      MEMB  
ATOM   4799  H7X POPCM  12     -23.856  74.225   4.320  0.00  0.00      MEMB  
ATOM   4800  H7Y POPCM  12     -25.065  73.479   3.249  0.00  0.00      MEMB  
ATOM   4801  C38 POPCM  12     -23.103  73.092   2.599  0.00  0.00      MEMB  
ATOM   4802  H8X POPCM  12     -23.352  72.144   2.075  0.00  0.00      MEMB  
ATOM   4803  H8Y POPCM  12     -22.054  73.025   2.961  0.00  0.00      MEMB  
ATOM   4804  C39 POPCM  12     -23.009  74.285   1.633  0.00  0.00      MEMB  
ATOM   4805  H9X POPCM  12     -22.201  74.165   0.881  0.00  0.00      MEMB  
ATOM   4806  H9Y POPCM  12     -22.574  75.064   2.296  0.00  0.00      MEMB  
ATOM   4807 C310 POPCM  12     -24.314  74.784   0.876  0.00  0.00      MEMB  
ATOM   4808 H10X POPCM  12     -24.020  75.684   0.296  0.00  0.00      MEMB  
ATOM   4809 H10Y POPCM  12     -25.076  75.017   1.650  0.00  0.00      MEMB  
ATOM   4810 C311 POPCM  12     -24.827  73.625  -0.008  0.00  0.00      MEMB  
ATOM   4811 H11X POPCM  12     -24.999  72.761   0.668  0.00  0.00      MEMB  
ATOM   4812 H11Y POPCM  12     -24.073  73.307  -0.759  0.00  0.00      MEMB  
ATOM   4813 C312 POPCM  12     -26.152  73.849  -0.626  0.00  0.00      MEMB  
ATOM   4814 H12X POPCM  12     -26.006  74.461  -1.541  0.00  0.00      MEMB  
ATOM   4815 H12Y POPCM  12     -26.850  74.372   0.063  0.00  0.00      MEMB  
ATOM   4816 C313 POPCM  12     -26.789  72.620  -1.148  0.00  0.00      MEMB  
ATOM   4817 H13X POPCM  12     -27.206  71.998  -0.327  0.00  0.00      MEMB  
ATOM   4818 H13Y POPCM  12     -26.014  72.080  -1.732  0.00  0.00      MEMB  
ATOM   4819 C314 POPCM  12     -27.863  72.903  -2.221  0.00  0.00      MEMB  
ATOM   4820 H14X POPCM  12     -27.792  72.016  -2.886  0.00  0.00      MEMB  
ATOM   4821 H14Y POPCM  12     -27.673  73.812  -2.831  0.00  0.00      MEMB  
ATOM   4822 C315 POPCM  12     -29.294  72.915  -1.665  0.00  0.00      MEMB  
ATOM   4823 H15X POPCM  12     -29.244  73.613  -0.802  0.00  0.00      MEMB  
ATOM   4824 H15Y POPCM  12     -29.563  71.910  -1.273  0.00  0.00      MEMB  
ATOM   4825 C316 POPCM  12     -30.173  73.493  -2.749  0.00  0.00      MEMB  
ATOM   4826 H16X POPCM  12     -29.703  74.480  -2.945  0.00  0.00      MEMB  
ATOM   4827 H16Y POPCM  12     -31.188  73.656  -2.328  0.00  0.00      MEMB  
ATOM   4828 H16Z POPCM  12     -30.262  72.761  -3.581  0.00  0.00      MEMB  
ATOM   4829  N   POPCM  13     -39.186  20.824  20.498  0.00  0.00      MEMB  
ATOM   4830  C12 POPCM  13     -40.184  21.502  21.497  0.00  0.00      MEMB  
ATOM   4831 H12A POPCM  13     -39.888  21.317  22.520  0.00  0.00      MEMB  
ATOM   4832 H12B POPCM  13     -41.147  21.015  21.455  0.00  0.00      MEMB  
ATOM   4833  C13 POPCM  13     -38.025  21.699  20.213  0.00  0.00      MEMB  
ATOM   4834 H13A POPCM  13     -37.383  21.138  19.550  0.00  0.00      MEMB  
ATOM   4835 H13B POPCM  13     -38.323  22.616  19.725  0.00  0.00      MEMB  
ATOM   4836 H13C POPCM  13     -37.569  22.017  21.139  0.00  0.00      MEMB  
ATOM   4837  C14 POPCM  13     -38.858  19.482  21.049  0.00  0.00      MEMB  
ATOM   4838 H14A POPCM  13     -39.741  18.878  21.200  0.00  0.00      MEMB  
ATOM   4839 H14B POPCM  13     -38.106  18.965  20.472  0.00  0.00      MEMB  
ATOM   4840 H14C POPCM  13     -38.336  19.549  21.992  0.00  0.00      MEMB  
ATOM   4841  C15 POPCM  13     -39.888  20.679  19.181  0.00  0.00      MEMB  
ATOM   4842 H15A POPCM  13     -40.298  21.570  18.730  0.00  0.00      MEMB  
ATOM   4843 H15B POPCM  13     -40.723  20.044  19.440  0.00  0.00      MEMB  
ATOM   4844 H15C POPCM  13     -39.284  20.131  18.472  0.00  0.00      MEMB  
ATOM   4845  C11 POPCM  13     -40.552  22.944  21.158  0.00  0.00      MEMB  
ATOM   4846 H11A POPCM  13     -39.607  23.528  21.179  0.00  0.00      MEMB  
ATOM   4847 H11B POPCM  13     -41.216  23.259  21.991  0.00  0.00      MEMB  
ATOM   4848  P   POPCM  13     -42.014  24.379  19.463  0.00  0.00      MEMB  
ATOM   4849  O13 POPCM  13     -41.416  25.605  19.982  0.00  0.00      MEMB  
ATOM   4850  O14 POPCM  13     -43.431  24.137  19.862  0.00  0.00      MEMB  
ATOM   4851  O12 POPCM  13     -41.134  23.148  19.859  0.00  0.00      MEMB  
ATOM   4852  O11 POPCM  13     -41.938  24.488  17.937  0.00  0.00      MEMB  
ATOM   4853  C1  POPCM  13     -42.357  23.319  17.212  0.00  0.00      MEMB  
ATOM   4854  HA  POPCM  13     -43.316  22.974  17.654  0.00  0.00      MEMB  
ATOM   4855  HB  POPCM  13     -41.553  22.555  17.277  0.00  0.00      MEMB  
ATOM   4856  C2  POPCM  13     -42.619  23.632  15.701  0.00  0.00      MEMB  
ATOM   4857  HS  POPCM  13     -43.037  22.696  15.274  0.00  0.00      MEMB  
ATOM   4858  O21 POPCM  13     -41.394  23.889  15.033  0.00  0.00      MEMB  
ATOM   4859  C21 POPCM  13     -41.373  23.773  13.808  0.00  0.00      MEMB  
ATOM   4860  O22 POPCM  13     -42.163  23.300  13.066  0.00  0.00      MEMB  
ATOM   4861  C22 POPCM  13     -40.143  24.532  13.203  0.00  0.00      MEMB  
ATOM   4862  H2R POPCM  13     -39.202  23.975  13.403  0.00  0.00      MEMB  
ATOM   4863  H2S POPCM  13     -40.148  25.520  13.711  0.00  0.00      MEMB  
ATOM   4864  C3  POPCM  13     -43.609  24.806  15.594  0.00  0.00      MEMB  
ATOM   4865  HX  POPCM  13     -43.175  25.721  16.052  0.00  0.00      MEMB  
ATOM   4866  HY  POPCM  13     -44.515  24.613  16.206  0.00  0.00      MEMB  
ATOM   4867  O31 POPCM  13     -43.966  25.205  14.192  0.00  0.00      MEMB  
ATOM   4868  C31 POPCM  13     -44.944  24.449  13.733  0.00  0.00      MEMB  
ATOM   4869  O32 POPCM  13     -45.437  23.443  14.210  0.00  0.00      MEMB  
ATOM   4870  C32 POPCM  13     -45.507  25.189  12.458  0.00  0.00      MEMB  
ATOM   4871  H2X POPCM  13     -45.042  26.186  12.308  0.00  0.00      MEMB  
ATOM   4872  H2Y POPCM  13     -46.605  25.174  12.628  0.00  0.00      MEMB  
ATOM   4873  C23 POPCM  13     -40.366  24.810  11.751  0.00  0.00      MEMB  
ATOM   4874  H3R POPCM  13     -41.173  25.572  11.693  0.00  0.00      MEMB  
ATOM   4875  H3S POPCM  13     -40.511  23.951  11.061  0.00  0.00      MEMB  
ATOM   4876  C24 POPCM  13     -39.166  25.437  10.957  0.00  0.00      MEMB  
ATOM   4877  H4R POPCM  13     -38.272  24.778  10.918  0.00  0.00      MEMB  
ATOM   4878  H4S POPCM  13     -38.769  26.437  11.234  0.00  0.00      MEMB  
ATOM   4879  C25 POPCM  13     -39.686  25.765   9.546  0.00  0.00      MEMB  
ATOM   4880  H5R POPCM  13     -40.653  26.300   9.659  0.00  0.00      MEMB  
ATOM   4881  H5S POPCM  13     -39.936  24.818   9.022  0.00  0.00      MEMB  
ATOM   4882  C26 POPCM  13     -38.749  26.583   8.611  0.00  0.00      MEMB  
ATOM   4883  H6R POPCM  13     -38.838  27.650   8.905  0.00  0.00      MEMB  
ATOM   4884  H6S POPCM  13     -39.313  26.506   7.657  0.00  0.00      MEMB  
ATOM   4885  C27 POPCM  13     -37.334  25.926   8.423  0.00  0.00      MEMB  
ATOM   4886  H7R POPCM  13     -37.575  24.898   8.078  0.00  0.00      MEMB  
ATOM   4887  H7S POPCM  13     -36.724  25.710   9.326  0.00  0.00      MEMB  
ATOM   4888  C28 POPCM  13     -36.516  26.613   7.343  0.00  0.00      MEMB  
ATOM   4889  H8R POPCM  13     -36.189  27.599   7.738  0.00  0.00      MEMB  
ATOM   4890  H8S POPCM  13     -37.217  26.847   6.513  0.00  0.00      MEMB  
ATOM   4891  C29 POPCM  13     -35.331  25.746   6.924  0.00  0.00      MEMB  
ATOM   4892  H91 POPCM  13     -34.992  25.068   7.721  0.00  0.00      MEMB  
ATOM   4893 C210 POPCM  13     -34.618  25.780   5.772  0.00  0.00      MEMB  
ATOM   4894 H101 POPCM  13     -33.913  24.960   5.567  0.00  0.00      MEMB  
ATOM   4895 C211 POPCM  13     -34.676  26.823   4.738  0.00  0.00      MEMB  
ATOM   4896 H11R POPCM  13     -33.731  27.400   4.646  0.00  0.00      MEMB  
ATOM   4897 H11S POPCM  13     -35.472  27.558   4.983  0.00  0.00      MEMB  
ATOM   4898 C212 POPCM  13     -35.025  26.189   3.406  0.00  0.00      MEMB  
ATOM   4899 H12R POPCM  13     -34.395  25.289   3.238  0.00  0.00      MEMB  
ATOM   4900 H12S POPCM  13     -34.777  26.792   2.507  0.00  0.00      MEMB  
ATOM   4901 C213 POPCM  13     -36.549  25.768   3.398  0.00  0.00      MEMB  
ATOM   4902 H13R POPCM  13     -37.238  26.606   3.639  0.00  0.00      MEMB  
ATOM   4903 H13S POPCM  13     -36.692  25.050   4.233  0.00  0.00      MEMB  
ATOM   4904 C214 POPCM  13     -37.109  25.356   2.017  0.00  0.00      MEMB  
ATOM   4905 H14R POPCM  13     -37.026  26.243   1.353  0.00  0.00      MEMB  
ATOM   4906 H14S POPCM  13     -38.196  25.144   2.104  0.00  0.00      MEMB  
ATOM   4907 C215 POPCM  13     -36.368  24.217   1.306  0.00  0.00      MEMB  
ATOM   4908 H15R POPCM  13     -36.223  23.380   2.022  0.00  0.00      MEMB  
ATOM   4909 H15S POPCM  13     -35.369  24.542   0.946  0.00  0.00      MEMB  
ATOM   4910 C216 POPCM  13     -36.956  23.738  -0.027  0.00  0.00      MEMB  
ATOM   4911 H16R POPCM  13     -37.337  24.608  -0.603  0.00  0.00      MEMB  
ATOM   4912 H16S POPCM  13     -37.862  23.200   0.324  0.00  0.00      MEMB  
ATOM   4913 C217 POPCM  13     -35.970  22.912  -0.893  0.00  0.00      MEMB  
ATOM   4914 H17R POPCM  13     -35.611  22.053  -0.288  0.00  0.00      MEMB  
ATOM   4915 H17S POPCM  13     -35.004  23.407  -1.130  0.00  0.00      MEMB  
ATOM   4916 C218 POPCM  13     -36.580  22.459  -2.199  0.00  0.00      MEMB  
ATOM   4917 H18R POPCM  13     -37.316  23.167  -2.635  0.00  0.00      MEMB  
ATOM   4918 H18S POPCM  13     -37.153  21.512  -2.097  0.00  0.00      MEMB  
ATOM   4919 H18T POPCM  13     -35.812  22.352  -2.995  0.00  0.00      MEMB  
ATOM   4920  C33 POPCM  13     -45.331  24.220  11.307  0.00  0.00      MEMB  
ATOM   4921  H3X POPCM  13     -46.228  23.581  11.159  0.00  0.00      MEMB  
ATOM   4922  H3Y POPCM  13     -44.458  23.546  11.439  0.00  0.00      MEMB  
ATOM   4923  C34 POPCM  13     -44.905  25.011  10.057  0.00  0.00      MEMB  
ATOM   4924  H4X POPCM  13     -43.892  25.461  10.135  0.00  0.00      MEMB  
ATOM   4925  H4Y POPCM  13     -45.499  25.949  10.080  0.00  0.00      MEMB  
ATOM   4926  C35 POPCM  13     -45.141  24.130   8.800  0.00  0.00      MEMB  
ATOM   4927  H5X POPCM  13     -46.191  23.768   8.795  0.00  0.00      MEMB  
ATOM   4928  H5Y POPCM  13     -44.381  23.319   8.827  0.00  0.00      MEMB  
ATOM   4929  C36 POPCM  13     -44.936  24.817   7.410  0.00  0.00      MEMB  
ATOM   4930  H6X POPCM  13     -44.058  25.490   7.512  0.00  0.00      MEMB  
ATOM   4931  H6Y POPCM  13     -45.802  25.497   7.259  0.00  0.00      MEMB  
ATOM   4932  C37 POPCM  13     -44.850  23.934   6.212  0.00  0.00      MEMB  
ATOM   4933  H7X POPCM  13     -45.725  23.253   6.146  0.00  0.00      MEMB  
ATOM   4934  H7Y POPCM  13     -43.875  23.403   6.200  0.00  0.00      MEMB  
ATOM   4935  C38 POPCM  13     -44.847  24.720   4.861  0.00  0.00      MEMB  
ATOM   4936  H8X POPCM  13     -44.039  25.463   4.689  0.00  0.00      MEMB  
ATOM   4937  H8Y POPCM  13     -45.832  25.228   4.939  0.00  0.00      MEMB  
ATOM   4938  C39 POPCM  13     -44.904  23.677   3.763  0.00  0.00      MEMB  
ATOM   4939  H9X POPCM  13     -45.319  22.701   4.095  0.00  0.00      MEMB  
ATOM   4940  H9Y POPCM  13     -43.880  23.389   3.441  0.00  0.00      MEMB  
ATOM   4941 C310 POPCM  13     -45.685  24.274   2.575  0.00  0.00      MEMB  
ATOM   4942 H10X POPCM  13     -45.228  25.254   2.322  0.00  0.00      MEMB  
ATOM   4943 H10Y POPCM  13     -46.762  24.419   2.808  0.00  0.00      MEMB  
ATOM   4944 C311 POPCM  13     -45.655  23.339   1.328  0.00  0.00      MEMB  
ATOM   4945 H11X POPCM  13     -46.265  22.417   1.444  0.00  0.00      MEMB  
ATOM   4946 H11Y POPCM  13     -44.617  22.948   1.264  0.00  0.00      MEMB  
ATOM   4947 C312 POPCM  13     -45.970  24.015   0.028  0.00  0.00      MEMB  
ATOM   4948 H12X POPCM  13     -45.209  24.779  -0.238  0.00  0.00      MEMB  
ATOM   4949 H12Y POPCM  13     -47.006  24.388   0.181  0.00  0.00      MEMB  
ATOM   4950 C313 POPCM  13     -46.121  23.065  -1.204  0.00  0.00      MEMB  
ATOM   4951 H13X POPCM  13     -46.742  23.475  -2.029  0.00  0.00      MEMB  
ATOM   4952 H13Y POPCM  13     -46.558  22.082  -0.927  0.00  0.00      MEMB  
ATOM   4953 C314 POPCM  13     -44.791  22.637  -1.763  0.00  0.00      MEMB  
ATOM   4954 H14X POPCM  13     -44.315  21.990  -0.996  0.00  0.00      MEMB  
ATOM   4955 H14Y POPCM  13     -44.204  23.580  -1.809  0.00  0.00      MEMB  
ATOM   4956 C315 POPCM  13     -44.770  21.932  -3.083  0.00  0.00      MEMB  
ATOM   4957 H15X POPCM  13     -45.722  21.360  -3.049  0.00  0.00      MEMB  
ATOM   4958 H15Y POPCM  13     -43.962  21.188  -3.249  0.00  0.00      MEMB  
ATOM   4959 C316 POPCM  13     -44.991  22.851  -4.239  0.00  0.00      MEMB  
ATOM   4960 H16X POPCM  13     -44.534  23.856  -4.117  0.00  0.00      MEMB  
ATOM   4961 H16Y POPCM  13     -46.079  22.968  -4.429  0.00  0.00      MEMB  
ATOM   4962 H16Z POPCM  13     -44.506  22.383  -5.122  0.00  0.00      MEMB  
ATOM   4963  N   POPCM  14      22.245   2.737  24.109  0.00  0.00      MEMB  
ATOM   4964  C12 POPCM  14      21.720   2.051  22.853  0.00  0.00      MEMB  
ATOM   4965 H12A POPCM  14      21.519   2.809  22.110  0.00  0.00      MEMB  
ATOM   4966 H12B POPCM  14      20.762   1.683  23.191  0.00  0.00      MEMB  
ATOM   4967  C13 POPCM  14      23.676   3.186  23.992  0.00  0.00      MEMB  
ATOM   4968 H13A POPCM  14      24.182   3.131  24.945  0.00  0.00      MEMB  
ATOM   4969 H13B POPCM  14      24.195   2.467  23.377  0.00  0.00      MEMB  
ATOM   4970 H13C POPCM  14      23.854   4.149  23.535  0.00  0.00      MEMB  
ATOM   4971  C14 POPCM  14      21.343   3.841  24.542  0.00  0.00      MEMB  
ATOM   4972 H14A POPCM  14      21.522   4.325  25.491  0.00  0.00      MEMB  
ATOM   4973 H14B POPCM  14      21.324   4.564  23.740  0.00  0.00      MEMB  
ATOM   4974 H14C POPCM  14      20.364   3.396  24.641  0.00  0.00      MEMB  
ATOM   4975  C15 POPCM  14      22.316   1.719  25.139  0.00  0.00      MEMB  
ATOM   4976 H15A POPCM  14      22.999   0.936  24.845  0.00  0.00      MEMB  
ATOM   4977 H15B POPCM  14      21.354   1.235  25.223  0.00  0.00      MEMB  
ATOM   4978 H15C POPCM  14      22.700   2.093  26.077  0.00  0.00      MEMB  
ATOM   4979  C11 POPCM  14      22.668   0.912  22.146  0.00  0.00      MEMB  
ATOM   4980 H11A POPCM  14      23.748   1.169  22.103  0.00  0.00      MEMB  
ATOM   4981 H11B POPCM  14      22.347   0.739  21.096  0.00  0.00      MEMB  
ATOM   4982  P   POPCM  14      23.523  -1.501  22.865  0.00  0.00      MEMB  
ATOM   4983  O13 POPCM  14      23.593  -2.114  24.230  0.00  0.00      MEMB  
ATOM   4984  O14 POPCM  14      24.848  -1.138  22.321  0.00  0.00      MEMB  
ATOM   4985  O12 POPCM  14      22.564  -0.248  22.982  0.00  0.00      MEMB  
ATOM   4986  O11 POPCM  14      22.752  -2.532  21.991  0.00  0.00      MEMB  
ATOM   4987  C1  POPCM  14      21.857  -2.211  20.943  0.00  0.00      MEMB  
ATOM   4988  HA  POPCM  14      22.248  -2.685  20.017  0.00  0.00      MEMB  
ATOM   4989  HB  POPCM  14      21.873  -1.121  20.730  0.00  0.00      MEMB  
ATOM   4990  C2  POPCM  14      20.380  -2.689  21.224  0.00  0.00      MEMB  
ATOM   4991  HS  POPCM  14      20.341  -2.706  22.334  0.00  0.00      MEMB  
ATOM   4992  O21 POPCM  14      20.221  -3.974  20.702  0.00  0.00      MEMB  
ATOM   4993  C21 POPCM  14      19.229  -4.620  21.183  0.00  0.00      MEMB  
ATOM   4994  O22 POPCM  14      18.444  -4.206  22.029  0.00  0.00      MEMB  
ATOM   4995  C22 POPCM  14      19.187  -6.090  20.661  0.00  0.00      MEMB  
ATOM   4996  H2R POPCM  14      18.259  -6.158  20.054  0.00  0.00      MEMB  
ATOM   4997  H2S POPCM  14      18.962  -6.780  21.503  0.00  0.00      MEMB  
ATOM   4998  C3  POPCM  14      19.372  -1.746  20.676  0.00  0.00      MEMB  
ATOM   4999  HX  POPCM  14      19.427  -0.757  21.180  0.00  0.00      MEMB  
ATOM   5000  HY  POPCM  14      18.349  -2.176  20.718  0.00  0.00      MEMB  
ATOM   5001  O31 POPCM  14      19.699  -1.480  19.330  0.00  0.00      MEMB  
ATOM   5002  C31 POPCM  14      19.131  -1.979  18.262  0.00  0.00      MEMB  
ATOM   5003  O32 POPCM  14      18.095  -2.604  18.252  0.00  0.00      MEMB  
ATOM   5004  C32 POPCM  14      20.031  -1.694  17.083  0.00  0.00      MEMB  
ATOM   5005  H2X POPCM  14      20.926  -2.323  17.276  0.00  0.00      MEMB  
ATOM   5006  H2Y POPCM  14      20.178  -0.595  17.010  0.00  0.00      MEMB  
ATOM   5007  C23 POPCM  14      20.345  -6.550  19.799  0.00  0.00      MEMB  
ATOM   5008  H3R POPCM  14      21.155  -6.693  20.545  0.00  0.00      MEMB  
ATOM   5009  H3S POPCM  14      20.612  -5.782  19.042  0.00  0.00      MEMB  
ATOM   5010  C24 POPCM  14      20.067  -7.821  18.982  0.00  0.00      MEMB  
ATOM   5011  H4R POPCM  14      19.475  -7.527  18.089  0.00  0.00      MEMB  
ATOM   5012  H4S POPCM  14      19.608  -8.655  19.555  0.00  0.00      MEMB  
ATOM   5013  C25 POPCM  14      21.341  -8.551  18.507  0.00  0.00      MEMB  
ATOM   5014  H5R POPCM  14      21.800  -9.143  19.327  0.00  0.00      MEMB  
ATOM   5015  H5S POPCM  14      22.047  -7.788  18.116  0.00  0.00      MEMB  
ATOM   5016  C26 POPCM  14      21.135  -9.540  17.332  0.00  0.00      MEMB  
ATOM   5017  H6R POPCM  14      20.746  -9.171  16.359  0.00  0.00      MEMB  
ATOM   5018  H6S POPCM  14      20.449 -10.338  17.689  0.00  0.00      MEMB  
ATOM   5019  C27 POPCM  14      22.456 -10.268  16.978  0.00  0.00      MEMB  
ATOM   5020  H7R POPCM  14      22.936 -10.616  17.917  0.00  0.00      MEMB  
ATOM   5021  H7S POPCM  14      23.071  -9.461  16.526  0.00  0.00      MEMB  
ATOM   5022  C28 POPCM  14      22.327 -11.393  16.086  0.00  0.00      MEMB  
ATOM   5023  H8R POPCM  14      21.910 -11.057  15.112  0.00  0.00      MEMB  
ATOM   5024  H8S POPCM  14      21.624 -12.154  16.487  0.00  0.00      MEMB  
ATOM   5025  C29 POPCM  14      23.657 -12.068  15.840  0.00  0.00      MEMB  
ATOM   5026  H91 POPCM  14      24.290 -12.319  16.704  0.00  0.00      MEMB  
ATOM   5027 C210 POPCM  14      24.339 -12.358  14.721  0.00  0.00      MEMB  
ATOM   5028 H101 POPCM  14      25.336 -12.798  14.869  0.00  0.00      MEMB  
ATOM   5029 C211 POPCM  14      23.763 -12.429  13.311  0.00  0.00      MEMB  
ATOM   5030 H11R POPCM  14      22.656 -12.332  13.315  0.00  0.00      MEMB  
ATOM   5031 H11S POPCM  14      23.918 -13.455  12.915  0.00  0.00      MEMB  
ATOM   5032 C212 POPCM  14      24.472 -11.386  12.470  0.00  0.00      MEMB  
ATOM   5033 H12R POPCM  14      24.086 -11.347  11.429  0.00  0.00      MEMB  
ATOM   5034 H12S POPCM  14      25.547 -11.666  12.475  0.00  0.00      MEMB  
ATOM   5035 C213 POPCM  14      24.480  -9.906  13.018  0.00  0.00      MEMB  
ATOM   5036 H13R POPCM  14      25.040  -9.835  13.975  0.00  0.00      MEMB  
ATOM   5037 H13S POPCM  14      23.459  -9.587  13.319  0.00  0.00      MEMB  
ATOM   5038 C214 POPCM  14      25.173  -8.914  12.070  0.00  0.00      MEMB  
ATOM   5039 H14R POPCM  14      26.190  -9.326  12.244  0.00  0.00      MEMB  
ATOM   5040 H14S POPCM  14      25.115  -7.853  12.397  0.00  0.00      MEMB  
ATOM   5041 C215 POPCM  14      24.814  -8.964  10.577  0.00  0.00      MEMB  
ATOM   5042 H15R POPCM  14      25.126  -9.873  10.020  0.00  0.00      MEMB  
ATOM   5043 H15S POPCM  14      25.392  -8.171  10.054  0.00  0.00      MEMB  
ATOM   5044 C216 POPCM  14      23.302  -8.899  10.256  0.00  0.00      MEMB  
ATOM   5045 H16R POPCM  14      22.799  -8.075  10.807  0.00  0.00      MEMB  
ATOM   5046 H16S POPCM  14      22.828  -9.820  10.657  0.00  0.00      MEMB  
ATOM   5047 C217 POPCM  14      22.796  -8.822   8.789  0.00  0.00      MEMB  
ATOM   5048 H17R POPCM  14      21.703  -8.976   8.913  0.00  0.00      MEMB  
ATOM   5049 H17S POPCM  14      23.230  -9.604   8.130  0.00  0.00      MEMB  
ATOM   5050 C218 POPCM  14      23.047  -7.494   8.203  0.00  0.00      MEMB  
ATOM   5051 H18R POPCM  14      22.609  -7.452   7.183  0.00  0.00      MEMB  
ATOM   5052 H18S POPCM  14      24.137  -7.281   8.238  0.00  0.00      MEMB  
ATOM   5053 H18T POPCM  14      22.650  -6.667   8.830  0.00  0.00      MEMB  
ATOM   5054  C33 POPCM  14      19.367  -2.160  15.681  0.00  0.00      MEMB  
ATOM   5055  H3X POPCM  14      18.850  -3.140  15.598  0.00  0.00      MEMB  
ATOM   5056  H3Y POPCM  14      20.221  -2.253  14.977  0.00  0.00      MEMB  
ATOM   5057  C34 POPCM  14      18.412  -1.052  15.275  0.00  0.00      MEMB  
ATOM   5058  H4X POPCM  14      18.939  -0.076  15.331  0.00  0.00      MEMB  
ATOM   5059  H4Y POPCM  14      17.607  -0.897  16.024  0.00  0.00      MEMB  
ATOM   5060  C35 POPCM  14      17.869  -1.045  13.802  0.00  0.00      MEMB  
ATOM   5061  H5X POPCM  14      17.387  -0.056  13.644  0.00  0.00      MEMB  
ATOM   5062  H5Y POPCM  14      17.117  -1.860  13.727  0.00  0.00      MEMB
[truncated: 16,604,304 more chars]
