# Supplementary material for: Planar aggregation of the influenza viral fusion peptide alters membrane structure and hydration, promoting poration
Source: Nat Commun. 2022 Dec 5;13:7336. doi: 10.1038/s41467-022-34576-z (PMC9722698; doi:10.1038/s41467-022-34576-z)
Supplement: Supplementary file 3 — Supplementary Data 1 [file 41467_2022_34576_MOESM3_ESM.zip › PDBs/chol_10FP_initial.pdb]

REMARK  GENERATED BY CHARMM-GUI (HTTP://WWW.CHARMM-GUI.ORG) V3.1 ON SEP, 26. 2020. JOB
REMARK  ASSEMBLE PREVIOUSLY GENERATED COMPONENTS (LIPID BILAYER, PROTEIN, PORE WATER, 
REMARK   DATE:     9/26/20     14:11: 3      CREATED BY USER: apache                  
ATOM      1  N   GLY     1      38.690  30.915  14.710  1.00  0.00      FP1 
ATOM      2  HT1 GLY     1      38.869  30.154  15.396  1.00  0.00      FP1 
ATOM      3  HT2 GLY     1      37.676  31.147  14.706  1.00  0.00      FP1 
ATOM      4  HT3 GLY     1      39.237  31.759  14.977  1.00  0.00      FP1 
ATOM      5  CA  GLY     1      39.106  30.462  13.339  1.00  0.00      FP1 
ATOM      6  HA1 GLY     1      38.802  29.430  13.250  1.00  0.00      FP1 
ATOM      7  HA2 GLY     1      40.182  30.543  13.301  1.00  0.00      FP1 
ATOM      8  C   GLY     1      38.536  31.222  12.167  1.00  0.00      FP1 
ATOM      9  O   GLY     1      37.621  32.029  12.398  1.00  0.00      FP1 
ATOM     10  N   LEU     2      38.957  30.996  10.895  1.00  0.00      FP1 
ATOM     11  HN  LEU     2      39.694  30.362  10.676  1.00  0.00      FP1 
ATOM     12  CA  LEU     2      38.320  31.703   9.748  1.00  0.00      FP1 
ATOM     13  HA  LEU     2      38.415  32.770   9.884  1.00  0.00      FP1 
ATOM     14  CB  LEU     2      39.116  31.201   8.465  1.00  0.00      FP1 
ATOM     15  HB1 LEU     2      38.842  30.138   8.310  1.00  0.00      FP1 
ATOM     16  HB2 LEU     2      40.196  31.266   8.708  1.00  0.00      FP1 
ATOM     17  CG  LEU     2      38.915  31.918   7.118  1.00  0.00      FP1 
ATOM     18  HG  LEU     2      37.923  31.634   6.708  1.00  0.00      FP1 
ATOM     19  CD1 LEU     2      38.982  33.496   7.237  1.00  0.00      FP1 
ATOM     20 HD11 LEU     2      39.973  33.808   7.632  1.00  0.00      FP1 
ATOM     21 HD12 LEU     2      38.194  33.857   7.932  1.00  0.00      FP1 
ATOM     22 HD13 LEU     2      38.838  33.957   6.237  1.00  0.00      FP1 
ATOM     23  CD2 LEU     2      39.889  31.271   6.046  1.00  0.00      FP1 
ATOM     24 HD21 LEU     2      39.663  30.190   5.928  1.00  0.00      FP1 
ATOM     25 HD22 LEU     2      40.943  31.379   6.379  1.00  0.00      FP1 
ATOM     26 HD23 LEU     2      39.754  31.771   5.063  1.00  0.00      FP1 
ATOM     27  C   LEU     2      36.826  31.402   9.578  1.00  0.00      FP1 
ATOM     28  O   LEU     2      35.939  32.328   9.493  1.00  0.00      FP1 
ATOM     29  N   PHE     3      36.377  30.115   9.582  1.00  0.00      FP1 
ATOM     30  HN  PHE     3      37.007  29.343   9.573  1.00  0.00      FP1 
ATOM     31  CA  PHE     3      34.971  29.772   9.599  1.00  0.00      FP1 
ATOM     32  HA  PHE     3      34.484  30.279   8.779  1.00  0.00      FP1 
ATOM     33  CB  PHE     3      34.834  28.279   9.460  1.00  0.00      FP1 
ATOM     34  HB1 PHE     3      33.763  28.030   9.300  1.00  0.00      FP1 
ATOM     35  HB2 PHE     3      35.204  27.797  10.390  1.00  0.00      FP1 
ATOM     36  CG  PHE     3      35.592  27.671   8.328  1.00  0.00      FP1 
ATOM     37  CD1 PHE     3      36.729  26.918   8.561  1.00  0.00      FP1 
ATOM     38  HD1 PHE     3      37.164  26.895   9.549  1.00  0.00      FP1 
ATOM     39  CE1 PHE     3      37.315  26.192   7.534  1.00  0.00      FP1 
ATOM     40  HE1 PHE     3      38.141  25.525   7.733  1.00  0.00      FP1 
ATOM     41  CZ  PHE     3      36.814  26.342   6.234  1.00  0.00      FP1 
ATOM     42  HZ  PHE     3      37.322  25.912   5.384  1.00  0.00      FP1 
ATOM     43  CD2 PHE     3      35.030  27.794   7.023  1.00  0.00      FP1 
ATOM     44  HD2 PHE     3      34.182  28.432   6.825  1.00  0.00      FP1 
ATOM     45  CE2 PHE     3      35.603  27.088   6.077  1.00  0.00      FP1 
ATOM     46  HE2 PHE     3      35.126  27.069   5.109  1.00  0.00      FP1 
ATOM     47  C   PHE     3      34.085  30.321  10.743  1.00  0.00      FP1 
ATOM     48  O   PHE     3      32.966  30.857  10.480  1.00  0.00      FP1 
ATOM     49  N   GLY     4      34.687  30.371  11.949  1.00  0.00      FP1 
ATOM     50  HN  GLY     4      35.601  29.992  12.059  1.00  0.00      FP1 
ATOM     51  CA  GLY     4      34.144  30.934  13.163  1.00  0.00      FP1 
ATOM     52  HA1 GLY     4      34.843  30.760  13.968  1.00  0.00      FP1 
ATOM     53  HA2 GLY     4      33.202  30.452  13.377  1.00  0.00      FP1 
ATOM     54  C   GLY     4      33.933  32.398  12.985  1.00  0.00      FP1 
ATOM     55  O   GLY     4      32.946  32.905  13.487  1.00  0.00      FP1 
ATOM     56  N   ALA     5      34.783  33.195  12.342  1.00  0.00      FP1 
ATOM     57  HN  ALA     5      35.659  32.856  12.010  1.00  0.00      FP1 
ATOM     58  CA  ALA     5      34.513  34.625  12.067  1.00  0.00      FP1 
ATOM     59  HA  ALA     5      34.085  35.094  12.940  1.00  0.00      FP1 
ATOM     60  CB  ALA     5      35.892  35.180  11.738  1.00  0.00      FP1 
ATOM     61  HB1 ALA     5      36.238  34.787  10.758  1.00  0.00      FP1 
ATOM     62  HB2 ALA     5      36.619  34.874  12.520  1.00  0.00      FP1 
ATOM     63  HB3 ALA     5      35.850  36.289  11.680  1.00  0.00      FP1 
ATOM     64  C   ALA     5      33.508  34.921  10.997  1.00  0.00      FP1 
ATOM     65  O   ALA     5      32.714  35.860  11.135  1.00  0.00      FP1 
ATOM     66  N   ILE     6      33.451  34.100   9.939  1.00  0.00      FP1 
ATOM     67  HN  ILE     6      34.139  33.394   9.793  1.00  0.00      FP1 
ATOM     68  CA  ILE     6      32.379  34.167   8.909  1.00  0.00      FP1 
ATOM     69  HA  ILE     6      32.206  35.204   8.663  1.00  0.00      FP1 
ATOM     70  CB  ILE     6      32.819  33.393   7.685  1.00  0.00      FP1 
ATOM     71  HB  ILE     6      32.949  32.321   7.943  1.00  0.00      FP1 
ATOM     72  CG2 ILE     6      31.727  33.544   6.586  1.00  0.00      FP1 
ATOM     73 HG21 ILE     6      31.596  34.616   6.323  1.00  0.00      FP1 
ATOM     74 HG22 ILE     6      30.758  33.149   6.959  1.00  0.00      FP1 
ATOM     75 HG23 ILE     6      32.031  32.990   5.673  1.00  0.00      FP1 
ATOM     76  CG1 ILE     6      34.253  33.947   7.160  1.00  0.00      FP1 
ATOM     77 HG11 ILE     6      34.965  33.951   8.013  1.00  0.00      FP1 
ATOM     78 HG12 ILE     6      34.119  34.989   6.799  1.00  0.00      FP1 
ATOM     79  CD  ILE     6      34.833  33.140   6.066  1.00  0.00      FP1 
ATOM     80  HD1 ILE     6      34.147  33.133   5.192  1.00  0.00      FP1 
ATOM     81  HD2 ILE     6      34.984  32.094   6.407  1.00  0.00      FP1 
ATOM     82  HD3 ILE     6      35.805  33.575   5.750  1.00  0.00      FP1 
ATOM     83  C   ILE     6      31.069  33.785   9.539  1.00  0.00      FP1 
ATOM     84  O   ILE     6      30.010  34.482   9.352  1.00  0.00      FP1 
ATOM     85  N   ALA     7      31.037  32.702  10.343  1.00  0.00      FP1 
ATOM     86  HN  ALA     7      31.842  32.140  10.518  1.00  0.00      FP1 
ATOM     87  CA  ALA     7      29.792  32.293  11.011  1.00  0.00      FP1 
ATOM     88  HA  ALA     7      28.977  32.380  10.308  1.00  0.00      FP1 
ATOM     89  CB  ALA     7      29.959  30.832  11.484  1.00  0.00      FP1 
ATOM     90  HB1 ALA     7      30.811  30.756  12.193  1.00  0.00      FP1 
ATOM     91  HB2 ALA     7      30.163  30.174  10.613  1.00  0.00      FP1 
ATOM     92  HB3 ALA     7      29.035  30.494  12.001  1.00  0.00      FP1 
ATOM     93  C   ALA     7      29.440  33.204  12.122  1.00  0.00      FP1 
ATOM     94  O   ALA     7      28.223  33.369  12.369  1.00  0.00      FP1 
ATOM     95  N   GLY     8      30.398  33.756  12.802  1.00  0.00      FP1 
ATOM     96  HN  GLY     8      31.344  33.451  12.724  1.00  0.00      FP1 
ATOM     97  CA  GLY     8      30.162  34.839  13.710  1.00  0.00      FP1 
ATOM     98  HA1 GLY     8      31.105  35.075  14.180  1.00  0.00      FP1 
ATOM     99  HA2 GLY     8      29.454  34.491  14.448  1.00  0.00      FP1 
ATOM    100  C   GLY     8      29.634  36.052  13.099  1.00  0.00      FP1 
ATOM    101  O   GLY     8      28.780  36.728  13.721  1.00  0.00      FP1 
ATOM    102  N   PHE     9      30.064  36.467  11.922  1.00  0.00      FP1 
ATOM    103  HN  PHE     9      30.816  35.978  11.494  1.00  0.00      FP1 
ATOM    104  CA  PHE     9      29.598  37.568  11.118  1.00  0.00      FP1 
ATOM    105  HA  PHE     9      29.733  38.480  11.681  1.00  0.00      FP1 
ATOM    106  CB  PHE     9      30.374  37.620   9.838  1.00  0.00      FP1 
ATOM    107  HB1 PHE     9      30.137  36.720   9.232  1.00  0.00      FP1 
ATOM    108  HB2 PHE     9      31.460  37.649  10.071  1.00  0.00      FP1 
ATOM    109  CG  PHE     9      30.078  38.802   8.997  1.00  0.00      FP1 
ATOM    110  CD1 PHE     9      30.516  40.075   9.442  1.00  0.00      FP1 
ATOM    111  HD1 PHE     9      30.908  40.183  10.442  1.00  0.00      FP1 
ATOM    112  CE1 PHE     9      30.446  41.217   8.587  1.00  0.00      FP1 
ATOM    113  HE1 PHE     9      30.722  42.193   8.960  1.00  0.00      FP1 
ATOM    114  CZ  PHE     9      30.026  41.068   7.288  1.00  0.00      FP1 
ATOM    115  HZ  PHE     9      30.061  41.908   6.609  1.00  0.00      FP1 
ATOM    116  CD2 PHE     9      29.525  38.711   7.724  1.00  0.00      FP1 
ATOM    117  HD2 PHE     9      29.071  37.787   7.399  1.00  0.00      FP1 
ATOM    118  CE2 PHE     9      29.556  39.835   6.847  1.00  0.00      FP1 
ATOM    119  HE2 PHE     9      29.211  39.728   5.829  1.00  0.00      FP1 
ATOM    120  C   PHE     9      28.176  37.412  10.750  1.00  0.00      FP1 
ATOM    121  O   PHE     9      27.376  38.277  11.035  1.00  0.00      FP1 
ATOM    122  N   ILE    10      27.756  36.301  10.152  1.00  0.00      FP1 
ATOM    123  HN  ILE    10      28.366  35.548   9.916  1.00  0.00      FP1 
ATOM    124  CA  ILE    10      26.318  36.139   9.804  1.00  0.00      FP1 
ATOM    125  HA  ILE    10      26.044  36.851   9.041  1.00  0.00      FP1 
ATOM    126  CB  ILE    10      26.229  34.699   9.301  1.00  0.00      FP1 
ATOM    127  HB  ILE    10      26.634  34.006  10.069  1.00  0.00      FP1 
ATOM    128  CG2 ILE    10      24.776  34.370   9.026  1.00  0.00      FP1 
ATOM    129 HG21 ILE    10      24.318  35.163   8.397  1.00  0.00      FP1 
ATOM    130 HG22 ILE    10      24.215  34.308   9.983  1.00  0.00      FP1 
ATOM    131 HG23 ILE    10      24.703  33.402   8.486  1.00  0.00      FP1 
ATOM    132  CG1 ILE    10      27.018  34.626   7.882  1.00  0.00      FP1 
ATOM    133 HG11 ILE    10      27.946  35.224   7.988  1.00  0.00      FP1 
ATOM    134 HG12 ILE    10      26.368  35.099   7.117  1.00  0.00      FP1 
ATOM    135  CD  ILE    10      27.423  33.239   7.348  1.00  0.00      FP1 
ATOM    136  HD1 ILE    10      26.520  32.609   7.200  1.00  0.00      FP1 
ATOM    137  HD2 ILE    10      28.093  32.734   8.077  1.00  0.00      FP1 
ATOM    138  HD3 ILE    10      27.944  33.347   6.373  1.00  0.00      FP1 
ATOM    139  C   ILE    10      25.331  36.279  10.961  1.00  0.00      FP1 
ATOM    140  O   ILE    10      24.261  36.864  10.804  1.00  0.00      FP1 
ATOM    141  N   GLU    11      25.700  35.788  12.162  1.00  0.00      FP1 
ATOM    142  HN  GLU    11      26.627  35.474  12.351  1.00  0.00      FP1 
ATOM    143  CA  GLU    11      24.739  35.692  13.265  1.00  0.00      FP1 
ATOM    144  HA  GLU    11      23.746  35.668  12.840  1.00  0.00      FP1 
ATOM    145  CB  GLU    11      24.991  34.422  14.110  1.00  0.00      FP1 
ATOM    146  HB1 GLU    11      24.335  34.467  15.005  1.00  0.00      FP1 
ATOM    147  HB2 GLU    11      26.051  34.432  14.439  1.00  0.00      FP1 
ATOM    148  CG  GLU    11      24.721  33.062  13.376  1.00  0.00      FP1 
ATOM    149  HG1 GLU    11      25.519  32.906  12.620  1.00  0.00      FP1 
ATOM    150  HG2 GLU    11      23.739  33.129  12.862  1.00  0.00      FP1 
ATOM    151  CD  GLU    11      24.693  31.850  14.283  1.00  0.00      FP1 
ATOM    152  OE1 GLU    11      23.776  30.965  14.060  1.00  0.00      FP1 
ATOM    153  OE2 GLU    11      25.558  31.717  15.170  1.00  0.00      FP1 
ATOM    154  C   GLU    11      24.758  36.922  14.159  1.00  0.00      FP1 
ATOM    155  O   GLU    11      23.772  37.307  14.737  1.00  0.00      FP1 
ATOM    156  N   GLY    12      25.973  37.413  14.278  1.00  0.00      FP1 
ATOM    157  HN  GLY    12      26.697  37.202  13.626  1.00  0.00      FP1 
ATOM    158  CA  GLY    12      26.345  38.322  15.402  1.00  0.00      FP1 
ATOM    159  HA1 GLY    12      27.011  37.774  16.052  1.00  0.00      FP1 
ATOM    160  HA2 GLY    12      25.435  38.574  15.927  1.00  0.00      FP1 
ATOM    161  C   GLY    12      27.042  39.629  14.977  1.00  0.00      FP1 
ATOM    162  O   GLY    12      27.277  40.466  15.776  1.00  0.00      FP1 
ATOM    163  N   GLY    13      27.170  39.924  13.607  1.00  0.00      FP1 
ATOM    164  HN  GLY    13      26.922  39.258  12.909  1.00  0.00      FP1 
ATOM    165  CA  GLY    13      27.664  41.197  13.103  1.00  0.00      FP1 
ATOM    166  HA1 GLY    13      27.105  41.968  13.611  1.00  0.00      FP1 
ATOM    167  HA2 GLY    13      27.448  41.215  12.045  1.00  0.00      FP1 
ATOM    168  C   GLY    13      29.160  41.505  13.283  1.00  0.00      FP1 
ATOM    169  O   GLY    13      29.969  40.607  13.442  1.00  0.00      FP1 
ATOM    170  N   TRP    14      29.496  42.815  13.141  1.00  0.00      FP1 
ATOM    171  HN  TRP    14      28.807  43.518  12.984  1.00  0.00      FP1 
ATOM    172  CA  TRP    14      30.898  43.292  13.208  1.00  0.00      FP1 
ATOM    173  HA  TRP    14      31.443  42.780  12.430  1.00  0.00      FP1 
ATOM    174  CB  TRP    14      31.072  44.866  13.026  1.00  0.00      FP1 
ATOM    175  HB1 TRP    14      30.625  45.368  13.910  1.00  0.00      FP1 
ATOM    176  HB2 TRP    14      30.519  45.172  12.113  1.00  0.00      FP1 
ATOM    177  CG  TRP    14      32.469  45.351  12.891  1.00  0.00      FP1 
ATOM    178  CD1 TRP    14      33.268  46.043  13.796  1.00  0.00      FP1 
ATOM    179  HD1 TRP    14      33.061  46.254  14.833  1.00  0.00      FP1 
ATOM    180  NE1 TRP    14      34.407  46.406  13.054  1.00  0.00      FP1 
ATOM    181  HE1 TRP    14      35.198  46.819  13.447  1.00  0.00      FP1 
ATOM    182  CE2 TRP    14      34.291  46.128  11.768  1.00  0.00      FP1 
ATOM    183  CD2 TRP    14      33.116  45.310  11.626  1.00  0.00      FP1 
ATOM    184  CE3 TRP    14      32.786  44.736  10.453  1.00  0.00      FP1 
ATOM    185  HE3 TRP    14      31.893  44.147  10.306  1.00  0.00      FP1 
ATOM    186  CZ3 TRP    14      33.675  44.953   9.440  1.00  0.00      FP1 
ATOM    187  HZ3 TRP    14      33.566  44.376   8.534  1.00  0.00      FP1 
ATOM    188  CZ2 TRP    14      35.032  46.529  10.727  1.00  0.00      FP1 
ATOM    189  HZ2 TRP    14      35.804  47.281  10.795  1.00  0.00      FP1 
ATOM    190  CH2 TRP    14      34.728  45.888   9.510  1.00  0.00      FP1 
ATOM    191  HH2 TRP    14      35.305  46.114   8.625  1.00  0.00      FP1 
ATOM    192  C   TRP    14      31.614  42.660  14.519  1.00  0.00      FP1 
ATOM    193  O   TRP    14      32.765  42.180  14.447  1.00  0.00      FP1 
ATOM    194  N   THR    15      30.925  42.812  15.652  1.00  0.00      FP1 
ATOM    195  HN  THR    15      30.075  43.331  15.702  1.00  0.00      FP1 
ATOM    196  CA  THR    15      31.401  42.211  16.890  1.00  0.00      FP1 
ATOM    197  HA  THR    15      32.410  42.555  17.064  1.00  0.00      FP1 
ATOM    198  CB  THR    15      30.464  42.621  18.094  1.00  0.00      FP1 
ATOM    199  HB  THR    15      29.502  42.070  18.029  1.00  0.00      FP1 
ATOM    200  OG1 THR    15      30.207  43.987  18.043  1.00  0.00      FP1 
ATOM    201  HG1 THR    15      29.775  44.206  18.872  1.00  0.00      FP1 
ATOM    202  CG2 THR    15      31.131  42.156  19.424  1.00  0.00      FP1 
ATOM    203 HG21 THR    15      32.189  42.493  19.459  1.00  0.00      FP1 
ATOM    204 HG22 THR    15      31.109  41.047  19.490  1.00  0.00      FP1 
ATOM    205 HG23 THR    15      30.591  42.593  20.291  1.00  0.00      FP1 
ATOM    206  C   THR    15      31.440  40.665  16.941  1.00  0.00      FP1 
ATOM    207  O   THR    15      32.379  39.997  17.372  1.00  0.00      FP1 
ATOM    208  N   GLY    16      30.333  39.998  16.390  1.00  0.00      FP1 
ATOM    209  HN  GLY    16      29.551  40.503  16.036  1.00  0.00      FP1 
ATOM    210  CA  GLY    16      30.232  38.559  16.290  1.00  0.00      FP1 
ATOM    211  HA1 GLY    16      29.292  38.315  15.818  1.00  0.00      FP1 
ATOM    212  HA2 GLY    16      30.267  38.145  17.287  1.00  0.00      FP1 
ATOM    213  C   GLY    16      31.354  38.008  15.481  1.00  0.00      FP1 
ATOM    214  O   GLY    16      31.999  37.003  15.818  1.00  0.00      FP1 
ATOM    215  N   MET    17      31.682  38.640  14.299  1.00  0.00      FP1 
ATOM    216  HN  MET    17      31.151  39.407  13.947  1.00  0.00      FP1 
ATOM    217  CA  MET    17      32.820  38.232  13.490  1.00  0.00      FP1 
ATOM    218  HA  MET    17      32.661  37.205  13.198  1.00  0.00      FP1 
ATOM    219  CB  MET    17      32.995  39.112  12.237  1.00  0.00      FP1 
ATOM    220  HB1 MET    17      32.993  40.174  12.560  1.00  0.00      FP1 
ATOM    221  HB2 MET    17      32.126  38.937  11.569  1.00  0.00      FP1 
ATOM    222  CG  MET    17      34.293  38.860  11.415  1.00  0.00      FP1 
ATOM    223  HG1 MET    17      34.397  37.767  11.256  1.00  0.00      FP1 
ATOM    224  HG2 MET    17      35.159  39.210  12.016  1.00  0.00      FP1 
ATOM    225  SD  MET    17      34.304  39.672   9.862  1.00  0.00      FP1 
ATOM    226  CE  MET    17      33.969  38.253   8.683  1.00  0.00      FP1 
ATOM    227  HE1 MET    17      33.208  37.557   9.096  1.00  0.00      FP1 
ATOM    228  HE2 MET    17      34.901  37.676   8.503  1.00  0.00      FP1 
ATOM    229  HE3 MET    17      33.589  38.641   7.714  1.00  0.00      FP1 
ATOM    230  C   MET    17      34.156  38.268  14.215  1.00  0.00      FP1 
ATOM    231  O   MET    17      34.901  37.305  14.227  1.00  0.00      FP1 
ATOM    232  N   ILE    18      34.437  39.435  14.932  1.00  0.00      FP1 
ATOM    233  HN  ILE    18      33.736  40.125  15.094  1.00  0.00      FP1 
ATOM    234  CA  ILE    18      35.767  39.742  15.500  1.00  0.00      FP1 
ATOM    235  HA  ILE    18      36.517  39.500  14.762  1.00  0.00      FP1 
ATOM    236  CB  ILE    18      35.832  41.241  15.870  1.00  0.00      FP1 
ATOM    237  HB  ILE    18      34.857  41.579  16.282  1.00  0.00      FP1 
ATOM    238  CG2 ILE    18      36.989  41.395  16.975  1.00  0.00      FP1 
ATOM    239 HG21 ILE    18      37.961  41.054  16.560  1.00  0.00      FP1 
ATOM    240 HG22 ILE    18      36.747  40.776  17.865  1.00  0.00      FP1 
ATOM    241 HG23 ILE    18      37.086  42.460  17.275  1.00  0.00      FP1 
ATOM    242  CG1 ILE    18      36.063  42.254  14.659  1.00  0.00      FP1 
ATOM    243 HG11 ILE    18      35.281  42.071  13.892  1.00  0.00      FP1 
ATOM    244 HG12 ILE    18      37.059  42.050  14.213  1.00  0.00      FP1 
ATOM    245  CD  ILE    18      36.005  43.761  15.079  1.00  0.00      FP1 
ATOM    246  HD1 ILE    18      36.789  43.977  15.836  1.00  0.00      FP1 
ATOM    247  HD2 ILE    18      35.012  43.993  15.521  1.00  0.00      FP1 
ATOM    248  HD3 ILE    18      36.180  44.408  14.193  1.00  0.00      FP1 
ATOM    249  C   ILE    18      35.980  38.745  16.665  1.00  0.00      FP1 
ATOM    250  O   ILE    18      37.060  38.168  16.752  1.00  0.00      FP1 
ATOM    251  N   ASP    19      35.018  38.463  17.481  1.00  0.00      FP1 
ATOM    252  HN  ASP    19      34.140  38.917  17.367  1.00  0.00      FP1 
ATOM    253  CA  ASP    19      35.035  37.547  18.579  1.00  0.00      FP1 
ATOM    254  HA  ASP    19      35.971  37.696  19.096  1.00  0.00      FP1 
ATOM    255  CB  ASP    19      33.938  37.691  19.526  1.00  0.00      FP1 
ATOM    256  HB1 ASP    19      33.860  36.744  20.099  1.00  0.00      FP1 
ATOM    257  HB2 ASP    19      33.006  37.845  18.943  1.00  0.00      FP1 
ATOM    258  CG  ASP    19      34.030  38.834  20.547  1.00  0.01      FP1 
ATOM    259  OD1 ASP    19      35.106  39.234  20.902  1.00  0.02      FP1 
ATOM    260  OD2 ASP    19      33.013  39.141  21.210  1.00  0.03      FP1 
ATOM    261  C   ASP    19      35.109  36.076  18.098  1.00  0.00      FP1 
ATOM    262  O   ASP    19      35.830  35.274  18.687  1.00  0.00      FP1 
ATOM    263  N   GLY    20      34.446  35.681  16.938  1.00  0.00      FP1 
ATOM    264  HN  GLY    20      33.848  36.322  16.467  1.00  0.00      FP1 
ATOM    265  CA  GLY    20      34.530  34.345  16.285  1.00  0.00      FP1 
ATOM    266  HA1 GLY    20      33.926  34.376  15.391  1.00  0.00      FP1 
ATOM    267  HA2 GLY    20      34.136  33.615  16.976  1.00  0.00      FP1 
ATOM    268  C   GLY    20      35.924  33.959  15.915  1.00  0.00      FP1 
ATOM    269  O   GLY    20      36.232  32.771  15.778  1.00  0.00      FP1 
ATOM    270  N   TRP    21      36.789  34.920  15.526  1.00  0.00      FP1 
ATOM    271  HN  TRP    21      36.499  35.872  15.468  1.00  0.00      FP1 
ATOM    272  CA  TRP    21      38.206  34.681  15.157  1.00  0.00      FP1 
ATOM    273  HA  TRP    21      38.241  33.867  14.448  1.00  0.00      FP1 
ATOM    274  CB  TRP    21      38.796  35.963  14.540  1.00  0.00      FP1 
ATOM    275  HB1 TRP    21      38.679  36.802  15.259  1.00  0.00      FP1 
ATOM    276  HB2 TRP    21      38.247  36.205  13.605  1.00  0.00      FP1 
ATOM    277  CG  TRP    21      40.277  35.800  14.212  1.00  0.00      FP1 
ATOM    278  CD1 TRP    21      41.285  36.377  14.903  1.00  0.00      FP1 
ATOM    279  HD1 TRP    21      41.154  36.994  15.780  1.00  0.00      FP1 
ATOM    280  NE1 TRP    21      42.523  36.066  14.326  1.00  0.00      FP1 
ATOM    281  HE1 TRP    21      43.399  36.364  14.638  1.00  0.00      FP1 
ATOM    282  CE2 TRP    21      42.285  35.297  13.284  1.00  0.00      FP1 
ATOM    283  CD2 TRP    21      40.922  35.066  13.147  1.00  0.00      FP1 
ATOM    284  CE3 TRP    21      40.409  34.290  12.083  1.00  0.00      FP1 
ATOM    285  HE3 TRP    21      39.349  34.138  11.942  1.00  0.00      FP1 
ATOM    286  CZ3 TRP    21      41.311  33.720  11.212  1.00  0.00      FP1 
ATOM    287  HZ3 TRP    21      40.956  33.183  10.345  1.00  0.00      FP1 
ATOM    288  CZ2 TRP    21      43.202  34.649  12.426  1.00  0.00      FP1 
ATOM    289  HZ2 TRP    21      44.271  34.771  12.515  1.00  0.00      FP1 
ATOM    290  CH2 TRP    21      42.660  33.832  11.442  1.00  0.00      FP1 
ATOM    291  HH2 TRP    21      43.334  33.256  10.827  1.00  0.00      FP1 
ATOM    292  C   TRP    21      39.007  34.075  16.342  1.00  0.00      FP1 
ATOM    293  O   TRP    21      39.813  33.138  16.068  1.00  0.00      FP1 
ATOM    294  N   TYR    22      38.853  34.637  17.547  1.00  0.00      FP1 
ATOM    295  HN  TYR    22      38.281  35.442  17.684  1.00  0.00      FP1 
ATOM    296  CA  TYR    22      39.517  34.105  18.752  1.00  0.00      FP1 
ATOM    297  HA  TYR    22      40.525  33.837  18.472  1.00  0.00      FP1 
ATOM    298  CB  TYR    22      39.553  35.102  19.913  1.00  0.00      FP1 
ATOM    299  HB1 TYR    22      40.192  34.710  20.733  1.00  0.00      FP1 
ATOM    300  HB2 TYR    22      38.524  35.290  20.287  1.00  0.00      FP1 
ATOM    301  CG  TYR    22      40.134  36.418  19.453  1.00  0.00      FP1 
ATOM    302  CD1 TYR    22      41.508  36.420  19.173  1.00  0.00      FP1 
ATOM    303  HD1 TYR    22      42.108  35.569  19.460  1.00  0.00      FP1 
ATOM    304  CE1 TYR    22      42.088  37.453  18.559  1.00  0.00      FP1 
ATOM    305  HE1 TYR    22      43.135  37.397  18.300  1.00  0.00      FP1 
ATOM    306  CZ  TYR    22      41.367  38.599  18.248  1.00  0.00      FP1 
ATOM    307  OH  TYR    22      41.991  39.771  17.686  1.00  0.00      FP1 
ATOM    308  HH  TYR    22      41.349  40.485  17.699  1.00  0.00      FP1 
ATOM    309  CD2 TYR    22      39.383  37.559  19.171  1.00  0.00      FP1 
ATOM    310  HD2 TYR    22      38.336  37.601  19.433  1.00  0.00      FP1 
ATOM    311  CE2 TYR    22      39.985  38.628  18.558  1.00  0.00      FP1 
ATOM    312  HE2 TYR    22      39.400  39.501  18.309  1.00  0.00      FP1 
ATOM    313  C   TYR    22      38.783  32.814  19.177  1.00  0.00      FP1 
ATOM    314  O   TYR    22      39.380  31.890  19.744  1.00  0.00      FP1 
ATOM    315  N   GLY    23      37.447  32.841  18.926  1.00  0.00      FP1 
ATOM    316  HN  GLY    23      37.020  33.662  18.558  1.00  0.00      FP1 
ATOM    317  CA  GLY    23      36.536  31.747  19.149  1.00  0.00      FP1 
ATOM    318  HA1 GLY    23      37.100  30.839  18.997  1.00  0.00      FP1 
ATOM    319  HA2 GLY    23      35.760  31.834  18.404  1.00  0.00      FP1 
ATOM    320  C   GLY    23      35.888  31.662  20.469  1.00  0.01      FP1 
ATOM    321  OT1 GLY    23      36.517  32.174  21.510  1.00  0.04      FP1 
ATOM    322  OT2 GLY    23      34.696  31.237  20.548  1.00  0.01      FP1 
ATOM    323  N   GLY     1      41.557 -39.562  15.914  1.00  0.00      FP2 
ATOM    324  HT1 GLY     1      42.183 -39.230  16.675  1.00  0.00      FP2 
ATOM    325  HT2 GLY     1      41.455 -40.595  15.975  1.00  0.00      FP2 
ATOM    326  HT3 GLY     1      40.623 -39.116  16.014  1.00  0.00      FP2 
ATOM    327  CA  GLY     1      42.158 -39.188  14.560  1.00  0.00      FP2 
ATOM    328  HA1 GLY     1      42.923 -39.913  14.326  1.00  0.00      FP2 
ATOM    329  HA2 GLY     1      42.589 -38.202  14.650  1.00  0.00      FP2 
ATOM    330  C   GLY     1      41.141 -39.183  13.484  1.00  0.00      FP2 
ATOM    331  O   GLY     1      39.957 -38.883  13.722  1.00  0.00      FP2 
ATOM    332  N   LEU     2      41.544 -39.384  12.226  1.00  0.00      FP2 
ATOM    333  HN  LEU     2      42.496 -39.570  11.997  1.00  0.00      FP2 
ATOM    334  CA  LEU     2      40.599 -39.342  11.093  1.00  0.00      FP2 
ATOM    335  HA  LEU     2      40.148 -38.361  11.072  1.00  0.00      FP2 
ATOM    336  CB  LEU     2      41.332 -39.629   9.743  1.00  0.00      FP2 
ATOM    337  HB1 LEU     2      41.831 -40.612   9.855  1.00  0.00      FP2 
ATOM    338  HB2 LEU     2      42.103 -38.840   9.626  1.00  0.00      FP2 
ATOM    339  CG  LEU     2      40.555 -39.680   8.428  1.00  0.00      FP2 
ATOM    340  HG  LEU     2      39.976 -40.627   8.398  1.00  0.00      FP2 
ATOM    341  CD1 LEU     2      39.572 -38.497   8.233  1.00  0.00      FP2 
ATOM    342 HD11 LEU     2      40.127 -37.534   8.243  1.00  0.00      FP2 
ATOM    343 HD12 LEU     2      38.827 -38.485   9.057  1.00  0.00      FP2 
ATOM    344 HD13 LEU     2      39.050 -38.596   7.257  1.00  0.00      FP2 
ATOM    345  CD2 LEU     2      41.614 -39.647   7.224  1.00  0.00      FP2 
ATOM    346 HD21 LEU     2      42.298 -40.520   7.293  1.00  0.00      FP2 
ATOM    347 HD22 LEU     2      42.219 -38.717   7.278  1.00  0.00      FP2 
ATOM    348 HD23 LEU     2      41.081 -39.690   6.250  1.00  0.00      FP2 
ATOM    349  C   LEU     2      39.414 -40.281  11.280  1.00  0.00      FP2 
ATOM    350  O   LEU     2      38.309 -39.937  10.845  1.00  0.00      FP2 
ATOM    351  N   PHE     3      39.519 -41.509  11.769  1.00  0.00      FP2 
ATOM    352  HN  PHE     3      40.396 -41.849  12.096  1.00  0.00      FP2 
ATOM    353  CA  PHE     3      38.399 -42.482  11.884  1.00  0.00      FP2 
ATOM    354  HA  PHE     3      37.926 -42.500  10.915  1.00  0.00      FP2 
ATOM    355  CB  PHE     3      38.715 -43.975  12.308  1.00  0.00      FP2 
ATOM    356  HB1 PHE     3      37.765 -44.547  12.358  1.00  0.00      FP2 
ATOM    357  HB2 PHE     3      39.213 -43.973  13.301  1.00  0.00      FP2 
ATOM    358  CG  PHE     3      39.610 -44.698  11.373  1.00  0.00      FP2 
ATOM    359  CD1 PHE     3      41.016 -44.541  11.231  1.00  0.00      FP2 
ATOM    360  HD1 PHE     3      41.557 -43.885  11.897  1.00  0.00      FP2 
ATOM    361  CE1 PHE     3      41.681 -45.220  10.251  1.00  0.00      FP2 
ATOM    362  HE1 PHE     3      42.755 -45.317  10.305  1.00  0.00      FP2 
ATOM    363  CZ  PHE     3      40.995 -45.787   9.187  1.00  0.00      FP2 
ATOM    364  HZ  PHE     3      41.546 -46.161   8.337  1.00  0.00      FP2 
ATOM    365  CD2 PHE     3      38.880 -45.398  10.396  1.00  0.00      FP2 
ATOM    366  HD2 PHE     3      37.822 -45.577  10.518  1.00  0.00      FP2 
ATOM    367  CE2 PHE     3      39.596 -45.881   9.201  1.00  0.00      FP2 
ATOM    368  HE2 PHE     3      39.059 -46.295   8.361  1.00  0.00      FP2 
ATOM    369  C   PHE     3      37.258 -42.044  12.915  1.00  0.00      FP2 
ATOM    370  O   PHE     3      36.066 -42.183  12.578  1.00  0.00      FP2 
ATOM    371  N   GLY     4      37.678 -41.497  14.055  1.00  0.00      FP2 
ATOM    372  HN  GLY     4      38.651 -41.445  14.260  1.00  0.00      FP2 
ATOM    373  CA  GLY     4      36.818 -40.939  15.083  1.00  0.00      FP2 
ATOM    374  HA1 GLY     4      37.412 -40.791  15.973  1.00  0.00      FP2 
ATOM    375  HA2 GLY     4      36.026 -41.647  15.277  1.00  0.00      FP2 
ATOM    376  C   GLY     4      36.229 -39.652  14.675  1.00  0.00      FP2 
ATOM    377  O   GLY     4      35.096 -39.321  15.066  1.00  0.00      FP2 
ATOM    378  N   ALA     5      36.971 -38.851  13.914  1.00  0.00      FP2 
ATOM    379  HN  ALA     5      37.940 -39.031  13.764  1.00  0.00      FP2 
ATOM    380  CA  ALA     5      36.445 -37.657  13.242  1.00  0.00      FP2 
ATOM    381  HA  ALA     5      35.963 -37.034  13.981  1.00  0.00      FP2 
ATOM    382  CB  ALA     5      37.551 -36.939  12.601  1.00  0.00      FP2 
ATOM    383  HB1 ALA     5      38.048 -37.593  11.853  1.00  0.00      FP2 
ATOM    384  HB2 ALA     5      38.301 -36.640  13.364  1.00  0.00      FP2 
ATOM    385  HB3 ALA     5      37.165 -36.035  12.082  1.00  0.00      FP2 
ATOM    386  C   ALA     5      35.304 -37.953  12.261  1.00  0.00      FP2 
ATOM    387  O   ALA     5      34.305 -37.218  12.321  1.00  0.00      FP2 
ATOM    388  N   ILE     6      35.412 -38.954  11.429  1.00  0.00      FP2 
ATOM    389  HN  ILE     6      36.243 -39.494  11.327  1.00  0.00      FP2 
ATOM    390  CA  ILE     6      34.286 -39.312  10.608  1.00  0.00      FP2 
ATOM    391  HA  ILE     6      33.916 -38.403  10.158  1.00  0.00      FP2 
ATOM    392  CB  ILE     6      34.624 -40.324   9.516  1.00  0.00      FP2 
ATOM    393  HB  ILE     6      35.091 -41.225   9.968  1.00  0.00      FP2 
ATOM    394  CG2 ILE     6      33.300 -40.724   8.777  1.00  0.00      FP2 
ATOM    395 HG21 ILE     6      32.740 -39.812   8.477  1.00  0.00      FP2 
ATOM    396 HG22 ILE     6      32.658 -41.329   9.452  1.00  0.00      FP2 
ATOM    397 HG23 ILE     6      33.539 -41.310   7.864  1.00  0.00      FP2 
ATOM    398  CG1 ILE     6      35.699 -39.782   8.530  1.00  0.00      FP2 
ATOM    399 HG11 ILE     6      36.353 -39.069   9.075  1.00  0.00      FP2 
ATOM    400 HG12 ILE     6      35.185 -39.241   7.707  1.00  0.00      FP2 
ATOM    401  CD  ILE     6      36.578 -40.887   7.918  1.00  0.00      FP2 
ATOM    402  HD1 ILE     6      35.948 -41.606   7.353  1.00  0.00      FP2 
ATOM    403  HD2 ILE     6      37.109 -41.437   8.724  1.00  0.00      FP2 
ATOM    404  HD3 ILE     6      37.318 -40.439   7.221  1.00  0.00      FP2 
ATOM    405  C   ILE     6      33.204 -39.895  11.416  1.00  0.00      FP2 
ATOM    406  O   ILE     6      32.030 -39.551  11.292  1.00  0.00      FP2 
ATOM    407  N   ALA     7      33.474 -40.749  12.421  1.00  0.00      FP2 
ATOM    408  HN  ALA     7      34.392 -41.107  12.572  1.00  0.00      FP2 
ATOM    409  CA  ALA     7      32.449 -41.211  13.358  1.00  0.00      FP2 
ATOM    410  HA  ALA     7      31.632 -41.631  12.791  1.00  0.00      FP2 
ATOM    411  CB  ALA     7      33.069 -42.280  14.305  1.00  0.00      FP2 
ATOM    412  HB1 ALA     7      33.792 -41.801  15.000  1.00  0.00      FP2 
ATOM    413  HB2 ALA     7      33.606 -43.048  13.708  1.00  0.00      FP2 
ATOM    414  HB3 ALA     7      32.269 -42.764  14.904  1.00  0.00      FP2 
ATOM    415  C   ALA     7      31.598 -40.149  14.127  1.00  0.00      FP2 
ATOM    416  O   ALA     7      30.395 -40.096  14.246  1.00  0.00      FP2 
ATOM    417  N   GLY     8      32.302 -39.184  14.727  1.00  0.00      FP2 
ATOM    418  HN  GLY     8      33.297 -39.225  14.735  1.00  0.00      FP2 
ATOM    419  CA  GLY     8      31.751 -38.015  15.407  1.00  0.00      FP2 
ATOM    420  HA1 GLY     8      32.575 -37.533  15.912  1.00  0.00      FP2 
ATOM    421  HA2 GLY     8      31.036 -38.384  16.127  1.00  0.00      FP2 
ATOM    422  C   GLY     8      31.052 -36.967  14.548  1.00  0.00      FP2 
ATOM    423  O   GLY     8      30.091 -36.326  14.953  1.00  0.00      FP2 
ATOM    424  N   PHE     9      31.376 -36.853  13.306  1.00  0.00      FP2 
ATOM    425  HN  PHE     9      32.175 -37.312  12.926  1.00  0.00      FP2 
ATOM    426  CA  PHE     9      30.590 -36.037  12.358  1.00  0.00      FP2 
ATOM    427  HA  PHE     9      30.503 -35.030  12.739  1.00  0.00      FP2 
ATOM    428  CB  PHE     9      31.376 -36.074  11.029  1.00  0.00      FP2 
ATOM    429  HB1 PHE     9      31.591 -37.137  10.796  1.00  0.00      FP2 
ATOM    430  HB2 PHE     9      32.323 -35.516  11.184  1.00  0.00      FP2 
ATOM    431  CG  PHE     9      30.757 -35.486   9.738  1.00  0.00      FP2 
ATOM    432  CD1 PHE     9      30.048 -34.338   9.905  1.00  0.00      FP2 
ATOM    433  HD1 PHE     9      29.924 -33.871  10.870  1.00  0.00      FP2 
ATOM    434  CE1 PHE     9      29.489 -33.803   8.733  1.00  0.00      FP2 
ATOM    435  HE1 PHE     9      28.938 -32.880   8.825  1.00  0.00      FP2 
ATOM    436  CZ  PHE     9      29.584 -34.352   7.490  1.00  0.00      FP2 
ATOM    437  HZ  PHE     9      29.106 -33.882   6.643  1.00  0.00      FP2 
ATOM    438  CD2 PHE     9      30.929 -36.135   8.462  1.00  0.00      FP2 
ATOM    439  HD2 PHE     9      31.504 -37.043   8.359  1.00  0.00      FP2 
ATOM    440  CE2 PHE     9      30.296 -35.510   7.335  1.00  0.00      FP2 
ATOM    441  HE2 PHE     9      30.383 -35.958   6.356  1.00  0.00      FP2 
ATOM    442  C   PHE     9      29.084 -36.554  12.146  1.00  0.00      FP2 
ATOM    443  O   PHE     9      28.121 -35.783  12.071  1.00  0.00      FP2 
ATOM    444  N   ILE    10      28.922 -37.886  12.089  1.00  0.00      FP2 
ATOM    445  HN  ILE    10      29.716 -38.483  12.025  1.00  0.00      FP2 
ATOM    446  CA  ILE    10      27.666 -38.582  12.111  1.00  0.00      FP2 
ATOM    447  HA  ILE    10      27.064 -38.221  11.291  1.00  0.00      FP2 
ATOM    448  CB  ILE    10      27.915 -40.115  11.975  1.00  0.00      FP2 
ATOM    449  HB  ILE    10      28.672 -40.433  12.723  1.00  0.00      FP2 
ATOM    450  CG2 ILE    10      26.551 -40.927  12.217  1.00  0.00      FP2 
ATOM    451 HG21 ILE    10      25.737 -40.500  11.593  1.00  0.00      FP2 
ATOM    452 HG22 ILE    10      26.254 -40.857  13.285  1.00  0.00      FP2 
ATOM    453 HG23 ILE    10      26.691 -41.993  11.937  1.00  0.00      FP2 
ATOM    454  CG1 ILE    10      28.697 -40.395  10.620  1.00  0.00      FP2 
ATOM    455 HG11 ILE    10      28.933 -41.479  10.580  1.00  0.00      FP2 
ATOM    456 HG12 ILE    10      29.646 -39.820  10.649  1.00  0.00      FP2 
ATOM    457  CD  ILE    10      27.944 -40.016   9.296  1.00  0.00      FP2 
ATOM    458  HD1 ILE    10      27.709 -38.930   9.288  1.00  0.00      FP2 
ATOM    459  HD2 ILE    10      26.993 -40.585   9.226  1.00  0.00      FP2 
ATOM    460  HD3 ILE    10      28.584 -40.247   8.418  1.00  0.00      FP2 
ATOM    461  C   ILE    10      26.796 -38.335  13.255  1.00  0.00      FP2 
ATOM    462  O   ILE    10      25.561 -38.130  13.101  1.00  0.00      FP2 
ATOM    463  N   GLU    11      27.372 -38.250  14.453  1.00  0.00      FP2 
ATOM    464  HN  GLU    11      28.362 -38.309  14.548  1.00  0.00      FP2 
ATOM    465  CA  GLU    11      26.638 -38.066  15.722  1.00  0.00      FP2 
ATOM    466  HA  GLU    11      25.611 -38.365  15.579  1.00  0.00      FP2 
ATOM    467  CB  GLU    11      27.320 -38.932  16.769  1.00  0.00      FP2 
ATOM    468  HB1 GLU    11      26.845 -38.761  17.759  1.00  0.00      FP2 
ATOM    469  HB2 GLU    11      28.395 -38.658  16.834  1.00  0.00      FP2 
ATOM    470  CG  GLU    11      27.188 -40.434  16.381  1.00  0.00      FP2 
ATOM    471  HG1 GLU    11      27.906 -40.621  15.557  1.00  0.00      FP2 
ATOM    472  HG2 GLU    11      26.154 -40.584  16.010  1.00  0.00      FP2 
ATOM    473  CD  GLU    11      27.438 -41.527  17.436  1.00  0.00      FP2 
ATOM    474  OE1 GLU    11      28.527 -42.194  17.395  1.00  0.00      FP2 
ATOM    475  OE2 GLU    11      26.587 -41.553  18.378  1.00  0.00      FP2 
ATOM    476  C   GLU    11      26.398 -36.715  16.242  1.00  0.00      FP2 
ATOM    477  O   GLU    11      25.371 -36.447  16.847  1.00  0.00      FP2 
ATOM    478  N   GLY    12      27.328 -35.731  16.037  1.00  0.00      FP2 
ATOM    479  HN  GLY    12      28.193 -35.874  15.563  1.00  0.00      FP2 
ATOM    480  CA  GLY    12      27.040 -34.391  16.541  1.00  0.00      FP2 
ATOM    481  HA1 GLY    12      27.451 -34.317  17.537  1.00  0.00      FP2 
ATOM    482  HA2 GLY    12      25.967 -34.272  16.571  1.00  0.00      FP2 
ATOM    483  C   GLY    12      27.646 -33.270  15.662  1.00  0.00      FP2 
ATOM    484  O   GLY    12      27.953 -32.150  16.075  1.00  0.00      FP2 
ATOM    485  N   GLY    13      27.850 -33.585  14.389  1.00  0.00      FP2 
ATOM    486  HN  GLY    13      27.730 -34.517  14.059  1.00  0.00      FP2 
ATOM    487  CA  GLY    13      28.273 -32.581  13.351  1.00  0.00      FP2 
ATOM    488  HA1 GLY    13      27.544 -31.784  13.353  1.00  0.00      FP2 
ATOM    489  HA2 GLY    13      28.273 -33.082  12.395  1.00  0.00      FP2 
ATOM    490  C   GLY    13      29.676 -31.971  13.592  1.00  0.00      FP2 
ATOM    491  O   GLY    13      30.644 -32.692  14.050  1.00  0.00      FP2 
ATOM    492  N   TRP    14      29.807 -30.665  13.386  1.00  0.00      FP2 
ATOM    493  HN  TRP    14      29.002 -30.124  13.164  1.00  0.00      FP2 
ATOM    494  CA  TRP    14      31.027 -29.879  13.444  1.00  0.00      FP2 
ATOM    495  HA  TRP    14      31.767 -30.374  12.833  1.00  0.00      FP2 
ATOM    496  CB  TRP    14      30.802 -28.434  12.938  1.00  0.00      FP2 
ATOM    497  HB1 TRP    14      29.965 -28.009  13.529  1.00  0.00      FP2 
ATOM    498  HB2 TRP    14      30.502 -28.505  11.873  1.00  0.00      FP2 
ATOM    499  CG  TRP    14      31.910 -27.444  13.000  1.00  0.00      FP2 
ATOM    500  CD1 TRP    14      31.752 -26.137  13.473  1.00  0.00      FP2 
ATOM    501  HD1 TRP    14      30.789 -25.683  13.652  1.00  0.00      FP2 
ATOM    502  NE1 TRP    14      32.946 -25.487  13.688  1.00  0.00      FP2 
ATOM    503  HE1 TRP    14      33.077 -24.633  14.143  1.00  0.00      FP2 
ATOM    504  CE2 TRP    14      33.939 -26.304  13.118  1.00  0.00      FP2 
ATOM    505  CD2 TRP    14      33.326 -27.528  12.671  1.00  0.00      FP2 
ATOM    506  CE3 TRP    14      34.108 -28.448  12.124  1.00  0.00      FP2 
ATOM    507  HE3 TRP    14      33.729 -29.422  11.854  1.00  0.00      FP2 
ATOM    508  CZ3 TRP    14      35.479 -28.138  11.889  1.00  0.00      FP2 
ATOM    509  HZ3 TRP    14      36.085 -28.853  11.353  1.00  0.00      FP2 
ATOM    510  CZ2 TRP    14      35.318 -26.063  13.023  1.00  0.00      FP2 
ATOM    511  HZ2 TRP    14      35.786 -25.205  13.484  1.00  0.00      FP2 
ATOM    512  CH2 TRP    14      36.070 -26.960  12.317  1.00  0.00      FP2 
ATOM    513  HH2 TRP    14      37.107 -26.754  12.097  1.00  0.00      FP2 
ATOM    514  C   TRP    14      31.719 -29.964  14.803  1.00  0.00      FP2 
ATOM    515  O   TRP    14      32.947 -30.011  14.910  1.00  0.00      FP2 
ATOM    516  N   THR    15      30.996 -30.009  15.968  1.00  0.00      FP2 
ATOM    517  HN  THR    15      30.003 -29.926  15.953  1.00  0.00      FP2 
ATOM    518  CA  THR    15      31.567 -30.174  17.283  1.00  0.00      FP2 
ATOM    519  HA  THR    15      32.421 -29.517  17.350  1.00  0.00      FP2 
ATOM    520  CB  THR    15      30.610 -29.863  18.369  1.00  0.00      FP2 
ATOM    521  HB  THR    15      30.947 -30.336  19.316  1.00  0.00      FP2 
ATOM    522  OG1 THR    15      29.297 -30.378  18.025  1.00  0.00      FP2 
ATOM    523  HG1 THR    15      29.366 -31.334  18.076  1.00  0.00      FP2 
ATOM    524  CG2 THR    15      30.373 -28.336  18.382  1.00  0.00      FP2 
ATOM    525 HG21 THR    15      29.955 -28.006  17.407  1.00  0.00      FP2 
ATOM    526 HG22 THR    15      31.334 -27.805  18.554  1.00  0.00      FP2 
ATOM    527 HG23 THR    15      29.651 -28.072  19.184  1.00  0.00      FP2 
ATOM    528  C   THR    15      31.985 -31.556  17.536  1.00  0.00      FP2 
ATOM    529  O   THR    15      32.943 -31.721  18.251  1.00  0.00      FP2 
ATOM    530  N   GLY    16      31.352 -32.528  16.908  1.00  0.00      FP2 
ATOM    531  HN  GLY    16      30.606 -32.310  16.286  1.00  0.00      FP2 
ATOM    532  CA  GLY    16      31.614 -33.893  17.015  1.00  0.00      FP2 
ATOM    533  HA1 GLY    16      30.806 -34.420  16.530  1.00  0.00      FP2 
ATOM    534  HA2 GLY    16      31.641 -34.139  18.066  1.00  0.00      FP2 
ATOM    535  C   GLY    16      32.911 -34.314  16.387  1.00  0.00      FP2 
ATOM    536  O   GLY    16      33.635 -35.148  16.853  1.00  0.00      FP2 
ATOM    537  N   MET    17      33.070 -33.791  15.152  1.00  0.00      FP2 
ATOM    538  HN  MET    17      32.459 -33.121  14.738  1.00  0.00      FP2 
ATOM    539  CA  MET    17      34.184 -34.237  14.412  1.00  0.00      FP2 
ATOM    540  HA  MET    17      34.203 -35.313  14.488  1.00  0.00      FP2 
ATOM    541  CB  MET    17      34.170 -33.829  12.919  1.00  0.00      FP2 
ATOM    542  HB1 MET    17      33.284 -34.302  12.447  1.00  0.00      FP2 
ATOM    543  HB2 MET    17      35.090 -34.234  12.449  1.00  0.00      FP2 
ATOM    544  CG  MET    17      34.113 -32.300  12.613  1.00  0.00      FP2 
ATOM    545  HG1 MET    17      34.913 -31.802  13.200  1.00  0.00      FP2 
ATOM    546  HG2 MET    17      33.132 -31.916  12.963  1.00  0.00      FP2 
ATOM    547  SD  MET    17      34.314 -31.891  10.907  1.00  0.00      FP2 
ATOM    548  CE  MET    17      32.691 -32.519  10.460  1.00  0.00      FP2 
ATOM    549  HE1 MET    17      31.932 -32.259  11.229  1.00  0.00      FP2 
ATOM    550  HE2 MET    17      32.720 -33.625  10.367  1.00  0.00      FP2 
ATOM    551  HE3 MET    17      32.364 -32.082   9.493  1.00  0.00      FP2 
ATOM    552  C   MET    17      35.505 -33.708  14.997  1.00  0.00      FP2 
ATOM    553  O   MET    17      36.565 -34.341  14.913  1.00  0.00      FP2 
ATOM    554  N   ILE    18      35.500 -32.554  15.670  1.00  0.00      FP2 
ATOM    555  HN  ILE    18      34.668 -32.008  15.700  1.00  0.00      FP2 
ATOM    556  CA  ILE    18      36.609 -31.961  16.402  1.00  0.00      FP2 
ATOM    557  HA  ILE    18      37.503 -32.104  15.813  1.00  0.00      FP2 
ATOM    558  CB  ILE    18      36.387 -30.412  16.682  1.00  0.00      FP2 
ATOM    559  HB  ILE    18      35.384 -30.251  17.133  1.00  0.00      FP2 
ATOM    560  CG2 ILE    18      37.514 -29.902  17.682  1.00  0.00      FP2 
ATOM    561 HG21 ILE    18      38.516 -30.217  17.321  1.00  0.00      FP2 
ATOM    562 HG22 ILE    18      37.348 -30.336  18.691  1.00  0.00      FP2 
ATOM    563 HG23 ILE    18      37.492 -28.793  17.743  1.00  0.00      FP2 
ATOM    564  CG1 ILE    18      36.416 -29.609  15.368  1.00  0.00      FP2 
ATOM    565 HG11 ILE    18      35.878 -28.654  15.543  1.00  0.00      FP2 
ATOM    566 HG12 ILE    18      35.870 -30.196  14.600  1.00  0.00      FP2 
ATOM    567  CD  ILE    18      37.792 -29.270  14.803  1.00  0.00      FP2 
ATOM    568  HD1 ILE    18      38.423 -30.183  14.760  1.00  0.00      FP2 
ATOM    569  HD2 ILE    18      38.294 -28.522  15.453  1.00  0.00      FP2 
ATOM    570  HD3 ILE    18      37.689 -28.862  13.775  1.00  0.00      FP2 
ATOM    571  C   ILE    18      36.907 -32.737  17.677  1.00  0.00      FP2 
ATOM    572  O   ILE    18      38.052 -33.048  18.043  1.00  0.00      FP2 
ATOM    573  N   ASP    19      35.875 -33.122  18.466  1.00  0.00      FP2 
ATOM    574  HN  ASP    19      34.936 -32.836  18.293  1.00  0.00      FP2 
ATOM    575  CA  ASP    19      36.094 -34.015  19.665  1.00  0.00      FP2 
ATOM    576  HA  ASP    19      36.863 -33.573  20.281  1.00  0.00      FP2 
ATOM    577  CB  ASP    19      34.770 -34.152  20.460  1.00  0.01      FP2 
ATOM    578  HB1 ASP    19      34.029 -34.675  19.819  1.00  0.00      FP2 
ATOM    579  HB2 ASP    19      34.395 -33.133  20.694  1.00  0.00      FP2 
ATOM    580  CG  ASP    19      34.886 -34.936  21.793  1.00  0.04      FP2 
ATOM    581  OD1 ASP    19      35.994 -34.995  22.395  1.00  0.05      FP2 
ATOM    582  OD2 ASP    19      33.846 -35.463  22.303  1.00  0.05      FP2 
ATOM    583  C   ASP    19      36.646 -35.410  19.228  1.00  0.00      FP2 
ATOM    584  O   ASP    19      37.595 -35.961  19.793  1.00  0.00      FP2 
ATOM    585  N   GLY    20      36.081 -35.985  18.140  1.00  0.00      FP2 
ATOM    586  HN  GLY    20      35.223 -35.613  17.804  1.00  0.00      FP2 
ATOM    587  CA  GLY    20      36.540 -37.105  17.347  1.00  0.00      FP2 
ATOM    588  HA1 GLY    20      35.881 -37.170  16.495  1.00  0.00      FP2 
ATOM    589  HA2 GLY    20      36.438 -37.983  17.966  1.00  0.00      FP2 
ATOM    590  C   GLY    20      37.925 -37.068  16.843  1.00  0.00      FP2 
ATOM    591  O   GLY    20      38.584 -38.102  16.840  1.00  0.00      FP2 
ATOM    592  N   TRP    21      38.358 -35.907  16.253  1.00  0.00      FP2 
ATOM    593  HN  TRP    21      37.722 -35.164  16.062  1.00  0.00      FP2 
ATOM    594  CA  TRP    21      39.701 -35.654  15.870  1.00  0.00      FP2 
ATOM    595  HA  TRP    21      39.987 -36.350  15.096  1.00  0.00      FP2 
ATOM    596  CB  TRP    21      39.733 -34.168  15.348  1.00  0.00      FP2 
ATOM    597  HB1 TRP    21      39.614 -33.510  16.233  1.00  0.00      FP2 
ATOM    598  HB2 TRP    21      38.860 -34.042  14.675  1.00  0.00      FP2 
ATOM    599  CG  TRP    21      40.889 -33.676  14.621  1.00  0.00      FP2 
ATOM    600  CD1 TRP    21      41.591 -32.660  15.223  1.00  0.00      FP2 
ATOM    601  HD1 TRP    21      41.374 -32.230  16.190  1.00  0.00      FP2 
ATOM    602  NE1 TRP    21      42.608 -32.285  14.395  1.00  0.00      FP2 
ATOM    603  HE1 TRP    21      43.248 -31.569  14.567  1.00  0.00      FP2 
ATOM    604  CE2 TRP    21      42.580 -33.083  13.280  1.00  0.00      FP2 
ATOM    605  CD2 TRP    21      41.444 -33.949  13.354  1.00  0.00      FP2 
ATOM    606  CE3 TRP    21      41.137 -34.800  12.279  1.00  0.00      FP2 
ATOM    607  HE3 TRP    21      40.435 -35.616  12.358  1.00  0.00      FP2 
ATOM    608  CZ3 TRP    21      41.812 -34.528  11.049  1.00  0.00      FP2 
ATOM    609  HZ3 TRP    21      41.432 -34.918  10.116  1.00  0.00      FP2 
ATOM    610  CZ2 TRP    21      43.391 -33.056  12.197  1.00  0.00      FP2 
ATOM    611  HZ2 TRP    21      44.330 -32.523  12.182  1.00  0.00      FP2 
ATOM    612  CH2 TRP    21      42.950 -33.763  11.073  1.00  0.00      FP2 
ATOM    613  HH2 TRP    21      43.540 -33.703  10.171  1.00  0.00      FP2 
ATOM    614  C   TRP    21      40.747 -35.816  16.915  1.00  0.00      FP2 
ATOM    615  O   TRP    21      41.779 -36.508  16.712  1.00  0.00      FP2 
ATOM    616  N   TYR    22      40.439 -35.342  18.108  1.00  0.00      FP2 
ATOM    617  HN  TYR    22      39.557 -34.930  18.323  1.00  0.00      FP2 
ATOM    618  CA  TYR    22      41.425 -35.415  19.181  1.00  0.00      FP2 
ATOM    619  HA  TYR    22      42.406 -35.527  18.745  1.00  0.00      FP2 
ATOM    620  CB  TYR    22      41.328 -34.101  20.004  1.00  0.00      FP2 
ATOM    621  HB1 TYR    22      41.966 -34.193  20.909  1.00  0.01      FP2 
ATOM    622  HB2 TYR    22      40.270 -33.936  20.298  1.00  0.00      FP2 
ATOM    623  CG  TYR    22      41.794 -32.820  19.249  1.00  0.00      FP2 
ATOM    624  CD1 TYR    22      43.096 -32.825  18.648  1.00  0.00      FP2 
ATOM    625  HD1 TYR    22      43.615 -33.769  18.618  1.00  0.00      FP2 
ATOM    626  CE1 TYR    22      43.751 -31.732  18.102  1.00  0.00      FP2 
ATOM    627  HE1 TYR    22      44.762 -31.804  17.731  1.00  0.00      FP2 
ATOM    628  CZ  TYR    22      43.027 -30.518  18.056  1.00  0.00      FP2 
ATOM    629  OH  TYR    22      43.652 -29.559  17.261  1.00  0.00      FP2 
ATOM    630  HH  TYR    22      43.112 -28.765  17.273  1.00  0.00      FP2 
ATOM    631  CD2 TYR    22      41.116 -31.523  19.205  1.00  0.00      FP2 
ATOM    632  HD2 TYR    22      40.118 -31.428  19.606  1.00  0.00      FP2 
ATOM    633  CE2 TYR    22      41.757 -30.388  18.641  1.00  0.00      FP2 
ATOM    634  HE2 TYR    22      41.268 -29.425  18.662  1.00  0.00      FP2 
ATOM    635  C   TYR    22      41.318 -36.582  20.085  1.00  0.00      FP2 
ATOM    636  O   TYR    22      42.337 -37.120  20.525  1.00  0.01      FP2 
ATOM    637  N   GLY    23      40.091 -37.126  20.391  1.00  0.01      FP2 
ATOM    638  HN  GLY    23      39.259 -36.691  20.060  1.00  0.00      FP2 
ATOM    639  CA  GLY    23      39.851 -38.352  21.201  1.00  0.03      FP2 
ATOM    640  HA1 GLY    23      40.763 -38.929  21.232  1.00  0.03      FP2 
ATOM    641  HA2 GLY    23      39.063 -38.925  20.735  1.00  0.00      FP2 
ATOM    642  C   GLY    23      39.432 -37.955  22.638  1.00  0.05      FP2 
ATOM    643  OT1 GLY    23      40.215 -37.319  23.394  1.00  0.05      FP2 
ATOM    644  OT2 GLY    23      38.232 -38.150  22.954  1.00  0.05      FP2 
ATOM    645  N   GLY     1     -30.907  30.980  15.718  1.00  0.00      FP3 
ATOM    646  HT1 GLY     1     -30.266  31.135  16.522  1.00  0.00      FP3 
ATOM    647  HT2 GLY     1     -31.276  30.009  15.752  1.00  0.00      FP3 
ATOM    648  HT3 GLY     1     -31.698  31.653  15.771  1.00  0.00      FP3 
ATOM    649  CA  GLY     1     -30.180  31.181  14.469  1.00  0.00      FP3 
ATOM    650  HA1 GLY     1     -29.481  30.367  14.350  1.00  0.00      FP3 
ATOM    651  HA2 GLY     1     -29.654  32.123  14.532  1.00  0.00      FP3 
ATOM    652  C   GLY     1     -31.118  31.207  13.322  1.00  0.00      FP3 
ATOM    653  O   GLY     1     -32.243  31.677  13.491  1.00  0.00      FP3 
ATOM    654  N   LEU     2     -30.751  30.650  12.137  1.00  0.00      FP3 
ATOM    655  HN  LEU     2     -29.836  30.273  12.034  1.00  0.00      FP3 
ATOM    656  CA  LEU     2     -31.559  30.530  10.951  1.00  0.00      FP3 
ATOM    657  HA  LEU     2     -31.950  31.508  10.714  1.00  0.00      FP3 
ATOM    658  CB  LEU     2     -30.719  29.983   9.762  1.00  0.00      FP3 
ATOM    659  HB1 LEU     2     -30.287  29.009  10.073  1.00  0.00      FP3 
ATOM    660  HB2 LEU     2     -29.894  30.701   9.573  1.00  0.00      FP3 
ATOM    661  CG  LEU     2     -31.473  29.759   8.410  1.00  0.00      FP3 
ATOM    662  HG  LEU     2     -32.245  28.980   8.577  1.00  0.00      FP3 
ATOM    663  CD1 LEU     2     -32.190  31.023   7.784  1.00  0.00      FP3 
ATOM    664 HD11 LEU     2     -31.446  31.822   7.580  1.00  0.00      FP3 
ATOM    665 HD12 LEU     2     -32.948  31.418   8.494  1.00  0.00      FP3 
ATOM    666 HD13 LEU     2     -32.682  30.744   6.828  1.00  0.00      FP3 
ATOM    667  CD2 LEU     2     -30.536  29.278   7.340  1.00  0.00      FP3 
ATOM    668 HD21 LEU     2     -30.071  28.316   7.644  1.00  0.00      FP3 
ATOM    669 HD22 LEU     2     -29.730  30.026   7.179  1.00  0.00      FP3 
ATOM    670 HD23 LEU     2     -31.094  29.119   6.392  1.00  0.00      FP3 
ATOM    671  C   LEU     2     -32.812  29.760  11.104  1.00  0.00      FP3 
ATOM    672  O   LEU     2     -33.821  30.136  10.625  1.00  0.00      FP3 
ATOM    673  N   PHE     3     -32.723  28.659  11.853  1.00  0.00      FP3 
ATOM    674  HN  PHE     3     -31.880  28.395  12.316  1.00  0.00      FP3 
ATOM    675  CA  PHE     3     -33.896  27.752  12.040  1.00  0.00      FP3 
ATOM    676  HA  PHE     3     -34.471  27.766  11.126  1.00  0.00      FP3 
ATOM    677  CB  PHE     3     -33.459  26.302  12.369  1.00  0.00      FP3 
ATOM    678  HB1 PHE     3     -34.341  25.631  12.444  1.00  0.00      FP3 
ATOM    679  HB2 PHE     3     -32.873  26.270  13.312  1.00  0.00      FP3 
ATOM    680  CG  PHE     3     -32.603  25.847  11.257  1.00  0.00      FP3 
ATOM    681  CD1 PHE     3     -32.938  26.004   9.866  1.00  0.00      FP3 
ATOM    682  HD1 PHE     3     -33.857  26.484   9.563  1.00  0.00      FP3 
ATOM    683  CE1 PHE     3     -32.015  25.505   8.903  1.00  0.00      FP3 
ATOM    684  HE1 PHE     3     -32.201  25.641   7.848  1.00  0.00      FP3 
ATOM    685  CZ  PHE     3     -30.875  24.843   9.333  1.00  0.00      FP3 
ATOM    686  HZ  PHE     3     -30.209  24.423   8.594  1.00  0.00      FP3 
ATOM    687  CD2 PHE     3     -31.399  25.308  11.672  1.00  0.00      FP3 
ATOM    688  HD2 PHE     3     -31.107  25.349  12.711  1.00  0.00      FP3 
ATOM    689  CE2 PHE     3     -30.550  24.697  10.702  1.00  0.00      FP3 
ATOM    690  HE2 PHE     3     -29.679  24.136  11.006  1.00  0.00      FP3 
ATOM    691  C   PHE     3     -34.791  28.287  13.154  1.00  0.00      FP3 
ATOM    692  O   PHE     3     -35.994  28.364  13.038  1.00  0.00      FP3 
ATOM    693  N   GLY     4     -34.116  28.853  14.193  1.00  0.00      FP3 
ATOM    694  HN  GLY     4     -33.155  28.672  14.387  1.00  0.00      FP3 
ATOM    695  CA  GLY     4     -34.838  29.799  15.102  1.00  0.00      FP3 
ATOM    696  HA1 GLY     4     -34.100  30.188  15.787  1.00  0.00      FP3 
ATOM    697  HA2 GLY     4     -35.570  29.212  15.635  1.00  0.00      FP3 
ATOM    698  C   GLY     4     -35.559  30.982  14.484  1.00  0.00      FP3 
ATOM    699  O   GLY     4     -36.694  31.247  14.848  1.00  0.00      FP3 
ATOM    700  N   ALA     5     -35.037  31.575  13.510  1.00  0.00      FP3 
ATOM    701  HN  ALA     5     -34.117  31.326  13.225  1.00  0.00      FP3 
ATOM    702  CA  ALA     5     -35.627  32.638  12.693  1.00  0.00      FP3 
ATOM    703  HA  ALA     5     -36.032  33.400  13.343  1.00  0.00      FP3 
ATOM    704  CB  ALA     5     -34.519  33.185  11.835  1.00  0.00      FP3 
ATOM    705  HB1 ALA     5     -34.225  32.437  11.068  1.00  0.00      FP3 
ATOM    706  HB2 ALA     5     -33.632  33.415  12.464  1.00  0.00      FP3 
ATOM    707  HB3 ALA     5     -34.861  34.108  11.319  1.00  0.00      FP3 
ATOM    708  C   ALA     5     -36.905  32.270  11.971  1.00  0.00      FP3 
ATOM    709  O   ALA     5     -37.902  32.986  11.965  1.00  0.00      FP3 
ATOM    710  N   ILE     6     -36.840  31.082  11.274  1.00  0.00      FP3 
ATOM    711  HN  ILE     6     -36.029  30.511  11.188  1.00  0.00      FP3 
ATOM    712  CA  ILE     6     -38.072  30.665  10.629  1.00  0.00      FP3 
ATOM    713  HA  ILE     6     -38.571  31.557  10.280  1.00  0.00      FP3 
ATOM    714  CB  ILE     6     -37.845  29.706   9.452  1.00  0.00      FP3 
ATOM    715  HB  ILE     6     -37.132  30.145   8.722  1.00  0.00      FP3 
ATOM    716  CG2 ILE     6     -37.251  28.391  10.085  1.00  0.00      FP3 
ATOM    717 HG21 ILE     6     -37.968  27.962  10.817  1.00  0.00      FP3 
ATOM    718 HG22 ILE     6     -36.300  28.621  10.612  1.00  0.00      FP3 
ATOM    719 HG23 ILE     6     -37.065  27.639   9.289  1.00  0.00      FP3 
ATOM    720  CG1 ILE     6     -39.094  29.505   8.562  1.00  0.00      FP3 
ATOM    721 HG11 ILE     6     -39.973  29.327   9.217  1.00  0.00      FP3 
ATOM    722 HG12 ILE     6     -38.935  28.611   7.922  1.00  0.00      FP3 
ATOM    723  CD  ILE     6     -39.387  30.697   7.668  1.00  0.00      FP3 
ATOM    724  HD1 ILE     6     -38.527  30.887   6.991  1.00  0.00      FP3 
ATOM    725  HD2 ILE     6     -39.557  31.603   8.289  1.00  0.00      FP3 
ATOM    726  HD3 ILE     6     -40.287  30.494   7.049  1.00  0.00      FP3 
ATOM    727  C   ILE     6     -39.157  30.311  11.682  1.00  0.00      FP3 
ATOM    728  O   ILE     6     -40.342  30.692  11.579  1.00  0.00      FP3 
ATOM    729  N   ALA     7     -38.704  29.663  12.742  1.00  0.00      FP3 
ATOM    730  HN  ALA     7     -37.758  29.356  12.798  1.00  0.00      FP3 
ATOM    731  CA  ALA     7     -39.516  29.355  13.872  1.00  0.00      FP3 
ATOM    732  HA  ALA     7     -40.353  28.756  13.545  1.00  0.00      FP3 
ATOM    733  CB  ALA     7     -38.626  28.565  14.906  1.00  0.00      FP3 
ATOM    734  HB1 ALA     7     -37.869  29.243  15.354  1.00  0.00      FP3 
ATOM    735  HB2 ALA     7     -38.098  27.734  14.393  1.00  0.00      FP3 
ATOM    736  HB3 ALA     7     -39.263  28.158  15.720  1.00  0.00      FP3 
ATOM    737  C   ALA     7     -40.203  30.552  14.546  1.00  0.00      FP3 
ATOM    738  O   ALA     7     -41.351  30.649  14.892  1.00  0.00      FP3 
ATOM    739  N   GLY     8     -39.386  31.655  14.677  1.00  0.00      FP3 
ATOM    740  HN  GLY     8     -38.426  31.657  14.408  1.00  0.00      FP3 
ATOM    741  CA  GLY     8     -39.933  32.918  15.244  1.00  0.00      FP3 
ATOM    742  HA1 GLY     8     -39.097  33.512  15.583  1.00  0.00      FP3 
ATOM    743  HA2 GLY     8     -40.565  32.653  16.079  1.00  0.00      FP3 
ATOM    744  C   GLY     8     -40.752  33.746  14.252  1.00  0.00      FP3 
ATOM    745  O   GLY     8     -41.747  34.324  14.707  1.00  0.00      FP3 
ATOM    746  N   PHE     9     -40.445  33.658  12.931  1.00  0.00      FP3 
ATOM    747  HN  PHE     9     -39.652  33.144  12.615  1.00  0.00      FP3 
ATOM    748  CA  PHE     9     -41.254  34.311  11.858  1.00  0.00      FP3 
ATOM    749  HA  PHE     9     -41.308  35.375  12.035  1.00  0.00      FP3 
ATOM    750  CB  PHE     9     -40.463  33.973  10.546  1.00  0.00      FP3 
ATOM    751  HB1 PHE     9     -40.510  32.879  10.358  1.00  0.00      FP3 
ATOM    752  HB2 PHE     9     -39.406  34.297  10.658  1.00  0.00      FP3 
ATOM    753  CG  PHE     9     -41.020  34.664   9.331  1.00  0.00      FP3 
ATOM    754  CD1 PHE     9     -40.957  36.020   9.285  1.00  0.00      FP3 
ATOM    755  HD1 PHE     9     -40.442  36.572  10.057  1.00  0.00      FP3 
ATOM    756  CE1 PHE     9     -41.553  36.670   8.252  1.00  0.00      FP3 
ATOM    757  HE1 PHE     9     -41.525  37.749   8.254  1.00  0.00      FP3 
ATOM    758  CZ  PHE     9     -42.242  35.997   7.118  1.00  0.00      FP3 
ATOM    759  HZ  PHE     9     -42.695  36.548   6.308  1.00  0.00      FP3 
ATOM    760  CD2 PHE     9     -41.641  33.950   8.242  1.00  0.00      FP3 
ATOM    761  HD2 PHE     9     -41.635  32.870   8.240  1.00  0.00      FP3 
ATOM    762  CE2 PHE     9     -42.260  34.650   7.174  1.00  0.00      FP3 
ATOM    763  HE2 PHE     9     -42.755  34.094   6.392  1.00  0.00      FP3 
ATOM    764  C   PHE     9     -42.670  33.773  11.807  1.00  0.00      FP3 
ATOM    765  O   PHE     9     -43.631  34.540  11.790  1.00  0.00      FP3 
ATOM    766  N   ILE    10     -42.859  32.448  12.026  1.00  0.00      FP3 
ATOM    767  HN  ILE    10     -42.099  31.803  12.048  1.00  0.00      FP3 
ATOM    768  CA  ILE    10     -44.200  31.874  12.246  1.00  0.00      FP3 
ATOM    769  HA  ILE    10     -44.867  32.276  11.498  1.00  0.00      FP3 
ATOM    770  CB  ILE    10     -44.133  30.320  12.140  1.00  0.00      FP3 
ATOM    771  HB  ILE    10     -43.272  29.967  12.746  1.00  0.00      FP3 
ATOM    772  CG2 ILE    10     -45.431  29.566  12.636  1.00  0.00      FP3 
ATOM    773 HG21 ILE    10     -46.334  30.010  12.165  1.00  0.00      FP3 
ATOM    774 HG22 ILE    10     -45.524  29.660  13.739  1.00  0.00      FP3 
ATOM    775 HG23 ILE    10     -45.375  28.493  12.355  1.00  0.00      FP3 
ATOM    776  CG1 ILE    10     -43.878  29.960  10.691  1.00  0.00      FP3 
ATOM    777 HG11 ILE    10     -43.372  30.802  10.171  1.00  0.00      FP3 
ATOM    778 HG12 ILE    10     -44.839  29.746  10.176  1.00  0.00      FP3 
ATOM    779  CD  ILE    10     -42.952  28.675  10.675  1.00  0.00      FP3 
ATOM    780  HD1 ILE    10     -43.458  27.834  11.195  1.00  0.00      FP3 
ATOM    781  HD2 ILE    10     -41.996  28.892  11.197  1.00  0.00      FP3 
ATOM    782  HD3 ILE    10     -42.745  28.371   9.627  1.00  0.00      FP3 
ATOM    783  C   ILE    10     -44.897  32.277  13.503  1.00  0.00      FP3 
ATOM    784  O   ILE    10     -46.137  32.432  13.568  1.00  0.00      FP3 
ATOM    785  N   GLU    11     -44.130  32.421  14.620  1.00  0.00      FP3 
ATOM    786  HN  GLU    11     -43.139  32.323  14.587  1.00  0.00      FP3 
ATOM    787  CA  GLU    11     -44.685  32.725  15.928  1.00  0.00      FP3 
ATOM    788  HA  GLU    11     -45.714  32.401  15.910  1.00  0.00      FP3 
ATOM    789  CB  GLU    11     -43.978  32.076  17.122  1.00  0.00      FP3 
ATOM    790  HB1 GLU    11     -44.403  32.498  18.057  1.00  0.00      FP3 
ATOM    791  HB2 GLU    11     -42.897  32.327  17.073  1.00  0.00      FP3 
ATOM    792  CG  GLU    11     -44.122  30.568  17.163  1.00  0.00      FP3 
ATOM    793  HG1 GLU    11     -43.706  30.136  16.228  1.00  0.00      FP3 
ATOM    794  HG2 GLU    11     -45.199  30.306  17.238  1.00  0.00      FP3 
ATOM    795  CD  GLU    11     -43.399  29.974  18.332  1.00  0.00      FP3 
ATOM    796  OE1 GLU    11     -43.625  30.337  19.527  1.00  0.00      FP3 
ATOM    797  OE2 GLU    11     -42.535  29.113  18.082  1.00  0.00      FP3 
ATOM    798  C   GLU    11     -44.912  34.130  16.326  1.00  0.00      FP3 
ATOM    799  O   GLU    11     -45.996  34.411  16.800  1.00  0.00      FP3 
ATOM    800  N   GLY    12     -43.914  35.052  16.189  1.00  0.00      FP3 
ATOM    801  HN  GLY    12     -43.074  34.814  15.711  1.00  0.00      FP3 
ATOM    802  CA  GLY    12     -43.948  36.396  16.686  1.00  0.00      FP3 
ATOM    803  HA1 GLY    12     -43.221  36.492  17.479  1.00  0.00      FP3 
ATOM    804  HA2 GLY    12     -44.939  36.602  17.062  1.00  0.00      FP3 
ATOM    805  C   GLY    12     -43.591  37.421  15.485  1.00  0.00      FP3 
ATOM    806  O   GLY    12     -43.165  38.592  15.785  1.00  0.00      FP3 
ATOM    807  N   GLY    13     -43.712  36.939  14.237  1.00  0.00      FP3 
ATOM    808  HN  GLY    13     -43.916  35.977  14.077  1.00  0.00      FP3 
ATOM    809  CA  GLY    13     -43.561  37.754  13.017  1.00  0.00      FP3 
ATOM    810  HA1 GLY    13     -44.285  38.554  13.065  1.00  0.00      FP3 
ATOM    811  HA2 GLY    13     -43.766  37.117  12.169  1.00  0.00      FP3 
ATOM    812  C   GLY    13     -42.160  38.361  12.855  1.00  0.00      FP3 
ATOM    813  O   GLY    13     -41.157  37.690  12.890  1.00  0.00      FP3 
ATOM    814  N   TRP    14     -42.143  39.737  12.514  1.00  0.00      FP3 
ATOM    815  HN  TRP    14     -42.951  40.284  12.311  1.00  0.00      FP3 
ATOM    816  CA  TRP    14     -40.807  40.386  12.464  1.00  0.00      FP3 
ATOM    817  HA  TRP    14     -40.114  39.752  11.932  1.00  0.00      FP3 
ATOM    818  CB  TRP    14     -41.058  41.712  11.720  1.00  0.00      FP3 
ATOM    819  HB1 TRP    14     -41.836  42.268  12.283  1.00  0.00      FP3 
ATOM    820  HB2 TRP    14     -41.444  41.460  10.711  1.00  0.00      FP3 
ATOM    821  CG  TRP    14     -39.924  42.633  11.529  1.00  0.00      FP3 
ATOM    822  CD1 TRP    14     -39.837  43.907  11.993  1.00  0.00      FP3 
ATOM    823  HD1 TRP    14     -40.554  44.373  12.653  1.00  0.00      FP3 
ATOM    824  NE1 TRP    14     -38.682  44.533  11.492  1.00  0.00      FP3 
ATOM    825  HE1 TRP    14     -38.406  45.453  11.666  1.00  0.00      FP3 
ATOM    826  CE2 TRP    14     -38.024  43.638  10.730  1.00  0.00      FP3 
ATOM    827  CD2 TRP    14     -38.824  42.429  10.659  1.00  0.00      FP3 
ATOM    828  CE3 TRP    14     -38.433  41.366   9.881  1.00  0.00      FP3 
ATOM    829  HE3 TRP    14     -39.035  40.472   9.814  1.00  0.00      FP3 
ATOM    830  CZ3 TRP    14     -37.217  41.438   9.149  1.00  0.00      FP3 
ATOM    831  HZ3 TRP    14     -36.911  40.635   8.495  1.00  0.00      FP3 
ATOM    832  CZ2 TRP    14     -36.819  43.719  10.019  1.00  0.00      FP3 
ATOM    833  HZ2 TRP    14     -36.209  44.610  10.014  1.00  0.00      FP3 
ATOM    834  CH2 TRP    14     -36.425  42.590   9.304  1.00  0.00      FP3 
ATOM    835  HH2 TRP    14     -35.451  42.600   8.840  1.00  0.00      FP3 
ATOM    836  C   TRP    14     -39.941  40.529  13.765  1.00  0.00      FP3 
ATOM    837  O   TRP    14     -38.700  40.318  13.729  1.00  0.00      FP3 
ATOM    838  N   THR    15     -40.568  40.936  14.896  1.00  0.00      FP3 
ATOM    839  HN  THR    15     -41.540  41.155  14.926  1.00  0.00      FP3 
ATOM    840  CA  THR    15     -39.826  41.072  16.140  1.00  0.00      FP3 
ATOM    841  HA  THR    15     -38.992  41.738  15.974  1.00  0.00      FP3 
ATOM    842  CB  THR    15     -40.757  41.627  17.184  1.00  0.00      FP3 
ATOM    843  HB  THR    15     -41.532  40.874  17.443  1.00  0.00      FP3 
ATOM    844  OG1 THR    15     -41.389  42.787  16.665  1.00  0.00      FP3 
ATOM    845  HG1 THR    15     -41.970  43.106  17.360  1.00  0.00      FP3 
ATOM    846  CG2 THR    15     -39.987  41.985  18.465  1.00  0.00      FP3 
ATOM    847 HG21 THR    15     -39.211  42.748  18.243  1.00  0.00      FP3 
ATOM    848 HG22 THR    15     -39.488  41.080  18.872  1.00  0.00      FP3 
ATOM    849 HG23 THR    15     -40.686  42.400  19.223  1.00  0.00      FP3 
ATOM    850  C   THR    15     -39.337  39.673  16.533  1.00  0.00      FP3 
ATOM    851  O   THR    15     -38.188  39.427  16.921  1.00  0.00      FP3 
ATOM    852  N   GLY    16     -40.172  38.698  16.312  1.00  0.00      FP3 
ATOM    853  HN  GLY    16     -41.073  38.908  15.948  1.00  0.00      FP3 
ATOM    854  CA  GLY    16     -39.958  37.240  16.539  1.00  0.00      FP3 
ATOM    855  HA1 GLY    16     -40.902  36.751  16.350  1.00  0.00      FP3 
ATOM    856  HA2 GLY    16     -39.677  37.122  17.575  1.00  0.00      FP3 
ATOM    857  C   GLY    16     -38.898  36.566  15.682  1.00  0.00      FP3 
ATOM    858  O   GLY    16     -38.031  35.850  16.228  1.00  0.00      FP3 
ATOM    859  N   MET    17     -38.881  36.778  14.391  1.00  0.00      FP3 
ATOM    860  HN  MET    17     -39.640  37.226  13.926  1.00  0.00      FP3 
ATOM    861  CA  MET    17     -37.796  36.393  13.559  1.00  0.00      FP3 
ATOM    862  HA  MET    17     -37.700  35.319  13.607  1.00  0.00      FP3 
ATOM    863  CB  MET    17     -38.053  36.852  12.087  1.00  0.00      FP3 
ATOM    864  HB1 MET    17     -38.285  37.937  12.111  1.00  0.00      FP3 
ATOM    865  HB2 MET    17     -38.941  36.301  11.716  1.00  0.00      FP3 
ATOM    866  CG  MET    17     -36.944  36.648  11.090  1.00  0.00      FP3 
ATOM    867  HG1 MET    17     -36.736  35.560  11.010  1.00  0.00      FP3 
ATOM    868  HG2 MET    17     -36.030  37.151  11.470  1.00  0.00      FP3 
ATOM    869  SD  MET    17     -37.357  37.301   9.467  1.00  0.00      FP3 
ATOM    870  CE  MET    17     -35.634  37.146   9.031  1.00  0.00      FP3 
ATOM    871  HE1 MET    17     -35.245  36.135   9.276  1.00  0.00      FP3 
ATOM    872  HE2 MET    17     -35.028  37.891   9.589  1.00  0.00      FP3 
ATOM    873  HE3 MET    17     -35.498  37.311   7.941  1.00  0.00      FP3 
ATOM    874  C   MET    17     -36.418  37.015  13.978  1.00  0.00      FP3 
ATOM    875  O   MET    17     -35.403  36.294  13.927  1.00  0.00      FP3 
ATOM    876  N   ILE    18     -36.351  38.269  14.465  1.00  0.00      FP3 
ATOM    877  HN  ILE    18     -37.125  38.898  14.453  1.00  0.00      FP3 
ATOM    878  CA  ILE    18     -35.053  38.785  15.068  1.00  0.00      FP3 
ATOM    879  HA  ILE    18     -34.237  38.343  14.517  1.00  0.00      FP3 
ATOM    880  CB  ILE    18     -34.961  40.277  15.008  1.00  0.00      FP3 
ATOM    881  HB  ILE    18     -35.943  40.680  14.683  1.00  0.00      FP3 
ATOM    882  CG2 ILE    18     -34.599  40.902  16.312  1.00  0.00      FP3 
ATOM    883 HG21 ILE    18     -33.610  40.528  16.654  1.00  0.00      FP3 
ATOM    884 HG22 ILE    18     -35.360  40.645  17.079  1.00  0.00      FP3 
ATOM    885 HG23 ILE    18     -34.540  42.006  16.199  1.00  0.00      FP3 
ATOM    886  CG1 ILE    18     -34.045  40.851  13.887  1.00  0.00      FP3 
ATOM    887 HG11 ILE    18     -33.047  40.368  13.951  1.00  0.00      FP3 
ATOM    888 HG12 ILE    18     -33.925  41.945  14.040  1.00  0.00      FP3 
ATOM    889  CD  ILE    18     -34.647  40.596  12.465  1.00  0.00      FP3 
ATOM    890  HD1 ILE    18     -35.642  41.082  12.379  1.00  0.00      FP3 
ATOM    891  HD2 ILE    18     -34.769  39.505  12.296  1.00  0.00      FP3 
ATOM    892  HD3 ILE    18     -33.976  41.022  11.688  1.00  0.00      FP3 
ATOM    893  C   ILE    18     -34.659  38.130  16.410  1.00  0.00      FP3 
ATOM    894  O   ILE    18     -33.559  37.656  16.683  1.00  0.00      FP3 
ATOM    895  N   ASP    19     -35.634  37.931  17.296  1.00  0.00      FP3 
ATOM    896  HN  ASP    19     -36.545  38.309  17.155  1.00  0.00      FP3 
ATOM    897  CA  ASP    19     -35.466  37.178  18.497  1.00  0.00      FP3 
ATOM    898  HA  ASP    19     -34.653  37.601  19.068  1.00  0.00      FP3 
ATOM    899  CB  ASP    19     -36.860  37.279  19.300  1.00  0.00      FP3 
ATOM    900  HB1 ASP    19     -37.606  36.600  18.834  1.00  0.00      FP3 
ATOM    901  HB2 ASP    19     -37.239  38.323  19.255  1.00  0.00      FP3 
ATOM    902  CG  ASP    19     -36.671  36.883  20.756  1.00  0.02      FP3 
ATOM    903  OD1 ASP    19     -35.556  37.182  21.316  1.00  0.03      FP3 
ATOM    904  OD2 ASP    19     -37.657  36.435  21.373  1.00  0.03      FP3 
ATOM    905  C   ASP    19     -35.032  35.729  18.268  1.00  0.00      FP3 
ATOM    906  O   ASP    19     -34.194  35.172  18.898  1.00  0.00      FP3 
ATOM    907  N   GLY    20     -35.634  35.028  17.342  1.00  0.00      FP3 
ATOM    908  HN  GLY    20     -36.486  35.360  16.950  1.00  0.00      FP3 
ATOM    909  CA  GLY    20     -35.176  33.713  16.764  1.00  0.00      FP3 
ATOM    910  HA1 GLY    20     -35.908  33.434  16.022  1.00  0.00      FP3 
ATOM    911  HA2 GLY    20     -35.179  33.004  17.578  1.00  0.00      FP3 
ATOM    912  C   GLY    20     -33.783  33.654  16.095  1.00  0.00      FP3 
ATOM    913  O   GLY    20     -33.021  32.700  16.160  1.00  0.00      FP3 
ATOM    914  N   TRP    21     -33.407  34.705  15.316  1.00  0.00      FP3 
ATOM    915  HN  TRP    21     -34.040  35.458  15.165  1.00  0.00      FP3 
ATOM    916  CA  TRP    21     -32.109  34.874  14.633  1.00  0.00      FP3 
ATOM    917  HA  TRP    21     -31.857  33.945  14.144  1.00  0.00      FP3 
ATOM    918  CB  TRP    21     -32.229  36.054  13.571  1.00  0.00      FP3 
ATOM    919  HB1 TRP    21     -32.583  36.960  14.105  1.00  0.00      FP3 
ATOM    920  HB2 TRP    21     -32.984  35.757  12.814  1.00  0.00      FP3 
ATOM    921  CG  TRP    21     -30.921  36.443  12.803  1.00  0.00      FP3 
ATOM    922  CD1 TRP    21     -30.236  37.580  13.035  1.00  0.00      FP3 
ATOM    923  HD1 TRP    21     -30.522  38.366  13.718  1.00  0.00      FP3 
ATOM    924  NE1 TRP    21     -29.162  37.564  12.286  1.00  0.00      FP3 
ATOM    925  HE1 TRP    21     -28.486  38.267  12.288  1.00  0.00      FP3 
ATOM    926  CE2 TRP    21     -29.098  36.426  11.487  1.00  0.00      FP3 
ATOM    927  CD2 TRP    21     -30.254  35.725  11.774  1.00  0.00      FP3 
ATOM    928  CE3 TRP    21     -30.510  34.532  11.117  1.00  0.00      FP3 
ATOM    929  HE3 TRP    21     -31.401  33.957  11.321  1.00  0.00      FP3 
ATOM    930  CZ3 TRP    21     -29.589  34.063  10.165  1.00  0.00      FP3 
ATOM    931  HZ3 TRP    21     -29.829  33.233   9.517  1.00  0.00      FP3 
ATOM    932  CZ2 TRP    21     -28.064  35.854  10.804  1.00  0.00      FP3 
ATOM    933  HZ2 TRP    21     -27.067  36.270  10.823  1.00  0.00      FP3 
ATOM    934  CH2 TRP    21     -28.316  34.727  10.084  1.00  0.00      FP3 
ATOM    935  HH2 TRP    21     -27.547  34.325   9.441  1.00  0.00      FP3 
ATOM    936  C   TRP    21     -30.921  35.008  15.549  1.00  0.00      FP3 
ATOM    937  O   TRP    21     -29.984  34.243  15.432  1.00  0.00      FP3 
ATOM    938  N   TYR    22     -30.961  35.927  16.631  1.00  0.00      FP3 
ATOM    939  HN  TYR    22     -31.700  36.590  16.718  1.00  0.00      FP3 
ATOM    940  CA  TYR    22     -29.979  35.980  17.654  1.00  0.00      FP3 
ATOM    941  HA  TYR    22     -29.006  35.841  17.206  1.00  0.00      FP3 
ATOM    942  CB  TYR    22     -30.069  37.324  18.335  1.00  0.00      FP3 
ATOM    943  HB1 TYR    22     -29.271  37.408  19.103  1.00  0.00      FP3 
ATOM    944  HB2 TYR    22     -31.068  37.437  18.808  1.00  0.00      FP3 
ATOM    945  CG  TYR    22     -29.889  38.475  17.354  1.00  0.00      FP3 
ATOM    946  CD1 TYR    22     -28.717  38.517  16.568  1.00  0.00      FP3 
ATOM    947  HD1 TYR    22     -27.975  37.736  16.638  1.00  0.00      FP3 
ATOM    948  CE1 TYR    22     -28.545  39.570  15.717  1.00  0.00      FP3 
ATOM    949  HE1 TYR    22     -27.584  39.702  15.243  1.00  0.00      FP3 
ATOM    950  CZ  TYR    22     -29.542  40.465  15.441  1.00  0.00      FP3 
ATOM    951  OH  TYR    22     -29.420  41.422  14.501  1.00  0.00      FP3 
ATOM    952  HH  TYR    22     -30.237  41.927  14.484  1.00  0.00      FP3 
ATOM    953  CD2 TYR    22     -30.951  39.359  17.050  1.00  0.00      FP3 
ATOM    954  HD2 TYR    22     -31.897  39.270  17.563  1.00  0.00      FP3 
ATOM    955  CE2 TYR    22     -30.769  40.336  16.093  1.00  0.00      FP3 
ATOM    956  HE2 TYR    22     -31.581  41.005  15.847  1.00  0.00      FP3 
ATOM    957  C   TYR    22     -30.138  34.870  18.691  1.00  0.00      FP3 
ATOM    958  O   TYR    22     -29.367  34.809  19.645  1.00  0.00      FP3 
ATOM    959  N   GLY    23     -31.162  34.002  18.639  1.00  0.00      FP3 
ATOM    960  HN  GLY    23     -31.929  34.161  18.024  1.00  0.00      FP3 
ATOM    961  CA  GLY    23     -31.263  32.831  19.406  1.00  0.00      FP3 
ATOM    962  HA1 GLY    23     -32.171  32.347  19.083  1.00  0.00      FP3 
ATOM    963  HA2 GLY    23     -31.356  33.159  20.430  1.00  0.00      FP3 
ATOM    964  C   GLY    23     -30.132  31.749  19.373  1.00  0.00      FP3 
ATOM    965  OT1 GLY    23     -29.976  31.138  18.305  1.00  0.00      FP3 
ATOM    966  OT2 GLY    23     -29.485  31.452  20.423  1.00  0.00      FP3 
ATOM    967  N   GLY     1     -27.419 -30.995  15.939  1.00  0.00      FP4 
ATOM    968  HT1 GLY     1     -27.109 -30.430  16.755  1.00  0.00      FP4 
ATOM    969  HT2 GLY     1     -27.045 -31.961  16.024  1.00  0.00      FP4 
ATOM    970  HT3 GLY     1     -28.458 -31.027  15.914  1.00  0.00      FP4 
ATOM    971  CA  GLY     1     -26.902 -30.364  14.660  1.00  0.00      FP4 
ATOM    972  HA1 GLY     1     -25.831 -30.499  14.622  1.00  0.00      FP4 
ATOM    973  HA2 GLY     1     -27.149 -29.313  14.675  1.00  0.00      FP4 
ATOM    974  C   GLY     1     -27.550 -31.031  13.457  1.00  0.00      FP4 
ATOM    975  O   GLY     1     -28.729 -31.304  13.493  1.00  0.00      FP4 
ATOM    976  N   LEU     2     -26.800 -31.287  12.369  1.00  0.00      FP4 
ATOM    977  HN  LEU     2     -25.803 -31.259  12.372  1.00  0.00      FP4 
ATOM    978  CA  LEU     2     -27.464 -31.628  11.099  1.00  0.00      FP4 
ATOM    979  HA  LEU     2     -28.447 -31.180  11.092  1.00  0.00      FP4 
ATOM    980  CB  LEU     2     -26.587 -31.072   9.919  1.00  0.00      FP4 
ATOM    981  HB1 LEU     2     -25.628 -31.631   9.915  1.00  0.00      FP4 
ATOM    982  HB2 LEU     2     -26.380 -30.001  10.124  1.00  0.00      FP4 
ATOM    983  CG  LEU     2     -27.203 -31.174   8.499  1.00  0.00      FP4 
ATOM    984  HG  LEU     2     -27.667 -32.177   8.389  1.00  0.00      FP4 
ATOM    985  CD1 LEU     2     -28.251 -30.129   8.206  1.00  0.00      FP4 
ATOM    986 HD11 LEU     2     -27.811 -29.112   8.292  1.00  0.00      FP4 
ATOM    987 HD12 LEU     2     -29.086 -30.217   8.933  1.00  0.00      FP4 
ATOM    988 HD13 LEU     2     -28.639 -30.261   7.173  1.00  0.00      FP4 
ATOM    989  CD2 LEU     2     -26.004 -31.042   7.525  1.00  0.00      FP4 
ATOM    990 HD21 LEU     2     -25.273 -31.858   7.707  1.00  0.00      FP4 
ATOM    991 HD22 LEU     2     -25.494 -30.067   7.683  1.00  0.00      FP4 
ATOM    992 HD23 LEU     2     -26.360 -31.112   6.475  1.00  0.00      FP4 
ATOM    993  C   LEU     2     -27.659 -33.151  11.039  1.00  0.00      FP4 
ATOM    994  O   LEU     2     -28.777 -33.654  10.769  1.00  0.00      FP4 
ATOM    995  N   PHE     3     -26.574 -33.977  11.278  1.00  0.00      FP4 
ATOM    996  HN  PHE     3     -25.668 -33.586  11.411  1.00  0.00      FP4 
ATOM    997  CA  PHE     3     -26.614 -35.479  11.363  1.00  0.00      FP4 
ATOM    998  HA  PHE     3     -26.984 -35.872  10.428  1.00  0.00      FP4 
ATOM    999  CB  PHE     3     -25.105 -35.988  11.653  1.00  0.00      FP4 
ATOM   1000  HB1 PHE     3     -25.084 -37.090  11.786  1.00  0.00      FP4 
ATOM   1001  HB2 PHE     3     -24.690 -35.486  12.553  1.00  0.00      FP4 
ATOM   1002  CG  PHE     3     -24.256 -35.633  10.475  1.00  0.00      FP4 
ATOM   1003  CD1 PHE     3     -24.498 -36.292   9.262  1.00  0.00      FP4 
ATOM   1004  HD1 PHE     3     -25.254 -37.062   9.223  1.00  0.00      FP4 
ATOM   1005  CE1 PHE     3     -23.796 -35.983   8.119  1.00  0.00      FP4 
ATOM   1006  HE1 PHE     3     -24.027 -36.480   7.188  1.00  0.00      FP4 
ATOM   1007  CZ  PHE     3     -22.754 -34.995   8.172  1.00  0.00      FP4 
ATOM   1008  HZ  PHE     3     -22.243 -34.710   7.264  1.00  0.00      FP4 
ATOM   1009  CD2 PHE     3     -23.165 -34.712  10.585  1.00  0.00      FP4 
ATOM   1010  HD2 PHE     3     -22.919 -34.260  11.535  1.00  0.00      FP4 
ATOM   1011  CE2 PHE     3     -22.391 -34.396   9.387  1.00  0.00      FP4 
ATOM   1012  HE2 PHE     3     -21.555 -33.714   9.436  1.00  0.00      FP4 
ATOM   1013  C   PHE     3     -27.589 -36.011  12.323  1.00  0.00      FP4 
ATOM   1014  O   PHE     3     -28.139 -37.092  12.112  1.00  0.00      FP4 
ATOM   1015  N   GLY     4     -27.774 -35.260  13.443  1.00  0.00      FP4 
ATOM   1016  HN  GLY     4     -27.212 -34.456  13.618  1.00  0.00      FP4 
ATOM   1017  CA  GLY     4     -28.815 -35.554  14.505  1.00  0.00      FP4 
ATOM   1018  HA1 GLY     4     -28.494 -35.081  15.422  1.00  0.00      FP4 
ATOM   1019  HA2 GLY     4     -28.861 -36.625  14.635  1.00  0.00      FP4 
ATOM   1020  C   GLY     4     -30.202 -35.039  14.141  1.00  0.00      FP4 
ATOM   1021  O   GLY     4     -31.198 -35.625  14.607  1.00  0.00      FP4 
ATOM   1022  N   ALA     5     -30.284 -34.020  13.329  1.00  0.00      FP4 
ATOM   1023  HN  ALA     5     -29.489 -33.471  13.083  1.00  0.00      FP4 
ATOM   1024  CA  ALA     5     -31.566 -33.617  12.723  1.00  0.00      FP4 
ATOM   1025  HA  ALA     5     -32.311 -33.677  13.502  1.00  0.00      FP4 
ATOM   1026  CB  ALA     5     -31.591 -32.223  12.115  1.00  0.00      FP4 
ATOM   1027  HB1 ALA     5     -30.831 -32.145  11.308  1.00  0.00      FP4 
ATOM   1028  HB2 ALA     5     -31.359 -31.466  12.895  1.00  0.00      FP4 
ATOM   1029  HB3 ALA     5     -32.593 -32.018  11.681  1.00  0.00      FP4 
ATOM   1030  C   ALA     5     -32.076 -34.676  11.759  1.00  0.00      FP4 
ATOM   1031  O   ALA     5     -33.226 -35.086  11.798  1.00  0.00      FP4 
ATOM   1032  N   ILE     6     -31.158 -35.208  10.875  1.00  0.00      FP4 
ATOM   1033  HN  ILE     6     -30.264 -34.792  10.728  1.00  0.00      FP4 
ATOM   1034  CA  ILE     6     -31.439 -36.412  10.101  1.00  0.00      FP4 
ATOM   1035  HA  ILE     6     -32.332 -36.243   9.518  1.00  0.00      FP4 
ATOM   1036  CB  ILE     6     -30.269 -36.704   9.207  1.00  0.00      FP4 
ATOM   1037  HB  ILE     6     -29.341 -36.632   9.813  1.00  0.00      FP4 
ATOM   1038  CG2 ILE     6     -30.301 -38.054   8.555  1.00  0.00      FP4 
ATOM   1039 HG21 ILE     6     -31.288 -38.222   8.074  1.00  0.00      FP4 
ATOM   1040 HG22 ILE     6     -30.138 -38.846   9.317  1.00  0.00      FP4 
ATOM   1041 HG23 ILE     6     -29.511 -38.116   7.776  1.00  0.00      FP4 
ATOM   1042  CG1 ILE     6     -29.957 -35.686   8.082  1.00  0.00      FP4 
ATOM   1043 HG11 ILE     6     -30.236 -34.672   8.439  1.00  0.00      FP4 
ATOM   1044 HG12 ILE     6     -30.578 -35.940   7.197  1.00  0.00      FP4 
ATOM   1045  CD  ILE     6     -28.469 -35.660   7.646  1.00  0.00      FP4 
ATOM   1046  HD1 ILE     6     -28.165 -36.659   7.267  1.00  0.00      FP4 
ATOM   1047  HD2 ILE     6     -27.825 -35.398   8.513  1.00  0.00      FP4 
ATOM   1048  HD3 ILE     6     -28.326 -34.914   6.835  1.00  0.00      FP4 
ATOM   1049  C   ILE     6     -31.793 -37.645  10.867  1.00  0.00      FP4 
ATOM   1050  O   ILE     6     -32.859 -38.115  10.592  1.00  0.00      FP4 
ATOM   1051  N   ALA     7     -31.043 -38.127  11.855  1.00  0.00      FP4 
ATOM   1052  HN  ALA     7     -30.182 -37.683  12.085  1.00  0.00      FP4 
ATOM   1053  CA  ALA     7     -31.344 -39.280  12.679  1.00  0.00      FP4 
ATOM   1054  HA  ALA     7     -31.482 -40.143  12.046  1.00  0.00      FP4 
ATOM   1055  CB  ALA     7     -30.132 -39.459  13.621  1.00  0.00      FP4 
ATOM   1056  HB1 ALA     7     -29.996 -38.550  14.246  1.00  0.00      FP4 
ATOM   1057  HB2 ALA     7     -29.209 -39.619  13.024  1.00  0.00      FP4 
ATOM   1058  HB3 ALA     7     -30.300 -40.328  14.292  1.00  0.00      FP4 
ATOM   1059  C   ALA     7     -32.614 -39.059  13.522  1.00  0.00      FP4 
ATOM   1060  O   ALA     7     -33.522 -39.896  13.689  1.00  0.00      FP4 
ATOM   1061  N   GLY     8     -32.777 -37.879  14.092  1.00  0.00      FP4 
ATOM   1062  HN  GLY     8     -32.069 -37.179  14.048  1.00  0.00      FP4 
ATOM   1063  CA  GLY     8     -33.973 -37.506  14.815  1.00  0.00      FP4 
ATOM   1064  HA1 GLY     8     -33.806 -36.521  15.226  1.00  0.00      FP4 
ATOM   1065  HA2 GLY     8     -34.105 -38.225  15.610  1.00  0.00      FP4 
ATOM   1066  C   GLY     8     -35.215 -37.471  14.002  1.00  0.00      FP4 
ATOM   1067  O   GLY     8     -36.252 -37.956  14.423  1.00  0.00      FP4 
ATOM   1068  N   PHE     9     -35.176 -37.035  12.713  1.00  0.00      FP4 
ATOM   1069  HN  PHE     9     -34.353 -36.598  12.361  1.00  0.00      FP4 
ATOM   1070  CA  PHE     9     -36.260 -37.139  11.733  1.00  0.00      FP4 
ATOM   1071  HA  PHE     9     -37.120 -36.619  12.128  1.00  0.00      FP4 
ATOM   1072  CB  PHE     9     -35.834 -36.525  10.394  1.00  0.00      FP4 
ATOM   1073  HB1 PHE     9     -34.924 -37.057  10.044  1.00  0.00      FP4 
ATOM   1074  HB2 PHE     9     -35.608 -35.451  10.563  1.00  0.00      FP4 
ATOM   1075  CG  PHE     9     -36.769 -36.567   9.292  1.00  0.00      FP4 
ATOM   1076  CD1 PHE     9     -36.938 -37.695   8.496  1.00  0.00      FP4 
ATOM   1077  HD1 PHE     9     -36.441 -38.619   8.751  1.00  0.00      FP4 
ATOM   1078  CE1 PHE     9     -37.769 -37.622   7.345  1.00  0.00      FP4 
ATOM   1079  HE1 PHE     9     -37.846 -38.472   6.684  1.00  0.00      FP4 
ATOM   1080  CZ  PHE     9     -38.503 -36.429   7.057  1.00  0.00      FP4 
ATOM   1081  HZ  PHE     9     -39.071 -36.329   6.144  1.00  0.00      FP4 
ATOM   1082  CD2 PHE     9     -37.590 -35.461   9.083  1.00  0.00      FP4 
ATOM   1083  HD2 PHE     9     -37.544 -34.639   9.782  1.00  0.00      FP4 
ATOM   1084  CE2 PHE     9     -38.459 -35.379   8.015  1.00  0.00      FP4 
ATOM   1085  HE2 PHE     9     -39.104 -34.520   7.907  1.00  0.00      FP4 
ATOM   1086  C   PHE     9     -36.732 -38.579  11.582  1.00  0.00      FP4 
ATOM   1087  O   PHE     9     -37.900 -38.936  11.564  1.00  0.00      FP4 
ATOM   1088  N   ILE    10     -35.738 -39.494  11.471  1.00  0.00      FP4 
ATOM   1089  HN  ILE    10     -34.786 -39.210  11.393  1.00  0.00      FP4 
ATOM   1090  CA  ILE    10     -35.956 -40.951  11.455  1.00  0.00      FP4 
ATOM   1091  HA  ILE    10     -36.755 -41.168  10.761  1.00  0.00      FP4 
ATOM   1092  CB  ILE    10     -34.633 -41.673  11.017  1.00  0.00      FP4 
ATOM   1093  HB  ILE    10     -33.801 -41.273  11.634  1.00  0.00      FP4 
ATOM   1094  CG2 ILE    10     -34.641 -43.254  11.164  1.00  0.00      FP4 
ATOM   1095 HG21 ILE    10     -35.324 -43.704  10.412  1.00  0.00      FP4 
ATOM   1096 HG22 ILE    10     -34.994 -43.537  12.179  1.00  0.00      FP4 
ATOM   1097 HG23 ILE    10     -33.618 -43.654  10.998  1.00  0.00      FP4 
ATOM   1098  CG1 ILE    10     -34.030 -41.230   9.684  1.00  0.00      FP4 
ATOM   1099 HG11 ILE    10     -33.910 -40.129   9.740  1.00  0.00      FP4 
ATOM   1100 HG12 ILE    10     -34.776 -41.476   8.901  1.00  0.00      FP4 
ATOM   1101  CD  ILE    10     -32.663 -41.803   9.194  1.00  0.00      FP4 
ATOM   1102  HD1 ILE    10     -32.728 -42.907   9.087  1.00  0.00      FP4 
ATOM   1103  HD2 ILE    10     -31.867 -41.564   9.931  1.00  0.00      FP4 
ATOM   1104  HD3 ILE    10     -32.402 -41.365   8.207  1.00  0.00      FP4 
ATOM   1105  C   ILE    10     -36.702 -41.509  12.674  1.00  0.00      FP4 
ATOM   1106  O   ILE    10     -37.592 -42.361  12.585  1.00  0.00      FP4 
ATOM   1107  N   GLU    11     -36.505 -41.017  13.932  1.00  0.00      FP4 
ATOM   1108  HN  GLU    11     -35.958 -40.200  14.096  1.00  0.00      FP4 
ATOM   1109  CA  GLU    11     -37.078 -41.648  15.120  1.00  0.00      FP4 
ATOM   1110  HA  GLU    11     -37.558 -42.568  14.821  1.00  0.00      FP4 
ATOM   1111  CB  GLU    11     -35.898 -41.939  16.180  1.00  0.00      FP4 
ATOM   1112  HB1 GLU    11     -36.349 -42.236  17.151  1.00  0.00      FP4 
ATOM   1113  HB2 GLU    11     -35.307 -41.010  16.328  1.00  0.00      FP4 
ATOM   1114  CG  GLU    11     -34.939 -43.083  15.689  1.00  0.00      FP4 
ATOM   1115  HG1 GLU    11     -34.328 -42.722  14.834  1.00  0.00      FP4 
ATOM   1116  HG2 GLU    11     -35.535 -43.963  15.366  1.00  0.00      FP4 
ATOM   1117  CD  GLU    11     -34.012 -43.491  16.842  1.00  0.00      FP4 
ATOM   1118  OE1 GLU    11     -33.128 -42.705  17.216  1.00  0.00      FP4 
ATOM   1119  OE2 GLU    11     -34.324 -44.571  17.496  1.00  0.00      FP4 
ATOM   1120  C   GLU    11     -38.266 -40.891  15.600  1.00  0.00      FP4 
ATOM   1121  O   GLU    11     -39.135 -41.477  16.247  1.00  0.00      FP4 
ATOM   1122  N   GLY    12     -38.213 -39.609  15.311  1.00  0.00      FP4 
ATOM   1123  HN  GLY    12     -37.600 -39.255  14.609  1.00  0.00      FP4 
ATOM   1124  CA  GLY    12     -39.029 -38.626  15.981  1.00  0.00      FP4 
ATOM   1125  HA1 GLY    12     -38.361 -37.990  16.543  1.00  0.00      FP4 
ATOM   1126  HA2 GLY    12     -39.684 -39.162  16.651  1.00  0.00      FP4 
ATOM   1127  C   GLY    12     -39.889 -37.738  15.081  1.00  0.00      FP4 
ATOM   1128  O   GLY    12     -40.757 -37.054  15.634  1.00  0.00      FP4 
ATOM   1129  N   GLY    13     -39.660 -37.802  13.792  1.00  0.00      FP4 
ATOM   1130  HN  GLY    13     -38.945 -38.396  13.435  1.00  0.00      FP4 
ATOM   1131  CA  GLY    13     -40.385 -37.050  12.775  1.00  0.00      FP4 
ATOM   1132  HA1 GLY    13     -41.442 -37.225  12.908  1.00  0.00      FP4 
ATOM   1133  HA2 GLY    13     -40.069 -37.396  11.802  1.00  0.00      FP4 
ATOM   1134  C   GLY    13     -40.100 -35.608  12.905  1.00  0.00      FP4 
ATOM   1135  O   GLY    13     -38.996 -35.205  13.287  1.00  0.00      FP4 
ATOM   1136  N   TRP    14     -41.141 -34.800  12.573  1.00  0.00      FP4 
ATOM   1137  HN  TRP    14     -41.978 -35.180  12.188  1.00  0.00      FP4 
ATOM   1138  CA  TRP    14     -41.147 -33.352  12.736  1.00  0.00      FP4 
ATOM   1139  HA  TRP    14     -40.414 -32.911  12.076  1.00  0.00      FP4 
ATOM   1140  CB  TRP    14     -42.564 -32.923  12.371  1.00  0.00      FP4 
ATOM   1141  HB1 TRP    14     -43.260 -33.271  13.164  1.00  0.00      FP4 
ATOM   1142  HB2 TRP    14     -42.845 -33.395  11.406  1.00  0.00      FP4 
ATOM   1143  CG  TRP    14     -42.708 -31.452  12.233  1.00  0.00      FP4 
ATOM   1144  CD1 TRP    14     -43.556 -30.733  13.032  1.00  0.00      FP4 
ATOM   1145  HD1 TRP    14     -44.152 -31.146  13.832  1.00  0.00      FP4 
ATOM   1146  NE1 TRP    14     -43.538 -29.393  12.663  1.00  0.00      FP4 
ATOM   1147  HE1 TRP    14     -44.024 -28.659  13.085  1.00  0.00      FP4 
ATOM   1148  CE2 TRP    14     -42.671 -29.313  11.552  1.00  0.00      FP4 
ATOM   1149  CD2 TRP    14     -42.088 -30.592  11.318  1.00  0.00      FP4 
ATOM   1150  CE3 TRP    14     -41.181 -30.806  10.296  1.00  0.00      FP4 
ATOM   1151  HE3 TRP    14     -40.761 -31.782  10.105  1.00  0.00      FP4 
ATOM   1152  CZ3 TRP    14     -40.790 -29.674   9.461  1.00  0.00      FP4 
ATOM   1153  HZ3 TRP    14     -40.167 -29.827   8.592  1.00  0.00      FP4 
ATOM   1154  CZ2 TRP    14     -42.152 -28.198  10.843  1.00  0.00      FP4 
ATOM   1155  HZ2 TRP    14     -42.452 -27.190  11.089  1.00  0.00      FP4 
ATOM   1156  CH2 TRP    14     -41.224 -28.406   9.793  1.00  0.00      FP4 
ATOM   1157  HH2 TRP    14     -40.849 -27.556   9.242  1.00  0.00      FP4 
ATOM   1158  C   TRP    14     -40.765 -32.883  14.058  1.00  0.00      FP4 
ATOM   1159  O   TRP    14     -39.770 -32.165  14.199  1.00  0.00      FP4 
ATOM   1160  N   THR    15     -41.385 -33.430  15.155  1.00  0.00      FP4 
ATOM   1161  HN  THR    15     -42.196 -34.006  15.082  1.00  0.00      FP4 
ATOM   1162  CA  THR    15     -40.867 -33.184  16.519  1.00  0.00      FP4 
ATOM   1163  HA  THR    15     -40.970 -32.128  16.722  1.00  0.00      FP4 
ATOM   1164  CB  THR    15     -41.579 -33.955  17.526  1.00  0.00      FP4 
ATOM   1165  HB  THR    15     -41.586 -35.038  17.280  1.00  0.00      FP4 
ATOM   1166  OG1 THR    15     -42.896 -33.417  17.463  1.00  0.00      FP4 
ATOM   1167  HG1 THR    15     -42.872 -32.599  17.965  1.00  0.00      FP4 
ATOM   1168  CG2 THR    15     -41.153 -33.866  19.090  1.00  0.00      FP4 
ATOM   1169 HG21 THR    15     -41.077 -32.803  19.405  1.00  0.00      FP4 
ATOM   1170 HG22 THR    15     -40.166 -34.352  19.241  1.00  0.00      FP4 
ATOM   1171 HG23 THR    15     -41.918 -34.368  19.720  1.00  0.00      FP4 
ATOM   1172  C   THR    15     -39.365 -33.403  16.832  1.00  0.00      FP4 
ATOM   1173  O   THR    15     -38.696 -32.548  17.424  1.00  0.00      FP4 
ATOM   1174  N   GLY    16     -38.849 -34.576  16.452  1.00  0.00      FP4 
ATOM   1175  HN  GLY    16     -39.400 -35.211  15.919  1.00  0.00      FP4 
ATOM   1176  CA  GLY    16     -37.491 -35.065  16.744  1.00  0.00      FP4 
ATOM   1177  HA1 GLY    16     -37.482 -36.128  16.555  1.00  0.00      FP4 
ATOM   1178  HA2 GLY    16     -37.294 -34.870  17.788  1.00  0.00      FP4 
ATOM   1179  C   GLY    16     -36.419 -34.430  15.932  1.00  0.00      FP4 
ATOM   1180  O   GLY    16     -35.332 -34.129  16.442  1.00  0.00      FP4 
ATOM   1181  N   MET    17     -36.715 -34.154  14.644  1.00  0.00      FP4 
ATOM   1182  HN  MET    17     -37.495 -34.603  14.222  1.00  0.00      FP4 
ATOM   1183  CA  MET    17     -36.040 -33.272  13.763  1.00  0.00      FP4 
ATOM   1184  HA  MET    17     -35.063 -33.682  13.552  1.00  0.00      FP4 
ATOM   1185  CB  MET    17     -36.879 -33.118  12.431  1.00  0.00      FP4 
ATOM   1186  HB1 MET    17     -37.853 -32.651  12.687  1.00  0.00      FP4 
ATOM   1187  HB2 MET    17     -37.063 -34.132  12.017  1.00  0.00      FP4 
ATOM   1188  CG  MET    17     -36.206 -32.262  11.332  1.00  0.00      FP4 
ATOM   1189  HG1 MET    17     -36.753 -32.521  10.408  1.00  0.00      FP4 
ATOM   1190  HG2 MET    17     -35.177 -32.657  11.267  1.00  0.00      FP4 
ATOM   1191  SD  MET    17     -36.039 -30.527  11.301  1.00  0.00      FP4 
ATOM   1192  CE  MET    17     -37.631 -30.364  10.636  1.00  0.00      FP4 
ATOM   1193  HE1 MET    17     -38.375 -30.945  11.222  1.00  0.00      FP4 
ATOM   1194  HE2 MET    17     -37.650 -30.738   9.590  1.00  0.00      FP4 
ATOM   1195  HE3 MET    17     -37.944 -29.298  10.646  1.00  0.00      FP4 
ATOM   1196  C   MET    17     -35.724 -31.913  14.377  1.00  0.00      FP4 
ATOM   1197  O   MET    17     -34.499 -31.583  14.491  1.00  0.00      FP4 
ATOM   1198  N   ILE    18     -36.803 -31.177  14.832  1.00  0.00      FP4 
ATOM   1199  HN  ILE    18     -37.747 -31.487  14.749  1.00  0.00      FP4 
ATOM   1200  CA  ILE    18     -36.578 -29.842  15.488  1.00  0.00      FP4 
ATOM   1201  HA  ILE    18     -35.928 -29.284  14.831  1.00  0.00      FP4 
ATOM   1202  CB  ILE    18     -37.837 -28.995  15.781  1.00  0.00      FP4 
ATOM   1203  HB  ILE    18     -38.547 -29.614  16.369  1.00  0.00      FP4 
ATOM   1204  CG2 ILE    18     -37.562 -27.721  16.551  1.00  0.00      FP4 
ATOM   1205 HG21 ILE    18     -36.735 -27.156  16.071  1.00  0.00      FP4 
ATOM   1206 HG22 ILE    18     -37.266 -27.965  17.594  1.00  0.00      FP4 
ATOM   1207 HG23 ILE    18     -38.470 -27.081  16.560  1.00  0.00      FP4 
ATOM   1208  CG1 ILE    18     -38.669 -28.567  14.560  1.00  0.00      FP4 
ATOM   1209 HG11 ILE    18     -38.695 -29.424  13.856  1.00  0.00      FP4 
ATOM   1210 HG12 ILE    18     -38.142 -27.718  14.077  1.00  0.00      FP4 
ATOM   1211  CD  ILE    18     -40.095 -28.136  14.806  1.00  0.00      FP4 
ATOM   1212  HD1 ILE    18     -40.113 -27.160  15.337  1.00  0.00      FP4 
ATOM   1213  HD2 ILE    18     -40.615 -28.891  15.433  1.00  0.00      FP4 
ATOM   1214  HD3 ILE    18     -40.628 -28.022  13.838  1.00  0.00      FP4 
ATOM   1215  C   ILE    18     -35.767 -29.919  16.775  1.00  0.00      FP4 
ATOM   1216  O   ILE    18     -34.828 -29.111  17.050  1.00  0.00      FP4 
ATOM   1217  N   ASP    19     -36.024 -30.838  17.687  1.00  0.00      FP4 
ATOM   1218  HN  ASP    19     -36.792 -31.463  17.578  1.00  0.00      FP4 
ATOM   1219  CA  ASP    19     -35.222 -31.039  18.940  1.00  0.00      FP4 
ATOM   1220  HA  ASP    19     -35.203 -30.102  19.477  1.00  0.00      FP4 
ATOM   1221  CB  ASP    19     -35.833 -32.134  19.809  1.00  0.00      FP4 
ATOM   1222  HB1 ASP    19     -35.038 -32.572  20.449  1.00  0.00      FP4 
ATOM   1223  HB2 ASP    19     -36.250 -32.926  19.151  1.00  0.00      FP4 
ATOM   1224  CG  ASP    19     -36.927 -31.627  20.693  1.00  0.02      FP4 
ATOM   1225  OD1 ASP    19     -37.146 -30.378  20.687  1.00  0.01      FP4 
ATOM   1226  OD2 ASP    19     -37.578 -32.421  21.412  1.00  0.03      FP4 
ATOM   1227  C   ASP    19     -33.763 -31.400  18.602  1.00  0.00      FP4 
ATOM   1228  O   ASP    19     -32.821 -31.076  19.347  1.00  0.00      FP4 
ATOM   1229  N   GLY    20     -33.474 -32.232  17.472  1.00  0.00      FP4 
ATOM   1230  HN  GLY    20     -34.200 -32.572  16.880  1.00  0.00      FP4 
ATOM   1231  CA  GLY    20     -32.061 -32.660  17.085  1.00  0.00      FP4 
ATOM   1232  HA1 GLY    20     -32.144 -33.500  16.411  1.00  0.00      FP4 
ATOM   1233  HA2 GLY    20     -31.548 -32.956  17.988  1.00  0.00      FP4 
ATOM   1234  C   GLY    20     -31.277 -31.578  16.415  1.00  0.00      FP4 
ATOM   1235  O   GLY    20     -30.052 -31.399  16.512  1.00  0.00      FP4 
ATOM   1236  N   TRP    21     -32.053 -30.759  15.723  1.00  0.00      FP4 
ATOM   1237  HN  TRP    21     -33.020 -30.948  15.570  1.00  0.00      FP4 
ATOM   1238  CA  TRP    21     -31.532 -29.504  15.129  1.00  0.00      FP4 
ATOM   1239  HA  TRP    21     -30.666 -29.749  14.532  1.00  0.00      FP4 
ATOM   1240  CB  TRP    21     -32.607 -28.834  14.260  1.00  0.00      FP4 
ATOM   1241  HB1 TRP    21     -33.527 -28.729  14.872  1.00  0.00      FP4 
ATOM   1242  HB2 TRP    21     -32.815 -29.501  13.397  1.00  0.00      FP4 
ATOM   1243  CG  TRP    21     -32.265 -27.447  13.700  1.00  0.00      FP4 
ATOM   1244  CD1 TRP    21     -32.451 -26.158  14.214  1.00  0.00      FP4 
ATOM   1245  HD1 TRP    21     -32.917 -25.931  15.162  1.00  0.00      FP4 
ATOM   1246  NE1 TRP    21     -31.970 -25.252  13.364  1.00  0.00      FP4 
ATOM   1247  HE1 TRP    21     -32.074 -24.288  13.471  1.00  0.00      FP4 
ATOM   1248  CE2 TRP    21     -31.310 -25.846  12.321  1.00  0.00      FP4 
ATOM   1249  CD2 TRP    21     -31.470 -27.250  12.472  1.00  0.00      FP4 
ATOM   1250  CE3 TRP    21     -30.857 -28.114  11.594  1.00  0.00      FP4 
ATOM   1251  HE3 TRP    21     -31.069 -29.173  11.595  1.00  0.00      FP4 
ATOM   1252  CZ3 TRP    21     -29.945 -27.594  10.691  1.00  0.00      FP4 
ATOM   1253  HZ3 TRP    21     -29.389 -28.266  10.055  1.00  0.00      FP4 
ATOM   1254  CZ2 TRP    21     -30.413 -25.336  11.448  1.00  0.00      FP4 
ATOM   1255  HZ2 TRP    21     -30.202 -24.278  11.386  1.00  0.00      FP4 
ATOM   1256  CH2 TRP    21     -29.736 -26.263  10.589  1.00  0.00      FP4 
ATOM   1257  HH2 TRP    21     -29.046 -25.890   9.846  1.00  0.00      FP4 
ATOM   1258  C   TRP    21     -31.041 -28.497  16.188  1.00  0.00      FP4 
ATOM   1259  O   TRP    21     -30.019 -27.871  15.942  1.00  0.00      FP4 
ATOM   1260  N   TYR    22     -31.801 -28.353  17.324  1.00  0.00      FP4 
ATOM   1261  HN  TYR    22     -32.658 -28.845  17.450  1.00  0.00      FP4 
ATOM   1262  CA  TYR    22     -31.410 -27.484  18.404  1.00  0.00      FP4 
ATOM   1263  HA  TYR    22     -30.965 -26.597  17.977  1.00  0.00      FP4 
ATOM   1264  CB  TYR    22     -32.649 -27.105  19.274  1.00  0.00      FP4 
ATOM   1265  HB1 TYR    22     -32.300 -26.626  20.214  1.00  0.00      FP4 
ATOM   1266  HB2 TYR    22     -33.225 -28.026  19.506  1.00  0.00      FP4 
ATOM   1267  CG  TYR    22     -33.607 -26.137  18.612  1.00  0.00      FP4 
ATOM   1268  CD1 TYR    22     -33.108 -25.141  17.760  1.00  0.00      FP4 
ATOM   1269  HD1 TYR    22     -32.047 -25.077  17.570  1.00  0.00      FP4 
ATOM   1270  CE1 TYR    22     -33.979 -24.231  17.156  1.00  0.00      FP4 
ATOM   1271  HE1 TYR    22     -33.599 -23.476  16.483  1.00  0.00      FP4 
ATOM   1272  CZ  TYR    22     -35.376 -24.309  17.437  1.00  0.00      FP4 
ATOM   1273  OH  TYR    22     -36.251 -23.548  16.547  1.00  0.00      FP4 
ATOM   1274  HH  TYR    22     -37.158 -23.802  16.734  1.00  0.00      FP4 
ATOM   1275  CD2 TYR    22     -34.991 -26.157  18.897  1.00  0.00      FP4 
ATOM   1276  HD2 TYR    22     -35.386 -26.927  19.542  1.00  0.00      FP4 
ATOM   1277  CE2 TYR    22     -35.874 -25.187  18.354  1.00  0.00      FP4 
ATOM   1278  HE2 TYR    22     -36.909 -25.145  18.658  1.00  0.00      FP4 
ATOM   1279  C   TYR    22     -30.276 -28.084  19.247  1.00  0.00      FP4 
ATOM   1280  O   TYR    22     -29.421 -27.298  19.700  1.00  0.00      FP4 
ATOM   1281  N   GLY    23     -30.157 -29.416  19.326  1.00  0.00      FP4 
ATOM   1282  HN  GLY    23     -30.843 -30.008  18.913  1.00  0.00      FP4 
ATOM   1283  CA  GLY    23     -29.068 -30.128  19.990  1.00  0.00      FP4 
ATOM   1284  HA1 GLY    23     -28.173 -29.560  19.786  1.00  0.00      FP4 
ATOM   1285  HA2 GLY    23     -29.013 -31.096  19.517  1.00  0.00      FP4 
ATOM   1286  C   GLY    23     -29.122 -30.358  21.472  1.00  0.04      FP4 
ATOM   1287  OT1 GLY    23     -28.269 -29.847  22.263  1.00  0.05      FP4 
ATOM   1288  OT2 GLY    23     -30.063 -31.022  22.031  1.00  0.05      FP4 
ATOM   1289  N   GLY     1       7.731  23.071  16.178  1.00  0.00      FP5 
ATOM   1290  HT1 GLY     1       7.978  23.922  16.722  1.00  0.00      FP5 
ATOM   1291  HT2 GLY     1       8.069  22.227  16.683  1.00  0.00      FP5 
ATOM   1292  HT3 GLY     1       6.698  23.019  16.067  1.00  0.00      FP5 
ATOM   1293  CA  GLY     1       8.379  23.137  14.820  1.00  0.00      FP5 
ATOM   1294  HA1 GLY     1       9.266  22.522  14.848  1.00  0.00      FP5 
ATOM   1295  HA2 GLY     1       8.642  24.167  14.630  1.00  0.00      FP5 
ATOM   1296  C   GLY     1       7.494  22.661  13.761  1.00  0.00      FP5 
ATOM   1297  O   GLY     1       6.522  21.921  13.950  1.00  0.00      FP5 
ATOM   1298  N   LEU     2       7.735  23.065  12.516  1.00  0.00      FP5 
ATOM   1299  HN  LEU     2       8.561  23.588  12.329  1.00  0.00      FP5 
ATOM   1300  CA  LEU     2       6.922  22.840  11.330  1.00  0.00      FP5 
ATOM   1301  HA  LEU     2       5.931  23.204  11.554  1.00  0.00      FP5 
ATOM   1302  CB  LEU     2       7.451  23.542  10.030  1.00  0.00      FP5 
ATOM   1303  HB1 LEU     2       8.506  23.226   9.911  1.00  0.00      FP5 
ATOM   1304  HB2 LEU     2       7.417  24.632  10.227  1.00  0.00      FP5 
ATOM   1305  CG  LEU     2       6.773  23.325   8.658  1.00  0.00      FP5 
ATOM   1306  HG  LEU     2       6.762  22.241   8.416  1.00  0.00      FP5 
ATOM   1307  CD1 LEU     2       5.302  23.868   8.699  1.00  0.00      FP5 
ATOM   1308 HD11 LEU     2       5.302  24.954   8.934  1.00  0.00      FP5 
ATOM   1309 HD12 LEU     2       4.724  23.336   9.484  1.00  0.00      FP5 
ATOM   1310 HD13 LEU     2       4.816  23.719   7.711  1.00  0.00      FP5 
ATOM   1311  CD2 LEU     2       7.547  23.967   7.463  1.00  0.00      FP5 
ATOM   1312 HD21 LEU     2       8.567  23.533   7.391  1.00  0.00      FP5 
ATOM   1313 HD22 LEU     2       7.638  25.064   7.617  1.00  0.00      FP5 
ATOM   1314 HD23 LEU     2       7.009  23.767   6.512  1.00  0.00      FP5 
ATOM   1315  C   LEU     2       6.617  21.397  10.929  1.00  0.00      FP5 
ATOM   1316  O   LEU     2       5.466  21.016  10.679  1.00  0.00      FP5 
ATOM   1317  N   PHE     3       7.682  20.582  10.816  1.00  0.00      FP5 
ATOM   1318  HN  PHE     3       8.632  20.853  10.947  1.00  0.00      FP5 
ATOM   1319  CA  PHE     3       7.368  19.174  10.467  1.00  0.00      FP5 
ATOM   1320  HA  PHE     3       6.617  19.174   9.691  1.00  0.00      FP5 
ATOM   1321  CB  PHE     3       8.675  18.461   9.973  1.00  0.00      FP5 
ATOM   1322  HB1 PHE     3       8.606  17.365  10.142  1.00  0.00      FP5 
ATOM   1323  HB2 PHE     3       9.563  18.874  10.497  1.00  0.00      FP5 
ATOM   1324  CG  PHE     3       8.839  18.711   8.470  1.00  0.00      FP5 
ATOM   1325  CD1 PHE     3       9.830  19.591   7.990  1.00  0.00      FP5 
ATOM   1326  HD1 PHE     3      10.565  19.959   8.690  1.00  0.00      FP5 
ATOM   1327  CE1 PHE     3       9.919  20.029   6.616  1.00  0.00      FP5 
ATOM   1328  HE1 PHE     3      10.578  20.827   6.310  1.00  0.00      FP5 
ATOM   1329  CZ  PHE     3       9.112  19.366   5.725  1.00  0.00      FP5 
ATOM   1330  HZ  PHE     3       9.111  19.666   4.688  1.00  0.00      FP5 
ATOM   1331  CD2 PHE     3       8.161  17.953   7.480  1.00  0.00      FP5 
ATOM   1332  HD2 PHE     3       7.552  17.109   7.768  1.00  0.00      FP5 
ATOM   1333  CE2 PHE     3       8.283  18.299   6.138  1.00  0.00      FP5 
ATOM   1334  HE2 PHE     3       7.732  17.740   5.396  1.00  0.00      FP5 
ATOM   1335  C   PHE     3       6.904  18.381  11.685  1.00  0.00      FP5 
ATOM   1336  O   PHE     3       6.300  17.324  11.608  1.00  0.00      FP5 
ATOM   1337  N   GLY     4       7.037  18.928  12.878  1.00  0.00      FP5 
ATOM   1338  HN  GLY     4       7.686  19.667  13.042  1.00  0.00      FP5 
ATOM   1339  CA  GLY     4       6.251  18.501  14.051  1.00  0.00      FP5 
ATOM   1340  HA1 GLY     4       6.681  18.957  14.931  1.00  0.00      FP5 
ATOM   1341  HA2 GLY     4       6.309  17.425  14.123  1.00  0.00      FP5 
ATOM   1342  C   GLY     4       4.832  18.911  13.928  1.00  0.00      FP5 
ATOM   1343  O   GLY     4       3.902  18.170  14.324  1.00  0.00      FP5 
ATOM   1344  N   ALA     5       4.590  20.031  13.317  1.00  0.00      FP5 
ATOM   1345  HN  ALA     5       5.330  20.646  13.060  1.00  0.00      FP5 
ATOM   1346  CA  ALA     5       3.268  20.484  12.960  1.00  0.00      FP5 
ATOM   1347  HA  ALA     5       2.635  20.346  13.823  1.00  0.00      FP5 
ATOM   1348  CB  ALA     5       3.237  21.978  12.517  1.00  0.00      FP5 
ATOM   1349  HB1 ALA     5       3.573  22.071  11.462  1.00  0.00      FP5 
ATOM   1350  HB2 ALA     5       3.917  22.577  13.160  1.00  0.00      FP5 
ATOM   1351  HB3 ALA     5       2.202  22.374  12.595  1.00  0.00      FP5 
ATOM   1352  C   ALA     5       2.646  19.473  11.936  1.00  0.00      FP5 
ATOM   1353  O   ALA     5       1.499  19.108  12.147  1.00  0.00      FP5 
ATOM   1354  N   ILE     6       3.319  19.084  10.860  1.00  0.00      FP5 
ATOM   1355  HN  ILE     6       4.245  19.416  10.702  1.00  0.00      FP5 
ATOM   1356  CA  ILE     6       2.828  18.179   9.832  1.00  0.00      FP5 
ATOM   1357  HA  ILE     6       1.845  18.525   9.548  1.00  0.00      FP5 
ATOM   1358  CB  ILE     6       3.750  18.096   8.547  1.00  0.00      FP5 
ATOM   1359  HB  ILE     6       4.800  17.984   8.889  1.00  0.00      FP5 
ATOM   1360  CG2 ILE     6       3.445  16.933   7.548  1.00  0.00      FP5 
ATOM   1361 HG21 ILE     6       2.406  17.022   7.164  1.00  0.00      FP5 
ATOM   1362 HG22 ILE     6       3.550  15.955   8.063  1.00  0.00      FP5 
ATOM   1363 HG23 ILE     6       4.146  16.980   6.688  1.00  0.00      FP5 
ATOM   1364  CG1 ILE     6       3.774  19.521   7.962  1.00  0.00      FP5 
ATOM   1365 HG11 ILE     6       3.790  20.255   8.795  1.00  0.00      FP5 
ATOM   1366 HG12 ILE     6       2.855  19.681   7.359  1.00  0.00      FP5 
ATOM   1367  CD  ILE     6       5.011  19.749   7.066  1.00  0.00      FP5 
ATOM   1368  HD1 ILE     6       5.007  19.030   6.219  1.00  0.00      FP5 
ATOM   1369  HD2 ILE     6       5.939  19.596   7.657  1.00  0.00      FP5 
ATOM   1370  HD3 ILE     6       4.995  20.781   6.655  1.00  0.00      FP5 
ATOM   1371  C   ILE     6       2.447  16.746  10.369  1.00  0.00      FP5 
ATOM   1372  O   ILE     6       1.394  16.184  10.086  1.00  0.00      FP5 
ATOM   1373  N   ALA     7       3.326  16.176  11.262  1.00  0.00      FP5 
ATOM   1374  HN  ALA     7       4.232  16.575  11.342  1.00  0.00      FP5 
ATOM   1375  CA  ALA     7       3.163  15.098  12.105  1.00  0.00      FP5 
ATOM   1376  HA  ALA     7       2.932  14.224  11.514  1.00  0.00      FP5 
ATOM   1377  CB  ALA     7       4.504  14.910  12.888  1.00  0.00      FP5 
ATOM   1378  HB1 ALA     7       4.735  15.825  13.475  1.00  0.00      FP5 
ATOM   1379  HB2 ALA     7       5.336  14.727  12.175  1.00  0.00      FP5 
ATOM   1380  HB3 ALA     7       4.416  14.052  13.588  1.00  0.00      FP5 
ATOM   1381  C   ALA     7       1.903  15.293  12.964  1.00  0.00      FP5 
ATOM   1382  O   ALA     7       0.976  14.527  12.899  1.00  0.00      FP5 
ATOM   1383  N   GLY     8       1.784  16.320  13.811  1.00  0.00      FP5 
ATOM   1384  HN  GLY     8       2.517  16.985  13.929  1.00  0.00      FP5 
ATOM   1385  CA  GLY     8       0.641  16.540  14.586  1.00  0.00      FP5 
ATOM   1386  HA1 GLY     8       0.842  17.416  15.185  1.00  0.00      FP5 
ATOM   1387  HA2 GLY     8       0.529  15.673  15.218  1.00  0.00      FP5 
ATOM   1388  C   GLY     8      -0.631  16.755  13.898  1.00  0.00      FP5 
ATOM   1389  O   GLY     8      -1.682  16.214  14.289  1.00  0.00      FP5 
ATOM   1390  N   PHE     9      -0.647  17.494  12.791  1.00  0.00      FP5 
ATOM   1391  HN  PHE     9       0.163  18.008  12.526  1.00  0.00      FP5 
ATOM   1392  CA  PHE     9      -1.805  17.652  11.844  1.00  0.00      FP5 
ATOM   1393  HA  PHE     9      -2.531  18.309  12.300  1.00  0.00      FP5 
ATOM   1394  CB  PHE     9      -1.288  18.255  10.484  1.00  0.00      FP5 
ATOM   1395  HB1 PHE     9      -0.617  17.520   9.991  1.00  0.00      FP5 
ATOM   1396  HB2 PHE     9      -0.737  19.198  10.689  1.00  0.00      FP5 
ATOM   1397  CG  PHE     9      -2.400  18.589   9.489  1.00  0.00      FP5 
ATOM   1398  CD1 PHE     9      -3.617  19.194   9.848  1.00  0.00      FP5 
ATOM   1399  HD1 PHE     9      -3.791  19.404  10.892  1.00  0.00      FP5 
ATOM   1400  CE1 PHE     9      -4.621  19.542   8.927  1.00  0.00      FP5 
ATOM   1401  HE1 PHE     9      -5.515  20.063   9.233  1.00  0.00      FP5 
ATOM   1402  CZ  PHE     9      -4.406  19.186   7.623  1.00  0.00      FP5 
ATOM   1403  HZ  PHE     9      -5.145  19.440   6.878  1.00  0.00      FP5 
ATOM   1404  CD2 PHE     9      -2.250  18.235   8.133  1.00  0.00      FP5 
ATOM   1405  HD2 PHE     9      -1.349  17.751   7.788  1.00  0.00      FP5 
ATOM   1406  CE2 PHE     9      -3.285  18.521   7.246  1.00  0.00      FP5 
ATOM   1407  HE2 PHE     9      -3.192  18.201   6.219  1.00  0.00      FP5 
ATOM   1408  C   PHE     9      -2.450  16.312  11.402  1.00  0.00      FP5 
ATOM   1409  O   PHE     9      -3.701  16.141  11.410  1.00  0.00      FP5 
ATOM   1410  N   ILE    10      -1.627  15.323  10.952  1.00  0.00      FP5 
ATOM   1411  HN  ILE    10      -0.681  15.541  10.734  1.00  0.00      FP5 
ATOM   1412  CA  ILE    10      -1.971  13.866  10.727  1.00  0.00      FP5 
ATOM   1413  HA  ILE    10      -2.855  13.837  10.107  1.00  0.00      FP5 
ATOM   1414  CB  ILE    10      -0.814  13.045  10.038  1.00  0.00      FP5 
ATOM   1415  HB  ILE    10       0.115  13.098  10.645  1.00  0.00      FP5 
ATOM   1416  CG2 ILE    10      -1.318  11.585   9.947  1.00  0.00      FP5 
ATOM   1417 HG21 ILE    10      -2.335  11.560   9.501  1.00  0.00      FP5 
ATOM   1418 HG22 ILE    10      -1.364  11.137  10.963  1.00  0.00      FP5 
ATOM   1419 HG23 ILE    10      -0.634  10.989   9.306  1.00  0.00      FP5 
ATOM   1420  CG1 ILE    10      -0.376  13.573   8.700  1.00  0.00      FP5 
ATOM   1421 HG11 ILE    10      -0.246  14.674   8.773  1.00  0.00      FP5 
ATOM   1422 HG12 ILE    10      -1.166  13.353   7.951  1.00  0.00      FP5 
ATOM   1423  CD  ILE    10       0.942  12.949   8.228  1.00  0.00      FP5 
ATOM   1424  HD1 ILE    10       0.831  11.848   8.135  1.00  0.00      FP5 
ATOM   1425  HD2 ILE    10       1.747  13.164   8.963  1.00  0.00      FP5 
ATOM   1426  HD3 ILE    10       1.222  13.362   7.235  1.00  0.00      FP5 
ATOM   1427  C   ILE    10      -2.421  13.221  12.044  1.00  0.00      FP5 
ATOM   1428  O   ILE    10      -3.530  12.662  12.085  1.00  0.00      FP5 
ATOM   1429  N   GLU    11      -1.632  13.405  13.215  1.00  0.00      FP5 
ATOM   1430  HN  GLU    11      -0.786  13.933  13.219  1.00  0.00      FP5 
ATOM   1431  CA  GLU    11      -2.047  12.808  14.495  1.00  0.00      FP5 
ATOM   1432  HA  GLU    11      -2.306  11.780  14.293  1.00  0.00      FP5 
ATOM   1433  CB  GLU    11      -0.963  12.855  15.628  1.00  0.00      FP5 
ATOM   1434  HB1 GLU    11      -1.417  12.415  16.539  1.00  0.00      FP5 
ATOM   1435  HB2 GLU    11      -0.730  13.923  15.819  1.00  0.00      FP5 
ATOM   1436  CG  GLU    11       0.367  12.133  15.386  1.00  0.00      FP5 
ATOM   1437  HG1 GLU    11       1.058  12.826  14.861  1.00  0.00      FP5 
ATOM   1438  HG2 GLU    11       0.180  11.247  14.743  1.00  0.00      FP5 
ATOM   1439  CD  GLU    11       1.029  11.672  16.631  1.00  0.00      FP5 
ATOM   1440  OE1 GLU    11       1.291  10.443  16.745  1.00  0.00      FP5 
ATOM   1441  OE2 GLU    11       1.520  12.542  17.429  1.00  0.00      FP5 
ATOM   1442  C   GLU    11      -3.405  13.243  15.043  1.00  0.00      FP5 
ATOM   1443  O   GLU    11      -4.226  12.352  15.441  1.00  0.00      FP5 
ATOM   1444  N   GLY    12      -3.803  14.586  15.099  1.00  0.00      FP5 
ATOM   1445  HN  GLY    12      -3.220  15.315  14.750  1.00  0.00      FP5 
ATOM   1446  CA  GLY    12      -5.002  14.994  15.628  1.00  0.00      FP5 
ATOM   1447  HA1 GLY    12      -4.827  15.217  16.670  1.00  0.00      FP5 
ATOM   1448  HA2 GLY    12      -5.686  14.164  15.534  1.00  0.00      FP5 
ATOM   1449  C   GLY    12      -5.632  16.189  14.997  1.00  0.00      FP5 
ATOM   1450  O   GLY    12      -6.437  16.898  15.657  1.00  0.00      FP5 
ATOM   1451  N   GLY    13      -5.465  16.465  13.689  1.00  0.00      FP5 
ATOM   1452  HN  GLY    13      -4.844  15.930  13.122  1.00  0.00      FP5 
ATOM   1453  CA  GLY    13      -6.146  17.522  13.018  1.00  0.00      FP5 
ATOM   1454  HA1 GLY    13      -7.194  17.446  13.266  1.00  0.00      FP5 
ATOM   1455  HA2 GLY    13      -6.003  17.382  11.957  1.00  0.00      FP5 
ATOM   1456  C   GLY    13      -5.645  18.927  13.406  1.00  0.00      FP5 
ATOM   1457  O   GLY    13      -4.500  19.109  13.899  1.00  0.00      FP5 
ATOM   1458  N   TRP    14      -6.458  19.976  13.173  1.00  0.00      FP5 
ATOM   1459  HN  TRP    14      -7.415  19.826  12.943  1.00  0.00      FP5 
ATOM   1460  CA  TRP    14      -6.072  21.376  13.223  1.00  0.00      FP5 
ATOM   1461  HA  TRP    14      -5.303  21.545  12.483  1.00  0.00      FP5 
ATOM   1462  CB  TRP    14      -7.348  22.284  12.925  1.00  0.00      FP5 
ATOM   1463  HB1 TRP    14      -8.194  21.909  13.539  1.00  0.00      FP5 
ATOM   1464  HB2 TRP    14      -7.604  22.183  11.849  1.00  0.00      FP5 
ATOM   1465  CG  TRP    14      -7.176  23.758  13.224  1.00  0.00      FP5 
ATOM   1466  CD1 TRP    14      -7.415  24.184  14.497  1.00  0.00      FP5 
ATOM   1467  HD1 TRP    14      -7.653  23.556  15.342  1.00  0.00      FP5 
ATOM   1468  NE1 TRP    14      -7.301  25.532  14.516  1.00  0.00      FP5 
ATOM   1469  HE1 TRP    14      -7.491  26.083  15.298  1.00  0.00      FP5 
ATOM   1470  CE2 TRP    14      -6.885  26.037  13.303  1.00  0.00      FP5 
ATOM   1471  CD2 TRP    14      -6.852  24.936  12.443  1.00  0.00      FP5 
ATOM   1472  CE3 TRP    14      -6.464  25.071  11.112  1.00  0.00      FP5 
ATOM   1473  HE3 TRP    14      -6.351  24.215  10.464  1.00  0.00      FP5 
ATOM   1474  CZ3 TRP    14      -6.224  26.323  10.627  1.00  0.00      FP5 
ATOM   1475  HZ3 TRP    14      -5.906  26.468   9.605  1.00  0.00      FP5 
ATOM   1476  CZ2 TRP    14      -6.677  27.305  12.840  1.00  0.00      FP5 
ATOM   1477  HZ2 TRP    14      -6.722  28.179  13.473  1.00  0.00      FP5 
ATOM   1478  CH2 TRP    14      -6.399  27.416  11.483  1.00  0.00      FP5 
ATOM   1479  HH2 TRP    14      -6.313  28.407  11.063  1.00  0.00      FP5 
ATOM   1480  C   TRP    14      -5.532  21.693  14.590  1.00  0.00      FP5 
ATOM   1481  O   TRP    14      -4.515  22.297  14.796  1.00  0.00      FP5 
ATOM   1482  N   THR    15      -6.272  21.180  15.547  1.00  0.00      FP5 
ATOM   1483  HN  THR    15      -7.117  20.715  15.304  1.00  0.00      FP5 
ATOM   1484  CA  THR    15      -6.028  21.193  16.960  1.00  0.00      FP5 
ATOM   1485  HA  THR    15      -5.861  22.224  17.231  1.00  0.00      FP5 
ATOM   1486  CB  THR    15      -7.104  20.633  17.834  1.00  0.00      FP5 
ATOM   1487  HB  THR    15      -6.725  20.534  18.874  1.00  0.00      FP5 
ATOM   1488  OG1 THR    15      -7.520  19.333  17.368  1.00  0.00      FP5 
ATOM   1489  HG1 THR    15      -6.787  18.740  17.548  1.00  0.00      FP5 
ATOM   1490  CG2 THR    15      -8.375  21.578  17.754  1.00  0.00      FP5 
ATOM   1491 HG21 THR    15      -8.742  21.637  16.707  1.00  0.00      FP5 
ATOM   1492 HG22 THR    15      -8.107  22.602  18.094  1.00  0.00      FP5 
ATOM   1493 HG23 THR    15      -9.188  21.173  18.393  1.00  0.00      FP5 
ATOM   1494  C   THR    15      -4.698  20.684  17.405  1.00  0.00      FP5 
ATOM   1495  O   THR    15      -4.035  21.229  18.243  1.00  0.00      FP5 
ATOM   1496  N   GLY    16      -4.177  19.657  16.680  1.00  0.00      FP5 
ATOM   1497  HN  GLY    16      -4.687  19.195  15.959  1.00  0.00      FP5 
ATOM   1498  CA  GLY    16      -2.878  19.199  16.922  1.00  0.00      FP5 
ATOM   1499  HA1 GLY    16      -2.845  18.151  16.666  1.00  0.00      FP5 
ATOM   1500  HA2 GLY    16      -2.672  19.332  17.974  1.00  0.00      FP5 
ATOM   1501  C   GLY    16      -1.853  19.915  16.140  1.00  0.00      FP5 
ATOM   1502  O   GLY    16      -0.706  20.106  16.535  1.00  0.00      FP5 
ATOM   1503  N   MET    17      -2.129  20.245  14.849  1.00  0.00      FP5 
ATOM   1504  HN  MET    17      -2.985  19.957  14.431  1.00  0.00      FP5 
ATOM   1505  CA  MET    17      -1.261  21.016  13.964  1.00  0.00      FP5 
ATOM   1506  HA  MET    17      -0.301  20.524  13.910  1.00  0.00      FP5 
ATOM   1507  CB  MET    17      -1.921  21.094  12.555  1.00  0.00      FP5 
ATOM   1508  HB1 MET    17      -2.871  20.526  12.612  1.00  0.00      FP5 
ATOM   1509  HB2 MET    17      -1.235  20.585  11.848  1.00  0.00      FP5 
ATOM   1510  CG  MET    17      -2.251  22.448  11.953  1.00  0.00      FP5 
ATOM   1511  HG1 MET    17      -2.852  22.989  12.710  1.00  0.00      FP5 
ATOM   1512  HG2 MET    17      -2.889  22.251  11.069  1.00  0.00      FP5 
ATOM   1513  SD  MET    17      -0.907  23.570  11.418  1.00  0.00      FP5 
ATOM   1514  CE  MET    17      -0.323  22.783   9.911  1.00  0.00      FP5 
ATOM   1515  HE1 MET    17      -1.133  22.710   9.154  1.00  0.00      FP5 
ATOM   1516  HE2 MET    17       0.037  21.755  10.130  1.00  0.00      FP5 
ATOM   1517  HE3 MET    17       0.508  23.372   9.468  1.00  0.00      FP5 
ATOM   1518  C   MET    17      -0.788  22.336  14.484  1.00  0.00      FP5 
ATOM   1519  O   MET    17       0.368  22.702  14.423  1.00  0.00      FP5 
ATOM   1520  N   ILE    18      -1.727  23.054  15.101  1.00  0.00      FP5 
ATOM   1521  HN  ILE    18      -2.664  22.721  15.166  1.00  0.00      FP5 
ATOM   1522  CA  ILE    18      -1.487  24.402  15.747  1.00  0.00      FP5 
ATOM   1523  HA  ILE    18      -0.772  24.927  15.131  1.00  0.00      FP5 
ATOM   1524  CB  ILE    18      -2.752  25.255  15.903  1.00  0.00      FP5 
ATOM   1525  HB  ILE    18      -3.561  24.611  16.308  1.00  0.00      FP5 
ATOM   1526  CG2 ILE    18      -2.591  26.440  16.812  1.00  0.00      FP5 
ATOM   1527 HG21 ILE    18      -1.686  27.019  16.529  1.00  0.00      FP5 
ATOM   1528 HG22 ILE    18      -2.479  26.098  17.863  1.00  0.00      FP5 
ATOM   1529 HG23 ILE    18      -3.477  27.105  16.728  1.00  0.00      FP5 
ATOM   1530  CG1 ILE    18      -3.274  25.769  14.489  1.00  0.00      FP5 
ATOM   1531 HG11 ILE    18      -4.153  26.430  14.647  1.00  0.00      FP5 
ATOM   1532 HG12 ILE    18      -3.587  24.894  13.880  1.00  0.00      FP5 
ATOM   1533  CD  ILE    18      -2.197  26.548  13.725  1.00  0.00      FP5 
ATOM   1534  HD1 ILE    18      -1.394  25.859  13.388  1.00  0.00      FP5 
ATOM   1535  HD2 ILE    18      -1.748  27.320  14.386  1.00  0.00      FP5 
ATOM   1536  HD3 ILE    18      -2.644  27.035  12.832  1.00  0.00      FP5 
ATOM   1537  C   ILE    18      -0.565  24.260  16.995  1.00  0.00      FP5 
ATOM   1538  O   ILE    18       0.230  25.120  17.301  1.00  0.00      FP5 
ATOM   1539  N   ASP    19      -0.711  23.185  17.833  1.00  0.00      FP5 
ATOM   1540  HN  ASP    19      -1.426  22.516  17.656  1.00  0.00      FP5 
ATOM   1541  CA  ASP    19       0.088  22.886  19.005  1.00  0.00      FP5 
ATOM   1542  HA  ASP    19       0.011  23.724  19.682  1.00  0.00      FP5 
ATOM   1543  CB  ASP    19      -0.397  21.601  19.694  1.00  0.00      FP5 
ATOM   1544  HB1 ASP    19      -0.235  20.767  18.981  1.00  0.00      FP5 
ATOM   1545  HB2 ASP    19      -1.484  21.721  19.880  1.00  0.00      FP5 
ATOM   1546  CG  ASP    19       0.242  21.162  21.048  1.00  0.03      FP5 
ATOM   1547  OD1 ASP    19       0.781  22.008  21.774  1.00  0.04      FP5 
ATOM   1548  OD2 ASP    19       0.347  19.928  21.273  1.00  0.03      FP5 
ATOM   1549  C   ASP    19       1.573  22.616  18.497  1.00  0.00      FP5 
ATOM   1550  O   ASP    19       2.554  23.158  19.085  1.00  0.00      FP5 
ATOM   1551  N   GLY    20       1.874  21.751  17.454  1.00  0.00      FP5 
ATOM   1552  HN  GLY    20       1.132  21.363  16.917  1.00  0.00      FP5 
ATOM   1553  CA  GLY    20       3.141  21.327  17.030  1.00  0.00      FP5 
ATOM   1554  HA1 GLY    20       3.020  20.582  16.258  1.00  0.00      FP5 
ATOM   1555  HA2 GLY    20       3.669  20.907  17.873  1.00  0.00      FP5 
ATOM   1556  C   GLY    20       3.895  22.509  16.489  1.00  0.00      FP5 
ATOM   1557  O   GLY    20       5.078  22.733  16.720  1.00  0.00      FP5 
ATOM   1558  N   TRP    21       3.132  23.414  15.744  1.00  0.00      FP5 
ATOM   1559  HN  TRP    21       2.167  23.239  15.569  1.00  0.00      FP5 
ATOM   1560  CA  TRP    21       3.633  24.647  15.171  1.00  0.00      FP5 
ATOM   1561  HA  TRP    21       4.469  24.412  14.530  1.00  0.00      FP5 
ATOM   1562  CB  TRP    21       2.446  25.356  14.328  1.00  0.00      FP5 
ATOM   1563  HB1 TRP    21       1.562  25.380  14.995  1.00  0.00      FP5 
ATOM   1564  HB2 TRP    21       2.241  24.694  13.463  1.00  0.00      FP5 
ATOM   1565  CG  TRP    21       2.565  26.704  13.778  1.00  0.00      FP5 
ATOM   1566  CD1 TRP    21       1.887  27.882  14.210  1.00  0.00      FP5 
ATOM   1567  HD1 TRP    21       1.019  27.911  14.851  1.00  0.00      FP5 
ATOM   1568  NE1 TRP    21       2.516  28.960  13.680  1.00  0.00      FP5 
ATOM   1569  HE1 TRP    21       2.299  29.890  13.883  1.00  0.00      FP5 
ATOM   1570  CE2 TRP    21       3.523  28.545  12.798  1.00  0.00      FP5 
ATOM   1571  CD2 TRP    21       3.587  27.117  12.927  1.00  0.00      FP5 
ATOM   1572  CE3 TRP    21       4.717  26.477  12.323  1.00  0.00      FP5 
ATOM   1573  HE3 TRP    21       4.941  25.437  12.507  1.00  0.00      FP5 
ATOM   1574  CZ3 TRP    21       5.528  27.204  11.496  1.00  0.00      FP5 
ATOM   1575  HZ3 TRP    21       6.268  26.677  10.913  1.00  0.00      FP5 
ATOM   1576  CZ2 TRP    21       4.570  29.233  12.152  1.00  0.00      FP5 
ATOM   1577  HZ2 TRP    21       4.683  30.299  12.279  1.00  0.00      FP5 
ATOM   1578  CH2 TRP    21       5.449  28.586  11.367  1.00  0.00      FP5 
ATOM   1579  HH2 TRP    21       6.070  29.120  10.663  1.00  0.00      FP5 
ATOM   1580  C   TRP    21       4.117  25.671  16.236  1.00  0.00      FP5 
ATOM   1581  O   TRP    21       5.073  26.427  15.993  1.00  0.00      FP5 
ATOM   1582  N   TYR    22       3.472  25.739  17.405  1.00  0.00      FP5 
ATOM   1583  HN  TYR    22       2.600  25.275  17.529  1.00  0.00      FP5 
ATOM   1584  CA  TYR    22       3.940  26.457  18.567  1.00  0.00      FP5 
ATOM   1585  HA  TYR    22       4.316  27.420  18.255  1.00  0.00      FP5 
ATOM   1586  CB  TYR    22       2.762  26.611  19.510  1.00  0.00      FP5 
ATOM   1587  HB1 TYR    22       3.126  27.019  20.477  1.00  0.00      FP5 
ATOM   1588  HB2 TYR    22       2.294  25.616  19.667  1.00  0.00      FP5 
ATOM   1589  CG  TYR    22       1.668  27.541  19.024  1.00  0.00      FP5 
ATOM   1590  CD1 TYR    22       1.725  28.401  17.903  1.00  0.00      FP5 
ATOM   1591  HD1 TYR    22       2.606  28.414  17.278  1.00  0.00      FP5 
ATOM   1592  CE1 TYR    22       0.650  29.231  17.602  1.00  0.00      FP5 
ATOM   1593  HE1 TYR    22       0.646  29.818  16.696  1.00  0.00      FP5 
ATOM   1594  CZ  TYR    22      -0.429  29.292  18.497  1.00  0.00      FP5 
ATOM   1595  OH  TYR    22      -1.578  30.047  18.350  1.00  0.00      FP5 
ATOM   1596  HH  TYR    22      -1.513  30.529  17.522  1.00  0.00      FP5 
ATOM   1597  CD2 TYR    22       0.592  27.600  19.833  1.00  0.00      FP5 
ATOM   1598  HD2 TYR    22       0.495  26.885  20.637  1.00  0.00      FP5 
ATOM   1599  CE2 TYR    22      -0.374  28.540  19.659  1.00  0.00      FP5 
ATOM   1600  HE2 TYR    22      -1.107  28.703  20.435  1.00  0.00      FP5 
ATOM   1601  C   TYR    22       5.075  25.842  19.298  1.00  0.00      FP5 
ATOM   1602  O   TYR    22       6.141  26.439  19.518  1.00  0.00      FP5 
ATOM   1603  N   GLY    23       4.956  24.548  19.453  1.00  0.00      FP5 
ATOM   1604  HN  GLY    23       4.139  24.097  19.110  1.00  0.00      FP5 
ATOM   1605  CA  GLY    23       5.863  23.650  20.067  1.00  0.00      FP5 
ATOM   1606  HA1 GLY    23       6.733  23.585  19.430  1.00  0.00      FP5 
ATOM   1607  HA2 GLY    23       5.374  22.690  20.129  1.00  0.00      FP5 
ATOM   1608  C   GLY    23       6.310  24.052  21.451  1.00  0.03      FP5 
ATOM   1609  OT1 GLY    23       7.583  23.970  21.694  1.00  0.04      FP5 
ATOM   1610  OT2 GLY    23       5.541  24.347  22.345  1.00  0.05      FP5 
ATOM   1611  N   GLY     1       7.634 -16.035  15.937  1.00  0.00      FP6 
ATOM   1612  HT1 GLY     1       8.331 -15.957  16.705  1.00  0.00      FP6 
ATOM   1613  HT2 GLY     1       7.041 -16.876  16.090  1.00  0.00      FP6 
ATOM   1614  HT3 GLY     1       7.034 -15.186  15.926  1.00  0.00      FP6 
ATOM   1615  CA  GLY     1       8.377 -16.164  14.572  1.00  0.00      FP6 
ATOM   1616  HA1 GLY     1       9.223 -16.812  14.744  1.00  0.00      FP6 
ATOM   1617  HA2 GLY     1       8.710 -15.171  14.310  1.00  0.00      FP6 
ATOM   1618  C   GLY     1       7.570 -16.734  13.373  1.00  0.00      FP6 
ATOM   1619  O   GLY     1       6.422 -17.222  13.455  1.00  0.00      FP6 
ATOM   1620  N   LEU     2       8.170 -16.581  12.189  1.00  0.00      FP6 
ATOM   1621  HN  LEU     2       9.031 -16.088  12.085  1.00  0.00      FP6 
ATOM   1622  CA  LEU     2       7.608 -17.115  11.018  1.00  0.00      FP6 
ATOM   1623  HA  LEU     2       6.629 -16.679  10.889  1.00  0.00      FP6 
ATOM   1624  CB  LEU     2       8.546 -16.790   9.725  1.00  0.00      FP6 
ATOM   1625  HB1 LEU     2       9.578 -17.128   9.957  1.00  0.00      FP6 
ATOM   1626  HB2 LEU     2       8.552 -15.690   9.574  1.00  0.00      FP6 
ATOM   1627  CG  LEU     2       8.105 -17.466   8.369  1.00  0.00      FP6 
ATOM   1628  HG  LEU     2       8.117 -18.573   8.456  1.00  0.00      FP6 
ATOM   1629  CD1 LEU     2       6.625 -16.932   8.123  1.00  0.00      FP6 
ATOM   1630 HD11 LEU     2       6.627 -15.823   8.047  1.00  0.00      FP6 
ATOM   1631 HD12 LEU     2       5.970 -17.228   8.970  1.00  0.00      FP6 
ATOM   1632 HD13 LEU     2       6.224 -17.351   7.176  1.00  0.00      FP6 
ATOM   1633  CD2 LEU     2       9.058 -17.097   7.176  1.00  0.00      FP6 
ATOM   1634 HD21 LEU     2      10.094 -17.432   7.397  1.00  0.00      FP6 
ATOM   1635 HD22 LEU     2       9.066 -15.996   7.025  1.00  0.00      FP6 
ATOM   1636 HD23 LEU     2       8.713 -17.600   6.247  1.00  0.00      FP6 
ATOM   1637  C   LEU     2       7.416 -18.584  11.023  1.00  0.00      FP6 
ATOM   1638  O   LEU     2       6.422 -19.055  10.512  1.00  0.00      FP6 
ATOM   1639  N   PHE     3       8.312 -19.373  11.581  1.00  0.00      FP6 
ATOM   1640  HN  PHE     3       9.158 -19.038  11.988  1.00  0.00      FP6 
ATOM   1641  CA  PHE     3       8.068 -20.863  11.618  1.00  0.00      FP6 
ATOM   1642  HA  PHE     3       7.609 -21.147  10.683  1.00  0.00      FP6 
ATOM   1643  CB  PHE     3       9.387 -21.641  11.822  1.00  0.00      FP6 
ATOM   1644  HB1 PHE     3       9.205 -22.732  11.723  1.00  0.00      FP6 
ATOM   1645  HB2 PHE     3       9.813 -21.413  12.822  1.00  0.00      FP6 
ATOM   1646  CG  PHE     3      10.414 -21.231  10.762  1.00  0.00      FP6 
ATOM   1647  CD1 PHE     3      10.384 -21.727   9.460  1.00  0.00      FP6 
ATOM   1648  HD1 PHE     3       9.661 -22.476   9.174  1.00  0.00      FP6 
ATOM   1649  CE1 PHE     3      11.324 -21.229   8.512  1.00  0.00      FP6 
ATOM   1650  HE1 PHE     3      11.316 -21.612   7.502  1.00  0.00      FP6 
ATOM   1651  CZ  PHE     3      12.218 -20.291   8.857  1.00  0.00      FP6 
ATOM   1652  HZ  PHE     3      12.867 -19.862   8.108  1.00  0.00      FP6 
ATOM   1653  CD2 PHE     3      11.379 -20.286  11.170  1.00  0.00      FP6 
ATOM   1654  HD2 PHE     3      11.406 -19.902  12.179  1.00  0.00      FP6 
ATOM   1655  CE2 PHE     3      12.310 -19.867  10.189  1.00  0.00      FP6 
ATOM   1656  HE2 PHE     3      13.112 -19.203  10.475  1.00  0.00      FP6 
ATOM   1657  C   PHE     3       7.084 -21.222  12.672  1.00  0.00      FP6 
ATOM   1658  O   PHE     3       6.287 -22.157  12.624  1.00  0.00      FP6 
ATOM   1659  N   GLY     4       6.999 -20.440  13.771  1.00  0.00      FP6 
ATOM   1660  HN  GLY     4       7.691 -19.739  13.901  1.00  0.00      FP6 
ATOM   1661  CA  GLY     4       6.027 -20.449  14.842  1.00  0.00      FP6 
ATOM   1662  HA1 GLY     4       6.283 -19.658  15.532  1.00  0.00      FP6 
ATOM   1663  HA2 GLY     4       6.083 -21.407  15.336  1.00  0.00      FP6 
ATOM   1664  C   GLY     4       4.614 -20.231  14.336  1.00  0.00      FP6 
ATOM   1665  O   GLY     4       3.688 -20.977  14.730  1.00  0.00      FP6 
ATOM   1666  N   ALA     5       4.443 -19.320  13.341  1.00  0.00      FP6 
ATOM   1667  HN  ALA     5       5.213 -18.771  13.030  1.00  0.00      FP6 
ATOM   1668  CA  ALA     5       3.165 -19.035  12.625  1.00  0.00      FP6 
ATOM   1669  HA  ALA     5       2.389 -18.882  13.361  1.00  0.00      FP6 
ATOM   1670  CB  ALA     5       3.341 -17.754  11.733  1.00  0.00      FP6 
ATOM   1671  HB1 ALA     5       4.149 -17.916  10.988  1.00  0.00      FP6 
ATOM   1672  HB2 ALA     5       3.614 -16.885  12.369  1.00  0.00      FP6 
ATOM   1673  HB3 ALA     5       2.396 -17.538  11.190  1.00  0.00      FP6 
ATOM   1674  C   ALA     5       2.655 -20.339  11.884  1.00  0.00      FP6 
ATOM   1675  O   ALA     5       1.499 -20.675  12.076  1.00  0.00      FP6 
ATOM   1676  N   ILE     6       3.565 -20.991  11.213  1.00  0.00      FP6 
ATOM   1677  HN  ILE     6       4.527 -20.732  11.253  1.00  0.00      FP6 
ATOM   1678  CA  ILE     6       3.256 -22.138  10.359  1.00  0.00      FP6 
ATOM   1679  HA  ILE     6       2.413 -21.850   9.749  1.00  0.00      FP6 
ATOM   1680  CB  ILE     6       4.419 -22.634   9.423  1.00  0.00      FP6 
ATOM   1681  HB  ILE     6       5.316 -22.857  10.039  1.00  0.00      FP6 
ATOM   1682  CG2 ILE     6       3.992 -23.930   8.639  1.00  0.00      FP6 
ATOM   1683 HG21 ILE     6       3.100 -23.720   8.011  1.00  0.00      FP6 
ATOM   1684 HG22 ILE     6       3.738 -24.739   9.356  1.00  0.00      FP6 
ATOM   1685 HG23 ILE     6       4.821 -24.262   7.978  1.00  0.00      FP6 
ATOM   1686  CG1 ILE     6       4.924 -21.445   8.448  1.00  0.00      FP6 
ATOM   1687 HG11 ILE     6       4.965 -20.503   9.035  1.00  0.00      FP6 
ATOM   1688 HG12 ILE     6       4.186 -21.326   7.627  1.00  0.00      FP6 
ATOM   1689  CD  ILE     6       6.275 -21.684   7.840  1.00  0.00      FP6 
ATOM   1690  HD1 ILE     6       6.261 -22.613   7.231  1.00  0.00      FP6 
ATOM   1691  HD2 ILE     6       7.036 -21.796   8.642  1.00  0.00      FP6 
ATOM   1692  HD3 ILE     6       6.549 -20.832   7.181  1.00  0.00      FP6 
ATOM   1693  C   ILE     6       2.906 -23.217  11.350  1.00  0.00      FP6 
ATOM   1694  O   ILE     6       1.838 -23.833  11.106  1.00  0.00      FP6 
ATOM   1695  N   ALA     7       3.678 -23.524  12.446  1.00  0.00      FP6 
ATOM   1696  HN  ALA     7       4.510 -23.021  12.666  1.00  0.00      FP6 
ATOM   1697  CA  ALA     7       3.323 -24.609  13.355  1.00  0.00      FP6 
ATOM   1698  HA  ALA     7       3.053 -25.488  12.789  1.00  0.00      FP6 
ATOM   1699  CB  ALA     7       4.646 -24.831  14.203  1.00  0.00      FP6 
ATOM   1700  HB1 ALA     7       4.911 -23.899  14.748  1.00  0.00      FP6 
ATOM   1701  HB2 ALA     7       5.487 -25.099  13.528  1.00  0.00      FP6 
ATOM   1702  HB3 ALA     7       4.488 -25.643  14.945  1.00  0.00      FP6 
ATOM   1703  C   ALA     7       2.012 -24.265  14.114  1.00  0.00      FP6 
ATOM   1704  O   ALA     7       1.224 -25.149  14.370  1.00  0.00      FP6 
ATOM   1705  N   GLY     8       1.741 -22.992  14.520  1.00  0.00      FP6 
ATOM   1706  HN  GLY     8       2.428 -22.287  14.377  1.00  0.00      FP6 
ATOM   1707  CA  GLY     8       0.496 -22.466  15.186  1.00  0.00      FP6 
ATOM   1708  HA1 GLY     8       0.675 -21.436  15.459  1.00  0.00      FP6 
ATOM   1709  HA2 GLY     8       0.316 -23.060  16.070  1.00  0.00      FP6 
ATOM   1710  C   GLY     8      -0.754 -22.536  14.265  1.00  0.00      FP6 
ATOM   1711  O   GLY     8      -1.864 -22.664  14.736  1.00  0.00      FP6 
ATOM   1712  N   PHE     9      -0.598 -22.552  12.920  1.00  0.00      FP6 
ATOM   1713  HN  PHE     9       0.293 -22.440  12.487  1.00  0.00      FP6 
ATOM   1714  CA  PHE     9      -1.767 -22.741  11.995  1.00  0.00      FP6 
ATOM   1715  HA  PHE     9      -2.610 -22.178  12.368  1.00  0.00      FP6 
ATOM   1716  CB  PHE     9      -1.321 -22.236  10.653  1.00  0.00      FP6 
ATOM   1717  HB1 PHE     9      -0.382 -22.752  10.360  1.00  0.00      FP6 
ATOM   1718  HB2 PHE     9      -1.152 -21.139  10.711  1.00  0.00      FP6 
ATOM   1719  CG  PHE     9      -2.328 -22.477   9.553  1.00  0.00      FP6 
ATOM   1720  CD1 PHE     9      -3.507 -21.648   9.486  1.00  0.00      FP6 
ATOM   1721  HD1 PHE     9      -3.631 -20.793  10.134  1.00  0.00      FP6 
ATOM   1722  CE1 PHE     9      -4.477 -21.995   8.552  1.00  0.00      FP6 
ATOM   1723  HE1 PHE     9      -5.399 -21.434   8.557  1.00  0.00      FP6 
ATOM   1724  CZ  PHE     9      -4.345 -23.027   7.598  1.00  0.00      FP6 
ATOM   1725  HZ  PHE     9      -5.077 -23.187   6.821  1.00  0.00      FP6 
ATOM   1726  CD2 PHE     9      -2.182 -23.509   8.673  1.00  0.00      FP6 
ATOM   1727  HD2 PHE     9      -1.275 -24.095   8.695  1.00  0.00      FP6 
ATOM   1728  CE2 PHE     9      -3.197 -23.834   7.724  1.00  0.00      FP6 
ATOM   1729  HE2 PHE     9      -3.084 -24.706   7.097  1.00  0.00      FP6 
ATOM   1730  C   PHE     9      -2.172 -24.237  11.964  1.00  0.00      FP6 
ATOM   1731  O   PHE     9      -3.367 -24.550  12.091  1.00  0.00      FP6 
ATOM   1732  N   ILE    10      -1.201 -25.204  11.783  1.00  0.00      FP6 
ATOM   1733  HN  ILE    10      -0.243 -24.941  11.708  1.00  0.00      FP6 
ATOM   1734  CA  ILE    10      -1.432 -26.635  11.685  1.00  0.00      FP6 
ATOM   1735  HA  ILE    10      -2.158 -26.801  10.903  1.00  0.00      FP6 
ATOM   1736  CB  ILE    10      -0.149 -27.380  11.374  1.00  0.00      FP6 
ATOM   1737  HB  ILE    10       0.671 -27.000  12.020  1.00  0.00      FP6 
ATOM   1738  CG2 ILE    10      -0.365 -28.906  11.638  1.00  0.00      FP6 
ATOM   1739 HG21 ILE    10      -1.181 -29.293  10.991  1.00  0.00      FP6 
ATOM   1740 HG22 ILE    10      -0.646 -29.070  12.700  1.00  0.00      FP6 
ATOM   1741 HG23 ILE    10       0.567 -29.465  11.407  1.00  0.00      FP6 
ATOM   1742  CG1 ILE    10       0.419 -27.156  10.005  1.00  0.00      FP6 
ATOM   1743 HG11 ILE    10       0.588 -26.067   9.869  1.00  0.00      FP6 
ATOM   1744 HG12 ILE    10      -0.325 -27.501   9.256  1.00  0.00      FP6 
ATOM   1745  CD  ILE    10       1.786 -27.911   9.737  1.00  0.00      FP6 
ATOM   1746  HD1 ILE    10       1.611 -29.006   9.670  1.00  0.00      FP6 
ATOM   1747  HD2 ILE    10       2.495 -27.716  10.569  1.00  0.00      FP6 
ATOM   1748  HD3 ILE    10       2.229 -27.563   8.779  1.00  0.00      FP6 
ATOM   1749  C   ILE    10      -2.201 -27.162  12.892  1.00  0.00      FP6 
ATOM   1750  O   ILE    10      -3.046 -28.092  12.925  1.00  0.00      FP6 
ATOM   1751  N   GLU    11      -1.859 -26.576  14.098  1.00  0.00      FP6 
ATOM   1752  HN  GLU    11      -1.151 -25.879  14.186  1.00  0.00      FP6 
ATOM   1753  CA  GLU    11      -2.551 -26.978  15.311  1.00  0.00      FP6 
ATOM   1754  HA  GLU    11      -3.143 -27.858  15.113  1.00  0.00      FP6 
ATOM   1755  CB  GLU    11      -1.391 -27.273  16.369  1.00  0.00      FP6 
ATOM   1756  HB1 GLU    11      -1.850 -27.455  17.364  1.00  0.00      FP6 
ATOM   1757  HB2 GLU    11      -0.730 -26.383  16.435  1.00  0.00      FP6 
ATOM   1758  CG  GLU    11      -0.540 -28.498  15.981  1.00  0.00      FP6 
ATOM   1759  HG1 GLU    11       0.040 -28.256  15.065  1.00  0.00      FP6 
ATOM   1760  HG2 GLU    11      -1.217 -29.353  15.770  1.00  0.00      FP6 
ATOM   1761  CD  GLU    11       0.438 -28.918  17.071  1.00  0.00      FP6 
ATOM   1762  OE1 GLU    11       0.618 -28.285  18.113  1.00  0.00      FP6 
ATOM   1763  OE2 GLU    11       1.116 -29.968  16.844  1.00  0.00      FP6 
ATOM   1764  C   GLU    11      -3.574 -26.000  15.872  1.00  0.00      FP6 
ATOM   1765  O   GLU    11      -4.438 -26.450  16.660  1.00  0.00      FP6 
ATOM   1766  N   GLY    12      -3.645 -24.687  15.492  1.00  0.00      FP6 
ATOM   1767  HN  GLY    12      -3.052 -24.348  14.767  1.00  0.00      FP6 
ATOM   1768  CA  GLY    12      -4.538 -23.664  16.055  1.00  0.00      FP6 
ATOM   1769  HA1 GLY    12      -3.918 -23.012  16.651  1.00  0.00      FP6 
ATOM   1770  HA2 GLY    12      -5.243 -24.187  16.683  1.00  0.00      FP6 
ATOM   1771  C   GLY    12      -5.326 -22.801  15.106  1.00  0.00      FP6 
ATOM   1772  O   GLY    12      -6.051 -21.844  15.528  1.00  0.00      FP6 
ATOM   1773  N   GLY    13      -5.124 -23.096  13.799  1.00  0.00      FP6 
ATOM   1774  HN  GLY    13      -4.646 -23.926  13.524  1.00  0.00      FP6 
ATOM   1775  CA  GLY    13      -5.585 -22.229  12.682  1.00  0.00      FP6 
ATOM   1776  HA1 GLY    13      -6.650 -22.383  12.604  1.00  0.00      FP6 
ATOM   1777  HA2 GLY    13      -5.088 -22.593  11.796  1.00  0.00      FP6 
ATOM   1778  C   GLY    13      -5.349 -20.730  12.748  1.00  0.00      FP6 
ATOM   1779  O   GLY    13      -4.261 -20.248  13.097  1.00  0.00      FP6 
ATOM   1780  N   TRP    14      -6.377 -19.987  12.356  1.00  0.00      FP6 
ATOM   1781  HN  TRP    14      -7.209 -20.411  12.010  1.00  0.00      FP6 
ATOM   1782  CA  TRP    14      -6.402 -18.516  12.387  1.00  0.00      FP6 
ATOM   1783  HA  TRP    14      -5.624 -18.143  11.738  1.00  0.00      FP6 
ATOM   1784  CB  TRP    14      -7.745 -18.065  11.922  1.00  0.00      FP6 
ATOM   1785  HB1 TRP    14      -8.500 -18.786  12.299  1.00  0.00      FP6 
ATOM   1786  HB2 TRP    14      -7.747 -18.079  10.812  1.00  0.00      FP6 
ATOM   1787  CG  TRP    14      -8.164 -16.714  12.353  1.00  0.00      FP6 
ATOM   1788  CD1 TRP    14      -9.353 -16.461  13.022  1.00  0.00      FP6 
ATOM   1789  HD1 TRP    14      -9.973 -17.211  13.490  1.00  0.00      FP6 
ATOM   1790  NE1 TRP    14      -9.623 -15.123  13.001  1.00  0.00      FP6 
ATOM   1791  HE1 TRP    14     -10.421 -14.686  13.355  1.00  0.00      FP6 
ATOM   1792  CE2 TRP    14      -8.550 -14.504  12.382  1.00  0.00      FP6 
ATOM   1793  CD2 TRP    14      -7.585 -15.452  11.958  1.00  0.00      FP6 
ATOM   1794  CE3 TRP    14      -6.463 -15.054  11.273  1.00  0.00      FP6 
ATOM   1795  HE3 TRP    14      -5.683 -15.757  11.021  1.00  0.00      FP6 
ATOM   1796  CZ3 TRP    14      -6.324 -13.733  10.898  1.00  0.00      FP6 
ATOM   1797  HZ3 TRP    14      -5.515 -13.444  10.243  1.00  0.00      FP6 
ATOM   1798  CZ2 TRP    14      -8.381 -13.152  12.044  1.00  0.00      FP6 
ATOM   1799  HZ2 TRP    14      -9.123 -12.410  12.300  1.00  0.00      FP6 
ATOM   1800  CH2 TRP    14      -7.227 -12.762  11.362  1.00  0.00      FP6 
ATOM   1801  HH2 TRP    14      -7.028 -11.714  11.191  1.00  0.00      FP6 
ATOM   1802  C   TRP    14      -6.076 -17.950  13.776  1.00  0.00      FP6 
ATOM   1803  O   TRP    14      -5.302 -17.063  13.890  1.00  0.00      FP6 
ATOM   1804  N   THR    15      -6.670 -18.516  14.729  1.00  0.00      FP6 
ATOM   1805  HN  THR    15      -7.322 -19.248  14.551  1.00  0.00      FP6 
ATOM   1806  CA  THR    15      -6.497 -18.199  16.133  1.00  0.00      FP6 
ATOM   1807  HA  THR    15      -6.614 -17.131  16.241  1.00  0.00      FP6 
ATOM   1808  CB  THR    15      -7.481 -18.910  17.018  1.00  0.00      FP6 
ATOM   1809  HB  THR    15      -7.477 -20.002  16.813  1.00  0.00      FP6 
ATOM   1810  OG1 THR    15      -8.700 -18.388  16.720  1.00  0.00      FP6 
ATOM   1811  HG1 THR    15      -8.693 -17.490  17.059  1.00  0.00      FP6 
ATOM   1812  CG2 THR    15      -7.306 -18.568  18.497  1.00  0.00      FP6 
ATOM   1813 HG21 THR    15      -7.265 -17.466  18.632  1.00  0.00      FP6 
ATOM   1814 HG22 THR    15      -6.359 -19.007  18.877  1.00  0.00      FP6 
ATOM   1815 HG23 THR    15      -8.164 -18.965  19.081  1.00  0.00      FP6 
ATOM   1816  C   THR    15      -5.075 -18.449  16.598  1.00  0.00      FP6 
ATOM   1817  O   THR    15      -4.428 -17.623  17.153  1.00  0.00      FP6 
ATOM   1818  N   GLY    16      -4.467 -19.605  16.161  1.00  0.00      FP6 
ATOM   1819  HN  GLY    16      -4.877 -20.230  15.502  1.00  0.00      FP6 
ATOM   1820  CA  GLY    16      -3.193 -19.932  16.668  1.00  0.00      FP6 
ATOM   1821  HA1 GLY    16      -3.131 -21.009  16.717  1.00  0.00      FP6 
ATOM   1822  HA2 GLY    16      -3.121 -19.509  17.659  1.00  0.00      FP6 
ATOM   1823  C   GLY    16      -2.058 -19.429  15.855  1.00  0.00      FP6 
ATOM   1824  O   GLY    16      -0.895 -19.329  16.307  1.00  0.00      FP6 
ATOM   1825  N   MET    17      -2.192 -19.045  14.547  1.00  0.00      FP6 
ATOM   1826  HN  MET    17      -3.073 -19.045  14.081  1.00  0.00      FP6 
ATOM   1827  CA  MET    17      -1.062 -18.618  13.769  1.00  0.00      FP6 
ATOM   1828  HA  MET    17      -0.223 -19.255  14.006  1.00  0.00      FP6 
ATOM   1829  CB  MET    17      -1.404 -18.713  12.319  1.00  0.00      FP6 
ATOM   1830  HB1 MET    17      -2.074 -19.589  12.198  1.00  0.00      FP6 
ATOM   1831  HB2 MET    17      -0.458 -18.901  11.772  1.00  0.00      FP6 
ATOM   1832  CG  MET    17      -2.103 -17.501  11.624  1.00  0.00      FP6 
ATOM   1833  HG1 MET    17      -1.350 -16.711  11.417  1.00  0.00      FP6 
ATOM   1834  HG2 MET    17      -2.870 -17.078  12.307  1.00  0.00      FP6 
ATOM   1835  SD  MET    17      -2.895 -18.067  10.037  1.00  0.00      FP6 
ATOM   1836  CE  MET    17      -1.529 -18.622   9.020  1.00  0.00      FP6 
ATOM   1837  HE1 MET    17      -0.870 -19.323   9.576  1.00  0.00      FP6 
ATOM   1838  HE2 MET    17      -0.913 -17.755   8.698  1.00  0.00      FP6 
ATOM   1839  HE3 MET    17      -1.910 -19.150   8.120  1.00  0.00      FP6 
ATOM   1840  C   MET    17      -0.698 -17.139  14.102  1.00  0.00      FP6 
ATOM   1841  O   MET    17       0.497 -16.774  14.121  1.00  0.00      FP6 
ATOM   1842  N   ILE    18      -1.708 -16.310  14.487  1.00  0.00      FP6 
ATOM   1843  HN  ILE    18      -2.665 -16.589  14.475  1.00  0.00      FP6 
ATOM   1844  CA  ILE    18      -1.431 -14.953  14.942  1.00  0.00      FP6 
ATOM   1845  HA  ILE    18      -0.768 -14.499  14.220  1.00  0.00      FP6 
ATOM   1846  CB  ILE    18      -2.661 -14.122  15.087  1.00  0.00      FP6 
ATOM   1847  HB  ILE    18      -3.335 -14.567  15.850  1.00  0.00      FP6 
ATOM   1848  CG2 ILE    18      -2.228 -12.739  15.519  1.00  0.00      FP6 
ATOM   1849 HG21 ILE    18      -1.306 -12.440  14.976  1.00  0.00      FP6 
ATOM   1850 HG22 ILE    18      -2.015 -12.732  16.609  1.00  0.00      FP6 
ATOM   1851 HG23 ILE    18      -3.028 -12.003  15.290  1.00  0.00      FP6 
ATOM   1852  CG1 ILE    18      -3.485 -13.985  13.816  1.00  0.00      FP6 
ATOM   1853 HG11 ILE    18      -4.400 -13.401  14.050  1.00  0.00      FP6 
ATOM   1854 HG12 ILE    18      -3.782 -15.000  13.477  1.00  0.00      FP6 
ATOM   1855  CD  ILE    18      -2.739 -13.286  12.670  1.00  0.00      FP6 
ATOM   1856  HD1 ILE    18      -1.825 -13.859  12.404  1.00  0.00      FP6 
ATOM   1857  HD2 ILE    18      -2.438 -12.263  12.983  1.00  0.00      FP6 
ATOM   1858  HD3 ILE    18      -3.393 -13.226  11.774  1.00  0.00      FP6 
ATOM   1859  C   ILE    18      -0.625 -14.938  16.291  1.00  0.00      FP6 
ATOM   1860  O   ILE    18       0.319 -14.228  16.361  1.00  0.00      FP6 
ATOM   1861  N   ASP    19      -0.989 -15.764  17.264  1.00  0.00      FP6 
ATOM   1862  HN  ASP    19      -1.878 -16.214  17.260  1.00  0.00      FP6 
ATOM   1863  CA  ASP    19      -0.138 -16.074  18.392  1.00  0.00      FP6 
ATOM   1864  HA  ASP    19       0.042 -15.171  18.957  1.00  0.00      FP6 
ATOM   1865  CB  ASP    19      -0.900 -17.136  19.247  1.00  0.00      FP6 
ATOM   1866  HB1 ASP    19      -0.159 -17.689  19.862  1.00  0.00      FP6 
ATOM   1867  HB2 ASP    19      -1.405 -17.845  18.558  1.00  0.00      FP6 
ATOM   1868  CG  ASP    19      -1.937 -16.568  20.170  1.00  0.00      FP6 
ATOM   1869  OD1 ASP    19      -2.763 -17.366  20.715  1.00  0.01      FP6 
ATOM   1870  OD2 ASP    19      -2.108 -15.370  20.354  1.00  0.00      FP6 
ATOM   1871  C   ASP    19       1.251 -16.655  18.103  1.00  0.00      FP6 
ATOM   1872  O   ASP    19       2.248 -16.141  18.674  1.00  0.00      FP6 
ATOM   1873  N   GLY    20       1.367 -17.577  17.184  1.00  0.00      FP6 
ATOM   1874  HN  GLY    20       0.551 -17.975  16.775  1.00  0.00      FP6 
ATOM   1875  CA  GLY    20       2.556 -18.093  16.685  1.00  0.00      FP6 
ATOM   1876  HA1 GLY    20       2.312 -18.742  15.857  1.00  0.00      FP6 
ATOM   1877  HA2 GLY    20       3.027 -18.658  17.475  1.00  0.00      FP6 
ATOM   1878  C   GLY    20       3.554 -16.984  16.186  1.00  0.00      FP6 
ATOM   1879  O   GLY    20       4.738 -17.021  16.366  1.00  0.00      FP6 
ATOM   1880  N   TRP    21       3.025 -16.013  15.456  1.00  0.00      FP6 
ATOM   1881  HN  TRP    21       2.040 -15.980  15.318  1.00  0.00      FP6 
ATOM   1882  CA  TRP    21       3.745 -14.931  14.796  1.00  0.00      FP6 
ATOM   1883  HA  TRP    21       4.562 -15.365  14.240  1.00  0.00      FP6 
ATOM   1884  CB  TRP    21       2.778 -14.115  13.814  1.00  0.00      FP6 
ATOM   1885  HB1 TRP    21       1.886 -13.813  14.400  1.00  0.00      FP6 
ATOM   1886  HB2 TRP    21       2.468 -14.805  13.002  1.00  0.00      FP6 
ATOM   1887  CG  TRP    21       3.301 -12.896  13.167  1.00  0.00      FP6 
ATOM   1888  CD1 TRP    21       3.062 -11.659  13.578  1.00  0.00      FP6 
ATOM   1889  HD1 TRP    21       2.280 -11.350  14.255  1.00  0.00      FP6 
ATOM   1890  NE1 TRP    21       3.984 -10.850  12.990  1.00  0.00      FP6 
ATOM   1891  HE1 TRP    21       4.050  -9.884  13.114  1.00  0.00      FP6 
ATOM   1892  CE2 TRP    21       4.800 -11.602  12.202  1.00  0.00      FP6 
ATOM   1893  CD2 TRP    21       4.372 -12.911  12.284  1.00  0.00      FP6 
ATOM   1894  CE3 TRP    21       5.133 -13.944  11.661  1.00  0.00      FP6 
ATOM   1895  HE3 TRP    21       4.835 -14.980  11.721  1.00  0.00      FP6 
ATOM   1896  CZ3 TRP    21       6.319 -13.590  10.941  1.00  0.00      FP6 
ATOM   1897  HZ3 TRP    21       6.937 -14.353  10.492  1.00  0.00      FP6 
ATOM   1898  CZ2 TRP    21       5.954 -11.284  11.488  1.00  0.00      FP6 
ATOM   1899  HZ2 TRP    21       6.299 -10.262  11.454  1.00  0.00      FP6 
ATOM   1900  CH2 TRP    21       6.671 -12.209  10.827  1.00  0.00      FP6 
ATOM   1901  HH2 TRP    21       7.508 -11.911  10.213  1.00  0.00      FP6 
ATOM   1902  C   TRP    21       4.374 -13.998  15.836  1.00  0.00      FP6 
ATOM   1903  O   TRP    21       5.556 -13.769  15.758  1.00  0.00      FP6 
ATOM   1904  N   TYR    22       3.614 -13.538  16.872  1.00  0.00      FP6 
ATOM   1905  HN  TYR    22       2.627 -13.674  16.889  1.00  0.00      FP6 
ATOM   1906  CA  TYR    22       4.151 -12.839  17.996  1.00  0.00      FP6 
ATOM   1907  HA  TYR    22       4.755 -12.029  17.616  1.00  0.00      FP6 
ATOM   1908  CB  TYR    22       3.013 -12.258  18.969  1.00  0.00      FP6 
ATOM   1909  HB1 TYR    22       3.485 -11.750  19.837  1.00  0.00      FP6 
ATOM   1910  HB2 TYR    22       2.360 -13.086  19.319  1.00  0.00      FP6 
ATOM   1911  CG  TYR    22       2.126 -11.234  18.254  1.00  0.00      FP6 
ATOM   1912  CD1 TYR    22       2.694 -10.054  17.623  1.00  0.00      FP6 
ATOM   1913  HD1 TYR    22       3.742  -9.839  17.767  1.00  0.00      FP6 
ATOM   1914  CE1 TYR    22       1.961  -9.224  16.869  1.00  0.00      FP6 
ATOM   1915  HE1 TYR    22       2.446  -8.405  16.359  1.00  0.00      FP6 
ATOM   1916  CZ  TYR    22       0.615  -9.393  16.733  1.00  0.00      FP6 
ATOM   1917  OH  TYR    22      -0.239  -8.601  16.002  1.00  0.00      FP6 
ATOM   1918  HH  TYR    22      -1.125  -8.960  16.090  1.00  0.00      FP6 
ATOM   1919  CD2 TYR    22       0.770 -11.387  18.070  1.00  0.00      FP6 
ATOM   1920  HD2 TYR    22       0.280 -12.230  18.534  1.00  0.00      FP6 
ATOM   1921  CE2 TYR    22      -0.003 -10.502  17.311  1.00  0.00      FP6 
ATOM   1922  HE2 TYR    22      -1.060 -10.674  17.175  1.00  0.00      FP6 
ATOM   1923  C   TYR    22       5.195 -13.573  18.852  1.00  0.00      FP6 
ATOM   1924  O   TYR    22       6.230 -13.022  19.126  1.00  0.00      FP6 
ATOM   1925  N   GLY    23       4.929 -14.854  19.049  1.00  0.00      FP6 
ATOM   1926  HN  GLY    23       4.049 -15.216  18.758  1.00  0.00      FP6 
ATOM   1927  CA  GLY    23       5.775 -15.847  19.655  1.00  0.00      FP6 
ATOM   1928  HA1 GLY    23       6.713 -15.881  19.121  1.00  0.00      FP6 
ATOM   1929  HA2 GLY    23       5.282 -16.806  19.604  1.00  0.00      FP6 
ATOM   1930  C   GLY    23       6.022 -15.450  21.146  1.00  0.03      FP6 
ATOM   1931  OT1 GLY    23       7.215 -15.163  21.388  1.00  0.03      FP6 
ATOM   1932  OT2 GLY    23       5.110 -15.679  21.986  1.00  0.05      FP6 
ATOM   1933  N   GLY     1      36.935   0.256  15.074  1.00  0.00      FP7 
ATOM   1934  HT1 GLY     1      37.238   0.858  15.866  1.00  0.00      FP7 
ATOM   1935  HT2 GLY     1      37.322  -0.701  15.199  1.00  0.00      FP7 
ATOM   1936  HT3 GLY     1      35.896   0.209  15.051  1.00  0.00      FP7 
ATOM   1937  CA  GLY     1      37.420   0.814  13.831  1.00  0.00      FP7 
ATOM   1938  HA1 GLY     1      38.393   0.382  13.650  1.00  0.00      FP7 
ATOM   1939  HA2 GLY     1      37.503   1.881  13.976  1.00  0.00      FP7 
ATOM   1940  C   GLY     1      36.592   0.573  12.679  1.00  0.00      FP7 
ATOM   1941  O   GLY     1      35.534  -0.008  12.802  1.00  0.00      FP7 
ATOM   1942  N   LEU     2      37.041   1.030  11.497  1.00  0.00      FP7 
ATOM   1943  HN  LEU     2      37.911   1.511  11.420  1.00  0.00      FP7 
ATOM   1944  CA  LEU     2      36.341   0.871  10.313  1.00  0.00      FP7 
ATOM   1945  HA  LEU     2      35.348   1.277  10.438  1.00  0.00      FP7 
ATOM   1946  CB  LEU     2      37.118   1.630   9.199  1.00  0.00      FP7 
ATOM   1947  HB1 LEU     2      38.159   1.246   9.180  1.00  0.00      FP7 
ATOM   1948  HB2 LEU     2      37.136   2.709   9.463  1.00  0.00      FP7 
ATOM   1949  CG  LEU     2      36.522   1.490   7.768  1.00  0.00      FP7 
ATOM   1950  HG  LEU     2      36.655   0.438   7.439  1.00  0.00      FP7 
ATOM   1951  CD1 LEU     2      35.050   1.842   7.646  1.00  0.00      FP7 
ATOM   1952 HD11 LEU     2      34.924   2.945   7.593  1.00  0.00      FP7 
ATOM   1953 HD12 LEU     2      34.496   1.464   8.532  1.00  0.00      FP7 
ATOM   1954 HD13 LEU     2      34.629   1.392   6.722  1.00  0.00      FP7 
ATOM   1955  CD2 LEU     2      37.426   2.065   6.720  1.00  0.00      FP7 
ATOM   1956 HD21 LEU     2      38.457   1.672   6.848  1.00  0.00      FP7 
ATOM   1957 HD22 LEU     2      37.455   3.172   6.811  1.00  0.00      FP7 
ATOM   1958 HD23 LEU     2      37.061   1.782   5.709  1.00  0.00      FP7 
ATOM   1959  C   LEU     2      35.976  -0.609   9.900  1.00  0.00      FP7 
ATOM   1960  O   LEU     2      34.899  -0.869   9.486  1.00  0.00      FP7 
ATOM   1961  N   PHE     3      36.903  -1.555  10.027  1.00  0.00      FP7 
ATOM   1962  HN  PHE     3      37.815  -1.377  10.389  1.00  0.00      FP7 
ATOM   1963  CA  PHE     3      36.603  -2.936   9.625  1.00  0.00      FP7 
ATOM   1964  HA  PHE     3      36.089  -2.909   8.676  1.00  0.00      FP7 
ATOM   1965  CB  PHE     3      37.941  -3.754   9.505  1.00  0.00      FP7 
ATOM   1966  HB1 PHE     3      37.738  -4.739   9.033  1.00  0.00      FP7 
ATOM   1967  HB2 PHE     3      38.385  -3.898  10.513  1.00  0.00      FP7 
ATOM   1968  CG  PHE     3      38.966  -3.031   8.646  1.00  0.00      FP7 
ATOM   1969  CD1 PHE     3      38.732  -2.760   7.275  1.00  0.00      FP7 
ATOM   1970  HD1 PHE     3      37.806  -3.106   6.842  1.00  0.00      FP7 
ATOM   1971  CE1 PHE     3      39.631  -2.067   6.441  1.00  0.00      FP7 
ATOM   1972  HE1 PHE     3      39.448  -1.997   5.379  1.00  0.00      FP7 
ATOM   1973  CZ  PHE     3      40.797  -1.453   7.022  1.00  0.00      FP7 
ATOM   1974  HZ  PHE     3      41.522  -0.924   6.423  1.00  0.00      FP7 
ATOM   1975  CD2 PHE     3      40.173  -2.436   9.119  1.00  0.00      FP7 
ATOM   1976  HD2 PHE     3      40.509  -2.665  10.119  1.00  0.00      FP7 
ATOM   1977  CE2 PHE     3      40.929  -1.576   8.344  1.00  0.00      FP7 
ATOM   1978  HE2 PHE     3      41.671  -0.967   8.838  1.00  0.00      FP7 
ATOM   1979  C   PHE     3      35.680  -3.434  10.716  1.00  0.00      FP7 
ATOM   1980  O   PHE     3      34.714  -4.240  10.481  1.00  0.00      FP7 
ATOM   1981  N   GLY     4      35.879  -3.014  12.011  1.00  0.00      FP7 
ATOM   1982  HN  GLY     4      36.669  -2.473  12.289  1.00  0.00      FP7 
ATOM   1983  CA  GLY     4      34.899  -3.360  13.069  1.00  0.00      FP7 
ATOM   1984  HA1 GLY     4      35.224  -2.895  13.988  1.00  0.00      FP7 
ATOM   1985  HA2 GLY     4      34.891  -4.434  13.177  1.00  0.00      FP7 
ATOM   1986  C   GLY     4      33.533  -2.896  12.749  1.00  0.00      FP7 
ATOM   1987  O   GLY     4      32.544  -3.515  13.098  1.00  0.00      FP7 
ATOM   1988  N   ALA     5      33.373  -1.728  12.101  1.00  0.00      FP7 
ATOM   1989  HN  ALA     5      34.171  -1.199  11.829  1.00  0.00      FP7 
ATOM   1990  CA  ALA     5      32.103  -1.113  11.730  1.00  0.00      FP7 
ATOM   1991  HA  ALA     5      31.386  -1.336  12.506  1.00  0.00      FP7 
ATOM   1992  CB  ALA     5      32.252   0.391  11.569  1.00  0.00      FP7 
ATOM   1993  HB1 ALA     5      32.853   0.621  10.663  1.00  0.00      FP7 
ATOM   1994  HB2 ALA     5      32.769   0.817  12.455  1.00  0.00      FP7 
ATOM   1995  HB3 ALA     5      31.251   0.861  11.459  1.00  0.00      FP7 
ATOM   1996  C   ALA     5      31.544  -1.825  10.560  1.00  0.00      FP7 
ATOM   1997  O   ALA     5      30.332  -2.134  10.587  1.00  0.00      FP7 
ATOM   1998  N   ILE     6      32.312  -2.235   9.550  1.00  0.00      FP7 
ATOM   1999  HN  ILE     6      33.269  -1.966   9.475  1.00  0.00      FP7 
ATOM   2000  CA  ILE     6      31.814  -3.092   8.500  1.00  0.00      FP7 
ATOM   2001  HA  ILE     6      30.993  -2.577   8.023  1.00  0.00      FP7 
ATOM   2002  CB  ILE     6      32.867  -3.431   7.478  1.00  0.00      FP7 
ATOM   2003  HB  ILE     6      33.815  -3.659   8.009  1.00  0.00      FP7 
ATOM   2004  CG2 ILE     6      32.496  -4.642   6.587  1.00  0.00      FP7 
ATOM   2005 HG21 ILE     6      31.474  -4.512   6.172  1.00  0.00      FP7 
ATOM   2006 HG22 ILE     6      32.518  -5.575   7.189  1.00  0.00      FP7 
ATOM   2007 HG23 ILE     6      33.214  -4.724   5.743  1.00  0.00      FP7 
ATOM   2008  CG1 ILE     6      33.189  -2.214   6.547  1.00  0.00      FP7 
ATOM   2009 HG11 ILE     6      33.017  -1.287   7.133  1.00  0.00      FP7 
ATOM   2010 HG12 ILE     6      32.476  -2.242   5.698  1.00  0.00      FP7 
ATOM   2011  CD  ILE     6      34.626  -2.138   5.954  1.00  0.00      FP7 
ATOM   2012  HD1 ILE     6      34.833  -3.039   5.338  1.00  0.00      FP7 
ATOM   2013  HD2 ILE     6      35.372  -2.091   6.776  1.00  0.00      FP7 
ATOM   2014  HD3 ILE     6      34.722  -1.238   5.310  1.00  0.00      FP7 
ATOM   2015  C   ILE     6      31.289  -4.482   9.055  1.00  0.00      FP7 
ATOM   2016  O   ILE     6      30.239  -4.948   8.677  1.00  0.00      FP7 
ATOM   2017  N   ALA     7      32.060  -5.036  10.024  1.00  0.00      FP7 
ATOM   2018  HN  ALA     7      32.926  -4.645  10.326  1.00  0.00      FP7 
ATOM   2019  CA  ALA     7      31.609  -6.294  10.685  1.00  0.00      FP7 
ATOM   2020  HA  ALA     7      31.362  -7.027   9.932  1.00  0.00      FP7 
ATOM   2021  CB  ALA     7      32.760  -6.728  11.514  1.00  0.00      FP7 
ATOM   2022  HB1 ALA     7      33.009  -5.945  12.262  1.00  0.00      FP7 
ATOM   2023  HB2 ALA     7      33.648  -6.897  10.869  1.00  0.00      FP7 
ATOM   2024  HB3 ALA     7      32.505  -7.665  12.053  1.00  0.00      FP7 
ATOM   2025  C   ALA     7      30.382  -6.151  11.600  1.00  0.00      FP7 
ATOM   2026  O   ALA     7      29.486  -6.997  11.662  1.00  0.00      FP7 
ATOM   2027  N   GLY     8      30.266  -5.009  12.271  1.00  0.00      FP7 
ATOM   2028  HN  GLY     8      30.930  -4.275  12.154  1.00  0.00      FP7 
ATOM   2029  CA  GLY     8      29.211  -4.728  13.197  1.00  0.00      FP7 
ATOM   2030  HA1 GLY     8      29.481  -3.824  13.723  1.00  0.00      FP7 
ATOM   2031  HA2 GLY     8      29.161  -5.559  13.885  1.00  0.00      FP7 
ATOM   2032  C   GLY     8      27.869  -4.536  12.601  1.00  0.00      FP7 
ATOM   2033  O   GLY     8      26.874  -4.778  13.330  1.00  0.00      FP7 
ATOM   2034  N   PHE     9      27.817  -4.058  11.386  1.00  0.00      FP7 
ATOM   2035  HN  PHE     9      28.661  -3.824  10.914  1.00  0.00      FP7 
ATOM   2036  CA  PHE     9      26.656  -3.819  10.619  1.00  0.00      FP7 
ATOM   2037  HA  PHE     9      26.041  -3.088  11.122  1.00  0.00      FP7 
ATOM   2038  CB  PHE     9      27.166  -3.281   9.216  1.00  0.00      FP7 
ATOM   2039  HB1 PHE     9      27.605  -4.102   8.610  1.00  0.00      FP7 
ATOM   2040  HB2 PHE     9      27.907  -2.464   9.348  1.00  0.00      FP7 
ATOM   2041  CG  PHE     9      25.981  -2.750   8.523  1.00  0.00      FP7 
ATOM   2042  CD1 PHE     9      25.183  -1.726   9.048  1.00  0.00      FP7 
ATOM   2043  HD1 PHE     9      25.449  -1.309  10.008  1.00  0.00      FP7 
ATOM   2044  CE1 PHE     9      24.071  -1.222   8.399  1.00  0.00      FP7 
ATOM   2045  HE1 PHE     9      23.459  -0.447   8.836  1.00  0.00      FP7 
ATOM   2046  CZ  PHE     9      23.781  -1.776   7.135  1.00  0.00      FP7 
ATOM   2047  HZ  PHE     9      22.944  -1.400   6.565  1.00  0.00      FP7 
ATOM   2048  CD2 PHE     9      25.684  -3.307   7.306  1.00  0.00      FP7 
ATOM   2049  HD2 PHE     9      26.285  -4.102   6.892  1.00  0.00      FP7 
ATOM   2050  CE2 PHE     9      24.563  -2.801   6.616  1.00  0.00      FP7 
ATOM   2051  HE2 PHE     9      24.305  -3.222   5.656  1.00  0.00      FP7 
ATOM   2052  C   PHE     9      25.890  -5.089  10.443  1.00  0.00      FP7 
ATOM   2053  O   PHE     9      24.686  -5.160  10.543  1.00  0.00      FP7 
ATOM   2054  N   ILE    10      26.644  -6.258  10.210  1.00  0.00      FP7 
ATOM   2055  HN  ILE    10      27.617  -6.212  10.000  1.00  0.00      FP7 
ATOM   2056  CA  ILE    10      26.073  -7.616  10.256  1.00  0.00      FP7 
ATOM   2057  HA  ILE    10      25.166  -7.607   9.670  1.00  0.00      FP7 
ATOM   2058  CB  ILE    10      27.024  -8.671   9.717  1.00  0.00      FP7 
ATOM   2059  HB  ILE    10      28.003  -8.569  10.231  1.00  0.00      FP7 
ATOM   2060  CG2 ILE    10      26.480 -10.140   9.938  1.00  0.00      FP7 
ATOM   2061 HG21 ILE    10      25.505 -10.268   9.420  1.00  0.00      FP7 
ATOM   2062 HG22 ILE    10      26.333 -10.329  11.023  1.00  0.00      FP7 
ATOM   2063 HG23 ILE    10      27.201 -10.876   9.524  1.00  0.00      FP7 
ATOM   2064  CG1 ILE    10      27.247  -8.531   8.198  1.00  0.00      FP7 
ATOM   2065 HG11 ILE    10      26.319  -8.089   7.784  1.00  0.00      FP7 
ATOM   2066 HG12 ILE    10      27.370  -9.559   7.803  1.00  0.00      FP7 
ATOM   2067  CD  ILE    10      28.431  -7.692   7.624  1.00  0.00      FP7 
ATOM   2068  HD1 ILE    10      29.399  -8.106   7.978  1.00  0.00      FP7 
ATOM   2069  HD2 ILE    10      28.349  -6.638   7.967  1.00  0.00      FP7 
ATOM   2070  HD3 ILE    10      28.415  -7.726   6.514  1.00  0.00      FP7 
ATOM   2071  C   ILE    10      25.549  -8.019  11.661  1.00  0.00      FP7 
ATOM   2072  O   ILE    10      24.357  -8.342  11.917  1.00  0.00      FP7 
ATOM   2073  N   GLU    11      26.441  -7.921  12.643  1.00  0.00      FP7 
ATOM   2074  HN  GLU    11      27.360  -7.579  12.466  1.00  0.00      FP7 
ATOM   2075  CA  GLU    11      26.170  -8.303  14.086  1.00  0.00      FP7 
ATOM   2076  HA  GLU    11      25.895  -9.346  14.122  1.00  0.00      FP7 
ATOM   2077  CB  GLU    11      27.475  -8.039  14.913  1.00  0.00      FP7 
ATOM   2078  HB1 GLU    11      27.288  -8.317  15.972  1.00  0.00      FP7 
ATOM   2079  HB2 GLU    11      27.716  -6.956  14.862  1.00  0.00      FP7 
ATOM   2080  CG  GLU    11      28.695  -8.845  14.395  1.00  0.00      FP7 
ATOM   2081  HG1 GLU    11      29.638  -8.322  14.663  1.00  0.00      FP7 
ATOM   2082  HG2 GLU    11      28.639  -8.952  13.291  1.00  0.00      FP7 
ATOM   2083  CD  GLU    11      28.676 -10.152  15.009  1.00  0.00      FP7 
ATOM   2084  OE1 GLU    11      29.700 -10.532  15.669  1.00  0.00      FP7 
ATOM   2085  OE2 GLU    11      27.703 -10.939  14.763  1.00  0.00      FP7 
ATOM   2086  C   GLU    11      25.013  -7.643  14.846  1.00  0.00      FP7 
ATOM   2087  O   GLU    11      24.444  -8.230  15.763  1.00  0.00      FP7 
ATOM   2088  N   GLY    12      24.829  -6.315  14.715  1.00  0.00      FP7 
ATOM   2089  HN  GLY    12      25.373  -5.760  14.090  1.00  0.00      FP7 
ATOM   2090  CA  GLY    12      23.810  -5.608  15.492  1.00  0.00      FP7 
ATOM   2091  HA1 GLY    12      24.257  -5.286  16.421  1.00  0.00      FP7 
ATOM   2092  HA2 GLY    12      22.999  -6.294  15.687  1.00  0.00      FP7 
ATOM   2093  C   GLY    12      23.279  -4.403  14.749  1.00  0.00      FP7 
ATOM   2094  O   GLY    12      22.609  -3.542  15.336  1.00  0.00      FP7 
ATOM   2095  N   GLY    13      23.398  -4.294  13.410  1.00  0.00      FP7 
ATOM   2096  HN  GLY    13      23.993  -4.912  12.904  1.00  0.00      FP7 
ATOM   2097  CA  GLY    13      22.689  -3.284  12.562  1.00  0.00      FP7 
ATOM   2098  HA1 GLY    13      21.690  -3.151  12.951  1.00  0.00      FP7 
ATOM   2099  HA2 GLY    13      22.648  -3.656  11.549  1.00  0.00      FP7 
ATOM   2100  C   GLY    13      23.407  -1.991  12.587  1.00  0.00      FP7 
ATOM   2101  O   GLY    13      24.636  -1.927  12.683  1.00  0.00      FP7 
ATOM   2102  N   TRP    14      22.802  -0.788  12.358  1.00  0.00      FP7 
ATOM   2103  HN  TRP    14      21.843  -0.775  12.096  1.00  0.00      FP7 
ATOM   2104  CA  TRP    14      23.396   0.578  12.447  1.00  0.00      FP7 
ATOM   2105  HA  TRP    14      24.208   0.635  11.738  1.00  0.00      FP7 
ATOM   2106  CB  TRP    14      22.300   1.699  12.126  1.00  0.00      FP7 
ATOM   2107  HB1 TRP    14      21.471   1.572  12.853  1.00  0.00      FP7 
ATOM   2108  HB2 TRP    14      21.922   1.510  11.100  1.00  0.00      FP7 
ATOM   2109  CG  TRP    14      22.722   3.172  12.183  1.00  0.00      FP7 
ATOM   2110  CD1 TRP    14      22.920   4.098  13.191  1.00  0.00      FP7 
ATOM   2111  HD1 TRP    14      22.821   3.897  14.247  1.00  0.00      FP7 
ATOM   2112  NE1 TRP    14      23.264   5.321  12.644  1.00  0.00      FP7 
ATOM   2113  HE1 TRP    14      23.379   6.157  13.135  1.00  0.00      FP7 
ATOM   2114  CE2 TRP    14      23.410   5.160  11.335  1.00  0.00      FP7 
ATOM   2115  CD2 TRP    14      23.053   3.823  10.988  1.00  0.00      FP7 
ATOM   2116  CE3 TRP    14      22.889   3.526   9.652  1.00  0.00      FP7 
ATOM   2117  HE3 TRP    14      22.479   2.583   9.323  1.00  0.00      FP7 
ATOM   2118  CZ3 TRP    14      23.277   4.503   8.695  1.00  0.00      FP7 
ATOM   2119  HZ3 TRP    14      23.330   4.209   7.658  1.00  0.00      FP7 
ATOM   2120  CZ2 TRP    14      23.774   6.113  10.389  1.00  0.00      FP7 
ATOM   2121  HZ2 TRP    14      24.190   7.068  10.677  1.00  0.00      FP7 
ATOM   2122  CH2 TRP    14      23.591   5.814   9.021  1.00  0.00      FP7 
ATOM   2123  HH2 TRP    14      23.691   6.574   8.261  1.00  0.00      FP7 
ATOM   2124  C   TRP    14      23.920   0.819  13.751  1.00  0.00      FP7 
ATOM   2125  O   TRP    14      24.983   1.402  13.879  1.00  0.00      FP7 
ATOM   2126  N   THR    15      23.141   0.448  14.831  1.00  0.00      FP7 
ATOM   2127  HN  THR    15      22.212   0.104  14.721  1.00  0.00      FP7 
ATOM   2128  CA  THR    15      23.641   0.540  16.222  1.00  0.00      FP7 
ATOM   2129  HA  THR    15      23.988   1.551  16.378  1.00  0.00      FP7 
ATOM   2130  CB  THR    15      22.592   0.204  17.222  1.00  0.00      FP7 
ATOM   2131  HB  THR    15      23.067   0.106  18.221  1.00  0.00      FP7 
ATOM   2132  OG1 THR    15      21.890  -1.033  16.937  1.00  0.00      FP7 
ATOM   2133  HG1 THR    15      22.523  -1.738  17.092  1.00  0.00      FP7 
ATOM   2134  CG2 THR    15      21.550   1.283  17.173  1.00  0.00      FP7 
ATOM   2135 HG21 THR    15      21.104   1.337  16.157  1.00  0.00      FP7 
ATOM   2136 HG22 THR    15      22.012   2.266  17.410  1.00  0.00      FP7 
ATOM   2137 HG23 THR    15      20.743   1.063  17.904  1.00  0.00      FP7 
ATOM   2138  C   THR    15      24.933  -0.189  16.523  1.00  0.00      FP7 
ATOM   2139  O   THR    15      25.842   0.311  17.223  1.00  0.00      FP7 
ATOM   2140  N   GLY    16      25.039  -1.435  15.956  1.00  0.00      FP7 
ATOM   2141  HN  GLY    16      24.263  -1.847  15.486  1.00  0.00      FP7 
ATOM   2142  CA  GLY    16      26.258  -2.267  15.977  1.00  0.00      FP7 
ATOM   2143  HA1 GLY    16      25.992  -3.237  15.585  1.00  0.00      FP7 
ATOM   2144  HA2 GLY    16      26.571  -2.353  17.007  1.00  0.00      FP7 
ATOM   2145  C   GLY    16      27.404  -1.726  15.174  1.00  0.00      FP7 
ATOM   2146  O   GLY    16      28.562  -1.682  15.593  1.00  0.00      FP7 
ATOM   2147  N   MET    17      27.210  -1.336  13.967  1.00  0.00      FP7 
ATOM   2148  HN  MET    17      26.344  -1.535  13.519  1.00  0.00      FP7 
ATOM   2149  CA  MET    17      28.177  -0.575  13.097  1.00  0.00      FP7 
ATOM   2150  HA  MET    17      29.014  -1.208  12.845  1.00  0.00      FP7 
ATOM   2151  CB  MET    17      27.313  -0.173  11.790  1.00  0.00      FP7 
ATOM   2152  HB1 MET    17      26.623   0.638  12.100  1.00  0.00      FP7 
ATOM   2153  HB2 MET    17      26.721  -1.068  11.511  1.00  0.00      FP7 
ATOM   2154  CG  MET    17      28.023   0.313  10.501  1.00  0.00      FP7 
ATOM   2155  HG1 MET    17      27.375   0.040   9.643  1.00  0.00      FP7 
ATOM   2156  HG2 MET    17      28.975  -0.249  10.415  1.00  0.00      FP7 
ATOM   2157  SD  MET    17      28.411   2.158  10.389  1.00  0.00      FP7 
ATOM   2158  CE  MET    17      26.747   2.819   9.964  1.00  0.00      FP7 
ATOM   2159  HE1 MET    17      26.003   2.576  10.752  1.00  0.00      FP7 
ATOM   2160  HE2 MET    17      26.391   2.378   9.009  1.00  0.00      FP7 
ATOM   2161  HE3 MET    17      26.788   3.924   9.860  1.00  0.00      FP7 
ATOM   2162  C   MET    17      28.690   0.724  13.764  1.00  0.00      FP7 
ATOM   2163  O   MET    17      29.843   1.093  13.609  1.00  0.00      FP7 
ATOM   2164  N   ILE    18      27.803   1.531  14.442  1.00  0.00      FP7 
ATOM   2165  HN  ILE    18      26.828   1.325  14.472  1.00  0.00      FP7 
ATOM   2166  CA  ILE    18      28.233   2.786  15.190  1.00  0.00      FP7 
ATOM   2167  HA  ILE    18      28.928   3.302  14.546  1.00  0.00      FP7 
ATOM   2168  CB  ILE    18      27.181   3.708  15.577  1.00  0.00      FP7 
ATOM   2169  HB  ILE    18      26.461   3.173  16.231  1.00  0.00      FP7 
ATOM   2170  CG2 ILE    18      27.701   4.918  16.316  1.00  0.00      FP7 
ATOM   2171 HG21 ILE    18      28.649   5.269  15.855  1.00  0.00      FP7 
ATOM   2172 HG22 ILE    18      27.899   4.657  17.378  1.00  0.00      FP7 
ATOM   2173 HG23 ILE    18      26.956   5.741  16.266  1.00  0.00      FP7 
ATOM   2174  CG1 ILE    18      26.407   4.260  14.292  1.00  0.00      FP7 
ATOM   2175 HG11 ILE    18      25.552   4.895  14.608  1.00  0.00      FP7 
ATOM   2176 HG12 ILE    18      26.020   3.412  13.689  1.00  0.00      FP7 
ATOM   2177  CD  ILE    18      27.381   5.076  13.471  1.00  0.00      FP7 
ATOM   2178  HD1 ILE    18      28.237   4.443  13.153  1.00  0.00      FP7 
ATOM   2179  HD2 ILE    18      27.772   5.921  14.077  1.00  0.00      FP7 
ATOM   2180  HD3 ILE    18      26.874   5.470  12.564  1.00  0.00      FP7 
ATOM   2181  C   ILE    18      29.230   2.424  16.361  1.00  0.00      FP7 
ATOM   2182  O   ILE    18      30.239   3.030  16.462  1.00  0.00      FP7 
ATOM   2183  N   ASP    19      28.878   1.313  17.024  1.00  0.00      FP7 
ATOM   2184  HN  ASP    19      28.020   0.838  16.848  1.00  0.00      FP7 
ATOM   2185  CA  ASP    19      29.752   0.724  18.065  1.00  0.00      FP7 
ATOM   2186  HA  ASP    19      30.158   1.531  18.658  1.00  0.00      FP7 
ATOM   2187  CB  ASP    19      28.940  -0.261  18.970  1.00  0.00      FP7 
ATOM   2188  HB1 ASP    19      29.622  -0.869  19.602  1.00  0.00      FP7 
ATOM   2189  HB2 ASP    19      28.314  -0.939  18.352  1.00  0.00      FP7 
ATOM   2190  CG  ASP    19      28.029   0.659  19.871  1.00  0.00      FP7 
ATOM   2191  OD1 ASP    19      27.888   1.879  19.763  1.00  0.00      FP7 
ATOM   2192  OD2 ASP    19      27.298  -0.062  20.668  1.00  0.01      FP7 
ATOM   2193  C   ASP    19      30.964  -0.027  17.473  1.00  0.00      FP7 
ATOM   2194  O   ASP    19      32.037  -0.053  18.029  1.00  0.00      FP7 
ATOM   2195  N   GLY    20      30.820  -0.559  16.245  1.00  0.00      FP7 
ATOM   2196  HN  GLY    20      29.928  -0.711  15.827  1.00  0.00      FP7 
ATOM   2197  CA  GLY    20      32.041  -0.963  15.416  1.00  0.00      FP7 
ATOM   2198  HA1 GLY    20      31.682  -1.350  14.474  1.00  0.00      FP7 
ATOM   2199  HA2 GLY    20      32.564  -1.735  15.961  1.00  0.00      FP7 
ATOM   2200  C   GLY    20      33.017   0.193  15.136  1.00  0.00      FP7 
ATOM   2201  O   GLY    20      34.227   0.053  15.299  1.00  0.00      FP7 
ATOM   2202  N   TRP    21      32.446   1.359  14.776  1.00  0.00      FP7 
ATOM   2203  HN  TRP    21      31.469   1.459  14.605  1.00  0.00      FP7 
ATOM   2204  CA  TRP    21      33.254   2.520  14.625  1.00  0.00      FP7 
ATOM   2205  HA  TRP    21      34.062   2.291  13.946  1.00  0.00      FP7 
ATOM   2206  CB  TRP    21      32.347   3.703  14.049  1.00  0.00      FP7 
ATOM   2207  HB1 TRP    21      31.682   4.058  14.864  1.00  0.00      FP7 
ATOM   2208  HB2 TRP    21      31.728   3.294  13.223  1.00  0.00      FP7 
ATOM   2209  CG  TRP    21      33.087   4.888  13.518  1.00  0.00      FP7 
ATOM   2210  CD1 TRP    21      33.492   5.937  14.315  1.00  0.00      FP7 
ATOM   2211  HD1 TRP    21      33.251   6.039  15.363  1.00  0.00      FP7 
ATOM   2212  NE1 TRP    21      34.256   6.851  13.587  1.00  0.00      FP7 
ATOM   2213  HE1 TRP    21      34.610   7.694  13.928  1.00  0.00      FP7 
ATOM   2214  CE2 TRP    21      34.426   6.373  12.324  1.00  0.00      FP7 
ATOM   2215  CD2 TRP    21      33.777   5.146  12.219  1.00  0.00      FP7 
ATOM   2216  CE3 TRP    21      33.881   4.398  11.050  1.00  0.00      FP7 
ATOM   2217  HE3 TRP    21      33.340   3.473  10.916  1.00  0.00      FP7 
ATOM   2218  CZ3 TRP    21      34.692   4.860  10.057  1.00  0.00      FP7 
ATOM   2219  HZ3 TRP    21      34.772   4.279   9.151  1.00  0.00      FP7 
ATOM   2220  CZ2 TRP    21      35.333   6.817  11.302  1.00  0.00      FP7 
ATOM   2221  HZ2 TRP    21      35.934   7.710  11.392  1.00  0.00      FP7 
ATOM   2222  CH2 TRP    21      35.398   6.002  10.145  1.00  0.00      FP7 
ATOM   2223  HH2 TRP    21      36.025   6.303   9.319  1.00  0.00      FP7 
ATOM   2224  C   TRP    21      34.023   3.090  15.850  1.00  0.00      FP7 
ATOM   2225  O   TRP    21      35.151   3.605  15.750  1.00  0.00      FP7 
ATOM   2226  N   TYR    22      33.389   3.014  17.007  1.00  0.00      FP7 
ATOM   2227  HN  TYR    22      32.432   2.743  17.011  1.00  0.00      FP7 
ATOM   2228  CA  TYR    22      33.908   3.282  18.356  1.00  0.00      FP7 
ATOM   2229  HA  TYR    22      34.628   4.082  18.268  1.00  0.00      FP7 
ATOM   2230  CB  TYR    22      32.816   3.679  19.378  1.00  0.00      FP7 
ATOM   2231  HB1 TYR    22      33.272   3.723  20.390  1.00  0.00      FP7 
ATOM   2232  HB2 TYR    22      32.009   2.916  19.354  1.00  0.00      FP7 
ATOM   2233  CG  TYR    22      32.148   5.036  19.136  1.00  0.00      FP7 
ATOM   2234  CD1 TYR    22      32.905   6.181  19.568  1.00  0.00      FP7 
ATOM   2235  HD1 TYR    22      33.942   6.111  19.859  1.00  0.00      FP7 
ATOM   2236  CE1 TYR    22      32.174   7.441  19.585  1.00  0.00      FP7 
ATOM   2237  HE1 TYR    22      32.633   8.346  19.955  1.00  0.00      FP7 
ATOM   2238  CZ  TYR    22      30.869   7.443  19.111  1.00  0.00      FP7 
ATOM   2239  OH  TYR    22      30.214   8.639  19.049  1.00  0.00      FP7 
ATOM   2240  HH  TYR    22      29.333   8.477  18.705  1.00  0.00      FP7 
ATOM   2241  CD2 TYR    22      30.824   5.104  18.664  1.00  0.00      FP7 
ATOM   2242  HD2 TYR    22      30.301   4.221  18.330  1.00  0.00      FP7 
ATOM   2243  CE2 TYR    22      30.227   6.334  18.646  1.00  0.00      FP7 
ATOM   2244  HE2 TYR    22      29.225   6.429  18.255  1.00  0.00      FP7 
ATOM   2245  C   TYR    22      34.929   2.209  18.882  1.00  0.00      FP7 
ATOM   2246  O   TYR    22      35.921   2.622  19.527  1.00  0.00      FP7 
ATOM   2247  N   GLY    23      34.798   0.913  18.457  1.00  0.00      FP7 
ATOM   2248  HN  GLY    23      33.998   0.617  17.942  1.00  0.00      FP7 
ATOM   2249  CA  GLY    23      35.797  -0.130  18.714  1.00  0.00      FP7 
ATOM   2250  HA1 GLY    23      36.771   0.337  18.695  1.00  0.00      FP7 
ATOM   2251  HA2 GLY    23      35.719  -0.861  17.923  1.00  0.00      FP7 
ATOM   2252  C   GLY    23      35.611  -0.841  20.070  1.00  0.00      FP7 
ATOM   2253  OT1 GLY    23      35.498  -2.113  19.919  1.00  0.00      FP7 
ATOM   2254  OT2 GLY    23      35.568  -0.268  21.225  1.00  0.03      FP7 
ATOM   2255  N   GLY     1     -23.755  -3.615  16.770  1.00  0.00      FP8 
ATOM   2256  HT1 GLY     1     -23.129  -3.393  17.571  1.00  0.00      FP8 
ATOM   2257  HT2 GLY     1     -23.983  -4.630  16.779  1.00  0.00      FP8 
ATOM   2258  HT3 GLY     1     -24.632  -3.062  16.852  1.00  0.00      FP8 
ATOM   2259  CA  GLY     1     -23.024  -3.248  15.409  1.00  0.00      FP8 
ATOM   2260  HA1 GLY     1     -22.230  -3.970  15.295  1.00  0.00      FP8 
ATOM   2261  HA2 GLY     1     -22.617  -2.258  15.549  1.00  0.00      FP8 
ATOM   2262  C   GLY     1     -23.817  -3.236  14.120  1.00  0.00      FP8 
ATOM   2263  O   GLY     1     -24.997  -2.989  14.106  1.00  0.00      FP8 
ATOM   2264  N   LEU     2     -23.226  -3.544  12.942  1.00  0.00      FP8 
ATOM   2265  HN  LEU     2     -22.257  -3.754  12.840  1.00  0.00      FP8 
ATOM   2266  CA  LEU     2     -24.054  -3.568  11.765  1.00  0.00      FP8 
ATOM   2267  HA  LEU     2     -24.657  -2.673  11.728  1.00  0.00      FP8 
ATOM   2268  CB  LEU     2     -23.049  -3.634  10.586  1.00  0.00      FP8 
ATOM   2269  HB1 LEU     2     -22.495  -4.593  10.657  1.00  0.00      FP8 
ATOM   2270  HB2 LEU     2     -22.331  -2.794  10.695  1.00  0.00      FP8 
ATOM   2271  CG  LEU     2     -23.679  -3.547   9.189  1.00  0.00      FP8 
ATOM   2272  HG  LEU     2     -24.159  -4.512   8.921  1.00  0.00      FP8 
ATOM   2273  CD1 LEU     2     -24.730  -2.427   9.247  1.00  0.00      FP8 
ATOM   2274 HD11 LEU     2     -24.286  -1.509   9.689  1.00  0.00      FP8 
ATOM   2275 HD12 LEU     2     -25.587  -2.745   9.877  1.00  0.00      FP8 
ATOM   2276 HD13 LEU     2     -25.087  -2.190   8.222  1.00  0.00      FP8 
ATOM   2277  CD2 LEU     2     -22.742  -3.356   7.979  1.00  0.00      FP8 
ATOM   2278 HD21 LEU     2     -22.028  -4.204   7.912  1.00  0.00      FP8 
ATOM   2279 HD22 LEU     2     -22.164  -2.414   8.093  1.00  0.00      FP8 
ATOM   2280 HD23 LEU     2     -23.337  -3.318   7.042  1.00  0.00      FP8 
ATOM   2281  C   LEU     2     -25.133  -4.689  11.714  1.00  0.00      FP8 
ATOM   2282  O   LEU     2     -26.244  -4.395  11.273  1.00  0.00      FP8 
ATOM   2283  N   PHE     3     -24.921  -5.984  12.151  1.00  0.00      FP8 
ATOM   2284  HN  PHE     3     -24.016  -6.344  12.365  1.00  0.00      FP8 
ATOM   2285  CA  PHE     3     -26.047  -6.888  12.317  1.00  0.00      FP8 
ATOM   2286  HA  PHE     3     -26.545  -6.930  11.360  1.00  0.00      FP8 
ATOM   2287  CB  PHE     3     -25.731  -8.335  12.778  1.00  0.00      FP8 
ATOM   2288  HB1 PHE     3     -26.658  -8.933  12.900  1.00  0.00      FP8 
ATOM   2289  HB2 PHE     3     -25.145  -8.341  13.721  1.00  0.00      FP8 
ATOM   2290  CG  PHE     3     -24.871  -8.936  11.626  1.00  0.00      FP8 
ATOM   2291  CD1 PHE     3     -25.466  -9.836  10.720  1.00  0.00      FP8 
ATOM   2292  HD1 PHE     3     -26.542  -9.900  10.648  1.00  0.00      FP8 
ATOM   2293  CE1 PHE     3     -24.634 -10.671   9.890  1.00  0.00      FP8 
ATOM   2294  HE1 PHE     3     -25.074 -11.451   9.287  1.00  0.00      FP8 
ATOM   2295  CZ  PHE     3     -23.238 -10.458   9.873  1.00  0.00      FP8 
ATOM   2296  HZ  PHE     3     -22.617 -11.038   9.206  1.00  0.00      FP8 
ATOM   2297  CD2 PHE     3     -23.471  -8.762  11.564  1.00  0.00      FP8 
ATOM   2298  HD2 PHE     3     -23.012  -8.023  12.204  1.00  0.00      FP8 
ATOM   2299  CE2 PHE     3     -22.653  -9.508  10.706  1.00  0.00      FP8 
ATOM   2300  HE2 PHE     3     -21.585  -9.349  10.691  1.00  0.00      FP8 
ATOM   2301  C   PHE     3     -27.203  -6.358  13.213  1.00  0.00      FP8 
ATOM   2302  O   PHE     3     -28.379  -6.517  12.898  1.00  0.00      FP8 
ATOM   2303  N   GLY     4     -26.805  -5.812  14.417  1.00  0.00      FP8 
ATOM   2304  HN  GLY     4     -25.843  -5.810  14.675  1.00  0.00      FP8 
ATOM   2305  CA  GLY     4     -27.734  -5.176  15.450  1.00  0.00      FP8 
ATOM   2306  HA1 GLY     4     -27.109  -4.799  16.246  1.00  0.00      FP8 
ATOM   2307  HA2 GLY     4     -28.377  -5.960  15.820  1.00  0.00      FP8 
ATOM   2308  C   GLY     4     -28.611  -4.037  14.958  1.00  0.00      FP8 
ATOM   2309  O   GLY     4     -29.780  -3.980  15.302  1.00  0.00      FP8 
ATOM   2310  N   ALA     5     -28.020  -3.170  14.169  1.00  0.00      FP8 
ATOM   2311  HN  ALA     5     -27.074  -3.332  13.911  1.00  0.00      FP8 
ATOM   2312  CA  ALA     5     -28.536  -1.995  13.605  1.00  0.00      FP8 
ATOM   2313  HA  ALA     5     -28.959  -1.389  14.392  1.00  0.00      FP8 
ATOM   2314  CB  ALA     5     -27.386  -1.260  12.906  1.00  0.00      FP8 
ATOM   2315  HB1 ALA     5     -26.950  -1.901  12.110  1.00  0.00      FP8 
ATOM   2316  HB2 ALA     5     -26.590  -1.017  13.642  1.00  0.00      FP8 
ATOM   2317  HB3 ALA     5     -27.763  -0.324  12.440  1.00  0.00      FP8 
ATOM   2318  C   ALA     5     -29.675  -2.194  12.635  1.00  0.00      FP8 
ATOM   2319  O   ALA     5     -30.736  -1.632  12.920  1.00  0.00      FP8 
ATOM   2320  N   ILE     6     -29.522  -3.135  11.601  1.00  0.00      FP8 
ATOM   2321  HN  ILE     6     -28.626  -3.477  11.329  1.00  0.00      FP8 
ATOM   2322  CA  ILE     6     -30.669  -3.674  10.855  1.00  0.00      FP8 
ATOM   2323  HA  ILE     6     -31.126  -2.864  10.306  1.00  0.00      FP8 
ATOM   2324  CB  ILE     6     -30.197  -4.770   9.899  1.00  0.00      FP8 
ATOM   2325  HB  ILE     6     -29.610  -5.512  10.479  1.00  0.00      FP8 
ATOM   2326  CG2 ILE     6     -31.358  -5.523   9.163  1.00  0.00      FP8 
ATOM   2327 HG21 ILE     6     -31.955  -4.807   8.559  1.00  0.00      FP8 
ATOM   2328 HG22 ILE     6     -32.028  -6.004   9.907  1.00  0.00      FP8 
ATOM   2329 HG23 ILE     6     -30.937  -6.295   8.484  1.00  0.00      FP8 
ATOM   2330  CG1 ILE     6     -29.168  -4.236   8.895  1.00  0.00      FP8 
ATOM   2331 HG11 ILE     6     -28.505  -3.537   9.445  1.00  0.00      FP8 
ATOM   2332 HG12 ILE     6     -29.727  -3.672   8.121  1.00  0.00      FP8 
ATOM   2333  CD  ILE     6     -28.278  -5.224   8.174  1.00  0.00      FP8 
ATOM   2334  HD1 ILE     6     -28.896  -5.934   7.583  1.00  0.00      FP8 
ATOM   2335  HD2 ILE     6     -27.680  -5.802   8.911  1.00  0.00      FP8 
ATOM   2336  HD3 ILE     6     -27.597  -4.684   7.481  1.00  0.00      FP8 
ATOM   2337  C   ILE     6     -31.740  -4.141  11.707  1.00  0.00      FP8 
ATOM   2338  O   ILE     6     -32.901  -3.735  11.532  1.00  0.00      FP8 
ATOM   2339  N   ALA     7     -31.406  -5.108  12.629  1.00  0.00      FP8 
ATOM   2340  HN  ALA     7     -30.458  -5.392  12.745  1.00  0.00      FP8 
ATOM   2341  CA  ALA     7     -32.388  -5.814  13.526  1.00  0.00      FP8 
ATOM   2342  HA  ALA     7     -33.120  -6.317  12.911  1.00  0.00      FP8 
ATOM   2343  CB  ALA     7     -31.610  -6.819  14.385  1.00  0.00      FP8 
ATOM   2344  HB1 ALA     7     -30.851  -6.289  14.999  1.00  0.00      FP8 
ATOM   2345  HB2 ALA     7     -31.089  -7.551  13.732  1.00  0.00      FP8 
ATOM   2346  HB3 ALA     7     -32.306  -7.353  15.066  1.00  0.00      FP8 
ATOM   2347  C   ALA     7     -33.214  -4.796  14.379  1.00  0.00      FP8 
ATOM   2348  O   ALA     7     -34.416  -4.827  14.503  1.00  0.00      FP8 
ATOM   2349  N   GLY     8     -32.529  -3.784  14.968  1.00  0.00      FP8 
ATOM   2350  HN  GLY     8     -31.534  -3.809  14.981  1.00  0.00      FP8 
ATOM   2351  CA  GLY     8     -33.075  -2.630  15.603  1.00  0.00      FP8 
ATOM   2352  HA1 GLY     8     -32.247  -2.130  16.081  1.00  0.00      FP8 
ATOM   2353  HA2 GLY     8     -33.770  -2.995  16.344  1.00  0.00      FP8 
ATOM   2354  C   GLY     8     -33.758  -1.665  14.819  1.00  0.00      FP8 
ATOM   2355  O   GLY     8     -34.791  -1.218  15.327  1.00  0.00      FP8 
ATOM   2356  N   PHE     9     -33.324  -1.294  13.613  1.00  0.00      FP8 
ATOM   2357  HN  PHE     9     -32.432  -1.610  13.308  1.00  0.00      FP8 
ATOM   2358  CA  PHE     9     -34.029  -0.407  12.570  1.00  0.00      FP8 
ATOM   2359  HA  PHE     9     -33.935   0.608  12.924  1.00  0.00      FP8 
ATOM   2360  CB  PHE     9     -33.504  -0.473  11.096  1.00  0.00      FP8 
ATOM   2361  HB1 PHE     9     -33.611  -1.492  10.670  1.00  0.00      FP8 
ATOM   2362  HB2 PHE     9     -32.449  -0.134  11.023  1.00  0.00      FP8 
ATOM   2363  CG  PHE     9     -34.408   0.495  10.346  1.00  0.00      FP8 
ATOM   2364  CD1 PHE     9     -34.516   1.874  10.635  1.00  0.00      FP8 
ATOM   2365  HD1 PHE     9     -33.857   2.273  11.391  1.00  0.00      FP8 
ATOM   2366  CE1 PHE     9     -35.395   2.757  10.031  1.00  0.00      FP8 
ATOM   2367  HE1 PHE     9     -35.428   3.799  10.314  1.00  0.00      FP8 
ATOM   2368  CZ  PHE     9     -36.241   2.244   9.036  1.00  0.00      FP8 
ATOM   2369  HZ  PHE     9     -36.968   2.881   8.554  1.00  0.00      FP8 
ATOM   2370  CD2 PHE     9     -35.216   0.059   9.291  1.00  0.00      FP8 
ATOM   2371  HD2 PHE     9     -35.133  -0.958   8.939  1.00  0.00      FP8 
ATOM   2372  CE2 PHE     9     -36.133   0.932   8.686  1.00  0.00      FP8 
ATOM   2373  HE2 PHE     9     -36.780   0.548   7.911  1.00  0.00      FP8 
ATOM   2374  C   PHE     9     -35.518  -0.914  12.478  1.00  0.00      FP8 
ATOM   2375  O   PHE     9     -36.400  -0.149  12.814  1.00  0.00      FP8 
ATOM   2376  N   ILE    10     -35.742  -2.188  12.095  1.00  0.00      FP8 
ATOM   2377  HN  ILE    10     -34.975  -2.698  11.726  1.00  0.00      FP8 
ATOM   2378  CA  ILE    10     -36.993  -3.018  12.124  1.00  0.00      FP8 
ATOM   2379  HA  ILE    10     -37.645  -2.683  11.331  1.00  0.00      FP8 
ATOM   2380  CB  ILE    10     -36.602  -4.548  11.924  1.00  0.00      FP8 
ATOM   2381  HB  ILE    10     -35.824  -4.818  12.670  1.00  0.00      FP8 
ATOM   2382  CG2 ILE    10     -37.771  -5.476  12.088  1.00  0.00      FP8 
ATOM   2383 HG21 ILE    10     -38.558  -5.234  11.342  1.00  0.00      FP8 
ATOM   2384 HG22 ILE    10     -38.201  -5.365  13.106  1.00  0.00      FP8 
ATOM   2385 HG23 ILE    10     -37.445  -6.526  11.932  1.00  0.00      FP8 
ATOM   2386  CG1 ILE    10     -35.916  -4.763  10.497  1.00  0.00      FP8 
ATOM   2387 HG11 ILE    10     -35.026  -4.102  10.446  1.00  0.00      FP8 
ATOM   2388 HG12 ILE    10     -36.644  -4.449   9.720  1.00  0.00      FP8 
ATOM   2389  CD  ILE    10     -35.475  -6.145  10.174  1.00  0.00      FP8 
ATOM   2390  HD1 ILE    10     -36.358  -6.800  10.015  1.00  0.00      FP8 
ATOM   2391  HD2 ILE    10     -34.875  -6.556  11.014  1.00  0.00      FP8 
ATOM   2392  HD3 ILE    10     -34.865  -6.140   9.245  1.00  0.00      FP8 
ATOM   2393  C   ILE    10     -37.845  -2.812  13.365  1.00  0.00      FP8 
ATOM   2394  O   ILE    10     -38.967  -2.347  13.283  1.00  0.00      FP8 
ATOM   2395  N   GLU    11     -37.315  -3.193  14.449  1.00  0.00      FP8 
ATOM   2396  HN  GLU    11     -36.357  -3.462  14.454  1.00  0.00      FP8 
ATOM   2397  CA  GLU    11     -37.953  -3.297  15.768  1.00  0.00      FP8 
ATOM   2398  HA  GLU    11     -38.988  -3.571  15.630  1.00  0.00      FP8 
ATOM   2399  CB  GLU    11     -37.182  -4.403  16.612  1.00  0.00      FP8 
ATOM   2400  HB1 GLU    11     -37.687  -4.512  17.595  1.00  0.00      FP8 
ATOM   2401  HB2 GLU    11     -36.140  -4.056  16.779  1.00  0.00      FP8 
ATOM   2402  CG  GLU    11     -37.137  -5.736  15.953  1.00  0.00      FP8 
ATOM   2403  HG1 GLU    11     -36.222  -5.781  15.325  1.00  0.00      FP8 
ATOM   2404  HG2 GLU    11     -38.032  -5.832  15.303  1.00  0.00      FP8 
ATOM   2405  CD  GLU    11     -37.115  -6.952  16.905  1.00  0.00      FP8 
ATOM   2406  OE1 GLU    11     -35.969  -7.235  17.344  1.00  0.00      FP8 
ATOM   2407  OE2 GLU    11     -38.106  -7.548  17.234  1.00  0.00      FP8 
ATOM   2408  C   GLU    11     -37.981  -2.002  16.579  1.00  0.00      FP8 
ATOM   2409  O   GLU    11     -38.714  -2.080  17.603  1.00  0.00      FP8 
ATOM   2410  N   GLY    12     -37.273  -0.866  16.333  1.00  0.00      FP8 
ATOM   2411  HN  GLY    12     -36.669  -0.764  15.546  1.00  0.00      FP8 
ATOM   2412  CA  GLY    12     -37.374   0.264  17.228  1.00  0.00      FP8 
ATOM   2413  HA1 GLY    12     -36.599   0.192  17.977  1.00  0.00      FP8 
ATOM   2414  HA2 GLY    12     -38.347   0.258  17.696  1.00  0.00      FP8 
ATOM   2415  C   GLY    12     -37.194   1.531  16.407  1.00  0.00      FP8 
ATOM   2416  O   GLY    12     -36.923   2.616  16.950  1.00  0.00      FP8 
ATOM   2417  N   GLY    13     -37.392   1.479  15.074  1.00  0.00      FP8 
ATOM   2418  HN  GLY    13     -37.747   0.649  14.655  1.00  0.00      FP8 
ATOM   2419  CA  GLY    13     -37.123   2.590  14.098  1.00  0.00      FP8 
ATOM   2420  HA1 GLY    13     -37.657   3.464  14.441  1.00  0.00      FP8 
ATOM   2421  HA2 GLY    13     -37.499   2.278  13.135  1.00  0.00      FP8 
ATOM   2422  C   GLY    13     -35.667   2.936  13.960  1.00  0.00      FP8 
ATOM   2423  O   GLY    13     -34.744   2.254  14.409  1.00  0.00      FP8 
ATOM   2424  N   TRP    14     -35.460   4.185  13.471  1.00  0.00      FP8 
ATOM   2425  HN  TRP    14     -36.219   4.736  13.135  1.00  0.00      FP8 
ATOM   2426  CA  TRP    14     -34.181   4.812  13.392  1.00  0.00      FP8 
ATOM   2427  HA  TRP    14     -33.501   4.192  12.827  1.00  0.00      FP8 
ATOM   2428  CB  TRP    14     -34.491   6.170  12.659  1.00  0.00      FP8 
ATOM   2429  HB1 TRP    14     -34.983   6.853  13.383  1.00  0.00      FP8 
ATOM   2430  HB2 TRP    14     -35.188   5.963  11.820  1.00  0.00      FP8 
ATOM   2431  CG  TRP    14     -33.282   6.886  12.093  1.00  0.00      FP8 
ATOM   2432  CD1 TRP    14     -32.450   7.635  12.905  1.00  0.00      FP8 
ATOM   2433  HD1 TRP    14     -32.610   7.775  13.964  1.00  0.00      FP8 
ATOM   2434  NE1 TRP    14     -31.422   8.168  12.228  1.00  0.00      FP8 
ATOM   2435  HE1 TRP    14     -30.736   8.762  12.588  1.00  0.00      FP8 
ATOM   2436  CE2 TRP    14     -31.518   7.716  10.917  1.00  0.00      FP8 
ATOM   2437  CD2 TRP    14     -32.647   6.877  10.789  1.00  0.00      FP8 
ATOM   2438  CE3 TRP    14     -32.945   6.317   9.558  1.00  0.00      FP8 
ATOM   2439  HE3 TRP    14     -33.734   5.588   9.448  1.00  0.00      FP8 
ATOM   2440  CZ3 TRP    14     -32.207   6.705   8.432  1.00  0.00      FP8 
ATOM   2441  HZ3 TRP    14     -32.533   6.442   7.437  1.00  0.00      FP8 
ATOM   2442  CZ2 TRP    14     -30.692   8.000   9.856  1.00  0.00      FP8 
ATOM   2443  HZ2 TRP    14     -29.814   8.622   9.947  1.00  0.00      FP8 
ATOM   2444  CH2 TRP    14     -31.046   7.437   8.631  1.00  0.00      FP8 
ATOM   2445  HH2 TRP    14     -30.381   7.579   7.792  1.00  0.00      FP8 
ATOM   2446  C   TRP    14     -33.472   5.061  14.712  1.00  0.00      FP8 
ATOM   2447  O   TRP    14     -32.260   4.787  14.834  1.00  0.00      FP8 
ATOM   2448  N   THR    15     -34.236   5.418  15.784  1.00  0.00      FP8 
ATOM   2449  HN  THR    15     -35.179   5.720  15.671  1.00  0.00      FP8 
ATOM   2450  CA  THR    15     -33.742   5.389  17.181  1.00  0.00      FP8 
ATOM   2451  HA  THR    15     -32.945   6.111  17.278  1.00  0.00      FP8 
ATOM   2452  CB  THR    15     -34.929   5.739  18.142  1.00  0.00      FP8 
ATOM   2453  HB  THR    15     -35.684   4.924  18.139  1.00  0.00      FP8 
ATOM   2454  OG1 THR    15     -35.527   6.949  17.660  1.00  0.00      FP8 
ATOM   2455  HG1 THR    15     -36.141   7.231  18.342  1.00  0.00      FP8 
ATOM   2456  CG2 THR    15     -34.339   6.161  19.482  1.00  0.00      FP8 
ATOM   2457 HG21 THR    15     -33.551   6.929  19.327  1.00  0.00      FP8 
ATOM   2458 HG22 THR    15     -33.884   5.283  19.988  1.00  0.00      FP8 
ATOM   2459 HG23 THR    15     -35.134   6.594  20.126  1.00  0.00      FP8 
ATOM   2460  C   THR    15     -33.175   4.066  17.610  1.00  0.00      FP8 
ATOM   2461  O   THR    15     -32.084   4.028  18.252  1.00  0.00      FP8 
ATOM   2462  N   GLY    16     -33.888   2.958  17.347  1.00  0.00      FP8 
ATOM   2463  HN  GLY    16     -34.826   3.037  17.024  1.00  0.00      FP8 
ATOM   2464  CA  GLY    16     -33.419   1.564  17.488  1.00  0.00      FP8 
ATOM   2465  HA1 GLY    16     -34.305   0.950  17.438  1.00  0.00      FP8 
ATOM   2466  HA2 GLY    16     -32.975   1.502  18.469  1.00  0.00      FP8 
ATOM   2467  C   GLY    16     -32.442   0.994  16.533  1.00  0.00      FP8 
ATOM   2468  O   GLY    16     -31.648   0.132  16.909  1.00  0.00      FP8 
ATOM   2469  N   MET    17     -32.298   1.607  15.322  1.00  0.00      FP8 
ATOM   2470  HN  MET    17     -32.971   2.262  14.989  1.00  0.00      FP8 
ATOM   2471  CA  MET    17     -31.183   1.365  14.438  1.00  0.00      FP8 
ATOM   2472  HA  MET    17     -31.145   0.300  14.267  1.00  0.00      FP8 
ATOM   2473  CB  MET    17     -31.251   2.079  13.110  1.00  0.00      FP8 
ATOM   2474  HB1 MET    17     -31.258   3.172  13.306  1.00  0.00      FP8 
ATOM   2475  HB2 MET    17     -32.203   1.795  12.614  1.00  0.00      FP8 
ATOM   2476  CG  MET    17     -30.095   1.774  12.138  1.00  0.00      FP8 
ATOM   2477  HG1 MET    17     -29.839   0.694  12.189  1.00  0.00      FP8 
ATOM   2478  HG2 MET    17     -29.196   2.358  12.431  1.00  0.00      FP8 
ATOM   2479  SD  MET    17     -30.626   2.223  10.468  1.00  0.00      FP8 
ATOM   2480  CE  MET    17     -30.192   3.991  10.461  1.00  0.00      FP8 
ATOM   2481  HE1 MET    17     -29.104   4.140  10.631  1.00  0.00      FP8 
ATOM   2482  HE2 MET    17     -30.741   4.524  11.266  1.00  0.00      FP8 
ATOM   2483  HE3 MET    17     -30.452   4.446   9.482  1.00  0.00      FP8 
ATOM   2484  C   MET    17     -29.855   1.914  14.994  1.00  0.00      FP8 
ATOM   2485  O   MET    17     -28.816   1.252  15.162  1.00  0.00      FP8 
ATOM   2486  N   ILE    18     -29.808   3.222  15.453  1.00  0.00      FP8 
ATOM   2487  HN  ILE    18     -30.627   3.785  15.402  1.00  0.00      FP8 
ATOM   2488  CA  ILE    18     -28.665   3.922  16.030  1.00  0.00      FP8 
ATOM   2489  HA  ILE    18     -27.804   3.751  15.401  1.00  0.00      FP8 
ATOM   2490  CB  ILE    18     -28.989   5.404  16.108  1.00  0.00      FP8 
ATOM   2491  HB  ILE    18     -29.992   5.562  16.558  1.00  0.00      FP8 
ATOM   2492  CG2 ILE    18     -27.866   6.035  17.019  1.00  0.00      FP8 
ATOM   2493 HG21 ILE    18     -26.863   5.716  16.665  1.00  0.00      FP8 
ATOM   2494 HG22 ILE    18     -27.996   5.696  18.069  1.00  0.00      FP8 
ATOM   2495 HG23 ILE    18     -27.922   7.144  16.974  1.00  0.00      FP8 
ATOM   2496  CG1 ILE    18     -29.059   6.011  14.684  1.00  0.00      FP8 
ATOM   2497 HG11 ILE    18     -29.391   7.062  14.806  1.00  0.00      FP8 
ATOM   2498 HG12 ILE    18     -29.839   5.443  14.138  1.00  0.00      FP8 
ATOM   2499  CD  ILE    18     -27.801   6.048  13.751  1.00  0.00      FP8 
ATOM   2500  HD1 ILE    18     -27.435   5.016  13.562  1.00  0.00      FP8 
ATOM   2501  HD2 ILE    18     -26.988   6.629  14.236  1.00  0.00      FP8 
ATOM   2502  HD3 ILE    18     -28.065   6.515  12.778  1.00  0.00      FP8 
ATOM   2503  C   ILE    18     -28.275   3.237  17.310  1.00  0.00      FP8 
ATOM   2504  O   ILE    18     -27.155   3.064  17.690  1.00  0.00      FP8 
ATOM   2505  N   ASP    19     -29.295   2.812  18.130  1.00  0.00      FP8 
ATOM   2506  HN  ASP    19     -30.242   3.007  17.892  1.00  0.00      FP8 
ATOM   2507  CA  ASP    19     -29.129   2.050  19.406  1.00  0.00      FP8 
ATOM   2508  HA  ASP    19     -28.444   2.590  20.043  1.00  0.00      FP8 
ATOM   2509  CB  ASP    19     -30.546   1.907  20.098  1.00  0.00      FP8 
ATOM   2510  HB1 ASP    19     -31.228   1.400  19.384  1.00  0.00      FP8 
ATOM   2511  HB2 ASP    19     -30.930   2.927  20.309  1.00  0.00      FP8 
ATOM   2512  CG  ASP    19     -30.581   1.153  21.354  1.00  0.03      FP8 
ATOM   2513  OD1 ASP    19     -29.655   1.399  22.178  1.00  0.05      FP8 
ATOM   2514  OD2 ASP    19     -31.607   0.501  21.741  1.00  0.04      FP8 
ATOM   2515  C   ASP    19     -28.418   0.691  19.072  1.00  0.00      FP8 
ATOM   2516  O   ASP    19     -27.450   0.248  19.713  1.00  0.00      FP8 
ATOM   2517  N   GLY    20     -28.732  -0.011  17.984  1.00  0.00      FP8 
ATOM   2518  HN  GLY    20     -29.437   0.335  17.374  1.00  0.00      FP8 
ATOM   2519  CA  GLY    20     -28.167  -1.267  17.540  1.00  0.00      FP8 
ATOM   2520  HA1 GLY    20     -28.812  -1.674  16.775  1.00  0.00      FP8 
ATOM   2521  HA2 GLY    20     -28.125  -1.935  18.387  1.00  0.00      FP8 
ATOM   2522  C   GLY    20     -26.794  -1.089  16.984  1.00  0.00      FP8 
ATOM   2523  O   GLY    20     -25.978  -2.011  16.984  1.00  0.00      FP8 
ATOM   2524  N   TRP    21     -26.494   0.096  16.400  1.00  0.00      FP8 
ATOM   2525  HN  TRP    21     -27.210   0.780  16.310  1.00  0.00      FP8 
ATOM   2526  CA  TRP    21     -25.206   0.546  15.852  1.00  0.00      FP8 
ATOM   2527  HA  TRP    21     -24.862  -0.194  15.145  1.00  0.00      FP8 
ATOM   2528  CB  TRP    21     -25.377   1.865  15.186  1.00  0.00      FP8 
ATOM   2529  HB1 TRP    21     -25.795   2.593  15.914  1.00  0.00      FP8 
ATOM   2530  HB2 TRP    21     -26.080   1.758  14.333  1.00  0.00      FP8 
ATOM   2531  CG  TRP    21     -24.026   2.405  14.657  1.00  0.00      FP8 
ATOM   2532  CD1 TRP    21     -23.421   3.572  14.965  1.00  0.00      FP8 
ATOM   2533  HD1 TRP    21     -23.884   4.403  15.477  1.00  0.00      FP8 
ATOM   2534  NE1 TRP    21     -22.086   3.530  14.510  1.00  0.00      FP8 
ATOM   2535  HE1 TRP    21     -21.414   4.221  14.666  1.00  0.00      FP8 
ATOM   2536  CE2 TRP    21     -21.882   2.374  13.818  1.00  0.00      FP8 
ATOM   2537  CD2 TRP    21     -23.066   1.615  13.950  1.00  0.00      FP8 
ATOM   2538  CE3 TRP    21     -23.188   0.435  13.221  1.00  0.00      FP8 
ATOM   2539  HE3 TRP    21     -24.112  -0.123  13.217  1.00  0.00      FP8 
ATOM   2540  CZ3 TRP    21     -22.098  -0.047  12.475  1.00  0.00      FP8 
ATOM   2541  HZ3 TRP    21     -22.144  -1.008  11.986  1.00  0.00      FP8 
ATOM   2542  CZ2 TRP    21     -20.801   1.905  13.189  1.00  0.00      FP8 
ATOM   2543  HZ2 TRP    21     -19.837   2.381  13.289  1.00  0.00      FP8 
ATOM   2544  CH2 TRP    21     -20.932   0.765  12.381  1.00  0.00      FP8 
ATOM   2545  HH2 TRP    21     -20.147   0.503  11.687  1.00  0.00      FP8 
ATOM   2546  C   TRP    21     -24.199   0.610  17.009  1.00  0.00      FP8 
ATOM   2547  O   TRP    21     -23.119   0.101  16.795  1.00  0.00      FP8 
ATOM   2548  N   TYR    22     -24.570   1.198  18.106  1.00  0.00      FP8 
ATOM   2549  HN  TYR    22     -25.490   1.552  18.253  1.00  0.00      FP8 
ATOM   2550  CA  TYR    22     -23.618   1.359  19.182  1.00  0.00      FP8 
ATOM   2551  HA  TYR    22     -22.638   1.479  18.745  1.00  0.00      FP8 
ATOM   2552  CB  TYR    22     -23.974   2.602  20.062  1.00  0.00      FP8 
ATOM   2553  HB1 TYR    22     -23.419   2.537  21.022  1.00  0.02      FP8 
ATOM   2554  HB2 TYR    22     -25.068   2.609  20.253  1.00  0.00      FP8 
ATOM   2555  CG  TYR    22     -23.636   3.895  19.458  1.00  0.00      FP8 
ATOM   2556  CD1 TYR    22     -22.438   4.087  18.786  1.00  0.00      FP8 
ATOM   2557  HD1 TYR    22     -21.711   3.290  18.804  1.00  0.00      FP8 
ATOM   2558  CE1 TYR    22     -22.124   5.235  18.099  1.00  0.00      FP8 
ATOM   2559  HE1 TYR    22     -21.144   5.351  17.661  1.00  0.00      FP8 
ATOM   2560  CZ  TYR    22     -23.080   6.259  17.967  1.00  0.00      FP8 
ATOM   2561  OH  TYR    22     -22.713   7.455  17.392  1.00  0.00      FP8 
ATOM   2562  HH  TYR    22     -23.429   8.081  17.525  1.00  0.00      FP8 
ATOM   2563  CD2 TYR    22     -24.644   4.848  19.311  1.00  0.00      FP8 
ATOM   2564  HD2 TYR    22     -25.634   4.663  19.701  1.00  0.00      FP8 
ATOM   2565  CE2 TYR    22     -24.344   6.088  18.629  1.00  0.00      FP8 
ATOM   2566  HE2 TYR    22     -25.071   6.887  18.617  1.00  0.00      FP8 
ATOM   2567  C   TYR    22     -23.425   0.091  20.092  1.00  0.00      FP8 
ATOM   2568  O   TYR    22     -22.396  -0.310  20.456  1.00  0.00      FP8 
ATOM   2569  N   GLY    23     -24.536  -0.652  20.114  1.00  0.00      FP8 
ATOM   2570  HN  GLY    23     -25.422  -0.245  19.911  1.00  0.00      FP8 
ATOM   2571  CA  GLY    23     -24.577  -2.014  20.409  1.00  0.01      FP8 
ATOM   2572  HA1 GLY    23     -23.570  -2.394  20.495  1.00  0.00      FP8 
ATOM   2573  HA2 GLY    23     -25.107  -2.536  19.627  1.00  0.00      FP8 
ATOM   2574  C   GLY    23     -25.337  -2.151  21.776  1.00  0.04      FP8 
ATOM   2575  OT1 GLY    23     -25.271  -1.335  22.710  1.00  0.05      FP8 
ATOM   2576  OT2 GLY    23     -26.164  -3.115  21.868  1.00  0.04      FP8 
ATOM   2577  N   GLY     1       6.986  50.218  15.090  1.00  0.00      FP9 
ATOM   2578  HT1 GLY     1       7.424  50.573  15.964  1.00  0.00      FP9 
ATOM   2579  HT2 GLY     1       7.224  49.213  14.966  1.00  0.00      FP9 
ATOM   2580  HT3 GLY     1       5.953  50.324  15.152  1.00  0.00      FP9 
ATOM   2581  CA  GLY     1       7.498  50.998  13.924  1.00  0.00      FP9 
ATOM   2582  HA1 GLY     1       8.533  50.725  13.784  1.00  0.00      FP9 
ATOM   2583  HA2 GLY     1       7.415  52.045  14.176  1.00  0.00      FP9 
ATOM   2584  C   GLY     1       6.742  50.741  12.632  1.00  0.00      FP9 
ATOM   2585  O   GLY     1       5.609  50.168  12.565  1.00  0.00      FP9 
ATOM   2586  N   LEU     2       7.355  51.011  11.475  1.00  0.00      FP9 
ATOM   2587  HN  LEU     2       8.289  51.358  11.454  1.00  0.00      FP9 
ATOM   2588  CA  LEU     2       6.731  50.828  10.173  1.00  0.00      FP9 
ATOM   2589  HA  LEU     2       5.717  51.195  10.236  1.00  0.00      FP9 
ATOM   2590  CB  LEU     2       7.520  51.600   9.053  1.00  0.00      FP9 
ATOM   2591  HB1 LEU     2       8.565  51.226   9.061  1.00  0.00      FP9 
ATOM   2592  HB2 LEU     2       7.519  52.676   9.324  1.00  0.00      FP9 
ATOM   2593  CG  LEU     2       7.000  51.485   7.620  1.00  0.00      FP9 
ATOM   2594  HG  LEU     2       7.067  50.424   7.299  1.00  0.00      FP9 
ATOM   2595  CD1 LEU     2       5.529  51.959   7.475  1.00  0.00      FP9 
ATOM   2596 HD11 LEU     2       5.440  53.024   7.778  1.00  0.00      FP9 
ATOM   2597 HD12 LEU     2       4.869  51.349   8.127  1.00  0.00      FP9 
ATOM   2598 HD13 LEU     2       5.203  51.862   6.417  1.00  0.00      FP9 
ATOM   2599  CD2 LEU     2       7.987  52.227   6.683  1.00  0.00      FP9 
ATOM   2600 HD21 LEU     2       8.997  51.770   6.754  1.00  0.00      FP9 
ATOM   2601 HD22 LEU     2       8.059  53.295   6.980  1.00  0.00      FP9 
ATOM   2602 HD23 LEU     2       7.637  52.154   5.631  1.00  0.00      FP9 
ATOM   2603  C   LEU     2       6.427  49.436   9.805  1.00  0.00      FP9 
ATOM   2604  O   LEU     2       5.263  49.177   9.423  1.00  0.00      FP9 
ATOM   2605  N   PHE     3       7.371  48.544  10.009  1.00  0.00      FP9 
ATOM   2606  HN  PHE     3       8.263  48.753  10.401  1.00  0.00      FP9 
ATOM   2607  CA  PHE     3       7.085  47.138   9.629  1.00  0.00      FP9 
ATOM   2608  HA  PHE     3       6.635  47.163   8.648  1.00  0.00      FP9 
ATOM   2609  CB  PHE     3       8.389  46.160   9.599  1.00  0.00      FP9 
ATOM   2610  HB1 PHE     3       8.126  45.148   9.228  1.00  0.00      FP9 
ATOM   2611  HB2 PHE     3       8.864  46.090  10.600  1.00  0.00      FP9 
ATOM   2612  CG  PHE     3       9.334  46.808   8.646  1.00  0.00      FP9 
ATOM   2613  CD1 PHE     3       9.076  46.479   7.308  1.00  0.00      FP9 
ATOM   2614  HD1 PHE     3       8.397  45.682   7.045  1.00  0.00      FP9 
ATOM   2615  CE1 PHE     3       9.732  47.222   6.334  1.00  0.00      FP9 
ATOM   2616  HE1 PHE     3       9.506  47.031   5.296  1.00  0.00      FP9 
ATOM   2617  CZ  PHE     3      10.655  48.188   6.640  1.00  0.00      FP9 
ATOM   2618  HZ  PHE     3      11.118  48.762   5.850  1.00  0.00      FP9 
ATOM   2619  CD2 PHE     3      10.245  47.803   8.985  1.00  0.00      FP9 
ATOM   2620  HD2 PHE     3      10.360  48.086  10.021  1.00  0.00      FP9 
ATOM   2621  CE2 PHE     3      11.009  48.439   8.015  1.00  0.00      FP9 
ATOM   2622  HE2 PHE     3      11.829  49.090   8.278  1.00  0.00      FP9 
ATOM   2623  C   PHE     3       6.024  46.464  10.531  1.00  0.00      FP9 
ATOM   2624  O   PHE     3       5.248  45.664   9.973  1.00  0.00      FP9 
ATOM   2625  N   GLY     4       5.947  46.916  11.810  1.00  0.00      FP9 
ATOM   2626  HN  GLY     4       6.598  47.592  12.144  1.00  0.00      FP9 
ATOM   2627  CA  GLY     4       4.955  46.492  12.801  1.00  0.00      FP9 
ATOM   2628  HA1 GLY     4       5.342  46.792  13.763  1.00  0.00      FP9 
ATOM   2629  HA2 GLY     4       4.905  45.416  12.737  1.00  0.00      FP9 
ATOM   2630  C   GLY     4       3.513  47.029  12.694  1.00  0.00      FP9 
ATOM   2631  O   GLY     4       2.587  46.330  13.070  1.00  0.00      FP9 
ATOM   2632  N   ALA     5       3.360  48.155  12.109  1.00  0.00      FP9 
ATOM   2633  HN  ALA     5       4.150  48.694  11.832  1.00  0.00      FP9 
ATOM   2634  CA  ALA     5       2.090  48.750  11.796  1.00  0.00      FP9 
ATOM   2635  HA  ALA     5       1.438  48.618  12.647  1.00  0.00      FP9 
ATOM   2636  CB  ALA     5       2.260  50.210  11.488  1.00  0.00      FP9 
ATOM   2637  HB1 ALA     5       2.787  50.337  10.518  1.00  0.00      FP9 
ATOM   2638  HB2 ALA     5       2.862  50.697  12.285  1.00  0.00      FP9 
ATOM   2639  HB3 ALA     5       1.265  50.700  11.418  1.00  0.00      FP9 
ATOM   2640  C   ALA     5       1.273  47.978  10.792  1.00  0.00      FP9 
ATOM   2641  O   ALA     5       0.018  47.870  10.861  1.00  0.00      FP9 
ATOM   2642  N   ILE     6       1.989  47.382   9.793  1.00  0.00      FP9 
ATOM   2643  HN  ILE     6       2.972  47.528   9.736  1.00  0.00      FP9 
ATOM   2644  CA  ILE     6       1.449  46.491   8.719  1.00  0.00      FP9 
ATOM   2645  HA  ILE     6       0.565  46.964   8.317  1.00  0.00      FP9 
ATOM   2646  CB  ILE     6       2.454  46.248   7.610  1.00  0.00      FP9 
ATOM   2647  HB  ILE     6       3.403  45.868   8.045  1.00  0.00      FP9 
ATOM   2648  CG2 ILE     6       1.880  45.194   6.598  1.00  0.00      FP9 
ATOM   2649 HG21 ILE     6       0.852  45.481   6.291  1.00  0.00      FP9 
ATOM   2650 HG22 ILE     6       1.841  44.192   7.077  1.00  0.00      FP9 
ATOM   2651 HG23 ILE     6       2.522  45.151   5.692  1.00  0.00      FP9 
ATOM   2652  CG1 ILE     6       2.965  47.564   6.876  1.00  0.00      FP9 
ATOM   2653 HG11 ILE     6       3.102  48.357   7.642  1.00  0.00      FP9 
ATOM   2654 HG12 ILE     6       2.181  47.887   6.159  1.00  0.00      FP9 
ATOM   2655  CD  ILE     6       4.304  47.407   6.094  1.00  0.00      FP9 
ATOM   2656  HD1 ILE     6       4.197  46.633   5.304  1.00  0.00      FP9 
ATOM   2657  HD2 ILE     6       5.113  47.095   6.788  1.00  0.00      FP9 
ATOM   2658  HD3 ILE     6       4.575  48.371   5.612  1.00  0.00      FP9 
ATOM   2659  C   ILE     6       1.009  45.168   9.307  1.00  0.00      FP9 
ATOM   2660  O   ILE     6      -0.090  44.655   9.053  1.00  0.00      FP9 
ATOM   2661  N   ALA     7       1.894  44.559  10.152  1.00  0.00      FP9 
ATOM   2662  HN  ALA     7       2.802  44.932  10.328  1.00  0.00      FP9 
ATOM   2663  CA  ALA     7       1.566  43.345  10.836  1.00  0.00      FP9 
ATOM   2664  HA  ALA     7       1.328  42.594  10.098  1.00  0.00      FP9 
ATOM   2665  CB  ALA     7       2.780  42.891  11.710  1.00  0.00      FP9 
ATOM   2666  HB1 ALA     7       3.026  43.675  12.458  1.00  0.00      FP9 
ATOM   2667  HB2 ALA     7       3.669  42.725  11.065  1.00  0.00      FP9 
ATOM   2668  HB3 ALA     7       2.528  41.953  12.249  1.00  0.00      FP9 
ATOM   2669  C   ALA     7       0.353  43.522  11.708  1.00  0.00      FP9 
ATOM   2670  O   ALA     7      -0.517  42.646  11.900  1.00  0.00      FP9 
ATOM   2671  N   GLY     8       0.279  44.708  12.390  1.00  0.00      FP9 
ATOM   2672  HN  GLY     8       1.057  45.317  12.313  1.00  0.00      FP9 
ATOM   2673  CA  GLY     8      -0.737  45.282  13.233  1.00  0.00      FP9 
ATOM   2674  HA1 GLY     8      -0.485  46.322  13.380  1.00  0.00      FP9 
ATOM   2675  HA2 GLY     8      -0.711  44.755  14.175  1.00  0.00      FP9 
ATOM   2676  C   GLY     8      -2.114  45.202  12.684  1.00  0.00      FP9 
ATOM   2677  O   GLY     8      -3.074  44.669  13.283  1.00  0.00      FP9 
ATOM   2678  N   PHE     9      -2.259  45.733  11.451  1.00  0.00      FP9 
ATOM   2679  HN  PHE     9      -1.547  46.294  11.036  1.00  0.00      FP9 
ATOM   2680  CA  PHE     9      -3.402  45.539  10.676  1.00  0.00      FP9 
ATOM   2681  HA  PHE     9      -4.237  45.957  11.218  1.00  0.00      FP9 
ATOM   2682  CB  PHE     9      -3.291  46.229   9.226  1.00  0.00      FP9 
ATOM   2683  HB1 PHE     9      -2.522  45.697   8.626  1.00  0.00      FP9 
ATOM   2684  HB2 PHE     9      -3.007  47.296   9.350  1.00  0.00      FP9 
ATOM   2685  CG  PHE     9      -4.518  46.201   8.467  1.00  0.00      FP9 
ATOM   2686  CD1 PHE     9      -5.502  47.182   8.681  1.00  0.00      FP9 
ATOM   2687  HD1 PHE     9      -5.272  47.994   9.354  1.00  0.00      FP9 
ATOM   2688  CE1 PHE     9      -6.804  47.169   8.053  1.00  0.00      FP9 
ATOM   2689  HE1 PHE     9      -7.509  47.973   8.206  1.00  0.00      FP9 
ATOM   2690  CZ  PHE     9      -7.121  46.053   7.224  1.00  0.00      FP9 
ATOM   2691  HZ  PHE     9      -8.093  45.992   6.758  1.00  0.00      FP9 
ATOM   2692  CD2 PHE     9      -4.928  45.142   7.587  1.00  0.00      FP9 
ATOM   2693  HD2 PHE     9      -4.206  44.373   7.360  1.00  0.00      FP9 
ATOM   2694  CE2 PHE     9      -6.183  45.035   7.008  1.00  0.00      FP9 
ATOM   2695  HE2 PHE     9      -6.434  44.179   6.399  1.00  0.00      FP9 
ATOM   2696  C   PHE     9      -3.816  44.062  10.401  1.00  0.00      FP9 
ATOM   2697  O   PHE     9      -5.016  43.720  10.552  1.00  0.00      FP9 
ATOM   2698  N   ILE    10      -2.849  43.163  10.081  1.00  0.00      FP9 
ATOM   2699  HN  ILE    10      -1.899  43.424   9.928  1.00  0.00      FP9 
ATOM   2700  CA  ILE    10      -3.180  41.707   9.942  1.00  0.00      FP9 
ATOM   2701  HA  ILE    10      -4.017  41.607   9.267  1.00  0.00      FP9 
ATOM   2702  CB  ILE    10      -1.915  40.961   9.380  1.00  0.00      FP9 
ATOM   2703  HB  ILE    10      -1.035  41.224  10.004  1.00  0.00      FP9 
ATOM   2704  CG2 ILE    10      -2.086  39.498   9.385  1.00  0.00      FP9 
ATOM   2705 HG21 ILE    10      -3.052  39.225   8.909  1.00  0.00      FP9 
ATOM   2706 HG22 ILE    10      -2.086  39.121  10.430  1.00  0.00      FP9 
ATOM   2707 HG23 ILE    10      -1.262  39.019   8.815  1.00  0.00      FP9 
ATOM   2708  CG1 ILE    10      -1.560  41.554   7.947  1.00  0.00      FP9 
ATOM   2709 HG11 ILE    10      -1.552  42.662   8.021  1.00  0.00      FP9 
ATOM   2710 HG12 ILE    10      -2.355  41.246   7.236  1.00  0.00      FP9 
ATOM   2711  CD  ILE    10      -0.189  41.093   7.376  1.00  0.00      FP9 
ATOM   2712  HD1 ILE    10      -0.171  39.987   7.272  1.00  0.00      FP9 
ATOM   2713  HD2 ILE    10       0.629  41.399   8.063  1.00  0.00      FP9 
ATOM   2714  HD3 ILE    10      -0.025  41.546   6.375  1.00  0.00      FP9 
ATOM   2715  C   ILE    10      -3.626  41.061  11.236  1.00  0.00      FP9 
ATOM   2716  O   ILE    10      -4.551  40.255  11.145  1.00  0.00      FP9 
ATOM   2717  N   GLU    11      -3.022  41.335  12.386  1.00  0.00      FP9 
ATOM   2718  HN  GLU    11      -2.209  41.911  12.402  1.00  0.00      FP9 
ATOM   2719  CA  GLU    11      -3.445  40.857  13.700  1.00  0.00      FP9 
ATOM   2720  HA  GLU    11      -3.909  39.890  13.577  1.00  0.00      FP9 
ATOM   2721  CB  GLU    11      -2.213  40.756  14.634  1.00  0.00      FP9 
ATOM   2722  HB1 GLU    11      -2.535  40.350  15.616  1.00  0.00      FP9 
ATOM   2723  HB2 GLU    11      -1.790  41.772  14.787  1.00  0.00      FP9 
ATOM   2724  CG  GLU    11      -1.127  39.844  14.046  1.00  0.00      FP9 
ATOM   2725  HG1 GLU    11      -0.663  40.379  13.191  1.00  0.00      FP9 
ATOM   2726  HG2 GLU    11      -1.623  38.923  13.677  1.00  0.00      FP9 
ATOM   2727  CD  GLU    11      -0.005  39.411  14.966  1.00  0.00      FP9 
ATOM   2728  OE1 GLU    11       0.092  38.251  15.369  1.00  0.00      FP9 
ATOM   2729  OE2 GLU    11       0.853  40.282  15.260  1.00  0.00      FP9 
ATOM   2730  C   GLU    11      -4.625  41.609  14.422  1.00  0.00      FP9 
ATOM   2731  O   GLU    11      -5.464  40.955  14.966  1.00  0.00      FP9 
ATOM   2732  N   GLY    12      -4.769  42.933  14.309  1.00  0.00      FP9 
ATOM   2733  HN  GLY    12      -4.274  43.446  13.613  1.00  0.00      FP9 
ATOM   2734  CA  GLY    12      -5.610  43.709  15.138  1.00  0.00      FP9 
ATOM   2735  HA1 GLY    12      -5.010  44.057  15.966  1.00  0.00      FP9 
ATOM   2736  HA2 GLY    12      -6.396  43.059  15.494  1.00  0.00      FP9 
ATOM   2737  C   GLY    12      -6.255  44.923  14.467  1.00  0.00      FP9 
ATOM   2738  O   GLY    12      -6.433  45.902  15.127  1.00  0.00      FP9 
ATOM   2739  N   GLY    13      -6.510  44.839  13.146  1.00  0.00      FP9 
ATOM   2740  HN  GLY    13      -6.220  44.065  12.588  1.00  0.00      FP9 
ATOM   2741  CA  GLY    13      -7.238  45.905  12.465  1.00  0.00      FP9 
ATOM   2742  HA1 GLY    13      -8.220  45.960  12.910  1.00  0.00      FP9 
ATOM   2743  HA2 GLY    13      -7.315  45.629  11.424  1.00  0.00      FP9 
ATOM   2744  C   GLY    13      -6.570  47.316  12.557  1.00  0.00      FP9 
ATOM   2745  O   GLY    13      -5.374  47.442  12.585  1.00  0.00      FP9 
ATOM   2746  N   TRP    14      -7.357  48.348  12.484  1.00  0.00      FP9 
ATOM   2747  HN  TRP    14      -8.295  48.276  12.154  1.00  0.00      FP9 
ATOM   2748  CA  TRP    14      -6.915  49.694  12.884  1.00  0.00      FP9 
ATOM   2749  HA  TRP    14      -6.128  50.015  12.218  1.00  0.00      FP9 
ATOM   2750  CB  TRP    14      -8.168  50.660  12.790  1.00  0.00      FP9 
ATOM   2751  HB1 TRP    14      -8.983  50.177  13.365  1.00  0.00      FP9 
ATOM   2752  HB2 TRP    14      -8.449  50.709  11.719  1.00  0.00      FP9 
ATOM   2753  CG  TRP    14      -8.110  52.069  13.265  1.00  0.00      FP9 
ATOM   2754  CD1 TRP    14      -7.360  52.783  14.188  1.00  0.00      FP9 
ATOM   2755  HD1 TRP    14      -6.579  52.350  14.796  1.00  0.00      FP9 
ATOM   2756  NE1 TRP    14      -7.712  54.051  14.236  1.00  0.00      FP9 
ATOM   2757  HE1 TRP    14      -7.305  54.749  14.783  1.00  0.00      FP9 
ATOM   2758  CE2 TRP    14      -8.754  54.197  13.373  1.00  0.00      FP9 
ATOM   2759  CD2 TRP    14      -9.043  52.979  12.723  1.00  0.00      FP9 
ATOM   2760  CE3 TRP    14     -10.020  52.923  11.733  1.00  0.00      FP9 
ATOM   2761  HE3 TRP    14     -10.312  52.019  11.221  1.00  0.00      FP9 
ATOM   2762  CZ3 TRP    14     -10.637  54.226  11.433  1.00  0.00      FP9 
ATOM   2763  HZ3 TRP    14     -11.311  54.302  10.593  1.00  0.00      FP9 
ATOM   2764  CZ2 TRP    14      -9.486  55.358  13.160  1.00  0.00      FP9 
ATOM   2765  HZ2 TRP    14      -9.330  56.237  13.768  1.00  0.00      FP9 
ATOM   2766  CH2 TRP    14     -10.376  55.392  12.212  1.00  0.00      FP9 
ATOM   2767  HH2 TRP    14     -10.918  56.305  12.014  1.00  0.00      FP9 
ATOM   2768  C   TRP    14      -6.261  49.889  14.181  1.00  0.00      FP9 
ATOM   2769  O   TRP    14      -5.209  50.454  14.267  1.00  0.00      FP9 
ATOM   2770  N   THR    15      -6.894  49.355  15.265  1.00  0.00      FP9 
ATOM   2771  HN  THR    15      -7.757  48.863  15.182  1.00  0.00      FP9 
ATOM   2772  CA  THR    15      -6.340  49.471  16.640  1.00  0.00      FP9 
ATOM   2773  HA  THR    15      -6.278  50.523  16.874  1.00  0.00      FP9 
ATOM   2774  CB  THR    15      -7.202  48.744  17.717  1.00  0.00      FP9 
ATOM   2775  HB  THR    15      -7.203  47.650  17.524  1.00  0.00      FP9 
ATOM   2776  OG1 THR    15      -8.525  49.217  17.668  1.00  0.00      FP9 
ATOM   2777  HG1 THR    15      -8.963  48.860  18.444  1.00  0.00      FP9 
ATOM   2778  CG2 THR    15      -6.648  49.172  19.101  1.00  0.00      FP9 
ATOM   2779 HG21 THR    15      -6.558  50.278  19.151  1.00  0.00      FP9 
ATOM   2780 HG22 THR    15      -5.642  48.727  19.260  1.00  0.00      FP9 
ATOM   2781 HG23 THR    15      -7.337  48.836  19.905  1.00  0.00      FP9 
ATOM   2782  C   THR    15      -4.936  48.900  16.738  1.00  0.00      FP9 
ATOM   2783  O   THR    15      -4.033  49.601  17.143  1.00  0.00      FP9 
ATOM   2784  N   GLY    16      -4.737  47.637  16.227  1.00  0.00      FP9 
ATOM   2785  HN  GLY    16      -5.465  47.140  15.763  1.00  0.00      FP9 
ATOM   2786  CA  GLY    16      -3.443  46.931  16.327  1.00  0.00      FP9 
ATOM   2787  HA1 GLY    16      -3.579  45.912  15.998  1.00  0.00      FP9 
ATOM   2788  HA2 GLY    16      -3.117  46.950  17.357  1.00  0.00      FP9 
ATOM   2789  C   GLY    16      -2.428  47.613  15.461  1.00  0.00      FP9 
ATOM   2790  O   GLY    16      -1.218  47.648  15.760  1.00  0.00      FP9 
ATOM   2791  N   MET    17      -2.804  48.125  14.259  1.00  0.00      FP9 
ATOM   2792  HN  MET    17      -3.709  47.938  13.886  1.00  0.00      FP9 
ATOM   2793  CA  MET    17      -1.968  48.959  13.430  1.00  0.00      FP9 
ATOM   2794  HA  MET    17      -1.086  48.388  13.182  1.00  0.00      FP9 
ATOM   2795  CB  MET    17      -2.686  49.428  12.112  1.00  0.00      FP9 
ATOM   2796  HB1 MET    17      -3.717  49.738  12.383  1.00  0.00      FP9 
ATOM   2797  HB2 MET    17      -2.739  48.555  11.429  1.00  0.00      FP9 
ATOM   2798  CG  MET    17      -2.028  50.608  11.323  1.00  0.00      FP9 
ATOM   2799  HG1 MET    17      -0.928  50.468  11.357  1.00  0.00      FP9 
ATOM   2800  HG2 MET    17      -2.277  51.551  11.852  1.00  0.00      FP9 
ATOM   2801  SD  MET    17      -2.533  50.754   9.628  1.00  0.00      FP9 
ATOM   2802  CE  MET    17      -4.266  51.246   9.540  1.00  0.00      FP9 
ATOM   2803  HE1 MET    17      -4.433  52.225  10.039  1.00  0.00      FP9 
ATOM   2804  HE2 MET    17      -4.905  50.490  10.044  1.00  0.00      FP9 
ATOM   2805  HE3 MET    17      -4.584  51.342   8.480  1.00  0.00      FP9 
ATOM   2806  C   MET    17      -1.345  50.068  14.239  1.00  0.00      FP9 
ATOM   2807  O   MET    17      -0.107  50.169  14.376  1.00  0.00      FP9 
ATOM   2808  N   ILE    18      -2.193  50.959  14.845  1.00  0.00      FP9 
ATOM   2809  HN  ILE    18      -3.182  50.849  14.801  1.00  0.00      FP9 
ATOM   2810  CA  ILE    18      -1.732  52.102  15.579  1.00  0.00      FP9 
ATOM   2811  HA  ILE    18      -0.962  52.580  14.992  1.00  0.00      FP9 
ATOM   2812  CB  ILE    18      -2.853  53.089  15.866  1.00  0.00      FP9 
ATOM   2813  HB  ILE    18      -3.615  52.606  16.514  1.00  0.00      FP9 
ATOM   2814  CG2 ILE    18      -2.285  54.348  16.584  1.00  0.00      FP9 
ATOM   2815 HG21 ILE    18      -1.405  54.740  16.030  1.00  0.00      FP9 
ATOM   2816 HG22 ILE    18      -1.966  54.084  17.615  1.00  0.00      FP9 
ATOM   2817 HG23 ILE    18      -3.061  55.143  16.625  1.00  0.00      FP9 
ATOM   2818  CG1 ILE    18      -3.617  53.505  14.565  1.00  0.00      FP9 
ATOM   2819 HG11 ILE    18      -4.458  54.170  14.853  1.00  0.00      FP9 
ATOM   2820 HG12 ILE    18      -4.028  52.588  14.094  1.00  0.00      FP9 
ATOM   2821  CD  ILE    18      -2.743  54.251  13.504  1.00  0.00      FP9 
ATOM   2822  HD1 ILE    18      -1.900  53.604  13.180  1.00  0.00      FP9 
ATOM   2823  HD2 ILE    18      -2.326  55.182  13.944  1.00  0.00      FP9 
ATOM   2824  HD3 ILE    18      -3.360  54.502  12.615  1.00  0.00      FP9 
ATOM   2825  C   ILE    18      -0.828  51.728  16.783  1.00  0.00      FP9 
ATOM   2826  O   ILE    18       0.111  52.400  17.093  1.00  0.00      FP9 
ATOM   2827  N   ASP    19      -1.237  50.702  17.523  1.00  0.00      FP9 
ATOM   2828  HN  ASP    19      -2.173  50.368  17.456  1.00  0.00      FP9 
ATOM   2829  CA  ASP    19      -0.391  49.973  18.485  1.00  0.00      FP9 
ATOM   2830  HA  ASP    19      -0.143  50.645  19.294  1.00  0.00      FP9 
ATOM   2831  CB  ASP    19      -1.155  48.725  19.026  1.00  0.00      FP9 
ATOM   2832  HB1 ASP    19      -0.805  47.810  18.502  1.00  0.00      FP9 
ATOM   2833  HB2 ASP    19      -2.246  48.847  18.857  1.00  0.00      FP9 
ATOM   2834  CG  ASP    19      -0.885  48.590  20.514  1.00  0.01      FP9 
ATOM   2835  OD1 ASP    19      -0.235  49.448  21.183  1.00  0.03      FP9 
ATOM   2836  OD2 ASP    19      -1.520  47.655  21.073  1.00  0.02      FP9 
ATOM   2837  C   ASP    19       0.967  49.490  18.014  1.00  0.00      FP9 
ATOM   2838  O   ASP    19       1.951  49.537  18.732  1.00  0.00      FP9 
ATOM   2839  N   GLY    20       0.994  48.836  16.833  1.00  0.00      FP9 
ATOM   2840  HN  GLY    20       0.149  48.669  16.334  1.00  0.00      FP9 
ATOM   2841  CA  GLY    20       2.200  48.315  16.167  1.00  0.00      FP9 
ATOM   2842  HA1 GLY    20       1.900  47.714  15.322  1.00  0.00      FP9 
ATOM   2843  HA2 GLY    20       2.757  47.716  16.872  1.00  0.00      FP9 
ATOM   2844  C   GLY    20       3.062  49.507  15.689  1.00  0.00      FP9 
ATOM   2845  O   GLY    20       4.319  49.578  15.773  1.00  0.00      FP9 
ATOM   2846  N   TRP    21       2.449  50.558  15.065  1.00  0.00      FP9 
ATOM   2847  HN  TRP    21       1.487  50.525  14.808  1.00  0.00      FP9 
ATOM   2848  CA  TRP    21       3.167  51.826  14.723  1.00  0.00      FP9 
ATOM   2849  HA  TRP    21       3.951  51.622  14.010  1.00  0.00      FP9 
ATOM   2850  CB  TRP    21       2.032  52.747  14.107  1.00  0.00      FP9 
ATOM   2851  HB1 TRP    21       1.124  52.614  14.731  1.00  0.00      FP9 
ATOM   2852  HB2 TRP    21       1.830  52.380  13.080  1.00  0.00      FP9 
ATOM   2853  CG  TRP    21       2.276  54.243  13.999  1.00  0.00      FP9 
ATOM   2854  CD1 TRP    21       1.454  55.205  14.591  1.00  0.00      FP9 
ATOM   2855  HD1 TRP    21       0.687  55.012  15.326  1.00  0.00      FP9 
ATOM   2856  NE1 TRP    21       1.769  56.380  14.106  1.00  0.00      FP9 
ATOM   2857  HE1 TRP    21       1.438  57.230  14.454  1.00  0.00      FP9 
ATOM   2858  CE2 TRP    21       2.625  56.255  13.045  1.00  0.00      FP9 
ATOM   2859  CD2 TRP    21       3.003  54.909  12.996  1.00  0.00      FP9 
ATOM   2860  CE3 TRP    21       3.857  54.514  11.913  1.00  0.00      FP9 
ATOM   2861  HE3 TRP    21       4.056  53.471  11.721  1.00  0.00      FP9 
ATOM   2862  CZ3 TRP    21       4.465  55.501  11.061  1.00  0.00      FP9 
ATOM   2863  HZ3 TRP    21       5.170  55.220  10.293  1.00  0.00      FP9 
ATOM   2864  CZ2 TRP    21       3.217  57.208  12.261  1.00  0.00      FP9 
ATOM   2865  HZ2 TRP    21       3.001  58.257  12.403  1.00  0.00      FP9 
ATOM   2866  CH2 TRP    21       4.111  56.835  11.264  1.00  0.00      FP9 
ATOM   2867  HH2 TRP    21       4.542  57.597  10.631  1.00  0.00      FP9 
ATOM   2868  C   TRP    21       3.861  52.498  15.871  1.00  0.00      FP9 
ATOM   2869  O   TRP    21       5.095  52.672  15.750  1.00  0.00      FP9 
ATOM   2870  N   TYR    22       3.178  52.820  17.075  1.00  0.00      FP9 
ATOM   2871  HN  TYR    22       2.211  52.609  17.186  1.00  0.00      FP9 
ATOM   2872  CA  TYR    22       3.811  53.478  18.246  1.00  0.00      FP9 
ATOM   2873  HA  TYR    22       4.410  54.291  17.865  1.00  0.00      FP9 
ATOM   2874  CB  TYR    22       2.807  54.028  19.303  1.00  0.00      FP9 
ATOM   2875  HB1 TYR    22       3.279  54.115  20.304  1.00  0.00      FP9 
ATOM   2876  HB2 TYR    22       1.894  53.399  19.362  1.00  0.00      FP9 
ATOM   2877  CG  TYR    22       2.440  55.413  18.790  1.00  0.00      FP9 
ATOM   2878  CD1 TYR    22       3.435  56.444  18.824  1.00  0.00      FP9 
ATOM   2879  HD1 TYR    22       4.429  56.225  19.185  1.00  0.00      FP9 
ATOM   2880  CE1 TYR    22       3.113  57.743  18.386  1.00  0.00      FP9 
ATOM   2881  HE1 TYR    22       3.869  58.515  18.391  1.00  0.00      FP9 
ATOM   2882  CZ  TYR    22       1.823  58.038  17.946  1.00  0.00      FP9 
ATOM   2883  OH  TYR    22       1.565  59.377  17.666  1.00  0.00      FP9 
ATOM   2884  HH  TYR    22       2.367  59.876  17.837  1.00  0.00      FP9 
ATOM   2885  CD2 TYR    22       1.138  55.750  18.349  1.00  0.00      FP9 
ATOM   2886  HD2 TYR    22       0.361  55.002  18.297  1.00  0.00      FP9 
ATOM   2887  CE2 TYR    22       0.882  57.066  17.984  1.00  0.00      FP9 
ATOM   2888  HE2 TYR    22      -0.129  57.329  17.714  1.00  0.00      FP9 
ATOM   2889  C   TYR    22       4.779  52.605  18.882  1.00  0.00      FP9 
ATOM   2890  O   TYR    22       5.830  53.100  19.383  1.00  0.00      FP9 
ATOM   2891  N   GLY    23       4.445  51.330  18.823  1.00  0.00      FP9 
ATOM   2892  HN  GLY    23       3.577  51.039  18.430  1.00  0.00      FP9 
ATOM   2893  CA  GLY    23       5.309  50.243  19.323  1.00  0.00      FP9 
ATOM   2894  HA1 GLY    23       6.233  50.686  19.665  1.00  0.00      FP9 
ATOM   2895  HA2 GLY    23       5.501  49.569  18.501  1.00  0.00      FP9 
ATOM   2896  C   GLY    23       4.663  49.438  20.501  1.00  0.01      FP9 
ATOM   2897  OT1 GLY    23       4.506  49.972  21.602  1.00  0.04      FP9 
ATOM   2898  OT2 GLY    23       4.378  48.285  20.345  1.00  0.00      FP9 
ATOM   2899  N   GLY     1       6.170 -54.663  16.620  1.00  0.00      FP10
ATOM   2900  HT1 GLY     1       6.792 -54.574  17.449  1.00  0.00      FP10
ATOM   2901  HT2 GLY     1       5.812 -55.637  16.558  1.00  0.00      FP10
ATOM   2902  HT3 GLY     1       5.370 -54.006  16.715  1.00  0.00      FP10
ATOM   2903  CA  GLY     1       6.957 -54.328  15.354  1.00  0.00      FP10
ATOM   2904  HA1 GLY     1       7.668 -55.123  15.182  1.00  0.00      FP10
ATOM   2905  HA2 GLY     1       7.471 -53.392  15.518  1.00  0.00      FP10
ATOM   2906  C   GLY     1       6.049 -54.200  14.163  1.00  0.00      FP10
ATOM   2907  O   GLY     1       4.852 -54.173  14.180  1.00  0.00      FP10
ATOM   2908  N   LEU     2       6.675 -54.147  12.984  1.00  0.00      FP10
ATOM   2909  HN  LEU     2       7.661 -54.270  12.967  1.00  0.00      FP10
ATOM   2910  CA  LEU     2       6.123 -53.929  11.662  1.00  0.00      FP10
ATOM   2911  HA  LEU     2       5.995 -52.866  11.522  1.00  0.00      FP10
ATOM   2912  CB  LEU     2       7.072 -54.505  10.586  1.00  0.00      FP10
ATOM   2913  HB1 LEU     2       6.875 -55.595  10.521  1.00  0.00      FP10
ATOM   2914  HB2 LEU     2       8.111 -54.345  10.941  1.00  0.00      FP10
ATOM   2915  CG  LEU     2       6.981 -53.928   9.138  1.00  0.00      FP10
ATOM   2916  HG  LEU     2       7.020 -52.819   9.190  1.00  0.00      FP10
ATOM   2917  CD1 LEU     2       8.160 -54.440   8.207  1.00  0.00      FP10
ATOM   2918 HD11 LEU     2       8.132 -55.548   8.130  1.00  0.00      FP10
ATOM   2919 HD12 LEU     2       9.139 -54.139   8.637  1.00  0.00      FP10
ATOM   2920 HD13 LEU     2       8.051 -54.011   7.188  1.00  0.00      FP10
ATOM   2921  CD2 LEU     2       5.612 -54.126   8.475  1.00  0.00      FP10
ATOM   2922 HD21 LEU     2       4.822 -53.623   9.073  1.00  0.00      FP10
ATOM   2923 HD22 LEU     2       5.375 -55.209   8.414  1.00  0.00      FP10
ATOM   2924 HD23 LEU     2       5.619 -53.686   7.455  1.00  0.00      FP10
ATOM   2925  C   LEU     2       4.734 -54.646  11.442  1.00  0.00      FP10
ATOM   2926  O   LEU     2       3.747 -53.938  11.476  1.00  0.00      FP10
ATOM   2927  N   PHE     3       4.659 -56.025  11.491  1.00  0.00      FP10
ATOM   2928  HN  PHE     3       5.436 -56.613  11.701  1.00  0.00      FP10
ATOM   2929  CA  PHE     3       3.416 -56.647  11.231  1.00  0.00      FP10
ATOM   2930  HA  PHE     3       2.950 -56.131  10.405  1.00  0.00      FP10
ATOM   2931  CB  PHE     3       3.620 -58.147  10.886  1.00  0.00      FP10
ATOM   2932  HB1 PHE     3       2.668 -58.709  10.993  1.00  0.00      FP10
ATOM   2933  HB2 PHE     3       4.404 -58.596  11.531  1.00  0.00      FP10
ATOM   2934  CG  PHE     3       4.064 -58.219   9.468  1.00  0.00      FP10
ATOM   2935  CD1 PHE     3       3.097 -58.090   8.447  1.00  0.00      FP10
ATOM   2936  HD1 PHE     3       2.083 -57.955   8.783  1.00  0.00      FP10
ATOM   2937  CE1 PHE     3       3.270 -58.113   7.082  1.00  0.00      FP10
ATOM   2938  HE1 PHE     3       2.475 -57.929   6.378  1.00  0.00      FP10
ATOM   2939  CZ  PHE     3       4.612 -58.405   6.696  1.00  0.00      FP10
ATOM   2940  HZ  PHE     3       4.837 -58.634   5.665  1.00  0.00      FP10
ATOM   2941  CD2 PHE     3       5.441 -58.284   9.030  1.00  0.00      FP10
ATOM   2942  HD2 PHE     3       6.267 -58.249   9.723  1.00  0.00      FP10
ATOM   2943  CE2 PHE     3       5.632 -58.395   7.643  1.00  0.00      FP10
ATOM   2944  HE2 PHE     3       6.646 -58.479   7.284  1.00  0.00      FP10
ATOM   2945  C   PHE     3       2.417 -56.604  12.337  1.00  0.00      FP10
ATOM   2946  O   PHE     3       1.238 -56.896  12.104  1.00  0.00      FP10
ATOM   2947  N   GLY     4       2.780 -56.223  13.585  1.00  0.00      FP10
ATOM   2948  HN  GLY     4       3.741 -56.201  13.845  1.00  0.00      FP10
ATOM   2949  CA  GLY     4       1.874 -55.826  14.627  1.00  0.00      FP10
ATOM   2950  HA1 GLY     4       2.436 -55.818  15.549  1.00  0.00      FP10
ATOM   2951  HA2 GLY     4       1.096 -56.573  14.671  1.00  0.00      FP10
ATOM   2952  C   GLY     4       1.236 -54.502  14.462  1.00  0.00      FP10
ATOM   2953  O   GLY     4       0.271 -54.169  15.164  1.00  0.00      FP10
ATOM   2954  N   ALA     5       1.718 -53.633  13.517  1.00  0.00      FP10
ATOM   2955  HN  ALA     5       2.526 -53.830  12.968  1.00  0.00      FP10
ATOM   2956  CA  ALA     5       1.047 -52.341  13.267  1.00  0.00      FP10
ATOM   2957  HA  ALA     5       0.821 -51.910  14.231  1.00  0.00      FP10
ATOM   2958  CB  ALA     5       1.862 -51.359  12.458  1.00  0.00      FP10
ATOM   2959  HB1 ALA     5       1.948 -51.708  11.407  1.00  0.00      FP10
ATOM   2960  HB2 ALA     5       2.883 -51.271  12.887  1.00  0.00      FP10
ATOM   2961  HB3 ALA     5       1.368 -50.364  12.462  1.00  0.00      FP10
ATOM   2962  C   ALA     5      -0.346 -52.473  12.650  1.00  0.00      FP10
ATOM   2963  O   ALA     5      -1.336 -51.856  13.040  1.00  0.00      FP10
ATOM   2964  N   ILE     6      -0.422 -53.408  11.770  1.00  0.00      FP10
ATOM   2965  HN  ILE     6       0.407 -53.874  11.478  1.00  0.00      FP10
ATOM   2966  CA  ILE     6      -1.580 -53.880  11.136  1.00  0.00      FP10
ATOM   2967  HA  ILE     6      -2.184 -53.036  10.837  1.00  0.00      FP10
ATOM   2968  CB  ILE     6      -1.128 -54.709   9.903  1.00  0.00      FP10
ATOM   2969  HB  ILE     6      -0.514 -55.576  10.230  1.00  0.00      FP10
ATOM   2970  CG2 ILE     6      -2.420 -55.209   9.170  1.00  0.00      FP10
ATOM   2971 HG21 ILE     6      -3.117 -54.360   9.004  1.00  0.00      FP10
ATOM   2972 HG22 ILE     6      -2.934 -55.974   9.790  1.00  0.00      FP10
ATOM   2973 HG23 ILE     6      -2.151 -55.645   8.184  1.00  0.00      FP10
ATOM   2974  CG1 ILE     6      -0.296 -53.790   8.937  1.00  0.00      FP10
ATOM   2975 HG11 ILE     6       0.533 -53.329   9.515  1.00  0.00      FP10
ATOM   2976 HG12 ILE     6      -0.960 -52.985   8.556  1.00  0.00      FP10
ATOM   2977  CD  ILE     6       0.316 -54.554   7.710  1.00  0.00      FP10
ATOM   2978  HD1 ILE     6      -0.490 -54.857   7.008  1.00  0.00      FP10
ATOM   2979  HD2 ILE     6       0.845 -55.466   8.058  1.00  0.00      FP10
ATOM   2980  HD3 ILE     6       1.027 -53.893   7.169  1.00  0.00      FP10
ATOM   2981  C   ILE     6      -2.477 -54.650  11.997  1.00  0.00      FP10
ATOM   2982  O   ILE     6      -3.696 -54.584  11.875  1.00  0.00      FP10
ATOM   2983  N   ALA     7      -1.879 -55.339  13.019  1.00  0.00      FP10
ATOM   2984  HN  ALA     7      -0.886 -55.390  13.089  1.00  0.00      FP10
ATOM   2985  CA  ALA     7      -2.609 -56.045  14.075  1.00  0.00      FP10
ATOM   2986  HA  ALA     7      -3.368 -56.662  13.617  1.00  0.00      FP10
ATOM   2987  CB  ALA     7      -1.628 -56.884  14.845  1.00  0.00      FP10
ATOM   2988  HB1 ALA     7      -0.954 -56.232  15.442  1.00  0.00      FP10
ATOM   2989  HB2 ALA     7      -1.011 -57.484  14.143  1.00  0.00      FP10
ATOM   2990  HB3 ALA     7      -2.172 -57.561  15.538  1.00  0.00      FP10
ATOM   2991  C   ALA     7      -3.499 -55.188  15.000  1.00  0.00      FP10
ATOM   2992  O   ALA     7      -4.585 -55.604  15.382  1.00  0.00      FP10
ATOM   2993  N   GLY     8      -2.982 -53.993  15.315  1.00  0.00      FP10
ATOM   2994  HN  GLY     8      -2.035 -53.797  15.083  1.00  0.00      FP10
ATOM   2995  CA  GLY     8      -3.631 -52.918  15.965  1.00  0.00      FP10
ATOM   2996  HA1 GLY     8      -2.858 -52.336  16.444  1.00  0.00      FP10
ATOM   2997  HA2 GLY     8      -4.283 -53.355  16.706  1.00  0.00      FP10
ATOM   2998  C   GLY     8      -4.461 -51.974  15.117  1.00  0.00      FP10
ATOM   2999  O   GLY     8      -5.477 -51.444  15.579  1.00  0.00      FP10
ATOM   3000  N   PHE     9      -4.118 -51.681  13.834  1.00  0.00      FP10
ATOM   3001  HN  PHE     9      -3.241 -52.000  13.491  1.00  0.00      FP10
ATOM   3002  CA  PHE     9      -4.852 -50.956  12.863  1.00  0.00      FP10
ATOM   3003  HA  PHE     9      -5.036 -49.964  13.249  1.00  0.00      FP10
ATOM   3004  CB  PHE     9      -4.053 -50.884  11.550  1.00  0.00      FP10
ATOM   3005  HB1 PHE     9      -3.773 -51.913  11.242  1.00  0.00      FP10
ATOM   3006  HB2 PHE     9      -3.140 -50.273  11.717  1.00  0.00      FP10
ATOM   3007  CG  PHE     9      -4.767 -50.283  10.424  1.00  0.00      FP10
ATOM   3008  CD1 PHE     9      -5.066 -48.915  10.406  1.00  0.00      FP10
ATOM   3009  HD1 PHE     9      -4.757 -48.287  11.228  1.00  0.00      FP10
ATOM   3010  CE1 PHE     9      -5.753 -48.365   9.344  1.00  0.00      FP10
ATOM   3011  HE1 PHE     9      -5.926 -47.299   9.329  1.00  0.00      FP10
ATOM   3012  CZ  PHE     9      -6.237 -49.150   8.278  1.00  0.00      FP10
ATOM   3013  HZ  PHE     9      -6.939 -48.754   7.560  1.00  0.00      FP10
ATOM   3014  CD2 PHE     9      -5.051 -51.109   9.278  1.00  0.00      FP10
ATOM   3015  HD2 PHE     9      -4.750 -52.144   9.229  1.00  0.00      FP10
ATOM   3016  CE2 PHE     9      -5.769 -50.461   8.192  1.00  0.00      FP10
ATOM   3017  HE2 PHE     9      -5.947 -51.016   7.283  1.00  0.00      FP10
ATOM   3018  C   PHE     9      -6.315 -51.483  12.764  1.00  0.00      FP10
ATOM   3019  O   PHE     9      -7.228 -50.694  12.637  1.00  0.00      FP10
ATOM   3020  N   ILE    10      -6.587 -52.827  12.659  1.00  0.00      FP10
ATOM   3021  HN  ILE    10      -5.872 -53.521  12.685  1.00  0.00      FP10
ATOM   3022  CA  ILE    10      -7.910 -53.292  12.508  1.00  0.00      FP10
ATOM   3023  HA  ILE    10      -8.382 -52.711  11.730  1.00  0.00      FP10
ATOM   3024  CB  ILE    10      -7.918 -54.792  12.139  1.00  0.00      FP10
ATOM   3025  HB  ILE    10      -8.953 -55.193  12.175  1.00  0.00      FP10
ATOM   3026  CG2 ILE    10      -7.344 -54.897  10.689  1.00  0.00      FP10
ATOM   3027 HG21 ILE    10      -6.310 -54.492  10.657  1.00  0.00      FP10
ATOM   3028 HG22 ILE    10      -7.976 -54.310   9.989  1.00  0.00      FP10
ATOM   3029 HG23 ILE    10      -7.318 -55.960  10.369  1.00  0.00      FP10
ATOM   3030  CG1 ILE    10      -7.070 -55.727  13.112  1.00  0.00      FP10
ATOM   3031 HG11 ILE    10      -7.148 -55.335  14.148  1.00  0.00      FP10
ATOM   3032 HG12 ILE    10      -6.005 -55.703  12.798  1.00  0.00      FP10
ATOM   3033  CD  ILE    10      -7.576 -57.212  13.088  1.00  0.00      FP10
ATOM   3034  HD1 ILE    10      -7.495 -57.626  12.060  1.00  0.00      FP10
ATOM   3035  HD2 ILE    10      -8.640 -57.254  13.404  1.00  0.00      FP10
ATOM   3036  HD3 ILE    10      -6.958 -57.833  13.771  1.00  0.00      FP10
ATOM   3037  C   ILE    10      -8.853 -53.052  13.674  1.00  0.00      FP10
ATOM   3038  O   ILE    10     -10.002 -52.750  13.399  1.00  0.00      FP10
ATOM   3039  N   GLU    11      -8.369 -53.234  14.908  1.00  0.00      FP10
ATOM   3040  HN  GLU    11      -7.405 -53.418  15.086  1.00  0.00      FP10
ATOM   3041  CA  GLU    11      -9.267 -53.168  16.097  1.00  0.00      FP10
ATOM   3042  HA  GLU    11     -10.274 -53.277  15.724  1.00  0.00      FP10
ATOM   3043  CB  GLU    11      -9.028 -54.237  17.234  1.00  0.00      FP10
ATOM   3044  HB1 GLU    11      -9.670 -53.973  18.100  1.00  0.00      FP10
ATOM   3045  HB2 GLU    11      -7.963 -54.182  17.545  1.00  0.00      FP10
ATOM   3046  CG  GLU    11      -9.346 -55.724  16.818  1.00  0.00      FP10
ATOM   3047  HG1 GLU    11      -8.682 -56.029  15.981  1.00  0.00      FP10
ATOM   3048  HG2 GLU    11     -10.405 -55.803  16.490  1.00  0.00      FP10
ATOM   3049  CD  GLU    11      -9.124 -56.623  17.968  1.00  0.00      FP10
ATOM   3050  OE1 GLU    11      -7.957 -56.756  18.387  1.00  0.00      FP10
ATOM   3051  OE2 GLU    11     -10.105 -57.240  18.486  1.00  0.00      FP10
ATOM   3052  C   GLU    11      -9.181 -51.783  16.765  1.00  0.00      FP10
ATOM   3053  O   GLU    11     -10.153 -51.275  17.238  1.00  0.00      FP10
ATOM   3054  N   GLY    12      -7.992 -51.113  16.716  1.00  0.00      FP10
ATOM   3055  HN  GLY    12      -7.229 -51.510  16.217  1.00  0.00      FP10
ATOM   3056  CA  GLY    12      -7.663 -49.777  17.353  1.00  0.00      FP10
ATOM   3057  HA1 GLY    12      -6.793 -49.930  17.973  1.00  0.00      FP10
ATOM   3058  HA2 GLY    12      -8.511 -49.501  17.961  1.00  0.00      FP10
ATOM   3059  C   GLY    12      -7.379 -48.665  16.431  1.00  0.00      FP10
ATOM   3060  O   GLY    12      -7.001 -47.639  16.936  1.00  0.00      FP10
ATOM   3061  N   GLY    13      -7.594 -48.751  15.096  1.00  0.00      FP10
ATOM   3062  HN  GLY    13      -7.961 -49.581  14.685  1.00  0.00      FP10
ATOM   3063  CA  GLY    13      -7.319 -47.676  14.168  1.00  0.00      FP10
ATOM   3064  HA1 GLY    13      -7.963 -46.852  14.436  1.00  0.00      FP10
ATOM   3065  HA2 GLY    13      -7.567 -48.037  13.181  1.00  0.00      FP10
ATOM   3066  C   GLY    13      -5.874 -47.168  14.145  1.00  0.00      FP10
ATOM   3067  O   GLY    13      -4.902 -47.889  14.456  1.00  0.00      FP10
ATOM   3068  N   TRP    14      -5.733 -45.903  13.869  1.00  0.00      FP10
ATOM   3069  HN  TRP    14      -6.496 -45.270  13.761  1.00  0.00      FP10
ATOM   3070  CA  TRP    14      -4.349 -45.363  13.704  1.00  0.00      FP10
ATOM   3071  HA  TRP    14      -3.772 -46.135  13.219  1.00  0.00      FP10
ATOM   3072  CB  TRP    14      -4.223 -44.025  12.870  1.00  0.00      FP10
ATOM   3073  HB1 TRP    14      -4.879 -43.278  13.362  1.00  0.00      FP10
ATOM   3074  HB2 TRP    14      -4.610 -44.244  11.854  1.00  0.00      FP10
ATOM   3075  CG  TRP    14      -2.910 -43.363  12.680  1.00  0.00      FP10
ATOM   3076  CD1 TRP    14      -2.286 -42.452  13.468  1.00  0.00      FP10
ATOM   3077  HD1 TRP    14      -2.694 -42.068  14.391  1.00  0.00      FP10
ATOM   3078  NE1 TRP    14      -1.087 -42.083  12.955  1.00  0.00      FP10
ATOM   3079  HE1 TRP    14      -0.449 -41.501  13.410  1.00  0.00      FP10
ATOM   3080  CE2 TRP    14      -0.891 -42.615  11.752  1.00  0.00      FP10
ATOM   3081  CD2 TRP    14      -1.990 -43.525  11.522  1.00  0.00      FP10
ATOM   3082  CE3 TRP    14      -1.911 -44.391  10.365  1.00  0.00      FP10
ATOM   3083  HE3 TRP    14      -2.688 -45.094  10.106  1.00  0.00      FP10
ATOM   3084  CZ3 TRP    14      -0.744 -44.273   9.570  1.00  0.00      FP10
ATOM   3085  HZ3 TRP    14      -0.570 -45.005   8.796  1.00  0.00      FP10
ATOM   3086  CZ2 TRP    14       0.188 -42.450  10.894  1.00  0.00      FP10
ATOM   3087  HZ2 TRP    14       0.990 -41.751  11.079  1.00  0.00      FP10
ATOM   3088  CH2 TRP    14       0.178 -43.264   9.742  1.00  0.00      FP10
ATOM   3089  HH2 TRP    14       0.915 -43.091   8.972  1.00  0.00      FP10
ATOM   3090  C   TRP    14      -3.687 -45.183  15.091  1.00  0.00      FP10
ATOM   3091  O   TRP    14      -2.450 -45.169  15.147  1.00  0.00      FP10
ATOM   3092  N   THR    15      -4.438 -45.075  16.246  1.00  0.00      FP10
ATOM   3093  HN  THR    15      -5.425 -44.948  16.197  1.00  0.00      FP10
ATOM   3094  CA  THR    15      -3.877 -45.133  17.668  1.00  0.00      FP10
ATOM   3095  HA  THR    15      -3.074 -44.412  17.705  1.00  0.00      FP10
ATOM   3096  CB  THR    15      -4.841 -44.848  18.817  1.00  0.00      FP10
ATOM   3097  HB  THR    15      -5.538 -45.704  18.939  1.00  0.00      FP10
ATOM   3098  OG1 THR    15      -5.584 -43.701  18.566  1.00  0.00      FP10
ATOM   3099  HG1 THR    15      -6.042 -43.498  19.385  1.00  0.00      FP10
ATOM   3100  CG2 THR    15      -4.091 -44.541  20.155  1.00  0.00      FP10
ATOM   3101 HG21 THR    15      -3.438 -43.650  20.031  1.00  0.00      FP10
ATOM   3102 HG22 THR    15      -3.458 -45.408  20.441  1.00  0.00      FP10
ATOM   3103 HG23 THR    15      -4.826 -44.333  20.961  1.00  0.01      FP10
ATOM   3104  C   THR    15      -3.226 -46.482  17.868  1.00  0.00      FP10
ATOM   3105  O   THR    15      -2.087 -46.539  18.289  1.00  0.00      FP10
ATOM   3106  N   GLY    16      -3.992 -47.522  17.464  1.00  0.00      FP10
ATOM   3107  HN  GLY    16      -4.896 -47.385  17.068  1.00  0.00      FP10
ATOM   3108  CA  GLY    16      -3.536 -48.960  17.583  1.00  0.00      FP10
ATOM   3109  HA1 GLY    16      -4.379 -49.586  17.331  1.00  0.00      FP10
ATOM   3110  HA2 GLY    16      -3.246 -49.121  18.611  1.00  0.00      FP10
ATOM   3111  C   GLY    16      -2.401 -49.330  16.713  1.00  0.00      FP10
ATOM   3112  O   GLY    16      -1.495 -50.080  17.087  1.00  0.00      FP10
ATOM   3113  N   MET    17      -2.291 -48.666  15.537  1.00  0.00      FP10
ATOM   3114  HN  MET    17      -3.010 -48.043  15.242  1.00  0.00      FP10
ATOM   3115  CA  MET    17      -1.176 -48.774  14.614  1.00  0.00      FP10
ATOM   3116  HA  MET    17      -0.984 -49.823  14.442  1.00  0.00      FP10
ATOM   3117  CB  MET    17      -1.505 -48.054  13.265  1.00  0.00      FP10
ATOM   3118  HB1 MET    17      -1.590 -46.969  13.481  1.00  0.00      FP10
ATOM   3119  HB2 MET    17      -2.489 -48.432  12.919  1.00  0.00      FP10
ATOM   3120  CG  MET    17      -0.511 -48.215  12.095  1.00  0.00      FP10
ATOM   3121  HG1 MET    17      -0.231 -49.286  12.009  1.00  0.00      FP10
ATOM   3122  HG2 MET    17       0.406 -47.632  12.323  1.00  0.00      FP10
ATOM   3123  SD  MET    17      -1.245 -47.627  10.483  1.00  0.00      FP10
ATOM   3124  CE  MET    17       0.427 -47.767   9.680  1.00  0.00      FP10
ATOM   3125  HE1 MET    17       0.811 -48.808   9.726  1.00  0.00      FP10
ATOM   3126  HE2 MET    17       1.157 -47.108  10.197  1.00  0.00      FP10
ATOM   3127  HE3 MET    17       0.365 -47.471   8.611  1.00  0.00      FP10
ATOM   3128  C   MET    17       0.074 -48.337  15.240  1.00  0.00      FP10
ATOM   3129  O   MET    17       1.157 -48.995  15.226  1.00  0.00      FP10
ATOM   3130  N   ILE    18       0.130 -47.079  15.919  1.00  0.00      FP10
ATOM   3131  HN  ILE    18      -0.675 -46.494  15.950  1.00  0.00      FP10
ATOM   3132  CA  ILE    18       1.241 -46.551  16.577  1.00  0.00      FP10
ATOM   3133  HA  ILE    18       2.058 -46.491  15.873  1.00  0.00      FP10
ATOM   3134  CB  ILE    18       0.892 -45.157  17.123  1.00  0.00      FP10
ATOM   3135  HB  ILE    18      -0.086 -45.193  17.649  1.00  0.00      FP10
ATOM   3136  CG2 ILE    18       1.984 -44.722  18.093  1.00  0.00      FP10
ATOM   3137 HG21 ILE    18       2.984 -44.853  17.626  1.00  0.00      FP10
ATOM   3138 HG22 ILE    18       1.939 -45.340  19.015  1.00  0.00      FP10
ATOM   3139 HG23 ILE    18       1.853 -43.650  18.354  1.00  0.00      FP10
ATOM   3140  CG1 ILE    18       0.638 -44.067  16.026  1.00  0.00      FP10
ATOM   3141 HG11 ILE    18       0.744 -43.063  16.490  1.00  0.00      FP10
ATOM   3142 HG12 ILE    18      -0.399 -44.180  15.645  1.00  0.00      FP10
ATOM   3143  CD  ILE    18       1.600 -44.167  14.857  1.00  0.00      FP10
ATOM   3144  HD1 ILE    18       1.381 -45.077  14.259  1.00  0.00      FP10
ATOM   3145  HD2 ILE    18       2.644 -44.231  15.231  1.00  0.00      FP10
ATOM   3146  HD3 ILE    18       1.491 -43.277  14.201  1.00  0.00      FP10
ATOM   3147  C   ILE    18       1.787 -47.442  17.681  1.00  0.00      FP10
ATOM   3148  O   ILE    18       2.974 -47.734  17.716  1.00  0.00      FP10
ATOM   3149  N   ASP    19       0.871 -48.026  18.497  1.00  0.00      FP10
ATOM   3150  HN  ASP    19      -0.097 -47.807  18.412  1.00  0.00      FP10
ATOM   3151  CA  ASP    19       1.179 -48.975  19.521  1.00  0.00      FP10
ATOM   3152  HA  ASP    19       2.040 -48.634  20.076  1.00  0.00      FP10
ATOM   3153  CB  ASP    19      -0.117 -49.054  20.447  1.00  0.01      FP10
ATOM   3154  HB1 ASP    19       0.014 -49.906  21.146  1.00  0.02      FP10
ATOM   3155  HB2 ASP    19      -0.993 -49.247  19.793  1.00  0.00      FP10
ATOM   3156  CG  ASP    19      -0.439 -47.801  21.298  1.00  0.03      FP10
ATOM   3157  OD1 ASP    19      -1.539 -47.742  21.901  1.00  0.04      FP10
ATOM   3158  OD2 ASP    19       0.394 -46.826  21.300  1.00  0.03      FP10
ATOM   3159  C   ASP    19       1.710 -50.294  19.022  1.00  0.00      FP10
ATOM   3160  O   ASP    19       2.636 -50.783  19.663  1.00  0.00      FP10
ATOM   3161  N   GLY    20       1.275 -50.883  17.846  1.00  0.00      FP10
ATOM   3162  HN  GLY    20       0.503 -50.515  17.335  1.00  0.00      FP10
ATOM   3163  CA  GLY    20       1.894 -52.054  17.278  1.00  0.00      FP10
ATOM   3164  HA1 GLY    20       1.215 -52.427  16.527  1.00  0.00      FP10
ATOM   3165  HA2 GLY    20       1.993 -52.769  18.080  1.00  0.00      FP10
ATOM   3166  C   GLY    20       3.258 -51.893  16.630  1.00  0.00      FP10
ATOM   3167  O   GLY    20       4.053 -52.827  16.610  1.00  0.00      FP10
ATOM   3168  N   TRP    21       3.513 -50.691  16.114  1.00  0.00      FP10
ATOM   3169  HN  TRP    21       2.795 -50.005  16.029  1.00  0.00      FP10
ATOM   3170  CA  TRP    21       4.872 -50.257  15.621  1.00  0.00      FP10
ATOM   3171  HA  TRP    21       5.191 -50.929  14.838  1.00  0.00      FP10
ATOM   3172  CB  TRP    21       4.731 -48.827  15.096  1.00  0.00      FP10
ATOM   3173  HB1 TRP    21       4.455 -48.170  15.948  1.00  0.00      FP10
ATOM   3174  HB2 TRP    21       3.915 -48.813  14.343  1.00  0.00      FP10
ATOM   3175  CG  TRP    21       5.957 -48.248  14.452  1.00  0.00      FP10
ATOM   3176  CD1 TRP    21       6.955 -47.397  14.811  1.00  0.00      FP10
ATOM   3177  HD1 TRP    21       7.046 -46.900  15.765  1.00  0.00      FP10
ATOM   3178  NE1 TRP    21       7.808 -47.278  13.781  1.00  0.00      FP10
ATOM   3179  HE1 TRP    21       8.571 -46.670  13.764  1.00  0.00      FP10
ATOM   3180  CE2 TRP    21       7.466 -48.125  12.752  1.00  0.00      FP10
ATOM   3181  CD2 TRP    21       6.296 -48.765  13.167  1.00  0.00      FP10
ATOM   3182  CE3 TRP    21       5.682 -49.696  12.259  1.00  0.00      FP10
ATOM   3183  HE3 TRP    21       4.752 -50.190  12.499  1.00  0.00      FP10
ATOM   3184  CZ3 TRP    21       6.292 -49.955  11.072  1.00  0.00      FP10
ATOM   3185  HZ3 TRP    21       5.930 -50.745  10.431  1.00  0.00      FP10
ATOM   3186  CZ2 TRP    21       8.070 -48.303  11.552  1.00  0.00      FP10
ATOM   3187  HZ2 TRP    21       8.993 -47.815  11.276  1.00  0.00      FP10
ATOM   3188  CH2 TRP    21       7.428 -49.160  10.683  1.00  0.00      FP10
ATOM   3189  HH2 TRP    21       7.792 -49.238   9.670  1.00  0.00      FP10
ATOM   3190  C   TRP    21       5.890 -50.274  16.719  1.00  0.00      FP10
ATOM   3191  O   TRP    21       6.998 -50.814  16.525  1.00  0.00      FP10
ATOM   3192  N   TYR    22       5.645 -49.642  17.928  1.00  0.00      FP10
ATOM   3193  HN  TYR    22       4.831 -49.098  18.116  1.00  0.00      FP10
ATOM   3194  CA  TYR    22       6.633 -49.779  18.988  1.00  0.00      FP10
ATOM   3195  HA  TYR    22       7.619 -49.700  18.555  1.00  0.00      FP10
ATOM   3196  CB  TYR    22       6.392 -48.669  20.000  1.00  0.00      FP10
ATOM   3197  HB1 TYR    22       6.976 -48.851  20.927  1.00  0.01      FP10
ATOM   3198  HB2 TYR    22       5.311 -48.585  20.240  1.00  0.00      FP10
ATOM   3199  CG  TYR    22       6.838 -47.414  19.404  1.00  0.00      FP10
ATOM   3200  CD1 TYR    22       5.843 -46.511  18.862  1.00  0.00      FP10
ATOM   3201  HD1 TYR    22       4.798 -46.720  19.037  1.00  0.00      FP10
ATOM   3202  CE1 TYR    22       6.191 -45.379  18.121  1.00  0.00      FP10
ATOM   3203  HE1 TYR    22       5.458 -44.718  17.685  1.00  0.00      FP10
ATOM   3204  CZ  TYR    22       7.599 -45.167  17.987  1.00  0.00      FP10
ATOM   3205  OH  TYR    22       7.933 -44.034  17.191  1.00  0.00      FP10
ATOM   3206  HH  TYR    22       7.127 -43.539  17.027  1.00  0.00      FP10
ATOM   3207  CD2 TYR    22       8.163 -47.067  19.211  1.00  0.00      FP10
ATOM   3208  HD2 TYR    22       8.937 -47.654  19.683  1.00  0.00      FP10
ATOM   3209  CE2 TYR    22       8.520 -45.980  18.424  1.00  0.00      FP10
ATOM   3210  HE2 TYR    22       9.557 -45.808  18.175  1.00  0.00      FP10
ATOM   3211  C   TYR    22       6.733 -51.091  19.727  1.00  0.00      FP10
ATOM   3212  O   TYR    22       7.824 -51.523  20.088  1.00  0.00      FP10
ATOM   3213  N   GLY    23       5.616 -51.778  20.058  1.00  0.00      FP10
ATOM   3214  HN  GLY    23       4.724 -51.510  19.705  1.00  0.00      FP10
ATOM   3215  CA  GLY    23       5.609 -52.907  20.911  1.00  0.02      FP10
ATOM   3216  HA1 GLY    23       6.555 -53.411  20.783  1.00  0.01      FP10
ATOM   3217  HA2 GLY    23       4.800 -53.546  20.590  1.00  0.00      FP10
ATOM   3218  C   GLY    23       5.421 -52.596  22.403  1.00  0.05      FP10
ATOM   3219  OT1 GLY    23       4.268 -52.663  22.870  1.00  0.05      FP10
ATOM   3220  OT2 GLY    23       6.439 -52.255  23.063  1.00  0.05      FP10
ATOM   3221  C3  CHL1    1      53.625  12.162  17.399  1.00  0.00      MEMB
ATOM   3222  H3  CHL1    1      53.423  13.253  17.447  1.00  0.00      MEMB
ATOM   3223  O3  CHL1    1      54.224  11.731  18.601  1.00  0.00      MEMB
ATOM   3224  H3' CHL1    1      54.061  10.785  18.581  1.00  0.00      MEMB
ATOM   3225  C4  CHL1    1      52.264  11.420  17.250  1.00  0.00      MEMB
ATOM   3226  H4A CHL1    1      52.365  10.332  17.453  1.00  0.00      MEMB
ATOM   3227  H4B CHL1    1      51.663  11.688  18.145  1.00  0.00      MEMB
ATOM   3228  C5  CHL1    1      51.605  11.834  15.928  1.00  0.00      MEMB
ATOM   3229  C6  CHL1    1      50.352  12.352  15.973  1.00  0.00      MEMB
ATOM   3230  H6  CHL1    1      49.810  12.590  16.901  1.00  0.00      MEMB
ATOM   3231  C7  CHL1    1      49.552  12.791  14.746  1.00  0.00      MEMB
ATOM   3232  H7A CHL1    1      48.522  12.412  14.915  1.00  0.00      MEMB
ATOM   3233  H7B CHL1    1      49.579  13.854  14.423  1.00  0.00      MEMB
ATOM   3234  C8  CHL1    1      50.196  12.003  13.493  1.00  0.00      MEMB
ATOM   3235  H8  CHL1    1      49.782  10.979  13.611  1.00  0.00      MEMB
ATOM   3236  C14 CHL1    1      49.611  12.654  12.201  1.00  0.00      MEMB
ATOM   3237  H14 CHL1    1      50.084  13.656  12.277  1.00  0.00      MEMB
ATOM   3238  C15 CHL1    1      48.037  12.864  12.031  1.00  0.00      MEMB
ATOM   3239 H15A CHL1    1      47.476  11.974  12.387  1.00  0.00      MEMB
ATOM   3240 H15B CHL1    1      47.810  13.876  12.429  1.00  0.00      MEMB
ATOM   3241  C16 CHL1    1      47.916  12.934  10.484  1.00  0.00      MEMB
ATOM   3242 H16A CHL1    1      47.267  12.079  10.197  1.00  0.00      MEMB
ATOM   3243 H16B CHL1    1      47.555  13.938  10.173  1.00  0.00      MEMB
ATOM   3244  C17 CHL1    1      49.311  12.838   9.894  1.00  0.00      MEMB
ATOM   3245  H17 CHL1    1      49.699  13.874  10.003  1.00  0.00      MEMB
ATOM   3246  C13 CHL1    1      50.136  12.010  10.928  1.00  0.00      MEMB
ATOM   3247  C18 CHL1    1      49.676  10.483  10.803  1.00  0.00      MEMB
ATOM   3248 H18A CHL1    1      50.129   9.870  11.612  1.00  0.00      MEMB
ATOM   3249 H18B CHL1    1      48.572  10.363  10.807  1.00  0.00      MEMB
ATOM   3250 H18C CHL1    1      50.111  10.148   9.836  1.00  0.00      MEMB
ATOM   3251  C12 CHL1    1      51.702  12.155  10.838  1.00  0.00      MEMB
ATOM   3252 H12A CHL1    1      52.062  11.537   9.988  1.00  0.00      MEMB
ATOM   3253 H12B CHL1    1      52.005  13.208  10.652  1.00  0.00      MEMB
ATOM   3254  C11 CHL1    1      52.296  11.455  12.157  1.00  0.00      MEMB
ATOM   3255 H11A CHL1    1      52.275  10.355  12.003  1.00  0.00      MEMB
ATOM   3256 H11B CHL1    1      53.395  11.615  12.147  1.00  0.00      MEMB
ATOM   3257  C9  CHL1    1      51.712  12.042  13.440  1.00  0.00      MEMB
ATOM   3258  H9  CHL1    1      51.886  13.129  13.297  1.00  0.00      MEMB
ATOM   3259  C10 CHL1    1      52.473  11.488  14.693  1.00  0.00      MEMB
ATOM   3260  C19 CHL1    1      52.468   9.916  14.607  1.00  0.00      MEMB
ATOM   3261 H19A CHL1    1      53.315   9.597  13.962  1.00  0.00      MEMB
ATOM   3262 H19B CHL1    1      52.675   9.443  15.591  1.00  0.00      MEMB
ATOM   3263 H19C CHL1    1      51.487   9.505  14.287  1.00  0.00      MEMB
ATOM   3264  C1  CHL1    1      53.896  12.098  14.790  1.00  0.00      MEMB
ATOM   3265  H1A CHL1    1      54.424  11.662  13.915  1.00  0.00      MEMB
ATOM   3266  H1B CHL1    1      53.733  13.197  14.789  1.00  0.00      MEMB
ATOM   3267  C2  CHL1    1      54.459  11.811  16.175  1.00  0.00      MEMB
ATOM   3268  H2A CHL1    1      55.423  12.357  16.248  1.00  0.00      MEMB
ATOM   3269  H2B CHL1    1      54.597  10.710  16.242  1.00  0.00      MEMB
ATOM   3270  C20 CHL1    1      49.452  12.490   8.321  1.00  0.00      MEMB
ATOM   3271  H20 CHL1    1      49.423  11.384   8.219  1.00  0.00      MEMB
ATOM   3272  C21 CHL1    1      50.709  13.042   7.668  1.00  0.00      MEMB
ATOM   3273 H21A CHL1    1      50.784  12.844   6.578  1.00  0.00      MEMB
ATOM   3274 H21B CHL1    1      51.618  12.741   8.231  1.00  0.00      MEMB
ATOM   3275 H21C CHL1    1      50.711  14.148   7.765  1.00  0.00      MEMB
ATOM   3276  C22 CHL1    1      48.192  13.105   7.576  1.00  0.00      MEMB
ATOM   3277 H22A CHL1    1      47.283  12.587   7.950  1.00  0.00      MEMB
ATOM   3278 H22B CHL1    1      48.086  14.208   7.663  1.00  0.00      MEMB
ATOM   3279  C23 CHL1    1      48.226  12.830   6.030  1.00  0.00      MEMB
ATOM   3280 H23A CHL1    1      49.037  13.439   5.575  1.00  0.00      MEMB
ATOM   3281 H23B CHL1    1      48.480  11.763   5.850  1.00  0.00      MEMB
ATOM   3282  C24 CHL1    1      46.823  13.090   5.437  1.00  0.00      MEMB
ATOM   3283 H24A CHL1    1      46.109  12.270   5.665  1.00  0.00      MEMB
ATOM   3284 H24B CHL1    1      46.523  14.017   5.970  1.00  0.00      MEMB
ATOM   3285  C25 CHL1    1      47.016  13.142   3.936  1.00  0.00      MEMB
ATOM   3286  H25 CHL1    1      47.812  13.849   3.620  1.00  0.00      MEMB
ATOM   3287  C26 CHL1    1      47.450  11.846   3.262  1.00  0.00      MEMB
ATOM   3288 H26A CHL1    1      47.447  11.949   2.156  1.00  0.00      MEMB
ATOM   3289 H26B CHL1    1      48.450  11.526   3.625  1.00  0.00      MEMB
ATOM   3290 H26C CHL1    1      46.749  11.069   3.635  1.00  0.00      MEMB
ATOM   3291  C27 CHL1    1      45.683  13.462   3.242  1.00  0.00      MEMB
ATOM   3292 H27A CHL1    1      45.779  13.384   2.138  1.00  0.00      MEMB
ATOM   3293 H27B CHL1    1      45.005  12.632   3.537  1.00  0.00      MEMB
ATOM   3294 H27C CHL1    1      45.195  14.358   3.683  1.00  0.00      MEMB
ATOM   3295  C3  CHL1    2      38.965  11.057  17.309  1.00  0.00      MEMB
ATOM   3296  H3  CHL1    2      38.809  10.057  16.850  1.00  0.00      MEMB
ATOM   3297  O3  CHL1    2      39.344  10.777  18.691  1.00  0.00      MEMB
ATOM   3298  H3' CHL1    2      40.278  10.589  18.573  1.00  0.00      MEMB
ATOM   3299  C4  CHL1    2      40.033  11.812  16.493  1.00  0.00      MEMB
ATOM   3300  H4A CHL1    2      40.242  12.815  16.922  1.00  0.00      MEMB
ATOM   3301  H4B CHL1    2      40.974  11.222  16.481  1.00  0.00      MEMB
ATOM   3302  C5  CHL1    2      39.448  12.055  15.079  1.00  0.00      MEMB
ATOM   3303  C6  CHL1    2      40.226  11.583  14.047  1.00  0.00      MEMB
ATOM   3304  H6  CHL1    2      41.232  11.165  14.204  1.00  0.00      MEMB
ATOM   3305  C7  CHL1    2      39.831  11.803  12.599  1.00  0.00      MEMB
ATOM   3306  H7A CHL1    2      40.704  12.201  12.038  1.00  0.00      MEMB
ATOM   3307  H7B CHL1    2      39.466  10.818  12.237  1.00  0.00      MEMB
ATOM   3308  C8  CHL1    2      38.613  12.736  12.402  1.00  0.00      MEMB
ATOM   3309  H8  CHL1    2      38.938  13.795  12.488  1.00  0.00      MEMB
ATOM   3310  C14 CHL1    2      37.835  12.587  11.125  1.00  0.00      MEMB
ATOM   3311  H14 CHL1    2      37.249  11.644  11.169  1.00  0.00      MEMB
ATOM   3312  C15 CHL1    2      38.716  12.478   9.877  1.00  0.00      MEMB
ATOM   3313 H15A CHL1    2      39.512  13.253   9.876  1.00  0.00      MEMB
ATOM   3314 H15B CHL1    2      39.279  11.545   9.659  1.00  0.00      MEMB
ATOM   3315  C16 CHL1    2      37.753  12.767   8.787  1.00  0.00      MEMB
ATOM   3316 H16A CHL1    2      38.114  13.588   8.132  1.00  0.00      MEMB
ATOM   3317 H16B CHL1    2      37.504  11.944   8.084  1.00  0.00      MEMB
ATOM   3318  C17 CHL1    2      36.365  13.068   9.400  1.00  0.00      MEMB
ATOM   3319  H17 CHL1    2      35.807  12.122   9.568  1.00  0.00      MEMB
ATOM   3320  C13 CHL1    2      36.703  13.571  10.832  1.00  0.00      MEMB
ATOM   3321  C18 CHL1    2      37.143  15.017  10.856  1.00  0.00      MEMB
ATOM   3322 H18A CHL1    2      37.878  15.202  10.045  1.00  0.00      MEMB
ATOM   3323 H18B CHL1    2      36.379  15.804  10.678  1.00  0.00      MEMB
ATOM   3324 H18C CHL1    2      37.648  15.156  11.836  1.00  0.00      MEMB
ATOM   3325  C12 CHL1    2      35.647  13.328  11.858  1.00  0.00      MEMB
ATOM   3326 H12A CHL1    2      34.837  14.087  11.826  1.00  0.00      MEMB
ATOM   3327 H12B CHL1    2      35.175  12.327  11.759  1.00  0.00      MEMB
ATOM   3328  C11 CHL1    2      36.249  13.419  13.309  1.00  0.00      MEMB
ATOM   3329 H11A CHL1    2      36.595  14.471  13.407  1.00  0.00      MEMB
ATOM   3330 H11B CHL1    2      35.457  13.229  14.065  1.00  0.00      MEMB
ATOM   3331  C9  CHL1    2      37.539  12.560  13.521  1.00  0.00      MEMB
ATOM   3332  H9  CHL1    2      37.224  11.497  13.456  1.00  0.00      MEMB
ATOM   3333  C10 CHL1    2      38.073  12.692  14.947  1.00  0.00      MEMB
ATOM   3334  C19 CHL1    2      38.278  14.191  15.394  1.00  0.00      MEMB
ATOM   3335 H19A CHL1    2      39.021  14.696  14.740  1.00  0.00      MEMB
ATOM   3336 H19B CHL1    2      37.294  14.707  15.382  1.00  0.00      MEMB
ATOM   3337 H19C CHL1    2      38.613  14.352  16.441  1.00  0.00      MEMB
ATOM   3338  C1  CHL1    2      37.130  12.020  15.938  1.00  0.00      MEMB
ATOM   3339  H1A CHL1    2      36.182  12.598  15.978  1.00  0.00      MEMB
ATOM   3340  H1B CHL1    2      36.876  11.037  15.488  1.00  0.00      MEMB
ATOM   3341  C2  CHL1    2      37.628  11.745  17.329  1.00  0.00      MEMB
ATOM   3342  H2A CHL1    2      36.946  11.064  17.881  1.00  0.00      MEMB
ATOM   3343  H2B CHL1    2      37.740  12.677  17.923  1.00  0.00      MEMB
ATOM   3344  C20 CHL1    2      35.509  13.994   8.470  1.00  0.00      MEMB
ATOM   3345  H20 CHL1    2      35.859  15.043   8.368  1.00  0.00      MEMB
ATOM   3346  C21 CHL1    2      34.108  14.249   9.067  1.00  0.00      MEMB
ATOM   3347 H21A CHL1    2      33.413  13.384   9.126  1.00  0.00      MEMB
ATOM   3348 H21B CHL1    2      33.560  15.041   8.513  1.00  0.00      MEMB
ATOM   3349 H21C CHL1    2      34.210  14.681  10.086  1.00  0.00      MEMB
ATOM   3350  C22 CHL1    2      35.473  13.316   7.030  1.00  0.00      MEMB
ATOM   3351 H22A CHL1    2      36.536  13.261   6.711  1.00  0.00      MEMB
ATOM   3352 H22B CHL1    2      34.969  12.333   7.151  1.00  0.00      MEMB
ATOM   3353  C23 CHL1    2      34.865  14.116   5.918  1.00  0.00      MEMB
ATOM   3354 H23A CHL1    2      33.769  14.259   6.033  1.00  0.00      MEMB
ATOM   3355 H23B CHL1    2      35.380  15.090   6.059  1.00  0.00      MEMB
ATOM   3356  C24 CHL1    2      35.046  13.583   4.506  1.00  0.00      MEMB
ATOM   3357 H24A CHL1    2      34.533  12.605   4.381  1.00  0.00      MEMB
ATOM   3358 H24B CHL1    2      34.502  14.249   3.802  1.00  0.00      MEMB
ATOM   3359  C25 CHL1    2      36.492  13.435   4.033  1.00  0.00      MEMB
ATOM   3360  H25 CHL1    2      36.963  12.685   4.703  1.00  0.00      MEMB
ATOM   3361  C26 CHL1    2      36.606  12.820   2.612  1.00  0.00      MEMB
ATOM   3362 H26A CHL1    2      36.360  13.572   1.833  1.00  0.00      MEMB
ATOM   3363 H26B CHL1    2      37.652  12.509   2.403  1.00  0.00      MEMB
ATOM   3364 H26C CHL1    2      35.998  11.898   2.488  1.00  0.00      MEMB
ATOM   3365  C27 CHL1    2      37.314  14.757   4.000  1.00  0.00      MEMB
ATOM   3366 H27A CHL1    2      37.574  15.127   5.015  1.00  0.00      MEMB
ATOM   3367 H27B CHL1    2      38.322  14.632   3.551  1.00  0.00      MEMB
ATOM   3368 H27C CHL1    2      36.769  15.541   3.431  1.00  0.00      MEMB
ATOM   3369  C3  CHL1    3     -68.739 -53.858  17.334  1.00  0.00      MEMB
ATOM   3370  H3  CHL1    3     -69.800 -53.530  17.366  1.00  0.00      MEMB
ATOM   3371  O3  CHL1    3     -68.307 -53.686  18.666  1.00  0.00      MEMB
ATOM   3372  H3' CHL1    3     -68.044 -52.764  18.701  1.00  0.00      MEMB
ATOM   3373  C4  CHL1    3     -68.654 -55.358  17.053  1.00  0.00      MEMB
ATOM   3374  H4A CHL1    3     -67.716 -55.812  17.439  1.00  0.00      MEMB
ATOM   3375  H4B CHL1    3     -69.432 -55.821  17.698  1.00  0.00      MEMB
ATOM   3376  C5  CHL1    3     -68.919 -55.748  15.640  1.00  0.00      MEMB
ATOM   3377  C6  CHL1    3     -69.830 -56.705  15.350  1.00  0.00      MEMB
ATOM   3378  H6  CHL1    3     -70.404 -57.139  16.182  1.00  0.00      MEMB
ATOM   3379  C7  CHL1    3     -70.225 -57.160  13.984  1.00  0.00      MEMB
ATOM   3380  H7A CHL1    3     -70.367 -58.262  13.999  1.00  0.00      MEMB
ATOM   3381  H7B CHL1    3     -71.254 -56.801  13.768  1.00  0.00      MEMB
ATOM   3382  C8  CHL1    3     -69.379 -56.566  12.870  1.00  0.00      MEMB
ATOM   3383  H8  CHL1    3     -68.444 -57.152  12.740  1.00  0.00      MEMB
ATOM   3384  C14 CHL1    3     -70.232 -56.590  11.540  1.00  0.00      MEMB
ATOM   3385  H14 CHL1    3     -71.071 -55.862  11.559  1.00  0.00      MEMB
ATOM   3386  C15 CHL1    3     -70.832 -57.927  11.129  1.00  0.00      MEMB
ATOM   3387 H15A CHL1    3     -70.042 -58.708  11.138  1.00  0.00      MEMB
ATOM   3388 H15B CHL1    3     -71.707 -58.309  11.697  1.00  0.00      MEMB
ATOM   3389  C16 CHL1    3     -71.178 -57.625   9.611  1.00  0.00      MEMB
ATOM   3390 H16A CHL1    3     -70.776 -58.498   9.054  1.00  0.00      MEMB
ATOM   3391 H16B CHL1    3     -72.264 -57.536   9.396  1.00  0.00      MEMB
ATOM   3392  C17 CHL1    3     -70.384 -56.299   9.222  1.00  0.00      MEMB
ATOM   3393  H17 CHL1    3     -71.099 -55.466   9.397  1.00  0.00      MEMB
ATOM   3394  C13 CHL1    3     -69.367 -56.098  10.353  1.00  0.00      MEMB
ATOM   3395  C18 CHL1    3     -68.159 -56.989  10.079  1.00  0.00      MEMB
ATOM   3396 H18A CHL1    3     -67.512 -56.375   9.417  1.00  0.00      MEMB
ATOM   3397 H18B CHL1    3     -67.471 -57.132  10.939  1.00  0.00      MEMB
ATOM   3398 H18C CHL1    3     -68.373 -57.992   9.653  1.00  0.00      MEMB
ATOM   3399  C12 CHL1    3     -68.903 -54.652  10.659  1.00  0.00      MEMB
ATOM   3400 H12A CHL1    3     -68.227 -54.264   9.868  1.00  0.00      MEMB
ATOM   3401 H12B CHL1    3     -69.747 -53.930  10.690  1.00  0.00      MEMB
ATOM   3402  C11 CHL1    3     -68.091 -54.522  11.987  1.00  0.00      MEMB
ATOM   3403 H11A CHL1    3     -67.082 -54.916  11.742  1.00  0.00      MEMB
ATOM   3404 H11B CHL1    3     -67.828 -53.487  12.291  1.00  0.00      MEMB
ATOM   3405  C9  CHL1    3     -68.891 -55.152  13.173  1.00  0.00      MEMB
ATOM   3406  H9  CHL1    3     -69.756 -54.468  13.310  1.00  0.00      MEMB
ATOM   3407  C10 CHL1    3     -68.140 -54.922  14.565  1.00  0.00      MEMB
ATOM   3408  C19 CHL1    3     -66.702 -55.419  14.427  1.00  0.00      MEMB
ATOM   3409 H19A CHL1    3     -66.737 -56.462  14.047  1.00  0.00      MEMB
ATOM   3410 H19B CHL1    3     -66.178 -54.748  13.714  1.00  0.00      MEMB
ATOM   3411 H19C CHL1    3     -66.166 -55.331  15.397  1.00  0.00      MEMB
ATOM   3412  C1  CHL1    3     -68.245 -53.385  14.869  1.00  0.00      MEMB
ATOM   3413  H1A CHL1    3     -67.542 -52.845  14.200  1.00  0.00      MEMB
ATOM   3414  H1B CHL1    3     -69.266 -52.957  14.770  1.00  0.00      MEMB
ATOM   3415  C2  CHL1    3     -67.915 -52.933  16.280  1.00  0.00      MEMB
ATOM   3416  H2A CHL1    3     -67.956 -51.844  16.498  1.00  0.00      MEMB
ATOM   3417  H2B CHL1    3     -66.857 -53.231  16.446  1.00  0.00      MEMB
ATOM   3418  C20 CHL1    3     -69.948 -56.394   7.735  1.00  0.00      MEMB
ATOM   3419  H20 CHL1    3     -69.142 -57.148   7.611  1.00  0.00      MEMB
ATOM   3420  C21 CHL1    3     -69.437 -55.051   7.185  1.00  0.00      MEMB
ATOM   3421 H21A CHL1    3     -68.828 -55.278   6.284  1.00  0.00      MEMB
ATOM   3422 H21B CHL1    3     -68.882 -54.426   7.917  1.00  0.00      MEMB
ATOM   3423 H21C CHL1    3     -70.290 -54.432   6.832  1.00  0.00      MEMB
ATOM   3424  C22 CHL1    3     -71.191 -56.818   6.889  1.00  0.00      MEMB
ATOM   3425 H22A CHL1    3     -71.419 -57.876   7.142  1.00  0.00      MEMB
ATOM   3426 H22B CHL1    3     -72.135 -56.335   7.220  1.00  0.00      MEMB
ATOM   3427  C23 CHL1    3     -71.139 -56.841   5.331  1.00  0.00      MEMB
ATOM   3428 H23A CHL1    3     -71.027 -55.790   4.989  1.00  0.00      MEMB
ATOM   3429 H23B CHL1    3     -70.191 -57.291   4.967  1.00  0.00      MEMB
ATOM   3430  C24 CHL1    3     -72.287 -57.579   4.690  1.00  0.00      MEMB
ATOM   3431 H24A CHL1    3     -72.373 -58.632   5.035  1.00  0.00      MEMB
ATOM   3432 H24B CHL1    3     -73.199 -57.148   5.155  1.00  0.00      MEMB
ATOM   3433  C25 CHL1    3     -72.635 -57.304   3.232  1.00  0.00      MEMB
ATOM   3434  H25 CHL1    3     -72.513 -56.203   3.148  1.00  0.00      MEMB
ATOM   3435  C26 CHL1    3     -71.769 -58.242   2.294  1.00  0.00      MEMB
ATOM   3436 H26A CHL1    3     -71.978 -57.799   1.296  1.00  0.00      MEMB
ATOM   3437 H26B CHL1    3     -70.691 -58.269   2.559  1.00  0.00      MEMB
ATOM   3438 H26C CHL1    3     -72.228 -59.253   2.275  1.00  0.00      MEMB
ATOM   3439  C27 CHL1    3     -74.098 -57.583   2.907  1.00  0.00      MEMB
ATOM   3440 H27A CHL1    3     -74.297 -57.443   1.823  1.00  0.00      MEMB
ATOM   3441 H27B CHL1    3     -74.305 -58.647   3.151  1.00  0.00      MEMB
ATOM   3442 H27C CHL1    3     -74.763 -56.861   3.426  1.00  0.00      MEMB
ATOM   3443  C3  CHL1    4     -60.918  67.227  17.352  1.00  0.00      MEMB
ATOM   3444  H3  CHL1    4     -60.023  67.886  17.345  1.00  0.00      MEMB
ATOM   3445  O3  CHL1    4     -61.380  67.167  18.648  1.00  0.00      MEMB
ATOM   3446  H3' CHL1    4     -60.648  66.863  19.191  1.00  0.00      MEMB
ATOM   3447  C4  CHL1    4     -62.004  67.686  16.385  1.00  0.00      MEMB
ATOM   3448  H4A CHL1    4     -62.896  67.223  16.858  1.00  0.00      MEMB
ATOM   3449  H4B CHL1    4     -62.081  68.763  16.643  1.00  0.00      MEMB
ATOM   3450  C5  CHL1    4     -62.005  67.369  14.866  1.00  0.00      MEMB
ATOM   3451  C6  CHL1    4     -62.368  68.370  14.009  1.00  0.00      MEMB
ATOM   3452  H6  CHL1    4     -62.515  69.366  14.453  1.00  0.00      MEMB
ATOM   3453  C7  CHL1    4     -62.382  68.257  12.548  1.00  0.00      MEMB
ATOM   3454  H7A CHL1    4     -63.378  68.525  12.134  1.00  0.00      MEMB
ATOM   3455  H7B CHL1    4     -61.436  68.718  12.190  1.00  0.00      MEMB
ATOM   3456  C8  CHL1    4     -62.209  66.734  12.109  1.00  0.00      MEMB
ATOM   3457  H8  CHL1    4     -63.159  66.160  12.157  1.00  0.00      MEMB
ATOM   3458  C14 CHL1    4     -61.837  66.696  10.630  1.00  0.00      MEMB
ATOM   3459  H14 CHL1    4     -60.864  67.232  10.629  1.00  0.00      MEMB
ATOM   3460  C15 CHL1    4     -62.680  67.388   9.504  1.00  0.00      MEMB
ATOM   3461 H15A CHL1    4     -63.697  66.946   9.564  1.00  0.00      MEMB
ATOM   3462 H15B CHL1    4     -62.671  68.499   9.512  1.00  0.00      MEMB
ATOM   3463  C16 CHL1    4     -62.081  66.781   8.149  1.00  0.00      MEMB
ATOM   3464 H16A CHL1    4     -62.957  66.431   7.563  1.00  0.00      MEMB
ATOM   3465 H16B CHL1    4     -61.551  67.555   7.554  1.00  0.00      MEMB
ATOM   3466  C17 CHL1    4     -61.130  65.664   8.661  1.00  0.00      MEMB
ATOM   3467  H17 CHL1    4     -60.080  66.000   8.799  1.00  0.00      MEMB
ATOM   3468  C13 CHL1    4     -61.459  65.337  10.060  1.00  0.00      MEMB
ATOM   3469  C18 CHL1    4     -62.728  64.469  10.107  1.00  0.00      MEMB
ATOM   3470 H18A CHL1    4     -63.564  64.871   9.495  1.00  0.00      MEMB
ATOM   3471 H18B CHL1    4     -62.542  63.421   9.788  1.00  0.00      MEMB
ATOM   3472 H18C CHL1    4     -63.116  64.272  11.129  1.00  0.00      MEMB
ATOM   3473  C12 CHL1    4     -60.322  64.769  10.908  1.00  0.00      MEMB
ATOM   3474 H12A CHL1    4     -60.301  63.695  10.624  1.00  0.00      MEMB
ATOM   3475 H12B CHL1    4     -59.412  65.379  10.726  1.00  0.00      MEMB
ATOM   3476  C11 CHL1    4     -60.646  64.691  12.398  1.00  0.00      MEMB
ATOM   3477 H11A CHL1    4     -61.530  64.040  12.571  1.00  0.00      MEMB
ATOM   3478 H11B CHL1    4     -59.749  64.436  13.002  1.00  0.00      MEMB
ATOM   3479  C9  CHL1    4     -61.165  66.041  12.990  1.00  0.00      MEMB
ATOM   3480  H9  CHL1    4     -60.255  66.653  12.808  1.00  0.00      MEMB
ATOM   3481  C10 CHL1    4     -61.433  66.035  14.518  1.00  0.00      MEMB
ATOM   3482  C19 CHL1    4     -62.594  65.086  14.811  1.00  0.00      MEMB
ATOM   3483 H19A CHL1    4     -62.994  65.077  15.848  1.00  0.00      MEMB
ATOM   3484 H19B CHL1    4     -63.424  65.439  14.163  1.00  0.00      MEMB
ATOM   3485 H19C CHL1    4     -62.284  64.063  14.511  1.00  0.00      MEMB
ATOM   3486  C1  CHL1    4     -60.191  65.718  15.442  1.00  0.00      MEMB
ATOM   3487  H1A CHL1    4     -59.604  64.842  15.092  1.00  0.00      MEMB
ATOM   3488  H1B CHL1    4     -59.506  66.522  15.097  1.00  0.00      MEMB
ATOM   3489  C2  CHL1    4     -60.461  65.792  16.928  1.00  0.00      MEMB
ATOM   3490  H2A CHL1    4     -59.566  65.500  17.518  1.00  0.00      MEMB
ATOM   3491  H2B CHL1    4     -61.302  65.136  17.237  1.00  0.00      MEMB
ATOM   3492  C20 CHL1    4     -61.220  64.518   7.608  1.00  0.00      MEMB
ATOM   3493  H20 CHL1    4     -62.259  64.202   7.373  1.00  0.00      MEMB
ATOM   3494  C21 CHL1    4     -60.379  63.281   7.935  1.00  0.00      MEMB
ATOM   3495 H21A CHL1    4     -60.329  62.657   7.017  1.00  0.00      MEMB
ATOM   3496 H21B CHL1    4     -60.825  62.666   8.746  1.00  0.00      MEMB
ATOM   3497 H21C CHL1    4     -59.336  63.533   8.223  1.00  0.00      MEMB
ATOM   3498  C22 CHL1    4     -60.774  65.164   6.261  1.00  0.00      MEMB
ATOM   3499 H22A CHL1    4     -61.563  65.864   5.910  1.00  0.00      MEMB
ATOM   3500 H22B CHL1    4     -59.761  65.605   6.378  1.00  0.00      MEMB
ATOM   3501  C23 CHL1    4     -60.632  64.272   5.030  1.00  0.00      MEMB
ATOM   3502 H23A CHL1    4     -59.791  63.549   5.100  1.00  0.00      MEMB
ATOM   3503 H23B CHL1    4     -61.528  63.664   4.780  1.00  0.00      MEMB
ATOM   3504  C24 CHL1    4     -60.380  65.176   3.777  1.00  0.00      MEMB
ATOM   3505 H24A CHL1    4     -61.326  65.757   3.728  1.00  0.00      MEMB
ATOM   3506 H24B CHL1    4     -59.604  65.933   4.017  1.00  0.00      MEMB
ATOM   3507  C25 CHL1    4     -60.153  64.604   2.329  1.00  0.00      MEMB
ATOM   3508  H25 CHL1    4     -59.332  63.855   2.324  1.00  0.00      MEMB
ATOM   3509  C26 CHL1    4     -61.403  63.953   1.754  1.00  0.00      MEMB
ATOM   3510 H26A CHL1    4     -61.212  63.798   0.671  1.00  0.00      MEMB
ATOM   3511 H26B CHL1    4     -61.694  63.017   2.278  1.00  0.00      MEMB
ATOM   3512 H26C CHL1    4     -62.195  64.704   1.964  1.00  0.00      MEMB
ATOM   3513  C27 CHL1    4     -59.841  65.785   1.391  1.00  0.00      MEMB
ATOM   3514 H27A CHL1    4     -60.726  66.392   1.103  1.00  0.00      MEMB
ATOM   3515 H27B CHL1    4     -59.123  66.441   1.929  1.00  0.00      MEMB
ATOM   3516 H27C CHL1    4     -59.391  65.455   0.431  1.00  0.00      MEMB
ATOM   3517  C3  CHL1    5     -65.764 -11.542  17.401  1.00  0.00      MEMB
ATOM   3518  H3  CHL1    5     -65.892 -12.634  17.557  1.00  0.00      MEMB
ATOM   3519  O3  CHL1    5     -65.855 -10.853  18.599  1.00  0.00      MEMB
ATOM   3520  H3' CHL1    5     -65.531 -10.012  18.269  1.00  0.00      MEMB
ATOM   3521  C4  CHL1    5     -64.355 -11.295  16.843  1.00  0.00      MEMB
ATOM   3522  H4A CHL1    5     -63.987 -10.249  16.910  1.00  0.00      MEMB
ATOM   3523  H4B CHL1    5     -63.631 -11.866  17.463  1.00  0.00      MEMB
ATOM   3524  C5  CHL1    5     -64.197 -11.657  15.379  1.00  0.00      MEMB
ATOM   3525  C6  CHL1    5     -63.185 -12.456  15.031  1.00  0.00      MEMB
ATOM   3526  H6  CHL1    5     -62.484 -12.738  15.830  1.00  0.00      MEMB
ATOM   3527  C7  CHL1    5     -62.876 -12.626  13.571  1.00  0.00      MEMB
ATOM   3528  H7A CHL1    5     -61.798 -12.520  13.320  1.00  0.00      MEMB
ATOM   3529  H7B CHL1    5     -63.092 -13.665  13.245  1.00  0.00      MEMB
ATOM   3530  C8  CHL1    5     -63.587 -11.681  12.550  1.00  0.00      MEMB
ATOM   3531  H8  CHL1    5     -63.109 -10.679  12.602  1.00  0.00      MEMB
ATOM   3532  C14 CHL1    5     -63.608 -12.256  11.138  1.00  0.00      MEMB
ATOM   3533  H14 CHL1    5     -64.158 -13.219  11.208  1.00  0.00      MEMB
ATOM   3534  C15 CHL1    5     -62.192 -12.537  10.569  1.00  0.00      MEMB
ATOM   3535 H15A CHL1    5     -61.495 -11.701  10.792  1.00  0.00      MEMB
ATOM   3536 H15B CHL1    5     -61.734 -13.507  10.857  1.00  0.00      MEMB
ATOM   3537  C16 CHL1    5     -62.425 -12.457   9.048  1.00  0.00      MEMB
ATOM   3538 H16A CHL1    5     -61.718 -11.745   8.572  1.00  0.00      MEMB
ATOM   3539 H16B CHL1    5     -62.339 -13.500   8.675  1.00  0.00      MEMB
ATOM   3540  C17 CHL1    5     -63.903 -12.082   8.806  1.00  0.00      MEMB
ATOM   3541  H17 CHL1    5     -64.442 -13.047   8.687  1.00  0.00      MEMB
ATOM   3542  C13 CHL1    5     -64.221 -11.392  10.074  1.00  0.00      MEMB
ATOM   3543  C18 CHL1    5     -63.635  -9.941  10.030  1.00  0.00      MEMB
ATOM   3544 H18A CHL1    5     -64.126  -9.219   9.343  1.00  0.00      MEMB
ATOM   3545 H18B CHL1    5     -63.674  -9.478  11.039  1.00  0.00      MEMB
ATOM   3546 H18C CHL1    5     -62.599  -9.985   9.632  1.00  0.00      MEMB
ATOM   3547  C12 CHL1    5     -65.707 -11.338  10.464  1.00  0.00      MEMB
ATOM   3548 H12A CHL1    5     -66.366 -10.710   9.826  1.00  0.00      MEMB
ATOM   3549 H12B CHL1    5     -65.997 -12.399  10.313  1.00  0.00      MEMB
ATOM   3550  C11 CHL1    5     -65.893 -10.768  11.911  1.00  0.00      MEMB
ATOM   3551 H11A CHL1    5     -65.609  -9.695  11.960  1.00  0.00      MEMB
ATOM   3552 H11B CHL1    5     -66.941 -10.885  12.261  1.00  0.00      MEMB
ATOM   3553  C9  CHL1    5     -65.059 -11.545  12.927  1.00  0.00      MEMB
ATOM   3554  H9  CHL1    5     -65.405 -12.596  12.827  1.00  0.00      MEMB
ATOM   3555  C10 CHL1    5     -65.192 -11.071  14.432  1.00  0.00      MEMB
ATOM   3556  C19 CHL1    5     -64.977  -9.504  14.423  1.00  0.00      MEMB
ATOM   3557 H19A CHL1    5     -65.794  -9.032  13.837  1.00  0.00      MEMB
ATOM   3558 H19B CHL1    5     -64.807  -9.036  15.417  1.00  0.00      MEMB
ATOM   3559 H19C CHL1    5     -64.065  -9.200  13.865  1.00  0.00      MEMB
ATOM   3560  C1  CHL1    5     -66.638 -11.420  15.047  1.00  0.00      MEMB
ATOM   3561  H1A CHL1    5     -67.365 -10.857  14.423  1.00  0.00      MEMB
ATOM   3562  H1B CHL1    5     -66.730 -12.513  14.867  1.00  0.00      MEMB
ATOM   3563  C2  CHL1    5     -66.826 -10.997  16.505  1.00  0.00      MEMB
ATOM   3564  H2A CHL1    5     -67.851 -11.245  16.854  1.00  0.00      MEMB
ATOM   3565  H2B CHL1    5     -66.796  -9.886  16.499  1.00  0.00      MEMB
ATOM   3566  C20 CHL1    5     -64.137 -11.361   7.482  1.00  0.00      MEMB
ATOM   3567  H20 CHL1    5     -63.516 -10.443   7.564  1.00  0.00      MEMB
ATOM   3568  C21 CHL1    5     -65.591 -10.748   7.365  1.00  0.00      MEMB
ATOM   3569 H21A CHL1    5     -65.726  -9.905   8.076  1.00  0.00      MEMB
ATOM   3570 H21B CHL1    5     -66.361 -11.531   7.534  1.00  0.00      MEMB
ATOM   3571 H21C CHL1    5     -65.735 -10.292   6.362  1.00  0.00      MEMB
ATOM   3572  C22 CHL1    5     -63.801 -12.220   6.264  1.00  0.00      MEMB
ATOM   3573 H22A CHL1    5     -62.916 -12.813   6.581  1.00  0.00      MEMB
ATOM   3574 H22B CHL1    5     -64.613 -12.914   5.958  1.00  0.00      MEMB
ATOM   3575  C23 CHL1    5     -63.461 -11.484   5.014  1.00  0.00      MEMB
ATOM   3576 H23A CHL1    5     -64.243 -10.711   4.851  1.00  0.00      MEMB
ATOM   3577 H23B CHL1    5     -62.565 -10.844   5.160  1.00  0.00      MEMB
ATOM   3578  C24 CHL1    5     -63.156 -12.361   3.837  1.00  0.00      MEMB
ATOM   3579 H24A CHL1    5     -62.465 -13.157   4.189  1.00  0.00      MEMB
ATOM   3580 H24B CHL1    5     -64.079 -12.875   3.493  1.00  0.00      MEMB
ATOM   3581  C25 CHL1    5     -62.354 -11.563   2.802  1.00  0.00      MEMB
ATOM   3582  H25 CHL1    5     -61.663 -10.862   3.316  1.00  0.00      MEMB
ATOM   3583  C26 CHL1    5     -61.605 -12.428   1.775  1.00  0.00      MEMB
ATOM   3584 H26A CHL1    5     -62.319 -12.761   0.992  1.00  0.00      MEMB
ATOM   3585 H26B CHL1    5     -60.886 -11.735   1.290  1.00  0.00      MEMB
ATOM   3586 H26C CHL1    5     -61.018 -13.281   2.179  1.00  0.00      MEMB
ATOM   3587  C27 CHL1    5     -63.254 -10.700   1.857  1.00  0.00      MEMB
ATOM   3588 H27A CHL1    5     -62.619 -10.183   1.107  1.00  0.00      MEMB
ATOM   3589 H27B CHL1    5     -64.068 -11.263   1.354  1.00  0.00      MEMB
ATOM   3590 H27C CHL1    5     -63.901 -10.034   2.468  1.00  0.00      MEMB
ATOM   3591  C3  CHL1    6     -63.437  18.489  17.286  1.00  0.00      MEMB
ATOM   3592  H3  CHL1    6     -64.138  19.333  17.109  1.00  0.00      MEMB
ATOM   3593  O3  CHL1    6     -63.257  18.338  18.714  1.00  0.00      MEMB
ATOM   3594  H3' CHL1    6     -62.843  19.123  19.079  1.00  0.00      MEMB
ATOM   3595  C4  CHL1    6     -63.941  17.223  16.599  1.00  0.00      MEMB
ATOM   3596  H4A CHL1    6     -63.203  16.423  16.824  1.00  0.00      MEMB
ATOM   3597  H4B CHL1    6     -64.885  16.929  17.107  1.00  0.00      MEMB
ATOM   3598  C5  CHL1    6     -64.152  17.341  15.103  1.00  0.00      MEMB
ATOM   3599  C6  CHL1    6     -65.331  17.302  14.499  1.00  0.00      MEMB
ATOM   3600  H6  CHL1    6     -66.190  17.032  15.131  1.00  0.00      MEMB
ATOM   3601  C7  CHL1    6     -65.511  17.352  12.976  1.00  0.00      MEMB
ATOM   3602  H7A CHL1    6     -65.981  16.432  12.568  1.00  0.00      MEMB
ATOM   3603  H7B CHL1    6     -66.160  18.187  12.637  1.00  0.00      MEMB
ATOM   3604  C8  CHL1    6     -64.178  17.436  12.198  1.00  0.00      MEMB
ATOM   3605  H8  CHL1    6     -63.806  16.395  12.087  1.00  0.00      MEMB
ATOM   3606  C14 CHL1    6     -64.352  18.100  10.755  1.00  0.00      MEMB
ATOM   3607  H14 CHL1    6     -64.769  19.126  10.841  1.00  0.00      MEMB
ATOM   3608  C15 CHL1    6     -65.381  17.492   9.836  1.00  0.00      MEMB
ATOM   3609 H15A CHL1    6     -65.121  16.414   9.766  1.00  0.00      MEMB
ATOM   3610 H15B CHL1    6     -66.413  17.571  10.242  1.00  0.00      MEMB
ATOM   3611  C16 CHL1    6     -65.110  18.152   8.496  1.00  0.00      MEMB
ATOM   3612 H16A CHL1    6     -65.078  17.342   7.736  1.00  0.00      MEMB
ATOM   3613 H16B CHL1    6     -65.780  19.006   8.258  1.00  0.00      MEMB
ATOM   3614  C17 CHL1    6     -63.716  18.913   8.780  1.00  0.00      MEMB
ATOM   3615  H17 CHL1    6     -63.932  19.913   9.213  1.00  0.00      MEMB
ATOM   3616  C13 CHL1    6     -63.119  18.266   9.958  1.00  0.00      MEMB
ATOM   3617  C18 CHL1    6     -62.474  16.938   9.665  1.00  0.00      MEMB
ATOM   3618 H18A CHL1    6     -62.166  16.447  10.613  1.00  0.00      MEMB
ATOM   3619 H18B CHL1    6     -63.075  16.201   9.091  1.00  0.00      MEMB
ATOM   3620 H18C CHL1    6     -61.476  17.024   9.184  1.00  0.00      MEMB
ATOM   3621  C12 CHL1    6     -62.241  19.185  10.762  1.00  0.00      MEMB
ATOM   3622 H12A CHL1    6     -61.294  19.353  10.207  1.00  0.00      MEMB
ATOM   3623 H12B CHL1    6     -62.657  20.215  10.786  1.00  0.00      MEMB
ATOM   3624  C11 CHL1    6     -62.013  18.764  12.171  1.00  0.00      MEMB
ATOM   3625 H11A CHL1    6     -61.299  17.913  12.142  1.00  0.00      MEMB
ATOM   3626 H11B CHL1    6     -61.469  19.540  12.752  1.00  0.00      MEMB
ATOM   3627  C9  CHL1    6     -63.238  18.298  12.984  1.00  0.00      MEMB
ATOM   3628  H9  CHL1    6     -63.809  19.247  13.073  1.00  0.00      MEMB
ATOM   3629  C10 CHL1    6     -62.859  17.764  14.376  1.00  0.00      MEMB
ATOM   3630  C19 CHL1    6     -62.036  16.430  14.236  1.00  0.00      MEMB
ATOM   3631 H19A CHL1    6     -60.982  16.618  13.941  1.00  0.00      MEMB
ATOM   3632 H19B CHL1    6     -62.029  15.837  15.176  1.00  0.00      MEMB
ATOM   3633 H19C CHL1    6     -62.529  15.872  13.411  1.00  0.00      MEMB
ATOM   3634  C1  CHL1    6     -62.128  18.928  15.229  1.00  0.00      MEMB
ATOM   3635  H1A CHL1    6     -61.093  18.886  14.828  1.00  0.00      MEMB
ATOM   3636  H1B CHL1    6     -62.567  19.903  14.927  1.00  0.00      MEMB
ATOM   3637  C2  CHL1    6     -62.066  18.803  16.721  1.00  0.00      MEMB
ATOM   3638  H2A CHL1    6     -61.583  19.655  17.245  1.00  0.00      MEMB
ATOM   3639  H2B CHL1    6     -61.360  17.962  16.891  1.00  0.00      MEMB
ATOM   3640  C20 CHL1    6     -62.872  19.244   7.481  1.00  0.00      MEMB
ATOM   3641  H20 CHL1    6     -61.894  19.488   7.949  1.00  0.00      MEMB
ATOM   3642  C21 CHL1    6     -63.342  20.591   6.844  1.00  0.00      MEMB
ATOM   3643 H21A CHL1    6     -64.341  20.358   6.416  1.00  0.00      MEMB
ATOM   3644 H21B CHL1    6     -62.647  20.873   6.025  1.00  0.00      MEMB
ATOM   3645 H21C CHL1    6     -63.508  21.444   7.536  1.00  0.00      MEMB
ATOM   3646  C22 CHL1    6     -62.708  18.025   6.549  1.00  0.00      MEMB
ATOM   3647 H22A CHL1    6     -62.036  17.330   7.096  1.00  0.00      MEMB
ATOM   3648 H22B CHL1    6     -63.638  17.478   6.284  1.00  0.00      MEMB
ATOM   3649  C23 CHL1    6     -62.000  18.479   5.173  1.00  0.00      MEMB
ATOM   3650 H23A CHL1    6     -62.563  19.297   4.677  1.00  0.00      MEMB
ATOM   3651 H23B CHL1    6     -60.956  18.740   5.449  1.00  0.00      MEMB
ATOM   3652  C24 CHL1    6     -61.724  17.357   4.217  1.00  0.00      MEMB
ATOM   3653 H24A CHL1    6     -60.782  17.597   3.679  1.00  0.00      MEMB
ATOM   3654 H24B CHL1    6     -61.461  16.430   4.769  1.00  0.00      MEMB
ATOM   3655  C25 CHL1    6     -62.786  16.919   3.165  1.00  0.00      MEMB
ATOM   3656  H25 CHL1    6     -63.332  17.860   2.937  1.00  0.00      MEMB
ATOM   3657  C26 CHL1    6     -62.261  16.533   1.808  1.00  0.00      MEMB
ATOM   3658 H26A CHL1    6     -61.535  17.291   1.445  1.00  0.00      MEMB
ATOM   3659 H26B CHL1    6     -61.766  15.541   1.743  1.00  0.00      MEMB
ATOM   3660 H26C CHL1    6     -63.039  16.489   1.017  1.00  0.00      MEMB
ATOM   3661  C27 CHL1    6     -63.917  15.989   3.668  1.00  0.00      MEMB
ATOM   3662 H27A CHL1    6     -63.584  14.992   4.026  1.00  0.00      MEMB
ATOM   3663 H27B CHL1    6     -64.357  16.533   4.531  1.00  0.00      MEMB
ATOM   3664 H27C CHL1    6     -64.658  15.763   2.871  1.00  0.00      MEMB
ATOM   3665  C3  CHL1    7      14.959  -3.575  17.294  1.00  0.00      MEMB
ATOM   3666  H3  CHL1    7      15.764  -4.271  16.975  1.00  0.00      MEMB
ATOM   3667  O3  CHL1    7      14.893  -3.612  18.706  1.00  0.00      MEMB
ATOM   3668  H3' CHL1    7      15.802  -3.544  19.008  1.00  0.00      MEMB
ATOM   3669  C4  CHL1    7      15.535  -2.217  16.733  1.00  0.00      MEMB
ATOM   3670  H4A CHL1    7      14.989  -1.295  17.028  1.00  0.00      MEMB
ATOM   3671  H4B CHL1    7      16.534  -2.032  17.184  1.00  0.00      MEMB
ATOM   3672  C5  CHL1    7      15.675  -2.354  15.289  1.00  0.00      MEMB
ATOM   3673  C6  CHL1    7      16.796  -2.304  14.633  1.00  0.00      MEMB
ATOM   3674  H6  CHL1    7      17.661  -1.867  15.154  1.00  0.00      MEMB
ATOM   3675  C7  CHL1    7      16.979  -2.416  13.122  1.00  0.00      MEMB
ATOM   3676  H7A CHL1    7      17.556  -1.585  12.664  1.00  0.00      MEMB
ATOM   3677  H7B CHL1    7      17.478  -3.383  12.898  1.00  0.00      MEMB
ATOM   3678  C8  CHL1    7      15.626  -2.306  12.327  1.00  0.00      MEMB
ATOM   3679  H8  CHL1    7      15.305  -1.246  12.238  1.00  0.00      MEMB
ATOM   3680  C14 CHL1    7      15.742  -2.949  10.957  1.00  0.00      MEMB
ATOM   3681  H14 CHL1    7      15.805  -4.036  11.180  1.00  0.00      MEMB
ATOM   3682  C15 CHL1    7      16.914  -2.564  10.062  1.00  0.00      MEMB
ATOM   3683 H15A CHL1    7      16.918  -1.457  10.156  1.00  0.00      MEMB
ATOM   3684 H15B CHL1    7      17.904  -2.910  10.427  1.00  0.00      MEMB
ATOM   3685  C16 CHL1    7      16.542  -2.952   8.616  1.00  0.00      MEMB
ATOM   3686 H16A CHL1    7      16.715  -2.101   7.922  1.00  0.00      MEMB
ATOM   3687 H16B CHL1    7      17.126  -3.828   8.261  1.00  0.00      MEMB
ATOM   3688  C17 CHL1    7      15.040  -3.431   8.735  1.00  0.00      MEMB
ATOM   3689  H17 CHL1    7      14.905  -4.533   8.777  1.00  0.00      MEMB
ATOM   3690  C13 CHL1    7      14.566  -2.787  10.047  1.00  0.00      MEMB
ATOM   3691  C18 CHL1    7      14.295  -1.332   9.807  1.00  0.00      MEMB
ATOM   3692 H18A CHL1    7      14.959  -0.921   9.017  1.00  0.00      MEMB
ATOM   3693 H18B CHL1    7      13.302  -1.129   9.352  1.00  0.00      MEMB
ATOM   3694 H18C CHL1    7      14.404  -0.696  10.712  1.00  0.00      MEMB
ATOM   3695  C12 CHL1    7      13.484  -3.583  10.738  1.00  0.00      MEMB
ATOM   3696 H12A CHL1    7      12.543  -3.453  10.163  1.00  0.00      MEMB
ATOM   3697 H12B CHL1    7      13.674  -4.673  10.642  1.00  0.00      MEMB
ATOM   3698  C11 CHL1    7      13.253  -3.106  12.208  1.00  0.00      MEMB
ATOM   3699 H11A CHL1    7      13.064  -2.011  12.235  1.00  0.00      MEMB
ATOM   3700 H11B CHL1    7      12.513  -3.739  12.742  1.00  0.00      MEMB
ATOM   3701  C9  CHL1    7      14.565  -3.077  13.041  1.00  0.00      MEMB
ATOM   3702  H9  CHL1    7      14.944  -4.121  13.013  1.00  0.00      MEMB
ATOM   3703  C10 CHL1    7      14.406  -2.809  14.561  1.00  0.00      MEMB
ATOM   3704  C19 CHL1    7      13.492  -1.597  14.769  1.00  0.00      MEMB
ATOM   3705 H19A CHL1    7      13.303  -1.410  15.848  1.00  0.00      MEMB
ATOM   3706 H19B CHL1    7      13.815  -0.657  14.273  1.00  0.00      MEMB
ATOM   3707 H19C CHL1    7      12.483  -1.959  14.477  1.00  0.00      MEMB
ATOM   3708  C1  CHL1    7      13.765  -4.096  15.197  1.00  0.00      MEMB
ATOM   3709  H1A CHL1    7      12.761  -4.209  14.735  1.00  0.00      MEMB
ATOM   3710  H1B CHL1    7      14.378  -4.996  14.975  1.00  0.00      MEMB
ATOM   3711  C2  CHL1    7      13.616  -3.985  16.684  1.00  0.00      MEMB
ATOM   3712  H2A CHL1    7      13.302  -4.973  17.083  1.00  0.00      MEMB
ATOM   3713  H2B CHL1    7      12.760  -3.346  16.990  1.00  0.00      MEMB
ATOM   3714  C20 CHL1    7      14.245  -3.068   7.378  1.00  0.00      MEMB
ATOM   3715  H20 CHL1    7      14.272  -1.979   7.157  1.00  0.00      MEMB
ATOM   3716  C21 CHL1    7      12.801  -3.389   7.435  1.00  0.00      MEMB
ATOM   3717 H21A CHL1    7      12.513  -4.461   7.487  1.00  0.00      MEMB
ATOM   3718 H21B CHL1    7      12.376  -2.975   6.496  1.00  0.00      MEMB
ATOM   3719 H21C CHL1    7      12.355  -2.899   8.327  1.00  0.00      MEMB
ATOM   3720  C22 CHL1    7      14.927  -3.659   6.138  1.00  0.00      MEMB
ATOM   3721 H22A CHL1    7      15.894  -3.120   6.046  1.00  0.00      MEMB
ATOM   3722 H22B CHL1    7      15.218  -4.690   6.434  1.00  0.00      MEMB
ATOM   3723  C23 CHL1    7      14.220  -3.583   4.738  1.00  0.00      MEMB
ATOM   3724 H23A CHL1    7      14.848  -4.067   3.961  1.00  0.00      MEMB
ATOM   3725 H23B CHL1    7      13.283  -4.165   4.875  1.00  0.00      MEMB
ATOM   3726  C24 CHL1    7      13.879  -2.131   4.290  1.00  0.00      MEMB
ATOM   3727 H24A CHL1    7      13.330  -1.586   5.087  1.00  0.00      MEMB
ATOM   3728 H24B CHL1    7      14.861  -1.634   4.142  1.00  0.00      MEMB
ATOM   3729  C25 CHL1    7      13.152  -1.842   2.953  1.00  0.00      MEMB
ATOM   3730  H25 CHL1    7      12.864  -0.771   2.900  1.00  0.00      MEMB
ATOM   3731  C26 CHL1    7      14.068  -2.157   1.803  1.00  0.00      MEMB
ATOM   3732 H26A CHL1    7      13.648  -2.058   0.779  1.00  0.00      MEMB
ATOM   3733 H26B CHL1    7      14.921  -1.447   1.764  1.00  0.00      MEMB
ATOM   3734 H26C CHL1    7      14.528  -3.164   1.892  1.00  0.00      MEMB
ATOM   3735  C27 CHL1    7      11.904  -2.674   2.655  1.00  0.00      MEMB
ATOM   3736 H27A CHL1    7      11.467  -2.408   1.668  1.00  0.00      MEMB
ATOM   3737 H27B CHL1    7      12.135  -3.755   2.761  1.00  0.00      MEMB
ATOM   3738 H27C CHL1    7      11.152  -2.375   3.416  1.00  0.00      MEMB
ATOM   3739  C3  CHL1    8      81.014 -65.291  17.311  1.00  0.00      MEMB
ATOM   3740  H3  CHL1    8      80.606 -66.314  17.170  1.00  0.00      MEMB
ATOM   3741  O3  CHL1    8      81.316 -65.026  18.689  1.00  0.00      MEMB
ATOM   3742  H3' CHL1    8      80.555 -65.165  19.256  1.00  0.00      MEMB
ATOM   3743  C4  CHL1    8      82.310 -65.341  16.432  1.00  0.00      MEMB
ATOM   3744  H4A CHL1    8      82.757 -64.330  16.541  1.00  0.00      MEMB
ATOM   3745  H4B CHL1    8      83.079 -65.998  16.892  1.00  0.00      MEMB
ATOM   3746  C5  CHL1    8      82.011 -65.610  14.999  1.00  0.00      MEMB
ATOM   3747  C6  CHL1    8      82.523 -66.682  14.446  1.00  0.00      MEMB
ATOM   3748  H6  CHL1    8      83.175 -67.332  15.048  1.00  0.00      MEMB
ATOM   3749  C7  CHL1    8      82.242 -67.030  12.985  1.00  0.00      MEMB
ATOM   3750  H7A CHL1    8      83.170 -67.389  12.491  1.00  0.00      MEMB
ATOM   3751  H7B CHL1    8      81.434 -67.793  12.966  1.00  0.00      MEMB
ATOM   3752  C8  CHL1    8      81.689 -65.798  12.277  1.00  0.00      MEMB
ATOM   3753  H8  CHL1    8      82.542 -65.093  12.177  1.00  0.00      MEMB
ATOM   3754  C14 CHL1    8      81.293 -66.188  10.787  1.00  0.00      MEMB
ATOM   3755  H14 CHL1    8      80.424 -66.861  10.949  1.00  0.00      MEMB
ATOM   3756  C15 CHL1    8      82.268 -66.914   9.894  1.00  0.00      MEMB
ATOM   3757 H15A CHL1    8      83.271 -66.442   9.821  1.00  0.00      MEMB
ATOM   3758 H15B CHL1    8      82.450 -67.953  10.243  1.00  0.00      MEMB
ATOM   3759  C16 CHL1    8      81.583 -66.797   8.510  1.00  0.00      MEMB
ATOM   3760 H16A CHL1    8      82.354 -66.597   7.736  1.00  0.00      MEMB
ATOM   3761 H16B CHL1    8      81.071 -67.764   8.315  1.00  0.00      MEMB
ATOM   3762  C17 CHL1    8      80.460 -65.719   8.702  1.00  0.00      MEMB
ATOM   3763  H17 CHL1    8      79.492 -66.265   8.681  1.00  0.00      MEMB
ATOM   3764  C13 CHL1    8      80.691 -65.068  10.001  1.00  0.00      MEMB
ATOM   3765  C18 CHL1    8      81.830 -63.939   9.861  1.00  0.00      MEMB
ATOM   3766 H18A CHL1    8      82.611 -64.379   9.205  1.00  0.00      MEMB
ATOM   3767 H18B CHL1    8      81.406 -62.990   9.469  1.00  0.00      MEMB
ATOM   3768 H18C CHL1    8      82.305 -63.610  10.810  1.00  0.00      MEMB
ATOM   3769  C12 CHL1    8      79.411 -64.514  10.740  1.00  0.00      MEMB
ATOM   3770 H12A CHL1    8      78.976 -63.702  10.119  1.00  0.00      MEMB
ATOM   3771 H12B CHL1    8      78.623 -65.297  10.724  1.00  0.00      MEMB
ATOM   3772  C11 CHL1    8      79.740 -64.045  12.185  1.00  0.00      MEMB
ATOM   3773 H11A CHL1    8      80.401 -63.154  12.118  1.00  0.00      MEMB
ATOM   3774 H11B CHL1    8      78.862 -63.711  12.777  1.00  0.00      MEMB
ATOM   3775  C9  CHL1    8      80.484 -65.188  12.972  1.00  0.00      MEMB
ATOM   3776  H9  CHL1    8      79.781 -66.041  13.080  1.00  0.00      MEMB
ATOM   3777  C10 CHL1    8      80.933 -64.645  14.388  1.00  0.00      MEMB
ATOM   3778  C19 CHL1    8      81.604 -63.268  14.145  1.00  0.00      MEMB
ATOM   3779 H19A CHL1    8      82.369 -63.033  14.915  1.00  0.00      MEMB
ATOM   3780 H19B CHL1    8      82.156 -63.112  13.193  1.00  0.00      MEMB
ATOM   3781 H19C CHL1    8      80.785 -62.518  14.173  1.00  0.00      MEMB
ATOM   3782  C1  CHL1    8      79.637 -64.497  15.283  1.00  0.00      MEMB
ATOM   3783  H1A CHL1    8      78.921 -63.675  15.066  1.00  0.00      MEMB
ATOM   3784  H1B CHL1    8      79.086 -65.448  15.116  1.00  0.00      MEMB
ATOM   3785  C2  CHL1    8      80.115 -64.293  16.711  1.00  0.00      MEMB
ATOM   3786  H2A CHL1    8      79.250 -63.943  17.315  1.00  0.00      MEMB
ATOM   3787  H2B CHL1    8      80.722 -63.365  16.642  1.00  0.00      MEMB
ATOM   3788  C20 CHL1    8      80.408 -64.734   7.352  1.00  0.00      MEMB
ATOM   3789  H20 CHL1    8      81.417 -64.282   7.242  1.00  0.00      MEMB
ATOM   3790  C21 CHL1    8      79.327 -63.597   7.305  1.00  0.00      MEMB
ATOM   3791 H21A CHL1    8      79.292 -63.041   8.266  1.00  0.00      MEMB
ATOM   3792 H21B CHL1    8      78.348 -64.120   7.278  1.00  0.00      MEMB
ATOM   3793 H21C CHL1    8      79.500 -63.022   6.370  1.00  0.00      MEMB
ATOM   3794  C22 CHL1    8      80.237 -65.632   6.102  1.00  0.00      MEMB
ATOM   3795 H22A CHL1    8      81.002 -66.438   6.091  1.00  0.00      MEMB
ATOM   3796 H22B CHL1    8      79.194 -66.011   6.153  1.00  0.00      MEMB
ATOM   3797  C23 CHL1    8      80.445 -64.845   4.740  1.00  0.00      MEMB
ATOM   3798 H23A CHL1    8      79.621 -64.123   4.559  1.00  0.00      MEMB
ATOM   3799 H23B CHL1    8      81.411 -64.310   4.866  1.00  0.00      MEMB
ATOM   3800  C24 CHL1    8      80.472 -65.814   3.612  1.00  0.00      MEMB
ATOM   3801 H24A CHL1    8      81.138 -66.670   3.851  1.00  0.00      MEMB
ATOM   3802 H24B CHL1    8      79.477 -66.256   3.390  1.00  0.00      MEMB
ATOM   3803  C25 CHL1    8      80.964 -65.320   2.238  1.00  0.00      MEMB
ATOM   3804  H25 CHL1    8      81.828 -64.662   2.474  1.00  0.00      MEMB
ATOM   3805  C26 CHL1    8      81.214 -66.490   1.296  1.00  0.00      MEMB
ATOM   3806 H26A CHL1    8      80.208 -66.959   1.261  1.00  0.00      MEMB
ATOM   3807 H26B CHL1    8      81.599 -66.068   0.343  1.00  0.00      MEMB
ATOM   3808 H26C CHL1    8      81.978 -67.245   1.582  1.00  0.00      MEMB
ATOM   3809  C27 CHL1    8      79.917 -64.430   1.546  1.00  0.00      MEMB
ATOM   3810 H27A CHL1    8      80.397 -64.004   0.639  1.00  0.00      MEMB
ATOM   3811 H27B CHL1    8      79.085 -65.077   1.197  1.00  0.00      MEMB
ATOM   3812 H27C CHL1    8      79.502 -63.621   2.184  1.00  0.00      MEMB
ATOM   3813  C3  CHL1    9      75.385  41.863  17.308  1.00  0.00      MEMB
ATOM   3814  H3  CHL1    9      75.966  41.039  16.841  1.00  0.00      MEMB
ATOM   3815  O3  CHL1    9      75.781  41.962  18.692  1.00  0.00      MEMB
ATOM   3816  H3' CHL1    9      75.063  42.446  19.109  1.00  0.00      MEMB
ATOM   3817  C4  CHL1    9      75.577  43.116  16.491  1.00  0.00      MEMB
ATOM   3818  H4A CHL1    9      74.783  43.788  16.880  1.00  0.00      MEMB
ATOM   3819  H4B CHL1    9      76.560  43.625  16.584  1.00  0.00      MEMB
ATOM   3820  C5  CHL1    9      75.396  42.735  14.988  1.00  0.00      MEMB
ATOM   3821  C6  CHL1    9      76.450  42.871  14.112  1.00  0.00      MEMB
ATOM   3822  H6  CHL1    9      77.287  43.473  14.495  1.00  0.00      MEMB
ATOM   3823  C7  CHL1    9      76.248  42.710  12.634  1.00  0.00      MEMB
ATOM   3824  H7A CHL1    9      76.783  43.541  12.127  1.00  0.00      MEMB
ATOM   3825  H7B CHL1    9      76.799  41.850  12.196  1.00  0.00      MEMB
ATOM   3826  C8  CHL1    9      74.746  42.518  12.190  1.00  0.00      MEMB
ATOM   3827  H8  CHL1    9      74.182  43.463  12.345  1.00  0.00      MEMB
ATOM   3828  C14 CHL1    9      74.831  42.018  10.777  1.00  0.00      MEMB
ATOM   3829  H14 CHL1    9      75.358  41.040  10.732  1.00  0.00      MEMB
ATOM   3830  C15 CHL1    9      75.656  42.810   9.743  1.00  0.00      MEMB
ATOM   3831 H15A CHL1    9      75.468  43.905   9.748  1.00  0.00      MEMB
ATOM   3832 H15B CHL1    9      76.758  42.784   9.882  1.00  0.00      MEMB
ATOM   3833  C16 CHL1    9      75.202  42.325   8.484  1.00  0.00      MEMB
ATOM   3834 H16A CHL1    9      75.173  43.117   7.705  1.00  0.00      MEMB
ATOM   3835 H16B CHL1    9      76.056  41.651   8.261  1.00  0.00      MEMB
ATOM   3836  C17 CHL1    9      73.834  41.554   8.744  1.00  0.00      MEMB
ATOM   3837  H17 CHL1    9      74.148  40.489   8.790  1.00  0.00      MEMB
ATOM   3838  C13 CHL1    9      73.409  41.876  10.162  1.00  0.00      MEMB
ATOM   3839  C18 CHL1    9      72.643  43.206  10.128  1.00  0.00      MEMB
ATOM   3840 H18A CHL1    9      73.161  43.946   9.483  1.00  0.00      MEMB
ATOM   3841 H18B CHL1    9      71.666  42.967   9.657  1.00  0.00      MEMB
ATOM   3842 H18C CHL1    9      72.390  43.658  11.111  1.00  0.00      MEMB
ATOM   3843  C12 CHL1    9      72.633  40.922  11.016  1.00  0.00      MEMB
ATOM   3844 H12A CHL1    9      71.674  40.650  10.526  1.00  0.00      MEMB
ATOM   3845 H12B CHL1    9      73.116  39.922  11.025  1.00  0.00      MEMB
ATOM   3846  C11 CHL1    9      72.584  41.267  12.557  1.00  0.00      MEMB
ATOM   3847 H11A CHL1    9      71.994  42.208  12.548  1.00  0.00      MEMB
ATOM   3848 H11B CHL1    9      71.985  40.498  13.090  1.00  0.00      MEMB
ATOM   3849  C9  CHL1    9      73.990  41.589  13.166  1.00  0.00      MEMB
ATOM   3850  H9  CHL1    9      74.539  40.623  13.169  1.00  0.00      MEMB
ATOM   3851  C10 CHL1    9      74.037  42.189  14.688  1.00  0.00      MEMB
ATOM   3852  C19 CHL1    9      72.913  43.258  14.836  1.00  0.00      MEMB
ATOM   3853 H19A CHL1    9      73.046  44.093  14.116  1.00  0.00      MEMB
ATOM   3854 H19B CHL1    9      71.894  42.853  14.658  1.00  0.00      MEMB
ATOM   3855 H19C CHL1    9      72.841  43.770  15.820  1.00  0.00      MEMB
ATOM   3856  C1  CHL1    9      73.749  41.048  15.648  1.00  0.00      MEMB
ATOM   3857  H1A CHL1    9      72.684  40.743  15.567  1.00  0.00      MEMB
ATOM   3858  H1B CHL1    9      74.418  40.231  15.303  1.00  0.00      MEMB
ATOM   3859  C2  CHL1    9      73.977  41.407  17.102  1.00  0.00      MEMB
ATOM   3860  H2A CHL1    9      73.723  40.550  17.762  1.00  0.00      MEMB
ATOM   3861  H2B CHL1    9      73.104  42.048  17.347  1.00  0.00      MEMB
ATOM   3862  C20 CHL1    9      72.724  41.646   7.668  1.00  0.00      MEMB
ATOM   3863  H20 CHL1    9      72.336  42.685   7.724  1.00  0.00      MEMB
ATOM   3864  C21 CHL1    9      71.559  40.692   7.924  1.00  0.00      MEMB
ATOM   3865 H21A CHL1    9      71.852  39.631   8.080  1.00  0.00      MEMB
ATOM   3866 H21B CHL1    9      70.954  40.688   6.993  1.00  0.00      MEMB
ATOM   3867 H21C CHL1    9      70.899  41.009   8.759  1.00  0.00      MEMB
ATOM   3868  C22 CHL1    9      73.310  41.597   6.260  1.00  0.00      MEMB
ATOM   3869 H22A CHL1    9      74.040  42.403   6.032  1.00  0.00      MEMB
ATOM   3870 H22B CHL1    9      73.960  40.696   6.260  1.00  0.00      MEMB
ATOM   3871  C23 CHL1    9      72.374  41.507   5.053  1.00  0.00      MEMB
ATOM   3872 H23A CHL1    9      71.867  40.520   5.112  1.00  0.00      MEMB
ATOM   3873 H23B CHL1    9      71.590  42.288   5.153  1.00  0.00      MEMB
ATOM   3874  C24 CHL1    9      73.029  41.707   3.655  1.00  0.00      MEMB
ATOM   3875 H24A CHL1    9      73.828  42.475   3.734  1.00  0.00      MEMB
ATOM   3876 H24B CHL1    9      73.565  40.776   3.371  1.00  0.00      MEMB
ATOM   3877  C25 CHL1    9      72.076  41.996   2.515  1.00  0.00      MEMB
ATOM   3878  H25 CHL1    9      71.525  42.921   2.790  1.00  0.00      MEMB
ATOM   3879  C26 CHL1    9      72.691  41.989   1.163  1.00  0.00      MEMB
ATOM   3880 H26A CHL1    9      73.221  42.958   1.040  1.00  0.00      MEMB
ATOM   3881 H26B CHL1    9      73.393  41.134   1.059  1.00  0.00      MEMB
ATOM   3882 H26C CHL1    9      71.942  41.766   0.373  1.00  0.00      MEMB
ATOM   3883  C27 CHL1    9      71.004  40.894   2.522  1.00  0.00      MEMB
ATOM   3884 H27A CHL1    9      70.417  40.866   1.580  1.00  0.00      MEMB
ATOM   3885 H27B CHL1    9      71.463  39.883   2.559  1.00  0.00      MEMB
ATOM   3886 H27C CHL1    9      70.235  41.038   3.311  1.00  0.00      MEMB
ATOM   3887  C3  CHL1   10      19.782  22.614  17.314  1.00  0.00      MEMB
ATOM   3888  H3  CHL1   10      19.778  21.576  16.919  1.00  0.00      MEMB
ATOM   3889  O3  CHL1   10      19.925  22.586  18.686  1.00  0.00      MEMB
ATOM   3890  H3' CHL1   10      19.980  23.521  18.900  1.00  0.00      MEMB
ATOM   3891  C4  CHL1   10      20.890  23.471  16.738  1.00  0.00      MEMB
ATOM   3892  H4A CHL1   10      21.000  24.473  17.206  1.00  0.00      MEMB
ATOM   3893  H4B CHL1   10      21.803  22.907  17.024  1.00  0.00      MEMB
ATOM   3894  C5  CHL1   10      20.780  23.497  15.277  1.00  0.00      MEMB
ATOM   3895  C6  CHL1   10      21.692  22.981  14.416  1.00  0.00      MEMB
ATOM   3896  H6  CHL1   10      22.584  22.569  14.911  1.00  0.00      MEMB
ATOM   3897  C7  CHL1   10      21.599  22.965  12.931  1.00  0.00      MEMB
ATOM   3898  H7A CHL1   10      22.580  22.975  12.410  1.00  0.00      MEMB
ATOM   3899  H7B CHL1   10      21.139  21.981  12.698  1.00  0.00      MEMB
ATOM   3900  C8  CHL1   10      20.585  24.076  12.382  1.00  0.00      MEMB
ATOM   3901  H8  CHL1   10      21.039  25.078  12.540  1.00  0.00      MEMB
ATOM   3902  C14 CHL1   10      20.311  23.868  10.923  1.00  0.00      MEMB
ATOM   3903  H14 CHL1   10      19.801  22.885  10.830  1.00  0.00      MEMB
ATOM   3904  C15 CHL1   10      21.472  23.702   9.893  1.00  0.00      MEMB
ATOM   3905 H15A CHL1   10      22.308  24.428   9.988  1.00  0.00      MEMB
ATOM   3906 H15B CHL1   10      21.842  22.657   9.956  1.00  0.00      MEMB
ATOM   3907  C16 CHL1   10      20.829  23.938   8.574  1.00  0.00      MEMB
ATOM   3908 H16A CHL1   10      21.232  24.814   8.021  1.00  0.00      MEMB
ATOM   3909 H16B CHL1   10      20.940  22.954   8.070  1.00  0.00      MEMB
ATOM   3910  C17 CHL1   10      19.288  24.242   8.854  1.00  0.00      MEMB
ATOM   3911  H17 CHL1   10      18.761  23.272   8.976  1.00  0.00      MEMB
ATOM   3912  C13 CHL1   10      19.292  24.827  10.257  1.00  0.00      MEMB
ATOM   3913  C18 CHL1   10      19.823  26.260  10.211  1.00  0.00      MEMB
ATOM   3914 H18A CHL1   10      20.623  26.234   9.441  1.00  0.00      MEMB
ATOM   3915 H18B CHL1   10      19.006  26.916   9.842  1.00  0.00      MEMB
ATOM   3916 H18C CHL1   10      20.232  26.590  11.190  1.00  0.00      MEMB
ATOM   3917  C12 CHL1   10      17.981  24.787  11.097  1.00  0.00      MEMB
ATOM   3918 H12A CHL1   10      17.229  25.549  10.801  1.00  0.00      MEMB
ATOM   3919 H12B CHL1   10      17.480  23.826  10.850  1.00  0.00      MEMB
ATOM   3920  C11 CHL1   10      18.182  25.005  12.590  1.00  0.00      MEMB
ATOM   3921 H11A CHL1   10      18.516  26.048  12.774  1.00  0.00      MEMB
ATOM   3922 H11B CHL1   10      17.190  24.983  13.091  1.00  0.00      MEMB
ATOM   3923  C9  CHL1   10      19.225  24.042  13.189  1.00  0.00      MEMB
ATOM   3924  H9  CHL1   10      18.850  23.035  12.909  1.00  0.00      MEMB
ATOM   3925  C10 CHL1   10      19.457  24.141  14.718  1.00  0.00      MEMB
ATOM   3926  C19 CHL1   10      19.536  25.640  15.069  1.00  0.00      MEMB
ATOM   3927 H19A CHL1   10      18.483  25.973  14.947  1.00  0.00      MEMB
ATOM   3928 H19B CHL1   10      19.734  25.833  16.145  1.00  0.00      MEMB
ATOM   3929 H19C CHL1   10      20.112  26.276  14.364  1.00  0.00      MEMB
ATOM   3930  C1  CHL1   10      18.308  23.494  15.423  1.00  0.00      MEMB
ATOM   3931  H1A CHL1   10      17.405  24.117  15.247  1.00  0.00      MEMB
ATOM   3932  H1B CHL1   10      18.166  22.524  14.899  1.00  0.00      MEMB
ATOM   3933  C2  CHL1   10      18.469  23.236  16.965  1.00  0.00      MEMB
ATOM   3934  H2A CHL1   10      17.567  22.680  17.298  1.00  0.00      MEMB
ATOM   3935  H2B CHL1   10      18.446  24.266  17.382  1.00  0.00      MEMB
ATOM   3936  C20 CHL1   10      18.587  25.040   7.650  1.00  0.00      MEMB
ATOM   3937  H20 CHL1   10      18.914  26.102   7.679  1.00  0.00      MEMB
ATOM   3938  C21 CHL1   10      16.999  24.990   7.864  1.00  0.00      MEMB
ATOM   3939 H21A CHL1   10      16.564  24.009   7.579  1.00  0.00      MEMB
ATOM   3940 H21B CHL1   10      16.566  25.692   7.120  1.00  0.00      MEMB
ATOM   3941 H21C CHL1   10      16.761  25.374   8.880  1.00  0.00      MEMB
ATOM   3942  C22 CHL1   10      18.969  24.497   6.233  1.00  0.00      MEMB
ATOM   3943 H22A CHL1   10      19.965  24.006   6.232  1.00  0.00      MEMB
ATOM   3944 H22B CHL1   10      18.189  23.756   5.957  1.00  0.00      MEMB
ATOM   3945  C23 CHL1   10      19.153  25.652   5.222  1.00  0.00      MEMB
ATOM   3946 H23A CHL1   10      18.683  25.441   4.237  1.00  0.00      MEMB
ATOM   3947 H23B CHL1   10      18.488  26.515   5.439  1.00  0.00      MEMB
ATOM   3948  C24 CHL1   10      20.602  26.193   5.015  1.00  0.00      MEMB
ATOM   3949 H24A CHL1   10      20.617  27.075   4.339  1.00  0.00      MEMB
ATOM   3950 H24B CHL1   10      21.081  26.497   5.970  1.00  0.00      MEMB
ATOM   3951  C25 CHL1   10      21.639  25.352   4.278  1.00  0.00      MEMB
ATOM   3952  H25 CHL1   10      21.855  24.445   4.883  1.00  0.00      MEMB
ATOM   3953  C26 CHL1   10      21.296  24.938   2.842  1.00  0.00      MEMB
ATOM   3954 H26A CHL1   10      22.045  24.235   2.418  1.00  0.00      MEMB
ATOM   3955 H26B CHL1   10      20.323  24.410   2.943  1.00  0.00      MEMB
ATOM   3956 H26C CHL1   10      21.178  25.807   2.160  1.00  0.00      MEMB
ATOM   3957  C27 CHL1   10      22.986  26.112   4.156  1.00  0.00      MEMB
ATOM   3958 H27A CHL1   10      22.803  27.177   3.901  1.00  0.00      MEMB
ATOM   3959 H27B CHL1   10      23.549  26.105   5.113  1.00  0.00      MEMB
ATOM   3960 H27C CHL1   10      23.677  25.690   3.395  1.00  0.00      MEMB
ATOM   3961  C3  CHL1   11     -27.133  53.618  17.360  1.00  0.00      MEMB
ATOM   3962  H3  CHL1   11     -26.082  53.978  17.373  1.00  0.00      MEMB
ATOM   3963  O3  CHL1   11     -27.664  53.428  18.640  1.00  0.00      MEMB
ATOM   3964  H3' CHL1   11     -27.100  53.972  19.195  1.00  0.00      MEMB
ATOM   3965  C4  CHL1   11     -28.000  54.727  16.707  1.00  0.00      MEMB
ATOM   3966  H4A CHL1   11     -29.068  54.457  16.856  1.00  0.00      MEMB
ATOM   3967  H4B CHL1   11     -27.675  55.631  17.264  1.00  0.00      MEMB
ATOM   3968  C5  CHL1   11     -27.781  54.855  15.247  1.00  0.00      MEMB
ATOM   3969  C6  CHL1   11     -27.514  56.094  14.690  1.00  0.00      MEMB
ATOM   3970  H6  CHL1   11     -27.447  56.961  15.364  1.00  0.00      MEMB
ATOM   3971  C7  CHL1   11     -27.197  56.302  13.268  1.00  0.00      MEMB
ATOM   3972  H7A CHL1   11     -27.646  57.248  12.899  1.00  0.00      MEMB
ATOM   3973  H7B CHL1   11     -26.094  56.433  13.273  1.00  0.00      MEMB
ATOM   3974  C8  CHL1   11     -27.548  55.127  12.424  1.00  0.00      MEMB
ATOM   3975  H8  CHL1   11     -28.647  55.156  12.268  1.00  0.00      MEMB
ATOM   3976  C14 CHL1   11     -26.804  55.221  11.055  1.00  0.00      MEMB
ATOM   3977  H14 CHL1   11     -25.764  54.950  11.339  1.00  0.00      MEMB
ATOM   3978  C15 CHL1   11     -26.891  56.568  10.341  1.00  0.00      MEMB
ATOM   3979 H15A CHL1   11     -27.961  56.840  10.464  1.00  0.00      MEMB
ATOM   3980 H15B CHL1   11     -26.077  57.254  10.657  1.00  0.00      MEMB
ATOM   3981  C16 CHL1   11     -26.844  56.275   8.845  1.00  0.00      MEMB
ATOM   3982 H16A CHL1   11     -27.713  56.774   8.365  1.00  0.00      MEMB
ATOM   3983 H16B CHL1   11     -25.921  56.763   8.466  1.00  0.00      MEMB
ATOM   3984  C17 CHL1   11     -26.614  54.694   8.790  1.00  0.00      MEMB
ATOM   3985  H17 CHL1   11     -25.548  54.416   8.932  1.00  0.00      MEMB
ATOM   3986  C13 CHL1   11     -27.320  54.171  10.070  1.00  0.00      MEMB
ATOM   3987  C18 CHL1   11     -28.822  54.327   9.768  1.00  0.00      MEMB
ATOM   3988 H18A CHL1   11     -29.417  54.188  10.696  1.00  0.00      MEMB
ATOM   3989 H18B CHL1   11     -29.098  55.324   9.364  1.00  0.00      MEMB
ATOM   3990 H18C CHL1   11     -29.239  53.500   9.154  1.00  0.00      MEMB
ATOM   3991  C12 CHL1   11     -26.899  52.848  10.685  1.00  0.00      MEMB
ATOM   3992 H12A CHL1   11     -27.247  52.036  10.011  1.00  0.00      MEMB
ATOM   3993 H12B CHL1   11     -25.809  52.703  10.524  1.00  0.00      MEMB
ATOM   3994  C11 CHL1   11     -27.397  52.603  12.083  1.00  0.00      MEMB
ATOM   3995 H11A CHL1   11     -28.502  52.551  11.980  1.00  0.00      MEMB
ATOM   3996 H11B CHL1   11     -26.869  51.669  12.369  1.00  0.00      MEMB
ATOM   3997  C9  CHL1   11     -27.129  53.743  13.043  1.00  0.00      MEMB
ATOM   3998  H9  CHL1   11     -26.036  53.908  13.162  1.00  0.00      MEMB
ATOM   3999  C10 CHL1   11     -27.724  53.568  14.465  1.00  0.00      MEMB
ATOM   4000  C19 CHL1   11     -29.224  53.072  14.279  1.00  0.00      MEMB
ATOM   4001 H19A CHL1   11     -29.803  53.122  15.226  1.00  0.00      MEMB
ATOM   4002 H19B CHL1   11     -29.731  53.688  13.505  1.00  0.00      MEMB
ATOM   4003 H19C CHL1   11     -29.311  52.026  13.916  1.00  0.00      MEMB
ATOM   4004  C1  CHL1   11     -26.899  52.468  15.121  1.00  0.00      MEMB
ATOM   4005  H1A CHL1   11     -27.021  51.540  14.523  1.00  0.00      MEMB
ATOM   4006  H1B CHL1   11     -25.809  52.682  15.084  1.00  0.00      MEMB
ATOM   4007  C2  CHL1   11     -27.225  52.294  16.634  1.00  0.00      MEMB
ATOM   4008  H2A CHL1   11     -26.561  51.484  17.004  1.00  0.00      MEMB
ATOM   4009  H2B CHL1   11     -28.235  51.859  16.791  1.00  0.00      MEMB
ATOM   4010  C20 CHL1   11     -27.049  54.178   7.370  1.00  0.00      MEMB
ATOM   4011  H20 CHL1   11     -28.090  54.504   7.157  1.00  0.00      MEMB
ATOM   4012  C21 CHL1   11     -27.212  52.636   7.311  1.00  0.00      MEMB
ATOM   4013 H21A CHL1   11     -26.268  52.100   7.547  1.00  0.00      MEMB
ATOM   4014 H21B CHL1   11     -27.561  52.300   6.312  1.00  0.00      MEMB
ATOM   4015 H21C CHL1   11     -28.067  52.331   7.951  1.00  0.00      MEMB
ATOM   4016  C22 CHL1   11     -26.056  54.732   6.327  1.00  0.00      MEMB
ATOM   4017 H22A CHL1   11     -26.148  55.839   6.353  1.00  0.00      MEMB
ATOM   4018 H22B CHL1   11     -24.986  54.476   6.474  1.00  0.00      MEMB
ATOM   4019  C23 CHL1   11     -26.502  54.444   4.846  1.00  0.00      MEMB
ATOM   4020 H23A CHL1   11     -26.576  53.391   4.500  1.00  0.00      MEMB
ATOM   4021 H23B CHL1   11     -27.558  54.784   4.777  1.00  0.00      MEMB
ATOM   4022  C24 CHL1   11     -25.655  55.264   3.843  1.00  0.00      MEMB
ATOM   4023 H24A CHL1   11     -25.810  56.364   3.882  1.00  0.00      MEMB
ATOM   4024 H24B CHL1   11     -24.562  55.111   3.969  1.00  0.00      MEMB
ATOM   4025  C25 CHL1   11     -25.922  54.911   2.397  1.00  0.00      MEMB
ATOM   4026  H25 CHL1   11     -25.268  55.477   1.700  1.00  0.00      MEMB
ATOM   4027  C26 CHL1   11     -25.411  53.467   2.051  1.00  0.00      MEMB
ATOM   4028 H26A CHL1   11     -25.988  52.636   2.510  1.00  0.00      MEMB
ATOM   4029 H26B CHL1   11     -25.575  53.298   0.966  1.00  0.00      MEMB
ATOM   4030 H26C CHL1   11     -24.305  53.430   2.150  1.00  0.00      MEMB
ATOM   4031  C27 CHL1   11     -27.430  55.013   2.024  1.00  0.00      MEMB
ATOM   4032 H27A CHL1   11     -28.013  54.471   2.799  1.00  0.00      MEMB
ATOM   4033 H27B CHL1   11     -27.677  56.096   2.015  1.00  0.00      MEMB
ATOM   4034 H27C CHL1   11     -27.728  54.605   1.035  1.00  0.00      MEMB
ATOM   4035  C3  CHL1   12     -19.759 -47.213  17.309  1.00  0.00      MEMB
ATOM   4036  H3  CHL1   12     -18.884 -47.732  16.864  1.00  0.00      MEMB
ATOM   4037  O3  CHL1   12     -19.992 -47.386  18.691  1.00  0.00      MEMB
ATOM   4038  H3' CHL1   12     -20.878 -47.030  18.790  1.00  0.00      MEMB
ATOM   4039  C4  CHL1   12     -19.625 -45.651  17.106  1.00  0.00      MEMB
ATOM   4040  H4A CHL1   12     -20.364 -45.060  17.688  1.00  0.00      MEMB
ATOM   4041  H4B CHL1   12     -18.703 -45.365  17.655  1.00  0.00      MEMB
ATOM   4042  C5  CHL1   12     -19.682 -45.406  15.609  1.00  0.00      MEMB
ATOM   4043  C6  CHL1   12     -18.554 -44.824  15.087  1.00  0.00      MEMB
ATOM   4044  H6  CHL1   12     -17.666 -44.561  15.680  1.00  0.00      MEMB
ATOM   4045  C7  CHL1   12     -18.423 -44.520  13.615  1.00  0.00      MEMB
ATOM   4046  H7A CHL1   12     -18.091 -43.463  13.539  1.00  0.00      MEMB
ATOM   4047  H7B CHL1   12     -17.513 -44.987  13.181  1.00  0.00      MEMB
ATOM   4048  C8  CHL1   12     -19.740 -44.560  12.886  1.00  0.00      MEMB
ATOM   4049  H8  CHL1   12     -20.376 -43.712  13.217  1.00  0.00      MEMB
ATOM   4050  C14 CHL1   12     -19.506 -44.395  11.393  1.00  0.00      MEMB
ATOM   4051  H14 CHL1   12     -18.792 -45.198  11.111  1.00  0.00      MEMB
ATOM   4052  C15 CHL1   12     -18.920 -43.154  10.997  1.00  0.00      MEMB
ATOM   4053 H15A CHL1   12     -19.184 -42.276  11.624  1.00  0.00      MEMB
ATOM   4054 H15B CHL1   12     -17.822 -43.297  11.081  1.00  0.00      MEMB
ATOM   4055  C16 CHL1   12     -19.248 -43.042   9.508  1.00  0.00      MEMB
ATOM   4056 H16A CHL1   12     -19.785 -42.096   9.283  1.00  0.00      MEMB
ATOM   4057 H16B CHL1   12     -18.339 -43.170   8.883  1.00  0.00      MEMB
ATOM   4058  C17 CHL1   12     -20.218 -44.199   9.204  1.00  0.00      MEMB
ATOM   4059  H17 CHL1   12     -19.726 -45.134   8.862  1.00  0.00      MEMB
ATOM   4060  C13 CHL1   12     -20.796 -44.513  10.552  1.00  0.00      MEMB
ATOM   4061  C18 CHL1   12     -21.845 -43.434  10.917  1.00  0.00      MEMB
ATOM   4062 H18A CHL1   12     -21.464 -42.416  10.686  1.00  0.00      MEMB
ATOM   4063 H18B CHL1   12     -22.684 -43.570  10.202  1.00  0.00      MEMB
ATOM   4064 H18C CHL1   12     -22.337 -43.519  11.909  1.00  0.00      MEMB
ATOM   4065  C12 CHL1   12     -21.289 -45.931  10.856  1.00  0.00      MEMB
ATOM   4066 H12A CHL1   12     -22.142 -46.179  10.189  1.00  0.00      MEMB
ATOM   4067 H12B CHL1   12     -20.552 -46.730  10.627  1.00  0.00      MEMB
ATOM   4068  C11 CHL1   12     -21.619 -46.192  12.309  1.00  0.00      MEMB
ATOM   4069 H11A CHL1   12     -22.519 -45.573  12.513  1.00  0.00      MEMB
ATOM   4070 H11B CHL1   12     -21.996 -47.228  12.439  1.00  0.00      MEMB
ATOM   4071  C9  CHL1   12     -20.460 -45.886  13.268  1.00  0.00      MEMB
ATOM   4072  H9  CHL1   12     -19.754 -46.729  13.108  1.00  0.00      MEMB
ATOM   4073  C10 CHL1   12     -20.810 -45.985  14.799  1.00  0.00      MEMB
ATOM   4074  C19 CHL1   12     -22.125 -45.230  15.034  1.00  0.00      MEMB
ATOM   4075 H19A CHL1   12     -22.371 -44.985  16.090  1.00  0.00      MEMB
ATOM   4076 H19B CHL1   12     -22.102 -44.268  14.478  1.00  0.00      MEMB
ATOM   4077 H19C CHL1   12     -22.958 -45.855  14.649  1.00  0.00      MEMB
ATOM   4078  C1  CHL1   12     -20.985 -47.483  15.074  1.00  0.00      MEMB
ATOM   4079  H1A CHL1   12     -21.851 -47.926  14.537  1.00  0.00      MEMB
ATOM   4080  H1B CHL1   12     -20.054 -47.976  14.722  1.00  0.00      MEMB
ATOM   4081  C2  CHL1   12     -20.918 -47.842  16.528  1.00  0.00      MEMB
ATOM   4082  H2A CHL1   12     -20.957 -48.952  16.497  1.00  0.00      MEMB
ATOM   4083  H2B CHL1   12     -21.861 -47.374  16.884  1.00  0.00      MEMB
ATOM   4084  C20 CHL1   12     -21.193 -43.921   8.078  1.00  0.00      MEMB
ATOM   4085  H20 CHL1   12     -21.779 -42.997   8.269  1.00  0.00      MEMB
ATOM   4086  C21 CHL1   12     -21.985 -45.241   7.642  1.00  0.00      MEMB
ATOM   4087 H21A CHL1   12     -22.744 -45.461   8.423  1.00  0.00      MEMB
ATOM   4088 H21B CHL1   12     -21.344 -46.143   7.554  1.00  0.00      MEMB
ATOM   4089 H21C CHL1   12     -22.469 -45.088   6.654  1.00  0.00      MEMB
ATOM   4090  C22 CHL1   12     -20.471 -43.472   6.738  1.00  0.00      MEMB
ATOM   4091 H22A CHL1   12     -19.690 -42.693   6.873  1.00  0.00      MEMB
ATOM   4092 H22B CHL1   12     -19.959 -44.355   6.300  1.00  0.00      MEMB
ATOM   4093  C23 CHL1   12     -21.307 -42.785   5.641  1.00  0.00      MEMB
ATOM   4094 H23A CHL1   12     -21.970 -43.617   5.320  1.00  0.00      MEMB
ATOM   4095 H23B CHL1   12     -21.760 -41.864   6.066  1.00  0.00      MEMB
ATOM   4096  C24 CHL1   12     -20.441 -42.437   4.439  1.00  0.00      MEMB
ATOM   4097 H24A CHL1   12     -19.697 -41.648   4.677  1.00  0.00      MEMB
ATOM   4098 H24B CHL1   12     -20.017 -43.393   4.063  1.00  0.00      MEMB
ATOM   4099  C25 CHL1   12     -21.220 -41.858   3.254  1.00  0.00      MEMB
ATOM   4100  H25 CHL1   12     -20.487 -41.782   2.423  1.00  0.00      MEMB
ATOM   4101  C26 CHL1   12     -22.260 -42.806   2.668  1.00  0.00      MEMB
ATOM   4102 H26A CHL1   12     -22.961 -43.232   3.416  1.00  0.00      MEMB
ATOM   4103 H26B CHL1   12     -22.877 -42.134   2.035  1.00  0.00      MEMB
ATOM   4104 H26C CHL1   12     -21.778 -43.559   2.008  1.00  0.00      MEMB
ATOM   4105  C27 CHL1   12     -21.908 -40.532   3.694  1.00  0.00      MEMB
ATOM   4106 H27A CHL1   12     -21.161 -39.879   4.195  1.00  0.00      MEMB
ATOM   4107 H27B CHL1   12     -22.168 -39.798   2.902  1.00  0.00      MEMB
ATOM   4108 H27C CHL1   12     -22.701 -40.534   4.473  1.00  0.00      MEMB
ATOM   4109  C3  CHL1   13     -50.733 -43.254  17.361  1.00  0.00      MEMB
ATOM   4110  H3  CHL1   13     -50.884 -44.352  17.276  1.00  0.00      MEMB
ATOM   4111  O3  CHL1   13     -50.906 -42.721  18.639  1.00  0.00      MEMB
ATOM   4112  H3' CHL1   13     -50.064 -42.922  19.054  1.00  0.00      MEMB
ATOM   4113  C4  CHL1   13     -49.379 -42.891  16.795  1.00  0.00      MEMB
ATOM   4114  H4A CHL1   13     -49.106 -41.814  16.827  1.00  0.00      MEMB
ATOM   4115  H4B CHL1   13     -48.696 -43.375  17.525  1.00  0.00      MEMB
ATOM   4116  C5  CHL1   13     -49.040 -43.314  15.346  1.00  0.00      MEMB
ATOM   4117  C6  CHL1   13     -48.039 -44.108  14.963  1.00  0.00      MEMB
ATOM   4118  H6  CHL1   13     -47.419 -44.511  15.778  1.00  0.00      MEMB
ATOM   4119  C7  CHL1   13     -47.811 -44.481  13.495  1.00  0.00      MEMB
ATOM   4120  H7A CHL1   13     -46.771 -44.288  13.155  1.00  0.00      MEMB
ATOM   4121  H7B CHL1   13     -48.097 -45.539  13.313  1.00  0.00      MEMB
ATOM   4122  C8  CHL1   13     -48.630 -43.690  12.435  1.00  0.00      MEMB
ATOM   4123  H8  CHL1   13     -48.159 -42.688  12.342  1.00  0.00      MEMB
ATOM   4124  C14 CHL1   13     -48.695 -44.469  11.114  1.00  0.00      MEMB
ATOM   4125  H14 CHL1   13     -49.231 -45.390  11.426  1.00  0.00      MEMB
ATOM   4126  C15 CHL1   13     -47.316 -44.760  10.403  1.00  0.00      MEMB
ATOM   4127 H15A CHL1   13     -46.873 -43.741  10.419  1.00  0.00      MEMB
ATOM   4128 H15B CHL1   13     -46.731 -45.587  10.859  1.00  0.00      MEMB
ATOM   4129  C16 CHL1   13     -47.722 -45.134   8.983  1.00  0.00      MEMB
ATOM   4130 H16A CHL1   13     -47.065 -44.620   8.249  1.00  0.00      MEMB
ATOM   4131 H16B CHL1   13     -47.646 -46.203   8.692  1.00  0.00      MEMB
ATOM   4132  C17 CHL1   13     -49.189 -44.642   8.739  1.00  0.00      MEMB
ATOM   4133  H17 CHL1   13     -49.873 -45.513   8.820  1.00  0.00      MEMB
ATOM   4134  C13 CHL1   13     -49.493 -43.788   9.968  1.00  0.00      MEMB
ATOM   4135  C18 CHL1   13     -48.993 -42.300   9.660  1.00  0.00      MEMB
ATOM   4136 H18A CHL1   13     -47.913 -42.317   9.399  1.00  0.00      MEMB
ATOM   4137 H18B CHL1   13     -49.518 -41.848   8.790  1.00  0.00      MEMB
ATOM   4138 H18C CHL1   13     -49.274 -41.629  10.500  1.00  0.00      MEMB
ATOM   4139  C12 CHL1   13     -50.949 -43.692  10.492  1.00  0.00      MEMB
ATOM   4140 H12A CHL1   13     -51.573 -43.129   9.765  1.00  0.00      MEMB
ATOM   4141 H12B CHL1   13     -51.442 -44.674  10.658  1.00  0.00      MEMB
ATOM   4142  C11 CHL1   13     -51.148 -43.013  11.897  1.00  0.00      MEMB
ATOM   4143 H11A CHL1   13     -50.931 -41.945  11.678  1.00  0.00      MEMB
ATOM   4144 H11B CHL1   13     -52.180 -43.235  12.243  1.00  0.00      MEMB
ATOM   4145  C9  CHL1   13     -50.079 -43.518  12.960  1.00  0.00      MEMB
ATOM   4146  H9  CHL1   13     -50.448 -44.558  13.089  1.00  0.00      MEMB
ATOM   4147  C10 CHL1   13     -50.164 -42.832  14.389  1.00  0.00      MEMB
ATOM   4148  C19 CHL1   13     -50.044 -41.270  14.162  1.00  0.00      MEMB
ATOM   4149 H19A CHL1   13     -50.088 -40.736  15.136  1.00  0.00      MEMB
ATOM   4150 H19B CHL1   13     -49.183 -41.008  13.510  1.00  0.00      MEMB
ATOM   4151 H19C CHL1   13     -50.951 -40.958  13.601  1.00  0.00      MEMB
ATOM   4152  C1  CHL1   13     -51.563 -43.242  15.055  1.00  0.00      MEMB
ATOM   4153  H1A CHL1   13     -52.263 -42.739  14.355  1.00  0.00      MEMB
ATOM   4154  H1B CHL1   13     -51.731 -44.334  14.939  1.00  0.00      MEMB
ATOM   4155  C2  CHL1   13     -51.788 -42.775  16.457  1.00  0.00      MEMB
ATOM   4156  H2A CHL1   13     -52.763 -43.217  16.754  1.00  0.00      MEMB
ATOM   4157  H2B CHL1   13     -51.762 -41.665  16.476  1.00  0.00      MEMB
ATOM   4158  C20 CHL1   13     -49.415 -43.994   7.330  1.00  0.00      MEMB
ATOM   4159  H20 CHL1   13     -48.649 -43.202   7.191  1.00  0.00      MEMB
ATOM   4160  C21 CHL1   13     -50.939 -43.487   7.175  1.00  0.00      MEMB
ATOM   4161 H21A CHL1   13     -51.208 -42.563   7.731  1.00  0.00      MEMB
ATOM   4162 H21B CHL1   13     -51.600 -44.305   7.535  1.00  0.00      MEMB
ATOM   4163 H21C CHL1   13     -51.127 -43.250   6.106  1.00  0.00      MEMB
ATOM   4164  C22 CHL1   13     -49.117 -45.041   6.173  1.00  0.00      MEMB
ATOM   4165 H22A CHL1   13     -49.419 -44.576   5.210  1.00  0.00      MEMB
ATOM   4166 H22B CHL1   13     -48.013 -45.101   6.055  1.00  0.00      MEMB
ATOM   4167  C23 CHL1   13     -49.625 -46.427   6.340  1.00  0.00      MEMB
ATOM   4168 H23A CHL1   13     -49.277 -46.959   7.251  1.00  0.00      MEMB
ATOM   4169 H23B CHL1   13     -50.735 -46.397   6.387  1.00  0.00      MEMB
ATOM   4170  C24 CHL1   13     -49.321 -47.184   5.050  1.00  0.00      MEMB
ATOM   4171 H24A CHL1   13     -49.533 -46.495   4.204  1.00  0.00      MEMB
ATOM   4172 H24B CHL1   13     -48.223 -47.338   4.977  1.00  0.00      MEMB
ATOM   4173  C25 CHL1   13     -50.132 -48.448   4.935  1.00  0.00      MEMB
ATOM   4174  H25 CHL1   13     -51.160 -48.163   5.245  1.00  0.00      MEMB
ATOM   4175  C26 CHL1   13     -50.119 -49.158   3.565  1.00  0.00      MEMB
ATOM   4176 H26A CHL1   13     -49.120 -49.393   3.141  1.00  0.00      MEMB
ATOM   4177 H26B CHL1   13     -50.775 -50.055   3.568  1.00  0.00      MEMB
ATOM   4178 H26C CHL1   13     -50.534 -48.425   2.840  1.00  0.00      MEMB
ATOM   4179  C27 CHL1   13     -49.578 -49.444   5.979  1.00  0.00      MEMB
ATOM   4180 H27A CHL1   13     -48.513 -49.677   5.767  1.00  0.00      MEMB
ATOM   4181 H27B CHL1   13     -49.521 -49.125   7.042  1.00  0.00      MEMB
ATOM   4182 H27C CHL1   13     -50.253 -50.326   6.006  1.00  0.00      MEMB
ATOM   4183  C3  CHL1   14     -63.551 -31.897  17.310  1.00  0.00      MEMB
ATOM   4184  H3  CHL1   14     -64.659 -31.878  17.227  1.00  0.00      MEMB
ATOM   4185  O3  CHL1   14     -63.050 -31.722  18.690  1.00  0.00      MEMB
ATOM   4186  H3' CHL1   14     -63.342 -30.825  18.870  1.00  0.00      MEMB
ATOM   4187  C4  CHL1   14     -63.116 -33.338  16.941  1.00  0.00      MEMB
ATOM   4188  H4A CHL1   14     -62.014 -33.409  17.068  1.00  0.00      MEMB
ATOM   4189  H4B CHL1   14     -63.506 -33.978  17.761  1.00  0.00      MEMB
ATOM   4190  C5  CHL1   14     -63.397 -33.673  15.509  1.00  0.00      MEMB
ATOM   4191  C6  CHL1   14     -64.053 -34.736  15.156  1.00  0.00      MEMB
ATOM   4192  H6  CHL1   14     -64.405 -35.344  16.002  1.00  0.00      MEMB
ATOM   4193  C7  CHL1   14     -64.109 -35.225  13.795  1.00  0.00      MEMB
ATOM   4194  H7A CHL1   14     -63.908 -36.317  13.747  1.00  0.00      MEMB
ATOM   4195  H7B CHL1   14     -65.139 -34.998  13.446  1.00  0.00      MEMB
ATOM   4196  C8  CHL1   14     -63.192 -34.394  12.772  1.00  0.00      MEMB
ATOM   4197  H8  CHL1   14     -62.240 -34.964  12.821  1.00  0.00      MEMB
ATOM   4198  C14 CHL1   14     -63.747 -34.456  11.293  1.00  0.00      MEMB
ATOM   4199  H14 CHL1   14     -64.723 -33.927  11.314  1.00  0.00      MEMB
ATOM   4200  C15 CHL1   14     -64.177 -35.814  10.704  1.00  0.00      MEMB
ATOM   4201 H15A CHL1   14     -63.433 -36.560  11.056  1.00  0.00      MEMB
ATOM   4202 H15B CHL1   14     -65.178 -36.139  11.060  1.00  0.00      MEMB
ATOM   4203  C16 CHL1   14     -64.031 -35.637   9.173  1.00  0.00      MEMB
ATOM   4204 H16A CHL1   14     -63.320 -36.264   8.593  1.00  0.00      MEMB
ATOM   4205 H16B CHL1   14     -65.089 -35.652   8.834  1.00  0.00      MEMB
ATOM   4206  C17 CHL1   14     -63.622 -34.125   8.947  1.00  0.00      MEMB
ATOM   4207  H17 CHL1   14     -64.468 -33.411   8.852  1.00  0.00      MEMB
ATOM   4208  C13 CHL1   14     -62.864 -33.801  10.225  1.00  0.00      MEMB
ATOM   4209  C18 CHL1   14     -61.462 -34.344  10.279  1.00  0.00      MEMB
ATOM   4210 H18A CHL1   14     -61.117 -34.262  11.332  1.00  0.00      MEMB
ATOM   4211 H18B CHL1   14     -61.525 -35.371   9.861  1.00  0.00      MEMB
ATOM   4212 H18C CHL1   14     -60.713 -33.763   9.698  1.00  0.00      MEMB
ATOM   4213  C12 CHL1   14     -62.941 -32.344  10.596  1.00  0.00      MEMB
ATOM   4214 H12A CHL1   14     -62.351 -31.686   9.924  1.00  0.00      MEMB
ATOM   4215 H12B CHL1   14     -64.016 -32.098  10.459  1.00  0.00      MEMB
ATOM   4216  C11 CHL1   14     -62.424 -31.965  11.997  1.00  0.00      MEMB
ATOM   4217 H11A CHL1   14     -61.322 -32.094  12.061  1.00  0.00      MEMB
ATOM   4218 H11B CHL1   14     -62.558 -30.880  12.195  1.00  0.00      MEMB
ATOM   4219  C9  CHL1   14     -63.040 -32.880  13.135  1.00  0.00      MEMB
ATOM   4220  H9  CHL1   14     -64.045 -32.425  13.002  1.00  0.00      MEMB
ATOM   4221  C10 CHL1   14     -62.688 -32.570  14.578  1.00  0.00      MEMB
ATOM   4222  C19 CHL1   14     -61.179 -32.850  14.733  1.00  0.00      MEMB
ATOM   4223 H19A CHL1   14     -60.504 -32.278  14.061  1.00  0.00      MEMB
ATOM   4224 H19B CHL1   14     -60.772 -32.657  15.749  1.00  0.00      MEMB
ATOM   4225 H19C CHL1   14     -60.905 -33.926  14.690  1.00  0.00      MEMB
ATOM   4226  C1  CHL1   14     -63.039 -31.094  15.035  1.00  0.00      MEMB
ATOM   4227  H1A CHL1   14     -62.617 -30.327  14.350  1.00  0.00      MEMB
ATOM   4228  H1B CHL1   14     -64.131 -30.936  14.902  1.00  0.00      MEMB
ATOM   4229  C2  CHL1   14     -62.924 -30.745  16.512  1.00  0.00      MEMB
ATOM   4230  H2A CHL1   14     -63.393 -29.779  16.800  1.00  0.00      MEMB
ATOM   4231  H2B CHL1   14     -61.858 -30.592  16.785  1.00  0.00      MEMB
ATOM   4232  C20 CHL1   14     -62.925 -34.068   7.552  1.00  0.00      MEMB
ATOM   4233  H20 CHL1   14     -62.108 -34.820   7.606  1.00  0.00      MEMB
ATOM   4234  C21 CHL1   14     -62.330 -32.732   7.301  1.00  0.00      MEMB
ATOM   4235 H21A CHL1   14     -63.050 -31.886   7.294  1.00  0.00      MEMB
ATOM   4236 H21B CHL1   14     -61.838 -32.868   6.314  1.00  0.00      MEMB
ATOM   4237 H21C CHL1   14     -61.450 -32.444   7.915  1.00  0.00      MEMB
ATOM   4238  C22 CHL1   14     -63.863 -34.369   6.423  1.00  0.00      MEMB
ATOM   4239 H22A CHL1   14     -64.715 -35.002   6.749  1.00  0.00      MEMB
ATOM   4240 H22B CHL1   14     -64.390 -33.457   6.070  1.00  0.00      MEMB
ATOM   4241  C23 CHL1   14     -63.133 -34.812   5.135  1.00  0.00      MEMB
ATOM   4242 H23A CHL1   14     -62.733 -33.956   4.550  1.00  0.00      MEMB
ATOM   4243 H23B CHL1   14     -62.283 -35.430   5.497  1.00  0.00      MEMB
ATOM   4244  C24 CHL1   14     -64.026 -35.583   4.131  1.00  0.00      MEMB
ATOM   4245 H24A CHL1   14     -64.534 -36.425   4.648  1.00  0.00      MEMB
ATOM   4246 H24B CHL1   14     -64.873 -34.962   3.768  1.00  0.00      MEMB
ATOM   4247  C25 CHL1   14     -63.210 -36.196   2.907  1.00  0.00      MEMB
ATOM   4248  H25 CHL1   14     -62.308 -36.610   3.405  1.00  0.00      MEMB
ATOM   4249  C26 CHL1   14     -63.934 -37.305   2.110  1.00  0.00      MEMB
ATOM   4250 H26A CHL1   14     -63.277 -37.665   1.290  1.00  0.00      MEMB
ATOM   4251 H26B CHL1   14     -64.215 -38.154   2.769  1.00  0.00      MEMB
ATOM   4252 H26C CHL1   14     -64.860 -36.804   1.754  1.00  0.00      MEMB
ATOM   4253  C27 CHL1   14     -62.706 -35.210   1.829  1.00  0.00      MEMB
ATOM   4254 H27A CHL1   14     -61.963 -34.494   2.242  1.00  0.00      MEMB
ATOM   4255 H27B CHL1   14     -62.126 -35.738   1.042  1.00  0.00      MEMB
ATOM   4256 H27C CHL1   14     -63.606 -34.699   1.425  1.00  0.00      MEMB
ATOM   4257  C3  CHL1   15      40.320 -75.755  17.384  1.00  0.00      MEMB
ATOM   4258  H3  CHL1   15      39.472 -76.460  17.243  1.00  0.00      MEMB
ATOM   4259  O3  CHL1   15      40.128 -75.125  18.616  1.00  0.00      MEMB
ATOM   4260  H3' CHL1   15      40.701 -75.574  19.242  1.00  0.00      MEMB
ATOM   4261  C4  CHL1   15      41.624 -76.500  17.360  1.00  0.00      MEMB
ATOM   4262  H4A CHL1   15      42.506 -75.938  17.734  1.00  0.00      MEMB
ATOM   4263  H4B CHL1   15      41.482 -77.299  18.119  1.00  0.00      MEMB
ATOM   4264  C5  CHL1   15      41.816 -77.060  15.996  1.00  0.00      MEMB
ATOM   4265  C6  CHL1   15      42.178 -78.330  15.835  1.00  0.00      MEMB
ATOM   4266  H6  CHL1   15      42.233 -79.020  16.690  1.00  0.00      MEMB
ATOM   4267  C7  CHL1   15      42.480 -78.975  14.525  1.00  0.00      MEMB
ATOM   4268  H7A CHL1   15      43.332 -79.643  14.777  1.00  0.00      MEMB
ATOM   4269  H7B CHL1   15      41.619 -79.572  14.158  1.00  0.00      MEMB
ATOM   4270  C8  CHL1   15      42.757 -77.991  13.358  1.00  0.00      MEMB
ATOM   4271  H8  CHL1   15      43.780 -77.587  13.510  1.00  0.00      MEMB
ATOM   4272  C14 CHL1   15      42.652 -78.723  12.084  1.00  0.00      MEMB
ATOM   4273  H14 CHL1   15      41.555 -78.898  12.075  1.00  0.00      MEMB
ATOM   4274  C15 CHL1   15      43.243 -80.056  11.918  1.00  0.00      MEMB
ATOM   4275 H15A CHL1   15      44.294 -79.890  12.240  1.00  0.00      MEMB
ATOM   4276 H15B CHL1   15      42.761 -80.852  12.524  1.00  0.00      MEMB
ATOM   4277  C16 CHL1   15      43.122 -80.440  10.428  1.00  0.00      MEMB
ATOM   4278 H16A CHL1   15      44.161 -80.539  10.047  1.00  0.00      MEMB
ATOM   4279 H16B CHL1   15      42.408 -81.274  10.256  1.00  0.00      MEMB
ATOM   4280  C17 CHL1   15      42.511 -79.121   9.745  1.00  0.00      MEMB
ATOM   4281  H17 CHL1   15      41.404 -79.133   9.646  1.00  0.00      MEMB
ATOM   4282  C13 CHL1   15      42.909 -78.015  10.763  1.00  0.00      MEMB
ATOM   4283  C18 CHL1   15      44.422 -77.542  10.717  1.00  0.00      MEMB
ATOM   4284 H18A CHL1   15      44.672 -77.202   9.689  1.00  0.00      MEMB
ATOM   4285 H18B CHL1   15      44.485 -76.801  11.543  1.00  0.00      MEMB
ATOM   4286 H18C CHL1   15      45.147 -78.347  10.962  1.00  0.00      MEMB
ATOM   4287  C12 CHL1   15      41.995 -76.826  10.743  1.00  0.00      MEMB
ATOM   4288 H12A CHL1   15      42.236 -76.088   9.948  1.00  0.00      MEMB
ATOM   4289 H12B CHL1   15      40.969 -77.185  10.512  1.00  0.00      MEMB
ATOM   4290  C11 CHL1   15      41.991 -76.018  12.123  1.00  0.00      MEMB
ATOM   4291 H11A CHL1   15      42.955 -75.467  12.155  1.00  0.00      MEMB
ATOM   4292 H11B CHL1   15      41.218 -75.222  12.057  1.00  0.00      MEMB
ATOM   4293  C9  CHL1   15      41.815 -76.848  13.379  1.00  0.00      MEMB
ATOM   4294  H9  CHL1   15      40.855 -77.397  13.276  1.00  0.00      MEMB
ATOM   4295  C10 CHL1   15      41.703 -76.081  14.745  1.00  0.00      MEMB
ATOM   4296  C19 CHL1   15      42.941 -75.116  14.808  1.00  0.00      MEMB
ATOM   4297 H19A CHL1   15      42.861 -74.206  14.177  1.00  0.00      MEMB
ATOM   4298 H19B CHL1   15      43.045 -74.766  15.857  1.00  0.00      MEMB
ATOM   4299 H19C CHL1   15      43.827 -75.706  14.490  1.00  0.00      MEMB
ATOM   4300  C1  CHL1   15      40.298 -75.428  14.969  1.00  0.00      MEMB
ATOM   4301  H1A CHL1   15      40.202 -74.642  14.191  1.00  0.00      MEMB
ATOM   4302  H1B CHL1   15      39.604 -76.249  14.686  1.00  0.00      MEMB
ATOM   4303  C2  CHL1   15      40.118 -74.714  16.261  1.00  0.00      MEMB
ATOM   4304  H2A CHL1   15      39.165 -74.171  16.439  1.00  0.00      MEMB
ATOM   4305  H2B CHL1   15      40.968 -74.005  16.355  1.00  0.00      MEMB
ATOM   4306  C20 CHL1   15      42.960 -78.968   8.217  1.00  0.00      MEMB
ATOM   4307  H20 CHL1   15      44.068 -79.002   8.294  1.00  0.00      MEMB
ATOM   4308  C21 CHL1   15      42.506 -77.630   7.553  1.00  0.00      MEMB
ATOM   4309 H21A CHL1   15      42.947 -76.761   8.087  1.00  0.00      MEMB
ATOM   4310 H21B CHL1   15      41.399 -77.556   7.498  1.00  0.00      MEMB
ATOM   4311 H21C CHL1   15      42.861 -77.547   6.503  1.00  0.00      MEMB
ATOM   4312  C22 CHL1   15      42.579 -80.120   7.284  1.00  0.00      MEMB
ATOM   4313 H22A CHL1   15      43.001 -81.069   7.680  1.00  0.00      MEMB
ATOM   4314 H22B CHL1   15      41.481 -80.277   7.331  1.00  0.00      MEMB
ATOM   4315  C23 CHL1   15      43.162 -80.042   5.880  1.00  0.00      MEMB
ATOM   4316 H23A CHL1   15      42.984 -80.988   5.324  1.00  0.00      MEMB
ATOM   4317 H23B CHL1   15      42.485 -79.350   5.335  1.00  0.00      MEMB
ATOM   4318  C24 CHL1   15      44.574 -79.577   5.704  1.00  0.00      MEMB
ATOM   4319 H24A CHL1   15      44.654 -78.471   5.761  1.00  0.00      MEMB
ATOM   4320 H24B CHL1   15      45.293 -79.975   6.452  1.00  0.00      MEMB
ATOM   4321  C25 CHL1   15      45.083 -79.935   4.273  1.00  0.00      MEMB
ATOM   4322  H25 CHL1   15      45.098 -81.033   4.104  1.00  0.00      MEMB
ATOM   4323  C26 CHL1   15      44.342 -79.259   3.102  1.00  0.00      MEMB
ATOM   4324 H26A CHL1   15      43.384 -79.799   2.936  1.00  0.00      MEMB
ATOM   4325 H26B CHL1   15      44.112 -78.209   3.380  1.00  0.00      MEMB
ATOM   4326 H26C CHL1   15      44.905 -79.439   2.161  1.00  0.00      MEMB
ATOM   4327  C27 CHL1   15      46.492 -79.375   4.075  1.00  0.00      MEMB
ATOM   4328 H27A CHL1   15      46.873 -79.743   3.099  1.00  0.00      MEMB
ATOM   4329 H27B CHL1   15      46.572 -78.274   3.948  1.00  0.00      MEMB
ATOM   4330 H27C CHL1   15      47.261 -79.639   4.832  1.00  0.00      MEMB
ATOM   4331  C3  CHL1   16     -66.874  60.882  17.493  1.00  0.00      MEMB
ATOM   4332  H3  CHL1   16     -67.859  60.834  18.005  1.00  0.00      MEMB
ATOM   4333  O3  CHL1   16     -65.840  60.699  18.507  1.00  0.00      MEMB
ATOM   4334  H3' CHL1   16     -66.224  60.007  19.050  1.00  0.00      MEMB
ATOM   4335  C4  CHL1   16     -66.822  59.765  16.580  1.00  0.00      MEMB
ATOM   4336  H4A CHL1   16     -65.818  59.597  16.136  1.00  0.00      MEMB
ATOM   4337  H4B CHL1   16     -66.943  58.807  17.130  1.00  0.00      MEMB
ATOM   4338  C5  CHL1   16     -67.698  59.962  15.373  1.00  0.00      MEMB
ATOM   4339  C6  CHL1   16     -68.610  59.009  15.017  1.00  0.00      MEMB
ATOM   4340  H6  CHL1   16     -68.814  58.207  15.742  1.00  0.00      MEMB
ATOM   4341  C7  CHL1   16     -69.549  59.101  13.855  1.00  0.00      MEMB
ATOM   4342  H7A CHL1   16     -69.688  58.090  13.416  1.00  0.00      MEMB
ATOM   4343  H7B CHL1   16     -70.544  59.480  14.171  1.00  0.00      MEMB
ATOM   4344  C8  CHL1   16     -69.021  60.196  12.848  1.00  0.00      MEMB
ATOM   4345  H8  CHL1   16     -68.099  59.786  12.384  1.00  0.00      MEMB
ATOM   4346  C14 CHL1   16     -70.121  60.475  11.769  1.00  0.00      MEMB
ATOM   4347  H14 CHL1   16     -70.886  60.930  12.434  1.00  0.00      MEMB
ATOM   4348  C15 CHL1   16     -70.755  59.275  10.995  1.00  0.00      MEMB
ATOM   4349 H15A CHL1   16     -69.799  58.754  10.772  1.00  0.00      MEMB
ATOM   4350 H15B CHL1   16     -71.410  58.648  11.637  1.00  0.00      MEMB
ATOM   4351  C16 CHL1   16     -71.329  59.884   9.695  1.00  0.00      MEMB
ATOM   4352 H16A CHL1   16     -70.752  59.346   8.913  1.00  0.00      MEMB
ATOM   4353 H16B CHL1   16     -72.438  59.828   9.717  1.00  0.00      MEMB
ATOM   4354  C17 CHL1   16     -70.896  61.364   9.685  1.00  0.00      MEMB
ATOM   4355  H17 CHL1   16     -71.679  62.001  10.149  1.00  0.00      MEMB
ATOM   4356  C13 CHL1   16     -69.698  61.454  10.700  1.00  0.00      MEMB
ATOM   4357  C18 CHL1   16     -68.469  60.978   9.937  1.00  0.00      MEMB
ATOM   4358 H18A CHL1   16     -68.146  61.655   9.118  1.00  0.00      MEMB
ATOM   4359 H18B CHL1   16     -67.536  60.888  10.534  1.00  0.00      MEMB
ATOM   4360 H18C CHL1   16     -68.528  60.036   9.351  1.00  0.00      MEMB
ATOM   4361  C12 CHL1   16     -69.463  62.796  11.490  1.00  0.00      MEMB
ATOM   4362 H12A CHL1   16     -69.050  63.625  10.876  1.00  0.00      MEMB
ATOM   4363 H12B CHL1   16     -70.460  63.020  11.925  1.00  0.00      MEMB
ATOM   4364  C11 CHL1   16     -68.442  62.645  12.675  1.00  0.00      MEMB
ATOM   4365 H11A CHL1   16     -67.492  62.439  12.137  1.00  0.00      MEMB
ATOM   4366 H11B CHL1   16     -68.434  63.653  13.140  1.00  0.00      MEMB
ATOM   4367  C9  CHL1   16     -68.674  61.441  13.592  1.00  0.00      MEMB
ATOM   4368  H9  CHL1   16     -69.660  61.655  14.056  1.00  0.00      MEMB
ATOM   4369  C10 CHL1   16     -67.618  61.297  14.644  1.00  0.00      MEMB
ATOM   4370  C19 CHL1   16     -66.210  61.301  13.882  1.00  0.00      MEMB
ATOM   4371 H19A CHL1   16     -66.102  62.306  13.422  1.00  0.00      MEMB
ATOM   4372 H19B CHL1   16     -65.377  61.277  14.617  1.00  0.00      MEMB
ATOM   4373 H19C CHL1   16     -66.144  60.442  13.180  1.00  0.00      MEMB
ATOM   4374  C1  CHL1   16     -67.739  62.413  15.664  1.00  0.00      MEMB
ATOM   4375  H1A CHL1   16     -67.528  63.408  15.216  1.00  0.00      MEMB
ATOM   4376  H1B CHL1   16     -68.797  62.376  15.999  1.00  0.00      MEMB
ATOM   4377  C2  CHL1   16     -66.730  62.248  16.793  1.00  0.00      MEMB
ATOM   4378  H2A CHL1   16     -66.840  62.957  17.641  1.00  0.00      MEMB
ATOM   4379  H2B CHL1   16     -65.699  62.315  16.385  1.00  0.00      MEMB
ATOM   4380  C20 CHL1   16     -70.780  62.069   8.258  1.00  0.00      MEMB
ATOM   4381  H20 CHL1   16     -70.118  61.344   7.738  1.00  0.00      MEMB
ATOM   4382  C21 CHL1   16     -70.291  63.511   8.286  1.00  0.00      MEMB
ATOM   4383 H21A CHL1   16     -69.935  63.950   7.329  1.00  0.00      MEMB
ATOM   4384 H21B CHL1   16     -69.391  63.534   8.937  1.00  0.00      MEMB
ATOM   4385 H21C CHL1   16     -71.033  64.213   8.723  1.00  0.00      MEMB
ATOM   4386  C22 CHL1   16     -72.049  62.006   7.390  1.00  0.00      MEMB
ATOM   4387 H22A CHL1   16     -72.310  60.936   7.247  1.00  0.00      MEMB
ATOM   4388 H22B CHL1   16     -72.900  62.515   7.892  1.00  0.00      MEMB
ATOM   4389  C23 CHL1   16     -71.887  62.670   6.069  1.00  0.00      MEMB
ATOM   4390 H23A CHL1   16     -71.897  63.781   6.095  1.00  0.00      MEMB
ATOM   4391 H23B CHL1   16     -70.926  62.330   5.627  1.00  0.00      MEMB
ATOM   4392  C24 CHL1   16     -73.086  62.286   5.124  1.00  0.00      MEMB
ATOM   4393 H24A CHL1   16     -73.163  61.178   5.098  1.00  0.00      MEMB
ATOM   4394 H24B CHL1   16     -74.013  62.769   5.500  1.00  0.00      MEMB
ATOM   4395  C25 CHL1   16     -73.007  62.873   3.735  1.00  0.00      MEMB
ATOM   4396  H25 CHL1   16     -72.810  63.941   3.972  1.00  0.00      MEMB
ATOM   4397  C26 CHL1   16     -71.790  62.323   2.999  1.00  0.00      MEMB
ATOM   4398 H26A CHL1   16     -71.613  62.800   2.012  1.00  0.00      MEMB
ATOM   4399 H26B CHL1   16     -70.811  62.433   3.513  1.00  0.00      MEMB
ATOM   4400 H26C CHL1   16     -72.010  61.284   2.672  1.00  0.00      MEMB
ATOM   4401  C27 CHL1   16     -74.337  62.657   2.939  1.00  0.00      MEMB
ATOM   4402 H27A CHL1   16     -74.286  62.822   1.842  1.00  0.00      MEMB
ATOM   4403 H27B CHL1   16     -74.757  61.647   3.135  1.00  0.00      MEMB
ATOM   4404 H27C CHL1   16     -75.120  63.305   3.387  1.00  0.00      MEMB
ATOM   4405  C3  CHL1   17     -15.370 -53.326  17.364  1.00  0.00      MEMB
ATOM   4406  H3  CHL1   17     -16.014 -52.462  17.634  1.00  0.00      MEMB
ATOM   4407  O3  CHL1   17     -15.145 -54.000  18.636  1.00  0.00      MEMB
ATOM   4408  H3' CHL1   17     -16.052 -54.171  18.899  1.00  0.00      MEMB
ATOM   4409  C4  CHL1   17     -16.160 -54.299  16.445  1.00  0.00      MEMB
ATOM   4410  H4A CHL1   17     -15.628 -55.272  16.377  1.00  0.00      MEMB
ATOM   4411  H4B CHL1   17     -17.062 -54.661  16.983  1.00  0.00      MEMB
ATOM   4412  C5  CHL1   17     -16.458 -53.712  15.015  1.00  0.00      MEMB
ATOM   4413  C6  CHL1   17     -17.631 -53.655  14.427  1.00  0.00      MEMB
ATOM   4414  H6  CHL1   17     -18.553 -54.042  14.886  1.00  0.00      MEMB
ATOM   4415  C7  CHL1   17     -17.929 -53.168  13.031  1.00  0.00      MEMB
ATOM   4416  H7A CHL1   17     -18.550 -53.911  12.487  1.00  0.00      MEMB
ATOM   4417  H7B CHL1   17     -18.479 -52.203  13.060  1.00  0.00      MEMB
ATOM   4418  C8  CHL1   17     -16.633 -52.822  12.256  1.00  0.00      MEMB
ATOM   4419  H8  CHL1   17     -16.172 -53.739  11.831  1.00  0.00      MEMB
ATOM   4420  C14 CHL1   17     -16.941 -51.904  11.116  1.00  0.00      MEMB
ATOM   4421  H14 CHL1   17     -17.470 -51.028  11.549  1.00  0.00      MEMB
ATOM   4422  C15 CHL1   17     -17.921 -52.513  10.070  1.00  0.00      MEMB
ATOM   4423 H15A CHL1   17     -17.834 -53.607   9.895  1.00  0.00      MEMB
ATOM   4424 H15B CHL1   17     -18.982 -52.365  10.363  1.00  0.00      MEMB
ATOM   4425  C16 CHL1   17     -17.644 -51.714   8.777  1.00  0.00      MEMB
ATOM   4426 H16A CHL1   17     -17.351 -52.476   8.023  1.00  0.00      MEMB
ATOM   4427 H16B CHL1   17     -18.631 -51.242   8.584  1.00  0.00      MEMB
ATOM   4428  C17 CHL1   17     -16.500 -50.701   9.097  1.00  0.00      MEMB
ATOM   4429  H17 CHL1   17     -16.935 -49.826   9.627  1.00  0.00      MEMB
ATOM   4430  C13 CHL1   17     -15.742 -51.362  10.257  1.00  0.00      MEMB
ATOM   4431  C18 CHL1   17     -14.993 -52.572   9.615  1.00  0.00      MEMB
ATOM   4432 H18A CHL1   17     -14.251 -52.134   8.914  1.00  0.00      MEMB
ATOM   4433 H18B CHL1   17     -14.519 -53.278  10.330  1.00  0.00      MEMB
ATOM   4434 H18C CHL1   17     -15.696 -53.210   9.037  1.00  0.00      MEMB
ATOM   4435  C12 CHL1   17     -14.752 -50.644  11.172  1.00  0.00      MEMB
ATOM   4436 H12A CHL1   17     -13.815 -50.366  10.643  1.00  0.00      MEMB
ATOM   4437 H12B CHL1   17     -15.263 -49.752  11.594  1.00  0.00      MEMB
ATOM   4438  C11 CHL1   17     -14.398 -51.503  12.403  1.00  0.00      MEMB
ATOM   4439 H11A CHL1   17     -13.797 -52.333  11.974  1.00  0.00      MEMB
ATOM   4440 H11B CHL1   17     -13.862 -50.889  13.157  1.00  0.00      MEMB
ATOM   4441  C9  CHL1   17     -15.575 -52.180  13.189  1.00  0.00      MEMB
ATOM   4442  H9  CHL1   17     -16.120 -51.310  13.614  1.00  0.00      MEMB
ATOM   4443  C10 CHL1   17     -15.185 -53.148  14.354  1.00  0.00      MEMB
ATOM   4444  C19 CHL1   17     -14.503 -54.420  13.798  1.00  0.00      MEMB
ATOM   4445 H19A CHL1   17     -13.683 -54.050  13.146  1.00  0.00      MEMB
ATOM   4446 H19B CHL1   17     -13.992 -54.968  14.618  1.00  0.00      MEMB
ATOM   4447 H19C CHL1   17     -15.119 -55.078  13.148  1.00  0.00      MEMB
ATOM   4448  C1  CHL1   17     -14.351 -52.277  15.343  1.00  0.00      MEMB
ATOM   4449  H1A CHL1   17     -13.345 -52.137  14.895  1.00  0.00      MEMB
ATOM   4450  H1B CHL1   17     -14.958 -51.366  15.530  1.00  0.00      MEMB
ATOM   4451  C2  CHL1   17     -14.068 -53.001  16.738  1.00  0.00      MEMB
ATOM   4452  H2A CHL1   17     -13.467 -52.361  17.420  1.00  0.00      MEMB
ATOM   4453  H2B CHL1   17     -13.491 -53.937  16.576  1.00  0.00      MEMB
ATOM   4454  C20 CHL1   17     -15.754 -50.113   7.793  1.00  0.00      MEMB
ATOM   4455  H20 CHL1   17     -15.272 -50.986   7.302  1.00  0.00      MEMB
ATOM   4456  C21 CHL1   17     -14.727 -49.024   8.113  1.00  0.00      MEMB
ATOM   4457 H21A CHL1   17     -13.976 -49.465   8.802  1.00  0.00      MEMB
ATOM   4458 H21B CHL1   17     -15.272 -48.127   8.477  1.00  0.00      MEMB
ATOM   4459 H21C CHL1   17     -14.228 -48.724   7.167  1.00  0.00      MEMB
ATOM   4460  C22 CHL1   17     -16.791 -49.641   6.771  1.00  0.00      MEMB
ATOM   4461 H22A CHL1   17     -17.476 -50.505   6.634  1.00  0.00      MEMB
ATOM   4462 H22B CHL1   17     -17.306 -48.738   7.164  1.00  0.00      MEMB
ATOM   4463  C23 CHL1   17     -16.399 -49.301   5.369  1.00  0.00      MEMB
ATOM   4464 H23A CHL1   17     -17.209 -48.805   4.793  1.00  0.00      MEMB
ATOM   4465 H23B CHL1   17     -15.590 -48.545   5.450  1.00  0.00      MEMB
ATOM   4466  C24 CHL1   17     -15.687 -50.444   4.579  1.00  0.00      MEMB
ATOM   4467 H24A CHL1   17     -14.674 -50.553   5.022  1.00  0.00      MEMB
ATOM   4468 H24B CHL1   17     -16.178 -51.437   4.662  1.00  0.00      MEMB
ATOM   4469  C25 CHL1   17     -15.312 -50.121   3.063  1.00  0.00      MEMB
ATOM   4470  H25 CHL1   17     -14.523 -49.340   3.114  1.00  0.00      MEMB
ATOM   4471  C26 CHL1   17     -14.660 -51.349   2.419  1.00  0.00      MEMB
ATOM   4472 H26A CHL1   17     -15.419 -52.161   2.402  1.00  0.00      MEMB
ATOM   4473 H26B CHL1   17     -14.234 -51.114   1.420  1.00  0.00      MEMB
ATOM   4474 H26C CHL1   17     -13.818 -51.738   3.030  1.00  0.00      MEMB
ATOM   4475  C27 CHL1   17     -16.502 -49.754   2.073  1.00  0.00      MEMB
ATOM   4476 H27A CHL1   17     -17.161 -49.031   2.600  1.00  0.00      MEMB
ATOM   4477 H27B CHL1   17     -15.967 -49.305   1.209  1.00  0.00      MEMB
ATOM   4478 H27C CHL1   17     -17.141 -50.611   1.770  1.00  0.00      MEMB
ATOM   4479  C3  CHL1   18      53.974 -56.486  17.257  1.00  0.00      MEMB
ATOM   4480  H3  CHL1   18      54.950 -56.733  16.786  1.00  0.00      MEMB
ATOM   4481  O3  CHL1   18      54.097 -56.334  18.743  1.00  0.00      MEMB
ATOM   4482  H3' CHL1   18      54.940 -56.712  19.002  1.00  0.00      MEMB
ATOM   4483  C4  CHL1   18      53.411 -55.140  16.686  1.00  0.00      MEMB
ATOM   4484  H4A CHL1   18      52.451 -54.860  17.170  1.00  0.00      MEMB
ATOM   4485  H4B CHL1   18      54.207 -54.405  16.933  1.00  0.00      MEMB
ATOM   4486  C5  CHL1   18      53.291 -55.236  15.210  1.00  0.00      MEMB
ATOM   4487  C6  CHL1   18      53.907 -54.302  14.472  1.00  0.00      MEMB
ATOM   4488  H6  CHL1   18      54.607 -53.591  14.936  1.00  0.00      MEMB
ATOM   4489  C7  CHL1   18      53.882 -54.282  12.999  1.00  0.00      MEMB
ATOM   4490  H7A CHL1   18      53.838 -53.241  12.611  1.00  0.00      MEMB
ATOM   4491  H7B CHL1   18      54.902 -54.644  12.752  1.00  0.00      MEMB
ATOM   4492  C8  CHL1   18      52.737 -55.205  12.400  1.00  0.00      MEMB
ATOM   4493  H8  CHL1   18      51.767 -54.663  12.407  1.00  0.00      MEMB
ATOM   4494  C14 CHL1   18      53.095 -55.402  10.932  1.00  0.00      MEMB
ATOM   4495  H14 CHL1   18      53.983 -56.068  10.887  1.00  0.00      MEMB
ATOM   4496  C15 CHL1   18      53.443 -54.251  10.064  1.00  0.00      MEMB
ATOM   4497 H15A CHL1   18      52.807 -53.364  10.274  1.00  0.00      MEMB
ATOM   4498 H15B CHL1   18      54.503 -53.951  10.207  1.00  0.00      MEMB
ATOM   4499  C16 CHL1   18      53.174 -54.779   8.684  1.00  0.00      MEMB
ATOM   4500 H16A CHL1   18      52.398 -54.145   8.204  1.00  0.00      MEMB
ATOM   4501 H16B CHL1   18      54.070 -54.845   8.031  1.00  0.00      MEMB
ATOM   4502  C17 CHL1   18      52.573 -56.225   8.761  1.00  0.00      MEMB
ATOM   4503  H17 CHL1   18      53.406 -56.961   8.769  1.00  0.00      MEMB
ATOM   4504  C13 CHL1   18      52.017 -56.230  10.190  1.00  0.00      MEMB
ATOM   4505  C18 CHL1   18      50.628 -55.476  10.214  1.00  0.00      MEMB
ATOM   4506 H18A CHL1   18      50.160 -55.409  11.219  1.00  0.00      MEMB
ATOM   4507 H18B CHL1   18      50.774 -54.395  10.004  1.00  0.00      MEMB
ATOM   4508 H18C CHL1   18      49.866 -55.924   9.541  1.00  0.00      MEMB
ATOM   4509  C12 CHL1   18      51.862 -57.648  10.836  1.00  0.00      MEMB
ATOM   4510 H12A CHL1   18      50.976 -58.205  10.463  1.00  0.00      MEMB
ATOM   4511 H12B CHL1   18      52.738 -58.318  10.701  1.00  0.00      MEMB
ATOM   4512  C11 CHL1   18      51.576 -57.514  12.346  1.00  0.00      MEMB
ATOM   4513 H11A CHL1   18      50.492 -57.311  12.477  1.00  0.00      MEMB
ATOM   4514 H11B CHL1   18      51.686 -58.466  12.908  1.00  0.00      MEMB
ATOM   4515  C9  CHL1   18      52.636 -56.490  13.050  1.00  0.00      MEMB
ATOM   4516  H9  CHL1   18      53.613 -56.960  12.804  1.00  0.00      MEMB
ATOM   4517  C10 CHL1   18      52.496 -56.437  14.666  1.00  0.00      MEMB
ATOM   4518  C19 CHL1   18      51.024 -56.201  14.935  1.00  0.00      MEMB
ATOM   4519 H19A CHL1   18      50.438 -57.144  14.888  1.00  0.00      MEMB
ATOM   4520 H19B CHL1   18      50.772 -55.832  15.952  1.00  0.00      MEMB
ATOM   4521 H19C CHL1   18      50.616 -55.564  14.122  1.00  0.00      MEMB
ATOM   4522  C1  CHL1   18      52.945 -57.737  15.380  1.00  0.00      MEMB
ATOM   4523  H1A CHL1   18      52.240 -58.529  15.050  1.00  0.00      MEMB
ATOM   4524  H1B CHL1   18      53.985 -57.930  15.039  1.00  0.00      MEMB
ATOM   4525  C2  CHL1   18      53.051 -57.672  16.912  1.00  0.00      MEMB
ATOM   4526  H2A CHL1   18      53.504 -58.622  17.267  1.00  0.00      MEMB
ATOM   4527  H2B CHL1   18      52.075 -57.432  17.385  1.00  0.00      MEMB
ATOM   4528  C20 CHL1   18      51.664 -56.616   7.562  1.00  0.00      MEMB
ATOM   4529  H20 CHL1   18      50.796 -55.922   7.566  1.00  0.00      MEMB
ATOM   4530  C21 CHL1   18      51.123 -58.083   7.659  1.00  0.00      MEMB
ATOM   4531 H21A CHL1   18      51.862 -58.622   8.290  1.00  0.00      MEMB
ATOM   4532 H21B CHL1   18      51.039 -58.527   6.644  1.00  0.00      MEMB
ATOM   4533 H21C CHL1   18      50.166 -58.082   8.223  1.00  0.00      MEMB
ATOM   4534  C22 CHL1   18      52.366 -56.384   6.229  1.00  0.00      MEMB
ATOM   4535 H22A CHL1   18      52.848 -55.385   6.172  1.00  0.00      MEMB
ATOM   4536 H22B CHL1   18      53.115 -57.200   6.153  1.00  0.00      MEMB
ATOM   4537  C23 CHL1   18      51.474 -56.605   5.074  1.00  0.00      MEMB
ATOM   4538 H23A CHL1   18      51.953 -56.330   4.110  1.00  0.00      MEMB
ATOM   4539 H23B CHL1   18      51.161 -57.671   5.058  1.00  0.00      MEMB
ATOM   4540  C24 CHL1   18      50.095 -55.828   5.059  1.00  0.00      MEMB
ATOM   4541 H24A CHL1   18      49.502 -55.993   5.983  1.00  0.00      MEMB
ATOM   4542 H24B CHL1   18      50.342 -54.747   4.989  1.00  0.00      MEMB
ATOM   4543  C25 CHL1   18      49.252 -56.122   3.762  1.00  0.00      MEMB
ATOM   4544  H25 CHL1   18      48.267 -55.732   4.096  1.00  0.00      MEMB
ATOM   4545  C26 CHL1   18      49.598 -55.400   2.419  1.00  0.00      MEMB
ATOM   4546 H26A CHL1   18      49.603 -54.327   2.708  1.00  0.00      MEMB
ATOM   4547 H26B CHL1   18      50.572 -55.670   1.958  1.00  0.00      MEMB
ATOM   4548 H26C CHL1   18      48.738 -55.498   1.722  1.00  0.00      MEMB
ATOM   4549  C27 CHL1   18      49.126 -57.557   3.351  1.00  0.00      MEMB
ATOM   4550 H27A CHL1   18      49.212 -58.135   4.297  1.00  0.00      MEMB
ATOM   4551 H27B CHL1   18      48.220 -57.815   2.763  1.00  0.00      MEMB
ATOM   4552 H27C CHL1   18      49.978 -57.761   2.667  1.00  0.00      MEMB
ATOM   4553  C3  CHL1   19     -53.246 -50.609  17.301  1.00  0.00      MEMB
ATOM   4554  H3  CHL1   19     -52.395 -51.141  16.825  1.00  0.00      MEMB
ATOM   4555  O3  CHL1   19     -53.159 -50.693  18.699  1.00  0.00      MEMB
ATOM   4556  H3' CHL1   19     -52.251 -50.502  18.946  1.00  0.00      MEMB
ATOM   4557  C4  CHL1   19     -53.213 -49.241  16.797  1.00  0.00      MEMB
ATOM   4558  H4A CHL1   19     -54.099 -48.641  17.099  1.00  0.00      MEMB
ATOM   4559  H4B CHL1   19     -52.377 -48.623  17.188  1.00  0.00      MEMB
ATOM   4560  C5  CHL1   19     -53.220 -49.253  15.334  1.00  0.00      MEMB
ATOM   4561  C6  CHL1   19     -52.145 -48.875  14.624  1.00  0.00      MEMB
ATOM   4562  H6  CHL1   19     -51.239 -48.625  15.195  1.00  0.00      MEMB
ATOM   4563  C7  CHL1   19     -52.001 -48.890  13.221  1.00  0.00      MEMB
ATOM   4564  H7A CHL1   19     -51.578 -47.906  12.927  1.00  0.00      MEMB
ATOM   4565  H7B CHL1   19     -51.286 -49.716  13.016  1.00  0.00      MEMB
ATOM   4566  C8  CHL1   19     -53.318 -49.109  12.475  1.00  0.00      MEMB
ATOM   4567  H8  CHL1   19     -53.820 -48.130  12.325  1.00  0.00      MEMB
ATOM   4568  C14 CHL1   19     -53.028 -49.542  11.099  1.00  0.00      MEMB
ATOM   4569  H14 CHL1   19     -52.597 -50.562  11.191  1.00  0.00      MEMB
ATOM   4570  C15 CHL1   19     -52.085 -48.772  10.214  1.00  0.00      MEMB
ATOM   4571 H15A CHL1   19     -52.259 -47.690  10.393  1.00  0.00      MEMB
ATOM   4572 H15B CHL1   19     -51.037 -49.071  10.430  1.00  0.00      MEMB
ATOM   4573  C16 CHL1   19     -52.517 -49.052   8.754  1.00  0.00      MEMB
ATOM   4574 H16A CHL1   19     -52.740 -48.065   8.296  1.00  0.00      MEMB
ATOM   4575 H16B CHL1   19     -51.750 -49.624   8.189  1.00  0.00      MEMB
ATOM   4576  C17 CHL1   19     -53.771 -49.926   8.754  1.00  0.00      MEMB
ATOM   4577  H17 CHL1   19     -53.553 -51.014   8.702  1.00  0.00      MEMB
ATOM   4578  C13 CHL1   19     -54.269 -49.717  10.164  1.00  0.00      MEMB
ATOM   4579  C18 CHL1   19     -55.100 -48.410  10.149  1.00  0.00      MEMB
ATOM   4580 H18A CHL1   19     -54.440 -47.596   9.781  1.00  0.00      MEMB
ATOM   4581 H18B CHL1   19     -55.971 -48.511   9.467  1.00  0.00      MEMB
ATOM   4582 H18C CHL1   19     -55.543 -48.162  11.137  1.00  0.00      MEMB
ATOM   4583  C12 CHL1   19     -55.098 -50.840  10.817  1.00  0.00      MEMB
ATOM   4584 H12A CHL1   19     -56.074 -51.105  10.358  1.00  0.00      MEMB
ATOM   4585 H12B CHL1   19     -54.417 -51.717  10.859  1.00  0.00      MEMB
ATOM   4586  C11 CHL1   19     -55.463 -50.483  12.286  1.00  0.00      MEMB
ATOM   4587 H11A CHL1   19     -56.181 -49.637  12.334  1.00  0.00      MEMB
ATOM   4588 H11B CHL1   19     -55.938 -51.347  12.796  1.00  0.00      MEMB
ATOM   4589  C9  CHL1   19     -54.168 -50.137  13.160  1.00  0.00      MEMB
ATOM   4590  H9  CHL1   19     -53.569 -51.072  13.154  1.00  0.00      MEMB
ATOM   4591  C10 CHL1   19     -54.426 -49.908  14.726  1.00  0.00      MEMB
ATOM   4592  C19 CHL1   19     -55.604 -48.992  14.905  1.00  0.00      MEMB
ATOM   4593 H19A CHL1   19     -55.821 -48.714  15.959  1.00  0.00      MEMB
ATOM   4594 H19B CHL1   19     -55.445 -47.996  14.438  1.00  0.00      MEMB
ATOM   4595 H19C CHL1   19     -56.463 -49.512  14.431  1.00  0.00      MEMB
ATOM   4596  C1  CHL1   19     -54.631 -51.295  15.403  1.00  0.00      MEMB
ATOM   4597  H1A CHL1   19     -55.659 -51.530  15.053  1.00  0.00      MEMB
ATOM   4598  H1B CHL1   19     -53.862 -52.030  15.081  1.00  0.00      MEMB
ATOM   4599  C2  CHL1   19     -54.532 -51.254  16.888  1.00  0.00      MEMB
ATOM   4600  H2A CHL1   19     -54.520 -52.270  17.338  1.00  0.00      MEMB
ATOM   4601  H2B CHL1   19     -55.435 -50.731  17.271  1.00  0.00      MEMB
ATOM   4602  C20 CHL1   19     -54.744 -49.720   7.525  1.00  0.00      MEMB
ATOM   4603  H20 CHL1   19     -55.053 -48.656   7.440  1.00  0.00      MEMB
ATOM   4604  C21 CHL1   19     -56.002 -50.499   7.734  1.00  0.00      MEMB
ATOM   4605 H21A CHL1   19     -55.806 -51.523   8.117  1.00  0.00      MEMB
ATOM   4606 H21B CHL1   19     -56.601 -50.666   6.814  1.00  0.00      MEMB
ATOM   4607 H21C CHL1   19     -56.643 -50.062   8.530  1.00  0.00      MEMB
ATOM   4608  C22 CHL1   19     -53.953 -50.025   6.209  1.00  0.00      MEMB
ATOM   4609 H22A CHL1   19     -53.096 -49.324   6.116  1.00  0.00      MEMB
ATOM   4610 H22B CHL1   19     -53.641 -51.092   6.214  1.00  0.00      MEMB
ATOM   4611  C23 CHL1   19     -54.834 -49.767   4.977  1.00  0.00      MEMB
ATOM   4612 H23A CHL1   19     -55.541 -50.618   4.870  1.00  0.00      MEMB
ATOM   4613 H23B CHL1   19     -55.357 -48.788   5.014  1.00  0.00      MEMB
ATOM   4614  C24 CHL1   19     -53.903 -49.870   3.712  1.00  0.00      MEMB
ATOM   4615 H24A CHL1   19     -53.325 -48.930   3.577  1.00  0.00      MEMB
ATOM   4616 H24B CHL1   19     -53.209 -50.715   3.908  1.00  0.00      MEMB
ATOM   4617  C25 CHL1   19     -54.665 -50.235   2.408  1.00  0.00      MEMB
ATOM   4618  H25 CHL1   19     -55.316 -51.117   2.588  1.00  0.00      MEMB
ATOM   4619  C26 CHL1   19     -55.613 -49.155   1.991  1.00  0.00      MEMB
ATOM   4620 H26A CHL1   19     -56.373 -49.002   2.787  1.00  0.00      MEMB
ATOM   4621 H26B CHL1   19     -55.114 -48.183   1.785  1.00  0.00      MEMB
ATOM   4622 H26C CHL1   19     -56.207 -49.454   1.101  1.00  0.00      MEMB
ATOM   4623  C27 CHL1   19     -53.729 -50.699   1.237  1.00  0.00      MEMB
ATOM   4624 H27A CHL1   19     -53.095 -51.566   1.520  1.00  0.00      MEMB
ATOM   4625 H27B CHL1   19     -54.361 -51.154   0.445  1.00  0.00      MEMB
ATOM   4626 H27C CHL1   19     -53.153 -49.847   0.814  1.00  0.00      MEMB
ATOM   4627  C3  CHL1   20      62.266 -56.624  17.302  1.00  0.00      MEMB
ATOM   4628  H3  CHL1   20      62.818 -57.468  16.836  1.00  0.00      MEMB
ATOM   4629  O3  CHL1   20      62.165 -56.748  18.698  1.00  0.00      MEMB
ATOM   4630  H3' CHL1   20      61.465 -57.379  18.881  1.00  0.00      MEMB
ATOM   4631  C4  CHL1   20      63.183 -55.471  16.821  1.00  0.00      MEMB
ATOM   4632  H4A CHL1   20      62.769 -54.525  17.231  1.00  0.00      MEMB
ATOM   4633  H4B CHL1   20      64.184 -55.572  17.291  1.00  0.00      MEMB
ATOM   4634  C5  CHL1   20      63.182 -55.408  15.253  1.00  0.00      MEMB
ATOM   4635  C6  CHL1   20      64.363 -55.494  14.588  1.00  0.00      MEMB
ATOM   4636  H6  CHL1   20      65.286 -55.498  15.187  1.00  0.00      MEMB
ATOM   4637  C7  CHL1   20      64.449 -55.546  13.129  1.00  0.00      MEMB
ATOM   4638  H7A CHL1   20      65.237 -54.840  12.790  1.00  0.00      MEMB
ATOM   4639  H7B CHL1   20      64.725 -56.586  12.852  1.00  0.00      MEMB
ATOM   4640  C8  CHL1   20      63.154 -55.155  12.353  1.00  0.00      MEMB
ATOM   4641  H8  CHL1   20      63.156 -54.051  12.478  1.00  0.00      MEMB
ATOM   4642  C14 CHL1   20      63.311 -55.614  10.870  1.00  0.00      MEMB
ATOM   4643  H14 CHL1   20      63.457 -56.714  10.806  1.00  0.00      MEMB
ATOM   4644  C15 CHL1   20      64.525 -55.190  10.023  1.00  0.00      MEMB
ATOM   4645 H15A CHL1   20      64.750 -54.131  10.273  1.00  0.00      MEMB
ATOM   4646 H15B CHL1   20      65.300 -55.962  10.215  1.00  0.00      MEMB
ATOM   4647  C16 CHL1   20      64.007 -55.303   8.650  1.00  0.00      MEMB
ATOM   4648 H16A CHL1   20      64.210 -54.338   8.138  1.00  0.00      MEMB
ATOM   4649 H16B CHL1   20      64.540 -56.134   8.139  1.00  0.00      MEMB
ATOM   4650  C17 CHL1   20      62.502 -55.531   8.701  1.00  0.00      MEMB
ATOM   4651  H17 CHL1   20      62.353 -56.632   8.710  1.00  0.00      MEMB
ATOM   4652  C13 CHL1   20      62.052 -55.156  10.129  1.00  0.00      MEMB
ATOM   4653  C18 CHL1   20      61.952 -53.612  10.191  1.00  0.00      MEMB
ATOM   4654 H18A CHL1   20      62.886 -53.031  10.033  1.00  0.00      MEMB
ATOM   4655 H18B CHL1   20      61.270 -53.189   9.423  1.00  0.00      MEMB
ATOM   4656 H18C CHL1   20      61.526 -53.228  11.143  1.00  0.00      MEMB
ATOM   4657  C12 CHL1   20      60.825 -55.841  10.635  1.00  0.00      MEMB
ATOM   4658 H12A CHL1   20      59.873 -55.595  10.116  1.00  0.00      MEMB
ATOM   4659 H12B CHL1   20      60.971 -56.924  10.433  1.00  0.00      MEMB
ATOM   4660  C11 CHL1   20      60.657 -55.591  12.146  1.00  0.00      MEMB
ATOM   4661 H11A CHL1   20      60.291 -54.553  12.295  1.00  0.00      MEMB
ATOM   4662 H11B CHL1   20      59.968 -56.337  12.597  1.00  0.00      MEMB
ATOM   4663  C9  CHL1   20      61.949 -55.852  12.963  1.00  0.00      MEMB
ATOM   4664  H9  CHL1   20      62.064 -56.957  12.990  1.00  0.00      MEMB
ATOM   4665  C10 CHL1   20      61.778 -55.492  14.541  1.00  0.00      MEMB
ATOM   4666  C19 CHL1   20      61.134 -54.131  14.714  1.00  0.00      MEMB
ATOM   4667 H19A CHL1   20      61.044 -53.877  15.792  1.00  0.00      MEMB
ATOM   4668 H19B CHL1   20      61.756 -53.420  14.129  1.00  0.00      MEMB
ATOM   4669 H19C CHL1   20      60.156 -54.079  14.190  1.00  0.00      MEMB
ATOM   4670  C1  CHL1   20      60.817 -56.570  15.247  1.00  0.00      MEMB
ATOM   4671  H1A CHL1   20      59.834 -56.389  14.763  1.00  0.00      MEMB
ATOM   4672  H1B CHL1   20      60.998 -57.630  14.968  1.00  0.00      MEMB
ATOM   4673  C2  CHL1   20      60.791 -56.504  16.781  1.00  0.00      MEMB
ATOM   4674  H2A CHL1   20      60.139 -57.325  17.150  1.00  0.00      MEMB
ATOM   4675  H2B CHL1   20      60.411 -55.589  17.284  1.00  0.00      MEMB
ATOM   4676  C20 CHL1   20      61.672 -54.904   7.520  1.00  0.00      MEMB
ATOM   4677  H20 CHL1   20      61.920 -53.821   7.532  1.00  0.00      MEMB
ATOM   4678  C21 CHL1   20      60.202 -55.143   7.528  1.00  0.00      MEMB
ATOM   4679 H21A CHL1   20      59.668 -55.061   6.557  1.00  0.00      MEMB
ATOM   4680 H21B CHL1   20      59.636 -54.542   8.272  1.00  0.00      MEMB
ATOM   4681 H21C CHL1   20      59.989 -56.181   7.861  1.00  0.00      MEMB
ATOM   4682  C22 CHL1   20      62.114 -55.478   6.252  1.00  0.00      MEMB
ATOM   4683 H22A CHL1   20      63.217 -55.599   6.299  1.00  0.00      MEMB
ATOM   4684 H22B CHL1   20      61.718 -56.514   6.180  1.00  0.00      MEMB
ATOM   4685  C23 CHL1   20      61.789 -54.795   4.913  1.00  0.00      MEMB
ATOM   4686 H23A CHL1   20      60.691 -54.747   4.749  1.00  0.00      MEMB
ATOM   4687 H23B CHL1   20      62.192 -53.774   5.085  1.00  0.00      MEMB
ATOM   4688  C24 CHL1   20      62.524 -55.486   3.712  1.00  0.00      MEMB
ATOM   4689 H24A CHL1   20      63.629 -55.597   3.730  1.00  0.00      MEMB
ATOM   4690 H24B CHL1   20      62.122 -56.521   3.690  1.00  0.00      MEMB
ATOM   4691  C25 CHL1   20      62.081 -54.892   2.338  1.00  0.00      MEMB
ATOM   4692  H25 CHL1   20      60.982 -54.942   2.180  1.00  0.00      MEMB
ATOM   4693  C26 CHL1   20      62.651 -53.556   2.141  1.00  0.00      MEMB
ATOM   4694 H26A CHL1   20      63.726 -53.423   2.384  1.00  0.00      MEMB
ATOM   4695 H26B CHL1   20      62.527 -53.206   1.094  1.00  0.00      MEMB
ATOM   4696 H26C CHL1   20      62.166 -52.795   2.790  1.00  0.00      MEMB
ATOM   4697  C27 CHL1   20      62.697 -55.823   1.232  1.00  0.00      MEMB
ATOM   4698 H27A CHL1   20      63.784 -55.599   1.173  1.00  0.00      MEMB
ATOM   4699 H27B CHL1   20      62.437 -56.890   1.399  1.00  0.00      MEMB
ATOM   4700 H27C CHL1   20      62.349 -55.556   0.211  1.00  0.00      MEMB
ATOM   4701  C3  CHL1   21      80.505 -51.528  17.305  1.00  0.00      MEMB
ATOM   4702  H3  CHL1   21      80.881 -50.601  16.821  1.00  0.00      MEMB
ATOM   4703  O3  CHL1   21      80.864 -51.452  18.695  1.00  0.00      MEMB
ATOM   4704  H3' CHL1   21      80.524 -52.196  19.197  1.00  0.00      MEMB
ATOM   4705  C4  CHL1   21      78.992 -51.555  17.152  1.00  0.00      MEMB
ATOM   4706  H4A CHL1   21      78.616 -52.492  17.617  1.00  0.00      MEMB
ATOM   4707  H4B CHL1   21      78.483 -50.714  17.670  1.00  0.00      MEMB
ATOM   4708  C5  CHL1   21      78.578 -51.663  15.680  1.00  0.00      MEMB
ATOM   4709  C6  CHL1   21      77.744 -50.789  15.183  1.00  0.00      MEMB
ATOM   4710  H6  CHL1   21      77.207 -50.058  15.805  1.00  0.00      MEMB
ATOM   4711  C7  CHL1   21      77.244 -50.868  13.810  1.00  0.00      MEMB
ATOM   4712  H7A CHL1   21      76.135 -50.796  13.827  1.00  0.00      MEMB
ATOM   4713  H7B CHL1   21      77.704 -50.037  13.233  1.00  0.00      MEMB
ATOM   4714  C8  CHL1   21      77.577 -52.209  13.060  1.00  0.00      MEMB
ATOM   4715  H8  CHL1   21      76.934 -53.017  13.470  1.00  0.00      MEMB
ATOM   4716  C14 CHL1   21      77.479 -52.130  11.587  1.00  0.00      MEMB
ATOM   4717  H14 CHL1   21      78.275 -51.413  11.293  1.00  0.00      MEMB
ATOM   4718  C15 CHL1   21      76.107 -51.780  11.027  1.00  0.00      MEMB
ATOM   4719 H15A CHL1   21      75.340 -52.306  11.635  1.00  0.00      MEMB
ATOM   4720 H15B CHL1   21      75.901 -50.701  11.195  1.00  0.00      MEMB
ATOM   4721  C16 CHL1   21      76.160 -52.274   9.538  1.00  0.00      MEMB
ATOM   4722 H16A CHL1   21      75.311 -52.944   9.283  1.00  0.00      MEMB
ATOM   4723 H16B CHL1   21      76.056 -51.285   9.043  1.00  0.00      MEMB
ATOM   4724  C17 CHL1   21      77.423 -52.948   9.368  1.00  0.00      MEMB
ATOM   4725  H17 CHL1   21      78.200 -52.201   9.100  1.00  0.00      MEMB
ATOM   4726  C13 CHL1   21      77.797 -53.405  10.835  1.00  0.00      MEMB
ATOM   4727  C18 CHL1   21      76.843 -54.560  11.311  1.00  0.00      MEMB
ATOM   4728 H18A CHL1   21      76.987 -55.483  10.711  1.00  0.00      MEMB
ATOM   4729 H18B CHL1   21      76.938 -54.740  12.403  1.00  0.00      MEMB
ATOM   4730 H18C CHL1   21      75.778 -54.265  11.192  1.00  0.00      MEMB
ATOM   4731  C12 CHL1   21      79.275 -53.660  11.076  1.00  0.00      MEMB
ATOM   4732 H12A CHL1   21      79.626 -54.628  10.658  1.00  0.00      MEMB
ATOM   4733 H12B CHL1   21      79.796 -52.907  10.447  1.00  0.00      MEMB
ATOM   4734  C11 CHL1   21      79.697 -53.748  12.503  1.00  0.00      MEMB
ATOM   4735 H11A CHL1   21      79.407 -54.775  12.815  1.00  0.00      MEMB
ATOM   4736 H11B CHL1   21      80.784 -53.666  12.719  1.00  0.00      MEMB
ATOM   4737  C9  CHL1   21      79.014 -52.627  13.396  1.00  0.00      MEMB
ATOM   4738  H9  CHL1   21      79.576 -51.680  13.246  1.00  0.00      MEMB
ATOM   4739  C10 CHL1   21      79.156 -52.900  14.946  1.00  0.00      MEMB
ATOM   4740  C19 CHL1   21      78.464 -54.307  15.289  1.00  0.00      MEMB
ATOM   4741 H19A CHL1   21      79.081 -55.149  14.910  1.00  0.00      MEMB
ATOM   4742 H19B CHL1   21      78.418 -54.444  16.391  1.00  0.00      MEMB
ATOM   4743 H19C CHL1   21      77.382 -54.316  15.039  1.00  0.00      MEMB
ATOM   4744  C1  CHL1   21      80.695 -52.899  15.254  1.00  0.00      MEMB
ATOM   4745  H1A CHL1   21      81.058 -53.828  14.763  1.00  0.00      MEMB
ATOM   4746  H1B CHL1   21      81.194 -52.054  14.735  1.00  0.00      MEMB
ATOM   4747  C2  CHL1   21      81.072 -52.817  16.736  1.00  0.00      MEMB
ATOM   4748  H2A CHL1   21      82.165 -52.662  16.862  1.00  0.00      MEMB
ATOM   4749  H2B CHL1   21      80.808 -53.773  17.237  1.00  0.00      MEMB
ATOM   4750  C20 CHL1   21      77.427 -53.977   8.254  1.00  0.00      MEMB
ATOM   4751  H20 CHL1   21      76.781 -54.782   8.665  1.00  0.00      MEMB
ATOM   4752  C21 CHL1   21      78.838 -54.452   7.977  1.00  0.00      MEMB
ATOM   4753 H21A CHL1   21      79.154 -55.094   8.827  1.00  0.00      MEMB
ATOM   4754 H21B CHL1   21      79.428 -53.552   7.702  1.00  0.00      MEMB
ATOM   4755 H21C CHL1   21      78.850 -55.140   7.105  1.00  0.00      MEMB
ATOM   4756  C22 CHL1   21      76.553 -53.538   7.039  1.00  0.00      MEMB
ATOM   4757 H22A CHL1   21      75.475 -53.492   7.307  1.00  0.00      MEMB
ATOM   4758 H22B CHL1   21      76.665 -52.476   6.731  1.00  0.00      MEMB
ATOM   4759  C23 CHL1   21      76.687 -54.508   5.847  1.00  0.00      MEMB
ATOM   4760 H23A CHL1   21      77.669 -54.405   5.338  1.00  0.00      MEMB
ATOM   4761 H23B CHL1   21      76.505 -55.504   6.304  1.00  0.00      MEMB
ATOM   4762  C24 CHL1   21      75.736 -54.252   4.698  1.00  0.00      MEMB
ATOM   4763 H24A CHL1   21      74.738 -54.094   5.160  1.00  0.00      MEMB
ATOM   4764 H24B CHL1   21      75.952 -53.346   4.092  1.00  0.00      MEMB
ATOM   4765  C25 CHL1   21      75.702 -55.479   3.737  1.00  0.00      MEMB
ATOM   4766  H25 CHL1   21      75.163 -56.351   4.166  1.00  0.00      MEMB
ATOM   4767  C26 CHL1   21      74.868 -55.131   2.477  1.00  0.00      MEMB
ATOM   4768 H26A CHL1   21      75.333 -54.327   1.868  1.00  0.00      MEMB
ATOM   4769 H26B CHL1   21      74.641 -56.064   1.918  1.00  0.00      MEMB
ATOM   4770 H26C CHL1   21      73.890 -54.739   2.830  1.00  0.00      MEMB
ATOM   4771  C27 CHL1   21      77.020 -55.869   3.161  1.00  0.00      MEMB
ATOM   4772 H27A CHL1   21      76.819 -56.625   2.372  1.00  0.00      MEMB
ATOM   4773 H27B CHL1   21      77.469 -54.971   2.684  1.00  0.00      MEMB
ATOM   4774 H27C CHL1   21      77.632 -56.370   3.941  1.00  0.00      MEMB
ATOM   4775  C3  CHL1   22     -70.914 -34.138  17.323  1.00  0.00      MEMB
ATOM   4776  H3  CHL1   22     -69.827 -34.317  17.180  1.00  0.00      MEMB
ATOM   4777  O3  CHL1   22     -71.247 -33.996  18.677  1.00  0.00      MEMB
ATOM   4778  H3' CHL1   22     -70.822 -34.763  19.068  1.00  0.00      MEMB
ATOM   4779  C4  CHL1   22     -71.243 -32.794  16.620  1.00  0.00      MEMB
ATOM   4780  H4A CHL1   22     -72.298 -32.574  16.890  1.00  0.00      MEMB
ATOM   4781  H4B CHL1   22     -70.778 -31.911  17.109  1.00  0.00      MEMB
ATOM   4782  C5  CHL1   22     -71.095 -32.860  15.142  1.00  0.00      MEMB
ATOM   4783  C6  CHL1   22     -70.287 -31.941  14.546  1.00  0.00      MEMB
ATOM   4784  H6  CHL1   22     -69.814 -31.114  15.097  1.00  0.00      MEMB
ATOM   4785  C7  CHL1   22     -70.117 -31.948  13.023  1.00  0.00      MEMB
ATOM   4786  H7A CHL1   22     -70.158 -30.897  12.663  1.00  0.00      MEMB
ATOM   4787  H7B CHL1   22     -69.120 -32.312  12.695  1.00  0.00      MEMB
ATOM   4788  C8  CHL1   22     -71.169 -32.828  12.314  1.00  0.00      MEMB
ATOM   4789  H8  CHL1   22     -72.104 -32.230  12.370  1.00  0.00      MEMB
ATOM   4790  C14 CHL1   22     -70.818 -32.981  10.861  1.00  0.00      MEMB
ATOM   4791  H14 CHL1   22     -69.870 -33.558  10.818  1.00  0.00      MEMB
ATOM   4792  C15 CHL1   22     -70.528 -31.706  10.132  1.00  0.00      MEMB
ATOM   4793 H15A CHL1   22     -71.329 -30.953  10.295  1.00  0.00      MEMB
ATOM   4794 H15B CHL1   22     -69.561 -31.211  10.364  1.00  0.00      MEMB
ATOM   4795  C16 CHL1   22     -70.475 -32.225   8.665  1.00  0.00      MEMB
ATOM   4796 H16A CHL1   22     -71.241 -31.613   8.142  1.00  0.00      MEMB
ATOM   4797 H16B CHL1   22     -69.530 -32.162   8.085  1.00  0.00      MEMB
ATOM   4798  C17 CHL1   22     -71.089 -33.717   8.532  1.00  0.00      MEMB
ATOM   4799  H17 CHL1   22     -70.265 -34.461   8.491  1.00  0.00      MEMB
ATOM   4800  C13 CHL1   22     -71.780 -33.860   9.973  1.00  0.00      MEMB
ATOM   4801  C18 CHL1   22     -73.151 -33.183   9.945  1.00  0.00      MEMB
ATOM   4802 H18A CHL1   22     -73.862 -33.725   9.284  1.00  0.00      MEMB
ATOM   4803 H18B CHL1   22     -73.703 -33.112  10.907  1.00  0.00      MEMB
ATOM   4804 H18C CHL1   22     -73.006 -32.134   9.606  1.00  0.00      MEMB
ATOM   4805  C12 CHL1   22     -71.852 -35.274  10.652  1.00  0.00      MEMB
ATOM   4806 H12A CHL1   22     -72.556 -35.945  10.115  1.00  0.00      MEMB
ATOM   4807 H12B CHL1   22     -70.838 -35.699  10.494  1.00  0.00      MEMB
ATOM   4808  C11 CHL1   22     -72.202 -35.232  12.150  1.00  0.00      MEMB
ATOM   4809 H11A CHL1   22     -73.258 -34.899  12.237  1.00  0.00      MEMB
ATOM   4810 H11B CHL1   22     -72.252 -36.207  12.681  1.00  0.00      MEMB
ATOM   4811  C9  CHL1   22     -71.348 -34.161  12.955  1.00  0.00      MEMB
ATOM   4812  H9  CHL1   22     -70.309 -34.555  12.975  1.00  0.00      MEMB
ATOM   4813  C10 CHL1   22     -71.827 -34.049  14.474  1.00  0.00      MEMB
ATOM   4814  C19 CHL1   22     -73.314 -33.769  14.429  1.00  0.00      MEMB
ATOM   4815 H19A CHL1   22     -73.656 -33.037  13.667  1.00  0.00      MEMB
ATOM   4816 H19B CHL1   22     -73.812 -34.741  14.227  1.00  0.00      MEMB
ATOM   4817 H19C CHL1   22     -73.720 -33.573  15.445  1.00  0.00      MEMB
ATOM   4818  C1  CHL1   22     -71.593 -35.362  15.152  1.00  0.00      MEMB
ATOM   4819  H1A CHL1   22     -72.086 -36.221  14.649  1.00  0.00      MEMB
ATOM   4820  H1B CHL1   22     -70.519 -35.562  14.952  1.00  0.00      MEMB
ATOM   4821  C2  CHL1   22     -71.682 -35.351  16.683  1.00  0.00      MEMB
ATOM   4822  H2A CHL1   22     -71.035 -36.158  17.087  1.00  0.00      MEMB
ATOM   4823  H2B CHL1   22     -72.750 -35.241  16.971  1.00  0.00      MEMB
ATOM   4824  C20 CHL1   22     -71.928 -33.903   7.194  1.00  0.00      MEMB
ATOM   4825  H20 CHL1   22     -72.663 -33.073   7.139  1.00  0.00      MEMB
ATOM   4826  C21 CHL1   22     -72.676 -35.238   7.126  1.00  0.00      MEMB
ATOM   4827 H21A CHL1   22     -72.679 -35.612   6.080  1.00  0.00      MEMB
ATOM   4828 H21B CHL1   22     -73.715 -35.013   7.449  1.00  0.00      MEMB
ATOM   4829 H21C CHL1   22     -72.271 -36.048   7.770  1.00  0.00      MEMB
ATOM   4830  C22 CHL1   22     -71.030 -33.716   5.984  1.00  0.00      MEMB
ATOM   4831 H22A CHL1   22     -70.240 -33.006   6.308  1.00  0.00      MEMB
ATOM   4832 H22B CHL1   22     -70.498 -34.684   5.868  1.00  0.00      MEMB
ATOM   4833  C23 CHL1   22     -71.601 -33.171   4.674  1.00  0.00      MEMB
ATOM   4834 H23A CHL1   22     -72.508 -33.773   4.451  1.00  0.00      MEMB
ATOM   4835 H23B CHL1   22     -71.984 -32.137   4.803  1.00  0.00      MEMB
ATOM   4836  C24 CHL1   22     -70.813 -33.481   3.393  1.00  0.00      MEMB
ATOM   4837 H24A CHL1   22     -69.772 -33.108   3.503  1.00  0.00      MEMB
ATOM   4838 H24B CHL1   22     -70.633 -34.578   3.410  1.00  0.00      MEMB
ATOM   4839  C25 CHL1   22     -71.506 -32.948   2.050  1.00  0.00      MEMB
ATOM   4840  H25 CHL1   22     -71.376 -31.848   1.971  1.00  0.00      MEMB
ATOM   4841  C26 CHL1   22     -70.683 -33.435   0.825  1.00  0.00      MEMB
ATOM   4842 H26A CHL1   22     -69.683 -32.951   0.811  1.00  0.00      MEMB
ATOM   4843 H26B CHL1   22     -70.691 -34.546   0.840  1.00  0.00      MEMB
ATOM   4844 H26C CHL1   22     -71.218 -33.089  -0.085  1.00  0.00      MEMB
ATOM   4845  C27 CHL1   22     -73.014 -33.304   1.898  1.00  0.00      MEMB
ATOM   4846 H27A CHL1   22     -73.488 -32.758   2.742  1.00  0.00      MEMB
ATOM   4847 H27B CHL1   22     -73.523 -32.900   0.997  1.00  0.00      MEMB
ATOM   4848 H27C CHL1   22     -73.266 -34.386   1.944  1.00  0.00      MEMB
ATOM   4849  C3  CHL1   23      34.332 -48.087  17.302  1.00  0.00      MEMB
ATOM   4850  H3  CHL1   23      34.182 -49.104  16.880  1.00  0.00      MEMB
ATOM   4851  O3  CHL1   23      34.510 -48.204  18.698  1.00  0.00      MEMB
ATOM   4852  H3' CHL1   23      33.617 -48.375  19.005  1.00  0.00      MEMB
ATOM   4853  C4  CHL1   23      35.743 -47.604  16.789  1.00  0.00      MEMB
ATOM   4854  H4A CHL1   23      36.001 -46.633  17.265  1.00  0.00      MEMB
ATOM   4855  H4B CHL1   23      36.483 -48.386  17.063  1.00  0.00      MEMB
ATOM   4856  C5  CHL1   23      35.786 -47.433  15.304  1.00  0.00      MEMB
ATOM   4857  C6  CHL1   23      36.760 -48.093  14.582  1.00  0.00      MEMB
ATOM   4858  H6  CHL1   23      37.449 -48.751  15.131  1.00  0.00      MEMB
ATOM   4859  C7  CHL1   23      36.759 -48.078  13.079  1.00  0.00      MEMB
ATOM   4860  H7A CHL1   23      37.763 -47.699  12.792  1.00  0.00      MEMB
ATOM   4861  H7B CHL1   23      36.523 -49.021  12.542  1.00  0.00      MEMB
ATOM   4862  C8  CHL1   23      35.820 -46.964  12.433  1.00  0.00      MEMB
ATOM   4863  H8  CHL1   23      36.315 -45.969  12.461  1.00  0.00      MEMB
ATOM   4864  C14 CHL1   23      35.698 -47.257  10.993  1.00  0.00      MEMB
ATOM   4865  H14 CHL1   23      35.241 -48.258  10.841  1.00  0.00      MEMB
ATOM   4866  C15 CHL1   23      37.008 -47.341  10.206  1.00  0.00      MEMB
ATOM   4867 H15A CHL1   23      37.532 -46.402  10.481  1.00  0.00      MEMB
ATOM   4868 H15B CHL1   23      37.619 -48.249  10.400  1.00  0.00      MEMB
ATOM   4869  C16 CHL1   23      36.474 -47.220   8.739  1.00  0.00      MEMB
ATOM   4870 H16A CHL1   23      37.055 -46.431   8.215  1.00  0.00      MEMB
ATOM   4871 H16B CHL1   23      36.723 -48.122   8.140  1.00  0.00      MEMB
ATOM   4872  C17 CHL1   23      34.940 -46.940   8.780  1.00  0.00      MEMB
ATOM   4873  H17 CHL1   23      34.574 -47.966   8.558  1.00  0.00      MEMB
ATOM   4874  C13 CHL1   23      34.779 -46.398  10.202  1.00  0.00      MEMB
ATOM   4875  C18 CHL1   23      35.302 -44.908  10.206  1.00  0.00      MEMB
ATOM   4876 H18A CHL1   23      36.234 -44.721   9.632  1.00  0.00      MEMB
ATOM   4877 H18B CHL1   23      34.423 -44.316   9.872  1.00  0.00      MEMB
ATOM   4878 H18C CHL1   23      35.527 -44.568  11.240  1.00  0.00      MEMB
ATOM   4879  C12 CHL1   23      33.450 -46.503  10.855  1.00  0.00      MEMB
ATOM   4880 H12A CHL1   23      32.728 -45.784  10.414  1.00  0.00      MEMB
ATOM   4881 H12B CHL1   23      33.081 -47.544  10.734  1.00  0.00      MEMB
ATOM   4882  C11 CHL1   23      33.504 -46.037  12.343  1.00  0.00      MEMB
ATOM   4883 H11A CHL1   23      33.893 -45.010  12.512  1.00  0.00      MEMB
ATOM   4884 H11B CHL1   23      32.502 -46.023  12.822  1.00  0.00      MEMB
ATOM   4885  C9  CHL1   23      34.400 -46.973  13.137  1.00  0.00      MEMB
ATOM   4886  H9  CHL1   23      33.980 -47.997  13.038  1.00  0.00      MEMB
ATOM   4887  C10 CHL1   23      34.602 -46.628  14.675  1.00  0.00      MEMB
ATOM   4888  C19 CHL1   23      34.917 -45.147  14.828  1.00  0.00      MEMB
ATOM   4889 H19A CHL1   23      35.826 -45.006  14.204  1.00  0.00      MEMB
ATOM   4890 H19B CHL1   23      33.997 -44.581  14.569  1.00  0.00      MEMB
ATOM   4891 H19C CHL1   23      35.124 -44.964  15.904  1.00  0.00      MEMB
ATOM   4892  C1  CHL1   23      33.189 -46.911  15.311  1.00  0.00      MEMB
ATOM   4893  H1A CHL1   23      32.504 -46.047  15.171  1.00  0.00      MEMB
ATOM   4894  H1B CHL1   23      32.851 -47.846  14.817  1.00  0.00      MEMB
ATOM   4895  C2  CHL1   23      33.080 -47.220  16.845  1.00  0.00      MEMB
ATOM   4896  H2A CHL1   23      32.124 -47.776  16.950  1.00  0.00      MEMB
ATOM   4897  H2B CHL1   23      33.011 -46.243  17.369  1.00  0.00      MEMB
ATOM   4898  C20 CHL1   23      34.416 -46.216   7.520  1.00  0.00      MEMB
ATOM   4899  H20 CHL1   23      34.788 -45.175   7.405  1.00  0.00      MEMB
ATOM   4900  C21 CHL1   23      32.920 -46.239   7.592  1.00  0.00      MEMB
ATOM   4901 H21A CHL1   23      32.533 -45.883   6.614  1.00  0.00      MEMB
ATOM   4902 H21B CHL1   23      32.501 -45.560   8.365  1.00  0.00      MEMB
ATOM   4903 H21C CHL1   23      32.595 -47.298   7.681  1.00  0.00      MEMB
ATOM   4904  C22 CHL1   23      35.046 -46.924   6.276  1.00  0.00      MEMB
ATOM   4905 H22A CHL1   23      36.157 -46.908   6.292  1.00  0.00      MEMB
ATOM   4906 H22B CHL1   23      34.781 -48.003   6.280  1.00  0.00      MEMB
ATOM   4907  C23 CHL1   23      34.688 -46.472   4.861  1.00  0.00      MEMB
ATOM   4908 H23A CHL1   23      35.294 -47.130   4.201  1.00  0.00      MEMB
ATOM   4909 H23B CHL1   23      33.599 -46.581   4.671  1.00  0.00      MEMB
ATOM   4910  C24 CHL1   23      35.032 -45.048   4.656  1.00  0.00      MEMB
ATOM   4911 H24A CHL1   23      34.292 -44.396   5.166  1.00  0.00      MEMB
ATOM   4912 H24B CHL1   23      35.984 -44.833   5.188  1.00  0.00      MEMB
ATOM   4913  C25 CHL1   23      35.185 -44.606   3.189  1.00  0.00      MEMB
ATOM   4914  H25 CHL1   23      35.458 -43.533   3.281  1.00  0.00      MEMB
ATOM   4915  C26 CHL1   23      36.274 -45.353   2.382  1.00  0.00      MEMB
ATOM   4916 H26A CHL1   23      36.022 -46.433   2.438  1.00  0.00      MEMB
ATOM   4917 H26B CHL1   23      36.342 -44.966   1.343  1.00  0.00      MEMB
ATOM   4918 H26C CHL1   23      37.196 -45.027   2.909  1.00  0.00      MEMB
ATOM   4919  C27 CHL1   23      33.818 -44.660   2.483  1.00  0.00      MEMB
ATOM   4920 H27A CHL1   23      33.349 -45.665   2.417  1.00  0.00      MEMB
ATOM   4921 H27B CHL1   23      33.138 -43.953   3.005  1.00  0.00      MEMB
ATOM   4922 H27C CHL1   23      33.829 -44.310   1.429  1.00  0.00      MEMB
ATOM   4923  C3  CHL1   24      28.771   9.668  17.343  1.00  0.00      MEMB
ATOM   4924  H3  CHL1   24      29.627  10.023  16.732  1.00  0.00      MEMB
ATOM   4925  O3  CHL1   24      29.069  10.095  18.657  1.00  0.00      MEMB
ATOM   4926  H3' CHL1   24      28.202  10.091  19.069  1.00  0.00      MEMB
ATOM   4927  C4  CHL1   24      27.496  10.403  16.923  1.00  0.00      MEMB
ATOM   4928  H4A CHL1   24      26.697  10.073  17.620  1.00  0.00      MEMB
ATOM   4929  H4B CHL1   24      27.735  11.488  16.962  1.00  0.00      MEMB
ATOM   4930  C5  CHL1   24      27.092  10.109  15.496  1.00  0.00      MEMB
ATOM   4931  C6  CHL1   24      26.879  11.068  14.588  1.00  0.00      MEMB
ATOM   4932  H6  CHL1   24      26.976  12.132  14.850  1.00  0.00      MEMB
ATOM   4933  C7  CHL1   24      26.664  10.802  13.187  1.00  0.00      MEMB
ATOM   4934  H7A CHL1   24      26.005  11.561  12.714  1.00  0.00      MEMB
ATOM   4935  H7B CHL1   24      27.656  10.883  12.692  1.00  0.00      MEMB
ATOM   4936  C8  CHL1   24      26.252   9.343  12.839  1.00  0.00      MEMB
ATOM   4937  H8  CHL1   24      25.186   9.227  13.131  1.00  0.00      MEMB
ATOM   4938  C14 CHL1   24      26.422   9.022  11.316  1.00  0.00      MEMB
ATOM   4939  H14 CHL1   24      27.489   9.162  11.042  1.00  0.00      MEMB
ATOM   4940  C15 CHL1   24      25.680   9.945  10.367  1.00  0.00      MEMB
ATOM   4941 H15A CHL1   24      24.705  10.120  10.869  1.00  0.00      MEMB
ATOM   4942 H15B CHL1   24      26.262  10.863  10.135  1.00  0.00      MEMB
ATOM   4943  C16 CHL1   24      25.364   9.043   9.105  1.00  0.00      MEMB
ATOM   4944 H16A CHL1   24      24.262   8.907   9.128  1.00  0.00      MEMB
ATOM   4945 H16B CHL1   24      25.725   9.528   8.173  1.00  0.00      MEMB
ATOM   4946  C17 CHL1   24      26.004   7.624   9.416  1.00  0.00      MEMB
ATOM   4947  H17 CHL1   24      27.061   7.706   9.084  1.00  0.00      MEMB
ATOM   4948  C13 CHL1   24      26.058   7.590  10.951  1.00  0.00      MEMB
ATOM   4949  C18 CHL1   24      24.664   7.290  11.385  1.00  0.00      MEMB
ATOM   4950 H18A CHL1   24      24.580   7.193  12.489  1.00  0.00      MEMB
ATOM   4951 H18B CHL1   24      23.830   7.934  11.033  1.00  0.00      MEMB
ATOM   4952 H18C CHL1   24      24.409   6.242  11.118  1.00  0.00      MEMB
ATOM   4953  C12 CHL1   24      27.118   6.680  11.643  1.00  0.00      MEMB
ATOM   4954 H12A CHL1   24      27.051   5.615  11.334  1.00  0.00      MEMB
ATOM   4955 H12B CHL1   24      28.044   7.168  11.271  1.00  0.00      MEMB
ATOM   4956  C11 CHL1   24      27.019   6.861  13.194  1.00  0.00      MEMB
ATOM   4957 H11A CHL1   24      26.002   6.443  13.350  1.00  0.00      MEMB
ATOM   4958 H11B CHL1   24      27.813   6.225  13.642  1.00  0.00      MEMB
ATOM   4959  C9  CHL1   24      27.179   8.345  13.609  1.00  0.00      MEMB
ATOM   4960  H9  CHL1   24      28.178   8.778  13.393  1.00  0.00      MEMB
ATOM   4961  C10 CHL1   24      27.181   8.640  15.138  1.00  0.00      MEMB
ATOM   4962  C19 CHL1   24      25.855   8.052  15.729  1.00  0.00      MEMB
ATOM   4963 H19A CHL1   24      25.812   7.985  16.837  1.00  0.00      MEMB
ATOM   4964 H19B CHL1   24      25.062   8.802  15.522  1.00  0.00      MEMB
ATOM   4965 H19C CHL1   24      25.477   7.089  15.326  1.00  0.00      MEMB
ATOM   4966  C1  CHL1   24      28.387   7.819  15.786  1.00  0.00      MEMB
ATOM   4967  H1A CHL1   24      28.251   6.740  15.560  1.00  0.00      MEMB
ATOM   4968  H1B CHL1   24      29.309   8.127  15.248  1.00  0.00      MEMB
ATOM   4969  C2  CHL1   24      28.606   8.183  17.235  1.00  0.00      MEMB
ATOM   4970  H2A CHL1   24      29.562   7.741  17.589  1.00  0.00      MEMB
ATOM   4971  H2B CHL1   24      27.785   7.868  17.914  1.00  0.00      MEMB
ATOM   4972  C20 CHL1   24      25.400   6.491   8.641  1.00  0.00      MEMB
ATOM   4973  H20 CHL1   24      24.326   6.445   8.924  1.00  0.00      MEMB
ATOM   4974  C21 CHL1   24      26.010   5.139   8.991  1.00  0.00      MEMB
ATOM   4975 H21A CHL1   24      27.105   5.029   8.838  1.00  0.00      MEMB
ATOM   4976 H21B CHL1   24      25.617   4.320   8.350  1.00  0.00      MEMB
ATOM   4977 H21C CHL1   24      25.732   4.957  10.051  1.00  0.00      MEMB
ATOM   4978  C22 CHL1   24      25.412   6.706   7.107  1.00  0.00      MEMB
ATOM   4979 H22A CHL1   24      24.986   7.712   6.903  1.00  0.00      MEMB
ATOM   4980 H22B CHL1   24      26.463   6.549   6.782  1.00  0.00      MEMB
ATOM   4981  C23 CHL1   24      24.622   5.813   6.191  1.00  0.00      MEMB
ATOM   4982 H23A CHL1   24      23.960   5.115   6.746  1.00  0.00      MEMB
ATOM   4983 H23B CHL1   24      23.994   6.406   5.492  1.00  0.00      MEMB
ATOM   4984  C24 CHL1   24      25.590   4.969   5.275  1.00  0.00      MEMB
ATOM   4985 H24A CHL1   24      26.106   5.633   4.548  1.00  0.00      MEMB
ATOM   4986 H24B CHL1   24      26.301   4.426   5.933  1.00  0.00      MEMB
ATOM   4987  C25 CHL1   24      24.867   3.877   4.409  1.00  0.00      MEMB
ATOM   4988  H25 CHL1   24      24.298   3.237   5.117  1.00  0.00      MEMB
ATOM   4989  C26 CHL1   24      23.953   4.507   3.297  1.00  0.00      MEMB
ATOM   4990 H26A CHL1   24      23.041   4.938   3.763  1.00  0.00      MEMB
ATOM   4991 H26B CHL1   24      24.418   5.296   2.667  1.00  0.00      MEMB
ATOM   4992 H26C CHL1   24      23.424   3.822   2.602  1.00  0.00      MEMB
ATOM   4993  C27 CHL1   24      25.846   2.913   3.879  1.00  0.00      MEMB
ATOM   4994 H27A CHL1   24      26.393   2.233   4.567  1.00  0.00      MEMB
ATOM   4995 H27B CHL1   24      25.377   2.306   3.075  1.00  0.00      MEMB
ATOM   4996 H27C CHL1   24      26.602   3.436   3.256  1.00  0.00      MEMB
ATOM   4997  C3  CHL1   25      48.687  31.852  17.349  1.00  0.00      MEMB
ATOM   4998  H3  CHL1   25      49.169  32.848  17.445  1.00  0.00      MEMB
ATOM   4999  O3  CHL1   25      48.320  31.431  18.651  1.00  0.00      MEMB
ATOM   5000  H3' CHL1   25      47.870  32.232  18.932  1.00  0.00      MEMB
ATOM   5001  C4  CHL1   25      47.307  32.021  16.645  1.00  0.00      MEMB
ATOM   5002  H4A CHL1   25      46.882  31.037  16.936  1.00  0.00      MEMB
ATOM   5003  H4B CHL1   25      46.686  32.809  17.122  1.00  0.00      MEMB
ATOM   5004  C5  CHL1   25      47.379  32.405  15.168  1.00  0.00      MEMB
ATOM   5005  C6  CHL1   25      46.788  33.490  14.698  1.00  0.00      MEMB
ATOM   5006  H6  CHL1   25      46.072  34.038  15.329  1.00  0.00      MEMB
ATOM   5007  C7  CHL1   25      46.937  33.892  13.274  1.00  0.00      MEMB
ATOM   5008  H7A CHL1   25      45.930  34.106  12.855  1.00  0.00      MEMB
ATOM   5009  H7B CHL1   25      47.551  34.805  13.122  1.00  0.00      MEMB
ATOM   5010  C8  CHL1   25      47.473  32.689  12.400  1.00  0.00      MEMB
ATOM   5011  H8  CHL1   25      46.730  31.869  12.302  1.00  0.00      MEMB
ATOM   5012  C14 CHL1   25      47.858  33.260  10.973  1.00  0.00      MEMB
ATOM   5013  H14 CHL1   25      48.682  33.995  11.094  1.00  0.00      MEMB
ATOM   5014  C15 CHL1   25      46.790  33.905  10.145  1.00  0.00      MEMB
ATOM   5015 H15A CHL1   25      45.884  33.296  10.351  1.00  0.00      MEMB
ATOM   5016 H15B CHL1   25      46.302  34.835  10.507  1.00  0.00      MEMB
ATOM   5017  C16 CHL1   25      47.279  33.911   8.742  1.00  0.00      MEMB
ATOM   5018 H16A CHL1   25      46.495  33.688   7.987  1.00  0.00      MEMB
ATOM   5019 H16B CHL1   25      47.650  34.940   8.550  1.00  0.00      MEMB
ATOM   5020  C17 CHL1   25      48.502  32.885   8.706  1.00  0.00      MEMB
ATOM   5021  H17 CHL1   25      49.419  33.513   8.691  1.00  0.00      MEMB
ATOM   5022  C13 CHL1   25      48.497  32.149  10.079  1.00  0.00      MEMB
ATOM   5023  C18 CHL1   25      47.542  30.891  10.002  1.00  0.00      MEMB
ATOM   5024 H18A CHL1   25      46.518  31.187   9.689  1.00  0.00      MEMB
ATOM   5025 H18B CHL1   25      47.899  30.220   9.193  1.00  0.00      MEMB
ATOM   5026 H18C CHL1   25      47.349  30.282  10.911  1.00  0.00      MEMB
ATOM   5027  C12 CHL1   25      49.822  31.799  10.632  1.00  0.00      MEMB
ATOM   5028 H12A CHL1   25      50.313  31.030   9.998  1.00  0.00      MEMB
ATOM   5029 H12B CHL1   25      50.394  32.752  10.657  1.00  0.00      MEMB
ATOM   5030  C11 CHL1   25      49.689  31.260  12.109  1.00  0.00      MEMB
ATOM   5031 H11A CHL1   25      49.148  30.291  12.062  1.00  0.00      MEMB
ATOM   5032 H11B CHL1   25      50.658  31.167  12.646  1.00  0.00      MEMB
ATOM   5033  C9  CHL1   25      48.771  32.164  13.045  1.00  0.00      MEMB
ATOM   5034  H9  CHL1   25      49.356  33.065  13.329  1.00  0.00      MEMB
ATOM   5035  C10 CHL1   25      48.424  31.539  14.398  1.00  0.00      MEMB
ATOM   5036  C19 CHL1   25      47.830  30.095  14.187  1.00  0.00      MEMB
ATOM   5037 H19A CHL1   25      48.539  29.449  13.626  1.00  0.00      MEMB
ATOM   5038 H19B CHL1   25      47.633  29.665  15.193  1.00  0.00      MEMB
ATOM   5039 H19C CHL1   25      46.878  30.078  13.614  1.00  0.00      MEMB
ATOM   5040  C1  CHL1   25      49.779  31.429  15.172  1.00  0.00      MEMB
ATOM   5041  H1A CHL1   25      50.480  30.704  14.705  1.00  0.00      MEMB
ATOM   5042  H1B CHL1   25      50.271  32.417  15.296  1.00  0.00      MEMB
ATOM   5043  C2  CHL1   25      49.662  30.869  16.585  1.00  0.00      MEMB
ATOM   5044  H2A CHL1   25      50.645  30.717  17.079  1.00  0.00      MEMB
ATOM   5045  H2B CHL1   25      49.145  29.890  16.677  1.00  0.00      MEMB
ATOM   5046  C20 CHL1   25      48.600  32.103   7.294  1.00  0.00      MEMB
ATOM   5047  H20 CHL1   25      47.897  31.248   7.378  1.00  0.00      MEMB
ATOM   5048  C21 CHL1   25      50.032  31.511   7.232  1.00  0.00      MEMB
ATOM   5049 H21A CHL1   25      50.062  30.717   8.009  1.00  0.00      MEMB
ATOM   5050 H21B CHL1   25      50.725  32.353   7.441  1.00  0.00      MEMB
ATOM   5051 H21C CHL1   25      50.147  31.176   6.179  1.00  0.00      MEMB
ATOM   5052  C22 CHL1   25      48.290  32.981   6.036  1.00  0.00      MEMB
ATOM   5053 H22A CHL1   25      47.342  33.486   6.321  1.00  0.00      MEMB
ATOM   5054 H22B CHL1   25      49.024  33.814   6.012  1.00  0.00      MEMB
ATOM   5055  C23 CHL1   25      48.092  32.329   4.662  1.00  0.00      MEMB
ATOM   5056 H23A CHL1   25      49.039  31.777   4.482  1.00  0.00      MEMB
ATOM   5057 H23B CHL1   25      47.280  31.572   4.694  1.00  0.00      MEMB
ATOM   5058  C24 CHL1   25      47.923  33.296   3.482  1.00  0.00      MEMB
ATOM   5059 H24A CHL1   25      47.889  32.632   2.593  1.00  0.00      MEMB
ATOM   5060 H24B CHL1   25      46.929  33.793   3.494  1.00  0.00      MEMB
ATOM   5061  C25 CHL1   25      49.044  34.294   3.251  1.00  0.00      MEMB
ATOM   5062  H25 CHL1   25      49.142  35.021   4.084  1.00  0.00      MEMB
ATOM   5063  C26 CHL1   25      50.343  33.552   2.881  1.00  0.00      MEMB
ATOM   5064 H26A CHL1   25      50.565  32.948   3.786  1.00  0.00      MEMB
ATOM   5065 H26B CHL1   25      50.333  33.018   1.907  1.00  0.00      MEMB
ATOM   5066 H26C CHL1   25      51.179  34.274   2.760  1.00  0.00      MEMB
ATOM   5067  C27 CHL1   25      48.691  35.061   1.950  1.00  0.00      MEMB
ATOM   5068 H27A CHL1   25      48.986  34.487   1.045  1.00  0.00      MEMB
ATOM   5069 H27B CHL1   25      47.601  35.276   1.928  1.00  0.00      MEMB
ATOM   5070 H27C CHL1   25      49.329  35.964   1.846  1.00  0.00      MEMB
ATOM   5071  C3  CHL1   26      42.744  67.739  17.304  1.00  0.00      MEMB
ATOM   5072  H3  CHL1   26      43.411  68.591  17.054  1.00  0.00      MEMB
ATOM   5073  O3  CHL1   26      42.586  67.590  18.696  1.00  0.00      MEMB
ATOM   5074  H3' CHL1   26      42.006  66.855  18.910  1.00  0.00      MEMB
ATOM   5075  C4  CHL1   26      41.424  68.103  16.644  1.00  0.00      MEMB
ATOM   5076  H4A CHL1   26      40.689  67.302  16.877  1.00  0.00      MEMB
ATOM   5077  H4B CHL1   26      40.988  69.006  17.124  1.00  0.00      MEMB
ATOM   5078  C5  CHL1   26      41.612  68.264  15.138  1.00  0.00      MEMB
ATOM   5079  C6  CHL1   26      41.292  69.476  14.655  1.00  0.00      MEMB
ATOM   5080  H6  CHL1   26      40.832  70.210  15.334  1.00  0.00      MEMB
ATOM   5081  C7  CHL1   26      41.428  69.828  13.190  1.00  0.00      MEMB
ATOM   5082  H7A CHL1   26      40.525  70.372  12.841  1.00  0.00      MEMB
ATOM   5083  H7B CHL1   26      42.326  70.440  12.963  1.00  0.00      MEMB
ATOM   5084  C8  CHL1   26      41.745  68.663  12.216  1.00  0.00      MEMB
ATOM   5085  H8  CHL1   26      40.847  68.028  12.061  1.00  0.00      MEMB
ATOM   5086  C14 CHL1   26      42.295  69.200  10.879  1.00  0.00      MEMB
ATOM   5087  H14 CHL1   26      43.220  69.758  11.136  1.00  0.00      MEMB
ATOM   5088  C15 CHL1   26      41.458  70.207  10.063  1.00  0.00      MEMB
ATOM   5089 H15A CHL1   26      40.372  70.013   9.933  1.00  0.00      MEMB
ATOM   5090 H15B CHL1   26      41.509  71.200  10.558  1.00  0.00      MEMB
ATOM   5091  C16 CHL1   26      42.082  70.113   8.592  1.00  0.00      MEMB
ATOM   5092 H16A CHL1   26      41.241  69.767   7.953  1.00  0.00      MEMB
ATOM   5093 H16B CHL1   26      42.397  71.090   8.168  1.00  0.00      MEMB
ATOM   5094  C17 CHL1   26      43.191  69.048   8.702  1.00  0.00      MEMB
ATOM   5095  H17 CHL1   26      44.143  69.478   9.081  1.00  0.00      MEMB
ATOM   5096  C13 CHL1   26      42.828  68.187   9.907  1.00  0.00      MEMB
ATOM   5097  C18 CHL1   26      41.726  67.227   9.561  1.00  0.00      MEMB
ATOM   5098 H18A CHL1   26      42.071  66.331   9.002  1.00  0.00      MEMB
ATOM   5099 H18B CHL1   26      41.283  66.725  10.448  1.00  0.00      MEMB
ATOM   5100 H18C CHL1   26      40.962  67.703   8.910  1.00  0.00      MEMB
ATOM   5101  C12 CHL1   26      43.996  67.415  10.635  1.00  0.00      MEMB
ATOM   5102 H12A CHL1   26      44.355  66.599   9.972  1.00  0.00      MEMB
ATOM   5103 H12B CHL1   26      44.745  68.175  10.944  1.00  0.00      MEMB
ATOM   5104  C11 CHL1   26      43.491  66.770  11.905  1.00  0.00      MEMB
ATOM   5105 H11A CHL1   26      42.734  65.964  11.807  1.00  0.00      MEMB
ATOM   5106 H11B CHL1   26      44.381  66.410  12.463  1.00  0.00      MEMB
ATOM   5107  C9  CHL1   26      42.809  67.802  12.873  1.00  0.00      MEMB
ATOM   5108  H9  CHL1   26      43.656  68.498  13.051  1.00  0.00      MEMB
ATOM   5109  C10 CHL1   26      42.394  67.212  14.293  1.00  0.00      MEMB
ATOM   5110  C19 CHL1   26      41.449  65.985  14.106  1.00  0.00      MEMB
ATOM   5111 H19A CHL1   26      40.498  66.264  13.604  1.00  0.00      MEMB
ATOM   5112 H19B CHL1   26      41.928  65.210  13.470  1.00  0.00      MEMB
ATOM   5113 H19C CHL1   26      41.196  65.567  15.104  1.00  0.00      MEMB
ATOM   5114  C1  CHL1   26      43.591  66.764  15.136  1.00  0.00      MEMB
ATOM   5115  H1A CHL1   26      44.039  65.820  14.757  1.00  0.00      MEMB
ATOM   5116  H1B CHL1   26      44.316  67.585  14.951  1.00  0.00      MEMB
ATOM   5117  C2  CHL1   26      43.394  66.533  16.654  1.00  0.00      MEMB
ATOM   5118  H2A CHL1   26      44.353  66.284  17.157  1.00  0.00      MEMB
ATOM   5119  H2B CHL1   26      42.827  65.600  16.858  1.00  0.00      MEMB
ATOM   5120  C20 CHL1   26      43.462  68.380   7.314  1.00  0.00      MEMB
ATOM   5121  H20 CHL1   26      42.465  68.002   7.002  1.00  0.00      MEMB
ATOM   5122  C21 CHL1   26      44.531  67.346   7.409  1.00  0.00      MEMB
ATOM   5123 H21A CHL1   26      45.048  67.129   6.450  1.00  0.00      MEMB
ATOM   5124 H21B CHL1   26      44.066  66.454   7.881  1.00  0.00      MEMB
ATOM   5125 H21C CHL1   26      45.387  67.627   8.059  1.00  0.00      MEMB
ATOM   5126  C22 CHL1   26      43.896  69.482   6.319  1.00  0.00      MEMB
ATOM   5127 H22A CHL1   26      43.419  70.454   6.568  1.00  0.00      MEMB
ATOM   5128 H22B CHL1   26      44.998  69.593   6.401  1.00  0.00      MEMB
ATOM   5129  C23 CHL1   26      43.600  69.100   4.876  1.00  0.00      MEMB
ATOM   5130 H23A CHL1   26      44.205  68.216   4.581  1.00  0.00      MEMB
ATOM   5131 H23B CHL1   26      42.501  68.949   4.816  1.00  0.00      MEMB
ATOM   5132  C24 CHL1   26      44.121  70.225   4.001  1.00  0.00      MEMB
ATOM   5133 H24A CHL1   26      43.777  71.200   4.405  1.00  0.00      MEMB
ATOM   5134 H24B CHL1   26      45.227  70.282   3.910  1.00  0.00      MEMB
ATOM   5135  C25 CHL1   26      43.567  70.156   2.593  1.00  0.00      MEMB
ATOM   5136  H25 CHL1   26      42.506  69.826   2.583  1.00  0.00      MEMB
ATOM   5137  C26 CHL1   26      43.711  71.450   1.818  1.00  0.00      MEMB
ATOM   5138 H26A CHL1   26      43.066  72.207   2.313  1.00  0.00      MEMB
ATOM   5139 H26B CHL1   26      44.719  71.911   1.738  1.00  0.00      MEMB
ATOM   5140 H26C CHL1   26      43.356  71.380   0.768  1.00  0.00      MEMB
ATOM   5141  C27 CHL1   26      44.392  69.256   1.685  1.00  0.00      MEMB
ATOM   5142 H27A CHL1   26      45.482  69.465   1.752  1.00  0.00      MEMB
ATOM   5143 H27B CHL1   26      44.300  68.167   1.884  1.00  0.00      MEMB
ATOM   5144 H27C CHL1   26      44.052  69.287   0.628  1.00  0.00      MEMB
ATOM   5145  C3  CHL1   27     -46.164 -69.952  17.364  1.00  0.00      MEMB
ATOM   5146  H3  CHL1   27     -45.162 -69.482  17.462  1.00  0.00      MEMB
ATOM   5147  O3  CHL1   27     -46.477 -70.443  18.636  1.00  0.00      MEMB
ATOM   5148  H3' CHL1   27     -45.690 -70.908  18.929  1.00  0.00      MEMB
ATOM   5149  C4  CHL1   27     -47.270 -68.915  16.924  1.00  0.00      MEMB
ATOM   5150  H4A CHL1   27     -48.295 -69.256  17.183  1.00  0.00      MEMB
ATOM   5151  H4B CHL1   27     -47.107 -68.075  17.632  1.00  0.00      MEMB
ATOM   5152  C5  CHL1   27     -47.130 -68.578  15.451  1.00  0.00      MEMB
ATOM   5153  C6  CHL1   27     -47.094 -67.317  15.065  1.00  0.00      MEMB
ATOM   5154  H6  CHL1   27     -47.072 -66.560  15.863  1.00  0.00      MEMB
ATOM   5155  C7  CHL1   27     -47.126 -66.919  13.593  1.00  0.00      MEMB
ATOM   5156  H7A CHL1   27     -47.837 -66.073  13.476  1.00  0.00      MEMB
ATOM   5157  H7B CHL1   27     -46.091 -66.670  13.277  1.00  0.00      MEMB
ATOM   5158  C8  CHL1   27     -47.589 -68.097  12.621  1.00  0.00      MEMB
ATOM   5159  H8  CHL1   27     -48.691 -68.194  12.720  1.00  0.00      MEMB
ATOM   5160  C14 CHL1   27     -47.256 -67.710  11.118  1.00  0.00      MEMB
ATOM   5161  H14 CHL1   27     -46.147 -67.717  11.064  1.00  0.00      MEMB
ATOM   5162  C15 CHL1   27     -47.712 -66.385  10.537  1.00  0.00      MEMB
ATOM   5163 H15A CHL1   27     -48.790 -66.272  10.784  1.00  0.00      MEMB
ATOM   5164 H15B CHL1   27     -47.092 -65.555  10.939  1.00  0.00      MEMB
ATOM   5165  C16 CHL1   27     -47.622 -66.576   9.074  1.00  0.00      MEMB
ATOM   5166 H16A CHL1   27     -48.608 -66.239   8.689  1.00  0.00      MEMB
ATOM   5167 H16B CHL1   27     -46.825 -65.901   8.696  1.00  0.00      MEMB
ATOM   5168  C17 CHL1   27     -47.286 -68.036   8.804  1.00  0.00      MEMB
ATOM   5169  H17 CHL1   27     -46.185 -68.172   8.870  1.00  0.00      MEMB
ATOM   5170  C13 CHL1   27     -47.620 -68.780  10.097  1.00  0.00      MEMB
ATOM   5171  C18 CHL1   27     -49.025 -69.214  10.095  1.00  0.00      MEMB
ATOM   5172 H18A CHL1   27     -49.657 -68.381   9.721  1.00  0.00      MEMB
ATOM   5173 H18B CHL1   27     -49.152 -70.055   9.379  1.00  0.00      MEMB
ATOM   5174 H18C CHL1   27     -49.428 -69.599  11.055  1.00  0.00      MEMB
ATOM   5175  C12 CHL1   27     -46.666 -69.951  10.494  1.00  0.00      MEMB
ATOM   5176 H12A CHL1   27     -46.959 -70.751   9.781  1.00  0.00      MEMB
ATOM   5177 H12B CHL1   27     -45.581 -69.743  10.376  1.00  0.00      MEMB
ATOM   5178  C11 CHL1   27     -46.946 -70.439  11.973  1.00  0.00      MEMB
ATOM   5179 H11A CHL1   27     -47.995 -70.800  12.028  1.00  0.00      MEMB
ATOM   5180 H11B CHL1   27     -46.290 -71.298  12.231  1.00  0.00      MEMB
ATOM   5181  C9  CHL1   27     -46.821 -69.322  13.010  1.00  0.00      MEMB
ATOM   5182  H9  CHL1   27     -45.755 -69.012  13.065  1.00  0.00      MEMB
ATOM   5183  C10 CHL1   27     -47.133 -69.743  14.497  1.00  0.00      MEMB
ATOM   5184  C19 CHL1   27     -48.500 -70.462  14.593  1.00  0.00      MEMB
ATOM   5185 H19A CHL1   27     -48.720 -70.838  15.615  1.00  0.00      MEMB
ATOM   5186 H19B CHL1   27     -49.291 -69.802  14.178  1.00  0.00      MEMB
ATOM   5187 H19C CHL1   27     -48.438 -71.464  14.116  1.00  0.00      MEMB
ATOM   5188  C1  CHL1   27     -45.982 -70.646  14.985  1.00  0.00      MEMB
ATOM   5189  H1A CHL1   27     -46.106 -71.537  14.333  1.00  0.00      MEMB
ATOM   5190  H1B CHL1   27     -44.997 -70.145  14.865  1.00  0.00      MEMB
ATOM   5191  C2  CHL1   27     -45.997 -71.136  16.411  1.00  0.00      MEMB
[truncated: 16,257,428 more chars]
