# Supplementary material for: Planar aggregation of the influenza viral fusion peptide alters membrane structure and hydration, promoting poration
Source: Nat Commun. 2022 Dec 5;13:7336. doi: 10.1038/s41467-022-34576-z (PMC9722698; doi:10.1038/s41467-022-34576-z)
Supplement: Supplementary file 3 — Supplementary Data 1 [file 41467_2022_34576_MOESM3_ESM.zip › PDBs/popc_0FP_final.pdb]

CRYST1  148.163  148.163   78.526  90.00  90.00  90.00 P 1           1
ATOM      1  N   POPCM   1     114.691  25.077  59.954  0.00  0.00      MEMB  
ATOM      2  C12 POPCM   1     116.180  25.205  60.256  0.00  0.00      MEMB  
ATOM      3 H12A POPCM   1     116.471  24.467  60.989  0.00  0.00      MEMB  
ATOM      4 H12B POPCM   1     116.406  26.176  60.670  0.00  0.00      MEMB  
ATOM      5  C13 POPCM   1     114.582  23.773  59.249  0.00  0.00      MEMB  
ATOM      6 H13A POPCM   1     113.547  23.539  59.047  0.00  0.00      MEMB  
ATOM      7 H13B POPCM   1     115.014  23.904  58.268  0.00  0.00      MEMB  
ATOM      8 H13C POPCM   1     115.092  22.946  59.721  0.00  0.00      MEMB  
ATOM      9  C14 POPCM   1     113.858  25.003  61.178  0.00  0.00      MEMB  
ATOM     10 H14A POPCM   1     113.916  24.049  61.681  0.00  0.00      MEMB  
ATOM     11 H14B POPCM   1     114.238  25.789  61.813  0.00  0.00      MEMB  
ATOM     12 H14C POPCM   1     112.803  25.051  60.949  0.00  0.00      MEMB  
ATOM     13  C15 POPCM   1     114.131  26.227  59.193  0.00  0.00      MEMB  
ATOM     14 H15A POPCM   1     114.646  26.321  58.248  0.00  0.00      MEMB  
ATOM     15 H15B POPCM   1     114.331  27.122  59.763  0.00  0.00      MEMB  
ATOM     16 H15C POPCM   1     113.075  26.302  58.976  0.00  0.00      MEMB  
ATOM     17  C11 POPCM   1     117.184  25.038  59.162  0.00  0.00      MEMB  
ATOM     18 H11A POPCM   1     118.123  25.396  59.635  0.00  0.00      MEMB  
ATOM     19 H11B POPCM   1     116.984  25.795  58.374  0.00  0.00      MEMB  
ATOM     20  P   POPCM   1     118.067  22.594  59.355  0.00  0.00      MEMB  
ATOM     21  O13 POPCM   1     117.111  22.168  60.366  0.00  0.00      MEMB  
ATOM     22  O14 POPCM   1     119.303  23.235  59.902  0.00  0.00      MEMB  
ATOM     23  O12 POPCM   1     117.414  23.751  58.537  0.00  0.00      MEMB  
ATOM     24  O11 POPCM   1     118.253  21.473  58.338  0.00  0.00      MEMB  
ATOM     25  C1  POPCM   1     118.142  21.640  56.959  0.00  0.00      MEMB  
ATOM     26  HA  POPCM   1     118.677  20.829  56.421  0.00  0.00      MEMB  
ATOM     27  HB  POPCM   1     118.552  22.597  56.570  0.00  0.00      MEMB  
ATOM     28  C2  POPCM   1     116.697  21.556  56.464  0.00  0.00      MEMB  
ATOM     29  HS  POPCM   1     116.168  22.370  57.003  0.00  0.00      MEMB  
ATOM     30  O21 POPCM   1     116.117  20.337  56.957  0.00  0.00      MEMB  
ATOM     31  C21 POPCM   1     114.824  20.376  57.163  0.00  0.00      MEMB  
ATOM     32  O22 POPCM   1     114.145  21.356  56.986  0.00  0.00      MEMB  
ATOM     33  C22 POPCM   1     114.332  19.002  57.752  0.00  0.00      MEMB  
ATOM     34  H2R POPCM   1     114.594  19.023  58.831  0.00  0.00      MEMB  
ATOM     35  H2S POPCM   1     114.876  18.263  57.126  0.00  0.00      MEMB  
ATOM     36  C3  POPCM   1     116.547  21.820  54.988  0.00  0.00      MEMB  
ATOM     37  HX  POPCM   1     115.459  21.845  54.763  0.00  0.00      MEMB  
ATOM     38  HY  POPCM   1     116.949  20.940  54.441  0.00  0.00      MEMB  
ATOM     39  O31 POPCM   1     117.110  23.035  54.543  0.00  0.00      MEMB  
ATOM     40  C31 POPCM   1     116.334  24.140  54.472  0.00  0.00      MEMB  
ATOM     41  O32 POPCM   1     115.163  24.155  54.721  0.00  0.00      MEMB  
ATOM     42  C32 POPCM   1     117.144  25.356  53.984  0.00  0.00      MEMB  
ATOM     43  H2X POPCM   1     118.064  25.428  54.602  0.00  0.00      MEMB  
ATOM     44  H2Y POPCM   1     116.493  26.235  54.177  0.00  0.00      MEMB  
ATOM     45  C23 POPCM   1     112.798  18.806  57.532  0.00  0.00      MEMB  
ATOM     46  H3R POPCM   1     112.278  19.626  58.072  0.00  0.00      MEMB  
ATOM     47  H3S POPCM   1     112.417  17.896  58.042  0.00  0.00      MEMB  
ATOM     48  C24 POPCM   1     112.423  18.651  55.978  0.00  0.00      MEMB  
ATOM     49  H4R POPCM   1     113.045  19.411  55.458  0.00  0.00      MEMB  
ATOM     50  H4S POPCM   1     111.386  18.994  55.775  0.00  0.00      MEMB  
ATOM     51  C25 POPCM   1     112.692  17.230  55.473  0.00  0.00      MEMB  
ATOM     52  H5R POPCM   1     112.007  16.608  56.088  0.00  0.00      MEMB  
ATOM     53  H5S POPCM   1     113.727  16.877  55.670  0.00  0.00      MEMB  
ATOM     54  C26 POPCM   1     112.332  17.117  53.958  0.00  0.00      MEMB  
ATOM     55  H6R POPCM   1     113.065  17.740  53.402  0.00  0.00      MEMB  
ATOM     56  H6S POPCM   1     111.315  17.468  53.682  0.00  0.00      MEMB  
ATOM     57  C27 POPCM   1     112.529  15.734  53.301  0.00  0.00      MEMB  
ATOM     58  H7R POPCM   1     111.747  15.114  53.788  0.00  0.00      MEMB  
ATOM     59  H7S POPCM   1     113.497  15.318  53.653  0.00  0.00      MEMB  
ATOM     60  C28 POPCM   1     112.408  15.661  51.765  0.00  0.00      MEMB  
ATOM     61  H8R POPCM   1     113.131  16.393  51.345  0.00  0.00      MEMB  
ATOM     62  H8S POPCM   1     111.398  15.878  51.356  0.00  0.00      MEMB  
ATOM     63  C29 POPCM   1     112.807  14.316  51.255  0.00  0.00      MEMB  
ATOM     64  H91 POPCM   1     113.743  13.930  51.686  0.00  0.00      MEMB  
ATOM     65 C210 POPCM   1     112.239  13.673  50.225  0.00  0.00      MEMB  
ATOM     66 H101 POPCM   1     112.618  12.665  49.998  0.00  0.00      MEMB  
ATOM     67 C211 POPCM   1     111.013  13.993  49.379  0.00  0.00      MEMB  
ATOM     68 H11R POPCM   1     110.324  14.696  49.894  0.00  0.00      MEMB  
ATOM     69 H11S POPCM   1     110.476  13.063  49.094  0.00  0.00      MEMB  
ATOM     70 C212 POPCM   1     111.356  14.581  47.930  0.00  0.00      MEMB  
ATOM     71 H12R POPCM   1     111.938  13.904  47.269  0.00  0.00      MEMB  
ATOM     72 H12S POPCM   1     111.855  15.544  48.174  0.00  0.00      MEMB  
ATOM     73 C213 POPCM   1     110.018  14.913  47.216  0.00  0.00      MEMB  
ATOM     74 H13R POPCM   1     109.340  15.454  47.910  0.00  0.00      MEMB  
ATOM     75 H13S POPCM   1     109.574  13.934  46.935  0.00  0.00      MEMB  
ATOM     76 C214 POPCM   1     110.136  15.843  45.887  0.00  0.00      MEMB  
ATOM     77 H14R POPCM   1     110.648  15.263  45.090  0.00  0.00      MEMB  
ATOM     78 H14S POPCM   1     110.729  16.758  46.102  0.00  0.00      MEMB  
ATOM     79 C215 POPCM   1     108.752  16.146  45.217  0.00  0.00      MEMB  
ATOM     80 H15R POPCM   1     108.064  15.279  45.121  0.00  0.00      MEMB  
ATOM     81 H15S POPCM   1     108.926  16.533  44.190  0.00  0.00      MEMB  
ATOM     82 C216 POPCM   1     107.999  17.227  46.008  0.00  0.00      MEMB  
ATOM     83 H16R POPCM   1     108.773  18.022  45.950  0.00  0.00      MEMB  
ATOM     84 H16S POPCM   1     107.903  16.945  47.078  0.00  0.00      MEMB  
ATOM     85 C217 POPCM   1     106.567  17.611  45.503  0.00  0.00      MEMB  
ATOM     86 H17R POPCM   1     105.866  16.775  45.715  0.00  0.00      MEMB  
ATOM     87 H17S POPCM   1     106.531  17.722  44.398  0.00  0.00      MEMB  
ATOM     88 C218 POPCM   1     106.165  18.918  46.213  0.00  0.00      MEMB  
ATOM     89 H18R POPCM   1     106.772  19.814  45.963  0.00  0.00      MEMB  
ATOM     90 H18S POPCM   1     106.260  18.653  47.287  0.00  0.00      MEMB  
ATOM     91 H18T POPCM   1     105.119  19.159  45.926  0.00  0.00      MEMB  
ATOM     92  C33 POPCM   1     117.262  25.416  52.450  0.00  0.00      MEMB  
ATOM     93  H3X POPCM   1     116.285  25.643  51.972  0.00  0.00      MEMB  
ATOM     94  H3Y POPCM   1     117.669  24.496  51.979  0.00  0.00      MEMB  
ATOM     95  C34 POPCM   1     118.395  26.398  52.052  0.00  0.00      MEMB  
ATOM     96  H4X POPCM   1     118.715  26.321  50.991  0.00  0.00      MEMB  
ATOM     97  H4Y POPCM   1     119.287  26.137  52.660  0.00  0.00      MEMB  
ATOM     98  C35 POPCM   1     118.045  27.840  52.173  0.00  0.00      MEMB  
ATOM     99  H5X POPCM   1     118.937  28.458  51.935  0.00  0.00      MEMB  
ATOM    100  H5Y POPCM   1     117.908  28.029  53.259  0.00  0.00      MEMB  
ATOM    101  C36 POPCM   1     116.794  28.439  51.461  0.00  0.00      MEMB  
ATOM    102  H6X POPCM   1     116.556  29.447  51.862  0.00  0.00      MEMB  
ATOM    103  H6Y POPCM   1     115.922  27.774  51.636  0.00  0.00      MEMB  
ATOM    104  C37 POPCM   1     117.074  28.499  50.003  0.00  0.00      MEMB  
ATOM    105  H7X POPCM   1     117.648  27.627  49.623  0.00  0.00      MEMB  
ATOM    106  H7Y POPCM   1     117.778  29.345  49.856  0.00  0.00      MEMB  
ATOM    107  C38 POPCM   1     115.799  28.794  49.138  0.00  0.00      MEMB  
ATOM    108  H8X POPCM   1     115.015  28.064  49.432  0.00  0.00      MEMB  
ATOM    109  H8Y POPCM   1     115.987  28.520  48.078  0.00  0.00      MEMB  
ATOM    110  C39 POPCM   1     115.326  30.257  49.268  0.00  0.00      MEMB  
ATOM    111  H9X POPCM   1     115.071  30.426  48.200  0.00  0.00      MEMB  
ATOM    112  H9Y POPCM   1     116.150  30.950  49.540  0.00  0.00      MEMB  
ATOM    113 C310 POPCM   1     114.094  30.533  50.120  0.00  0.00      MEMB  
ATOM    114 H10X POPCM   1     114.136  29.948  51.064  0.00  0.00      MEMB  
ATOM    115 H10Y POPCM   1     113.332  30.124  49.422  0.00  0.00      MEMB  
ATOM    116 C311 POPCM   1     114.031  32.081  50.551  0.00  0.00      MEMB  
ATOM    117 H11X POPCM   1     114.149  32.799  49.712  0.00  0.00      MEMB  
ATOM    118 H11Y POPCM   1     114.974  32.123  51.137  0.00  0.00      MEMB  
ATOM    119 C312 POPCM   1     112.766  32.344  51.308  0.00  0.00      MEMB  
ATOM    120 H12X POPCM   1     112.401  31.368  51.696  0.00  0.00      MEMB  
ATOM    121 H12Y POPCM   1     111.914  32.583  50.636  0.00  0.00      MEMB  
ATOM    122 C313 POPCM   1     112.747  33.452  52.386  0.00  0.00      MEMB  
ATOM    123 H13X POPCM   1     111.686  33.337  52.696  0.00  0.00      MEMB  
ATOM    124 H13Y POPCM   1     112.777  34.449  51.896  0.00  0.00      MEMB  
ATOM    125 C314 POPCM   1     113.765  33.264  53.470  0.00  0.00      MEMB  
ATOM    126 H14X POPCM   1     114.820  33.356  53.133  0.00  0.00      MEMB  
ATOM    127 H14Y POPCM   1     113.628  32.215  53.808  0.00  0.00      MEMB  
ATOM    128 C315 POPCM   1     113.527  34.027  54.743  0.00  0.00      MEMB  
ATOM    129 H15X POPCM   1     114.089  33.534  55.565  0.00  0.00      MEMB  
ATOM    130 H15Y POPCM   1     112.468  34.106  55.067  0.00  0.00      MEMB  
ATOM    131 C316 POPCM   1     114.233  35.370  54.695  0.00  0.00      MEMB  
ATOM    132 H16X POPCM   1     114.425  35.922  55.639  0.00  0.00      MEMB  
ATOM    133 H16Y POPCM   1     113.640  36.146  54.166  0.00  0.00      MEMB  
ATOM    134 H16Z POPCM   1     115.244  35.440  54.240  0.00  0.00      MEMB  
ATOM    135  N   POPCM   2      86.731  46.715  57.752  0.00  0.00      MEMB  
ATOM    136  C12 POPCM   2      86.608  46.997  56.285  0.00  0.00      MEMB  
ATOM    137 H12A POPCM   2      85.820  47.724  56.155  0.00  0.00      MEMB  
ATOM    138 H12B POPCM   2      86.223  46.109  55.805  0.00  0.00      MEMB  
ATOM    139  C13 POPCM   2      85.413  46.084  58.247  0.00  0.00      MEMB  
ATOM    140 H13A POPCM   2      85.412  45.026  58.034  0.00  0.00      MEMB  
ATOM    141 H13B POPCM   2      85.311  46.279  59.304  0.00  0.00      MEMB  
ATOM    142 H13C POPCM   2      84.602  46.684  57.860  0.00  0.00      MEMB  
ATOM    143  C14 POPCM   2      87.830  45.821  58.063  0.00  0.00      MEMB  
ATOM    144 H14A POPCM   2      87.852  45.548  59.108  0.00  0.00      MEMB  
ATOM    145 H14B POPCM   2      87.613  44.920  57.508  0.00  0.00      MEMB  
ATOM    146 H14C POPCM   2      88.831  46.061  57.734  0.00  0.00      MEMB  
ATOM    147  C15 POPCM   2      86.947  48.022  58.588  0.00  0.00      MEMB  
ATOM    148 H15A POPCM   2      86.040  48.609  58.561  0.00  0.00      MEMB  
ATOM    149 H15B POPCM   2      87.651  48.565  57.976  0.00  0.00      MEMB  
ATOM    150 H15C POPCM   2      87.165  47.747  59.610  0.00  0.00      MEMB  
ATOM    151  C11 POPCM   2      87.843  47.564  55.493  0.00  0.00      MEMB  
ATOM    152 H11A POPCM   2      87.574  47.532  54.416  0.00  0.00      MEMB  
ATOM    153 H11B POPCM   2      88.717  46.893  55.639  0.00  0.00      MEMB  
ATOM    154  P   POPCM   2      87.340  50.165  55.769  0.00  0.00      MEMB  
ATOM    155  O13 POPCM   2      87.981  51.211  56.577  0.00  0.00      MEMB  
ATOM    156  O14 POPCM   2      85.942  49.776  56.132  0.00  0.00      MEMB  
ATOM    157  O12 POPCM   2      88.308  48.917  55.845  0.00  0.00      MEMB  
ATOM    158  O11 POPCM   2      87.471  50.464  54.174  0.00  0.00      MEMB  
ATOM    159  C1  POPCM   2      88.776  50.483  53.538  0.00  0.00      MEMB  
ATOM    160  HA  POPCM   2      89.462  49.655  53.817  0.00  0.00      MEMB  
ATOM    161  HB  POPCM   2      89.329  51.413  53.788  0.00  0.00      MEMB  
ATOM    162  C2  POPCM   2      88.720  50.571  51.974  0.00  0.00      MEMB  
ATOM    163  HS  POPCM   2      89.667  51.005  51.587  0.00  0.00      MEMB  
ATOM    164  O21 POPCM   2      87.687  51.415  51.381  0.00  0.00      MEMB  
ATOM    165  C21 POPCM   2      87.693  52.748  51.719  0.00  0.00      MEMB  
ATOM    166  O22 POPCM   2      88.594  53.394  52.263  0.00  0.00      MEMB  
ATOM    167  C22 POPCM   2      86.367  53.342  51.254  0.00  0.00      MEMB  
ATOM    168  H2R POPCM   2      86.154  54.394  51.543  0.00  0.00      MEMB  
ATOM    169  H2S POPCM   2      85.512  52.780  51.686  0.00  0.00      MEMB  
ATOM    170  C3  POPCM   2      88.569  49.110  51.433  0.00  0.00      MEMB  
ATOM    171  HX  POPCM   2      88.609  49.103  50.323  0.00  0.00      MEMB  
ATOM    172  HY  POPCM   2      87.545  48.789  51.720  0.00  0.00      MEMB  
ATOM    173  O31 POPCM   2      89.468  48.207  52.057  0.00  0.00      MEMB  
ATOM    174  C31 POPCM   2      89.189  46.953  52.210  0.00  0.00      MEMB  
ATOM    175  O32 POPCM   2      88.178  46.420  51.752  0.00  0.00      MEMB  
ATOM    176  C32 POPCM   2      90.274  46.192  52.927  0.00  0.00      MEMB  
ATOM    177  H2X POPCM   2      90.086  46.631  53.931  0.00  0.00      MEMB  
ATOM    178  H2Y POPCM   2      91.261  46.603  52.628  0.00  0.00      MEMB  
ATOM    179  C23 POPCM   2      86.327  53.445  49.699  0.00  0.00      MEMB  
ATOM    180  H3R POPCM   2      86.485  52.472  49.189  0.00  0.00      MEMB  
ATOM    181  H3S POPCM   2      87.077  54.105  49.212  0.00  0.00      MEMB  
ATOM    182  C24 POPCM   2      85.069  54.094  49.207  0.00  0.00      MEMB  
ATOM    183  H4R POPCM   2      85.023  54.312  48.119  0.00  0.00      MEMB  
ATOM    184  H4S POPCM   2      84.894  55.022  49.792  0.00  0.00      MEMB  
ATOM    185  C25 POPCM   2      83.667  53.460  49.559  0.00  0.00      MEMB  
ATOM    186  H5R POPCM   2      83.754  52.979  50.557  0.00  0.00      MEMB  
ATOM    187  H5S POPCM   2      83.458  52.674  48.802  0.00  0.00      MEMB  
ATOM    188  C26 POPCM   2      82.492  54.467  49.529  0.00  0.00      MEMB  
ATOM    189  H6R POPCM   2      82.172  54.719  48.495  0.00  0.00      MEMB  
ATOM    190  H6S POPCM   2      82.889  55.395  49.994  0.00  0.00      MEMB  
ATOM    191  C27 POPCM   2      81.199  54.059  50.308  0.00  0.00      MEMB  
ATOM    192  H7R POPCM   2      81.453  53.870  51.373  0.00  0.00      MEMB  
ATOM    193  H7S POPCM   2      80.725  53.152  49.874  0.00  0.00      MEMB  
ATOM    194  C28 POPCM   2      80.075  55.239  50.333  0.00  0.00      MEMB  
ATOM    195  H8R POPCM   2      80.004  55.705  49.327  0.00  0.00      MEMB  
ATOM    196  H8S POPCM   2      80.427  55.913  51.143  0.00  0.00      MEMB  
ATOM    197  C29 POPCM   2      78.766  54.600  50.772  0.00  0.00      MEMB  
ATOM    198  H91 POPCM   2      78.975  53.958  51.640  0.00  0.00      MEMB  
ATOM    199 C210 POPCM   2      77.499  54.765  50.312  0.00  0.00      MEMB  
ATOM    200 H101 POPCM   2      76.697  54.230  50.841  0.00  0.00      MEMB  
ATOM    201 C211 POPCM   2      77.056  55.657  49.167  0.00  0.00      MEMB  
ATOM    202 H11R POPCM   2      77.949  56.150  48.729  0.00  0.00      MEMB  
ATOM    203 H11S POPCM   2      76.408  56.428  49.637  0.00  0.00      MEMB  
ATOM    204 C212 POPCM   2      76.282  55.019  47.903  0.00  0.00      MEMB  
ATOM    205 H12R POPCM   2      75.616  54.281  48.400  0.00  0.00      MEMB  
ATOM    206 H12S POPCM   2      76.913  54.350  47.279  0.00  0.00      MEMB  
ATOM    207 C213 POPCM   2      75.326  55.855  47.134  0.00  0.00      MEMB  
ATOM    208 H13R POPCM   2      75.858  56.264  46.249  0.00  0.00      MEMB  
ATOM    209 H13S POPCM   2      75.120  56.727  47.790  0.00  0.00      MEMB  
ATOM    210 C214 POPCM   2      74.013  55.188  46.811  0.00  0.00      MEMB  
ATOM    211 H14R POPCM   2      73.498  54.976  47.772  0.00  0.00      MEMB  
ATOM    212 H14S POPCM   2      74.217  54.250  46.251  0.00  0.00      MEMB  
ATOM    213 C215 POPCM   2      72.978  55.882  45.897  0.00  0.00      MEMB  
ATOM    214 H15R POPCM   2      72.702  56.854  46.357  0.00  0.00      MEMB  
ATOM    215 H15S POPCM   2      72.010  55.343  45.820  0.00  0.00      MEMB  
ATOM    216 C216 POPCM   2      73.592  56.153  44.500  0.00  0.00      MEMB  
ATOM    217 H16R POPCM   2      74.535  56.697  44.722  0.00  0.00      MEMB  
ATOM    218 H16S POPCM   2      72.923  56.861  43.965  0.00  0.00      MEMB  
ATOM    219 C217 POPCM   2      73.794  54.903  43.598  0.00  0.00      MEMB  
ATOM    220 H17R POPCM   2      72.764  54.490  43.544  0.00  0.00      MEMB  
ATOM    221 H17S POPCM   2      74.339  54.110  44.153  0.00  0.00      MEMB  
ATOM    222 C218 POPCM   2      74.216  55.100  42.142  0.00  0.00      MEMB  
ATOM    223 H18R POPCM   2      75.078  55.799  42.174  0.00  0.00      MEMB  
ATOM    224 H18S POPCM   2      73.508  55.706  41.536  0.00  0.00      MEMB  
ATOM    225 H18T POPCM   2      74.428  54.114  41.676  0.00  0.00      MEMB  
ATOM    226  C33 POPCM   2      90.067  44.619  52.993  0.00  0.00      MEMB  
ATOM    227  H3X POPCM   2      88.968  44.474  52.914  0.00  0.00      MEMB  
ATOM    228  H3Y POPCM   2      90.288  44.197  53.996  0.00  0.00      MEMB  
ATOM    229  C34 POPCM   2      91.014  43.944  52.002  0.00  0.00      MEMB  
ATOM    230  H4X POPCM   2      91.083  42.883  52.325  0.00  0.00      MEMB  
ATOM    231  H4Y POPCM   2      92.000  44.453  51.968  0.00  0.00      MEMB  
ATOM    232  C35 POPCM   2      90.568  44.050  50.521  0.00  0.00      MEMB  
ATOM    233  H5X POPCM   2      91.030  44.980  50.127  0.00  0.00      MEMB  
ATOM    234  H5Y POPCM   2      89.481  44.100  50.294  0.00  0.00      MEMB  
ATOM    235  C36 POPCM   2      91.258  43.062  49.526  0.00  0.00      MEMB  
ATOM    236  H6X POPCM   2      92.322  43.245  49.789  0.00  0.00      MEMB  
ATOM    237  H6Y POPCM   2      91.222  43.365  48.458  0.00  0.00      MEMB  
ATOM    238  C37 POPCM   2      91.083  41.577  49.765  0.00  0.00      MEMB  
ATOM    239  H7X POPCM   2      90.259  41.204  49.119  0.00  0.00      MEMB  
ATOM    240  H7Y POPCM   2      90.915  41.351  50.840  0.00  0.00      MEMB  
ATOM    241  C38 POPCM   2      92.352  40.824  49.308  0.00  0.00      MEMB  
ATOM    242  H8X POPCM   2      92.404  39.724  49.455  0.00  0.00      MEMB  
ATOM    243  H8Y POPCM   2      93.270  41.334  49.670  0.00  0.00      MEMB  
ATOM    244  C39 POPCM   2      92.568  40.881  47.772  0.00  0.00      MEMB  
ATOM    245  H9X POPCM   2      92.572  41.952  47.477  0.00  0.00      MEMB  
ATOM    246  H9Y POPCM   2      91.758  40.324  47.255  0.00  0.00      MEMB  
ATOM    247 C310 POPCM   2      93.848  40.218  47.349  0.00  0.00      MEMB  
ATOM    248 H10X POPCM   2      94.633  40.822  47.853  0.00  0.00      MEMB  
ATOM    249 H10Y POPCM   2      93.920  40.348  46.248  0.00  0.00      MEMB  
ATOM    250 C311 POPCM   2      93.977  38.715  47.582  0.00  0.00      MEMB  
ATOM    251 H11X POPCM   2      93.106  38.151  47.186  0.00  0.00      MEMB  
ATOM    252 H11Y POPCM   2      94.067  38.447  48.656  0.00  0.00      MEMB  
ATOM    253 C312 POPCM   2      95.099  38.009  46.782  0.00  0.00      MEMB  
ATOM    254 H12X POPCM   2      95.083  38.440  45.758  0.00  0.00      MEMB  
ATOM    255 H12Y POPCM   2      94.985  36.924  46.571  0.00  0.00      MEMB  
ATOM    256 C313 POPCM   2      96.594  38.100  47.246  0.00  0.00      MEMB  
ATOM    257 H13X POPCM   2      96.758  37.440  48.125  0.00  0.00      MEMB  
ATOM    258 H13Y POPCM   2      96.839  39.133  47.573  0.00  0.00      MEMB  
ATOM    259 C314 POPCM   2      97.549  37.675  46.076  0.00  0.00      MEMB  
ATOM    260 H14X POPCM   2      98.530  38.195  46.045  0.00  0.00      MEMB  
ATOM    261 H14Y POPCM   2      97.133  37.831  45.058  0.00  0.00      MEMB  
ATOM    262 C315 POPCM   2      97.909  36.171  45.940  0.00  0.00      MEMB  
ATOM    263 H15X POPCM   2      98.442  35.932  46.884  0.00  0.00      MEMB  
ATOM    264 H15Y POPCM   2      98.760  35.988  45.249  0.00  0.00      MEMB  
ATOM    265 C316 POPCM   2      96.822  35.159  45.774  0.00  0.00      MEMB  
ATOM    266 H16X POPCM   2      96.271  35.358  44.830  0.00  0.00      MEMB  
ATOM    267 H16Y POPCM   2      96.154  35.312  46.649  0.00  0.00      MEMB  
ATOM    268 H16Z POPCM   2      97.139  34.095  45.762  0.00  0.00      MEMB  
ATOM    269  N   POPCM   3      77.015  61.414  57.894  0.00  0.00      MEMB  
ATOM    270  C12 POPCM   3      77.388  62.850  58.230  0.00  0.00      MEMB  
ATOM    271 H12A POPCM   3      78.180  63.151  57.560  0.00  0.00      MEMB  
ATOM    272 H12B POPCM   3      77.869  62.759  59.192  0.00  0.00      MEMB  
ATOM    273  C13 POPCM   3      76.016  60.927  58.872  0.00  0.00      MEMB  
ATOM    274 H13A POPCM   3      76.016  59.853  58.759  0.00  0.00      MEMB  
ATOM    275 H13B POPCM   3      76.141  61.177  59.915  0.00  0.00      MEMB  
ATOM    276 H13C POPCM   3      75.011  61.238  58.627  0.00  0.00      MEMB  
ATOM    277  C14 POPCM   3      76.501  61.418  56.503  0.00  0.00      MEMB  
ATOM    278 H14A POPCM   3      76.325  60.376  56.280  0.00  0.00      MEMB  
ATOM    279 H14B POPCM   3      75.688  62.123  56.413  0.00  0.00      MEMB  
ATOM    280 H14C POPCM   3      77.209  61.685  55.732  0.00  0.00      MEMB  
ATOM    281  C15 POPCM   3      78.254  60.522  57.916  0.00  0.00      MEMB  
ATOM    282 H15A POPCM   3      77.988  59.516  57.628  0.00  0.00      MEMB  
ATOM    283 H15B POPCM   3      78.696  60.385  58.891  0.00  0.00      MEMB  
ATOM    284 H15C POPCM   3      78.992  60.794  57.176  0.00  0.00      MEMB  
ATOM    285  C11 POPCM   3      76.280  63.933  58.343  0.00  0.00      MEMB  
ATOM    286 H11A POPCM   3      75.857  63.964  57.316  0.00  0.00      MEMB  
ATOM    287 H11B POPCM   3      76.588  64.986  58.513  0.00  0.00      MEMB  
ATOM    288  P   POPCM   3      73.705  63.876  59.089  0.00  0.00      MEMB  
ATOM    289  O13 POPCM   3      73.194  64.627  60.306  0.00  0.00      MEMB  
ATOM    290  O14 POPCM   3      72.980  62.580  58.917  0.00  0.00      MEMB  
ATOM    291  O12 POPCM   3      75.232  63.592  59.279  0.00  0.00      MEMB  
ATOM    292  O11 POPCM   3      73.555  64.716  57.810  0.00  0.00      MEMB  
ATOM    293  C1  POPCM   3      73.077  66.023  57.759  0.00  0.00      MEMB  
ATOM    294  HA  POPCM   3      73.876  66.722  57.433  0.00  0.00      MEMB  
ATOM    295  HB  POPCM   3      72.787  66.383  58.768  0.00  0.00      MEMB  
ATOM    296  C2  POPCM   3      71.836  66.320  56.874  0.00  0.00      MEMB  
ATOM    297  HS  POPCM   3      71.107  65.535  57.167  0.00  0.00      MEMB  
ATOM    298  O21 POPCM   3      72.128  66.299  55.517  0.00  0.00      MEMB  
ATOM    299  C21 POPCM   3      71.233  65.764  54.832  0.00  0.00      MEMB  
ATOM    300  O22 POPCM   3      70.216  65.199  55.155  0.00  0.00      MEMB  
ATOM    301  C22 POPCM   3      71.707  66.013  53.396  0.00  0.00      MEMB  
ATOM    302  H2R POPCM   3      71.162  65.348  52.693  0.00  0.00      MEMB  
ATOM    303  H2S POPCM   3      72.769  65.695  53.322  0.00  0.00      MEMB  
ATOM    304  C3  POPCM   3      71.243  67.708  57.269  0.00  0.00      MEMB  
ATOM    305  HX  POPCM   3      72.041  68.474  57.369  0.00  0.00      MEMB  
ATOM    306  HY  POPCM   3      70.966  67.770  58.343  0.00  0.00      MEMB  
ATOM    307  O31 POPCM   3      70.292  68.292  56.319  0.00  0.00      MEMB  
ATOM    308  C31 POPCM   3      69.039  67.844  56.438  0.00  0.00      MEMB  
ATOM    309  O32 POPCM   3      68.655  67.057  57.257  0.00  0.00      MEMB  
ATOM    310  C32 POPCM   3      68.168  68.380  55.301  0.00  0.00      MEMB  
ATOM    311  H2X POPCM   3      68.659  69.110  54.622  0.00  0.00      MEMB  
ATOM    312  H2Y POPCM   3      67.329  68.964  55.735  0.00  0.00      MEMB  
ATOM    313  C23 POPCM   3      71.534  67.470  52.927  0.00  0.00      MEMB  
ATOM    314  H3R POPCM   3      72.466  67.984  53.245  0.00  0.00      MEMB  
ATOM    315  H3S POPCM   3      70.723  67.904  53.550  0.00  0.00      MEMB  
ATOM    316  C24 POPCM   3      71.353  67.653  51.422  0.00  0.00      MEMB  
ATOM    317  H4R POPCM   3      70.431  67.103  51.135  0.00  0.00      MEMB  
ATOM    318  H4S POPCM   3      72.178  67.120  50.903  0.00  0.00      MEMB  
ATOM    319  C25 POPCM   3      71.224  69.121  50.940  0.00  0.00      MEMB  
ATOM    320  H5R POPCM   3      72.168  69.703  51.016  0.00  0.00      MEMB  
ATOM    321  H5S POPCM   3      70.382  69.623  51.462  0.00  0.00      MEMB  
ATOM    322  C26 POPCM   3      70.889  69.291  49.412  0.00  0.00      MEMB  
ATOM    323  H6R POPCM   3      70.010  68.646  49.199  0.00  0.00      MEMB  
ATOM    324  H6S POPCM   3      71.706  68.996  48.718  0.00  0.00      MEMB  
ATOM    325  C27 POPCM   3      70.521  70.752  49.031  0.00  0.00      MEMB  
ATOM    326  H7R POPCM   3      71.363  71.471  49.116  0.00  0.00      MEMB  
ATOM    327  H7S POPCM   3      69.757  71.052  49.780  0.00  0.00      MEMB  
ATOM    328  C28 POPCM   3      69.888  70.870  47.622  0.00  0.00      MEMB  
ATOM    329  H8R POPCM   3      69.254  71.783  47.613  0.00  0.00      MEMB  
ATOM    330  H8S POPCM   3      69.166  70.026  47.633  0.00  0.00      MEMB  
ATOM    331  C29 POPCM   3      70.933  70.580  46.576  0.00  0.00      MEMB  
ATOM    332  H91 POPCM   3      71.983  70.885  46.698  0.00  0.00      MEMB  
ATOM    333 C210 POPCM   3      70.821  69.893  45.438  0.00  0.00      MEMB  
ATOM    334 H101 POPCM   3      71.711  69.813  44.797  0.00  0.00      MEMB  
ATOM    335 C211 POPCM   3      69.699  69.099  44.861  0.00  0.00      MEMB  
ATOM    336 H11R POPCM   3      69.685  69.084  43.750  0.00  0.00      MEMB  
ATOM    337 H11S POPCM   3      68.770  69.640  45.142  0.00  0.00      MEMB  
ATOM    338 C212 POPCM   3      69.807  67.683  45.469  0.00  0.00      MEMB  
ATOM    339 H12R POPCM   3      69.691  67.737  46.573  0.00  0.00      MEMB  
ATOM    340 H12S POPCM   3      70.808  67.249  45.257  0.00  0.00      MEMB  
ATOM    341 C213 POPCM   3      68.712  66.703  44.982  0.00  0.00      MEMB  
ATOM    342 H13R POPCM   3      68.795  66.761  43.876  0.00  0.00      MEMB  
ATOM    343 H13S POPCM   3      67.689  67.044  45.250  0.00  0.00      MEMB  
ATOM    344 C214 POPCM   3      68.978  65.282  45.592  0.00  0.00      MEMB  
ATOM    345 H14R POPCM   3      68.925  65.366  46.699  0.00  0.00      MEMB  
ATOM    346 H14S POPCM   3      69.980  64.906  45.292  0.00  0.00      MEMB  
ATOM    347 C215 POPCM   3      67.948  64.274  45.163  0.00  0.00      MEMB  
ATOM    348 H15R POPCM   3      66.924  64.690  45.049  0.00  0.00      MEMB  
ATOM    349 H15S POPCM   3      67.904  63.397  45.843  0.00  0.00      MEMB  
ATOM    350 C216 POPCM   3      68.399  63.641  43.796  0.00  0.00      MEMB  
ATOM    351 H16R POPCM   3      68.060  62.586  43.864  0.00  0.00      MEMB  
ATOM    352 H16S POPCM   3      69.503  63.698  43.683  0.00  0.00      MEMB  
ATOM    353 C217 POPCM   3      67.828  64.113  42.423  0.00  0.00      MEMB  
ATOM    354 H17R POPCM   3      68.430  63.634  41.622  0.00  0.00      MEMB  
ATOM    355 H17S POPCM   3      68.053  65.198  42.336  0.00  0.00      MEMB  
ATOM    356 C218 POPCM   3      66.329  63.790  42.098  0.00  0.00      MEMB  
ATOM    357 H18R POPCM   3      65.663  64.513  42.618  0.00  0.00      MEMB  
ATOM    358 H18S POPCM   3      66.146  62.785  42.533  0.00  0.00      MEMB  
ATOM    359 H18T POPCM   3      66.216  63.729  40.995  0.00  0.00      MEMB  
ATOM    360  C33 POPCM   3      67.487  67.192  54.461  0.00  0.00      MEMB  
ATOM    361  H3X POPCM   3      66.592  66.877  55.039  0.00  0.00      MEMB  
ATOM    362  H3Y POPCM   3      68.224  66.365  54.382  0.00  0.00      MEMB  
ATOM    363  C34 POPCM   3      67.033  67.600  53.022  0.00  0.00      MEMB  
ATOM    364  H4X POPCM   3      67.837  68.119  52.458  0.00  0.00      MEMB  
ATOM    365  H4Y POPCM   3      66.122  68.232  53.101  0.00  0.00      MEMB  
ATOM    366  C35 POPCM   3      66.612  66.490  52.057  0.00  0.00      MEMB  
ATOM    367  H5X POPCM   3      66.067  65.682  52.589  0.00  0.00      MEMB  
ATOM    368  H5Y POPCM   3      67.483  66.054  51.522  0.00  0.00      MEMB  
ATOM    369  C36 POPCM   3      65.817  67.094  50.926  0.00  0.00      MEMB  
ATOM    370  H6X POPCM   3      66.492  67.940  50.675  0.00  0.00      MEMB  
ATOM    371  H6Y POPCM   3      64.830  67.440  51.301  0.00  0.00      MEMB  
ATOM    372  C37 POPCM   3      65.635  66.202  49.695  0.00  0.00      MEMB  
ATOM    373  H7X POPCM   3      65.253  65.200  49.985  0.00  0.00      MEMB  
ATOM    374  H7Y POPCM   3      66.649  65.947  49.320  0.00  0.00      MEMB  
ATOM    375  C38 POPCM   3      64.728  66.728  48.594  0.00  0.00      MEMB  
ATOM    376  H8X POPCM   3      65.205  67.713  48.405  0.00  0.00      MEMB  
ATOM    377  H8Y POPCM   3      63.721  66.939  49.014  0.00  0.00      MEMB  
ATOM    378  C39 POPCM   3      64.637  65.833  47.257  0.00  0.00      MEMB  
ATOM    379  H9X POPCM   3      64.127  64.891  47.554  0.00  0.00      MEMB  
ATOM    380  H9Y POPCM   3      65.633  65.544  46.860  0.00  0.00      MEMB  
ATOM    381 C310 POPCM   3      63.987  66.631  46.131  0.00  0.00      MEMB  
ATOM    382 H10X POPCM   3      64.630  67.481  45.816  0.00  0.00      MEMB  
ATOM    383 H10Y POPCM   3      62.977  67.014  46.392  0.00  0.00      MEMB  
ATOM    384 C311 POPCM   3      63.807  65.701  44.914  0.00  0.00      MEMB  
ATOM    385 H11X POPCM   3      63.040  64.936  45.159  0.00  0.00      MEMB  
ATOM    386 H11Y POPCM   3      64.772  65.220  44.644  0.00  0.00      MEMB  
ATOM    387 C312 POPCM   3      63.292  66.359  43.613  0.00  0.00      MEMB  
ATOM    388 H12X POPCM   3      64.125  66.997  43.247  0.00  0.00      MEMB  
ATOM    389 H12Y POPCM   3      62.373  66.928  43.869  0.00  0.00      MEMB  
ATOM    390 C313 POPCM   3      62.859  65.363  42.516  0.00  0.00      MEMB  
ATOM    391 H13X POPCM   3      63.420  64.435  42.758  0.00  0.00      MEMB  
ATOM    392 H13Y POPCM   3      63.220  65.623  41.498  0.00  0.00      MEMB  
ATOM    393 C314 POPCM   3      61.311  65.037  42.417  0.00  0.00      MEMB  
ATOM    394 H14X POPCM   3      60.891  64.610  43.353  0.00  0.00      MEMB  
ATOM    395 H14Y POPCM   3      60.998  64.270  41.676  0.00  0.00      MEMB  
ATOM    396 C315 POPCM   3      60.470  66.325  42.003  0.00  0.00      MEMB  
ATOM    397 H15X POPCM   3      60.860  66.717  41.040  0.00  0.00      MEMB  
ATOM    398 H15Y POPCM   3      60.672  67.211  42.642  0.00  0.00      MEMB  
ATOM    399 C316 POPCM   3      58.984  66.111  41.832  0.00  0.00      MEMB  
ATOM    400 H16X POPCM   3      58.707  65.088  41.499  0.00  0.00      MEMB  
ATOM    401 H16Y POPCM   3      58.530  66.752  41.047  0.00  0.00      MEMB  
ATOM    402 H16Z POPCM   3      58.473  66.392  42.778  0.00  0.00      MEMB  
ATOM    403  N   POPCM   4      87.200  55.066  56.975  0.00  0.00      MEMB  
ATOM    404  C12 POPCM   4      87.601  56.500  56.729  0.00  0.00      MEMB  
ATOM    405 H12A POPCM   4      87.212  56.648  55.732  0.00  0.00      MEMB  
ATOM    406 H12B POPCM   4      88.645  56.439  56.459  0.00  0.00      MEMB  
ATOM    407  C13 POPCM   4      87.598  54.561  58.306  0.00  0.00      MEMB  
ATOM    408 H13A POPCM   4      88.671  54.447  58.364  0.00  0.00      MEMB  
ATOM    409 H13B POPCM   4      87.176  55.115  59.131  0.00  0.00      MEMB  
ATOM    410 H13C POPCM   4      87.227  53.550  58.229  0.00  0.00      MEMB  
ATOM    411  C14 POPCM   4      85.719  54.974  56.733  0.00  0.00      MEMB  
ATOM    412 H14A POPCM   4      85.150  55.557  57.443  0.00  0.00      MEMB  
ATOM    413 H14B POPCM   4      85.474  55.297  55.732  0.00  0.00      MEMB  
ATOM    414 H14C POPCM   4      85.308  54.002  56.963  0.00  0.00      MEMB  
ATOM    415  C15 POPCM   4      88.022  54.161  56.085  0.00  0.00      MEMB  
ATOM    416 H15A POPCM   4      89.081  54.369  56.138  0.00  0.00      MEMB  
ATOM    417 H15B POPCM   4      87.619  54.305  55.094  0.00  0.00      MEMB  
ATOM    418 H15C POPCM   4      87.883  53.115  56.316  0.00  0.00      MEMB  
ATOM    419  C11 POPCM   4      87.195  57.613  57.726  0.00  0.00      MEMB  
ATOM    420 H11A POPCM   4      87.645  58.616  57.568  0.00  0.00      MEMB  
ATOM    421 H11B POPCM   4      87.534  57.226  58.710  0.00  0.00      MEMB  
ATOM    422  P   POPCM   4      85.016  58.563  56.694  0.00  0.00      MEMB  
ATOM    423  O13 POPCM   4      83.961  59.362  57.431  0.00  0.00      MEMB  
ATOM    424  O14 POPCM   4      84.635  57.701  55.534  0.00  0.00      MEMB  
ATOM    425  O12 POPCM   4      85.752  57.769  57.793  0.00  0.00      MEMB  
ATOM    426  O11 POPCM   4      86.088  59.605  56.162  0.00  0.00      MEMB  
ATOM    427  C1  POPCM   4      85.808  60.679  55.278  0.00  0.00      MEMB  
ATOM    428  HA  POPCM   4      86.509  61.531  55.406  0.00  0.00      MEMB  
ATOM    429  HB  POPCM   4      84.801  61.117  55.448  0.00  0.00      MEMB  
ATOM    430  C2  POPCM   4      86.171  60.356  53.829  0.00  0.00      MEMB  
ATOM    431  HS  POPCM   4      86.079  61.304  53.257  0.00  0.00      MEMB  
ATOM    432  O21 POPCM   4      85.196  59.338  53.366  0.00  0.00      MEMB  
ATOM    433  C21 POPCM   4      84.063  59.917  52.985  0.00  0.00      MEMB  
ATOM    434  O22 POPCM   4      83.850  61.105  53.056  0.00  0.00      MEMB  
ATOM    435  C22 POPCM   4      82.996  58.840  52.581  0.00  0.00      MEMB  
ATOM    436  H2R POPCM   4      82.269  58.704  53.411  0.00  0.00      MEMB  
ATOM    437  H2S POPCM   4      83.583  57.912  52.416  0.00  0.00      MEMB  
ATOM    438  C3  POPCM   4      87.626  59.889  53.731  0.00  0.00      MEMB  
ATOM    439  HX  POPCM   4      87.700  58.857  54.136  0.00  0.00      MEMB  
ATOM    440  HY  POPCM   4      88.222  60.558  54.387  0.00  0.00      MEMB  
ATOM    441  O31 POPCM   4      87.983  60.036  52.279  0.00  0.00      MEMB  
ATOM    442  C31 POPCM   4      88.006  58.872  51.596  0.00  0.00      MEMB  
ATOM    443  O32 POPCM   4      87.629  57.769  52.045  0.00  0.00      MEMB  
ATOM    444  C32 POPCM   4      88.647  59.011  50.204  0.00  0.00      MEMB  
ATOM    445  H2X POPCM   4      89.014  58.008  49.898  0.00  0.00      MEMB  
ATOM    446  H2Y POPCM   4      89.583  59.608  50.242  0.00  0.00      MEMB  
ATOM    447  C23 POPCM   4      82.147  59.131  51.334  0.00  0.00      MEMB  
ATOM    448  H3R POPCM   4      81.638  60.111  51.457  0.00  0.00      MEMB  
ATOM    449  H3S POPCM   4      81.437  58.280  51.248  0.00  0.00      MEMB  
ATOM    450  C24 POPCM   4      83.003  59.094  50.065  0.00  0.00      MEMB  
ATOM    451  H4R POPCM   4      83.559  58.134  50.018  0.00  0.00      MEMB  
ATOM    452  H4S POPCM   4      83.815  59.849  50.137  0.00  0.00      MEMB  
ATOM    453  C25 POPCM   4      82.233  59.414  48.719  0.00  0.00      MEMB  
ATOM    454  H5R POPCM   4      82.810  60.022  47.990  0.00  0.00      MEMB  
ATOM    455  H5S POPCM   4      81.345  59.966  49.094  0.00  0.00      MEMB  
ATOM    456  C26 POPCM   4      81.787  58.193  47.834  0.00  0.00      MEMB  
ATOM    457  H6R POPCM   4      80.939  58.511  47.192  0.00  0.00      MEMB  
ATOM    458  H6S POPCM   4      81.551  57.306  48.461  0.00  0.00      MEMB  
ATOM    459  C27 POPCM   4      82.866  57.789  46.881  0.00  0.00      MEMB  
ATOM    460  H7R POPCM   4      83.720  57.366  47.452  0.00  0.00      MEMB  
ATOM    461  H7S POPCM   4      83.117  58.731  46.349  0.00  0.00      MEMB  
ATOM    462  C28 POPCM   4      82.436  56.727  45.894  0.00  0.00      MEMB  
ATOM    463  H8R POPCM   4      81.340  56.835  45.751  0.00  0.00      MEMB  
ATOM    464  H8S POPCM   4      82.448  55.807  46.516  0.00  0.00      MEMB  
ATOM    465  C29 POPCM   4      83.342  56.649  44.626  0.00  0.00      MEMB  
ATOM    466  H91 POPCM   4      82.912  57.253  43.813  0.00  0.00      MEMB  
ATOM    467 C210 POPCM   4      84.495  56.031  44.471  0.00  0.00      MEMB  
ATOM    468 H101 POPCM   4      84.930  56.173  43.471  0.00  0.00      MEMB  
ATOM    469 C211 POPCM   4      85.251  55.173  45.538  0.00  0.00      MEMB  
ATOM    470 H11R POPCM   4      84.719  54.205  45.659  0.00  0.00      MEMB  
ATOM    471 H11S POPCM   4      85.173  55.664  46.532  0.00  0.00      MEMB  
ATOM    472 C212 POPCM   4      86.683  54.948  45.289  0.00  0.00      MEMB  
ATOM    473 H12R POPCM   4      86.825  54.249  44.437  0.00  0.00      MEMB  
ATOM    474 H12S POPCM   4      87.179  54.444  46.146  0.00  0.00      MEMB  
ATOM    475 C213 POPCM   4      87.549  56.145  45.184  0.00  0.00      MEMB  
ATOM    476 H13R POPCM   4      87.388  56.718  46.122  0.00  0.00      MEMB  
ATOM    477 H13S POPCM   4      87.284  56.703  44.260  0.00  0.00      MEMB  
ATOM    478 C214 POPCM   4      89.012  55.943  44.958  0.00  0.00      MEMB  
ATOM    479 H14R POPCM   4      89.174  55.554  43.930  0.00  0.00      MEMB  
ATOM    480 H14S POPCM   4      89.460  55.282  45.731  0.00  0.00      MEMB  
ATOM    481 C215 POPCM   4      89.646  57.321  45.220  0.00  0.00      MEMB  
ATOM    482 H15R POPCM   4      89.689  57.566  46.303  0.00  0.00      MEMB  
ATOM    483 H15S POPCM   4      89.235  58.124  44.572  0.00  0.00      MEMB  
ATOM    484 C216 POPCM   4      91.109  57.312  44.884  0.00  0.00      MEMB  
ATOM    485 H16R POPCM   4      91.144  57.417  43.779  0.00  0.00      MEMB  
ATOM    486 H16S POPCM   4      91.584  56.355  45.189  0.00  0.00      MEMB  
ATOM    487 C217 POPCM   4      91.832  58.637  45.387  0.00  0.00      MEMB  
ATOM    488 H17R POPCM   4      91.605  58.908  46.440  0.00  0.00      MEMB  
ATOM    489 H17S POPCM   4      91.590  59.579  44.850  0.00  0.00      MEMB  
ATOM    490 C218 POPCM   4      93.362  58.652  45.332  0.00  0.00      MEMB  
ATOM    491 H18R POPCM   4      93.732  59.664  45.603  0.00  0.00      MEMB  
ATOM    492 H18S POPCM   4      93.726  58.364  44.323  0.00  0.00      MEMB  
ATOM    493 H18T POPCM   4      93.741  58.047  46.183  0.00  0.00      MEMB  
ATOM    494  C33 POPCM   4      87.936  59.750  49.027  0.00  0.00      MEMB  
ATOM    495  H3X POPCM   4      88.712  59.820  48.235  0.00  0.00      MEMB  
ATOM    496  H3Y POPCM   4      87.616  60.788  49.259  0.00  0.00      MEMB  
ATOM    497  C34 POPCM   4      86.839  58.921  48.319  0.00  0.00      MEMB  
ATOM    498  H4X POPCM   4      86.010  58.781  49.045  0.00  0.00      MEMB  
ATOM    499  H4Y POPCM   4      87.228  57.968  47.900  0.00  0.00      MEMB  
ATOM    500  C35 POPCM   4      86.136  59.604  47.169  0.00  0.00      MEMB  
ATOM    501  H5X POPCM   4      85.565  60.442  47.622  0.00  0.00      MEMB  
ATOM    502  H5Y POPCM   4      85.413  58.959  46.624  0.00  0.00      MEMB  
ATOM    503  C36 POPCM   4      87.134  60.082  46.110  0.00  0.00      MEMB  
ATOM    504  H6X POPCM   4      87.804  59.294  45.704  0.00  0.00      MEMB  
ATOM    505  H6Y POPCM   4      87.850  60.839  46.494  0.00  0.00      MEMB  
ATOM    506  C37 POPCM   4      86.415  60.645  44.828  0.00  0.00      MEMB  
ATOM    507  H7X POPCM   4      87.098  61.024  44.038  0.00  0.00      MEMB  
ATOM    508  H7Y POPCM   4      85.974  61.623  45.116  0.00  0.00      MEMB  
ATOM    509  C38 POPCM   4      85.512  59.590  44.099  0.00  0.00      MEMB  
ATOM    510  H8X POPCM   4      84.547  59.581  44.649  0.00  0.00      MEMB  
ATOM    511  H8Y POPCM   4      86.107  58.670  44.285  0.00  0.00      MEMB  
ATOM    512  C39 POPCM   4      85.236  59.916  42.592  0.00  0.00      MEMB  
ATOM    513  H9X POPCM   4      84.613  59.103  42.161  0.00  0.00      MEMB  
ATOM    514  H9Y POPCM   4      86.212  59.804  42.072  0.00  0.00      MEMB  
ATOM    515 C310 POPCM   4      84.606  61.267  42.165  0.00  0.00      MEMB  
ATOM    516 H10X POPCM   4      83.701  61.343  42.805  0.00  0.00      MEMB  
ATOM    517 H10Y POPCM   4      85.329  62.071  42.420  0.00  0.00      MEMB  
ATOM    518 C311 POPCM   4      84.160  61.248  40.683  0.00  0.00      MEMB  
ATOM    519 H11X POPCM   4      84.040  62.325  40.439  0.00  0.00      MEMB  
ATOM    520 H11Y POPCM   4      83.268  60.609  40.509  0.00  0.00      MEMB  
ATOM    521 C312 POPCM   4      85.169  60.896  39.649  0.00  0.00      MEMB  
ATOM    522 H12X POPCM   4      85.447  59.862  39.946  0.00  0.00      MEMB  
ATOM    523 H12Y POPCM   4      86.053  61.522  39.897  0.00  0.00      MEMB  
ATOM    524 C313 POPCM   4      84.676  60.879  38.207  0.00  0.00      MEMB  
ATOM    525 H13X POPCM   4      84.610  61.876  37.721  0.00  0.00      MEMB  
ATOM    526 H13Y POPCM   4      83.593  60.633  38.168  0.00  0.00      MEMB  
ATOM    527 C314 POPCM   4      85.445  59.835  37.394  0.00  0.00      MEMB  
ATOM    528 H14X POPCM   4      85.412  58.860  37.927  0.00  0.00      MEMB  
ATOM    529 H14Y POPCM   4      86.482  60.210  37.264  0.00  0.00      MEMB  
ATOM    530 C315 POPCM   4      84.910  59.574  35.968  0.00  0.00      MEMB  
ATOM    531 H15X POPCM   4      85.024  60.375  35.207  0.00  0.00      MEMB  
ATOM    532 H15Y POPCM   4      83.801  59.509  35.988  0.00  0.00      MEMB  
ATOM    533 C316 POPCM   4      85.503  58.307  35.311  0.00  0.00      MEMB  
ATOM    534 H16X POPCM   4      84.936  57.997  34.407  0.00  0.00      MEMB  
ATOM    535 H16Y POPCM   4      85.382  57.468  36.029  0.00  0.00      MEMB  
ATOM    536 H16Z POPCM   4      86.592  58.502  35.213  0.00  0.00      MEMB  
ATOM    537  N   POPCM   5      79.224  99.288  58.656  0.00  0.00      MEMB  
ATOM    538  C12 POPCM   5      80.606  99.783  58.201  0.00  0.00      MEMB  
ATOM    539 H12A POPCM   5      81.310  99.616  59.002  0.00  0.00      MEMB  
ATOM    540 H12B POPCM   5      80.542 100.861  58.236  0.00  0.00      MEMB  
ATOM    541  C13 POPCM   5      78.757 100.004  59.925  0.00  0.00      MEMB  
ATOM    542 H13A POPCM   5      78.827 101.075  59.812  0.00  0.00      MEMB  
ATOM    543 H13B POPCM   5      77.728  99.725  60.099  0.00  0.00      MEMB  
ATOM    544 H13C POPCM   5      79.307  99.661  60.789  0.00  0.00      MEMB  
ATOM    545  C14 POPCM   5      78.121  99.510  57.643  0.00  0.00      MEMB  
ATOM    546 H14A POPCM   5      78.378  98.962  56.748  0.00  0.00      MEMB  
ATOM    547 H14B POPCM   5      77.248  99.083  58.115  0.00  0.00      MEMB  
ATOM    548 H14C POPCM   5      77.989 100.567  57.467  0.00  0.00      MEMB  
ATOM    549  C15 POPCM   5      79.302  97.754  58.929  0.00  0.00      MEMB  
ATOM    550 H15A POPCM   5      78.423  97.212  59.246  0.00  0.00      MEMB  
ATOM    551 H15B POPCM   5      80.046  97.582  59.692  0.00  0.00      MEMB  
ATOM    552 H15C POPCM   5      79.643  97.216  58.057  0.00  0.00      MEMB  
ATOM    553  C11 POPCM   5      81.202  99.222  56.882  0.00  0.00      MEMB  
ATOM    554 H11A POPCM   5      82.077  99.794  56.505  0.00  0.00      MEMB  
ATOM    555 H11B POPCM   5      80.423  99.383  56.106  0.00  0.00      MEMB  
ATOM    556  P   POPCM   5      81.046  96.786  56.007  0.00  0.00      MEMB  
ATOM    557  O13 POPCM   5      79.627  96.623  56.267  0.00  0.00      MEMB  
ATOM    558  O14 POPCM   5      81.907  95.604  56.022  0.00  0.00      MEMB  
ATOM    559  O12 POPCM   5      81.593  97.877  57.053  0.00  0.00      MEMB  
ATOM    560  O11 POPCM   5      81.376  97.491  54.673  0.00  0.00      MEMB  
ATOM    561  C1  POPCM   5      82.678  97.644  54.114  0.00  0.00      MEMB  
ATOM    562  HA  POPCM   5      83.033  96.630  53.831  0.00  0.00      MEMB  
ATOM    563  HB  POPCM   5      83.350  98.214  54.791  0.00  0.00      MEMB  
ATOM    564  C2  POPCM   5      82.758  98.515  52.837  0.00  0.00      MEMB  
ATOM    565  HS  POPCM   5      82.246  99.466  53.095  0.00  0.00      MEMB  
ATOM    566  O21 POPCM   5      81.946  97.843  51.847  0.00  0.00      MEMB  
ATOM    567  C21 POPCM   5      81.453  98.664  50.988  0.00  0.00      MEMB  
ATOM    568  O22 POPCM   5      81.366  99.874  51.122  0.00  0.00      MEMB  
ATOM    569  C22 POPCM   5      80.988  97.883  49.822  0.00  0.00      MEMB  
ATOM    570  H2R POPCM   5      80.602  96.870  50.064  0.00  0.00      MEMB  
ATOM    571  H2S POPCM   5      81.876  97.710  49.177  0.00  0.00      MEMB  
ATOM    572  C3  POPCM   5      84.212  98.735  52.373  0.00  0.00      MEMB  
ATOM    573  HX  POPCM   5      84.733  97.756  52.434  0.00  0.00      MEMB  
ATOM    574  HY  POPCM   5      84.741  99.349  53.133  0.00  0.00      MEMB  
ATOM    575  O31 POPCM   5      84.262  99.326  51.009  0.00  0.00      MEMB  
ATOM    576  C31 POPCM   5      84.201 100.686  50.995  0.00  0.00      MEMB  
ATOM    577  O32 POPCM   5      84.103 101.359  52.010  0.00  0.00      MEMB  
ATOM    578  C32 POPCM   5      84.199 101.304  49.585  0.00  0.00      MEMB  
ATOM    579  H2X POPCM   5      85.267 101.362  49.285  0.00  0.00      MEMB  
ATOM    580  H2Y POPCM   5      83.714 102.303  49.612  0.00  0.00      MEMB  
ATOM    581  C23 POPCM   5      79.927  98.664  49.000  0.00  0.00      MEMB  
ATOM    582  H3R POPCM   5      80.247  99.720  48.862  0.00  0.00      MEMB  
ATOM    583  H3S POPCM   5      78.958  98.652  49.543  0.00  0.00      MEMB  
ATOM    584  C24 POPCM   5      79.565  98.035  47.655  0.00  0.00      MEMB  
ATOM    585  H4R POPCM   5      78.726  98.592  47.186  0.00  0.00      MEMB  
ATOM    586  H4S POPCM   5      79.224  96.990  47.816  0.00  0.00      MEMB  
ATOM    587  C25 POPCM   5      80.780  98.035  46.668  0.00  0.00      MEMB  
ATOM    588  H5R POPCM   5      81.522  97.293  47.032  0.00  0.00      MEMB  
ATOM    589  H5S POPCM   5      81.268  99.011  46.456  0.00  0.00      MEMB  
ATOM    590  C26 POPCM   5      80.449  97.579  45.256  0.00  0.00      MEMB  
ATOM    591  H6R POPCM   5      81.164  98.084  44.571  0.00  0.00      MEMB  
ATOM    592  H6S POPCM   5      79.452  97.978  44.971  0.00  0.00      MEMB  
ATOM    593  C27 POPCM   5      80.425  96.019  44.893  0.00  0.00      MEMB  
ATOM    594  H7R POPCM   5      79.812  95.558  45.696  0.00  0.00      MEMB  
ATOM    595  H7S POPCM   5      81.450  95.625  44.722  0.00  0.00      MEMB  
ATOM    596  C28 POPCM   5      79.656  95.733  43.519  0.00  0.00      MEMB  
ATOM    597  H8R POPCM   5      78.634  95.973  43.882  0.00  0.00      MEMB  
ATOM    598  H8S POPCM   5      79.802  94.637  43.417  0.00  0.00      MEMB  
ATOM    599  C29 POPCM   5      80.092  96.563  42.363  0.00  0.00      MEMB  
ATOM    600  H91 POPCM   5      79.708  97.582  42.516  0.00  0.00      MEMB  
ATOM    601 C210 POPCM   5      80.710  96.136  41.285  0.00  0.00      MEMB  
ATOM    602 H101 POPCM   5      80.872  96.898  40.508  0.00  0.00      MEMB  
ATOM    603 C211 POPCM   5      81.083  94.684  41.080  0.00  0.00      MEMB  
ATOM    604 H11R POPCM   5      80.354  93.994  41.557  0.00  0.00      MEMB  
ATOM    605 H11S POPCM   5      82.065  94.459  41.547  0.00  0.00      MEMB  
ATOM    606 C212 POPCM   5      81.345  94.465  39.535  0.00  0.00      MEMB  
ATOM    607 H12R POPCM   5      81.950  95.326  39.180  0.00  0.00      MEMB  
ATOM    608 H12S POPCM   5      80.381  94.427  38.983  0.00  0.00      MEMB  
ATOM    609 C213 POPCM   5      82.131  93.202  39.230  0.00  0.00      MEMB  
ATOM    610 H13R POPCM   5      81.610  92.360  39.735  0.00  0.00      MEMB  
ATOM    611 H13S POPCM   5      83.178  93.327  39.580  0.00  0.00      MEMB  
ATOM    612 C214 POPCM   5      82.127  92.779  37.721  0.00  0.00      MEMB  
ATOM    613 H14R POPCM   5      82.272  93.692  37.105  0.00  0.00      MEMB  
ATOM    614 H14S POPCM   5      81.142  92.353  37.432  0.00  0.00      MEMB  
ATOM    615 C215 POPCM   5      83.084  91.647  37.344  0.00  0.00      MEMB  
ATOM    616 H15R POPCM   5      82.939  90.693  37.896  0.00  0.00      MEMB  
ATOM    617 H15S POPCM   5      84.102  92.085  37.417  0.00  0.00      MEMB  
ATOM    618 C216 POPCM   5      82.785  91.194  35.862  0.00  0.00      MEMB  
ATOM    619 H16R POPCM   5      81.777  90.757  36.026  0.00  0.00      MEMB  
ATOM    620 H16S POPCM   5      83.461  90.374  35.538  0.00  0.00      MEMB  
ATOM    621 C217 POPCM   5      82.644  92.276  34.789  0.00  0.00      MEMB  
ATOM    622 H17R POPCM   5      81.785  92.923  35.067  0.00  0.00      MEMB  
ATOM    623 H17S POPCM   5      82.331  91.862  33.807  0.00  0.00      MEMB  
ATOM    624 C218 POPCM   5      83.903  93.181  34.473  0.00  0.00      MEMB  
ATOM    625 H18R POPCM   5      83.567  94.040  33.854  0.00  0.00      MEMB  
ATOM    626 H18S POPCM   5      84.738  92.601  34.025  0.00  0.00      MEMB  
ATOM    627 H18T POPCM   5      84.179  93.606  35.462  0.00  0.00      MEMB  
ATOM    628  C33 POPCM   5      83.389 100.393  48.589  0.00  0.00      MEMB  
ATOM    629  H3X POPCM   5      82.291 100.474  48.737  0.00  0.00      MEMB  
ATOM    630  H3Y POPCM   5      83.556  99.329  48.862  0.00  0.00      MEMB  
ATOM    631  C34 POPCM   5      83.674 100.416  47.089  0.00  0.00      MEMB  
ATOM    632  H4X POPCM   5      83.576  99.386  46.683  0.00  0.00      MEMB  
ATOM    633  H4Y POPCM   5      84.727 100.759  46.998  0.00  0.00      MEMB  
ATOM    634  C35 POPCM   5      82.705 101.344  46.246  0.00  0.00      MEMB  
ATOM    635  H5X POPCM   5      82.734 102.336  46.745  0.00  0.00      MEMB  
ATOM    636  H5Y POPCM   5      81.695 100.888  46.329  0.00  0.00      MEMB  
ATOM    637  C36 POPCM   5      83.188 101.486  44.781  0.00  0.00      MEMB  
ATOM    638  H6X POPCM   5      84.234 101.851  44.863  0.00  0.00      MEMB  
ATOM    639  H6Y POPCM   5      82.720 102.354  44.269  0.00  0.00      MEMB  
ATOM    640  C37 POPCM   5      82.825 100.242  44.000  0.00  0.00      MEMB  
ATOM    641  H7X POPCM   5      81.744 100.060  44.180  0.00  0.00      MEMB  
ATOM    642  H7Y POPCM   5      83.320  99.309  44.346  0.00  0.00      MEMB  
ATOM    643  C38 POPCM   5      82.968 100.277  42.499  0.00  0.00      MEMB  
ATOM    644  H8X POPCM   5      82.739  99.261  42.113  0.00  0.00      MEMB  
ATOM    645  H8Y POPCM   5      83.966 100.636  42.169  0.00  0.00      MEMB  
ATOM    646  C39 POPCM   5      81.905 101.102  41.755  0.00  0.00      MEMB  
ATOM    647  H9X POPCM   5      81.874 102.137  42.158  0.00  0.00      MEMB  
ATOM    648  H9Y POPCM   5      80.906 100.665  41.968  0.00  0.00      MEMB  
ATOM    649 C310 POPCM   5      82.110 101.148  40.229  0.00  0.00      MEMB  
ATOM    650 H10X POPCM   5      81.374 101.929  39.938  0.00  0.00      MEMB  
ATOM    651 H10Y POPCM   5      81.979 100.192  39.679  0.00  0.00      MEMB  
ATOM    652 C311 POPCM   5      83.511 101.788  39.869  0.00  0.00      MEMB  
ATOM    653 H11X POPCM   5      84.309 101.160  40.319  0.00  0.00      MEMB  
ATOM    654 H11Y POPCM   5      83.595 102.676  40.531  0.00  0.00      MEMB  
ATOM    655 C312 POPCM   5      83.750 102.103  38.400  0.00  0.00      MEMB  
ATOM    656 H12X POPCM   5      84.704 102.654  38.257  0.00  0.00      MEMB  
ATOM    657 H12Y POPCM   5      82.945 102.796  38.074  0.00  0.00      MEMB  
ATOM    658 C313 POPCM   5      83.847 100.874  37.410  0.00  0.00      MEMB  
ATOM    659 H13X POPCM   5      82.927 100.259  37.512  0.00  0.00      MEMB  
ATOM    660 H13Y POPCM   5      84.701 100.179  37.559  0.00  0.00      MEMB  
ATOM    661 C314 POPCM   5      83.716 101.337  35.997  0.00  0.00      MEMB  
ATOM    662 H14X POPCM   5      84.414 102.152  35.711  0.00  0.00      MEMB  
ATOM    663 H14Y POPCM   5      82.787 101.946  35.981  0.00  0.00      MEMB  
ATOM    664 C315 POPCM   5      83.758 100.228  34.889  0.00  0.00      MEMB  
ATOM    665 H15X POPCM   5      82.834  99.613  34.943  0.00  0.00      MEMB  
ATOM    666 H15Y POPCM   5      84.623  99.550  35.053  0.00  0.00      MEMB  
ATOM    667 C316 POPCM   5      83.847 100.676  33.356  0.00  0.00      MEMB  
ATOM    668 H16X POPCM   5      82.950 101.227  33.003  0.00  0.00      MEMB  
ATOM    669 H16Y POPCM   5      84.120  99.783  32.754  0.00  0.00      MEMB  
ATOM    670 H16Z POPCM   5      84.735 101.327  33.206  0.00  0.00      MEMB  
ATOM    671  N   POPCM   6      55.532  56.453  60.768  0.00  0.00      MEMB  
ATOM    672  C12 POPCM   6      55.127  57.898  60.856  0.00  0.00      MEMB  
ATOM    673 H12A POPCM   6      55.972  58.522  61.106  0.00  0.00      MEMB  
ATOM    674 H12B POPCM   6      54.525  58.010  61.746  0.00  0.00      MEMB  
ATOM    675  C13 POPCM   6      56.577  56.370  59.620  0.00  0.00      MEMB  
ATOM    676 H13A POPCM   6      57.474  56.796  60.044  0.00  0.00      MEMB  
ATOM    677 H13B POPCM   6      56.630  55.327  59.344  0.00  0.00      MEMB  
ATOM    678 H13C POPCM   6      56.218  56.898  58.749  0.00  0.00      MEMB  
ATOM    679  C14 POPCM   6      56.135  56.019  62.030  0.00  0.00      MEMB  
ATOM    680 H14A POPCM   6      56.240  54.956  62.192  0.00  0.00      MEMB  
ATOM    681 H14B POPCM   6      57.089  56.472  62.252  0.00  0.00      MEMB  
ATOM    682 H14C POPCM   6      55.448  56.415  62.764  0.00  0.00      MEMB  
ATOM    683  C15 POPCM   6      54.304  55.596  60.380  0.00  0.00      MEMB  
ATOM    684 H15A POPCM   6      53.758  56.020  59.551  0.00  0.00      MEMB  
ATOM    685 H15B POPCM   6      53.522  55.692  61.119  0.00  0.00      MEMB  
ATOM    686 H15C POPCM   6      54.639  54.576  60.263  0.00  0.00      MEMB  
ATOM    687  C11 POPCM   6      54.593  58.602  59.623  0.00  0.00      MEMB  
ATOM    688 H11A POPCM   6      55.367  58.556  58.828  0.00  0.00      MEMB  
ATOM    689 H11B POPCM   6      54.435  59.690  59.786  0.00  0.00      MEMB  
ATOM    690  P   POPCM   6      51.973  58.462  59.792  0.00  0.00      MEMB  
ATOM    691  O13 POPCM   6      52.191  59.253  61.034  0.00  0.00      MEMB  
ATOM    692  O14 POPCM   6      51.272  57.210  59.911  0.00  0.00      MEMB  
ATOM    693  O12 POPCM   6      53.317  57.970  59.270  0.00  0.00      MEMB  
ATOM    694  O11 POPCM   6      51.368  59.278  58.678  0.00  0.00      MEMB  
ATOM    695  C1  POPCM   6      51.723  59.109  57.282  0.00  0.00      MEMB  
ATOM    696  HA  POPCM   6      52.678  58.552  57.174  0.00  0.00      MEMB  
ATOM    697  HB  POPCM   6      51.867  60.124  56.853  0.00  0.00      MEMB  
ATOM    698  C2  POPCM   6      50.663  58.319  56.390  0.00  0.00      MEMB  
ATOM    699  HS  POPCM   6      50.523  57.330  56.877  0.00  0.00      MEMB  
ATOM    700  O21 POPCM   6      51.058  58.140  55.009  0.00  0.00      MEMB  
ATOM    701  C21 POPCM   6      50.681  57.041  54.459  0.00  0.00      MEMB  
ATOM    702  O22 POPCM   6      49.954  56.245  54.972  0.00  0.00      MEMB  
ATOM    703  C22 POPCM   6      51.211  56.845  53.013  0.00  0.00      MEMB  
ATOM    704  H2R POPCM   6      50.411  57.167  52.312  0.00  0.00      MEMB  
ATOM    705  H2S POPCM   6      51.417  55.754  52.975  0.00  0.00      MEMB  
ATOM    706  C3  POPCM   6      49.388  59.221  56.373  0.00  0.00      MEMB  
ATOM    707  HX  POPCM   6      49.239  59.545  57.425  0.00  0.00      MEMB  
ATOM    708  HY  POPCM   6      48.388  58.798  56.142  0.00  0.00      MEMB  
ATOM    709  O31 POPCM   6      49.689  60.434  55.562  0.00  0.00      MEMB  
ATOM    710  C31 POPCM   6      49.290  60.431  54.256  0.00  0.00      MEMB  
ATOM    711  O32 POPCM   6      48.608  59.582  53.784  0.00  0.00      MEMB  
ATOM    712  C32 POPCM   6      49.831  61.530  53.433  0.00  0.00      MEMB  
ATOM    713  H2X POPCM   6      50.670  61.963  54.018  0.00  0.00      MEMB  
ATOM    714  H2Y POPCM   6      49.003  62.264  53.325  0.00  0.00      MEMB  
ATOM    715  C23 POPCM   6      52.439  57.656  52.618  0.00  0.00      MEMB  
ATOM    716  H3R POPCM   6      53.373  57.254  53.066  0.00  0.00      MEMB  
ATOM    717  H3S POPCM   6      52.294  58.672  53.044  0.00  0.00      MEMB  
ATOM    718  C24 POPCM   6      52.652  57.787  51.035  0.00  0.00      MEMB  
ATOM    719  H4R POPCM   6      53.457  58.482  50.711  0.00  0.00      MEMB  
ATOM    720  H4S POPCM   6      51.737  58.299  50.668  0.00  0.00      MEMB  
ATOM    721  C25 POPCM   6      52.912  56.433  50.305  0.00  0.00      MEMB  
ATOM    722  H5R POPCM   6      52.889  56.644  49.214  0.00  0.00      MEMB  
ATOM    723  H5S POPCM   6      52.105  55.732  50.607  0.00  0.00      MEMB  
ATOM    724  C26 POPCM   6      54.315  55.869  50.589  0.00  0.00      MEMB  
ATOM    725  H6R POPCM   6      54.240  55.823  51.696  0.00  0.00      MEMB  
ATOM    726  H6S POPCM   6      55.145  56.518  50.236  0.00  0.00      MEMB  
ATOM    727  C27 POPCM   6      54.530  54.438  50.140  0.00  0.00      MEMB  
ATOM    728  H7R POPCM   6      53.736  53.914  50.714  0.00  0.00      MEMB  
ATOM    729  H7S POPCM   6      55.542  54.107  50.459  0.00  0.00      MEMB  
ATOM    730  C28 POPCM   6      54.448  54.157  48.668  0.00  0.00      MEMB  
ATOM    731  H8R POPCM   6      55.232  54.713  48.112  0.00  0.00      MEMB  
ATOM    732  H8S POPCM   6      53.454  54.490  48.300  0.00  0.00      MEMB  
ATOM    733  C29 POPCM   6      54.663  52.681  48.238  0.00  0.00      MEMB  
ATOM    734  H91 POPCM   6      55.661  52.343  47.922  0.00  0.00      MEMB  
ATOM    735 C210 POPCM   6      53.728  51.698  48.242  0.00  0.00      MEMB  
ATOM    736 H101 POPCM   6      54.058  50.739  47.819  0.00  0.00      MEMB  
ATOM    737 C211 POPCM   6      52.257  51.784  48.663  0.00  0.00      MEMB  
ATOM    738 H11R POPCM   6      52.100  52.699  49.274  0.00  0.00      MEMB  
ATOM    739 H11S POPCM   6      51.961  50.976  49.366  0.00  0.00      MEMB  
ATOM    740 C212 POPCM   6      51.259  51.695  47.430  0.00  0.00      MEMB  
ATOM    741 H12R POPCM   6      50.223  51.886  47.782  0.00  0.00      MEMB  
ATOM    742 H12S POPCM   6      51.438  50.748  46.878  0.00  0.00      MEMB  
ATOM    743 C213 POPCM   6      51.476  52.893  46.380  0.00  0.00      MEMB  
ATOM    744 H13R POPCM   6      52.454  52.676  45.900  0.00  0.00      MEMB  
ATOM    745 H13S POPCM   6      51.744  53.846  46.884  0.00  0.00      MEMB  
ATOM    746 C214 POPCM   6      50.238  53.107  45.451  0.00  0.00      MEMB  
ATOM    747 H14R POPCM   6      50.512  53.972  44.810  0.00  0.00      MEMB  
ATOM    748 H14S POPCM   6      49.319  53.212  46.066  0.00  0.00      MEMB  
ATOM    749 C215 POPCM   6      50.204  51.921  44.502  0.00  0.00      MEMB  
ATOM    750 H15R POPCM   6      49.991  51.032  45.133  0.00  0.00      MEMB  
ATOM    751 H15S POPCM   6      51.240  51.781  44.125  0.00  0.00      MEMB  
ATOM    752 C216 POPCM   6      49.340  51.977  43.275  0.00  0.00      MEMB  
ATOM    753 H16R POPCM   6      49.811  52.740  42.619  0.00  0.00      MEMB  
ATOM    754 H16S POPCM   6      48.409  52.472  43.626  0.00  0.00      MEMB  
ATOM    755 C217 POPCM   6      49.046  50.723  42.598  0.00  0.00      MEMB  
ATOM    756 H17R POPCM   6      48.491  50.125  43.352  0.00  0.00      MEMB  
ATOM    757 H17S POPCM   6      49.920  50.078  42.368  0.00  0.00      MEMB  
ATOM    758 C218 POPCM   6      48.139  50.849  41.379  0.00  0.00      MEMB  
ATOM    759 H18R POPCM   6      48.619  51.576  40.689  0.00  0.00      MEMB  
ATOM    760 H18S POPCM   6      47.164  51.248  41.729  0.00  0.00      MEMB  
ATOM    761 H18T POPCM   6      48.116  49.858  40.876  0.00  0.00      MEMB  
ATOM    762  C33 POPCM   6      50.388  61.142  52.036  0.00  0.00      MEMB  
ATOM    763  H3X POPCM   6      50.932  60.176  51.971  0.00  0.00      MEMB  
ATOM    764  H3Y POPCM   6      51.068  61.946  51.682  0.00  0.00      MEMB  
ATOM    765  C34 POPCM   6      49.252  61.119  50.958  0.00  0.00      MEMB  
ATOM    766  H4X POPCM   6      48.564  61.990  50.984  0.00  0.00      MEMB  
ATOM    767  H4Y POPCM   6      48.573  60.283  51.229  0.00  0.00      MEMB  
ATOM    768  C35 POPCM   6      49.843  60.859  49.507  0.00  0.00      MEMB  
ATOM    769  H5X POPCM   6      50.168  59.821  49.282  0.00  0.00      MEMB  
ATOM    770  H5Y POPCM   6      50.732  61.523  49.568  0.00  0.00      MEMB  
ATOM    771  C36 POPCM   6      48.976  61.395  48.340  0.00  0.00      MEMB  
ATOM    772  H6X POPCM   6      49.607  61.197  47.447  0.00  0.00      MEMB  
ATOM    773  H6Y POPCM   6      48.766  62.474  48.502  0.00  0.00      MEMB  
ATOM    774  C37 POPCM   6      47.570  60.762  48.188  0.00  0.00      MEMB  
ATOM    775  H7X POPCM   6      46.956  60.801  49.113  0.00  0.00      MEMB  
ATOM    776  H7Y POPCM   6      47.675  59.660  48.096  0.00  0.00      MEMB  
ATOM    777  C38 POPCM   6      46.843  61.255  46.893  0.00  0.00      MEMB  
ATOM    778  H8X POPCM   6      47.587  61.266  46.068  0.00  0.00      MEMB  
ATOM    779  H8Y POPCM   6      46.437  62.289  46.935  0.00  0.00      MEMB  
ATOM    780  C39 POPCM   6      45.719  60.297  46.557  0.00  0.00      MEMB  
ATOM    781  H9X POPCM   6      45.178  60.091  47.505  0.00  0.00      MEMB  
ATOM    782  H9Y POPCM   6      46.057  59.316  46.159  0.00  0.00      MEMB  
ATOM    783 C310 POPCM   6      44.802  60.971  45.515  0.00  0.00      MEMB  
ATOM    784 H10X POPCM   6      45.567  61.254  44.762  0.00  0.00      MEMB  
ATOM    785 H10Y POPCM   6      44.308  61.810  46.049  0.00  0.00      MEMB  
ATOM    786 C311 POPCM   6      43.722  60.018  45.062  0.00  0.00      MEMB  
ATOM    787 H11X POPCM   6      42.908  59.942  45.814  0.00  0.00      MEMB  
ATOM    788 H11Y POPCM   6      44.261  59.076  44.827  0.00  0.00      MEMB  
ATOM    789 C312 POPCM   6      43.069  60.575  43.806  0.00  0.00      MEMB  
ATOM    790 H12X POPCM   6      43.732  60.680  42.920  0.00  0.00      MEMB  
ATOM    791 H12Y POPCM   6      42.735  61.630  43.911  0.00  0.00      MEMB  
ATOM    792 C313 POPCM   6      41.962  59.655  43.393  0.00  0.00      MEMB  
ATOM    793 H13X POPCM   6      42.241  58.589  43.535  0.00  0.00      MEMB  
ATOM    794 H13Y POPCM   6      41.741  59.547  42.309  0.00  0.00      MEMB  
ATOM    795 C314 POPCM   6      40.589  60.050  44.004  0.00  0.00      MEMB  
ATOM    796 H14X POPCM   6      40.096  60.765  43.311  0.00  0.00      MEMB  
ATOM    797 H14Y POPCM   6      40.883  60.465  44.992  0.00  0.00      MEMB  
ATOM    798 C315 POPCM   6      39.715  58.810  44.335  0.00  0.00      MEMB  
ATOM    799 H15X POPCM   6      38.843  59.076  44.970  0.00  0.00      MEMB  
ATOM    800 H15Y POPCM   6      40.266  58.083  44.969  0.00  0.00      MEMB  
ATOM    801 C316 POPCM   6      39.136  58.077  43.096  0.00  0.00      MEMB  
ATOM    802 H16X POPCM   6      38.511  57.199  43.363  0.00  0.00      MEMB  
ATOM    803 H16Y POPCM   6      39.975  57.730  42.455  0.00  0.00      MEMB  
ATOM    804 H16Z POPCM   6      38.513  58.679  42.400  0.00  0.00      MEMB  
ATOM    805  N   POPCM   7     106.151  40.440  62.690  0.00  0.00      MEMB  
ATOM    806  C12 POPCM   7     106.584  41.109  61.432  0.00  0.00      MEMB  
ATOM    807 H12A POPCM   7     106.206  40.575  60.573  0.00  0.00      MEMB  
ATOM    808 H12B POPCM   7     107.653  41.071  61.284  0.00  0.00      MEMB  
ATOM    809  C13 POPCM   7     104.662  40.384  62.796  0.00  0.00      MEMB  
ATOM    810 H13A POPCM   7     104.177  39.773  63.543  0.00  0.00      MEMB  
ATOM    811 H13B POPCM   7     104.256  41.372  62.955  0.00  0.00      MEMB  
ATOM    812 H13C POPCM   7     104.170  39.980  61.924  0.00  0.00      MEMB  
ATOM    813  C14 POPCM   7     106.763  39.029  62.724  0.00  0.00      MEMB  
ATOM    814 H14A POPCM   7     107.840  39.027  62.653  0.00  0.00      MEMB  
ATOM    815 H14B POPCM   7     106.494  38.578  63.668  0.00  0.00      MEMB  
ATOM    816 H14C POPCM   7     106.388  38.438  61.901  0.00  0.00      MEMB  
ATOM    817  C15 POPCM   7     106.694  41.236  63.826  0.00  0.00      MEMB  
ATOM    818 H15A POPCM   7     106.708  40.676  64.749  0.00  0.00      MEMB  
ATOM    819 H15B POPCM   7     106.128  42.139  64.001  0.00  0.00      MEMB  
ATOM    820 H15C POPCM   7     107.683  41.507  63.487  0.00  0.00      MEMB  
ATOM    821  C11 POPCM   7     106.181  42.593  61.213  0.00  0.00      MEMB  
ATOM    822 H11A POPCM   7     105.102  42.787  61.391  0.00  0.00      MEMB  
ATOM    823 H11B POPCM   7     106.370  42.782  60.135  0.00  0.00      MEMB  
ATOM    824  P   POPCM   7     108.423  43.845  61.544  0.00  0.00      MEMB  
ATOM    825  O13 POPCM   7     109.048  42.560  61.970  0.00  0.00      MEMB  
ATOM    826  O14 POPCM   7     108.953  45.124  62.103  0.00  0.00      MEMB  
ATOM    827  O12 POPCM   7     106.948  43.617  61.869  0.00  0.00      MEMB  
ATOM    828  O11 POPCM   7     108.363  43.914  59.969  0.00  0.00      MEMB  
ATOM    829  C1  POPCM   7     107.900  45.076  59.270  0.00  0.00      MEMB  
ATOM    830  HA  POPCM   7     108.748  45.304  58.589  0.00  0.00      MEMB  
ATOM    831  HB  POPCM   7     107.820  45.944  59.959  0.00  0.00      MEMB  
ATOM    832  C2  POPCM   7     106.472  44.783  58.541  0.00  0.00      MEMB  
ATOM    833  HS  POPCM   7     105.739  44.699  59.371  0.00  0.00      MEMB  
ATOM    834  O21 POPCM   7     106.531  43.627  57.694  0.00  0.00      MEMB  
ATOM    835  C21 POPCM   7     105.324  43.089  57.339  0.00  0.00      MEMB  
ATOM    836  O22 POPCM   7     104.241  43.377  57.733  0.00  0.00      MEMB  
ATOM    837  C22 POPCM   7     105.609  41.950  56.307  0.00  0.00      MEMB  
ATOM    838  H2R POPCM   7     105.887  40.980  56.772  0.00  0.00      MEMB  
ATOM    839  H2S POPCM   7     106.422  42.237  55.606  0.00  0.00      MEMB  
ATOM    840  C3  POPCM   7     106.016  45.933  57.639  0.00  0.00      MEMB  
ATOM    841  HX  POPCM   7     105.765  46.735  58.366  0.00  0.00      MEMB  
ATOM    842  HY  POPCM   7     105.040  45.707  57.157  0.00  0.00      MEMB  
ATOM    843  O31 POPCM   7     107.031  46.329  56.680  0.00  0.00      MEMB  
ATOM    844  C31 POPCM   7     107.689  47.437  56.932  0.00  0.00      MEMB  
ATOM    845  O32 POPCM   7     107.518  48.225  57.844  0.00  0.00      MEMB  
ATOM    846  C32 POPCM   7     108.710  47.500  55.877  0.00  0.00      MEMB  
ATOM    847  H2X POPCM   7     109.212  46.560  55.564  0.00  0.00      MEMB  
ATOM    848  H2Y POPCM   7     109.463  48.162  56.355  0.00  0.00      MEMB  
ATOM    849  C23 POPCM   7     104.312  41.625  55.482  0.00  0.00      MEMB  
ATOM    850  H3R POPCM   7     103.864  42.617  55.263  0.00  0.00      MEMB  
ATOM    851  H3S POPCM   7     103.621  41.008  56.096  0.00  0.00      MEMB  
ATOM    852  C24 POPCM   7     104.607  40.808  54.220  0.00  0.00      MEMB  
ATOM    853  H4R POPCM   7     104.389  39.729  54.366  0.00  0.00      MEMB  
ATOM    854  H4S POPCM   7     105.713  40.873  54.139  0.00  0.00      MEMB  
ATOM    855  C25 POPCM   7     103.879  41.395  52.936  0.00  0.00      MEMB  
ATOM    856  H5R POPCM   7     104.469  42.284  52.626  0.00  0.00      MEMB  
ATOM    857  H5S POPCM   7     102.862  41.601  53.332  0.00  0.00      MEMB  
ATOM    858  C26 POPCM   7     103.691  40.424  51.742  0.00  0.00      MEMB  
ATOM    859  H6R POPCM   7     103.024  39.565  51.966  0.00  0.00      MEMB  
ATOM    860  H6S POPCM   7     104.694  40.052  51.439  0.00  0.00      MEMB  
ATOM    861  C27 POPCM   7     103.225  41.132  50.491  0.00  0.00      MEMB  
ATOM    862  H7R POPCM   7     103.318  40.434  49.631  0.00  0.00      MEMB  
ATOM    863  H7S POPCM   7     103.962  41.928  50.250  0.00  0.00      MEMB  
ATOM    864  C28 POPCM   7     101.802  41.746  50.558  0.00  0.00      MEMB  
ATOM    865  H8R POPCM   7     101.727  42.415  49.674  0.00  0.00      MEMB  
ATOM    866  H8S POPCM   7     101.782  42.401  51.454  0.00  0.00      MEMB  
ATOM    867  C29 POPCM   7     100.579  40.904  50.436  0.00  0.00      MEMB  
ATOM    868  H91 POPCM   7     100.840  39.866  50.185  0.00  0.00      MEMB  
ATOM    869 C210 POPCM   7      99.290  41.402  50.395  0.00  0.00      MEMB  
ATOM    870 H101 POPCM   7      98.475  40.672  50.506  0.00  0.00      MEMB  
ATOM    871 C211 POPCM   7      98.992  42.849  50.562  0.00  0.00      MEMB  
ATOM    872 H11R POPCM   7      99.877  43.457  50.276  0.00  0.00      MEMB  
ATOM    873 H11S POPCM   7      98.849  43.038  51.647  0.00  0.00      MEMB  
ATOM    874 C212 POPCM   7      97.661  43.383  50.028  0.00  0.00      MEMB  
ATOM    875 H12R POPCM   7      97.565  44.425  50.402  0.00  0.00      MEMB  
ATOM    876 H12S POPCM   7      96.833  42.716  50.350  0.00  0.00      MEMB  
ATOM    877 C213 POPCM   7      97.709  43.404  48.537  0.00  0.00      MEMB  
ATOM    878 H13R POPCM   7      97.885  42.395  48.106  0.00  0.00      MEMB  
ATOM    879 H13S POPCM   7      98.586  44.053  48.330  0.00  0.00      MEMB  
ATOM    880 C214 POPCM   7      96.374  44.052  47.956  0.00  0.00      MEMB  
ATOM    881 H14R POPCM   7      96.446  45.133  48.201  0.00  0.00      MEMB  
ATOM    882 H14S POPCM   7      95.572  43.521  48.512  0.00  0.00      MEMB  
ATOM    883 C215 POPCM   7      96.120  43.837  46.431  0.00  0.00      MEMB  
ATOM    884 H15R POPCM   7      96.990  44.340  45.958  0.00  0.00      MEMB  
ATOM    885 H15S POPCM   7      95.251  44.366  45.984  0.00  0.00      MEMB  
ATOM    886 C216 POPCM   7      95.956  42.418  45.925  0.00  0.00      MEMB  
ATOM    887 H16R POPCM   7      94.866  42.209  45.891  0.00  0.00      MEMB  
ATOM    888 H16S POPCM   7      96.428  41.688  46.618  0.00  0.00      MEMB  
ATOM    889 C217 POPCM   7      96.652  42.070  44.664  0.00  0.00      MEMB  
ATOM    890 H17R POPCM   7      97.736  42.200  44.868  0.00  0.00      MEMB  
ATOM    891 H17S POPCM   7      96.283  42.594  43.756  0.00  0.00      MEMB  
ATOM    892 C218 POPCM   7      96.414  40.594  44.302  0.00  0.00      MEMB  
ATOM    893 H18R POPCM   7      95.333  40.356  44.217  0.00  0.00      MEMB  
ATOM    894 H18S POPCM   7      96.920  39.916  45.022  0.00  0.00      MEMB  
ATOM    895 H18T POPCM   7      96.769  40.308  43.289  0.00  0.00      MEMB  
ATOM    896  C33 POPCM   7     108.183  48.126  54.609  0.00  0.00      MEMB  
ATOM    897  H3X POPCM   7     109.067  48.495  54.046  0.00  0.00      MEMB  
ATOM    898  H3Y POPCM   7     107.669  49.106  54.704  0.00  0.00      MEMB  
ATOM    899  C34 POPCM   7     107.369  47.191  53.727  0.00  0.00      MEMB  
ATOM    900  H4X POPCM   7     106.473  46.806  54.260  0.00  0.00      MEMB  
ATOM    901  H4Y POPCM   7     107.754  46.178  53.484  0.00  0.00      MEMB  
ATOM    902  C35 POPCM   7     106.852  47.814  52.398  0.00  0.00      MEMB  
ATOM    903  H5X POPCM   7     106.707  48.909  52.514  0.00  0.00      MEMB  
ATOM    904  H5Y POPCM   7     105.861  47.370  52.158  0.00  0.00      MEMB  
ATOM    905  C36 POPCM   7     107.852  47.661  51.175  0.00  0.00      MEMB  
ATOM    906  H6X POPCM   7     108.075  46.597  50.946  0.00  0.00      MEMB  
ATOM    907  H6Y POPCM   7     108.799  48.215  51.349  0.00  0.00      MEMB  
ATOM    908  C37 POPCM   7     107.273  48.329  49.894  0.00  0.00      MEMB  
ATOM    909  H7X POPCM   7     107.447  49.426  49.882  0.00  0.00      MEMB  
ATOM    910  H7Y POPCM   7     106.189  48.114  49.780  0.00  0.00      MEMB  
ATOM    911  C38 POPCM   7     108.008  47.891  48.591  0.00  0.00      MEMB  
ATOM    912  H8X POPCM   7     108.259  46.809  48.618  0.00  0.00      MEMB  
ATOM    913  H8Y POPCM   7     108.997  48.394  48.537  0.00  0.00      MEMB  
ATOM    914  C39 POPCM   7     107.067  48.215  47.480  0.00  0.00      MEMB  
ATOM    915  H9X POPCM   7     106.754  49.270  47.630  0.00  0.00      MEMB  
ATOM    916  H9Y POPCM   7     106.164  47.580  47.355  0.00  0.00      MEMB  
ATOM    917 C310 POPCM   7     107.722  48.383  46.052  0.00  0.00      MEMB  
ATOM    918 H10X POPCM   7     108.441  47.539  45.996  0.00  0.00      MEMB  
ATOM    919 H10Y POPCM   7     108.282  49.341  46.102  0.00  0.00      MEMB  
ATOM    920 C311 POPCM   7     106.788  48.383  44.827  0.00  0.00      MEMB  
ATOM    921 H11X POPCM   7     107.275  48.741  43.895  0.00  0.00      MEMB  
ATOM    922 H11Y POPCM   7     105.989  49.118  45.061  0.00  0.00      MEMB  
ATOM    923 C312 POPCM   7     106.088  47.108  44.548  0.00  0.00      MEMB  
ATOM    924 H12X POPCM   7     105.590  46.738  45.469  0.00  0.00      MEMB  
ATOM    925 H12Y POPCM   7     106.962  46.454  44.340  0.00  0.00      MEMB  
ATOM    926 C313 POPCM   7     105.172  47.022  43.361  0.00  0.00      MEMB  
ATOM    927 H13X POPCM   7     104.196  47.511  43.570  0.00  0.00      MEMB  
ATOM    928 H13Y POPCM   7     104.790  45.981  43.289  0.00  0.00      MEMB  
ATOM    929 C314 POPCM   7     105.620  47.607  42.056  0.00  0.00      MEMB  
ATOM    930 H14X POPCM   7     105.979  48.648  42.206  0.00  0.00      MEMB  
ATOM    931 H14Y POPCM   7     104.748  47.678  41.371  0.00  0.00      MEMB  
ATOM    932 C315 POPCM   7     106.540  46.748  41.257  0.00  0.00      MEMB  
ATOM    933 H15X POPCM   7     106.421  46.963  40.173  0.00  0.00      MEMB  
ATOM    934 H15Y POPCM   7     106.095  45.732  41.306  0.00  0.00      MEMB  
ATOM    935 C316 POPCM   7     107.976  46.880  41.636  0.00  0.00      MEMB  
ATOM    936 H16X POPCM   7     108.212  46.472  42.642  0.00  0.00      MEMB  
ATOM    937 H16Y POPCM   7     108.370  47.916  41.717  0.00  0.00      MEMB  
ATOM    938 H16Z POPCM   7     108.623  46.332  40.918  0.00  0.00      MEMB  
ATOM    939  N   POPCM   8      65.094  52.131  62.804  0.00  0.00      MEMB  
ATOM    940  C12 POPCM   8      66.199  52.405  61.843  0.00  0.00      MEMB  
ATOM    941 H12A POPCM   8      67.051  52.642  62.464  0.00  0.00      MEMB  
ATOM    942 H12B POPCM   8      65.913  53.279  61.277  0.00  0.00      MEMB  
ATOM    943  C13 POPCM   8      65.549  51.116  63.856  0.00  0.00      MEMB  
ATOM    944 H13A POPCM   8      66.071  51.605  64.664  0.00  0.00      MEMB  
ATOM    945 H13B POPCM   8      64.658  50.627  64.222  0.00  0.00      MEMB  
ATOM    946 H13C POPCM   8      66.111  50.316  63.396  0.00  0.00      MEMB  
ATOM    947  C14 POPCM   8      64.769  53.402  63.480  0.00  0.00      MEMB  
ATOM    948 H14A POPCM   8      63.893  53.355  64.109  0.00  0.00      MEMB  
ATOM    949 H14B POPCM   8      65.648  53.676  64.046  0.00  0.00      MEMB  
ATOM    950 H14C POPCM   8      64.527  54.227  62.825  0.00  0.00      MEMB  
ATOM    951  C15 POPCM   8      63.854  51.785  62.015  0.00  0.00      MEMB  
ATOM    952 H15A POPCM   8      64.073  50.853  61.515  0.00  0.00      MEMB  
ATOM    953 H15B POPCM   8      63.693  52.577  61.299  0.00  0.00      MEMB  
ATOM    954 H15C POPCM   8      62.925  51.622  62.542  0.00  0.00      MEMB  
ATOM    955  C11 POPCM   8      66.759  51.240  60.980  0.00  0.00      MEMB  
ATOM    956 H11A POPCM   8      67.667  51.592  60.444  0.00  0.00      MEMB  
ATOM    957 H11B POPCM   8      66.067  51.035  60.135  0.00  0.00      MEMB  
ATOM    958  P   POPCM   8      66.714  48.679  61.188  0.00  0.00      MEMB  
ATOM    959  O13 POPCM   8      65.232  48.547  61.376  0.00  0.00      MEMB  
ATOM    960  O14 POPCM   8      67.528  47.741  61.937  0.00  0.00      MEMB  
ATOM    961  O12 POPCM   8      67.202  50.133  61.711  0.00  0.00      MEMB  
ATOM    962  O11 POPCM   8      66.989  48.596  59.660  0.00  0.00      MEMB  
ATOM    963  C1  POPCM   8      68.226  48.773  59.021  0.00  0.00      MEMB  
ATOM    964  HA  POPCM   8      68.581  47.785  58.656  0.00  0.00      MEMB  
ATOM    965  HB  POPCM   8      68.881  49.021  59.883  0.00  0.00      MEMB  
ATOM    966  C2  POPCM   8      68.145  49.893  58.015  0.00  0.00      MEMB  
ATOM    967  HS  POPCM   8      67.585  50.684  58.558  0.00  0.00      MEMB  
ATOM    968  O21 POPCM   8      67.522  49.609  56.745  0.00  0.00      MEMB  
ATOM    969  C21 POPCM   8      66.213  49.380  56.737  0.00  0.00      MEMB  
ATOM    970  O22 POPCM   8      65.415  49.844  57.474  0.00  0.00      MEMB  
ATOM    971  C22 POPCM   8      65.858  48.372  55.681  0.00  0.00      MEMB  
ATOM    972  H2R POPCM   8      66.399  47.428  55.906  0.00  0.00      MEMB  
ATOM    973  H2S POPCM   8      66.401  48.637  54.748  0.00  0.00      MEMB  
ATOM    974  C3  POPCM   8      69.540  50.654  57.763  0.00  0.00      MEMB  
ATOM    975  HX  POPCM   8      69.874  51.088  58.730  0.00  0.00      MEMB  
ATOM    976  HY  POPCM   8      69.299  51.534  57.129  0.00  0.00      MEMB  
ATOM    977  O31 POPCM   8      70.522  49.940  57.012  0.00  0.00      MEMB  
ATOM    978  C31 POPCM   8      71.459  49.351  57.716  0.00  0.00      MEMB  
ATOM    979  O32 POPCM   8      71.489  49.045  58.883  0.00  0.00      MEMB  
ATOM    980  C32 POPCM   8      72.507  48.872  56.805  0.00  0.00      MEMB  
ATOM    981  H2X POPCM   8      72.282  47.852  56.428  0.00  0.00      MEMB  
ATOM    982  H2Y POPCM   8      73.424  48.956  57.427  0.00  0.00      MEMB  
ATOM    983  C23 POPCM   8      64.306  48.176  55.451  0.00  0.00      MEMB  
ATOM    984  H3R POPCM   8      63.816  47.855  56.394  0.00  0.00      MEMB  
ATOM    985  H3S POPCM   8      63.977  47.403  54.724  0.00  0.00      MEMB  
ATOM    986  C24 POPCM   8      63.620  49.334  54.856  0.00  0.00      MEMB  
ATOM    987  H4R POPCM   8      63.813  49.282  53.763  0.00  0.00      MEMB  
ATOM    988  H4S POPCM   8      63.867  50.336  55.266  0.00  0.00      MEMB  
ATOM    989  C25 POPCM   8      62.092  49.218  55.021  0.00  0.00      MEMB  
ATOM    990  H5R POPCM   8      61.831  49.073  56.091  0.00  0.00      MEMB  
ATOM    991  H5S POPCM   8      61.773  48.269  54.539  0.00  0.00      MEMB  
ATOM    992  C26 POPCM   8      61.349  50.451  54.505  0.00  0.00      MEMB  
ATOM    993  H6R POPCM   8      60.350  50.177  54.103  0.00  0.00      MEMB  
ATOM    994  H6S POPCM   8      61.937  50.867  53.659  0.00  0.00      MEMB  
ATOM    995  C27 POPCM   8      61.071  51.621  55.482  0.00  0.00      MEMB  
ATOM    996  H7R POPCM   8      60.820  52.543  54.915  0.00  0.00      MEMB  
ATOM    997  H7S POPCM   8      62.006  51.861  56.032  0.00  0.00      MEMB  
ATOM    998  C28 POPCM   8      59.982  51.223  56.527  0.00  0.00      MEMB  
ATOM    999  H8R POPCM   8      60.105  52.000  57.312  0.00  0.00      MEMB  
ATOM   1000  H8S POPCM   8      60.255  50.236  56.958  0.00  0.00      MEMB  
ATOM   1001  C29 POPCM   8      58.602  51.215  55.979  0.00  0.00      MEMB  
ATOM   1002  H91 POPCM   8      58.229  52.192  55.640  0.00  0.00      MEMB  
ATOM   1003 C210 POPCM   8      57.772  50.301  55.624  0.00  0.00      MEMB  
ATOM   1004 H101 POPCM   8      56.768  50.630  55.319  0.00  0.00      MEMB  
ATOM   1005 C211 POPCM   8      58.074  48.799  55.796  0.00  0.00      MEMB  
ATOM   1006 H11R POPCM   8      57.768  48.401  56.786  0.00  0.00      MEMB  
ATOM   1007 H11S POPCM   8      59.184  48.735  55.797  0.00  0.00      MEMB  
ATOM   1008 C212 POPCM   8      57.506  47.889  54.655  0.00  0.00      MEMB  
ATOM   1009 H12R POPCM   8      56.445  48.219  54.675  0.00  0.00      MEMB  
ATOM   1010 H12S POPCM   8      57.599  46.834  54.990  0.00  0.00      MEMB  
ATOM   1011 C213 POPCM   8      58.199  48.208  53.356  0.00  0.00      MEMB  
ATOM   1012 H13R POPCM   8      59.283  48.046  53.542  0.00  0.00      MEMB  
ATOM   1013 H13S POPCM   8      58.134  49.277  53.060  0.00  0.00      MEMB  
ATOM   1014 C214 POPCM   8      57.641  47.453  52.216  0.00  0.00      MEMB  
ATOM   1015 H14R POPCM   8      56.535  47.544  52.158  0.00  0.00      MEMB  
ATOM   1016 H14S POPCM   8      57.837  46.381  52.428  0.00  0.00      MEMB  
ATOM   1017 C215 POPCM   8      58.354  47.883  50.976  0.00  0.00      MEMB  
ATOM   1018 H15R POPCM   8      59.464  47.875  51.027  0.00  0.00      MEMB  
ATOM   1019 H15S POPCM   8      58.030  48.917  50.731  0.00  0.00      MEMB  
ATOM   1020 C216 POPCM   8      58.120  46.958  49.844  0.00  0.00      MEMB  
ATOM   1021 H16R POPCM   8      57.036  46.795  49.663  0.00  0.00      MEMB  
ATOM   1022 H16S POPCM   8      58.487  45.925  50.023  0.00  0.00      MEMB  
ATOM   1023 C217 POPCM   8      58.735  47.527  48.591  0.00  0.00      MEMB  
ATOM   1024 H17R POPCM   8      59.826  47.702  48.707  0.00  0.00      MEMB  
ATOM   1025 H17S POPCM   8      58.234  48.507  48.439  0.00  0.00      MEMB  
ATOM   1026 C218 POPCM   8      58.501  46.636  47.389  0.00  0.00      MEMB  
ATOM   1027 H18R POPCM   8      57.445  46.625  47.045  0.00  0.00      MEMB  
ATOM   1028 H18S POPCM   8      58.916  45.617  47.547  0.00  0.00      MEMB  
ATOM   1029 H18T POPCM   8      59.095  47.130  46.591  0.00  0.00      MEMB  
ATOM   1030  C33 POPCM   8      72.852  49.856  55.572  0.00  0.00      MEMB  
ATOM   1031  H3X POPCM   8      72.805  50.932  55.844  0.00  0.00      MEMB  
ATOM   1032  H3Y POPCM   8      71.927  49.836  54.957  0.00  0.00      MEMB  
ATOM   1033  C34 POPCM   8      74.062  49.365  54.781  0.00  0.00      MEMB  
ATOM   1034  H4X POPCM   8      74.914  49.107  55.446  0.00  0.00      MEMB  
ATOM   1035  H4Y POPCM   8      74.351  50.174  54.078  0.00  0.00      MEMB  
ATOM   1036  C35 POPCM   8      73.665  48.134  53.988  0.00  0.00      MEMB  
ATOM   1037  H5X POPCM   8      72.609  48.084  53.645  0.00  0.00      MEMB  
ATOM   1038  H5Y POPCM   8      73.845  47.248  54.634  0.00  0.00      MEMB  
ATOM   1039  C36 POPCM   8      74.439  47.799  52.664  0.00  0.00      MEMB  
ATOM   1040  H6X POPCM   8      75.508  47.734  52.961  0.00  0.00      MEMB  
ATOM   1041  H6Y POPCM   8      74.183  48.573  51.909  0.00  0.00      MEMB  
ATOM   1042  C37 POPCM   8      74.049  46.445  52.114  0.00  0.00      MEMB  
ATOM   1043  H7X POPCM   8      72.998  46.396  51.756  0.00  0.00      MEMB  
ATOM   1044  H7Y POPCM   8      74.146  45.663  52.897  0.00  0.00      MEMB  
ATOM   1045  C38 POPCM   8      74.998  45.963  50.941  0.00  0.00      MEMB  
ATOM   1046  H8X POPCM   8      74.788  44.912  50.649  0.00  0.00      MEMB  
ATOM   1047  H8Y POPCM   8      76.007  45.975  51.405  0.00  0.00      MEMB  
ATOM   1048  C39 POPCM   8      74.808  46.703  49.632  0.00  0.00      MEMB  
ATOM   1049  H9X POPCM   8      74.863  47.804  49.774  0.00  0.00      MEMB  
ATOM   1050  H9Y POPCM   8      73.811  46.430  49.227  0.00  0.00      MEMB  
ATOM   1051 C310 POPCM   8      75.810  46.140  48.590  0.00  0.00      MEMB  
ATOM   1052 H10X POPCM   8      75.871  45.031  48.617  0.00  0.00      MEMB  
ATOM   1053 H10Y POPCM   8      76.749  46.542  49.029  0.00  0.00      MEMB  
ATOM   1054 C311 POPCM   8      75.885  46.881  47.314  0.00  0.00      MEMB  
ATOM   1055 H11X POPCM   8      76.850  46.646  46.816  0.00  0.00      MEMB  
ATOM   1056 H11Y POPCM   8      75.820  47.985  47.419  0.00  0.00      MEMB  
ATOM   1057 C312 POPCM   8      74.795  46.481  46.315  0.00  0.00      MEMB  
ATOM   1058 H12X POPCM   8      73.846  46.809  46.793  0.00  0.00      MEMB  
ATOM   1059 H12Y POPCM   8      74.801  45.382  46.476  0.00  0.00      MEMB  
ATOM   1060 C313 POPCM   8      74.987  46.927  44.843  0.00  0.00      MEMB  
ATOM   1061 H13X POPCM   8      75.996  46.593  44.519  0.00  0.00      MEMB  
ATOM   1062 H13Y POPCM   8      75.133  48.022  44.725  0.00  0.00      MEMB  
ATOM   1063 C314 POPCM   8      73.873  46.413  43.890  0.00  0.00      MEMB  
ATOM   1064 H14X POPCM   8      74.153  46.637  42.839  0.00  0.00      MEMB  
ATOM   1065 H14Y POPCM   8      72.985  46.994  44.222  0.00  0.00      MEMB  
ATOM   1066 C315 POPCM   8      73.669  44.887  44.026  0.00  0.00      MEMB  
ATOM   1067 H15X POPCM   8      72.741  44.688  43.448  0.00  0.00      MEMB  
ATOM   1068 H15Y POPCM   8      73.670  44.612  45.103  0.00  0.00      MEMB  
ATOM   1069 C316 POPCM   8      74.826  44.113  43.362  0.00  0.00      MEMB  
ATOM   1070 H16X POPCM   8      74.782  43.017  43.538  0.00  0.00      MEMB  
ATOM   1071 H16Y POPCM   8      75.789  44.412  43.829  0.00  0.00      MEMB  
ATOM   1072 H16Z POPCM   8      74.918  44.324  42.275  0.00  0.00      MEMB  
ATOM   1073  N   POPCM   9     122.984  18.218  64.316  0.00  0.00      MEMB  
ATOM   1074  C12 POPCM   9     123.469  18.770  63.003  0.00  0.00      MEMB  
ATOM   1075 H12A POPCM   9     122.684  18.605  62.281  0.00  0.00      MEMB  
ATOM   1076 H12B POPCM   9     124.288  18.148  62.673  0.00  0.00      MEMB  
ATOM   1077  C13 POPCM   9     121.792  18.963  64.840  0.00  0.00      MEMB  
ATOM   1078 H13A POPCM   9     121.450  18.340  65.654  0.00  0.00      MEMB  
ATOM   1079 H13B POPCM   9     121.929  19.934  65.292  0.00  0.00      MEMB  
ATOM   1080 H13C POPCM   9     120.918  18.732  64.250  0.00  0.00      MEMB  
ATOM   1081  C14 POPCM   9     122.852  16.761  64.221  0.00  0.00      MEMB  
ATOM   1082 H14A POPCM   9     122.834  16.432  65.249  0.00  0.00      MEMB  
ATOM   1083 H14B POPCM   9     121.867  16.495  63.867  0.00  0.00      MEMB  
ATOM   1084 H14C POPCM   9     123.605  16.335  63.575  0.00  0.00      MEMB  
ATOM   1085  C15 POPCM   9     124.074  18.456  65.347  0.00  0.00      MEMB  
ATOM   1086 H15A POPCM   9     124.846  17.734  65.126  0.00  0.00      MEMB  
ATOM   1087 H15B POPCM   9     123.756  18.554  66.374  0.00  0.00      MEMB  
ATOM   1088 H15C POPCM   9     124.627  19.332  65.040  0.00  0.00      MEMB  
ATOM   1089  C11 POPCM   9     123.847  20.261  62.918  0.00  0.00      MEMB  
ATOM   1090 H11A POPCM   9     124.575  20.436  62.097  0.00  0.00      MEMB  
ATOM   1091 H11B POPCM   9     124.487  20.589  63.765  0.00  0.00      MEMB  
ATOM   1092  P   POPCM   9     122.664  22.559  63.276  0.00  0.00      MEMB  
ATOM   1093  O13 POPCM   9     123.850  22.940  64.041  0.00  0.00      MEMB  
ATOM   1094  O14 POPCM   9     121.330  22.837  63.921  0.00  0.00      MEMB  
ATOM   1095  O12 POPCM   9     122.656  21.043  62.832  0.00  0.00      MEMB  
ATOM   1096  O11 POPCM   9     122.646  23.317  61.898  0.00  0.00      MEMB  
ATOM   1097  C1  POPCM   9     123.700  23.422  60.977  0.00  0.00      MEMB  
ATOM   1098  HA  POPCM   9     123.238  23.407  59.966  0.00  0.00      MEMB  
ATOM   1099  HB  POPCM   9     124.449  22.601  60.986  0.00  0.00      MEMB  
ATOM   1100  C2  POPCM   9     124.287  24.891  61.010  0.00  0.00      MEMB  
ATOM   1101  HS  POPCM   9     124.532  25.035  62.084  0.00  0.00      MEMB  
ATOM   1102  O21 POPCM   9     123.344  25.849  60.583  0.00  0.00      MEMB  
ATOM   1103  C21 POPCM   9     123.649  27.146  60.852  0.00  0.00      MEMB  
ATOM   1104  O22 POPCM   9     124.692  27.442  61.454  0.00  0.00      MEMB  
ATOM   1105  C22 POPCM   9     122.535  28.048  60.304  0.00  0.00      MEMB  
ATOM   1106  H2R POPCM   9     121.699  28.112  61.033  0.00  0.00      MEMB  
ATOM   1107  H2S POPCM   9     122.172  27.760  59.294  0.00  0.00      MEMB  
ATOM   1108  C3  POPCM   9     125.597  25.011  60.156  0.00  0.00      MEMB  
ATOM   1109  HX  POPCM   9     126.323  24.227  60.459  0.00  0.00      MEMB  
ATOM   1110  HY  POPCM   9     126.089  26.000  60.278  0.00  0.00      MEMB  
ATOM   1111  O31 POPCM   9     125.303  24.780  58.728  0.00  0.00      MEMB  
ATOM   1112  C31 POPCM   9     125.428  25.736  57.942  0.00  0.00      MEMB  
ATOM   1113  O32 POPCM   9     126.005  26.773  58.091  0.00  0.00      MEMB  
ATOM   1114  C32 POPCM   9     124.759  25.346  56.623  0.00  0.00      MEMB  
ATOM   1115  H2X POPCM   9     123.691  25.355  56.930  0.00  0.00      MEMB  
ATOM   1116  H2Y POPCM   9     124.926  24.266  56.425  0.00  0.00      MEMB  
ATOM   1117  C23 POPCM   9     122.998  29.511  59.970  0.00  0.00      MEMB  
ATOM   1118  H3R POPCM   9     123.512  30.008  60.821  0.00  0.00      MEMB  
ATOM   1119  H3S POPCM   9     122.048  30.042  59.748  0.00  0.00      MEMB  
ATOM   1120  C24 POPCM   9     124.068  29.599  58.822  0.00  0.00      MEMB  
ATOM   1121  H4R POPCM   9     124.997  29.003  58.951  0.00  0.00      MEMB  
ATOM   1122  H4S POPCM   9     124.376  30.665  58.865  0.00  0.00      MEMB  
ATOM   1123  C25 POPCM   9     123.348  29.409  57.481  0.00  0.00      MEMB  
ATOM   1124  H5R POPCM   9     122.409  29.995  57.581  0.00  0.00      MEMB  
ATOM   1125  H5S POPCM   9     123.106  28.330  57.369  0.00  0.00      MEMB  
ATOM   1126  C26 POPCM   9     124.052  30.024  56.284  0.00  0.00      MEMB  
ATOM   1127  H6R POPCM   9     123.802  29.386  55.409  0.00  0.00      MEMB  
ATOM   1128  H6S POPCM   9     125.163  30.004  56.282  0.00  0.00      MEMB  
ATOM   1129  C27 POPCM   9     123.488  31.511  55.965  0.00  0.00      MEMB  
ATOM   1130  H7R POPCM   9     123.622  32.095  56.901  0.00  0.00      MEMB  
ATOM   1131  H7S POPCM   9     122.385  31.502  55.835  0.00  0.00      MEMB  
ATOM   1132  C28 POPCM   9     124.153  32.182  54.718  0.00  0.00      MEMB  
ATOM   1133  H8R POPCM   9     124.501  31.283  54.166  0.00  0.00      MEMB  
ATOM   1134  H8S POPCM   9     125.075  32.746  54.977  0.00  0.00      MEMB  
ATOM   1135  C29 POPCM   9     123.229  33.004  53.892  0.00  0.00      MEMB  
ATOM   1136  H91 POPCM   9     122.561  33.666  54.464  0.00  0.00      MEMB  
ATOM   1137 C210 POPCM   9     123.124  33.068  52.596  0.00  0.00      MEMB  
ATOM   1138 H101 POPCM   9     122.301  33.698  52.229  0.00  0.00      MEMB  
ATOM   1139 C211 POPCM   9     123.802  32.252  51.513  0.00  0.00      MEMB  
ATOM   1140 H11R POPCM   9     123.181  32.384  50.601  0.00  0.00      MEMB  
ATOM   1141 H11S POPCM   9     123.943  31.191  51.809  0.00  0.00      MEMB  
ATOM   1142 C212 POPCM   9     125.155  32.849  51.364  0.00  0.00      MEMB  
ATOM   1143 H12R POPCM   9     125.661  32.991  52.343  0.00  0.00      MEMB  
ATOM   1144 H12S POPCM   9     124.990  33.876  50.973  0.00  0.00      MEMB  
ATOM   1145 C213 POPCM   9     126.137  32.165  50.359  0.00  0.00      MEMB  
ATOM   1146 H13R POPCM   9     125.632  31.936  49.396  0.00  0.00      MEMB  
ATOM   1147 H13S POPCM   9     126.300  31.128  50.722  0.00  0.00      MEMB  
ATOM   1148 C214 POPCM   9     127.406  32.990  50.283  0.00  0.00      MEMB  
ATOM   1149 H14R POPCM   9     127.740  33.225  51.316  0.00  0.00      MEMB  
ATOM   1150 H14S POPCM   9     127.280  33.976  49.786  0.00  0.00      MEMB  
ATOM   1151 C215 POPCM   9     128.480  32.069  49.687  0.00  0.00      MEMB  
ATOM   1152 H15R POPCM   9     128.266  31.632  48.688  0.00  0.00      MEMB  
ATOM   1153 H15S POPCM   9     128.613  31.265  50.442  0.00  0.00      MEMB  
ATOM   1154 C216 POPCM   9     129.785  32.941  49.618  0.00  0.00      MEMB  
ATOM   1155 H16R POPCM   9     130.144  33.104  50.657  0.00  0.00      MEMB  
ATOM   1156 H16S POPCM   9     129.650  33.928  49.127  0.00  0.00      MEMB  
ATOM   1157 C217 POPCM   9     130.911  32.120  48.934  0.00  0.00      MEMB  
ATOM   1158 H17R POPCM   9     130.494  31.745  47.975  0.00  0.00      MEMB  
ATOM   1159 H17S POPCM   9     131.344  31.321  49.573  0.00  0.00      MEMB  
ATOM   1160 C218 POPCM   9     132.201  32.924  48.560  0.00  0.00      MEMB  
ATOM   1161 H18R POPCM   9     131.969  33.567  47.685  0.00  0.00      MEMB  
ATOM   1162 H18S POPCM   9     132.991  32.221  48.219  0.00  0.00      MEMB  
ATOM   1163 H18T POPCM   9     132.582  33.557  49.390  0.00  0.00      MEMB  
ATOM   1164  C33 POPCM   9     125.161  26.307  55.468  0.00  0.00      MEMB  
ATOM   1165  H3X POPCM   9     126.081  25.890  55.006  0.00  0.00      MEMB  
ATOM   1166  H3Y POPCM   9     125.356  27.378  55.690  0.00  0.00      MEMB  
ATOM   1167  C34 POPCM   9     124.159  26.243  54.353  0.00  0.00      MEMB  
ATOM   1168  H4X POPCM   9     123.204  26.558  54.825  0.00  0.00      MEMB  
ATOM   1169  H4Y POPCM   9     124.190  25.185  54.014  0.00  0.00      MEMB  
ATOM   1170  C35 POPCM   9     124.630  27.016  53.226  0.00  0.00      MEMB  
ATOM   1171  H5X POPCM   9     125.564  26.660  52.739  0.00  0.00      MEMB  
ATOM   1172  H5Y POPCM   9     124.703  28.084  53.522  0.00  0.00      MEMB  
ATOM   1173  C36 POPCM   9     123.655  27.000  51.996  0.00  0.00      MEMB  
ATOM   1174  H6X POPCM   9     122.635  27.345  52.268  0.00  0.00      MEMB  
ATOM   1175  H6Y POPCM   9     123.440  25.941  51.738  0.00  0.00      MEMB  
ATOM   1176  C37 POPCM   9     124.166  27.705  50.762  0.00  0.00      MEMB  
ATOM   1177  H7X POPCM   9     125.115  27.304  50.348  0.00  0.00      MEMB  
ATOM   1178  H7Y POPCM   9     124.507  28.608  51.311  0.00  0.00      MEMB  
ATOM   1179  C38 POPCM   9     123.089  28.031  49.699  0.00  0.00      MEMB  
ATOM   1180  H8X POPCM   9     122.591  27.072  49.441  0.00  0.00      MEMB  
ATOM   1181  H8Y POPCM   9     123.470  28.532  48.784  0.00  0.00      MEMB  
ATOM   1182  C39 POPCM   9     122.021  29.113  50.102  0.00  0.00      MEMB  
ATOM   1183  H9X POPCM   9     122.438  30.136  49.980  0.00  0.00      MEMB  
ATOM   1184  H9Y POPCM   9     121.698  28.955  51.153  0.00  0.00      MEMB  
ATOM   1185 C310 POPCM   9     120.796  28.931  49.244  0.00  0.00      MEMB  
ATOM   1186 H10X POPCM   9     119.882  29.411  49.653  0.00  0.00      MEMB  
ATOM   1187 H10Y POPCM   9     120.477  27.877  49.094  0.00  0.00      MEMB  
ATOM   1188 C311 POPCM   9     120.933  29.387  47.770  0.00  0.00      MEMB  
ATOM   1189 H11X POPCM   9     121.722  28.717  47.366  0.00  0.00      MEMB  
ATOM   1190 H11Y POPCM   9     121.262  30.448  47.786  0.00  0.00      MEMB  
ATOM   1191 C312 POPCM   9     119.613  29.237  47.039  0.00  0.00      MEMB  
ATOM   1192 H12X POPCM   9     118.827  29.833  47.550  0.00  0.00      MEMB  
ATOM   1193 H12Y POPCM   9     119.366  28.154  47.050  0.00  0.00      MEMB  
ATOM   1194 C313 POPCM   9     119.673  29.808  45.579  0.00  0.00      MEMB  
ATOM   1195 H13X POPCM   9     120.607  29.434  45.107  0.00  0.00      MEMB  
ATOM   1196 H13Y POPCM   9     119.777  30.913  45.644  0.00  0.00      MEMB  
ATOM   1197 C314 POPCM   9     118.432  29.315  44.805  0.00  0.00      MEMB  
ATOM   1198 H14X POPCM   9     117.464  29.548  45.297  0.00  0.00      MEMB  
ATOM   1199 H14Y POPCM   9     118.478  28.205  44.804  0.00  0.00      MEMB  
ATOM   1200 C315 POPCM   9     118.487  29.738  43.338  0.00  0.00      MEMB  
ATOM   1201 H15X POPCM   9     119.258  29.165  42.779  0.00  0.00      MEMB  
ATOM   1202 H15Y POPCM   9     118.986  30.730  43.376  0.00  0.00      MEMB  
ATOM   1203 C316 POPCM   9     117.136  29.828  42.495  0.00  0.00      MEMB  
ATOM   1204 H16X POPCM   9     116.617  28.903  42.165  0.00  0.00      MEMB  
ATOM   1205 H16Y POPCM   9     117.258  30.471  41.597  0.00  0.00      MEMB  
ATOM   1206 H16Z POPCM   9     116.371  30.386  43.076  0.00  0.00      MEMB  
ATOM   1207  N   POPCM  10      88.361 119.084  51.047  0.00  0.00      MEMB  
ATOM   1208  C12 POPCM  10      88.191 117.571  50.686  0.00  0.00      MEMB  
ATOM   1209 H12A POPCM  10      87.656 117.187  51.542  0.00  0.00      MEMB  
ATOM   1210 H12B POPCM  10      89.190 117.180  50.561  0.00  0.00      MEMB  
ATOM   1211  C13 POPCM  10      89.286 119.801  50.152  0.00  0.00      MEMB  
ATOM   1212 H13A POPCM  10      88.899 119.870  49.146  0.00  0.00      MEMB  
ATOM   1213 H13B POPCM  10      89.530 120.824  50.394  0.00  0.00      MEMB  
ATOM   1214 H13C POPCM  10      90.121 119.140  49.972  0.00  0.00      MEMB  
ATOM   1215  C14 POPCM  10      87.011 119.727  50.796  0.00  0.00      MEMB  
ATOM   1216 H14A POPCM  10      87.046 120.792  50.970  0.00  0.00      MEMB  
ATOM   1217 H14B POPCM  10      86.867 119.406  49.775  0.00  0.00      MEMB  
ATOM   1218 H14C POPCM  10      86.283 119.262  51.444  0.00  0.00      MEMB  
ATOM   1219  C15 POPCM  10      88.804 119.247  52.555  0.00  0.00      MEMB  
ATOM   1220 H15A POPCM  10      88.021 118.774  53.128  0.00  0.00      MEMB  
ATOM   1221 H15B POPCM  10      88.892 120.259  52.922  0.00  0.00      MEMB  
ATOM   1222 H15C POPCM  10      89.703 118.656  52.649  0.00  0.00      MEMB  
ATOM   1223  C11 POPCM  10      87.459 117.234  49.294  0.00  0.00      MEMB  
ATOM   1224 H11A POPCM  10      87.680 116.160  49.114  0.00  0.00      MEMB  
ATOM   1225 H11B POPCM  10      87.870 117.829  48.451  0.00  0.00      MEMB  
ATOM   1226  P   POPCM  10      85.065 116.665  50.102  0.00  0.00      MEMB  
ATOM   1227  O13 POPCM  10      83.803 117.379  50.358  0.00  0.00      MEMB  
ATOM   1228  O14 POPCM  10      85.659 116.054  51.322  0.00  0.00      MEMB  
ATOM   1229  O12 POPCM  10      86.066 117.636  49.438  0.00  0.00      MEMB  
ATOM   1230  O11 POPCM  10      84.800 115.496  49.031  0.00  0.00      MEMB  
ATOM   1231  C1  POPCM  10      84.427 115.686  47.691  0.00  0.00      MEMB  
ATOM   1232  HA  POPCM  10      85.174 115.240  47.000  0.00  0.00      MEMB  
ATOM   1233  HB  POPCM  10      84.345 116.772  47.471  0.00  0.00      MEMB  
ATOM   1234  C2  POPCM  10      83.075 115.075  47.483  0.00  0.00      MEMB  
ATOM   1235  HS  POPCM  10      82.372 115.324  48.307  0.00  0.00      MEMB  
ATOM   1236  O21 POPCM  10      83.257 113.575  47.496  0.00  0.00      MEMB  
ATOM   1237  C21 POPCM  10      82.133 112.933  47.460  0.00  0.00      MEMB  
ATOM   1238  O22 POPCM  10      80.979 113.442  47.550  0.00  0.00      MEMB  
ATOM   1239  C22 POPCM  10      82.376 111.468  47.343  0.00  0.00      MEMB  
ATOM   1240  H2R POPCM  10      82.131 110.990  48.315  0.00  0.00      MEMB  
ATOM   1241  H2S POPCM  10      83.480 111.351  47.300  0.00  0.00      MEMB  
ATOM   1242  C3  POPCM  10      82.457 115.471  46.113  0.00  0.00      MEMB  
ATOM   1243  HX  POPCM  10      82.263 116.560  46.226  0.00  0.00      MEMB  
ATOM   1244  HY  POPCM  10      81.472 115.003  45.901  0.00  0.00      MEMB  
ATOM   1245  O31 POPCM  10      83.388 115.112  44.998  0.00  0.00      MEMB  
ATOM   1246  C31 POPCM  10      83.125 115.737  43.885  0.00  0.00      MEMB  
ATOM   1247  O32 POPCM  10      82.145 116.370  43.638  0.00  0.00      MEMB  
ATOM   1248  C32 POPCM  10      84.356 115.855  42.935  0.00  0.00      MEMB  
ATOM   1249  H2X POPCM  10      84.961 114.925  43.000  0.00  0.00      MEMB  
ATOM   1250  H2Y POPCM  10      84.886 116.745  43.339  0.00  0.00      MEMB  
ATOM   1251  C23 POPCM  10      81.753 110.673  46.207  0.00  0.00      MEMB  
ATOM   1252  H3R POPCM  10      80.715 110.981  45.956  0.00  0.00      MEMB  
ATOM   1253  H3S POPCM  10      81.575 109.651  46.605  0.00  0.00      MEMB  
ATOM   1254  C24 POPCM  10      82.767 110.688  44.989  0.00  0.00      MEMB  
ATOM   1255  H4R POPCM  10      83.608 110.112  45.429  0.00  0.00      MEMB  
ATOM   1256  H4S POPCM  10      82.962 111.771  44.839  0.00  0.00      MEMB  
ATOM   1257  C25 POPCM  10      82.114 110.127  43.767  0.00  0.00      MEMB  
ATOM   1258  H5R POPCM  10      81.295 110.739  43.333  0.00  0.00      MEMB  
ATOM   1259  H5S POPCM  10      81.757 109.094  43.964  0.00  0.00      MEMB  
ATOM   1260  C26 POPCM  10      83.167 109.924  42.688  0.00  0.00      MEMB  
ATOM   1261  H6R POPCM  10      82.895 109.084  42.013  0.00  0.00      MEMB  
ATOM   1262  H6S POPCM  10      84.183 109.624  43.024  0.00  0.00      MEMB  
ATOM   1263  C27 POPCM  10      83.358 111.109  41.753  0.00  0.00      MEMB  
ATOM   1264  H7R POPCM  10      83.784 111.936  42.360  0.00  0.00      MEMB  
ATOM   1265  H7S POPCM  10      82.389 111.552  41.438  0.00  0.00      MEMB  
ATOM   1266  C28 POPCM  10      84.364 110.835  40.605  0.00  0.00      MEMB  
ATOM   1267  H8R POPCM  10      84.119 109.924  40.019  0.00  0.00      MEMB  
ATOM   1268  H8S POPCM  10      85.340 110.589  41.075  0.00  0.00      MEMB  
ATOM   1269  C29 POPCM  10      84.449 112.049  39.699  0.00  0.00      MEMB  
ATOM   1270  H91 POPCM  10      84.008 112.984  40.074  0.00  0.00      MEMB  
ATOM   1271 C210 POPCM  10      85.067 112.071  38.499  0.00  0.00      MEMB  
ATOM   1272 H101 POPCM  10      85.150 113.046  37.997  0.00  0.00      MEMB  
ATOM   1273 C211 POPCM  10      85.823 110.947  37.859  0.00  0.00      MEMB  
ATOM   1274 H11R POPCM  10      85.141 110.648  37.035  0.00  0.00      MEMB  
ATOM   1275 H11S POPCM  10      86.093 110.086  38.508  0.00  0.00      MEMB  
ATOM   1276 C212 POPCM  10      87.187 111.442  37.270  0.00  0.00      MEMB  
ATOM   1277 H12R POPCM  10      87.777 111.869  38.109  0.00  0.00      MEMB  
ATOM   1278 H12S POPCM  10      86.919 112.136  36.445  0.00  0.00      MEMB  
ATOM   1279 C213 POPCM  10      88.298 110.434  36.732  0.00  0.00      MEMB  
ATOM   1280 H13R POPCM  10      88.726 109.951  37.636  0.00  0.00      MEMB  
ATOM   1281 H13S POPCM  10      89.234 110.952  36.430  0.00  0.00      MEMB  
ATOM   1282 C214 POPCM  10      87.713 109.378  35.862  0.00  0.00      MEMB  
ATOM   1283 H14R POPCM  10      87.241 109.735  34.922  0.00  0.00      MEMB  
ATOM   1284 H14S POPCM  10      86.837 108.885  36.334  0.00  0.00      MEMB  
ATOM   1285 C215 POPCM  10      88.899 108.365  35.587  0.00  0.00      MEMB  
ATOM   1286 H15R POPCM  10      89.459 108.214  36.535  0.00  0.00      MEMB  
ATOM   1287 H15S POPCM  10      89.642 108.898  34.957  0.00  0.00      MEMB  
ATOM   1288 C216 POPCM  10      88.534 107.026  35.021  0.00  0.00      MEMB  
ATOM   1289 H16R POPCM  10      87.934 107.214  34.106  0.00  0.00      MEMB  
ATOM   1290 H16S POPCM  10      87.865 106.376  35.625  0.00  0.00      MEMB  
ATOM   1291 C217 POPCM  10      89.782 106.188  34.712  0.00  0.00      MEMB  
ATOM   1292 H17R POPCM  10      90.366 105.884  35.606  0.00  0.00      MEMB  
ATOM   1293 H17S POPCM  10      90.481 106.737  34.045  0.00  0.00      MEMB  
ATOM   1294 C218 POPCM  10      89.427 104.933  33.914  0.00  0.00      MEMB  
ATOM   1295 H18R POPCM  10      89.183 105.149  32.852  0.00  0.00      MEMB  
ATOM   1296 H18S POPCM  10      88.572 104.409  34.390  0.00  0.00      MEMB  
ATOM   1297 H18T POPCM  10      90.277 104.219  33.871  0.00  0.00      MEMB  
ATOM   1298  C33 POPCM  10      83.976 116.091  41.510  0.00  0.00      MEMB  
ATOM   1299  H3X POPCM  10      83.216 116.854  41.240  0.00  0.00      MEMB  
ATOM   1300  H3Y POPCM  10      83.628 115.143  41.047  0.00  0.00      MEMB  
ATOM   1301  C34 POPCM  10      85.230 116.407  40.594  0.00  0.00      MEMB  
ATOM   1302  H4X POPCM  10      85.609 117.446  40.697  0.00  0.00      MEMB  
ATOM   1303  H4Y POPCM  10      84.796 116.356  39.572  0.00  0.00      MEMB  
ATOM   1304  C35 POPCM  10      86.338 115.302  40.700  0.00  0.00      MEMB  
ATOM   1305  H5X POPCM  10      85.847 114.340  40.963  0.00  0.00      MEMB  
ATOM   1306  H5Y POPCM  10      87.062 115.674  41.456  0.00  0.00      MEMB  
ATOM   1307  C36 POPCM  10      87.109 115.050  39.385  0.00  0.00      MEMB  
ATOM   1308  H6X POPCM  10      86.341 115.096  38.583  0.00  0.00      MEMB  
ATOM   1309  H6Y POPCM  10      87.763 114.152  39.379  0.00  0.00      MEMB  
ATOM   1310  C37 POPCM  10      87.937 116.238  38.934  0.00  0.00      MEMB  
ATOM   1311  H7X POPCM  10      88.669 116.364  39.760  0.00  0.00      MEMB  
ATOM   1312  H7Y POPCM  10      87.342 117.159  38.755  0.00  0.00      MEMB  
ATOM   1313  C38 POPCM  10      88.749 115.922  37.602  0.00  0.00      MEMB  
ATOM   1314  H8X POPCM  10      88.128 115.674  36.714  0.00  0.00      MEMB  
ATOM   1315  H8Y POPCM  10      89.172 114.898  37.693  0.00  0.00      MEMB  
ATOM   1316  C39 POPCM  10      89.597 117.137  37.198  0.00  0.00      MEMB  
ATOM   1317  H9X POPCM  10      90.325 117.315  38.018  0.00  0.00      MEMB  
ATOM   1318  H9Y POPCM  10      88.862 117.950  37.016  0.00  0.00      MEMB  
ATOM   1319 C310 POPCM  10      90.456 116.907  35.962  0.00  0.00      MEMB  
ATOM   1320 H10X POPCM  10      89.867 116.925  35.020  0.00  0.00      MEMB  
ATOM   1321 H10Y POPCM  10      90.974 115.943  36.155  0.00  0.00      MEMB  
ATOM   1322 C311 POPCM  10      91.570 117.968  35.916  0.00  0.00      MEMB  
ATOM   1323 H11X POPCM  10      92.272 117.916  36.775  0.00  0.00      MEMB  
ATOM   1324 H11Y POPCM  10      91.192 119.012  35.895  0.00  0.00      MEMB  
ATOM   1325 C312 POPCM  10      92.541 117.736  34.716  0.00  0.00      MEMB  
ATOM   1326 H12X POPCM  10      91.982 117.908  33.772  0.00  0.00      MEMB  
ATOM   1327 H12Y POPCM  10      93.045 116.747  34.758  0.00  0.00      MEMB  
ATOM   1328 C313 POPCM  10      93.625 118.821  34.835  0.00  0.00      MEMB  
ATOM   1329 H13X POPCM  10      94.183 118.683  35.786  0.00  0.00      MEMB  
ATOM   1330 H13Y POPCM  10      93.181 119.827  34.995  0.00  0.00      MEMB  
ATOM   1331 C314 POPCM  10      94.688 118.829  33.747  0.00  0.00      MEMB  
ATOM   1332 H14X POPCM  10      95.379 118.001  34.015  0.00  0.00      MEMB  
ATOM   1333 H14Y POPCM  10      95.443 119.623  33.932  0.00  0.00      MEMB  
ATOM   1334 C315 POPCM  10      94.245 118.831  32.231  0.00  0.00      MEMB  
ATOM   1335 H15X POPCM  10      93.510 119.650  32.074  0.00  0.00      MEMB  
ATOM   1336 H15Y POPCM  10      93.789 117.818  32.208  0.00  0.00      MEMB  
ATOM   1337 C316 POPCM  10      95.412 119.047  31.286  0.00  0.00      MEMB  
ATOM   1338 H16X POPCM  10      95.098 118.845  30.240  0.00  0.00      MEMB  
ATOM   1339 H16Y POPCM  10      96.161 118.259  31.518  0.00  0.00      MEMB  
ATOM   1340 H16Z POPCM  10      95.962 120.011  31.345  0.00  0.00      MEMB  
ATOM   1341  N   POPCM  11      40.010 116.865  51.205  0.00  0.00      MEMB  
ATOM   1342  C12 POPCM  11      41.491 116.954  51.212  0.00  0.00      MEMB  
ATOM   1343 H12A POPCM  11      41.770 117.996  51.173  0.00  0.00      MEMB  
ATOM   1344 H12B POPCM  11      41.876 116.496  50.313  0.00  0.00      MEMB  
ATOM   1345  C13 POPCM  11      39.431 117.696  50.106  0.00  0.00      MEMB  
ATOM   1346 H13A POPCM  11      38.351 117.666  50.128  0.00  0.00      MEMB  
ATOM   1347 H13B POPCM  11      39.625 118.758  50.143  0.00  0.00      MEMB  
ATOM   1348 H13C POPCM  11      39.788 117.302  49.166  0.00  0.00      MEMB  
ATOM   1349  C14 POPCM  11      39.481 115.530  50.922  0.00  0.00      MEMB  
ATOM   1350 H14A POPCM  11      39.929 114.929  51.699  0.00  0.00      MEMB  
ATOM   1351 H14B POPCM  11      38.406 115.472  51.000  0.00  0.00      MEMB  
ATOM   1352 H14C POPCM  11      39.741 115.043  49.994  0.00  0.00      MEMB  
ATOM   1353  C15 POPCM  11      39.344 117.246  52.547  0.00  0.00      MEMB  
ATOM   1354 H15A POPCM  11      39.525 118.301  52.690  0.00  0.00      MEMB  
ATOM   1355 H15B POPCM  11      39.789 116.626  53.311  0.00  0.00      MEMB  
ATOM   1356 H15C POPCM  11      38.319 116.922  52.652  0.00  0.00      MEMB  
ATOM   1357  C11 POPCM  11      42.231 116.240  52.402  0.00  0.00      MEMB  
ATOM   1358 H11A POPCM  11      41.818 116.621  53.360  0.00  0.00      MEMB  
ATOM   1359 H11B POPCM  11      43.338 116.320  52.425  0.00  0.00      MEMB  
ATOM   1360  P   POPCM  11      42.697 113.793  51.690  0.00  0.00      MEMB  
ATOM   1361  O13 POPCM  11      41.883 112.595  51.361  0.00  0.00      MEMB  
ATOM   1362  O14 POPCM  11      43.963 113.600  52.430  0.00  0.00      MEMB  
ATOM   1363  O12 POPCM  11      41.843 114.858  52.445  0.00  0.00      MEMB  
ATOM   1364  O11 POPCM  11      43.044 114.473  50.296  0.00  0.00      MEMB  
ATOM   1365  C1  POPCM  11      44.239 115.199  50.091  0.00  0.00      MEMB  
ATOM   1366  HA  POPCM  11      44.762 115.447  51.039  0.00  0.00      MEMB  
ATOM   1367  HB  POPCM  11      44.069 116.136  49.519  0.00  0.00      MEMB  
ATOM   1368  C2  POPCM  11      45.329 114.419  49.310  0.00  0.00      MEMB  
ATOM   1369  HS  POPCM  11      46.174 115.127  49.172  0.00  0.00      MEMB  
ATOM   1370  O21 POPCM  11      44.868 113.941  48.052  0.00  0.00      MEMB  
ATOM   1371  C21 POPCM  11      44.572 114.857  47.132  0.00  0.00      MEMB  
ATOM   1372  O22 POPCM  11      44.887 116.056  47.109  0.00  0.00      MEMB  
ATOM   1373  C22 POPCM  11      43.803 114.120  46.051  0.00  0.00      MEMB  
ATOM   1374  H2R POPCM  11      42.735 114.028  46.342  0.00  0.00      MEMB  
ATOM   1375  H2S POPCM  11      44.344 113.165  45.880  0.00  0.00      MEMB  
ATOM   1376  C3  POPCM  11      45.779 113.186  50.164  0.00  0.00      MEMB  
ATOM   1377  HX  POPCM  11      45.059 112.353  50.310  0.00  0.00      MEMB  
ATOM   1378  HY  POPCM  11      45.955 113.603  51.178  0.00  0.00      MEMB  
ATOM   1379  O31 POPCM  11      47.053 112.723  49.663  0.00  0.00      MEMB  
ATOM   1380  C31 POPCM  11      46.960 111.842  48.605  0.00  0.00      MEMB  
ATOM   1381  O32 POPCM  11      46.001 111.275  48.174  0.00  0.00      MEMB  
ATOM   1382  C32 POPCM  11      48.354 111.604  48.015  0.00  0.00      MEMB  
ATOM   1383  H2X POPCM  11      48.750 110.695  48.516  0.00  0.00      MEMB  
ATOM   1384  H2Y POPCM  11      49.028 112.458  48.241  0.00  0.00      MEMB  
ATOM   1385  C23 POPCM  11      43.793 115.034  44.782  0.00  0.00      MEMB  
ATOM   1386  H3R POPCM  11      44.798 115.366  44.443  0.00  0.00      MEMB  
ATOM   1387  H3S POPCM  11      43.150 115.926  44.940  0.00  0.00      MEMB  
ATOM   1388  C24 POPCM  11      42.974 114.366  43.667  0.00  0.00      MEMB  
ATOM   1389  H4R POPCM  11      42.035 113.992  44.129  0.00  0.00      MEMB  
ATOM   1390  H4S POPCM  11      43.476 113.450  43.289  0.00  0.00      MEMB  
ATOM   1391  C25 POPCM  11      42.676 115.387  42.514  0.00  0.00      MEMB  
ATOM   1392  H5R POPCM  11      42.762 116.435  42.874  0.00  0.00      MEMB  
ATOM   1393  H5S POPCM  11      41.625 115.249  42.180  0.00  0.00      MEMB  
ATOM   1394  C26 POPCM  11      43.705 115.144  41.300  0.00  0.00      MEMB  
ATOM   1395  H6R POPCM  11      43.465 114.090  41.041  0.00  0.00      MEMB  
ATOM   1396  H6S POPCM  11      44.653 115.184  41.877  0.00  0.00      MEMB  
ATOM   1397  C27 POPCM  11      43.588 116.180  40.133  0.00  0.00      MEMB  
ATOM   1398  H7R POPCM  11      42.508 116.434  40.068  0.00  0.00      MEMB  
ATOM   1399  H7S POPCM  11      43.899 115.643  39.212  0.00  0.00      MEMB  
ATOM   1400  C28 POPCM  11      44.428 117.498  40.225  0.00  0.00      MEMB  
ATOM   1401  H8R POPCM  11      43.883 118.206  40.885  0.00  0.00      MEMB  
ATOM   1402  H8S POPCM  11      44.299 118.038  39.262  0.00  0.00      MEMB  
ATOM   1403  C29 POPCM  11      45.977 117.419  40.430  0.00  0.00      MEMB  
ATOM   1404  H91 POPCM  11      46.541 117.077  39.550  0.00  0.00      MEMB  
ATOM   1405 C210 POPCM  11      46.540 117.721  41.610  0.00  0.00      MEMB  
ATOM   1406 H101 POPCM  11      47.634 117.623  41.682  0.00  0.00      MEMB  
ATOM   1407 C211 POPCM  11      45.801 118.166  42.841  0.00  0.00      MEMB  
ATOM   1408 H11R POPCM  11      46.281 117.737  43.746  0.00  0.00      MEMB  
ATOM   1409 H11S POPCM  11      44.734 117.861  42.898  0.00  0.00      MEMB  
ATOM   1410 C212 POPCM  11      45.905 119.754  43.043  0.00  0.00      MEMB  
ATOM   1411 H12R POPCM  11      45.767 120.220  42.043  0.00  0.00      MEMB  
ATOM   1412 H12S POPCM  11      46.927 120.006  43.399  0.00  0.00      MEMB  
ATOM   1413 C213 POPCM  11      44.779 120.446  43.854  0.00  0.00      MEMB  
ATOM   1414 H13R POPCM  11      44.629 120.056  44.883  0.00  0.00      MEMB  
ATOM   1415 H13S POPCM  11      43.882 120.222  43.237  0.00  0.00      MEMB  
ATOM   1416 C214 POPCM  11      44.981 121.944  44.011  0.00  0.00      MEMB  
ATOM   1417 H14R POPCM  11      45.731 122.065  44.822  0.00  0.00      MEMB  
ATOM   1418 H14S POPCM  11      44.029 122.388  44.374  0.00  0.00      MEMB  
ATOM   1419 C215 POPCM  11      45.379 122.721  42.778  0.00  0.00      MEMB  
ATOM   1420 H15R POPCM  11      44.609 123.000  42.027  0.00  0.00      MEMB  
ATOM   1421 H15S POPCM  11      46.199 122.154  42.289  0.00  0.00      MEMB  
ATOM   1422 C216 POPCM  11      46.067 124.002  43.217  0.00  0.00      MEMB  
ATOM   1423 H16R POPCM  11      46.866 123.724  43.937  0.00  0.00      MEMB  
ATOM   1424 H16S POPCM  11      45.322 124.647  43.732  0.00  0.00      MEMB  
ATOM   1425 C217 POPCM  11      46.651 124.846  42.037  0.00  0.00      MEMB  
ATOM   1426 H17R POPCM  11      46.987 125.787  42.523  0.00  0.00      MEMB  
ATOM   1427 H17S POPCM  11      45.889 124.917  41.232  0.00  0.00      MEMB  
ATOM   1428 C218 POPCM  11      47.972 124.315  41.428  0.00  0.00      MEMB  
ATOM   1429 H18R POPCM  11      47.747 123.396  40.845  0.00  0.00      MEMB  
ATOM   1430 H18S POPCM  11      48.615 124.039  42.292  0.00  0.00      MEMB  
ATOM   1431 H18T POPCM  11      48.479 125.127  40.865  0.00  0.00      MEMB  
ATOM   1432  C33 POPCM  11      48.297 111.354  46.436  0.00  0.00      MEMB  
ATOM   1433  H3X POPCM  11      47.591 110.553  46.129  0.00  0.00      MEMB  
ATOM   1434  H3Y POPCM  11      49.328 111.117  46.099  0.00  0.00      MEMB  
ATOM   1435  C34 POPCM  11      47.941 112.702  45.735  0.00  0.00      MEMB  
ATOM   1436  H4X POPCM  11      48.735 113.402  46.072  0.00  0.00      MEMB  
ATOM   1437  H4Y POPCM  11      46.987 112.944  46.250  0.00  0.00      MEMB  
ATOM   1438  C35 POPCM  11      47.947 112.858  44.233  0.00  0.00      MEMB  
ATOM   1439  H5X POPCM  11      48.932 112.636  43.770  0.00  0.00      MEMB  
ATOM   1440  H5Y POPCM  11      47.658 113.911  44.030  0.00  0.00      MEMB  
ATOM   1441  C36 POPCM  11      47.049 111.969  43.418  0.00  0.00      MEMB  
ATOM   1442  H6X POPCM  11      45.994 112.106  43.738  0.00  0.00      MEMB  
ATOM   1443  H6Y POPCM  11      47.260 110.900  43.637  0.00  0.00      MEMB  
ATOM   1444  C37 POPCM  11      47.160 112.160  41.909  0.00  0.00      MEMB  
ATOM   1445  H7X POPCM  11      48.233 112.212  41.625  0.00  0.00      MEMB  
ATOM   1446  H7Y POPCM  11      46.678 113.124  41.639  0.00  0.00      MEMB  
ATOM   1447  C38 POPCM  11      46.417 111.111  41.108  0.00  0.00      MEMB  
ATOM   1448  H8X POPCM  11      45.339 111.112  41.377  0.00  0.00      MEMB  
ATOM   1449  H8Y POPCM  11      46.803 110.105  41.379  0.00  0.00      MEMB  
ATOM   1450  C39 POPCM  11      46.574 111.192  39.593  0.00  0.00      MEMB  
ATOM   1451  H9X POPCM  11      47.639 111.402  39.357  0.00  0.00      MEMB  
ATOM   1452  H9Y POPCM  11      46.071 112.109  39.220  0.00  0.00      MEMB  
ATOM   1453 C310 POPCM  11      45.986 109.955  38.778  0.00  0.00      MEMB  
ATOM   1454 H10X POPCM  11      44.996 109.844  39.272  0.00  0.00      MEMB  
ATOM   1455 H10Y POPCM  11      46.637 109.067  38.923  0.00  0.00      MEMB  
ATOM   1456 C311 POPCM  11      45.631 110.199  37.280  0.00  0.00      MEMB  
ATOM   1457 H11X POPCM  11      45.267 109.215  36.916  0.00  0.00      MEMB  
ATOM   1458 H11Y POPCM  11      46.553 110.422  36.701  0.00  0.00      MEMB  
ATOM   1459 C312 POPCM  11      44.535 111.249  37.119  0.00  0.00      MEMB  
ATOM   1460 H12X POPCM  11      44.897 112.271  37.359  0.00  0.00      MEMB  
ATOM   1461 H12Y POPCM  11      43.689 111.077  37.818  0.00  0.00      MEMB  
ATOM   1462 C313 POPCM  11      43.872 111.266  35.751  0.00  0.00      MEMB  
ATOM   1463 H13X POPCM  11      43.204 110.388  35.620  0.00  0.00      MEMB  
ATOM   1464 H13Y POPCM  11      44.683 111.358  34.997  0.00  0.00      MEMB  
ATOM   1465 C314 POPCM  11      42.956 112.515  35.571  0.00  0.00      MEMB  
ATOM   1466 H14X POPCM  11      42.565 112.519  34.531  0.00  0.00      MEMB  
ATOM   1467 H14Y POPCM  11      43.456 113.506  35.630  0.00  0.00      MEMB  
ATOM   1468 C315 POPCM  11      41.691 112.621  36.512  0.00  0.00      MEMB  
ATOM   1469 H15X POPCM  11      41.347 113.629  36.197  0.00  0.00      MEMB  
ATOM   1470 H15Y POPCM  11      42.111 112.674  37.539  0.00  0.00      MEMB  
ATOM   1471 C316 POPCM  11      40.629 111.497  36.562  0.00  0.00      MEMB  
ATOM   1472 H16X POPCM  11      40.175 111.159  35.606  0.00  0.00      MEMB  
ATOM   1473 H16Y POPCM  11      39.852 111.736  37.319  0.00  0.00      MEMB  
ATOM   1474 H16Z POPCM  11      40.993 110.510  36.921  0.00  0.00      MEMB  
ATOM   1475  N   POPCM  12      77.321 104.429  54.522  0.00  0.00      MEMB  
ATOM   1476  C12 POPCM  12      78.223 103.378  55.156  0.00  0.00      MEMB  
ATOM   1477 H12A POPCM  12      78.570 103.695  56.128  0.00  0.00      MEMB  
ATOM   1478 H12B POPCM  12      79.112 103.348  54.543  0.00  0.00      MEMB  
ATOM   1479  C13 POPCM  12      75.998 104.383  55.079  0.00  0.00      MEMB  
ATOM   1480 H13A POPCM  12      75.577 103.390  55.035  0.00  0.00      MEMB  
ATOM   1481 H13B POPCM  12      75.967 104.481  56.154  0.00  0.00      MEMB  
ATOM   1482 H13C POPCM  12      75.267 105.072  54.682  0.00  0.00      MEMB  
ATOM   1483  C14 POPCM  12      77.944 105.795  54.725  0.00  0.00      MEMB  
ATOM   1484 H14A POPCM  12      78.187 106.032  55.750  0.00  0.00      MEMB  
ATOM   1485 H14B POPCM  12      78.798 106.027  54.106  0.00  0.00      MEMB  
ATOM   1486 H14C POPCM  12      77.224 106.529  54.396  0.00  0.00      MEMB  
ATOM   1487  C15 POPCM  12      77.223 104.167  53.059  0.00  0.00      MEMB  
ATOM   1488 H15A POPCM  12      78.158 104.138  52.519  0.00  0.00      MEMB  
ATOM   1489 H15B POPCM  12      76.655 104.992  52.655  0.00  0.00      MEMB  
ATOM   1490 H15C POPCM  12      76.787 103.206  52.831  0.00  0.00      MEMB  
ATOM   1491  C11 POPCM  12      77.664 101.954  55.400  0.00  0.00      MEMB  
ATOM   1492 H11A POPCM  12      76.980 102.006  56.274  0.00  0.00      MEMB  
ATOM   1493 H11B POPCM  12      78.468 101.235  55.666  0.00  0.00      MEMB  
ATOM   1494  P   POPCM  12      76.042 100.210  54.467  0.00  0.00      MEMB  
ATOM   1495  O13 POPCM  12      75.326 100.348  55.725  0.00  0.00      MEMB  
ATOM   1496  O14 POPCM  12      76.893  99.035  54.411  0.00  0.00      MEMB  
ATOM   1497  O12 POPCM  12      76.943 101.472  54.206  0.00  0.00      MEMB  
ATOM   1498  O11 POPCM  12      75.055 100.161  53.259  0.00  0.00      MEMB  
ATOM   1499  C1  POPCM  12      74.021 101.062  52.944  0.00  0.00      MEMB  
ATOM   1500  HA  POPCM  12      74.075 102.060  53.431  0.00  0.00      MEMB  
ATOM   1501  HB  POPCM  12      73.080 100.529  53.199  0.00  0.00      MEMB  
ATOM   1502  C2  POPCM  12      73.903 101.320  51.382  0.00  0.00      MEMB  
ATOM   1503  HS  POPCM  12      73.639 100.323  50.971  0.00  0.00      MEMB  
ATOM   1504  O21 POPCM  12      75.105 101.855  50.843  0.00  0.00      MEMB  
ATOM   1505  C21 POPCM  12      76.016 100.961  50.433  0.00  0.00      MEMB  
ATOM   1506  O22 POPCM  12      75.842  99.796  50.138  0.00  0.00      MEMB  
ATOM   1507  C22 POPCM  12      77.334 101.763  50.246  0.00  0.00      MEMB  
ATOM   1508  H2R POPCM  12      78.145 101.092  49.891  0.00  0.00      MEMB  
ATOM   1509  H2S POPCM  12      77.604 102.072  51.278  0.00  0.00      MEMB  
ATOM   1510  C3  POPCM  12      72.706 102.336  51.069  0.00  0.00      MEMB  
ATOM   1511  HX  POPCM  12      72.991 103.375  51.341  0.00  0.00      MEMB  
ATOM   1512  HY  POPCM  12      71.741 102.147  51.587  0.00  0.00      MEMB  
ATOM   1513  O31 POPCM  12      72.511 102.508  49.684  0.00  0.00      MEMB  
ATOM   1514  C31 POPCM  12      71.875 101.504  48.990  0.00  0.00      MEMB  
ATOM   1515  O32 POPCM  12      71.350 100.575  49.594  0.00  0.00      MEMB  
ATOM   1516  C32 POPCM  12      71.960 101.734  47.468  0.00  0.00      MEMB  
ATOM   1517  H2X POPCM  12      72.976 102.139  47.273  0.00  0.00      MEMB  
ATOM   1518  H2Y POPCM  12      71.248 102.537  47.180  0.00  0.00      MEMB  
ATOM   1519  C23 POPCM  12      77.318 103.064  49.423  0.00  0.00      MEMB  
ATOM   1520  H3R POPCM  12      78.071 103.812  49.752  0.00  0.00      MEMB  
ATOM   1521  H3S POPCM  12      76.363 103.629  49.377  0.00  0.00      MEMB  
ATOM   1522  C24 POPCM  12      77.592 102.731  47.911  0.00  0.00      MEMB  
ATOM   1523  H4R POPCM  12      76.703 102.817  47.251  0.00  0.00      MEMB  
ATOM   1524  H4S POPCM  12      77.917 101.670  47.967  0.00  0.00      MEMB  
ATOM   1525  C25 POPCM  12      78.678 103.650  47.323  0.00  0.00      MEMB  
ATOM   1526  H5R POPCM  12      79.643 103.371  47.799  0.00  0.00      MEMB  
ATOM   1527  H5S POPCM  12      78.353 104.659  47.656  0.00  0.00      MEMB  
ATOM   1528  C26 POPCM  12      78.734 103.395  45.836  0.00  0.00      MEMB  
ATOM   1529  H6R POPCM  12      77.819 103.728  45.301  0.00  0.00      MEMB  
ATOM   1530  H6S POPCM  12      78.721 102.287  45.758  0.00  0.00      MEMB  
ATOM   1531  C27 POPCM  12      79.937 104.024  45.092  0.00  0.00      MEMB  
ATOM   1532  H7R POPCM  12      80.928 103.712  45.485  0.00  0.00      MEMB  
ATOM   1533  H7S POPCM  12      79.794 105.113  45.258  0.00  0.00      MEMB  
ATOM   1534  C28 POPCM  12      79.879 103.552  43.614  0.00  0.00      MEMB  
ATOM   1535  H8R POPCM  12      79.735 102.451  43.560  0.00  0.00      MEMB  
ATOM   1536  H8S POPCM  12      80.856 103.730  43.116  0.00  0.00      MEMB  
ATOM   1537  C29 POPCM  12      78.745 104.287  42.876  0.00  0.00      MEMB  
ATOM   1538  H91 POPCM  12      77.740 103.845  42.941  0.00  0.00      MEMB  
ATOM   1539 C210 POPCM  12      78.890 105.408  42.241  0.00  0.00      MEMB  
ATOM   1540 H101 POPCM  12      78.001 105.912  41.835  0.00  0.00      MEMB  
ATOM   1541 C211 POPCM  12      80.244 106.074  41.817  0.00  0.00      MEMB  
ATOM   1542 H11R POPCM  12      81.126 105.426  42.010  0.00  0.00      MEMB  
ATOM   1543 H11S POPCM  12      80.446 107.083  42.236  0.00  0.00      MEMB  
ATOM   1544 C212 POPCM  12      80.158 106.194  40.249  0.00  0.00      MEMB  
ATOM   1545 H12R POPCM  12      80.040 105.173  39.828  0.00  0.00      MEMB  
ATOM   1546 H12S POPCM  12      81.139 106.619  39.948  0.00  0.00      MEMB  
ATOM   1547 C213 POPCM  12      79.141 107.220  39.640  0.00  0.00      MEMB  
ATOM   1548 H13R POPCM  12      78.086 106.934  39.840  0.00  0.00      MEMB  
ATOM   1549 H13S POPCM  12      79.197 107.183  38.531  0.00  0.00      MEMB  
ATOM   1550 C214 POPCM  12      79.440 108.658  40.142  0.00  0.00      MEMB  
ATOM   1551 H14R POPCM  12      79.449 108.814  41.242  0.00  0.00      MEMB  
ATOM   1552 H14S POPCM  12      78.572 109.286  39.849  0.00  0.00      MEMB  
ATOM   1553 C215 POPCM  12      80.688 109.277  39.483  0.00  0.00      MEMB  
ATOM   1554 H15R POPCM  12      81.633 108.848  39.882  0.00  0.00      MEMB  
ATOM   1555 H15S POPCM  12      80.610 110.347  39.770  0.00  0.00      MEMB  
ATOM   1556 C216 POPCM  12      80.830 109.151  37.964  0.00  0.00      MEMB  
ATOM   1557 H16R POPCM  12      79.830 109.397  37.549  0.00  0.00      MEMB  
ATOM   1558 H16S POPCM  12      81.140 108.119  37.692  0.00  0.00      MEMB  
ATOM   1559 C217 POPCM  12      81.982 109.939  37.333  0.00  0.00      MEMB  
ATOM   1560 H17R POPCM  12      82.043 109.578  36.284  0.00  0.00      MEMB  
ATOM   1561 H17S POPCM  12      82.943 109.559  37.741  0.00  0.00      MEMB  
ATOM   1562 C218 POPCM  12      81.816 111.458  37.270  0.00  0.00      MEMB  
ATOM   1563 H18R POPCM  12      81.997 111.839  38.298  0.00  0.00      MEMB  
ATOM   1564 H18S POPCM  12      80.822 111.704  36.839  0.00  0.00      MEMB  
ATOM   1565 H18T POPCM  12      82.663 111.842  36.662  0.00  0.00      MEMB  
ATOM   1566  C33 POPCM  12      71.519 100.478  46.638  0.00  0.00      MEMB  
ATOM   1567  H3X POPCM  12      70.577 100.038  47.031  0.00  0.00      MEMB  
ATOM   1568  H3Y POPCM  12      72.242  99.668  46.876  0.00  0.00      MEMB  
ATOM   1569  C34 POPCM  12      71.257 100.734  45.107  0.00  0.00      MEMB  
ATOM   1570  H4X POPCM  12      70.905 101.779  44.966  0.00  0.00      MEMB  
ATOM   1571  H4Y POPCM  12      70.465 100.047  44.739  0.00  0.00      MEMB  
ATOM   1572  C35 POPCM  12      72.536 100.727  44.307  0.00  0.00      MEMB  
ATOM   1573  H5X POPCM  12      72.969  99.705  44.268  0.00  0.00      MEMB  
ATOM   1574  H5Y POPCM  12      73.235 101.397  44.853  0.00  0.00      MEMB  
ATOM   1575  C36 POPCM  12      72.309 101.109  42.857  0.00  0.00      MEMB  
ATOM   1576  H6X POPCM  12      71.719 102.046  42.768  0.00  0.00      MEMB  
ATOM   1577  H6Y POPCM  12      71.713 100.322  42.347  0.00  0.00      MEMB  
ATOM   1578  C37 POPCM  12      73.706 101.312  42.152  0.00  0.00      MEMB  
ATOM   1579  H7X POPCM  12      74.330 100.434  42.423  0.00  0.00      MEMB  
ATOM   1580  H7Y POPCM  12      74.097 102.269  42.558  0.00  0.00      MEMB  
ATOM   1581  C38 POPCM  12      73.668 101.504  40.631  0.00  0.00      MEMB  
ATOM   1582  H8X POPCM  12      73.132 102.439  40.363  0.00  0.00      MEMB  
ATOM   1583  H8Y POPCM  12      73.258 100.610  40.115  0.00  0.00      MEMB  
ATOM   1584  C39 POPCM  12      75.102 101.898  40.097  0.00  0.00      MEMB  
ATOM   1585  H9X POPCM  12      75.823 101.073  40.279  0.00  0.00      MEMB  
ATOM   1586  H9Y POPCM  12      75.491 102.789  40.633  0.00  0.00      MEMB  
ATOM   1587 C310 POPCM  12      74.985 102.314  38.653  0.00  0.00      MEMB  
ATOM   1588 H10X POPCM  12      74.271 103.143  38.463  0.00  0.00      MEMB  
ATOM   1589 H10Y POPCM  12      74.744 101.398  38.073  0.00  0.00      MEMB  
ATOM   1590 C311 POPCM  12      76.269 102.872  38.099  0.00  0.00      MEMB  
ATOM   1591 H11X POPCM  12      76.413 103.815  38.669  0.00  0.00      MEMB  
ATOM   1592 H11Y POPCM  12      75.898 103.278  37.133  0.00  0.00      MEMB  
ATOM   1593 C312 POPCM  12      77.476 101.933  37.991  0.00  0.00      MEMB  
ATOM   1594 H12X POPCM  12      77.088 101.080  37.394  0.00  0.00      MEMB  
ATOM   1595 H12Y POPCM  12      77.647 101.628  39.046  0.00  0.00      MEMB  
ATOM   1596 C313 POPCM  12      78.735 102.499  37.322  0.00  0.00      MEMB  
ATOM   1597 H13X POPCM  12      79.619 101.827  37.354  0.00  0.00      MEMB  
ATOM   1598 H13Y POPCM  12      79.100 103.435  37.797  0.00  0.00      MEMB  
ATOM   1599 C314 POPCM  12      78.418 102.871  35.810  0.00  0.00      MEMB  
ATOM   1600 H14X POPCM  12      77.581 103.585  35.650  0.00  0.00      MEMB  
ATOM   1601 H14Y POPCM  12      78.187 101.905  35.312  0.00  0.00      MEMB  
ATOM   1602 C315 POPCM  12      79.716 103.351  35.133  0.00  0.00      MEMB  
ATOM   1603 H15X POPCM  12      80.428 103.712  35.906  0.00  0.00      MEMB  
ATOM   1604 H15Y POPCM  12      79.475 104.261  34.544  0.00  0.00      MEMB  
ATOM   1605 C316 POPCM  12      80.425 102.211  34.276  0.00  0.00      MEMB  
ATOM   1606 H16X POPCM  12      81.220 102.634  33.627  0.00  0.00      MEMB  
ATOM   1607 H16Y POPCM  12      79.757 101.613  33.619  0.00  0.00      MEMB  
ATOM   1608 H16Z POPCM  12      80.935 101.507  34.968  0.00  0.00      MEMB  
ATOM   1609  N   POPCM  13      70.312  84.698  56.922  0.00  0.00      MEMB  
ATOM   1610  C12 POPCM  13      70.763  84.207  55.572  0.00  0.00      MEMB  
ATOM   1611 H12A POPCM  13      69.949  83.751  55.029  0.00  0.00      MEMB  
ATOM   1612 H12B POPCM  13      71.491  83.417  55.686  0.00  0.00      MEMB  
ATOM   1613  C13 POPCM  13      71.405  85.175  57.743  0.00  0.00      MEMB  
ATOM   1614 H13A POPCM  13      72.213  84.481  57.927  0.00  0.00      MEMB  
ATOM   1615 H13B POPCM  13      71.777  86.150  57.464  0.00  0.00      MEMB  
ATOM   1616 H13C POPCM  13      71.026  85.409  58.726  0.00  0.00      MEMB  
ATOM   1617  C14 POPCM  13      69.338  85.846  56.660  0.00  0.00      MEMB  
ATOM   1618 H14A POPCM  13      69.831  86.635  56.112  0.00  0.00      MEMB  
ATOM   1619 H14B POPCM  13      68.478  85.515  56.097  0.00  0.00      MEMB  
ATOM   1620 H14C POPCM  13      69.020  86.243  57.614  0.00  0.00      MEMB  
ATOM   1621  C15 POPCM  13      69.625  83.527  57.651  0.00  0.00      MEMB  
ATOM   1622 H15A POPCM  13      70.352  82.739  57.778  0.00  0.00      MEMB  
ATOM   1623 H15B POPCM  13      68.856  83.073  57.044  0.00  0.00      MEMB  
ATOM   1624 H15C POPCM  13      69.241  83.877  58.598  0.00  0.00      MEMB  
ATOM   1625  C11 POPCM  13      71.464  85.199  54.542  0.00  0.00      MEMB  
ATOM   1626 H11A POPCM  13      70.847  86.049  54.180  0.00  0.00      MEMB  
ATOM   1627 H11B POPCM  13      71.632  84.654  53.589  0.00  0.00      MEMB  
ATOM   1628  P   POPCM  13      73.965  84.820  54.708  0.00  0.00      MEMB  
ATOM   1629  O13 POPCM  13      73.547  83.479  54.474  0.00  0.00      MEMB  
ATOM   1630  O14 POPCM  13      74.828  85.043  55.907  0.00  0.00      MEMB  
ATOM   1631  O12 POPCM  13      72.718  85.786  54.949  0.00  0.00      MEMB  
ATOM   1632  O11 POPCM  13      74.593  85.382  53.368  0.00  0.00      MEMB  
ATOM   1633  C1  POPCM  13      74.013  85.436  52.084  0.00  0.00      MEMB  
ATOM   1634  HA  POPCM  13      74.566  86.228  51.534  0.00  0.00      MEMB  
ATOM   1635  HB  POPCM  13      72.960  85.769  52.204  0.00  0.00      MEMB  
ATOM   1636  C2  POPCM  13      74.142  84.107  51.236  0.00  0.00      MEMB  
ATOM   1637  HS  POPCM  13      73.443  83.362  51.672  0.00  0.00      MEMB  
ATOM   1638  O21 POPCM  13      75.485  83.618  51.245  0.00  0.00      MEMB  
ATOM   1639  C21 POPCM  13      75.658  82.325  51.376  0.00  0.00      MEMB  
ATOM   1640  O22 POPCM  13      74.805  81.477  51.521  0.00  0.00      MEMB  
ATOM   1641  C22 POPCM  13      77.189  82.048  51.321  0.00  0.00      MEMB  
ATOM   1642  H2R POPCM  13      77.489  81.016  51.604  0.00  0.00      MEMB  
ATOM   1643  H2S POPCM  13      77.805  82.757  51.913  0.00  0.00      MEMB  
ATOM   1644  C3  POPCM  13      73.649  84.320  49.763  0.00  0.00      MEMB  
ATOM   1645  HX  POPCM  13      74.364  85.051  49.330  0.00  0.00      MEMB  
ATOM   1646  HY  POPCM  13      72.619  84.734  49.799  0.00  0.00      MEMB  
ATOM   1647  O31 POPCM  13      73.706  83.047  48.959  0.00  0.00      MEMB  
ATOM   1648  C31 POPCM  13      72.622  82.250  49.131  0.00  0.00      MEMB  
ATOM   1649  O32 POPCM  13      71.583  82.642  49.617  0.00  0.00      MEMB  
ATOM   1650  C32 POPCM  13      72.819  80.868  48.570  0.00  0.00      MEMB  
ATOM   1651  H2X POPCM  13      71.820  80.556  48.196  0.00  0.00      MEMB  
ATOM   1652  H2Y POPCM  13      73.028  80.107  49.352  0.00  0.00      MEMB  
ATOM   1653  C23 POPCM  13      77.590  82.345  49.844  0.00  0.00      MEMB  
ATOM   1654  H3R POPCM  13      77.543  83.452  49.761  0.00  0.00      MEMB  
ATOM   1655  H3S POPCM  13      76.868  81.878  49.141  0.00  0.00      MEMB  
ATOM   1656  C24 POPCM  13      79.023  81.789  49.325  0.00  0.00      MEMB  
ATOM   1657  H4R POPCM  13      79.271  82.277  48.358  0.00  0.00      MEMB  
ATOM   1658  H4S POPCM  13      78.864  80.715  49.090  0.00  0.00      MEMB  
ATOM   1659  C25 POPCM  13      80.126  81.856  50.385  0.00  0.00      MEMB  
ATOM   1660  H5R POPCM  13      79.927  81.186  51.248  0.00  0.00      MEMB  
ATOM   1661  H5S POPCM  13      80.203  82.824  50.924  0.00  0.00      MEMB  
ATOM   1662  C26 POPCM  13      81.491  81.501  49.835  0.00  0.00      MEMB  
ATOM   1663  H6R POPCM  13      81.634  80.436  49.554  0.00  0.00      MEMB  
ATOM   1664  H6S POPCM  13      82.338  81.813  50.482  0.00  0.00      MEMB  
ATOM   1665  C27 POPCM  13      81.904  82.329  48.539  0.00  0.00      MEMB  
ATOM   1666  H7R POPCM  13      81.684  83.389  48.791  0.00  0.00      MEMB  
ATOM   1667  H7S POPCM  13      81.370  81.892  47.669  0.00  0.00      MEMB  
ATOM   1668  C28 POPCM  13      83.389  82.168  48.179  0.00  0.00      MEMB  
ATOM   1669  H8R POPCM  13      83.463  81.164  47.709  0.00  0.00      MEMB  
ATOM   1670  H8S POPCM  13      84.036  82.100  49.080  0.00  0.00      MEMB  
ATOM   1671  C29 POPCM  13      83.970  83.250  47.316  0.00  0.00      MEMB  
ATOM   1672  H91 POPCM  13      84.255  84.180  47.829  0.00  0.00      MEMB  
ATOM   1673 C210 POPCM  13      83.764  83.454  46.002  0.00  0.00      MEMB  
ATOM   1674 H101 POPCM  13      84.201  84.354  45.543  0.00  0.00      MEMB  
ATOM   1675 C211 POPCM  13      83.287  82.466  44.987  0.00  0.00      MEMB  
ATOM   1676 H11R POPCM  13      82.625  82.887  44.200  0.00  0.00      MEMB  
ATOM   1677 H11S POPCM  13      82.616  81.699  45.431  0.00  0.00      MEMB  
ATOM   1678 C212 POPCM  13      84.517  81.946  44.147  0.00  0.00      MEMB  
ATOM   1679 H12R POPCM  13      84.083  81.280  43.370  0.00  0.00      MEMB  
ATOM   1680 H12S POPCM  13      85.343  81.435  44.686  0.00  0.00      MEMB  
ATOM   1681 C213 POPCM  13      85.076  83.021  43.276  0.00  0.00      MEMB  
ATOM   1682 H13R POPCM  13      85.281  83.941  43.865  0.00  0.00      MEMB  
ATOM   1683 H13S POPCM  13      84.183  83.324  42.689  0.00  0.00      MEMB  
ATOM   1684 C214 POPCM  13      86.199  82.592  42.377  0.00  0.00      MEMB  
ATOM   1685 H14R POPCM  13      85.788  81.765  41.758  0.00  0.00      MEMB  
ATOM   1686 H14S POPCM  13      86.900  82.153  43.118  0.00  0.00      MEMB  
ATOM   1687 C215 POPCM  13      86.816  83.663  41.501  0.00  0.00      MEMB  
ATOM   1688 H15R POPCM  13      87.110  84.503  42.167  0.00  0.00      MEMB  
ATOM   1689 H15S POPCM  13      86.206  83.971  40.625  0.00  0.00      MEMB  
ATOM   1690 C216 POPCM  13      88.209  83.283  40.866  0.00  0.00      MEMB  
ATOM   1691 H16R POPCM  13      88.064  82.453  40.142  0.00  0.00      MEMB  
ATOM   1692 H16S POPCM  13      89.008  83.123  41.621  0.00  0.00      MEMB  
ATOM   1693 C217 POPCM  13      88.802  84.388  39.939  0.00  0.00      MEMB  
ATOM   1694 H17R POPCM  13      88.995  85.335  40.487  0.00  0.00      MEMB  
ATOM   1695 H17S POPCM  13      88.037  84.549  39.149  0.00  0.00      MEMB  
ATOM   1696 C218 POPCM  13      90.172  84.120  39.195  0.00  0.00      MEMB  
ATOM   1697 H18R POPCM  13      91.056  84.102  39.868  0.00  0.00      MEMB  
ATOM   1698 H18S POPCM  13      90.544  84.920  38.519  0.00  0.00      MEMB  
ATOM   1699 H18T POPCM  13      90.057  83.121  38.723  0.00  0.00      MEMB  
ATOM   1700  C33 POPCM  13      73.921  80.682  47.561  0.00  0.00      MEMB  
ATOM   1701  H3X POPCM  13      74.074  79.602  47.352  0.00  0.00      MEMB  
ATOM   1702  H3Y POPCM  13      74.838  81.042  48.075  0.00  0.00      MEMB  
ATOM   1703  C34 POPCM  13      73.648  81.330  46.157  0.00  0.00      MEMB  
ATOM   1704  H4X POPCM  13      73.041  82.253  46.272  0.00  0.00      MEMB  
ATOM   1705  H4Y POPCM  13      73.123  80.636  45.466  0.00  0.00      MEMB  
ATOM   1706  C35 POPCM  13      74.929  81.752  45.457  0.00  0.00      MEMB  
ATOM   1707  H5X POPCM  13      75.468  80.793  45.304  0.00  0.00      MEMB  
ATOM   1708  H5Y POPCM  13      75.458  82.534  46.043  0.00  0.00      MEMB  
ATOM   1709  C36 POPCM  13      74.577  82.269  44.063  0.00  0.00      MEMB  
ATOM   1710  H6X POPCM  13      73.747  82.986  44.239  0.00  0.00      MEMB  
ATOM   1711  H6Y POPCM  13      74.163  81.506  43.369  0.00  0.00      MEMB  
ATOM   1712  C37 POPCM  13      75.696  83.010  43.212  0.00  0.00      MEMB  
ATOM   1713  H7X POPCM  13      76.313  82.181  42.805  0.00  0.00      MEMB  
ATOM   1714  H7Y POPCM  13      76.238  83.657  43.934  0.00  0.00      MEMB  
ATOM   1715  C38 POPCM  13      75.165  83.860  42.032  0.00  0.00      MEMB  
ATOM   1716  H8X POPCM  13      74.366  84.538  42.404  0.00  0.00      MEMB  
ATOM   1717  H8Y POPCM  13      74.577  83.103  41.469  0.00  0.00      MEMB  
ATOM   1718  C39 POPCM  13      76.263  84.618  41.341  0.00  0.00      MEMB  
ATOM   1719  H9X POPCM  13      77.101  83.922  41.126  0.00  0.00      MEMB  
ATOM   1720  H9Y POPCM  13      76.689  85.391  42.016  0.00  0.00      MEMB  
ATOM   1721 C310 POPCM  13      75.796  85.147  39.973  0.00  0.00      MEMB  
ATOM   1722 H10X POPCM  13      75.470  84.279  39.360  0.00  0.00      MEMB  
ATOM   1723 H10Y POPCM  13      76.582  85.754  39.475  0.00  0.00      MEMB  
ATOM   1724 C311 POPCM  13      74.536  86.010  40.123  0.00  0.00      MEMB  
ATOM   1725 H11X POPCM  13      74.593  86.799  40.903  0.00  0.00      MEMB  
ATOM   1726 H11Y POPCM  13      73.660  85.366  40.350  0.00  0.00      MEMB  
ATOM   1727 C312 POPCM  13      74.364  86.771  38.804  0.00  0.00      MEMB  
ATOM   1728 H12X POPCM  13      74.827  86.230  37.951  0.00  0.00      MEMB  
ATOM   1729 H12Y POPCM  13      74.931  87.718  38.926  0.00  0.00      MEMB  
ATOM   1730 C313 POPCM  13      72.857  86.985  38.414  0.00  0.00      MEMB  
ATOM   1731 H13X POPCM  13      72.391  87.655  39.168  0.00  0.00      MEMB  
ATOM   1732 H13Y POPCM  13      72.341  86.001  38.392  0.00  0.00      MEMB  
ATOM   1733 C314 POPCM  13      72.677  87.657  36.975  0.00  0.00      MEMB  
ATOM   1734 H14X POPCM  13      73.173  87.105  36.149  0.00  0.00      MEMB  
ATOM   1735 H14Y POPCM  13      73.081  88.687  36.875  0.00  0.00      MEMB  
ATOM   1736 C315 POPCM  13      71.209  87.652  36.595  0.00  0.00      MEMB  
ATOM   1737 H15X POPCM  13      70.713  88.314  37.337  0.00  0.00      MEMB  
ATOM   1738 H15Y POPCM  13      70.872  86.617  36.818  0.00  0.00      MEMB  
ATOM   1739 C316 POPCM  13      70.878  88.177  35.212  0.00  0.00      MEMB  
ATOM   1740 H16X POPCM  13      71.415  87.553  34.466  0.00  0.00      MEMB  
ATOM   1741 H16Y POPCM  13      71.252  89.218  35.104  0.00  0.00      MEMB  
ATOM   1742 H16Z POPCM  13      69.795  87.990  35.046  0.00  0.00      MEMB  
ATOM   1743  N   POPCM  14      91.667  58.584  58.943  0.00  0.00      MEMB  
ATOM   1744  C12 POPCM  14      92.947  57.833  58.906  0.00  0.00      MEMB  
ATOM   1745 H12A POPCM  14      92.942  57.300  59.845  0.00  0.00      MEMB  
ATOM   1746 H12B POPCM  14      93.767  58.535  58.936  0.00  0.00      MEMB  
ATOM   1747  C13 POPCM  14      90.476  57.730  59.176  0.00  0.00      MEMB  
ATOM   1748 H13A POPCM  14      90.335  57.435  60.206  0.00  0.00      MEMB  
ATOM   1749 H13B POPCM  14      89.615  58.377  59.094  0.00  0.00      MEMB  
ATOM   1750 H13C POPCM  14      90.486  56.855  58.544  0.00  0.00      MEMB  
ATOM   1751  C14 POPCM  14      91.700  59.703  59.990  0.00  0.00      MEMB  
ATOM   1752 H14A POPCM  14      92.161  60.597  59.595  0.00  0.00      MEMB  
ATOM   1753 H14B POPCM  14      90.711  60.119  60.114  0.00  0.00      MEMB  
ATOM   1754 H14C POPCM  14      92.083  59.389  60.950  0.00  0.00      MEMB  
ATOM   1755  C15 POPCM  14      91.356  59.298  57.647  0.00  0.00      MEMB  
ATOM   1756 H15A POPCM  14      92.169  59.947  57.357  0.00  0.00      MEMB  
ATOM   1757 H15B POPCM  14      90.547  59.976  57.878  0.00  0.00      MEMB  
ATOM   1758 H15C POPCM  14      91.032  58.590  56.899  0.00  0.00      MEMB  
ATOM   1759  C11 POPCM  14      93.145  56.797  57.746  0.00  0.00      MEMB  
ATOM   1760 H11A POPCM  14      94.133  56.319  57.915  0.00  0.00      MEMB  
ATOM   1761 H11B POPCM  14      93.246  57.263  56.743  0.00  0.00      MEMB  
ATOM   1762  P   POPCM  14      92.271  54.539  56.631  0.00  0.00      MEMB  
ATOM   1763  O13 POPCM  14      90.917  53.917  56.603  0.00  0.00      MEMB  
ATOM   1764  O14 POPCM  14      93.349  53.551  56.972  0.00  0.00      MEMB  
ATOM   1765  O12 POPCM  14      92.196  55.778  57.720  0.00  0.00      MEMB  
ATOM   1766  O11 POPCM  14      92.542  55.289  55.212  0.00  0.00      MEMB  
ATOM   1767  C1  POPCM  14      91.947  54.762  54.062  0.00  0.00      MEMB  
ATOM   1768  HA  POPCM  14      91.852  55.514  53.250  0.00  0.00      MEMB  
ATOM   1769  HB  POPCM  14      90.941  54.323  54.231  0.00  0.00      MEMB  
ATOM   1770  C2  POPCM  14      92.798  53.646  53.487  0.00  0.00      MEMB  
ATOM   1771  HS  POPCM  14      92.897  52.791  54.190  0.00  0.00      MEMB  
ATOM   1772  O21 POPCM  14      94.040  54.244  53.140  0.00  0.00      MEMB  
ATOM   1773  C21 POPCM  14      95.086  53.437  53.246  0.00  0.00      MEMB  
ATOM   1774  O22 POPCM  14      95.097  52.272  53.659  0.00  0.00      MEMB  
ATOM   1775  C22 POPCM  14      96.311  54.238  52.876  0.00  0.00      MEMB  
ATOM   1776  H2R POPCM  14      97.074  53.704  53.482  0.00  0.00      MEMB  
ATOM   1777  H2S POPCM  14      96.250  55.278  53.261  0.00  0.00      MEMB  
ATOM   1778  C3  POPCM  14      92.126  53.035  52.207  0.00  0.00      MEMB  
ATOM   1779  HX  POPCM  14      91.789  53.845  51.525  0.00  0.00      MEMB  
ATOM   1780  HY  POPCM  14      91.114  52.595  52.335  0.00  0.00      MEMB  
ATOM   1781  O31 POPCM  14      93.002  52.087  51.501  0.00  0.00      MEMB  
ATOM   1782  C31 POPCM  14      93.070  50.911  52.067  0.00  0.00      MEMB  
ATOM   1783  O32 POPCM  14      92.269  50.550  52.936  0.00  0.00      MEMB  
ATOM   1784  C32 POPCM  14      94.220  50.008  51.481  0.00  0.00      MEMB  
ATOM   1785  H2X POPCM  14      94.947  49.814  52.299  0.00  0.00      MEMB  
ATOM   1786  H2Y POPCM  14      94.857  50.458  50.690  0.00  0.00      MEMB  
ATOM   1787  C23 POPCM  14      96.733  54.164  51.306  0.00  0.00      MEMB  
ATOM   1788  H3R POPCM  14      96.820  53.094  51.019  0.00  0.00      MEMB  
ATOM   1789  H3S POPCM  14      97.805  54.447  51.237  0.00  0.00      MEMB  
ATOM   1790  C24 POPCM  14      95.674  54.922  50.374  0.00  0.00      MEMB  
ATOM   1791  H4R POPCM  14      95.326  55.825  50.920  0.00  0.00      MEMB  
ATOM   1792  H4S POPCM  14      94.828  54.208  50.465  0.00  0.00      MEMB  
ATOM   1793  C25 POPCM  14      96.091  55.074  48.935  0.00  0.00      MEMB  
ATOM   1794  H5R POPCM  14      97.024  55.673  48.862  0.00  0.00      MEMB  
ATOM   1795  H5S POPCM  14      95.295  55.659  48.427  0.00  0.00      MEMB  
ATOM   1796  C26 POPCM  14      96.251  53.723  48.239  0.00  0.00      MEMB  
ATOM   1797  H6R POPCM  14      95.333  53.105  48.344  0.00  0.00      MEMB  
ATOM   1798  H6S POPCM  14      97.105  53.180  48.697  0.00  0.00      MEMB  
ATOM   1799  C27 POPCM  14      96.755  53.817  46.796  0.00  0.00      MEMB  
ATOM   1800  H7R POPCM  14      96.902  52.808  46.355  0.00  0.00      MEMB  
ATOM   1801  H7S POPCM  14      97.723  54.361  46.815  0.00  0.00      MEMB  
ATOM   1802  C28 POPCM  14      95.776  54.527  45.800  0.00  0.00      MEMB  
ATOM   1803  H8R POPCM  14      95.407  55.468  46.263  0.00  0.00      MEMB  
ATOM   1804  H8S POPCM  14      94.852  53.961  45.555  0.00  0.00      MEMB  
ATOM   1805  C29 POPCM  14      96.480  54.869  44.477  0.00  0.00      MEMB  
ATOM   1806  H91 POPCM  14      97.180  55.705  44.623  0.00  0.00      MEMB  
ATOM   1807 C210 POPCM  14      96.179  54.574  43.154  0.00  0.00      MEMB  
ATOM   1808 H101 POPCM  14      96.829  54.885  42.323  0.00  0.00      MEMB  
ATOM   1809 C211 POPCM  14      94.991  53.724  42.647  0.00  0.00      MEMB  
ATOM   1810 H11R POPCM  14      94.442  54.375  41.933  0.00  0.00      MEMB  
ATOM   1811 H11S POPCM  14      94.287  53.361  43.426  0.00  0.00      MEMB  
ATOM   1812 C212 POPCM  14      95.480  52.520  41.773  0.00  0.00      MEMB  
ATOM   1813 H12R POPCM  14      94.611  51.976  41.344  0.00  0.00      MEMB  
ATOM   1814 H12S POPCM  14      95.986  51.803  42.454  0.00  0.00      MEMB  
ATOM   1815 C213 POPCM  14      96.449  52.868  40.589  0.00  0.00      MEMB  
ATOM   1816 H13R POPCM  14      97.355  53.310  41.055  0.00  0.00      MEMB  
ATOM   1817 H13S POPCM  14      95.914  53.620  39.970  0.00  0.00      MEMB  
ATOM   1818 C214 POPCM  14      96.812  51.627  39.674  0.00  0.00      MEMB  
ATOM   1819 H14R POPCM  14      97.379  51.984  38.787  0.00  0.00      MEMB  
ATOM   1820 H14S POPCM  14      95.851  51.143  39.398  0.00  0.00      MEMB  
ATOM   1821 C215 POPCM  14      97.668  50.507  40.381  0.00  0.00      MEMB  
ATOM   1822 H15R POPCM  14      97.501  49.589  39.778  0.00  0.00      MEMB  
ATOM   1823 H15S POPCM  14      97.178  50.291  41.355  0.00  0.00      MEMB  
ATOM   1824 C216 POPCM  14      99.199  50.780  40.563  0.00  0.00      MEMB  
ATOM   1825 H16R POPCM  14      99.498  51.735  41.045  0.00  0.00      MEMB  
ATOM   1826 H16S POPCM  14      99.727  50.703  39.588  0.00  0.00      MEMB  
ATOM   1827 C217 POPCM  14      99.619  49.467  41.391  0.00  0.00      MEMB  
ATOM   1828 H17R POPCM  14      99.253  48.574  40.841  0.00  0.00      MEMB  
ATOM   1829 H17S POPCM  14      99.064  49.610  42.343  0.00  0.00      MEMB  
ATOM   1830 C218 POPCM  14     101.127  49.393  41.538  0.00  0.00      MEMB  
ATOM   1831 H18R POPCM  14     101.670  49.309  40.573  0.00  0.00      MEMB  
ATOM   1832 H18S POPCM  14     101.389  48.571  42.239  0.00  0.00      MEMB  
ATOM   1833 H18T POPCM  14     101.418  50.285  42.134  0.00  0.00      MEMB  
ATOM   1834  C33 POPCM  14      93.547  48.724  50.990  0.00  0.00      MEMB  
ATOM   1835  H3X POPCM  14      93.010  48.199  51.808  0.00  0.00      MEMB  
ATOM   1836  H3Y POPCM  14      94.355  47.998  50.757  0.00  0.00      MEMB  
ATOM   1837  C34 POPCM  14      92.747  48.849  49.766  0.00  0.00      MEMB  
ATOM   1838  H4X POPCM  14      93.248  49.606  49.124  0.00  0.00      MEMB  
ATOM   1839  H4Y POPCM  14      91.848  49.404  50.109  0.00  0.00      MEMB  
ATOM   1840  C35 POPCM  14      92.252  47.593  49.082  0.00  0.00      MEMB  
ATOM   1841  H5X POPCM  14      91.712  46.890  49.751  0.00  0.00      MEMB  
ATOM   1842  H5Y POPCM  14      93.158  47.087  48.685  0.00  0.00      MEMB  
ATOM   1843  C36 POPCM  14      91.284  47.878  47.904  0.00  0.00      MEMB  
ATOM   1844  H6X POPCM  14      91.787  48.673  47.313  0.00  0.00      MEMB  
ATOM   1845  H6Y POPCM  14      90.296  48.310  48.173  0.00  0.00      MEMB  
ATOM   1846  C37 POPCM  14      90.921  46.635  47.044  0.00  0.00      MEMB  
ATOM   1847  H7X POPCM  14      90.018  46.838  46.430  0.00  0.00      MEMB  
ATOM   1848  H7Y POPCM  14      90.598  45.840  47.750  0.00  0.00      MEMB  
ATOM   1849  C38 POPCM  14      92.144  46.078  46.212  0.00  0.00      MEMB  
ATOM   1850  H8X POPCM  14      92.883  45.541  46.845  0.00  0.00      MEMB  
ATOM   1851  H8Y POPCM  14      92.652  46.967  45.781  0.00  0.00      MEMB  
ATOM   1852  C39 POPCM  14      91.714  44.992  45.165  0.00  0.00      MEMB  
ATOM   1853  H9X POPCM  14      91.379  45.477  44.223  0.00  0.00      MEMB  
ATOM   1854  H9Y POPCM  14      90.822  44.462  45.561  0.00  0.00      MEMB  
ATOM   1855 C310 POPCM  14      92.821  43.991  44.872  0.00  0.00      MEMB  
ATOM   1856 H10X POPCM  14      93.165  43.621  45.861  0.00  0.00      MEMB  
ATOM   1857 H10Y POPCM  14      93.644  44.322  44.203  0.00  0.00      MEMB  
ATOM   1858 C311 POPCM  14      92.447  42.703  44.080  0.00  0.00      MEMB  
ATOM   1859 H11X POPCM  14      91.683  42.082  44.593  0.00  0.00      MEMB  
ATOM   1860 H11Y POPCM  14      93.408  42.168  44.237  0.00  0.00      MEMB  
ATOM   1861 C312 POPCM  14      92.184  42.986  42.608  0.00  0.00      MEMB  
ATOM   1862 H12X POPCM  14      92.969  43.573  42.084  0.00  0.00      MEMB  
ATOM   1863 H12Y POPCM  14      91.299  43.654  42.667  0.00  0.00      MEMB  
ATOM   1864 C313 POPCM  14      91.915  41.682  41.881  0.00  0.00      MEMB  
ATOM   1865 H13X POPCM  14      91.122  41.187  42.481  0.00  0.00      MEMB  
ATOM   1866 H13Y POPCM  14      92.845  41.074  41.897  0.00  0.00      MEMB  
ATOM   1867 C314 POPCM  14      91.397  41.814  40.444  0.00  0.00      MEMB  
ATOM   1868 H14X POPCM  14      92.078  42.356  39.753  0.00  0.00      MEMB  
ATOM   1869 H14Y POPCM  14      90.436  42.371  40.482  0.00  0.00      MEMB  
ATOM   1870 C315 POPCM  14      91.084  40.444  39.839  0.00  0.00      MEMB  
ATOM   1871 H15X POPCM  14      90.441  40.043  40.651  0.00  0.00      MEMB  
ATOM   1872 H15Y POPCM  14      92.004  39.822  39.794  0.00  0.00      MEMB  
ATOM   1873 C316 POPCM  14      90.415  40.458  38.523  0.00  0.00      MEMB  
ATOM   1874 H16X POPCM  14      91.221  40.636  37.780  0.00  0.00      MEMB  
ATOM   1875 H16Y POPCM  14      89.668  41.265  38.367  0.00  0.00      MEMB  
ATOM   1876 H16Z POPCM  14      90.014  39.449  38.289  0.00  0.00      MEMB  
ATOM   1877  N   POPCM  15     126.583  44.498  65.292  0.00  0.00      MEMB  
ATOM   1878  C12 POPCM  15     127.378  44.008  64.041  0.00  0.00      MEMB  
ATOM   1879 H12A POPCM  15     128.187  43.375  64.376  0.00  0.00      MEMB  
ATOM   1880 H12B POPCM  15     127.893  44.838  63.580  0.00  0.00      MEMB  
ATOM   1881  C13 POPCM  15     125.632  45.606  64.874  0.00  0.00      MEMB  
ATOM   1882 H13A POPCM  15     124.991  45.897  65.693  0.00  0.00      MEMB  
ATOM   1883 H13B POPCM  15     126.371  46.346  64.604  0.00  0.00      MEMB  
ATOM   1884 H13C POPCM  15     125.040  45.328  64.014  0.00  0.00      MEMB  
ATOM   1885  C14 POPCM  15     125.763  43.413  65.803  0.00  0.00      MEMB  
ATOM   1886 H14A POPCM  15     125.347  42.893  64.953  0.00  0.00      MEMB  
ATOM   1887 H14B POPCM  15     126.300  42.563  66.197  0.00  0.00      MEMB  
ATOM   1888 H14C POPCM  15     125.018  43.607  66.561  0.00  0.00      MEMB  
ATOM   1889  C15 POPCM  15     127.527  44.923  66.411  0.00  0.00      MEMB  
ATOM   1890 H15A POPCM  15     126.965  45.028  67.328  0.00  0.00      MEMB  
ATOM   1891 H15B POPCM  15     128.041  45.847  66.189  0.00  0.00      MEMB  
ATOM   1892 H15C POPCM  15     128.193  44.077  66.491  0.00  0.00      MEMB  
ATOM   1893  C11 POPCM  15     126.624  43.324  62.903  0.00  0.00      MEMB  
ATOM   1894 H11A POPCM  15     127.329  43.242  62.049  0.00  0.00      MEMB  
ATOM   1895 H11B POPCM  15     125.836  44.035  62.575  0.00  0.00      MEMB  
ATOM   1896  P   POPCM  15     124.765  41.502  62.804  0.00  0.00      MEMB  
ATOM   1897  O13 POPCM  15     123.671  41.787  63.784  0.00  0.00      MEMB  
ATOM   1898  O14 POPCM  15     124.918  40.102  62.439  0.00  0.00      MEMB  
ATOM   1899  O12 POPCM  15     126.130  42.020  63.327  0.00  0.00      MEMB  
ATOM   1900  O11 POPCM  15     124.528  42.314  61.532  0.00  0.00      MEMB  
ATOM   1901  C1  POPCM  15     125.263  41.898  60.342  0.00  0.00      MEMB  
ATOM   1902  HA  POPCM  15     126.165  41.310  60.616  0.00  0.00      MEMB  
ATOM   1903  HB  POPCM  15     125.784  42.777  59.904  0.00  0.00      MEMB  
ATOM   1904  C2  POPCM  15     124.305  41.134  59.295  0.00  0.00      MEMB  
ATOM   1905  HS  POPCM  15     124.189  40.042  59.464  0.00  0.00      MEMB  
ATOM   1906  O21 POPCM  15     124.831  41.266  57.966  0.00  0.00      MEMB  
ATOM   1907  C21 POPCM  15     126.064  40.758  57.772  0.00  0.00      MEMB  
ATOM   1908  O22 POPCM  15     126.732  40.154  58.571  0.00  0.00      MEMB  
ATOM   1909  C22 POPCM  15     126.546  41.033  56.346  0.00  0.00      MEMB  
ATOM   1910  H2R POPCM  15     126.969  40.078  55.968  0.00  0.00      MEMB  
ATOM   1911  H2S POPCM  15     127.309  41.839  56.391  0.00  0.00      MEMB  
ATOM   1912  C3  POPCM  15     122.857  41.707  59.416  0.00  0.00      MEMB  
ATOM   1913  HX  POPCM  15     122.833  42.801  59.225  0.00  0.00      MEMB  
ATOM   1914  HY  POPCM  15     122.473  41.545  60.446  0.00  0.00      MEMB  
ATOM   1915  O31 POPCM  15     121.936  41.081  58.402  0.00  0.00      MEMB  
ATOM   1916  C31 POPCM  15     121.018  40.370  58.872  0.00  0.00      MEMB  
ATOM   1917  O32 POPCM  15     120.895  40.036  60.039  0.00  0.00      MEMB  
ATOM   1918  C32 POPCM  15     120.089  40.077  57.729  0.00  0.00      MEMB  
ATOM   1919  H2X POPCM  15     120.648  39.721  56.837  0.00  0.00      MEMB  
ATOM   1920  H2Y POPCM  15     119.439  40.945  57.488  0.00  0.00      MEMB  
ATOM   1921  C23 POPCM  15     125.528  41.363  55.178  0.00  0.00      MEMB  
ATOM   1922  H3R POPCM  15     124.981  42.294  55.439  0.00  0.00      MEMB  
ATOM   1923  H3S POPCM  15     124.810  40.527  55.035  0.00  0.00      MEMB  
ATOM   1924  C24 POPCM  15     126.162  41.583  53.780  0.00  0.00      MEMB  
ATOM   1925  H4R POPCM  15     126.687  40.662  53.448  0.00  0.00      MEMB  
ATOM   1926  H4S POPCM  15     126.937  42.378  53.823  0.00  0.00      MEMB  
ATOM   1927  C25 POPCM  15     125.234  42.146  52.724  0.00  0.00      MEMB  
ATOM   1928  H5R POPCM  15     124.595  42.899  53.233  0.00  0.00      MEMB  
ATOM   1929  H5S POPCM  15     124.573  41.286  52.480  0.00  0.00      MEMB  
ATOM   1930  C26 POPCM  15     125.824  42.906  51.506  0.00  0.00      MEMB  
ATOM   1931  H6R POPCM  15     125.033  43.013  50.733  0.00  0.00      MEMB  
ATOM   1932  H6S POPCM  15     126.676  42.373  51.033  0.00  0.00      MEMB  
ATOM   1933  C27 POPCM  15     126.432  44.309  51.875  0.00  0.00      MEMB  
ATOM   1934  H7R POPCM  15     127.004  44.166  52.816  0.00  0.00      MEMB  
ATOM   1935  H7S POPCM  15     125.549  44.894  52.212  0.00  0.00      MEMB  
ATOM   1936  C28 POPCM  15     127.191  44.958  50.737  0.00  0.00      MEMB  
ATOM   1937  H8R POPCM  15     126.917  44.440  49.793  0.00  0.00      MEMB  
ATOM   1938  H8S POPCM  15     128.259  44.675  50.852  0.00  0.00      MEMB  
ATOM   1939  C29 POPCM  15     126.988  46.390  50.636  0.00  0.00      MEMB  
ATOM   1940  H91 POPCM  15     127.436  46.957  51.465  0.00  0.00      MEMB  
ATOM   1941 C210 POPCM  15     126.180  46.965  49.743  0.00  0.00      MEMB  
ATOM   1942 H101 POPCM  15     126.107  48.062  49.778  0.00  0.00      MEMB  
ATOM   1943 C211 POPCM  15     125.368  46.259  48.711  0.00  0.00      MEMB  
ATOM   1944 H11R POPCM  15     124.378  46.763  48.727  0.00  0.00      MEMB  
ATOM   1945 H11S POPCM  15     125.186  45.208  49.021  0.00  0.00      MEMB  
ATOM   1946 C212 POPCM  15     125.935  46.407  47.275  0.00  0.00      MEMB  
ATOM   1947 H12R POPCM  15     125.304  45.969  46.473  0.00  0.00      MEMB  
ATOM   1948 H12S POPCM  15     126.921  45.900  47.343  0.00  0.00      MEMB  
ATOM   1949 C213 POPCM  15     126.210  47.901  46.895  0.00  0.00      MEMB  
ATOM   1950 H13R POPCM  15     127.155  48.217  47.386  0.00  0.00      MEMB  
ATOM   1951 H13S POPCM  15     125.396  48.576  47.235  0.00  0.00      MEMB  
ATOM   1952 C214 POPCM  15     126.391  48.193  45.457  0.00  0.00      MEMB  
ATOM   1953 H14R POPCM  15     126.770  49.238  45.470  0.00  0.00      MEMB  
ATOM   1954 H14S POPCM  15     125.413  48.047  44.950  0.00  0.00      MEMB  
ATOM   1955 C215 POPCM  15     127.268  47.166  44.642  0.00  0.00      MEMB  
ATOM   1956 H15R POPCM  15     126.745  46.195  44.777  0.00  0.00      MEMB  
ATOM   1957 H15S POPCM  15     128.228  47.017  45.182  0.00  0.00      MEMB  
ATOM   1958 C216 POPCM  15     127.302  47.524  43.185  0.00  0.00      MEMB  
ATOM   1959 H16R POPCM  15     127.452  48.625  43.209  0.00  0.00      MEMB  
ATOM   1960 H16S POPCM  15     126.406  47.218  42.603  0.00  0.00      MEMB  
ATOM   1961 C217 POPCM  15     128.569  47.077  42.433  0.00  0.00      MEMB  
ATOM   1962 H17R POPCM  15     129.461  47.602  42.837  0.00  0.00      MEMB  
ATOM   1963 H17S POPCM  15     128.533  47.563  41.434  0.00  0.00      MEMB  
ATOM   1964 C218 POPCM  15     128.720  45.585  42.114  0.00  0.00      MEMB  
ATOM   1965 H18R POPCM  15     128.605  44.909  42.988  0.00  0.00      MEMB  
ATOM   1966 H18S POPCM  15     129.718  45.330  41.697  0.00  0.00      MEMB  
ATOM   1967 H18T POPCM  15     128.005  45.285  41.319  0.00  0.00      MEMB  
ATOM   1968  C33 POPCM  15     119.214  38.777  58.055  0.00  0.00      MEMB  
ATOM   1969  H3X POPCM  15     118.231  38.981  58.530  0.00  0.00      MEMB  
ATOM   1970  H3Y POPCM  15     119.780  38.285  58.875  0.00  0.00      MEMB  
ATOM   1971  C34 POPCM  15     118.999  37.969  56.789  0.00  0.00      MEMB  
ATOM   1972  H4X POPCM  15     119.951  37.644  56.319  0.00  0.00      MEMB  
ATOM   1973  H4Y POPCM  15     118.377  38.631  56.149  0.00  0.00      MEMB  
ATOM   1974  C35 POPCM  15     118.108  36.700  57.049  0.00  0.00      MEMB  
ATOM   1975  H5X POPCM  15     117.170  37.036  57.540  0.00  0.00      MEMB  
ATOM   1976  H5Y POPCM  15     118.642  36.081  57.801  0.00  0.00      MEMB  
ATOM   1977  C36 POPCM  15     117.742  35.971  55.808  0.00  0.00      MEMB  
ATOM   1978  H6X POPCM  15     117.254  36.529  54.980  0.00  0.00      MEMB  
ATOM   1979  H6Y POPCM  15     117.054  35.165  56.141  0.00  0.00      MEMB  
ATOM   1980  C37 POPCM  15     118.885  35.192  55.106  0.00  0.00      MEMB  
ATOM   1981  H7X POPCM  15     119.397  34.570  55.871  0.00  0.00      MEMB  
ATOM   1982  H7Y POPCM  15     119.682  35.830  54.667  0.00  0.00      MEMB  
ATOM   1983  C38 POPCM  15     118.416  34.176  54.000  0.00  0.00      MEMB  
ATOM   1984  H8X POPCM  15     117.933  34.888  53.298  0.00  0.00      MEMB  
ATOM   1985  H8Y POPCM  15     117.611  33.496  54.352  0.00  0.00      MEMB  
ATOM   1986  C39 POPCM  15     119.680  33.517  53.339  0.00  0.00      MEMB  
ATOM   1987  H9X POPCM  15     120.248  32.942  54.101  0.00  0.00      MEMB  
ATOM   1988  H9Y POPCM  15     120.209  34.414  52.949  0.00  0.00      MEMB  
ATOM   1989 C310 POPCM  15     119.263  32.642  52.209  0.00  0.00      MEMB  
ATOM   1990 H10X POPCM  15     118.623  31.811  52.573  0.00  0.00      MEMB  
ATOM   1991 H10Y POPCM  15     120.205  32.223  51.796  0.00  0.00      MEMB  
ATOM   1992 C311 POPCM  15     118.557  33.400  51.058  0.00  0.00      MEMB  
ATOM   1993 H11X POPCM  15     118.910  34.452  51.011  0.00  0.00      MEMB  
ATOM   1994 H11Y POPCM  15     117.471  33.326  51.280  0.00  0.00      MEMB  
ATOM   1995 C312 POPCM  15     118.771  32.715  49.714  0.00  0.00      MEMB  
ATOM   1996 H12X POPCM  15     118.249  31.736  49.651  0.00  0.00      MEMB  
ATOM   1997 H12Y POPCM  15     119.858  32.592  49.521  0.00  0.00      MEMB  
ATOM   1998 C313 POPCM  15     118.063  33.454  48.517  0.00  0.00      MEMB  
ATOM   1999 H13X POPCM  15     118.522  34.458  48.389  0.00  0.00      MEMB  
ATOM   2000 H13Y POPCM  15     117.019  33.730  48.775  0.00  0.00      MEMB  
ATOM   2001 C314 POPCM  15     118.052  32.712  47.177  0.00  0.00      MEMB  
ATOM   2002 H14X POPCM  15     117.485  31.817  47.513  0.00  0.00      MEMB  
ATOM   2003 H14Y POPCM  15     119.075  32.461  46.822  0.00  0.00      MEMB  
ATOM   2004 C315 POPCM  15     117.302  33.435  46.055  0.00  0.00      MEMB  
ATOM   2005 H15X POPCM  15     116.271  33.629  46.420  0.00  0.00      MEMB  
ATOM   2006 H15Y POPCM  15     117.279  32.858  45.106  0.00  0.00      MEMB  
ATOM   2007 C316 POPCM  15     117.860  34.761  45.645  0.00  0.00      MEMB  
ATOM   2008 H16X POPCM  15     117.782  35.436  46.523  0.00  0.00      MEMB  
ATOM   2009 H16Y POPCM  15     117.119  35.199  44.942  0.00  0.00      MEMB  
ATOM   2010 H16Z POPCM  15     118.888  34.814  45.227  0.00  0.00      MEMB  
ATOM   2011  N   POPCM  16     107.796  79.055  58.463  0.00  0.00      MEMB  
ATOM   2012  C12 POPCM  16     107.842  78.373  57.047  0.00  0.00      MEMB  
ATOM   2013 H12A POPCM  16     108.147  79.120  56.329  0.00  0.00      MEMB  
ATOM   2014 H12B POPCM  16     106.797  78.228  56.818  0.00  0.00      MEMB  
ATOM   2015  C13 POPCM  16     107.257  78.041  59.432  0.00  0.00      MEMB  
ATOM   2016 H13A POPCM  16     107.279  78.420  60.443  0.00  0.00      MEMB  
ATOM   2017 H13B POPCM  16     106.307  77.728  59.024  0.00  0.00      MEMB  
ATOM   2018 H13C POPCM  16     107.902  77.177  59.382  0.00  0.00      MEMB  
ATOM   2019  C14 POPCM  16     109.160  79.469  58.942  0.00  0.00      MEMB  
ATOM   2020 H14A POPCM  16     109.738  79.986  58.191  0.00  0.00      MEMB  
ATOM   2021 H14B POPCM  16     109.101  80.144  59.783  0.00  0.00      MEMB  
ATOM   2022 H14C POPCM  16     109.826  78.688  59.278  0.00  0.00      MEMB  
ATOM   2023  C15 POPCM  16     106.846  80.215  58.302  0.00  0.00      MEMB  
ATOM   2024 H15A POPCM  16     105.803  79.935  58.333  0.00  0.00      MEMB  
ATOM   2025 H15B POPCM  16     107.001  80.770  57.388  0.00  0.00      MEMB  
ATOM   2026 H15C POPCM  16     106.970  80.899  59.129  0.00  0.00      MEMB  
ATOM   2027  C11 POPCM  16     108.657  77.031  56.870  0.00  0.00      MEMB  
ATOM   2028 H11A POPCM  16     109.679  77.262  57.239  0.00  0.00      MEMB  
ATOM   2029 H11B POPCM  16     108.647  76.935  55.764  0.00  0.00      MEMB  
ATOM   2030  P   POPCM  16     106.806  75.246  56.982  0.00  0.00      MEMB  
ATOM   2031  O13 POPCM  16     105.678  76.064  57.344  0.00  0.00      MEMB  
ATOM   2032  O14 POPCM  16     106.830  73.801  57.348  0.00  0.00      MEMB  
ATOM   2033  O12 POPCM  16     108.146  75.950  57.569  0.00  0.00      MEMB  
ATOM   2034  O11 POPCM  16     107.147  75.344  55.388  0.00  0.00      MEMB  
ATOM   2035  C1  POPCM  16     106.290  76.120  54.541  0.00  0.00      MEMB  
ATOM   2036  HA  POPCM  16     106.607  77.182  54.624  0.00  0.00      MEMB  
ATOM   2037  HB  POPCM  16     105.202  76.000  54.727  0.00  0.00      MEMB  
ATOM   2038  C2  POPCM  16     106.443  75.713  53.080  0.00  0.00      MEMB  
ATOM   2039  HS  POPCM  16     105.818  76.364  52.433  0.00  0.00      MEMB  
ATOM   2040  O21 POPCM  16     106.335  74.284  52.859  0.00  0.00      MEMB  
ATOM   2041  C21 POPCM  16     105.174  73.917  52.366  0.00  0.00      MEMB  
ATOM   2042  O22 POPCM  16     104.109  74.526  52.528  0.00  0.00      MEMB  
ATOM   2043  C22 POPCM  16     105.242  72.708  51.575  0.00  0.00      MEMB  
ATOM   2044  H2R POPCM  16     104.205  72.401  51.320  0.00  0.00      MEMB  
ATOM   2045  H2S POPCM  16     105.706  71.875  52.146  0.00  0.00      MEMB  
ATOM   2046  C3  POPCM  16     107.920  76.103  52.601  0.00  0.00      MEMB  
ATOM   2047  HX  POPCM  16     108.177  75.571  51.659  0.00  0.00      MEMB  
ATOM   2048  HY  POPCM  16     108.605  75.738  53.395  0.00  0.00      MEMB  
ATOM   2049  O31 POPCM  16     108.072  77.560  52.519  0.00  0.00      MEMB  
ATOM   2050  C31 POPCM  16     109.198  77.921  51.905  0.00  0.00      MEMB  
ATOM   2051  O32 POPCM  16     109.846  77.120  51.254  0.00  0.00      MEMB  
ATOM   2052  C32 POPCM  16     109.478  79.390  51.955  0.00  0.00      MEMB  
ATOM   2053  H2X POPCM  16     109.441  79.806  52.985  0.00  0.00      MEMB  
ATOM   2054  H2Y POPCM  16     108.560  79.902  51.594  0.00  0.00      MEMB  
ATOM   2055  C23 POPCM  16     106.039  72.863  50.286  0.00  0.00      MEMB  
ATOM   2056  H3R POPCM  16     105.944  71.920  49.706  0.00  0.00      MEMB  
ATOM   2057  H3S POPCM  16     107.103  73.147  50.432  0.00  0.00      MEMB  
ATOM   2058  C24 POPCM  16     105.522  73.967  49.305  0.00  0.00      MEMB  
ATOM   2059  H4R POPCM  16     105.636  74.997  49.705  0.00  0.00      MEMB  
ATOM   2060  H4S POPCM  16     104.469  73.679  49.101  0.00  0.00      MEMB  
ATOM   2061  C25 POPCM  16     106.315  73.748  47.989  0.00  0.00      MEMB  
ATOM   2062  H5R POPCM  16     106.159  72.668  47.778  0.00  0.00      MEMB  
ATOM   2063  H5S POPCM  16     107.387  73.908  48.232  0.00  0.00      MEMB  
ATOM   2064  C26 POPCM  16     105.885  74.667  46.864  0.00  0.00      MEMB  
ATOM   2065  H6R POPCM  16     106.295  75.659  47.152  0.00  0.00      MEMB  
ATOM   2066  H6S POPCM  16     104.776  74.693  46.808  0.00  0.00      MEMB  
ATOM   2067  C27 POPCM  16     106.498  74.079  45.568  0.00  0.00      MEMB  
ATOM   2068  H7R POPCM  16     105.933  73.132  45.434  0.00  0.00      MEMB  
ATOM   2069  H7S POPCM  16     107.536  73.818  45.865  0.00  0.00      MEMB  
ATOM   2070  C28 POPCM  16     106.488  74.994  44.374  0.00  0.00      MEMB  
ATOM   2071  H8R POPCM  16     107.199  75.819  44.595  0.00  0.00      MEMB  
ATOM   2072  H8S POPCM  16     105.502  75.497  44.282  0.00  0.00      MEMB  
ATOM   2073  C29 POPCM  16     106.719  74.239  43.072  0.00  0.00      MEMB  
ATOM   2074  H91 POPCM  16     105.994  73.475  42.754  0.00  0.00      MEMB  
ATOM   2075 C210 POPCM  16     107.771  74.329  42.233  0.00  0.00      MEMB  
ATOM   2076 H101 POPCM  16     107.796  73.629  41.384  0.00  0.00      MEMB  
ATOM   2077 C211 POPCM  16     108.940  75.183  42.408  0.00  0.00      MEMB  
ATOM   2078 H11R POPCM  16     109.799  74.774  41.834  0.00  0.00      MEMB  
ATOM   2079 H11S POPCM  16     109.169  75.196  43.495  0.00  0.00      MEMB  
ATOM   2080 C212 POPCM  16     108.828  76.648  41.765  0.00  0.00      MEMB  
ATOM   2081 H12R POPCM  16     109.613  77.311  42.186  0.00  0.00      MEMB  
ATOM   2082 H12S POPCM  16     107.917  77.139  42.168  0.00  0.00      MEMB  
ATOM   2083 C213 POPCM  16     108.804  76.607  40.228  0.00  0.00      MEMB  
ATOM   2084 H13R POPCM  16     108.011  75.902  39.898  0.00  0.00      MEMB  
ATOM   2085 H13S POPCM  16     109.697  76.054  39.864  0.00  0.00      MEMB  
ATOM   2086 C214 POPCM  16     108.490  77.870  39.382  0.00  0.00      MEMB  
ATOM   2087 H14R POPCM  16     107.746  78.497  39.918  0.00  0.00      MEMB  
ATOM   2088 H14S POPCM  16     108.230  77.523  38.359  0.00  0.00      MEMB  
ATOM   2089 C215 POPCM  16     109.666  78.798  39.103  0.00  0.00      MEMB  
ATOM   2090 H15R POPCM  16     110.551  78.224  38.753  0.00  0.00      MEMB  
ATOM   2091 H15S POPCM  16     109.978  79.263  40.063  0.00  0.00      MEMB  
ATOM   2092 C216 POPCM  16     109.336  79.965  38.108  0.00  0.00      MEMB  
ATOM   2093 H16R POPCM  16     108.404  80.547  38.269  0.00  0.00      MEMB  
ATOM   2094 H16S POPCM  16     109.219  79.465  37.124  0.00  0.00      MEMB  
ATOM   2095 C217 POPCM  16     110.512  80.988  37.981  0.00  0.00      MEMB  
ATOM   2096 H17R POPCM  16     111.431  80.402  37.769  0.00  0.00      MEMB  
ATOM   2097 H17S POPCM  16     110.733  81.516  38.933  0.00  0.00      MEMB  
ATOM   2098 C218 POPCM  16     110.291  82.026  36.906  0.00  0.00      MEMB  
ATOM   2099 H18R POPCM  16     111.246  82.583  36.794  0.00  0.00      MEMB  
ATOM   2100 H18S POPCM  16     109.500  82.759  37.172  0.00  0.00      MEMB  
ATOM   2101 H18T POPCM  16     110.007  81.413  36.024  0.00  0.00      MEMB  
ATOM   2102  C33 POPCM  16     110.708  79.836  51.216  0.00  0.00      MEMB  
ATOM   2103  H3X POPCM  16     110.651  79.413  50.190  0.00  0.00      MEMB  
ATOM   2104  H3Y POPCM  16     111.583  79.237  51.550  0.00  0.00      MEMB  
ATOM   2105  C34 POPCM  16     110.936  81.316  51.087  0.00  0.00      MEMB  
ATOM   2106  H4X POPCM  16     111.265  81.746  52.057  0.00  0.00      MEMB  
ATOM   2107  H4Y POPCM  16     109.987  81.765  50.724  0.00  0.00      MEMB  
ATOM   2108  C35 POPCM  16     112.015  81.714  50.059  0.00  0.00      MEMB  
ATOM   2109  H5X POPCM  16     113.016  81.340  50.365  0.00  0.00      MEMB  
ATOM   2110  H5Y POPCM  16     112.031  82.815  50.205  0.00  0.00      MEMB  
ATOM   2111  C36 POPCM  16     111.705  81.357  48.607  0.00  0.00      MEMB  
ATOM   2112  H6X POPCM  16     110.833  81.955  48.267  0.00  0.00      MEMB  
ATOM   2113  H6Y POPCM  16     111.475  80.291  48.397  0.00  0.00      MEMB  
ATOM   2114  C37 POPCM  16     112.848  81.724  47.653  0.00  0.00      MEMB  
ATOM   2115  H7X POPCM  16     113.795  81.307  48.057  0.00  0.00      MEMB  
ATOM   2116  H7Y POPCM  16     113.125  82.798  47.590  0.00  0.00      MEMB  
ATOM   2117  C38 POPCM  16     112.603  81.265  46.194  0.00  0.00      MEMB  
ATOM   2118  H8X POPCM  16     112.863  82.136  45.556  0.00  0.00      MEMB  
ATOM   2119  H8Y POPCM  16     111.508  81.123  46.073  0.00  0.00      MEMB  
ATOM   2120  C39 POPCM  16     113.379  80.029  45.613  0.00  0.00      MEMB  
ATOM   2121  H9X POPCM  16     113.239  79.024  46.065  0.00  0.00      MEMB  
ATOM   2122  H9Y POPCM  16     114.485  80.042  45.721  0.00  0.00      MEMB  
ATOM   2123 C310 POPCM  16     113.018  79.667  44.196  0.00  0.00      MEMB  
ATOM   2124 H10X POPCM  16     111.914  79.542  44.217  0.00  0.00      MEMB  
ATOM   2125 H10Y POPCM  16     113.472  78.670  44.012  0.00  0.00      MEMB  
ATOM   2126 C311 POPCM  16     113.576  80.613  43.139  0.00  0.00      MEMB  
ATOM   2127 H11X POPCM  16     114.621  80.850  43.431  0.00  0.00      MEMB  
ATOM   2128 H11Y POPCM  16     112.967  81.542  43.150  0.00  0.00      MEMB  
ATOM   2129 C312 POPCM  16     113.406  79.980  41.698  0.00  0.00      MEMB  
ATOM   2130 H12X POPCM  16     112.359  79.651  41.525  0.00  0.00      MEMB  
ATOM   2131 H12Y POPCM  16     114.014  79.051  41.709  0.00  0.00      MEMB  
ATOM   2132 C313 POPCM  16     113.803  80.870  40.533  0.00  0.00      MEMB  
ATOM   2133 H13X POPCM  16     114.769  81.361  40.777  0.00  0.00      MEMB  
ATOM   2134 H13Y POPCM  16     113.009  81.627  40.356  0.00  0.00      MEMB  
ATOM   2135 C314 POPCM  16     113.995  79.980  39.314  0.00  0.00      MEMB  
ATOM   2136 H14X POPCM  16     113.928  80.510  38.340  0.00  0.00      MEMB  
ATOM   2137 H14Y POPCM  16     113.325  79.096  39.376  0.00  0.00      MEMB  
ATOM   2138 C315 POPCM  16     115.518  79.475  39.188  0.00  0.00      MEMB  
ATOM   2139 H15X POPCM  16     115.687  78.935  40.144  0.00  0.00      MEMB  
ATOM   2140 H15Y POPCM  16     116.117  80.407  39.102  0.00  0.00      MEMB  
ATOM   2141 C316 POPCM  16     115.752  78.467  38.100  0.00  0.00      MEMB  
ATOM   2142 H16X POPCM  16     116.847  78.304  38.189  0.00  0.00      MEMB  
ATOM   2143 H16Y POPCM  16     115.325  78.793  37.127  0.00  0.00      MEMB  
ATOM   2144 H16Z POPCM  16     115.274  77.555  38.516  0.00  0.00      MEMB  
ATOM   2145  N   POPCM  17     117.372  80.668  60.731  0.00  0.00      MEMB  
ATOM   2146  C12 POPCM  17     117.319  80.749  59.181  0.00  0.00      MEMB  
ATOM   2147 H12A POPCM  17     116.791  81.661  58.946  0.00  0.00      MEMB  
ATOM   2148 H12B POPCM  17     116.706  79.951  58.788  0.00  0.00      MEMB  
ATOM   2149  C13 POPCM  17     116.111  80.616  61.391  0.00  0.00      MEMB  
ATOM   2150 H13A POPCM  17     115.552  79.753  61.058  0.00  0.00      MEMB  
ATOM   2151 H13B POPCM  17     116.243  80.710  62.459  0.00  0.00      MEMB  
ATOM   2152 H13C POPCM  17     115.628  81.547  61.134  0.00  0.00      MEMB  
ATOM   2153  C14 POPCM  17     118.168  79.419  61.225  0.00  0.00      MEMB  
ATOM   2154 H14A POPCM  17     119.184  79.415  60.857  0.00  0.00      MEMB  
ATOM   2155 H14B POPCM  17     118.078  79.301  62.295  0.00  0.00      MEMB  
ATOM   2156 H14C POPCM  17     117.658  78.570  60.794  0.00  0.00      MEMB  
ATOM   2157  C15 POPCM  17     118.112  81.918  61.169  0.00  0.00      MEMB  
ATOM   2158 H15A POPCM  17     119.155  81.775  60.932  0.00  0.00      MEMB  
ATOM   2159 H15B POPCM  17     118.029  82.006  62.242  0.00  0.00      MEMB  
ATOM   2160 H15C POPCM  17     117.721  82.773  60.637  0.00  0.00      MEMB  
ATOM   2161  C11 POPCM  17     118.674  80.594  58.395  0.00  0.00      MEMB  
ATOM   2162 H11A POPCM  17     119.394  81.374  58.725  0.00  0.00      MEMB  
ATOM   2163 H11B POPCM  17     118.624  80.823  57.309  0.00  0.00      MEMB  
ATOM   2164  P   POPCM  17     120.714  78.956  58.007  0.00  0.00      MEMB  
ATOM   2165  O13 POPCM  17     121.001  77.530  58.263  0.00  0.00      MEMB  
ATOM   2166  O14 POPCM  17     121.691  79.913  58.509  0.00  0.00      MEMB  
ATOM   2167  O12 POPCM  17     119.324  79.332  58.631  0.00  0.00      MEMB  
ATOM   2168  O11 POPCM  17     120.402  79.210  56.474  0.00  0.00      MEMB  
ATOM   2169  C1  POPCM  17     119.167  78.654  55.812  0.00  0.00      MEMB  
ATOM   2170  HA  POPCM  17     118.676  79.351  55.099  0.00  0.00      MEMB  
ATOM   2171  HB  POPCM  17     118.363  78.453  56.552  0.00  0.00      MEMB  
ATOM   2172  C2  POPCM  17     119.392  77.307  55.003  0.00  0.00      MEMB  
ATOM   2173  HS  POPCM  17     119.815  76.620  55.766  0.00  0.00      MEMB  
ATOM   2174  O21 POPCM  17     120.419  77.539  53.952  0.00  0.00      MEMB  
ATOM   2175  C21 POPCM  17     120.732  76.497  53.249  0.00  0.00      MEMB  
ATOM   2176  O22 POPCM  17     120.552  75.337  53.444  0.00  0.00      MEMB  
ATOM   2177  C22 POPCM  17     121.406  77.050  51.950  0.00  0.00      MEMB  
ATOM   2178  H2R POPCM  17     120.810  77.912  51.581  0.00  0.00      MEMB  
ATOM   2179  H2S POPCM  17     121.176  76.177  51.303  0.00  0.00      MEMB  
ATOM   2180  C3  POPCM  17     118.000  76.712  54.466  0.00  0.00      MEMB  
ATOM   2181  HX  POPCM  17     117.322  76.625  55.342  0.00  0.00      MEMB  
ATOM   2182  HY  POPCM  17     118.226  75.659  54.193  0.00  0.00      MEMB  
ATOM   2183  O31 POPCM  17     117.364  77.232  53.361  0.00  0.00      MEMB  
ATOM   2184  C31 POPCM  17     116.638  78.363  53.489  0.00  0.00      MEMB  
ATOM   2185  O32 POPCM  17     116.466  79.001  54.488  0.00  0.00      MEMB  
ATOM   2186  C32 POPCM  17     116.027  78.825  52.157  0.00  0.00      MEMB  
ATOM   2187  H2X POPCM  17     116.790  78.764  51.351  0.00  0.00      MEMB  
ATOM   2188  H2Y POPCM  17     115.758  79.903  52.168  0.00  0.00      MEMB  
ATOM   2189  C23 POPCM  17     122.930  77.338  51.929  0.00  0.00      MEMB  
ATOM   2190  H3R POPCM  17     123.469  76.530  52.468  0.00  0.00      MEMB  
ATOM   2191  H3S POPCM  17     123.067  78.251  52.547  0.00  0.00      MEMB  
ATOM   2192  C24 POPCM  17     123.311  77.593  50.509  0.00  0.00      MEMB  
ATOM   2193  H4R POPCM  17     124.290  78.097  50.364  0.00  0.00      MEMB  
ATOM   2194  H4S POPCM  17     122.555  78.293  50.093  0.00  0.00      MEMB  
ATOM   2195  C25 POPCM  17     123.207  76.366  49.605  0.00  0.00      MEMB  
ATOM   2196  H5R POPCM  17     122.135  76.148  49.415  0.00  0.00      MEMB  
ATOM   2197  H5S POPCM  17     123.616  75.487  50.148  0.00  0.00      MEMB  
ATOM   2198  C26 POPCM  17     124.003  76.560  48.282  0.00  0.00      MEMB  
ATOM   2199  H6R POPCM  17     123.995  75.571  47.775  0.00  0.00      MEMB  
ATOM   2200  H6S POPCM  17     125.092  76.769  48.339  0.00  0.00      MEMB  
ATOM   2201  C27 POPCM  17     123.387  77.745  47.541  0.00  0.00      MEMB  
ATOM   2202  H7R POPCM  17     123.508  78.717  48.065  0.00  0.00      MEMB  
ATOM   2203  H7S POPCM  17     122.285  77.607  47.540  0.00  0.00      MEMB  
ATOM   2204  C28 POPCM  17     123.678  77.877  46.000  0.00  0.00      MEMB  
ATOM   2205  H8R POPCM  17     124.744  78.179  45.917  0.00  0.00      MEMB  
ATOM   2206  H8S POPCM  17     123.025  78.730  45.716  0.00  0.00      MEMB  
ATOM   2207  C29 POPCM  17     123.319  76.602  45.295  0.00  0.00      MEMB  
ATOM   2208  H91 POPCM  17     122.474  76.031  45.705  0.00  0.00      MEMB  
ATOM   2209 C210 POPCM  17     124.129  75.970  44.394  0.00  0.00      MEMB  
ATOM   2210 H101 POPCM  17     123.763  75.049  43.916  0.00  0.00      MEMB  
ATOM   2211 C211 POPCM  17     125.498  76.366  43.904  0.00  0.00      MEMB  
ATOM   2212 H11R POPCM  17     126.063  75.446  43.639  0.00  0.00      MEMB  
ATOM   2213 H11S POPCM  17     125.990  76.902  44.744  0.00  0.00      MEMB  
ATOM   2214 C212 POPCM  17     125.530  77.366  42.737  0.00  0.00      MEMB  
ATOM   2215 H12R POPCM  17     126.591  77.569  42.479  0.00  0.00      MEMB  
ATOM   2216 H12S POPCM  17     125.023  78.320  42.997  0.00  0.00      MEMB  
ATOM   2217 C213 POPCM  17     124.739  76.857  41.508  0.00  0.00      MEMB  
ATOM   2218 H13R POPCM  17     123.641  76.872  41.674  0.00  0.00      MEMB  
ATOM   2219 H13S POPCM  17     125.089  75.846  41.212  0.00  0.00      MEMB  
ATOM   2220 C214 POPCM  17     125.017  77.721  40.226  0.00  0.00      MEMB  
ATOM   2221 H14R POPCM  17     125.600  78.605  40.562  0.00  0.00      MEMB  
ATOM   2222 H14S POPCM  17     124.052  77.995  39.748  0.00  0.00      MEMB  
ATOM   2223 C215 POPCM  17     125.752  76.925  39.053  0.00  0.00      MEMB  
ATOM   2224 H15R POPCM  17     125.766  77.478  38.089  0.00  0.00      MEMB  
ATOM   2225 H15S POPCM  17     125.259  75.956  38.826  0.00  0.00      MEMB  
ATOM   2226 C216 POPCM  17     127.253  76.762  39.441  0.00  0.00      MEMB  
ATOM   2227 H16R POPCM  17     127.362  76.095  40.324  0.00  0.00      MEMB  
ATOM   2228 H16S POPCM  17     127.720  77.711  39.779  0.00  0.00      MEMB  
ATOM   2229 C217 POPCM  17     128.138  76.192  38.341  0.00  0.00      MEMB  
ATOM   2230 H17R POPCM  17     128.451  77.041  37.697  0.00  0.00      MEMB  
ATOM   2231 H17S POPCM  17     127.515  75.493  37.743  0.00  0.00      MEMB  
ATOM   2232 C218 POPCM  17     129.333  75.297  38.752  0.00  0.00      MEMB  
ATOM   2233 H18R POPCM  17     129.838  75.882  39.551  0.00  0.00      MEMB  
ATOM   2234 H18S POPCM  17     130.052  75.058  37.939  0.00  0.00      MEMB  
ATOM   2235 H18T POPCM  17     129.018  74.284  39.081  0.00  0.00      MEMB  
ATOM   2236  C33 POPCM  17     114.858  77.988  51.699  0.00  0.00      MEMB  
ATOM   2237  H3X POPCM  17     113.979  78.131  52.364  0.00  0.00      MEMB  
ATOM   2238  H3Y POPCM  17     115.107  76.919  51.525  0.00  0.00      MEMB  
ATOM   2239  C34 POPCM  17     114.364  78.345  50.262  0.00  0.00      MEMB  
ATOM   2240  H4X POPCM  17     115.293  78.502  49.673  0.00  0.00      MEMB  
ATOM   2241  H4Y POPCM  17     113.853  79.328  50.340  0.00  0.00      MEMB  
ATOM   2242  C35 POPCM  17     113.322  77.342  49.650  0.00  0.00      MEMB  
ATOM   2243  H5X POPCM  17     112.372  77.901  49.513  0.00  0.00      MEMB  
ATOM   2244  H5Y POPCM  17     113.070  76.645  50.478  0.00  0.00      MEMB  
ATOM   2245  C36 POPCM  17     113.809  76.719  48.303  0.00  0.00      MEMB  
ATOM   2246  H6X POPCM  17     114.758  76.253  48.646  0.00  0.00      MEMB  
ATOM   2247  H6Y POPCM  17     114.052  77.384  47.448  0.00  0.00      MEMB  
ATOM   2248  C37 POPCM  17     112.955  75.519  47.745  0.00  0.00      MEMB  
ATOM   2249  H7X POPCM  17     112.512  75.096  48.672  0.00  0.00      MEMB  
ATOM   2250  H7Y POPCM  17     113.570  74.697  47.320  0.00  0.00      MEMB  
ATOM   2251  C38 POPCM  17     111.865  75.880  46.696  0.00  0.00      MEMB  
ATOM   2252  H8X POPCM  17     112.386  76.434  45.886  0.00  0.00      MEMB  
ATOM   2253  H8Y POPCM  17     111.061  76.474  47.181  0.00  0.00      MEMB  
ATOM   2254  C39 POPCM  17     111.096  74.713  46.083  0.00  0.00      MEMB  
ATOM   2255  H9X POPCM  17     110.258  75.239  45.576  0.00  0.00      MEMB  
ATOM   2256  H9Y POPCM  17     110.683  74.119  46.925  0.00  0.00      MEMB  
ATOM   2257 C310 POPCM  17     111.799  73.914  44.968  0.00  0.00      MEMB  
ATOM   2258 H10X POPCM  17     112.779  73.642  45.415  0.00  0.00      MEMB  
ATOM   2259 H10Y POPCM  17     112.120  74.505  44.084  0.00  0.00      MEMB  
ATOM   2260 C311 POPCM  17     111.109  72.673  44.472  0.00  0.00      MEMB  
ATOM   2261 H11X POPCM  17     110.132  72.914  44.000  0.00  0.00      MEMB  
ATOM   2262 H11Y POPCM  17     110.769  72.014  45.300  0.00  0.00      MEMB  
ATOM   2263 C312 POPCM  17     112.027  71.949  43.477  0.00  0.00      MEMB  
ATOM   2264 H12X POPCM  17     112.812  71.490  44.114  0.00  0.00      MEMB  
ATOM   2265 H12Y POPCM  17     112.516  72.734  42.860  0.00  0.00      MEMB  
ATOM   2266 C313 POPCM  17     111.341  70.942  42.569  0.00  0.00      MEMB  
ATOM   2267 H13X POPCM  17     110.856  71.563  41.785  0.00  0.00      MEMB  
ATOM   2268 H13Y POPCM  17     110.490  70.403  43.037  0.00  0.00      MEMB  
ATOM   2269 C314 POPCM  17     112.330  69.945  41.986  0.00  0.00      MEMB  
ATOM   2270 H14X POPCM  17     111.752  69.306  41.284  0.00  0.00      MEMB  
ATOM   2271 H14Y POPCM  17     112.672  69.251  42.783  0.00  0.00      MEMB  
ATOM   2272 C315 POPCM  17     113.444  70.721  41.281  0.00  0.00      MEMB  
ATOM   2273 H15X POPCM  17     114.126  71.228  41.997  0.00  0.00      MEMB  
ATOM   2274 H15Y POPCM  17     112.947  71.504  40.669  0.00  0.00      MEMB  
ATOM   2275 C316 POPCM  17     114.197  69.823  40.323  0.00  0.00      MEMB  
ATOM   2276 H16X POPCM  17     113.570  69.239  39.616  0.00  0.00      MEMB  
ATOM   2277 H16Y POPCM  17     114.894  69.177  40.898  0.00  0.00      MEMB  
ATOM   2278 H16Z POPCM  17     114.859  70.504  39.746  0.00  0.00      MEMB  
ATOM   2279  N   POPCM  18      43.065 133.672  55.050  0.00  0.00      MEMB  
ATOM   2280  C12 POPCM  18      43.214 132.783  53.740  0.00  0.00      MEMB  
ATOM   2281 H12A POPCM  18      44.170 132.280  53.765  0.00  0.00      MEMB  
ATOM   2282 H12B POPCM  18      43.295 133.436  52.884  0.00  0.00      MEMB  
ATOM   2283  C13 POPCM  18      41.664 134.298  55.104  0.00  0.00      MEMB  
ATOM   2284 H13A POPCM  18      41.600 134.745  56.085  0.00  0.00      MEMB  
ATOM   2285 H13B POPCM  18      41.323 134.984  54.343  0.00  0.00      MEMB  
ATOM   2286 H13C POPCM  18      40.973 133.471  55.176  0.00  0.00      MEMB  
ATOM   2287  C14 POPCM  18      43.356 132.815  56.223  0.00  0.00      MEMB  
ATOM   2288 H14A POPCM  18      42.847 131.882  56.033  0.00  0.00      MEMB  
ATOM   2289 H14B POPCM  18      44.393 132.522  56.300  0.00  0.00      MEMB  
ATOM   2290 H14C POPCM  18      43.006 133.189  57.174  0.00  0.00      MEMB  
ATOM   2291  C15 POPCM  18      44.047 134.779  54.902  0.00  0.00      MEMB  
ATOM   2292 H15A POPCM  18      43.994 135.473  55.728  0.00  0.00      MEMB  
ATOM   2293 H15B POPCM  18      43.687 135.311  54.034  0.00  0.00      MEMB  
ATOM   2294 H15C POPCM  18      45.070 134.499  54.698  0.00  0.00      MEMB  
ATOM   2295  C11 POPCM  18      42.021 131.903  53.297  0.00  0.00      MEMB  
ATOM   2296 H11A POPCM  18      42.261 131.527  52.279  0.00  0.00      MEMB  
ATOM   2297 H11B POPCM  18      41.023 132.375  53.170  0.00  0.00      MEMB  
ATOM   2298  P   POPCM  18      40.492 129.991  54.367  0.00  0.00      MEMB  
ATOM   2299  O13 POPCM  18      39.760 130.681  55.418  0.00  0.00      MEMB  
ATOM   2300  O14 POPCM  18      40.861 128.575  54.659  0.00  0.00      MEMB  
ATOM   2301  O12 POPCM  18      41.891 130.736  54.184  0.00  0.00      MEMB  
ATOM   2302  O11 POPCM  18      39.752 130.147  52.984  0.00  0.00      MEMB  
ATOM   2303  C1  POPCM  18      40.209 129.294  51.870  0.00  0.00      MEMB  
ATOM   2304  HA  POPCM  18      39.895 128.263  52.138  0.00  0.00      MEMB  
ATOM   2305  HB  POPCM  18      41.296 129.114  51.725  0.00  0.00      MEMB  
ATOM   2306  C2  POPCM  18      39.491 129.543  50.472  0.00  0.00      MEMB  
ATOM   2307  HS  POPCM  18      39.753 128.733  49.758  0.00  0.00      MEMB  
ATOM   2308  O21 POPCM  18      39.958 130.780  49.958  0.00  0.00      MEMB  
ATOM   2309  C21 POPCM  18      41.256 130.775  49.530  0.00  0.00      MEMB  
ATOM   2310  O22 POPCM  18      41.932 129.769  49.554  0.00  0.00      MEMB  
ATOM   2311  C22 POPCM  18      41.647 132.133  49.092  0.00  0.00      MEMB  
ATOM   2312  H2R POPCM  18      42.601 132.404  49.593  0.00  0.00      MEMB  
ATOM   2313  H2S POPCM  18      40.913 132.921  49.363  0.00  0.00      MEMB  
ATOM   2314  C3  POPCM  18      37.960 129.456  50.450  0.00  0.00      MEMB  
ATOM   2315  HX  POPCM  18      37.672 129.846  51.449  0.00  0.00      MEMB  
ATOM   2316  HY  POPCM  18      37.555 128.422  50.500  0.00  0.00      MEMB  
ATOM   2317  O31 POPCM  18      37.384 130.216  49.298  0.00  0.00      MEMB  
ATOM   2318  C31 POPCM  18      37.636 129.719  48.114  0.00  0.00      MEMB  
ATOM   2319  O32 POPCM  18      38.306 128.738  47.830  0.00  0.00      MEMB  
ATOM   2320  C32 POPCM  18      36.875 130.547  47.016  0.00  0.00      MEMB  
ATOM   2321  H2X POPCM  18      37.661 131.221  46.613  0.00  0.00      MEMB  
ATOM   2322  H2Y POPCM  18      36.091 131.126  47.550  0.00  0.00      MEMB  
ATOM   2323  C23 POPCM  18      41.816 132.134  47.518  0.00  0.00      MEMB  
ATOM   2324  H3R POPCM  18      42.470 131.292  47.206  0.00  0.00      MEMB  
ATOM   2325  H3S POPCM  18      42.307 133.069  47.175  0.00  0.00      MEMB  
ATOM   2326  C24 POPCM  18      40.506 132.005  46.699  0.00  0.00      MEMB  
ATOM   2327  H4R POPCM  18      39.845 132.771  47.158  0.00  0.00      MEMB  
ATOM   2328  H4S POPCM  18      40.048 131.029  46.969  0.00  0.00      MEMB  
ATOM   2329  C25 POPCM  18      40.509 132.200  45.155  0.00  0.00      MEMB  
ATOM   2330  H5R POPCM  18      39.479 132.544  44.921  0.00  0.00      MEMB  
ATOM   2331  H5S POPCM  18      40.829 131.244  44.689  0.00  0.00      MEMB  
ATOM   2332  C26 POPCM  18      41.244 133.426  44.542  0.00  0.00      MEMB  
ATOM   2333  H6R POPCM  18      42.325 133.291  44.757  0.00  0.00      MEMB  
ATOM   2334  H6S POPCM  18      40.804 134.278  45.103  0.00  0.00      MEMB  
ATOM   2335  C27 POPCM  18      40.973 133.673  43.014  0.00  0.00      MEMB  
ATOM   2336  H7R POPCM  18      40.921 134.776  42.890  0.00  0.00      MEMB  
ATOM   2337  H7S POPCM  18      39.967 133.267  42.772  0.00  0.00      MEMB  
ATOM   2338  C28 POPCM  18      42.060 132.914  42.161  0.00  0.00      MEMB  
ATOM   2339  H8R POPCM  18      41.823 131.870  42.460  0.00  0.00      MEMB  
ATOM   2340  H8S POPCM  18      43.093 133.045  42.548  0.00  0.00      MEMB  
ATOM   2341  C29 POPCM  18      41.724 133.206  40.711  0.00  0.00      MEMB  
ATOM   2342  H91 POPCM  18      41.024 132.477  40.277  0.00  0.00      MEMB  
ATOM   2343 C210 POPCM  18      42.324 134.218  39.995  0.00  0.00      MEMB  
ATOM   2344 H101 POPCM  18      42.061 134.430  38.949  0.00  0.00      MEMB  
ATOM   2345 C211 POPCM  18      43.303 135.219  40.574  0.00  0.00      MEMB  
ATOM   2346 H11R POPCM  18      44.273 135.254  40.034  0.00  0.00      MEMB  
ATOM   2347 H11S POPCM  18      43.480 134.945  41.636  0.00  0.00      MEMB  
ATOM   2348 C212 POPCM  18      42.672 136.627  40.521  0.00  0.00      MEMB  
ATOM   2349 H12R POPCM  18      41.671 136.765  40.982  0.00  0.00      MEMB  
ATOM   2350 H12S POPCM  18      42.517 136.866  39.447  0.00  0.00      MEMB  
ATOM   2351 C213 POPCM  18      43.480 137.723  41.199  0.00  0.00      MEMB  
ATOM   2352 H13R POPCM  18      42.894 138.664  41.132  0.00  0.00      MEMB  
ATOM   2353 H13S POPCM  18      44.498 137.921  40.800  0.00  0.00      MEMB  
ATOM   2354 C214 POPCM  18      43.664 137.396  42.678  0.00  0.00      MEMB  
ATOM   2355 H14R POPCM  18      44.010 136.353  42.841  0.00  0.00      MEMB  
ATOM   2356 H14S POPCM  18      42.706 137.737  43.127  0.00  0.00      MEMB  
ATOM   2357 C215 POPCM  18      44.687 138.357  43.395  0.00  0.00      MEMB  
ATOM   2358 H15R POPCM  18      45.699 138.046  43.058  0.00  0.00      MEMB  
ATOM   2359 H15S POPCM  18      44.692 138.156  44.487  0.00  0.00      MEMB  
ATOM   2360 C216 POPCM  18      44.422 139.867  43.215  0.00  0.00      MEMB  
ATOM   2361 H16R POPCM  18      43.371 140.108  43.482  0.00  0.00      MEMB  
ATOM   2362 H16S POPCM  18      44.673 140.027  42.144  0.00  0.00      MEMB  
ATOM   2363 C217 POPCM  18      45.379 140.849  43.864  0.00  0.00      MEMB  
ATOM   2364 H17R POPCM  18      44.967 141.809  43.487  0.00  0.00      MEMB  
ATOM   2365 H17S POPCM  18      46.397 140.608  43.488  0.00  0.00      MEMB  
ATOM   2366 C218 POPCM  18      45.574 140.800  45.378  0.00  0.00      MEMB  
ATOM   2367 H18R POPCM  18      46.096 141.617  45.921  0.00  0.00      MEMB  
ATOM   2368 H18S POPCM  18      46.138 139.877  45.630  0.00  0.00      MEMB  
ATOM   2369 H18T POPCM  18      44.550 140.626  45.774  0.00  0.00      MEMB  
ATOM   2370  C33 POPCM  18      36.268 129.719  45.885  0.00  0.00      MEMB  
ATOM   2371  H3X POPCM  18      35.264 129.341  46.172  0.00  0.00      MEMB  
ATOM   2372  H3Y POPCM  18      36.813 128.757  45.779  0.00  0.00      MEMB  
ATOM   2373  C34 POPCM  18      36.098 130.351  44.477  0.00  0.00      MEMB  
ATOM   2374  H4X POPCM  18      35.750 129.578  43.759  0.00  0.00      MEMB  
ATOM   2375  H4Y POPCM  18      37.103 130.683  44.137  0.00  0.00      MEMB  
ATOM   2376  C35 POPCM  18      35.154 131.632  44.539  0.00  0.00      MEMB  
ATOM   2377  H5X POPCM  18      35.413 132.313  45.378  0.00  0.00      MEMB  
ATOM   2378  H5Y POPCM  18      34.126 131.379  44.876  0.00  0.00      MEMB  
ATOM   2379  C36 POPCM  18      35.216 132.426  43.232  0.00  0.00      MEMB  
ATOM   2380  H6X POPCM  18      36.048 131.903  42.713  0.00  0.00      MEMB  
ATOM   2381  H6Y POPCM  18      35.466 133.498  43.379  0.00  0.00      MEMB  
ATOM   2382  C37 POPCM  18      33.961 132.528  42.410  0.00  0.00      MEMB  
ATOM   2383  H7X POPCM  18      34.044 131.706  41.667  0.00  0.00      MEMB  
ATOM   2384  H7Y POPCM  18      34.026 133.446  41.787  0.00  0.00      MEMB  
ATOM   2385  C38 POPCM  18      32.553 132.529  43.021  0.00  0.00      MEMB  
ATOM   2386  H8X POPCM  18      32.473 133.345  43.770  0.00  0.00      MEMB  
ATOM   2387  H8Y POPCM  18      32.386 131.539  43.496  0.00  0.00      MEMB  
ATOM   2388  C39 POPCM  18      31.379 132.747  42.040  0.00  0.00      MEMB  
ATOM   2389  H9X POPCM  18      31.456 131.932  41.289  0.00  0.00      MEMB  
ATOM   2390  H9Y POPCM  18      31.609 133.768  41.666  0.00  0.00      MEMB  
ATOM   2391 C310 POPCM  18      30.021 132.580  42.591  0.00  0.00      MEMB  
ATOM   2392 H10X POPCM  18      30.150 132.063  43.566  0.00  0.00      MEMB  
ATOM   2393 H10Y POPCM  18      29.445 131.897  41.931  0.00  0.00      MEMB  
ATOM   2394 C311 POPCM  18      29.271 133.893  42.785  0.00  0.00      MEMB  
ATOM   2395 H11X POPCM  18      29.109 134.425  41.823  0.00  0.00      MEMB  
ATOM   2396 H11Y POPCM  18      29.881 134.536  43.454  0.00  0.00      MEMB  
ATOM   2397 C312 POPCM  18      27.928 133.798  43.495  0.00  0.00      MEMB  
ATOM   2398 H12X POPCM  18      27.555 134.795  43.814  0.00  0.00      MEMB  
ATOM   2399 H12Y POPCM  18      27.789 133.262  44.458  0.00  0.00      MEMB  
ATOM   2400 C313 POPCM  18      26.843 133.251  42.572  0.00  0.00      MEMB  
ATOM   2401 H13X POPCM  18      26.409 132.368  43.088  0.00  0.00      MEMB  
ATOM   2402 H13Y POPCM  18      27.352 132.858  41.666  0.00  0.00      MEMB  
ATOM   2403 C314 POPCM  18      25.804 134.234  42.207  0.00  0.00      MEMB  
ATOM   2404 H14X POPCM  18      26.207 134.923  41.435  0.00  0.00      MEMB  
ATOM   2405 H14Y POPCM  18      25.536 134.816  43.115  0.00  0.00      MEMB  
ATOM   2406 C315 POPCM  18      24.485 133.625  41.791  0.00  0.00      MEMB  
ATOM   2407 H15X POPCM  18      23.918 134.498  41.405  0.00  0.00      MEMB  
ATOM   2408 H15Y POPCM  18      24.054 133.324  42.770  0.00  0.00      MEMB  
ATOM   2409 C316 POPCM  18      24.459 132.525  40.727  0.00  0.00      MEMB  
ATOM   2410 H16X POPCM  18      24.792 132.853  39.719  0.00  0.00      MEMB  
ATOM   2411 H16Y POPCM  18      23.393 132.275  40.538  0.00  0.00      MEMB  
ATOM   2412 H16Z POPCM  18      25.163 131.686  40.916  0.00  0.00      MEMB  
ATOM   2413  N   POPCM  19      52.389  62.879  58.505  0.00  0.00      MEMB  
ATOM   2414  C12 POPCM  19      52.219  64.372  58.779  0.00  0.00      MEMB  
ATOM   2415 H12A POPCM  19      51.337  64.539  59.380  0.00  0.00      MEMB  
ATOM   2416 H12B POPCM  19      51.909  64.771  57.824  0.00  0.00      MEMB  
ATOM   2417  C13 POPCM  19      53.358  62.694  57.338  0.00  0.00      MEMB  
ATOM   2418 H13A POPCM  19      52.975  63.132  56.428  0.00  0.00      MEMB  
ATOM   2419 H13B POPCM  19      54.333  63.119  57.524  0.00  0.00      MEMB  
ATOM   2420 H13C POPCM  19      53.340  61.634  57.132  0.00  0.00      MEMB  
ATOM   2421  C14 POPCM  19      52.810  62.181  59.709  0.00  0.00      MEMB  
ATOM   2422 H14A POPCM  19      53.849  62.334  59.959  0.00  0.00      MEMB  
ATOM   2423 H14B POPCM  19      52.224  62.447  60.577  0.00  0.00      MEMB  
ATOM   2424 H14C POPCM  19      52.645  61.114  59.673  0.00  0.00      MEMB  
ATOM   2425  C15 POPCM  19      50.982  62.485  58.090  0.00  0.00      MEMB  
ATOM   2426 H15A POPCM  19      50.598  63.142  57.324  0.00  0.00      MEMB  
ATOM   2427 H15B POPCM  19      50.328  62.649  58.933  0.00  0.00      MEMB  
ATOM   2428 H15C POPCM  19      51.030  61.430  57.865  0.00  0.00      MEMB  
ATOM   2429  C11 POPCM  19      53.410  65.140  59.393  0.00  0.00      MEMB  
ATOM   2430 H11A POPCM  19      53.618  64.764  60.417  0.00  0.00      MEMB  
ATOM   2431 H11B POPCM  19      53.009  66.123  59.721  0.00  0.00      MEMB  
ATOM   2432  P   POPCM  19      56.009  65.050  59.011  0.00  0.00      MEMB  
ATOM   2433  O13 POPCM  19      56.292  63.701  59.493  0.00  0.00      MEMB  
ATOM   2434  O14 POPCM  19      56.189  66.120  59.956  0.00  0.00      MEMB  
ATOM   2435  O12 POPCM  19      54.480  65.219  58.432  0.00  0.00      MEMB  
ATOM   2436  O11 POPCM  19      57.016  65.345  57.838  0.00  0.00      MEMB  
ATOM   2437  C1  POPCM  19      56.703  66.187  56.761  0.00  0.00      MEMB  
ATOM   2438  HA  POPCM  19      57.612  66.658  56.330  0.00  0.00      MEMB  
ATOM   2439  HB  POPCM  19      56.040  67.057  56.950  0.00  0.00      MEMB  
ATOM   2440  C2  POPCM  19      56.228  65.437  55.514  0.00  0.00      MEMB  
ATOM   2441  HS  POPCM  19      55.349  64.853  55.861  0.00  0.00      MEMB  
ATOM   2442  O21 POPCM  19      57.362  64.619  55.052  0.00  0.00      MEMB  
ATOM   2443  C21 POPCM  19      57.086  63.350  54.653  0.00  0.00      MEMB  
ATOM   2444  O22 POPCM  19      55.959  62.909  54.568  0.00  0.00      MEMB  
ATOM   2445  C22 POPCM  19      58.320  62.737  54.218  0.00  0.00      MEMB  
ATOM   2446  H2R POPCM  19      59.181  62.929  54.895  0.00  0.00      MEMB  
ATOM   2447  H2S POPCM  19      58.535  63.183  53.224  0.00  0.00      MEMB  
ATOM   2448  C3  POPCM  19      55.914  66.529  54.466  0.00  0.00      MEMB  
ATOM   2449  HX  POPCM  19      56.720  67.291  54.521  0.00  0.00      MEMB  
ATOM   2450  HY  POPCM  19      55.050  67.109  54.857  0.00  0.00      MEMB  
ATOM   2451  O31 POPCM  19      55.785  65.994  53.097  0.00  0.00      MEMB  
ATOM   2452  C31 POPCM  19      54.562  65.599  52.740  0.00  0.00      MEMB  
ATOM   2453  O32 POPCM  19      53.520  65.988  53.315  0.00  0.00      MEMB  
ATOM   2454  C32 POPCM  19      54.722  64.670  51.521  0.00  0.00      MEMB  
ATOM   2455  H2X POPCM  19      54.839  63.668  51.987  0.00  0.00      MEMB  
ATOM   2456  H2Y POPCM  19      55.697  65.022  51.119  0.00  0.00      MEMB  
ATOM   2457  C23 POPCM  19      58.193  61.241  53.861  0.00  0.00      MEMB  
ATOM   2458  H3R POPCM  19      57.706  60.704  54.703  0.00  0.00      MEMB  
ATOM   2459  H3S POPCM  19      59.105  60.619  53.739  0.00  0.00      MEMB  
ATOM   2460  C24 POPCM  19      57.384  60.955  52.480  0.00  0.00      MEMB  
ATOM   2461  H4R POPCM  19      56.406  61.475  52.397  0.00  0.00      MEMB  
ATOM   2462  H4S POPCM  19      57.199  59.860  52.444  0.00  0.00      MEMB  
ATOM   2463  C25 POPCM  19      57.965  61.491  51.205  0.00  0.00      MEMB  
ATOM   2464  H5R POPCM  19      58.001  62.600  51.264  0.00  0.00      MEMB  
ATOM   2465  H5S POPCM  19      57.294  61.170  50.379  0.00  0.00      MEMB  
ATOM   2466  C26 POPCM  19      59.449  61.119  50.795  0.00  0.00      MEMB  
ATOM   2467  H6R POPCM  19      60.165  61.270  51.631  0.00  0.00      MEMB  
ATOM   2468  H6S POPCM  19      59.738  61.662  49.870  0.00  0.00      MEMB  
ATOM   2469  C27 POPCM  19      59.642  59.624  50.306  0.00  0.00      MEMB  
ATOM   2470  H7R POPCM  19      59.080  59.397  49.375  0.00  0.00      MEMB  
ATOM   2471  H7S POPCM  19      59.217  59.004  51.123  0.00  0.00      MEMB  
ATOM   2472  C28 POPCM  19      61.088  59.115  50.076  0.00  0.00      MEMB  
ATOM   2473  H8R POPCM  19      61.384  58.732  51.076  0.00  0.00      MEMB  
ATOM   2474  H8S POPCM  19      61.737  59.969  49.790  0.00  0.00      MEMB  
ATOM   2475  C29 POPCM  19      61.306  57.980  49.095  0.00  0.00      MEMB  
ATOM   2476  H91 POPCM  19      60.651  57.969  48.212  0.00  0.00      MEMB  
ATOM   2477 C210 POPCM  19      62.356  57.126  49.067  0.00  0.00      MEMB  
ATOM   2478 H101 POPCM  19      62.494  56.386  48.265  0.00  0.00      MEMB  
ATOM   2479 C211 POPCM  19      63.451  56.984  50.159  0.00  0.00      MEMB  
ATOM   2480 H11R POPCM  19      63.217  56.085  50.769  0.00  0.00      MEMB  
ATOM   2481 H11S POPCM  19      63.462  57.818  50.892  0.00  0.00      MEMB  
ATOM   2482 C212 POPCM  19      64.831  56.826  49.551  0.00  0.00      MEMB  
ATOM   2483 H12R POPCM  19      65.019  57.699  48.889  0.00  0.00      MEMB  
ATOM   2484 H12S POPCM  19      64.850  55.901  48.937  0.00  0.00      MEMB  
ATOM   2485 C213 POPCM  19      65.965  56.657  50.640  0.00  0.00      MEMB  
ATOM   2486 H13R POPCM  19      66.867  56.373  50.057  0.00  0.00      MEMB  
ATOM   2487 H13S POPCM  19      65.623  55.826  51.293  0.00  0.00      MEMB  
ATOM   2488 C214 POPCM  19      66.178  57.967  51.403  0.00  0.00      MEMB  
ATOM   2489 H14R POPCM  19      65.360  58.282  52.087  0.00  0.00      MEMB  
ATOM   2490 H14S POPCM  19      66.532  58.728  50.675  0.00  0.00      MEMB  
ATOM   2491 C215 POPCM  19      67.289  58.040  52.494  0.00  0.00      MEMB  
ATOM   2492 H15R POPCM  19      68.219  57.488  52.238  0.00  0.00      MEMB  
ATOM   2493 H15S POPCM  19      66.851  57.505  53.364  0.00  0.00      MEMB  
ATOM   2494 C216 POPCM  19      67.752  59.463  52.806  0.00  0.00      MEMB  
ATOM   2495 H16R POPCM  19      66.829  59.971  53.158  0.00  0.00      MEMB  
ATOM   2496 H16S POPCM  19      68.061  59.844  51.809  0.00  0.00      MEMB  
ATOM   2497 C217 POPCM  19      68.922  59.641  53.816  0.00  0.00      MEMB  
ATOM   2498 H17R POPCM  19      68.971  60.732  54.021  0.00  0.00      MEMB  
ATOM   2499 H17S POPCM  19      69.862  59.430  53.264  0.00  0.00      MEMB  
ATOM   2500 C218 POPCM  19      68.812  58.980  55.198  0.00  0.00      MEMB  
ATOM   2501 H18R POPCM  19      68.685  57.879  55.125  0.00  0.00      MEMB  
ATOM   2502 H18S POPCM  19      67.879  59.384  55.646  0.00  0.00      MEMB  
ATOM   2503 H18T POPCM  19      69.793  59.199  55.671  0.00  0.00      MEMB  
ATOM   2504  C33 POPCM  19      53.587  64.702  50.492  0.00  0.00      MEMB  
ATOM   2505  H3X POPCM  19      53.382  65.733  50.132  0.00  0.00      MEMB  
ATOM   2506  H3Y POPCM  19      52.623  64.309  50.881  0.00  0.00      MEMB  
ATOM   2507  C34 POPCM  19      53.975  63.982  49.182  0.00  0.00      MEMB  
ATOM   2508  H4X POPCM  19      55.062  64.061  48.966  0.00  0.00      MEMB  
ATOM   2509  H4Y POPCM  19      53.382  64.513  48.407  0.00  0.00      MEMB  
ATOM   2510  C35 POPCM  19      53.592  62.537  49.168  0.00  0.00      MEMB  
ATOM   2511  H5X POPCM  19      52.539  62.428  49.505  0.00  0.00      MEMB  
ATOM   2512  H5Y POPCM  19      54.147  62.038  49.992  0.00  0.00      MEMB  
ATOM   2513  C36 POPCM  19      53.665  61.888  47.770  0.00  0.00      MEMB  
ATOM   2514  H6X POPCM  19      54.687  62.037  47.362  0.00  0.00      MEMB  
ATOM   2515  H6Y POPCM  19      52.999  62.500  47.125  0.00  0.00      MEMB  
ATOM   2516  C37 POPCM  19      53.307  60.406  47.692  0.00  0.00      MEMB  
ATOM   2517  H7X POPCM  19      52.209  60.235  47.715  0.00  0.00      MEMB  
ATOM   2518  H7Y POPCM  19      53.687  60.003  48.655  0.00  0.00      MEMB  
ATOM   2519  C38 POPCM  19      53.899  59.689  46.583  0.00  0.00      MEMB  
ATOM   2520  H8X POPCM  19      53.554  60.175  45.645  0.00  0.00      MEMB  
ATOM   2521  H8Y POPCM  19      53.453  58.673  46.523  0.00  0.00      MEMB  
ATOM   2522  C39 POPCM  19      55.380  59.440  46.609  0.00  0.00      MEMB  
ATOM   2523  H9X POPCM  19      55.985  60.343  46.840  0.00  0.00      MEMB  
ATOM   2524  H9Y POPCM  19      55.637  58.995  45.624  0.00  0.00      MEMB  
ATOM   2525 C310 POPCM  19      55.857  58.322  47.519  0.00  0.00      MEMB  
ATOM   2526 H10X POPCM  19      55.167  57.451  47.487  0.00  0.00      MEMB  
ATOM   2527 H10Y POPCM  19      55.941  58.618  48.586  0.00  0.00      MEMB  
ATOM   2528 C311 POPCM  19      57.244  57.785  47.175  0.00  0.00      MEMB  
ATOM   2529 H11X POPCM  19      57.721  57.273  48.038  0.00  0.00      MEMB  
ATOM   2530 H11Y POPCM  19      57.979  58.548  46.839  0.00  0.00      MEMB  
ATOM   2531 C312 POPCM  19      57.136  56.723  46.044  0.00  0.00      MEMB  
ATOM   2532 H12X POPCM  19      56.650  57.171  45.151  0.00  0.00      MEMB  
ATOM   2533 H12Y POPCM  19      56.478  55.948  46.492  0.00  0.00      MEMB  
ATOM   2534 C313 POPCM  19      58.524  55.994  45.659  0.00  0.00      MEMB  
ATOM   2535 H13X POPCM  19      58.673  55.193  46.414  0.00  0.00      MEMB  
ATOM   2536 H13Y POPCM  19      59.403  56.671  45.726  0.00  0.00      MEMB  
ATOM   2537 C314 POPCM  19      58.656  55.404  44.298  0.00  0.00      MEMB  
ATOM   2538 H14X POPCM  19      57.785  54.744  44.099  0.00  0.00      MEMB  
ATOM   2539 H14Y POPCM  19      59.562  54.768  44.203  0.00  0.00      MEMB  
ATOM   2540 C315 POPCM  19      58.656  56.479  43.171  0.00  0.00      MEMB  
ATOM   2541 H15X POPCM  19      59.586  57.049  43.383  0.00  0.00      MEMB  
ATOM   2542 H15Y POPCM  19      57.808  57.197  43.195  0.00  0.00      MEMB  
ATOM   2543 C316 POPCM  19      58.722  55.845  41.784  0.00  0.00      MEMB  
ATOM   2544 H16X POPCM  19      59.707  55.333  41.727  0.00  0.00      MEMB  
ATOM   2545 H16Y POPCM  19      58.726  56.581  40.951  0.00  0.00      MEMB  
ATOM   2546 H16Z POPCM  19      57.932  55.079  41.634  0.00  0.00      MEMB  
ATOM   2547  N   POPCM  20     100.707  44.495  65.798  0.00  0.00      MEMB  
ATOM   2548  C12 POPCM  20      99.935  43.999  67.053  0.00  0.00      MEMB  
ATOM   2549 H12A POPCM  20      99.367  44.829  67.447  0.00  0.00      MEMB  
ATOM   2550 H12B POPCM  20     100.580  43.765  67.887  0.00  0.00      MEMB  
ATOM   2551  C13 POPCM  20     101.880  45.273  66.244  0.00  0.00      MEMB  
ATOM   2552 H13A POPCM  20     102.404  45.715  65.409  0.00  0.00      MEMB  
ATOM   2553 H13B POPCM  20     101.464  46.084  66.823  0.00  0.00      MEMB  
ATOM   2554 H13C POPCM  20     102.496  44.849  67.023  0.00  0.00      MEMB  
ATOM   2555  C14 POPCM  20     101.218  43.305  65.043  0.00  0.00      MEMB  
ATOM   2556 H14A POPCM  20     100.416  42.710  64.631  0.00  0.00      MEMB  
ATOM   2557 H14B POPCM  20     101.808  43.682  64.220  0.00  0.00      MEMB  
ATOM   2558 H14C POPCM  20     101.792  42.635  65.666  0.00  0.00      MEMB  
ATOM   2559  C15 POPCM  20      99.790  45.290  64.935  0.00  0.00      MEMB  
ATOM   2560 H15A POPCM  20      98.868  44.764  64.734  0.00  0.00      MEMB  
ATOM   2561 H15B POPCM  20     100.247  45.626  64.016  0.00  0.00      MEMB  
ATOM   2562 H15C POPCM  20      99.571  46.217  65.444  0.00  0.00      MEMB  
ATOM   2563  C11 POPCM  20      98.808  42.866  66.756  0.00  0.00      MEMB  
ATOM   2564 H11A POPCM  20      98.160  42.859  67.658  0.00  0.00      MEMB  
ATOM   2565 H11B POPCM  20      99.274  41.858  66.726  0.00  0.00      MEMB  
ATOM   2566  P   POPCM  20      96.914  42.021  65.224  0.00  0.00      MEMB  
ATOM   2567  O13 POPCM  20      95.715  42.561  65.871  0.00  0.00      MEMB  
ATOM   2568  O14 POPCM  20      97.274  40.611  65.544  0.00  0.00      MEMB  
ATOM   2569  O12 POPCM  20      97.999  43.110  65.593  0.00  0.00      MEMB  
ATOM   2570  O11 POPCM  20      96.819  42.148  63.729  0.00  0.00      MEMB  
ATOM   2571  C1  POPCM  20      97.928  42.005  62.825  0.00  0.00      MEMB  
ATOM   2572  HA  POPCM  20      98.110  40.933  62.595  0.00  0.00      MEMB  
ATOM   2573  HB  POPCM  20      98.863  42.432  63.245  0.00  0.00      MEMB  
ATOM   2574  C2  POPCM  20      97.588  42.652  61.424  0.00  0.00      MEMB  
ATOM   2575  HS  POPCM  20      97.200  43.672  61.632  0.00  0.00      MEMB  
ATOM   2576  O21 POPCM  20      96.666  41.773  60.728  0.00  0.00      MEMB  
ATOM   2577  C21 POPCM  20      95.853  42.419  59.986  0.00  0.00      MEMB  
ATOM   2578  O22 POPCM  20      95.842  43.621  59.745  0.00  0.00      MEMB  
ATOM   2579  C22 POPCM  20      95.055  41.408  59.175  0.00  0.00      MEMB  
ATOM   2580  H2R POPCM  20      94.502  41.978  58.398  0.00  0.00      MEMB  
ATOM   2581  H2S POPCM  20      94.463  40.888  59.958  0.00  0.00      MEMB  
ATOM   2582  C3  POPCM  20      98.961  42.707  60.539  0.00  0.00      MEMB  
ATOM   2583  HX  POPCM  20      99.334  41.660  60.564  0.00  0.00      MEMB  
ATOM   2584  HY  POPCM  20      99.764  43.245  61.086  0.00  0.00      MEMB  
ATOM   2585  O31 POPCM  20      98.642  43.061  59.172  0.00  0.00      MEMB  
ATOM   2586  C31 POPCM  20      98.528  44.395  58.999  0.00  0.00      MEMB  
ATOM   2587  O32 POPCM  20      98.686  45.210  59.868  0.00  0.00      MEMB  
ATOM   2588  C32 POPCM  20      98.162  44.791  57.545  0.00  0.00      MEMB  
ATOM   2589  H2X POPCM  20      97.710  45.805  57.595  0.00  0.00      MEMB  
ATOM   2590  H2Y POPCM  20      97.428  44.018  57.234  0.00  0.00      MEMB  
ATOM   2591  C23 POPCM  20      95.930  40.341  58.489  0.00  0.00      MEMB  
ATOM   2592  H3R POPCM  20      96.493  39.785  59.269  0.00  0.00      MEMB  
ATOM   2593  H3S POPCM  20      96.612  40.916  57.827  0.00  0.00      MEMB  
ATOM   2594  C24 POPCM  20      95.106  39.305  57.770  0.00  0.00      MEMB  
ATOM   2595  H4R POPCM  20      94.518  39.851  57.002  0.00  0.00      MEMB  
ATOM   2596  H4S POPCM  20      94.437  38.959  58.586  0.00  0.00      MEMB  
ATOM   2597  C25 POPCM  20      95.742  38.065  57.162  0.00  0.00      MEMB  
ATOM   2598  H5R POPCM  20      96.616  37.787  57.790  0.00  0.00      MEMB  
ATOM   2599  H5S POPCM  20      96.103  38.287  56.136  0.00  0.00      MEMB  
ATOM   2600  C26 POPCM  20      94.726  36.911  57.047  0.00  0.00      MEMB  
ATOM   2601  H6R POPCM  20      93.784  37.209  56.538  0.00  0.00      MEMB  
ATOM   2602  H6S POPCM  20      94.384  36.736  58.089  0.00  0.00      MEMB  
ATOM   2603  C27 POPCM  20      95.249  35.567  56.504  0.00  0.00      MEMB  
ATOM   2604  H7R POPCM  20      95.433  34.780  57.267  0.00  0.00      MEMB  
ATOM   2605  H7S POPCM  20      96.170  35.726  55.904  0.00  0.00      MEMB  
ATOM   2606  C28 POPCM  20      94.318  34.796  55.630  0.00  0.00      MEMB  
ATOM   2607  H8R POPCM  20      93.844  35.503  54.917  0.00  0.00      MEMB  
ATOM   2608  H8S POPCM  20      93.481  34.402  56.246  0.00  0.00      MEMB  
ATOM   2609  C29 POPCM  20      95.125  33.747  54.876  0.00  0.00      MEMB  
ATOM   2610  H91 POPCM  20      95.640  33.019  55.520  0.00  0.00      MEMB  
ATOM   2611 C210 POPCM  20      95.329  33.676  53.583  0.00  0.00      MEMB  
ATOM   2612 H101 POPCM  20      95.899  32.817  53.199  0.00  0.00      MEMB  
ATOM   2613 C211 POPCM  20      94.689  34.540  52.580  0.00  0.00      MEMB  
ATOM   2614 H11R POPCM  20      95.425  35.145  52.009  0.00  0.00      MEMB  
ATOM   2615 H11S POPCM  20      93.936  35.265  52.956  0.00  0.00      MEMB  
ATOM   2616 C212 POPCM  20      93.885  33.703  51.528  0.00  0.00      MEMB  
ATOM   2617 H12R POPCM  20      92.940  33.522  52.084  0.00  0.00      MEMB  
ATOM   2618 H12S POPCM  20      94.403  32.724  51.447  0.00  0.00      MEMB  
ATOM   2619 C213 POPCM  20      93.745  34.332  50.156  0.00  0.00      MEMB  
ATOM   2620 H13R POPCM  20      92.871  33.833  49.685  0.00  0.00      MEMB  
ATOM   2621 H13S POPCM  20      94.693  34.242  49.584  0.00  0.00      MEMB  
ATOM   2622 C214 POPCM  20      93.289  35.869  50.174  0.00  0.00      MEMB  
ATOM   2623 H14R POPCM  20      93.252  36.264  49.137  0.00  0.00      MEMB  
ATOM   2624 H14S POPCM  20      94.079  36.458  50.688  0.00  0.00      MEMB  
ATOM   2625 C215 POPCM  20      91.898  36.212  50.844  0.00  0.00      MEMB  
ATOM   2626 H15R POPCM  20      91.753  37.301  51.014  0.00  0.00      MEMB  
ATOM   2627 H15S POPCM  20      91.789  35.736  51.842  0.00  0.00      MEMB  
ATOM   2628 C216 POPCM  20      90.708  35.579  50.016  0.00  0.00      MEMB  
ATOM   2629 H16R POPCM  20      90.617  34.479  50.145  0.00  0.00      MEMB  
ATOM   2630 H16S POPCM  20      90.977  35.684  48.943  0.00  0.00      MEMB  
ATOM   2631 C217 POPCM  20      89.464  36.419  50.060  0.00  0.00      MEMB  
ATOM   2632 H17R POPCM  20      89.673  37.421  49.628  0.00  0.00      MEMB  
ATOM   2633 H17S POPCM  20      89.201  36.523  51.134  0.00  0.00      MEMB  
ATOM   2634 C218 POPCM  20      88.331  35.739  49.179  0.00  0.00      MEMB  
ATOM   2635 H18R POPCM  20      88.107  34.728  49.581  0.00  0.00      MEMB  
ATOM   2636 H18S POPCM  20      88.732  35.581  48.155  0.00  0.00      MEMB  
ATOM   2637 H18T POPCM  20      87.439  36.393  49.286  0.00  0.00      MEMB  
ATOM   2638  C33 POPCM  20      99.311  44.587  56.571  0.00  0.00      MEMB  
ATOM   2639  H3X POPCM  20      99.781  43.634  56.894  0.00  0.00      MEMB  
ATOM   2640  H3Y POPCM  20     100.045  45.394  56.783  0.00  0.00      MEMB  
ATOM   2641  C34 POPCM  20      98.823  44.661  55.127  0.00  0.00      MEMB  
ATOM   2642  H4X POPCM  20      97.916  45.299  55.196  0.00  0.00      MEMB  
ATOM   2643  H4Y POPCM  20      98.502  43.629  54.867  0.00  0.00      MEMB  
ATOM   2644  C35 POPCM  20      99.856  45.216  54.132  0.00  0.00      MEMB  
ATOM   2645  H5X POPCM  20     100.181  46.214  54.496  0.00  0.00      MEMB  
ATOM   2646  H5Y POPCM  20      99.535  45.295  53.072  0.00  0.00      MEMB  
ATOM   2647  C36 POPCM  20     101.185  44.450  54.171  0.00  0.00      MEMB  
ATOM   2648  H6X POPCM  20     100.960  43.415  53.835  0.00  0.00      MEMB  
ATOM   2649  H6Y POPCM  20     101.552  44.240  55.198  0.00  0.00      MEMB  
ATOM   2650  C37 POPCM  20     102.407  44.998  53.436  0.00  0.00      MEMB  
ATOM   2651  H7X POPCM  20     103.175  44.205  53.313  0.00  0.00      MEMB  
ATOM   2652  H7Y POPCM  20     102.781  45.745  54.167  0.00  0.00      MEMB  
ATOM   2653  C38 POPCM  20     102.006  45.601  52.114  0.00  0.00      MEMB  
ATOM   2654  H8X POPCM  20     101.131  46.276  52.235  0.00  0.00      MEMB  
ATOM   2655  H8Y POPCM  20     101.726  44.745  51.463  0.00  0.00      MEMB  
ATOM   2656  C39 POPCM  20     103.138  46.355  51.421  0.00  0.00      MEMB  
ATOM   2657  H9X POPCM  20     103.975  45.624  51.422  0.00  0.00      MEMB  
ATOM   2658  H9Y POPCM  20     103.500  47.103  52.158  0.00  0.00      MEMB  
ATOM   2659 C310 POPCM  20     102.817  46.993  50.113  0.00  0.00      MEMB  
ATOM   2660 H10X POPCM  20     103.688  47.482  49.626  0.00  0.00      MEMB  
ATOM   2661 H10Y POPCM  20     102.086  47.786  50.382  0.00  0.00      MEMB  
ATOM   2662 C311 POPCM  20     102.247  45.976  49.107  0.00  0.00      MEMB  
ATOM   2663 H11X POPCM  20     101.290  45.722  49.611  0.00  0.00      MEMB  
ATOM   2664 H11Y POPCM  20     102.905  45.086  49.009  0.00  0.00      MEMB  
ATOM   2665 C312 POPCM  20     102.131  46.563  47.696  0.00  0.00      MEMB  
ATOM   2666 H12X POPCM  20     103.176  46.783  47.388  0.00  0.00      MEMB  
ATOM   2667 H12Y POPCM  20     101.613  47.543  47.760  0.00  0.00      MEMB  
ATOM   2668 C313 POPCM  20     101.300  45.799  46.706  0.00  0.00      MEMB  
ATOM   2669 H13X POPCM  20     100.249  46.149  46.789  0.00  0.00      MEMB  
ATOM   2670 H13Y POPCM  20     101.355  44.709  46.914  0.00  0.00      MEMB  
ATOM   2671 C314 POPCM  20     101.616  46.073  45.237  0.00  0.00      MEMB  
ATOM   2672 H14X POPCM  20     102.407  45.396  44.849  0.00  0.00      MEMB  
ATOM   2673 H14Y POPCM  20     101.917  47.141  45.187  0.00  0.00      MEMB  
ATOM   2674 C315 POPCM  20     100.412  45.768  44.371  0.00  0.00      MEMB  
ATOM   2675 H15X POPCM  20      99.790  44.898  44.670  0.00  0.00      MEMB  
ATOM   2676 H15Y POPCM  20     100.607  45.394  43.343  0.00  0.00      MEMB  
ATOM   2677 C316 POPCM  20      99.606  47.067  44.046  0.00  0.00      MEMB  
ATOM   2678 H16X POPCM  20      98.678  46.845  43.476  0.00  0.00      MEMB  
ATOM   2679 H16Y POPCM  20     100.261  47.830  43.575  0.00  0.00      MEMB  
ATOM   2680 H16Z POPCM  20      99.330  47.495  45.033  0.00  0.00      MEMB  
ATOM   2681  N   POPCM  21     105.120  34.225  67.800  0.00  0.00      MEMB  
ATOM   2682  C12 POPCM  21     105.998  35.455  67.647  0.00  0.00      MEMB  
ATOM   2683 H12A POPCM  21     106.663  35.351  66.802  0.00  0.00      MEMB  
ATOM   2684 H12B POPCM  21     106.608  35.483  68.538  0.00  0.00      MEMB  
ATOM   2685  C13 POPCM  21     104.317  34.045  66.529  0.00  0.00      MEMB  
ATOM   2686 H13A POPCM  21     103.741  34.900  66.207  0.00  0.00      MEMB  
ATOM   2687 H13B POPCM  21     104.998  33.847  65.715  0.00  0.00      MEMB  
ATOM   2688 H13C POPCM  21     103.725  33.142  66.488  0.00  0.00      MEMB  
ATOM   2689  C14 POPCM  21     106.152  33.054  67.937  0.00  0.00      MEMB  
ATOM   2690 H14A POPCM  21     106.793  33.014  67.069  0.00  0.00      MEMB  
ATOM   2691 H14B POPCM  21     106.662  33.138  68.886  0.00  0.00      MEMB  
ATOM   2692 H14C POPCM  21     105.665  32.096  68.044  0.00  0.00      MEMB  
ATOM   2693  C15 POPCM  21     104.219  34.298  68.989  0.00  0.00      MEMB  
ATOM   2694 H15A POPCM  21     104.744  34.507  69.909  0.00  0.00      MEMB  
ATOM   2695 H15B POPCM  21     103.685  33.378  69.177  0.00  0.00      MEMB  
ATOM   2696 H15C POPCM  21     103.393  34.971  68.812  0.00  0.00      MEMB  
ATOM   2697  C11 POPCM  21     105.289  36.797  67.497  0.00  0.00      MEMB  
ATOM   2698 H11A POPCM  21     105.895  37.712  67.670  0.00  0.00      MEMB  
ATOM   2699 H11B POPCM  21     104.599  36.857  68.365  0.00  0.00      MEMB  
ATOM   2700  P   POPCM  21     103.636  38.234  65.951  0.00  0.00      MEMB  
ATOM   2701  O13 POPCM  21     104.498  39.399  66.229  0.00  0.00      MEMB  
ATOM   2702  O14 POPCM  21     102.410  38.059  66.708  0.00  0.00      MEMB  
ATOM   2703  O12 POPCM  21     104.540  36.965  66.294  0.00  0.00      MEMB  
ATOM   2704  O11 POPCM  21     103.318  38.154  64.387  0.00  0.00      MEMB  
ATOM   2705  C1  POPCM  21     103.283  36.841  63.819  0.00  0.00      MEMB  
ATOM   2706  HA  POPCM  21     102.458  36.266  64.291  0.00  0.00      MEMB  
ATOM   2707  HB  POPCM  21     104.252  36.326  63.993  0.00  0.00      MEMB  
ATOM   2708  C2  POPCM  21     102.973  36.935  62.271  0.00  0.00      MEMB  
ATOM   2709  HS  POPCM  21     103.687  37.672  61.844  0.00  0.00      MEMB  
ATOM   2710  O21 POPCM  21     101.606  37.332  62.117  0.00  0.00      MEMB  
ATOM   2711  C21 POPCM  21     101.459  38.179  60.993  0.00  0.00      MEMB  
ATOM   2712  O22 POPCM  21     102.438  38.570  60.331  0.00  0.00      MEMB  
ATOM   2713  C22 POPCM  21      99.958  38.494  60.747  0.00  0.00      MEMB  
ATOM   2714  H2R POPCM  21      99.584  39.044  61.637  0.00  0.00      MEMB  
ATOM   2715  H2S POPCM  21      99.507  37.494  60.574  0.00  0.00      MEMB  
ATOM   2716  C3  POPCM  21     103.115  35.608  61.577  0.00  0.00      MEMB  
ATOM   2717  HX  POPCM  21     102.257  35.023  61.972  0.00  0.00      MEMB  
ATOM   2718  HY  POPCM  21     104.033  35.085  61.922  0.00  0.00      MEMB  
ATOM   2719  O31 POPCM  21     102.906  35.734  60.175  0.00  0.00      MEMB  
ATOM   2720  C31 POPCM  21     103.984  36.132  59.576  0.00  0.00      MEMB  
ATOM   2721  O32 POPCM  21     105.011  36.511  60.106  0.00  0.00      MEMB  
ATOM   2722  C32 POPCM  21     103.665  36.142  58.079  0.00  0.00      MEMB  
ATOM   2723  H2X POPCM  21     102.872  36.903  57.922  0.00  0.00      MEMB  
ATOM   2724  H2Y POPCM  21     103.189  35.179  57.793  0.00  0.00      MEMB  
ATOM   2725  C23 POPCM  21      99.709  39.245  59.425  0.00  0.00      MEMB  
ATOM   2726  H3R POPCM  21     100.394  40.096  59.223  0.00  0.00      MEMB  
ATOM   2727  H3S POPCM  21      98.703  39.712  59.486  0.00  0.00      MEMB  
ATOM   2728  C24 POPCM  21      99.598  38.224  58.281  0.00  0.00      MEMB  
ATOM   2729  H4R POPCM  21      98.780  37.500  58.487  0.00  0.00      MEMB  
ATOM   2730  H4S POPCM  21     100.581  37.727  58.131  0.00  0.00      MEMB  
ATOM   2731  C25 POPCM  21      99.006  38.705  56.943  0.00  0.00      MEMB  
ATOM   2732  H5R POPCM  21      98.090  39.274  57.210  0.00  0.00      MEMB  
ATOM   2733  H5S POPCM  21      98.681  37.860  56.300  0.00  0.00      MEMB  
ATOM   2734  C26 POPCM  21      99.926  39.492  55.949  0.00  0.00      MEMB  
ATOM   2735  H6R POPCM  21     100.764  38.807  55.696  0.00  0.00      MEMB  
ATOM   2736  H6S POPCM  21     100.397  40.394  56.396  0.00  0.00      MEMB  
ATOM   2737  C27 POPCM  21      99.224  40.096  54.701  0.00  0.00      MEMB  
ATOM   2738  H7R POPCM  21      99.769  41.038  54.477  0.00  0.00      MEMB  
ATOM   2739  H7S POPCM  21      98.187  40.468  54.846  0.00  0.00      MEMB  
ATOM   2740  C28 POPCM  21      99.206  39.054  53.548  0.00  0.00      MEMB  
ATOM   2741  H8R POPCM  21     100.177  38.537  53.392  0.00  0.00      MEMB  
ATOM   2742  H8S POPCM  21      99.089  39.700  52.652  0.00  0.00      MEMB  
ATOM   2743  C29 POPCM  21      98.118  38.030  53.642  0.00  0.00      MEMB  
ATOM   2744  H91 POPCM  21      98.343  37.234  54.367  0.00  0.00      MEMB  
ATOM   2745 C210 POPCM  21      96.884  38.145  53.169  0.00  0.00      MEMB  
ATOM   2746 H101 POPCM  21      96.221  37.287  53.353  0.00  0.00      MEMB  
ATOM   2747 C211 POPCM  21      96.433  39.232  52.171  0.00  0.00      MEMB  
ATOM   2748 H11R POPCM  21      96.014  38.770  51.251  0.00  0.00      MEMB  
ATOM   2749 H11S POPCM  21      97.337  39.805  51.871  0.00  0.00      MEMB  
ATOM   2750 C212 POPCM  21      95.355  40.265  52.623  0.00  0.00      MEMB  
ATOM   2751 H12R POPCM  21      94.425  39.710  52.869  0.00  0.00      MEMB  
ATOM   2752 H12S POPCM  21      95.301  40.953  51.752  0.00  0.00      MEMB  
ATOM   2753 C213 POPCM  21      95.759  41.074  53.854  0.00  0.00      MEMB  
ATOM   2754 H13R POPCM  21      96.694  41.643  53.661  0.00  0.00      MEMB  
ATOM   2755 H13S POPCM  21      95.981  40.368  54.682  0.00  0.00      MEMB  
ATOM   2756 C214 POPCM  21      94.782  42.140  54.240  0.00  0.00      MEMB  
ATOM   2757 H14R POPCM  21      93.776  41.830  54.594  0.00  0.00      MEMB  
ATOM   2758 H14S POPCM  21      94.456  42.638  53.302  0.00  0.00      MEMB  
ATOM   2759 C215 POPCM  21      95.315  43.115  55.251  0.00  0.00      MEMB  
ATOM   2760 H15R POPCM  21      96.047  43.760  54.718  0.00  0.00      MEMB  
ATOM   2761 H15S POPCM  21      95.804  42.532  56.060  0.00  0.00      MEMB  
ATOM   2762 C216 POPCM  21      94.389  44.098  55.874  0.00  0.00      MEMB  
ATOM   2763 H16R POPCM  21      94.821  44.756  56.658  0.00  0.00      MEMB  
ATOM   2764 H16S POPCM  21      93.550  43.624  56.426  0.00  0.00      MEMB  
ATOM   2765 C217 POPCM  21      93.724  45.020  54.836  0.00  0.00      MEMB  
ATOM   2766 H17R POPCM  21      92.866  45.430  55.409  0.00  0.00      MEMB  
ATOM   2767 H17S POPCM  21      93.213  44.377  54.088  0.00  0.00      MEMB  
ATOM   2768 C218 POPCM  21      94.671  46.018  54.276  0.00  0.00      MEMB  
ATOM   2769 H18R POPCM  21      95.520  46.350  54.911  0.00  0.00      MEMB  
ATOM   2770 H18S POPCM  21      94.043  46.890  53.994  0.00  0.00      MEMB  
ATOM   2771 H18T POPCM  21      95.138  45.667  53.331  0.00  0.00      MEMB  
ATOM   2772  C33 POPCM  21     104.914  36.363  57.269  0.00  0.00      MEMB  
ATOM   2773  H3X POPCM  21     105.787  35.717  57.502  0.00  0.00      MEMB  
ATOM   2774  H3Y POPCM  21     105.386  37.350  57.463  0.00  0.00      MEMB  
ATOM   2775  C34 POPCM  21     104.620  36.300  55.793  0.00  0.00      MEMB  
ATOM   2776  H4X POPCM  21     105.534  36.595  55.236  0.00  0.00      MEMB  
ATOM   2777  H4Y POPCM  21     103.819  37.039  55.576  0.00  0.00      MEMB  
ATOM   2778  C35 POPCM  21     104.252  35.026  55.047  0.00  0.00      MEMB  
ATOM   2779  H5X POPCM  21     103.482  34.414  55.564  0.00  0.00      MEMB  
ATOM   2780  H5Y POPCM  21     105.102  34.318  54.948  0.00  0.00      MEMB  
ATOM   2781  C36 POPCM  21     103.844  35.241  53.578  0.00  0.00      MEMB  
ATOM   2782  H6X POPCM  21     103.143  36.102  53.537  0.00  0.00      MEMB  
ATOM   2783  H6Y POPCM  21     103.444  34.304  53.136  0.00  0.00      MEMB  
ATOM   2784  C37 POPCM  21     104.990  35.486  52.628  0.00  0.00      MEMB  
ATOM   2785  H7X POPCM  21     105.848  34.808  52.825  0.00  0.00      MEMB  
ATOM   2786  H7Y POPCM  21     105.475  36.462  52.841  0.00  0.00      MEMB  
ATOM   2787  C38 POPCM  21     104.649  35.365  51.168  0.00  0.00      MEMB  
ATOM   2788  H8X POPCM  21     104.249  34.353  50.947  0.00  0.00      MEMB  
ATOM   2789  H8Y POPCM  21     105.552  35.446  50.526  0.00  0.00      MEMB  
ATOM   2790  C39 POPCM  21     103.751  36.538  50.626  0.00  0.00      MEMB  
ATOM   2791  H9X POPCM  21     104.163  37.546  50.844  0.00  0.00      MEMB  
ATOM   2792  H9Y POPCM  21     102.755  36.426  51.106  0.00  0.00      MEMB  
ATOM   2793 C310 POPCM  21     103.633  36.450  49.107  0.00  0.00      MEMB  
ATOM   2794 H10X POPCM  21     103.295  35.422  48.855  0.00  0.00      MEMB  
ATOM   2795 H10Y POPCM  21     104.618  36.377  48.598  0.00  0.00      MEMB  
ATOM   2796 C311 POPCM  21     102.753  37.515  48.509  0.00  0.00      MEMB  
ATOM   2797 H11X POPCM  21     102.998  38.529  48.891  0.00  0.00      MEMB  
ATOM   2798 H11Y POPCM  21     101.837  37.238  49.074  0.00  0.00      MEMB  
ATOM   2799 C312 POPCM  21     102.543  37.532  46.998  0.00  0.00      MEMB  
ATOM   2800 H12X POPCM  21     102.248  36.469  46.872  0.00  0.00      MEMB  
ATOM   2801 H12Y POPCM  21     103.574  37.643  46.597  0.00  0.00      MEMB  
ATOM   2802 C313 POPCM  21     101.484  38.496  46.472  0.00  0.00      MEMB  
ATOM   2803 H13X POPCM  21     100.688  38.370  47.237  0.00  0.00      MEMB  
ATOM   2804 H13Y POPCM  21     101.093  38.147  45.493  0.00  0.00      MEMB  
ATOM   2805 C314 POPCM  21     101.941  39.926  46.304  0.00  0.00      MEMB  
ATOM   2806 H14X POPCM  21     102.781  39.925  45.578  0.00  0.00      MEMB  
ATOM   2807 H14Y POPCM  21     102.270  40.342  47.281  0.00  0.00      MEMB  
ATOM   2808 C315 POPCM  21     100.938  40.932  45.743  0.00  0.00      MEMB  
ATOM   2809 H15X POPCM  21     100.507  40.649  44.759  0.00  0.00      MEMB  
ATOM   2810 H15Y POPCM  21     101.465  41.905  45.648  0.00  0.00      MEMB  
ATOM   2811 C316 POPCM  21      99.735  41.120  46.704  0.00  0.00      MEMB  
ATOM   2812 H16X POPCM  21      99.289  40.126  46.921  0.00  0.00      MEMB  
ATOM   2813 H16Y POPCM  21      98.957  41.726  46.193  0.00  0.00      MEMB  
ATOM   2814 H16Z POPCM  21      99.910  41.650  47.664  0.00  0.00      MEMB  
ATOM   2815  N   POPCM  22      75.848  76.713  56.734  0.00  0.00      MEMB  
ATOM   2816  C12 POPCM  22      74.897  77.763  56.026  0.00  0.00      MEMB  
ATOM   2817 H12A POPCM  22      75.599  78.456  55.586  0.00  0.00      MEMB  
ATOM   2818 H12B POPCM  22      74.269  78.296  56.723  0.00  0.00      MEMB  
ATOM   2819  C13 POPCM  22      76.892  77.366  57.518  0.00  0.00      MEMB  
ATOM   2820 H13A POPCM  22      77.492  78.022  56.905  0.00  0.00      MEMB  
ATOM   2821 H13B POPCM  22      76.399  77.978  58.259  0.00  0.00      MEMB  
ATOM   2822 H13C POPCM  22      77.455  76.649  58.097  0.00  0.00      MEMB  
ATOM   2823  C14 POPCM  22      75.107  75.780  57.520  0.00  0.00      MEMB  
ATOM   2824 H14A POPCM  22      75.679  75.183  58.215  0.00  0.00      MEMB  
ATOM   2825 H14B POPCM  22      74.393  76.209  58.207  0.00  0.00      MEMB  
ATOM   2826 H14C POPCM  22      74.681  75.031  56.868  0.00  0.00      MEMB  
ATOM   2827  C15 POPCM  22      76.622  76.016  55.609  0.00  0.00      MEMB  
ATOM   2828 H15A POPCM  22      75.984  75.727  54.788  0.00  0.00      MEMB  
ATOM   2829 H15B POPCM  22      77.238  75.247  56.053  0.00  0.00      MEMB  
ATOM   2830 H15C POPCM  22      77.329  76.761  55.274  0.00  0.00      MEMB  
ATOM   2831  C11 POPCM  22      73.970  77.247  54.870  0.00  0.00      MEMB  
ATOM   2832 H11A POPCM  22      74.552  76.979  53.963  0.00  0.00      MEMB  
ATOM   2833 H11B POPCM  22      73.354  78.103  54.518  0.00  0.00      MEMB  
ATOM   2834  P   POPCM  22      71.741  76.199  55.863  0.00  0.00      MEMB  
ATOM   2835  O13 POPCM  22      71.662  77.574  56.475  0.00  0.00      MEMB  
ATOM   2836  O14 POPCM  22      71.376  75.046  56.737  0.00  0.00      MEMB  
ATOM   2837  O12 POPCM  22      73.177  76.071  55.241  0.00  0.00      MEMB  
ATOM   2838  O11 POPCM  22      70.990  76.113  54.493  0.00  0.00      MEMB  
ATOM   2839  C1  POPCM  22      70.634  74.909  53.893  0.00  0.00      MEMB  
ATOM   2840  HA  POPCM  22      69.574  74.611  54.044  0.00  0.00      MEMB  
ATOM   2841  HB  POPCM  22      71.235  74.074  54.311  0.00  0.00      MEMB  
ATOM   2842  C2  POPCM  22      70.900  75.035  52.425  0.00  0.00      MEMB  
ATOM   2843  HS  POPCM  22      71.862  75.573  52.291  0.00  0.00      MEMB  
ATOM   2844  O21 POPCM  22      69.844  75.688  51.840  0.00  0.00      MEMB  
ATOM   2845  C21 POPCM  22      70.121  76.490  50.767  0.00  0.00      MEMB  
ATOM   2846  O22 POPCM  22      71.206  76.805  50.425  0.00  0.00      MEMB  
ATOM   2847  C22 POPCM  22      68.828  76.979  50.115  0.00  0.00      MEMB  
ATOM   2848  H2R POPCM  22      69.019  77.946  49.603  0.00  0.00      MEMB  
ATOM   2849  H2S POPCM  22      68.115  77.227  50.930  0.00  0.00      MEMB  
ATOM   2850  C3  POPCM  22      71.087  73.642  51.752  0.00  0.00      MEMB  
ATOM   2851  HX  POPCM  22      70.145  73.083  51.938  0.00  0.00      MEMB  
ATOM   2852  HY  POPCM  22      71.901  73.163  52.337  0.00  0.00      MEMB  
ATOM   2853  O31 POPCM  22      71.379  73.765  50.369  0.00  0.00      MEMB  
ATOM   2854  C31 POPCM  22      72.745  73.929  50.149  0.00  0.00      MEMB  
ATOM   2855  O32 POPCM  22      73.624  73.851  50.983  0.00  0.00      MEMB  
ATOM   2856  C32 POPCM  22      73.026  73.958  48.620  0.00  0.00      MEMB  
ATOM   2857  H2X POPCM  22      72.545  74.875  48.218  0.00  0.00      MEMB  
ATOM   2858  H2Y POPCM  22      72.611  73.079  48.082  0.00  0.00      MEMB  
ATOM   2859  C23 POPCM  22      68.171  75.907  49.200  0.00  0.00      MEMB  
ATOM   2860  H3R POPCM  22      67.206  76.380  48.917  0.00  0.00      MEMB  
ATOM   2861  H3S POPCM  22      67.934  74.974  49.755  0.00  0.00      MEMB  
ATOM   2862  C24 POPCM  22      68.976  75.437  47.905  0.00  0.00      MEMB  
ATOM   2863  H4R POPCM  22      69.895  74.958  48.307  0.00  0.00      MEMB  
ATOM   2864  H4S POPCM  22      69.234  76.364  47.348  0.00  0.00      MEMB  
ATOM   2865  C25 POPCM  22      68.276  74.426  46.971  0.00  0.00      MEMB  
ATOM   2866  H5R POPCM  22      67.365  74.907  46.556  0.00  0.00      MEMB  
ATOM   2867  H5S POPCM  22      67.907  73.610  47.630  0.00  0.00      MEMB  
ATOM   2868  C26 POPCM  22      69.128  74.045  45.745  0.00  0.00      MEMB  
ATOM   2869  H6R POPCM  22      69.308  72.954  45.643  0.00  0.00      MEMB  
ATOM   2870  H6S POPCM  22      70.044  74.661  45.617  0.00  0.00      MEMB  
ATOM   2871  C27 POPCM  22      68.401  74.545  44.478  0.00  0.00      MEMB  
ATOM   2872  H7R POPCM  22      68.431  75.650  44.373  0.00  0.00      MEMB  
ATOM   2873  H7S POPCM  22      67.343  74.233  44.606  0.00  0.00      MEMB  
ATOM   2874  C28 POPCM  22      68.907  74.151  43.031  0.00  0.00      MEMB  
ATOM   2875  H8R POPCM  22      69.961  74.491  43.120  0.00  0.00      MEMB  
ATOM   2876  H8S POPCM  22      68.319  74.747  42.301  0.00  0.00      MEMB  
ATOM   2877  C29 POPCM  22      68.811  72.630  42.773  0.00  0.00      MEMB  
ATOM   2878  H91 POPCM  22      69.227  71.997  43.571  0.00  0.00      MEMB  
ATOM   2879 C210 POPCM  22      68.237  72.053  41.754  0.00  0.00      MEMB  
ATOM   2880 H101 POPCM  22      68.123  70.959  41.787  0.00  0.00      MEMB  
ATOM   2881 C211 POPCM  22      67.634  72.631  40.524  0.00  0.00      MEMB  
ATOM   2882 H11R POPCM  22      67.708  73.738  40.468  0.00  0.00      MEMB  
ATOM   2883 H11S POPCM  22      66.554  72.405  40.658  0.00  0.00      MEMB  
ATOM   2884 C212 POPCM  22      68.096  72.032  39.138  0.00  0.00      MEMB  
ATOM   2885 H12R POPCM  22      67.316  72.292  38.391  0.00  0.00      MEMB  
ATOM   2886 H12S POPCM  22      68.238  70.930  39.137  0.00  0.00      MEMB  
ATOM   2887 C213 POPCM  22      69.428  72.577  38.730  0.00  0.00      MEMB  
ATOM   2888 H13R POPCM  22      70.275  72.352  39.413  0.00  0.00      MEMB  
ATOM   2889 H13S POPCM  22      69.392  73.686  38.784  0.00  0.00      MEMB  
ATOM   2890 C214 POPCM  22      69.757  72.008  37.317  0.00  0.00      MEMB  
ATOM   2891 H14R POPCM  22      69.068  71.154  37.144  0.00  0.00      MEMB  
ATOM   2892 H14S POPCM  22      70.761  71.533  37.329  0.00  0.00      MEMB  
ATOM   2893 C215 POPCM  22      69.994  72.937  36.219  0.00  0.00      MEMB  
ATOM   2894 H15R POPCM  22      70.191  72.403  35.265  0.00  0.00      MEMB  
ATOM   2895 H15S POPCM  22      70.944  73.458  36.463  0.00  0.00      MEMB  
ATOM   2896 C216 POPCM  22      68.890  73.954  36.012  0.00  0.00      MEMB  
ATOM   2897 H16R POPCM  22      68.709  74.658  36.852  0.00  0.00      MEMB  
ATOM   2898 H16S POPCM  22      67.970  73.334  36.076  0.00  0.00      MEMB  
ATOM   2899 C217 POPCM  22      68.761  74.693  34.634  0.00  0.00      MEMB  
ATOM   2900 H17R POPCM  22      67.841  75.315  34.598  0.00  0.00      MEMB  
ATOM   2901 H17S POPCM  22      68.530  74.016  33.783  0.00  0.00      MEMB  
ATOM   2902 C218 POPCM  22      69.883  75.575  34.156  0.00  0.00      MEMB  
ATOM   2903 H18R POPCM  22      70.662  74.941  33.682  0.00  0.00      MEMB  
ATOM   2904 H18S POPCM  22      70.368  76.186  34.947  0.00  0.00      MEMB  
ATOM   2905 H18T POPCM  22      69.445  76.296  33.433  0.00  0.00      MEMB  
ATOM   2906  C33 POPCM  22      74.514  73.966  48.176  0.00  0.00      MEMB  
ATOM   2907  H3X POPCM  22      75.044  73.355  48.938  0.00  0.00      MEMB  
ATOM   2908  H3Y POPCM  22      74.998  74.960  48.292  0.00  0.00      MEMB  
ATOM   2909  C34 POPCM  22      74.774  73.354  46.761  0.00  0.00      MEMB  
ATOM   2910  H4X POPCM  22      74.536  72.283  46.938  0.00  0.00      MEMB  
ATOM   2911  H4Y POPCM  22      75.884  73.377  46.728  0.00  0.00      MEMB  
ATOM   2912  C35 POPCM  22      74.147  74.035  45.578  0.00  0.00      MEMB  
ATOM   2913  H5X POPCM  22      74.758  74.962  45.528  0.00  0.00      MEMB  
ATOM   2914  H5Y POPCM  22      73.062  74.222  45.733  0.00  0.00      MEMB  
ATOM   2915  C36 POPCM  22      74.216  73.223  44.337  0.00  0.00      MEMB  
ATOM   2916  H6X POPCM  22      73.741  72.256  44.608  0.00  0.00      MEMB  
ATOM   2917  H6Y POPCM  22      75.288  73.029  44.117  0.00  0.00      MEMB  
ATOM   2918  C37 POPCM  22      73.592  73.778  43.110  0.00  0.00      MEMB  
ATOM   2919  H7X POPCM  22      74.223  74.600  42.710  0.00  0.00      MEMB  
ATOM   2920  H7Y POPCM  22      72.589  74.153  43.407  0.00  0.00      MEMB  
ATOM   2921  C38 POPCM  22      73.525  72.817  41.902  0.00  0.00      MEMB  
ATOM   2922  H8X POPCM  22      73.032  71.868  42.204  0.00  0.00      MEMB  
ATOM   2923  H8Y POPCM  22      74.601  72.546  41.845  0.00  0.00      MEMB  
ATOM   2924  C39 POPCM  22      72.838  73.462  40.688  0.00  0.00      MEMB  
ATOM   2925  H9X POPCM  22      71.787  73.757  40.894  0.00  0.00      MEMB  
ATOM   2926  H9Y POPCM  22      72.776  72.607  39.982  0.00  0.00      MEMB  
ATOM   2927 C310 POPCM  22      73.459  74.686  40.020  0.00  0.00      MEMB  
ATOM   2928 H10X POPCM  22      74.560  74.540  40.023  0.00  0.00      MEMB  
ATOM   2929 H10Y POPCM  22      73.360  75.581  40.672  0.00  0.00      MEMB  
ATOM   2930 C311 POPCM  22      72.935  74.792  38.516  0.00  0.00      MEMB  
ATOM   2931 H11X POPCM  22      71.829  74.818  38.618  0.00  0.00      MEMB  
ATOM   2932 H11Y POPCM  22      73.188  73.814  38.054  0.00  0.00      MEMB  
ATOM   2933 C312 POPCM  22      73.534  75.995  37.773  0.00  0.00      MEMB  
ATOM   2934 H12X POPCM  22      74.623  76.059  37.988  0.00  0.00      MEMB  
ATOM   2935 H12Y POPCM  22      73.016  76.913  38.123  0.00  0.00      MEMB  
ATOM   2936 C313 POPCM  22      73.283  75.768  36.269  0.00  0.00      MEMB  
ATOM   2937 H13X POPCM  22      73.072  76.727  35.749  0.00  0.00      MEMB  
ATOM   2938 H13Y POPCM  22      72.386  75.133  36.108  0.00  0.00      MEMB  
ATOM   2939 C314 POPCM  22      74.512  75.242  35.553  0.00  0.00      MEMB  
ATOM   2940 H14X POPCM  22      74.929  74.293  35.952  0.00  0.00      MEMB  
ATOM   2941 H14Y POPCM  22      75.421  75.879  35.501  0.00  0.00      MEMB  
ATOM   2942 C315 POPCM  22      74.163  74.773  34.064  0.00  0.00      MEMB  
ATOM   2943 H15X POPCM  22      75.055  74.881  33.411  0.00  0.00      MEMB  
ATOM   2944 H15Y POPCM  22      73.402  75.470  33.652  0.00  0.00      MEMB  
ATOM   2945 C316 POPCM  22      73.574  73.356  33.954  0.00  0.00      MEMB  
ATOM   2946 H16X POPCM  22      74.235  72.629  34.472  0.00  0.00      MEMB  
ATOM   2947 H16Y POPCM  22      73.468  73.073  32.885  0.00  0.00      MEMB  
ATOM   2948 H16Z POPCM  22      72.519  73.305  34.298  0.00  0.00      MEMB  
ATOM   2949  N   POPCM  23      78.411 112.969  56.285  0.00  0.00      MEMB  
ATOM   2950  C12 POPCM  23      77.358 112.916  55.237  0.00  0.00      MEMB  
ATOM   2951 H12A POPCM  23      77.727 113.444  54.370  0.00  0.00      MEMB  
ATOM   2952 H12B POPCM  23      76.469 113.464  55.512  0.00  0.00      MEMB  
ATOM   2953  C13 POPCM  23      78.748 114.479  56.339  0.00  0.00      MEMB  
ATOM   2954 H13A POPCM  23      79.316 114.701  57.230  0.00  0.00      MEMB  
ATOM   2955 H13B POPCM  23      79.382 114.692  55.491  0.00  0.00      MEMB  
ATOM   2956 H13C POPCM  23      77.827 115.028  56.205  0.00  0.00      MEMB  
ATOM   2957  C14 POPCM  23      77.760 112.568  57.586  0.00  0.00      MEMB  
ATOM   2958 H14A POPCM  23      77.421 111.543  57.578  0.00  0.00      MEMB  
ATOM   2959 H14B POPCM  23      78.404 112.711  58.441  0.00  0.00      MEMB  
ATOM   2960 H14C POPCM  23      76.826 113.088  57.741  0.00  0.00      MEMB  
ATOM   2961  C15 POPCM  23      79.596 112.153  56.118  0.00  0.00      MEMB  
ATOM   2962 H15A POPCM  23      79.223 111.142  56.191  0.00  0.00      MEMB  
ATOM   2963 H15B POPCM  23      80.345 112.345  56.872  0.00  0.00      MEMB  
ATOM   2964 H15C POPCM  23      80.151 112.195  55.193  0.00  0.00      MEMB  
ATOM   2965  C11 POPCM  23      77.165 111.483  54.780  0.00  0.00      MEMB  
ATOM   2966 H11A POPCM  23      78.128 110.958  54.602  0.00  0.00      MEMB  
ATOM   2967 H11B POPCM  23      76.608 111.584  53.824  0.00  0.00      MEMB  
ATOM   2968  P   POPCM  23      76.532 109.271  56.001  0.00  0.00      MEMB  
ATOM   2969  O13 POPCM  23      75.241 108.786  56.542  0.00  0.00      MEMB  
ATOM   2970  O14 POPCM  23      77.772 108.913  56.701  0.00  0.00      MEMB  
ATOM   2971  O12 POPCM  23      76.402 110.832  55.824  0.00  0.00      MEMB  
ATOM   2972  O11 POPCM  23      76.672 108.654  54.572  0.00  0.00      MEMB  
ATOM   2973  C1  POPCM  23      75.392 108.438  53.932  0.00  0.00      MEMB  
ATOM   2974  HA  POPCM  23      74.896 109.414  53.739  0.00  0.00      MEMB  
ATOM   2975  HB  POPCM  23      74.633 107.792  54.425  0.00  0.00      MEMB  
ATOM   2976  C2  POPCM  23      75.639 107.945  52.506  0.00  0.00      MEMB  
ATOM   2977  HS  POPCM  23      75.801 106.853  52.622  0.00  0.00      MEMB  
ATOM   2978  O21 POPCM  23      76.765 108.689  51.914  0.00  0.00      MEMB  
ATOM   2979  C21 POPCM  23      77.401 107.913  51.072  0.00  0.00      MEMB  
ATOM   2980  O22 POPCM  23      77.296 106.711  50.975  0.00  0.00      MEMB  
ATOM   2981  C22 POPCM  23      78.334 108.700  50.120  0.00  0.00      MEMB  
ATOM   2982  H2R POPCM  23      79.353 108.354  50.397  0.00  0.00      MEMB  
ATOM   2983  H2S POPCM  23      78.111 109.767  50.333  0.00  0.00      MEMB  
ATOM   2984  C3  POPCM  23      74.460 108.163  51.616  0.00  0.00      MEMB  
ATOM   2985  HX  POPCM  23      74.367 109.270  51.620  0.00  0.00      MEMB  
ATOM   2986  HY  POPCM  23      73.533 107.807  52.114  0.00  0.00      MEMB  
ATOM   2987  O31 POPCM  23      74.541 107.541  50.354  0.00  0.00      MEMB  
ATOM   2988  C31 POPCM  23      74.143 106.277  50.372  0.00  0.00      MEMB  
ATOM   2989  O32 POPCM  23      73.767 105.597  51.290  0.00  0.00      MEMB  
ATOM   2990  C32 POPCM  23      74.386 105.723  49.004  0.00  0.00      MEMB  
ATOM   2991  H2X POPCM  23      74.213 104.630  49.101  0.00  0.00      MEMB  
ATOM   2992  H2Y POPCM  23      75.454 105.832  48.719  0.00  0.00      MEMB  
ATOM   2993  C23 POPCM  23      78.214 108.195  48.669  0.00  0.00      MEMB  
ATOM   2994  H3R POPCM  23      78.309 107.093  48.566  0.00  0.00      MEMB  
ATOM   2995  H3S POPCM  23      79.098 108.573  48.112  0.00  0.00      MEMB  
ATOM   2996  C24 POPCM  23      77.035 108.777  47.833  0.00  0.00      MEMB  
ATOM   2997  H4R POPCM  23      77.093 109.873  47.658  0.00  0.00      MEMB  
ATOM   2998  H4S POPCM  23      76.175 108.567  48.503  0.00  0.00      MEMB  
ATOM   2999  C25 POPCM  23      76.861 108.151  46.421  0.00  0.00      MEMB  
ATOM   3000  H5R POPCM  23      75.839 108.434  46.090  0.00  0.00      MEMB  
ATOM   3001  H5S POPCM  23      76.900 107.044  46.500  0.00  0.00      MEMB  
ATOM   3002  C26 POPCM  23      77.993 108.504  45.465  0.00  0.00      MEMB  
ATOM   3003  H6R POPCM  23      78.888 107.904  45.738  0.00  0.00      MEMB  
ATOM   3004  H6S POPCM  23      78.201 109.587  45.596  0.00  0.00      MEMB  
ATOM   3005  C27 POPCM  23      77.696 108.107  43.992  0.00  0.00      MEMB  
ATOM   3006  H7R POPCM  23      77.300 107.074  44.093  0.00  0.00      MEMB  
ATOM   3007  H7S POPCM  23      78.658 108.183  43.442  0.00  0.00      MEMB  
ATOM   3008  C28 POPCM  23      76.754 108.946  43.123  0.00  0.00      MEMB  
ATOM   3009  H8R POPCM  23      75.734 109.000  43.559  0.00  0.00      MEMB  
ATOM   3010  H8S POPCM  23      76.519 108.483  42.141  0.00  0.00      MEMB  
ATOM   3011  C29 POPCM  23      77.379 110.317  42.871  0.00  0.00      MEMB  
ATOM   3012  H91 POPCM  23      78.228 110.610  43.506  0.00  0.00      MEMB  
ATOM   3013 C210 POPCM  23      77.035 111.102  41.801  0.00  0.00      MEMB  
ATOM   3014 H101 POPCM  23      77.469 112.109  41.720  0.00  0.00      MEMB  
ATOM   3015 C211 POPCM  23      76.026 110.793  40.742  0.00  0.00      MEMB  
ATOM   3016 H11R POPCM  23      75.081 110.339  41.112  0.00  0.00      MEMB  
ATOM   3017 H11S POPCM  23      76.425 110.130  39.945  0.00  0.00      MEMB  
ATOM   3018 C212 POPCM  23      75.526 112.014  39.843  0.00  0.00      MEMB  
ATOM   3019 H12R POPCM  23      74.772 112.569  40.443  0.00  0.00      MEMB  
ATOM   3020 H12S POPCM  23      74.968 111.476  39.047  0.00  0.00      MEMB  
ATOM   3021 C213 POPCM  23      76.570 112.958  39.164  0.00  0.00      MEMB  
ATOM   3022 H13R POPCM  23      76.884 112.696  38.131  0.00  0.00      MEMB  
ATOM   3023 H13S POPCM  23      77.490 113.037  39.781  0.00  0.00      MEMB  
ATOM   3024 C214 POPCM  23      75.980 114.354  39.008  0.00  0.00      MEMB  
ATOM   3025 H14R POPCM  23      75.942 114.752  40.045  0.00  0.00      MEMB  
ATOM   3026 H14S POPCM  23      74.915 114.186  38.741  0.00  0.00      MEMB  
ATOM   3027 C215 POPCM  23      76.598 115.193  37.867  0.00  0.00      MEMB  
ATOM   3028 H15R POPCM  23      76.585 114.698  36.872  0.00  0.00      MEMB  
ATOM   3029 H15S POPCM  23      77.613 115.441  38.244  0.00  0.00      MEMB  
ATOM   3030 C216 POPCM  23      75.896 116.589  37.720  0.00  0.00      MEMB  
ATOM   3031 H16R POPCM  23      76.615 117.435  37.754  0.00  0.00      MEMB  
ATOM   3032 H16S POPCM  23      75.280 116.615  38.645  0.00  0.00      MEMB  
ATOM   3033 C217 POPCM  23      74.963 116.723  36.550  0.00  0.00      MEMB  
ATOM   3034 H17R POPCM  23      74.416 115.760  36.462  0.00  0.00      MEMB  
ATOM   3035 H17S POPCM  23      75.517 117.016  35.632  0.00  0.00      MEMB  
ATOM   3036 C218 POPCM  23      73.864 117.771  36.686  0.00  0.00      MEMB  
ATOM   3037 H18R POPCM  23      74.223 118.822  36.692  0.00  0.00      MEMB  
ATOM   3038 H18S POPCM  23      73.168 117.636  37.541  0.00  0.00      MEMB  
ATOM   3039 H18T POPCM  23      73.104 117.720  35.877  0.00  0.00      MEMB  
ATOM   3040  C33 POPCM  23      73.585 106.374  47.873  0.00  0.00      MEMB  
ATOM   3041  H3X POPCM  23      73.658 107.478  47.970  0.00  0.00      MEMB  
ATOM   3042  H3Y POPCM  23      72.528 106.152  48.134  0.00  0.00      MEMB  
ATOM   3043  C34 POPCM  23      73.811 105.814  46.486  0.00  0.00      MEMB  
ATOM   3044  H4X POPCM  23      73.923 104.761  46.822  0.00  0.00      MEMB  
ATOM   3045  H4Y POPCM  23      74.817 106.064  46.086  0.00  0.00      MEMB  
ATOM   3046  C35 POPCM  23      72.743 106.082  45.495  0.00  0.00      MEMB  
ATOM   3047  H5X POPCM  23      72.531 107.172  45.510  0.00  0.00      MEMB  
ATOM   3048  H5Y POPCM  23      71.817 105.580  45.851  0.00  0.00      MEMB  
ATOM   3049  C36 POPCM  23      72.773 105.585  44.015  0.00  0.00      MEMB  
ATOM   3050  H6X POPCM  23      71.775 105.754  43.557  0.00  0.00      MEMB  
ATOM   3051  H6Y POPCM  23      72.939 104.489  44.086  0.00  0.00      MEMB  
ATOM   3052  C37 POPCM  23      73.866 106.253  43.156  0.00  0.00      MEMB  
ATOM   3053  H7X POPCM  23      74.586 105.465  42.847  0.00  0.00      MEMB  
ATOM   3054  H7Y POPCM  23      74.427 106.983  43.777  0.00  0.00      MEMB  
ATOM   3055  C38 POPCM  23      73.271 106.951  41.859  0.00  0.00      MEMB  
ATOM   3056  H8X POPCM  23      72.789 107.926  42.089  0.00  0.00      MEMB  
ATOM   3057  H8Y POPCM  23      72.501 106.270  41.438  0.00  0.00      MEMB  
ATOM   3058  C39 POPCM  23      74.275 107.161  40.772  0.00  0.00      MEMB  
ATOM   3059  H9X POPCM  23      75.173 106.511  40.842  0.00  0.00      MEMB  
ATOM   3060  H9Y POPCM  23      74.698 108.186  40.843  0.00  0.00      MEMB  
ATOM   3061 C310 POPCM  23      73.554 106.910  39.396  0.00  0.00      MEMB  
ATOM   3062 H10X POPCM  23      72.706 107.620  39.290  0.00  0.00      MEMB  
ATOM   3063 H10Y POPCM  23      73.253 105.841  39.417  0.00  0.00      MEMB  
ATOM   3064 C311 POPCM  23      74.458 107.121  38.089  0.00  0.00      MEMB  
ATOM   3065 H11X POPCM  23      74.087 106.708  37.126  0.00  0.00      MEMB  
ATOM   3066 H11Y POPCM  23      75.444 106.611  38.111  0.00  0.00      MEMB  
ATOM   3067 C312 POPCM  23      74.776 108.614  37.780  0.00  0.00      MEMB  
ATOM   3068 H12X POPCM  23      74.736 109.209  38.717  0.00  0.00      MEMB  
ATOM   3069 H12Y POPCM  23      73.910 108.972  37.184  0.00  0.00      MEMB  
ATOM   3070 C313 POPCM  23      76.162 108.851  37.076  0.00  0.00      MEMB  
ATOM   3071 H13X POPCM  23      77.029 108.530  37.693  0.00  0.00      MEMB  
ATOM   3072 H13Y POPCM  23      76.192 109.958  36.996  0.00  0.00      MEMB  
ATOM   3073 C314 POPCM  23      76.342 108.116  35.683  0.00  0.00      MEMB  
ATOM   3074 H14X POPCM  23      76.274 108.971  34.977  0.00  0.00      MEMB  
ATOM   3075 H14Y POPCM  23      75.482 107.450  35.453  0.00  0.00      MEMB  
ATOM   3076 C315 POPCM  23      77.626 107.223  35.509  0.00  0.00      MEMB  
ATOM   3077 H15X POPCM  23      77.773 106.434  36.277  0.00  0.00      MEMB  
ATOM   3078 H15Y POPCM  23      78.488 107.908  35.662  0.00  0.00      MEMB  
ATOM   3079 C316 POPCM  23      77.634 106.605  34.061  0.00  0.00      MEMB  
ATOM   3080 H16X POPCM  23      77.619 107.312  33.205  0.00  0.00      MEMB  
ATOM   3081 H16Y POPCM  23      76.654 106.091  33.960  0.00  0.00      MEMB  
ATOM   3082 H16Z POPCM  23      78.432 105.833  34.011  0.00  0.00      MEMB  
ATOM   3083  N   POPCM  24      64.911  93.019  54.856  0.00  0.00      MEMB  
ATOM   3084  C12 POPCM  24      64.520  92.365  53.543  0.00  0.00      MEMB  
ATOM   3085 H12A POPCM  24      63.908  93.024  52.945  0.00  0.00      MEMB  
ATOM   3086 H12B POPCM  24      63.946  91.491  53.813  0.00  0.00      MEMB  
ATOM   3087  C13 POPCM  24      63.772  93.222  55.725  0.00  0.00      MEMB  
ATOM   3088 H13A POPCM  24      63.430  92.282  56.133  0.00  0.00      MEMB  
ATOM   3089 H13B POPCM  24      64.020  93.916  56.515  0.00  0.00      MEMB  
ATOM   3090 H13C POPCM  24      62.996  93.811  55.260  0.00  0.00      MEMB  
ATOM   3091  C14 POPCM  24      65.888  92.216  55.664  0.00  0.00      MEMB  
ATOM   3092 H14A POPCM  24      66.393  92.743  56.460  0.00  0.00      MEMB  
ATOM   3093 H14B POPCM  24      65.323  91.357  55.997  0.00  0.00      MEMB  
ATOM   3094 H14C POPCM  24      66.575  91.926  54.882  0.00  0.00      MEMB  
ATOM   3095  C15 POPCM  24      65.490  94.355  54.518  0.00  0.00      MEMB  
ATOM   3096 H15A POPCM  24      64.711  94.977  54.104  0.00  0.00      MEMB  
ATOM   3097 H15B POPCM  24      66.323  94.210  53.847  0.00  0.00      MEMB  
ATOM   3098 H15C POPCM  24      65.941  94.874  55.351  0.00  0.00      MEMB  
ATOM   3099  C11 POPCM  24      65.608  91.876  52.639  0.00  0.00      MEMB  
ATOM   3100 H11A POPCM  24      66.381  92.589  52.280  0.00  0.00      MEMB  
ATOM   3101 H11B POPCM  24      65.096  91.612  51.689  0.00  0.00      MEMB  
ATOM   3102  P   POPCM  24      65.627  89.300  53.207  0.00  0.00      MEMB  
ATOM   3103  O13 POPCM  24      64.798  89.090  54.416  0.00  0.00      MEMB  
ATOM   3104  O14 POPCM  24      66.686  88.378  52.985  0.00  0.00      MEMB  
ATOM   3105  O12 POPCM  24      66.192  90.737  53.281  0.00  0.00      MEMB  
ATOM   3106  O11 POPCM  24      64.704  89.333  51.954  0.00  0.00      MEMB  
ATOM   3107  C1  POPCM  24      64.916  88.543  50.766  0.00  0.00      MEMB  
ATOM   3108  HA  POPCM  24      64.080  88.724  50.058  0.00  0.00      MEMB  
ATOM   3109  HB  POPCM  24      64.892  87.441  50.908  0.00  0.00      MEMB  
ATOM   3110  C2  POPCM  24      66.244  88.839  50.017  0.00  0.00      MEMB  
ATOM   3111  HS  POPCM  24      67.191  88.553  50.523  0.00  0.00      MEMB  
ATOM   3112  O21 POPCM  24      66.117  90.276  49.542  0.00  0.00      MEMB  
ATOM   3113  C21 POPCM  24      67.294  90.828  49.495  0.00  0.00      MEMB  
ATOM   3114  O22 POPCM  24      68.394  90.330  49.767  0.00  0.00      MEMB  
ATOM   3115  C22 POPCM  24      67.175  92.320  49.060  0.00  0.00      MEMB  
ATOM   3116  H2R POPCM  24      67.129  92.924  49.991  0.00  0.00      MEMB  
ATOM   3117  H2S POPCM  24      66.209  92.516  48.547  0.00  0.00      MEMB  
ATOM   3118  C3  POPCM  24      66.284  87.917  48.645  0.00  0.00      MEMB  
ATOM   3119  HX  POPCM  24      65.438  88.002  47.930  0.00  0.00      MEMB  
ATOM   3120  HY  POPCM  24      66.285  86.877  49.037  0.00  0.00      MEMB  
ATOM   3121  O31 POPCM  24      67.487  88.205  47.925  0.00  0.00      MEMB  
ATOM   3122  C31 POPCM  24      68.561  87.641  48.383  0.00  0.00      MEMB  
ATOM   3123  O32 POPCM  24      68.646  86.864  49.326  0.00  0.00      MEMB  
ATOM   3124  C32 POPCM  24      69.687  87.917  47.353  0.00  0.00      MEMB  
ATOM   3125  H2X POPCM  24      70.064  88.896  47.720  0.00  0.00      MEMB  
ATOM   3126  H2Y POPCM  24      69.247  87.948  46.333  0.00  0.00      MEMB  
ATOM   3127  C23 POPCM  24      68.402  92.821  48.202  0.00  0.00      MEMB  
ATOM   3128  H3R POPCM  24      69.328  92.914  48.808  0.00  0.00      MEMB  
ATOM   3129  H3S POPCM  24      68.144  93.868  47.934  0.00  0.00      MEMB  
ATOM   3130  C24 POPCM  24      68.673  92.065  46.992  0.00  0.00      MEMB  
ATOM   3131  H4R POPCM  24      69.157  91.072  47.108  0.00  0.00      MEMB  
ATOM   3132  H4S POPCM  24      69.272  92.769  46.376  0.00  0.00      MEMB  
ATOM   3133  C25 POPCM  24      67.334  91.783  46.252  0.00  0.00      MEMB  
ATOM   3134  H5R POPCM  24      66.741  92.711  46.402  0.00  0.00      MEMB  
ATOM   3135  H5S POPCM  24      66.799  90.917  46.696  0.00  0.00      MEMB  
ATOM   3136  C26 POPCM  24      67.463  91.499  44.738  0.00  0.00      MEMB  
ATOM   3137  H6R POPCM  24      67.791  92.440  44.247  0.00  0.00      MEMB  
ATOM   3138  H6S POPCM  24      66.440  91.370  44.326  0.00  0.00      MEMB  
ATOM   3139  C27 POPCM  24      68.313  90.363  44.254  0.00  0.00      MEMB  
ATOM   3140  H7R POPCM  24      68.079  89.520  44.939  0.00  0.00      MEMB  
ATOM   3141  H7S POPCM  24      69.354  90.727  44.387  0.00  0.00      MEMB  
ATOM   3142  C28 POPCM  24      68.149  90.056  42.766  0.00  0.00      MEMB  
ATOM   3143  H8R POPCM  24      68.407  90.926  42.125  0.00  0.00      MEMB  
ATOM   3144  H8S POPCM  24      67.070  89.839  42.617  0.00  0.00      MEMB  
ATOM   3145  C29 POPCM  24      68.879  88.845  42.306  0.00  0.00      MEMB  
ATOM   3146  H91 POPCM  24      69.084  88.047  43.036  0.00  0.00      MEMB  
ATOM   3147 C210 POPCM  24      69.347  88.647  41.022  0.00  0.00      MEMB  
ATOM   3148 H101 POPCM  24      69.759  87.670  40.729  0.00  0.00      MEMB  
ATOM   3149 C211 POPCM  24      69.035  89.544  39.855  0.00  0.00      MEMB  
ATOM   3150 H11R POPCM  24      68.220  90.285  39.995  0.00  0.00      MEMB  
ATOM   3151 H11S POPCM  24      68.725  88.849  39.045  0.00  0.00      MEMB  
ATOM   3152 C212 POPCM  24      70.315  90.389  39.593  0.00  0.00      MEMB  
ATOM   3153 H12R POPCM  24      71.181  89.701  39.482  0.00  0.00      MEMB  
ATOM   3154 H12S POPCM  24      70.610  90.877  40.547  0.00  0.00      MEMB  
ATOM   3155 C213 POPCM  24      70.232  91.338  38.421  0.00  0.00      MEMB  
ATOM   3156 H13R POPCM  24      69.506  92.145  38.657  0.00  0.00      MEMB  
ATOM   3157 H13S POPCM  24      69.815  90.786  37.552  0.00  0.00      MEMB  
ATOM   3158 C214 POPCM  24      71.636  91.807  38.107  0.00  0.00      MEMB  
ATOM   3159 H14R POPCM  24      72.198  90.860  37.960  0.00  0.00      MEMB  
ATOM   3160 H14S POPCM  24      72.117  92.369  38.936  0.00  0.00      MEMB  
ATOM   3161 C215 POPCM  24      71.854  92.744  36.918  0.00  0.00      MEMB  
ATOM   3162 H15R POPCM  24      72.898  93.085  37.085  0.00  0.00      MEMB  
ATOM   3163 H15S POPCM  24      71.116  93.551  37.115  0.00  0.00      MEMB  
ATOM   3164 C216 POPCM  24      71.610  91.985  35.571  0.00  0.00      MEMB  
ATOM   3165 H16R POPCM  24      70.824  91.217  35.732  0.00  0.00      MEMB  
ATOM   3166 H16S POPCM  24      72.531  91.449  35.257  0.00  0.00      MEMB  
ATOM   3167 C217 POPCM  24      71.204  92.977  34.559  0.00  0.00      MEMB  
ATOM   3168 H17R POPCM  24      72.084  93.653  34.493  0.00  0.00      MEMB  
ATOM   3169 H17S POPCM  24      70.281  93.480  34.919  0.00  0.00      MEMB  
ATOM   3170 C218 POPCM  24      70.778  92.377  33.249  0.00  0.00      MEMB  
ATOM   3171 H18R POPCM  24      70.542  93.262  32.619  0.00  0.00      MEMB  
ATOM   3172 H18S POPCM  24      69.865  91.760  33.391  0.00  0.00      MEMB  
ATOM   3173 H18T POPCM  24      71.614  91.758  32.859  0.00  0.00      MEMB  
ATOM   3174  C33 POPCM  24      70.868  87.014  47.288  0.00  0.00      MEMB  
ATOM   3175  H3X POPCM  24      71.171  86.844  48.344  0.00  0.00      MEMB  
ATOM   3176  H3Y POPCM  24      71.629  87.463  46.614  0.00  0.00      MEMB  
ATOM   3177  C34 POPCM  24      70.589  85.715  46.697  0.00  0.00      MEMB  
ATOM   3178  H4X POPCM  24      70.100  85.109  47.489  0.00  0.00      MEMB  
ATOM   3179  H4Y POPCM  24      71.466  85.064  46.495  0.00  0.00      MEMB  
ATOM   3180  C35 POPCM  24      69.724  85.721  45.385  0.00  0.00      MEMB  
ATOM   3181  H5X POPCM  24      70.045  86.449  44.610  0.00  0.00      MEMB  
ATOM   3182  H5Y POPCM  24      68.714  86.136  45.589  0.00  0.00      MEMB  
ATOM   3183  C36 POPCM  24      69.460  84.287  44.826  0.00  0.00      MEMB  
ATOM   3184  H6X POPCM  24      68.722  84.458  44.013  0.00  0.00      MEMB  
ATOM   3185  H6Y POPCM  24      68.983  83.756  45.677  0.00  0.00      MEMB  
ATOM   3186  C37 POPCM  24      70.743  83.662  44.284  0.00  0.00      MEMB  
ATOM   3187  H7X POPCM  24      71.466  83.474  45.106  0.00  0.00      MEMB  
ATOM   3188  H7Y POPCM  24      71.135  84.440  43.595  0.00  0.00      MEMB  
ATOM   3189  C38 POPCM  24      70.368  82.352  43.624  0.00  0.00      MEMB  
ATOM   3190  H8X POPCM  24      69.354  82.018  43.931  0.00  0.00      MEMB  
ATOM   3191  H8Y POPCM  24      71.189  81.634  43.837  0.00  0.00      MEMB  
ATOM   3192  C39 POPCM  24      70.220  82.526  42.144  0.00  0.00      MEMB  
ATOM   3193  H9X POPCM  24      69.549  83.402  42.019  0.00  0.00      MEMB  
ATOM   3194  H9Y POPCM  24      69.680  81.595  41.866  0.00  0.00      MEMB  
ATOM   3195 C310 POPCM  24      71.587  82.741  41.493  0.00  0.00      MEMB  
ATOM   3196 H10X POPCM  24      72.204  81.827  41.622  0.00  0.00      MEMB  
ATOM   3197 H10Y POPCM  24      72.105  83.587  41.995  0.00  0.00      MEMB  
ATOM   3198 C311 POPCM  24      71.535  82.847  39.928  0.00  0.00      MEMB  
ATOM   3199 H11X POPCM  24      72.361  83.542  39.665  0.00  0.00      MEMB  
ATOM   3200 H11Y POPCM  24      70.502  83.096  39.603  0.00  0.00      MEMB  
ATOM   3201 C312 POPCM  24      71.968  81.465  39.334  0.00  0.00      MEMB  
ATOM   3202 H12X POPCM  24      71.156  80.726  39.501  0.00  0.00      MEMB  
ATOM   3203 H12Y POPCM  24      72.959  81.219  39.771  0.00  0.00      MEMB  
ATOM   3204 C313 POPCM  24      72.319  81.669  37.889  0.00  0.00      MEMB  
ATOM   3205 H13X POPCM  24      73.212  82.329  37.840  0.00  0.00      MEMB  
ATOM   3206 H13Y POPCM  24      71.558  82.143  37.233  0.00  0.00      MEMB  
ATOM   3207 C314 POPCM  24      72.704  80.333  37.141  0.00  0.00      MEMB  
ATOM   3208 H14X POPCM  24      71.854  79.618  37.158  0.00  0.00      MEMB  
ATOM   3209 H14Y POPCM  24      73.535  79.941  37.767  0.00  0.00      MEMB  
ATOM   3210 C315 POPCM  24      73.108  80.531  35.673  0.00  0.00      MEMB  
ATOM   3211 H15X POPCM  24      73.874  79.783  35.378  0.00  0.00      MEMB  
ATOM   3212 H15Y POPCM  24      73.622  81.515  35.611  0.00  0.00      MEMB  
ATOM   3213 C316 POPCM  24      71.825  80.535  34.765  0.00  0.00      MEMB  
ATOM   3214 H16X POPCM  24      71.320  79.588  35.054  0.00  0.00      MEMB  
ATOM   3215 H16Y POPCM  24      72.063  80.618  33.683  0.00  0.00      MEMB  
ATOM   3216 H16Z POPCM  24      71.302  81.452  35.111  0.00  0.00      MEMB  
ATOM   3217  N   POPCM  25      53.130  72.542  58.295  0.00  0.00      MEMB  
ATOM   3218  C12 POPCM  25      52.359  72.032  57.121  0.00  0.00      MEMB  
ATOM   3219 H12A POPCM  25      51.370  72.435  57.283  0.00  0.00      MEMB  
ATOM   3220 H12B POPCM  25      52.204  70.963  57.139  0.00  0.00      MEMB  
ATOM   3221  C13 POPCM  25      52.306  72.138  59.542  0.00  0.00      MEMB  
ATOM   3222 H13A POPCM  25      52.017  71.110  59.385  0.00  0.00      MEMB  
ATOM   3223 H13B POPCM  25      52.894  72.340  60.426  0.00  0.00      MEMB  
ATOM   3224 H13C POPCM  25      51.315  72.561  59.618  0.00  0.00      MEMB  
ATOM   3225  C14 POPCM  25      54.435  71.796  58.354  0.00  0.00      MEMB  
ATOM   3226 H14A POPCM  25      54.338  70.786  58.724  0.00  0.00      MEMB  
ATOM   3227 H14B POPCM  25      54.909  71.907  57.390  0.00  0.00      MEMB  
ATOM   3228 H14C POPCM  25      55.034  72.308  59.093  0.00  0.00      MEMB  
ATOM   3229  C15 POPCM  25      53.249  73.974  58.078  0.00  0.00      MEMB  
ATOM   3230 H15A POPCM  25      53.823  74.253  57.207  0.00  0.00      MEMB  
ATOM   3231 H15B POPCM  25      53.785  74.402  58.912  0.00  0.00      MEMB  
ATOM   3232 H15C POPCM  25      52.314  74.514  58.064  0.00  0.00      MEMB  
ATOM   3233  C11 POPCM  25      52.912  72.233  55.611  0.00  0.00      MEMB  
ATOM   3234 H11A POPCM  25      52.877  73.325  55.407  0.00  0.00      MEMB  
ATOM   3235 H11B POPCM  25      52.252  71.758  54.854  0.00  0.00      MEMB  
ATOM   3236  P   POPCM  25      54.513  70.247  55.199  0.00  0.00      MEMB  
ATOM   3237  O13 POPCM  25      53.848  69.435  56.239  0.00  0.00      MEMB  
ATOM   3238  O14 POPCM  25      55.999  70.114  55.132  0.00  0.00      MEMB  
ATOM   3239  O12 POPCM  25      54.285  71.760  55.359  0.00  0.00      MEMB  
ATOM   3240  O11 POPCM  25      53.895  70.031  53.779  0.00  0.00      MEMB  
ATOM   3241  C1  POPCM  25      53.989  70.881  52.635  0.00  0.00      MEMB  
ATOM   3242  HA  POPCM  25      54.562  71.819  52.794  0.00  0.00      MEMB  
ATOM   3243  HB  POPCM  25      52.944  71.194  52.422  0.00  0.00      MEMB  
ATOM   3244  C2  POPCM  25      54.483  70.069  51.369  0.00  0.00      MEMB  
ATOM   3245  HS  POPCM  25      54.698  70.844  50.602  0.00  0.00      MEMB  
ATOM   3246  O21 POPCM  25      53.548  69.131  50.856  0.00  0.00      MEMB  
ATOM   3247  C21 POPCM  25      52.603  69.649  50.162  0.00  0.00      MEMB  
ATOM   3248  O22 POPCM  25      52.453  70.792  49.789  0.00  0.00      MEMB  
ATOM   3249  C22 POPCM  25      51.612  68.602  49.924  0.00  0.00      MEMB  
ATOM   3250  H2R POPCM  25      50.814  68.986  50.595  0.00  0.00      MEMB  
ATOM   3251  H2S POPCM  25      51.938  67.618  50.324  0.00  0.00      MEMB  
ATOM   3252  C3  POPCM  25      55.766  69.375  51.700  0.00  0.00      MEMB  
ATOM   3253  HX  POPCM  25      55.811  68.629  52.523  0.00  0.00      MEMB  
ATOM   3254  HY  POPCM  25      56.490  70.178  51.954  0.00  0.00      MEMB  
ATOM   3255  O31 POPCM  25      56.196  68.588  50.563  0.00  0.00      MEMB  
ATOM   3256  C31 POPCM  25      57.478  68.511  50.275  0.00  0.00      MEMB  
ATOM   3257  O32 POPCM  25      58.347  68.993  50.931  0.00  0.00      MEMB  
ATOM   3258  C32 POPCM  25      57.680  67.442  49.117  0.00  0.00      MEMB  
ATOM   3259  H2X POPCM  25      57.079  66.566  49.442  0.00  0.00      MEMB  
ATOM   3260  H2Y POPCM  25      58.754  67.242  48.915  0.00  0.00      MEMB  
ATOM   3261  C23 POPCM  25      51.129  68.645  48.402  0.00  0.00      MEMB  
ATOM   3262  H3R POPCM  25      51.185  69.689  48.025  0.00  0.00      MEMB  
ATOM   3263  H3S POPCM  25      50.091  68.267  48.524  0.00  0.00      MEMB  
ATOM   3264  C24 POPCM  25      51.908  67.651  47.501  0.00  0.00      MEMB  
ATOM   3265  H4R POPCM  25      52.061  66.746  48.127  0.00  0.00      MEMB  
ATOM   3266  H4S POPCM  25      52.897  67.984  47.120  0.00  0.00      MEMB  
ATOM   3267  C25 POPCM  25      51.065  67.499  46.178  0.00  0.00      MEMB  
ATOM   3268  H5R POPCM  25      51.178  68.473  45.656  0.00  0.00      MEMB  
ATOM   3269  H5S POPCM  25      49.985  67.278  46.311  0.00  0.00      MEMB  
ATOM   3270  C26 POPCM  25      51.621  66.403  45.369  0.00  0.00      MEMB  
ATOM   3271  H6R POPCM  25      52.666  66.191  45.682  0.00  0.00      MEMB  
ATOM   3272  H6S POPCM  25      51.745  66.806  44.342  0.00  0.00      MEMB  
ATOM   3273  C27 POPCM  25      50.774  65.125  45.366  0.00  0.00      MEMB  
ATOM   3274  H7R POPCM  25      49.770  65.438  45.007  0.00  0.00      MEMB  
ATOM   3275  H7S POPCM  25      50.693  64.828  46.433  0.00  0.00      MEMB  
ATOM   3276  C28 POPCM  25      51.242  63.958  44.536  0.00  0.00      MEMB  
ATOM   3277  H8R POPCM  25      52.345  63.828  44.539  0.00  0.00      MEMB  
ATOM   3278  H8S POPCM  25      50.993  64.156  43.472  0.00  0.00      MEMB  
ATOM   3279  C29 POPCM  25      50.625  62.584  44.953  0.00  0.00      MEMB  
ATOM   3280  H91 POPCM  25      50.088  62.625  45.912  0.00  0.00      MEMB  
ATOM   3281 C210 POPCM  25      50.676  61.457  44.221  0.00  0.00      MEMB  
ATOM   3282 H101 POPCM  25      50.317  60.466  44.535  0.00  0.00      MEMB  
ATOM   3283 C211 POPCM  25      51.382  61.320  42.874  0.00  0.00      MEMB  
ATOM   3284 H11R POPCM  25      51.793  62.255  42.437  0.00  0.00      MEMB  
ATOM   3285 H11S POPCM  25      50.622  60.963  42.147  0.00  0.00      MEMB  
ATOM   3286 C212 POPCM  25      52.636  60.357  42.697  0.00  0.00      MEMB  
ATOM   3287 H12R POPCM  25      53.395  60.756  43.404  0.00  0.00      MEMB  
ATOM   3288 H12S POPCM  25      53.171  60.522  41.737  0.00  0.00      MEMB  
ATOM   3289 C213 POPCM  25      52.348  58.855  42.945  0.00  0.00      MEMB  
ATOM   3290 H13R POPCM  25      51.839  58.540  42.009  0.00  0.00      MEMB  
ATOM   3291 H13S POPCM  25      51.705  58.682  43.835  0.00  0.00      MEMB  
ATOM   3292 C214 POPCM  25      53.524  57.966  43.200  0.00  0.00      MEMB  
ATOM   3293 H14R POPCM  25      54.065  58.212  44.138  0.00  0.00      MEMB  
ATOM   3294 H14S POPCM  25      54.226  58.201  42.371  0.00  0.00      MEMB  
ATOM   3295 C215 POPCM  25      53.047  56.494  43.285  0.00  0.00      MEMB  
ATOM   3296 H15R POPCM  25      52.461  56.179  42.396  0.00  0.00      MEMB  
ATOM   3297 H15S POPCM  25      52.287  56.506  44.096  0.00  0.00      MEMB  
ATOM   3298 C216 POPCM  25      54.237  55.510  43.418  0.00  0.00      MEMB  
ATOM   3299 H16R POPCM  25      54.977  55.910  44.143  0.00  0.00      MEMB  
ATOM   3300 H16S POPCM  25      54.814  55.399  42.475  0.00  0.00      MEMB  
ATOM   3301 C217 POPCM  25      53.951  54.117  44.016  0.00  0.00      MEMB  
ATOM   3302 H17R POPCM  25      53.359  53.522  43.288  0.00  0.00      MEMB  
ATOM   3303 H17S POPCM  25      53.379  54.448  44.909  0.00  0.00      MEMB  
ATOM   3304 C218 POPCM  25      55.246  53.453  44.440  0.00  0.00      MEMB  
ATOM   3305 H18R POPCM  25      55.145  52.459  44.926  0.00  0.00      MEMB  
ATOM   3306 H18S POPCM  25      55.940  54.127  44.987  0.00  0.00      MEMB  
ATOM   3307 H18T POPCM  25      55.787  53.341  43.476  0.00  0.00      MEMB  
ATOM   3308  C33 POPCM  25      57.028  67.856  47.812  0.00  0.00      MEMB  
ATOM   3309  H3X POPCM  25      57.676  68.681  47.449  0.00  0.00      MEMB  
ATOM   3310  H3Y POPCM  25      56.078  68.380  48.054  0.00  0.00      MEMB  
ATOM   3311  C34 POPCM  25      56.778  66.774  46.856  0.00  0.00      MEMB  
ATOM   3312  H4X POPCM  25      56.059  66.156  47.436  0.00  0.00      MEMB  
ATOM   3313  H4Y POPCM  25      57.669  66.218  46.495  0.00  0.00      MEMB  
ATOM   3314  C35 POPCM  25      56.070  67.316  45.602  0.00  0.00      MEMB  
ATOM   3315  H5X POPCM  25      56.815  68.055  45.235  0.00  0.00      MEMB  
ATOM   3316  H5Y POPCM  25      55.185  67.887  45.955  0.00  0.00      MEMB  
ATOM   3317  C36 POPCM  25      55.689  66.331  44.466  0.00  0.00      MEMB  
ATOM   3318  H6X POPCM  25      54.775  65.784  44.780  0.00  0.00      MEMB  
ATOM   3319  H6Y POPCM  25      56.555  65.637  44.510  0.00  0.00      MEMB  
ATOM   3320  C37 POPCM  25      55.560  66.889  42.989  0.00  0.00      MEMB  
ATOM   3321  H7X POPCM  25      56.529  67.377  42.753  0.00  0.00      MEMB  
ATOM   3322  H7Y POPCM  25      54.707  67.600  42.958  0.00  0.00      MEMB  
ATOM   3323  C38 POPCM  25      55.107  65.817  41.968  0.00  0.00      MEMB  
ATOM   3324  H8X POPCM  25      54.386  65.079  42.380  0.00  0.00      MEMB  
ATOM   3325  H8Y POPCM  25      55.916  65.072  41.812  0.00  0.00      MEMB  
ATOM   3326  C39 POPCM  25      54.574  66.368  40.620  0.00  0.00      MEMB  
ATOM   3327  H9X POPCM  25      55.027  67.358  40.396  0.00  0.00      MEMB  
ATOM   3328  H9Y POPCM  25      53.506  66.619  40.797  0.00  0.00      MEMB  
ATOM   3329 C310 POPCM  25      54.629  65.445  39.383  0.00  0.00      MEMB  
ATOM   3330 H10X POPCM  25      55.592  64.898  39.464  0.00  0.00      MEMB  
ATOM   3331 H10Y POPCM  25      54.636  66.094  38.481  0.00  0.00      MEMB  
ATOM   3332 C311 POPCM  25      53.520  64.358  39.413  0.00  0.00      MEMB  
ATOM   3333 H11X POPCM  25      52.511  64.781  39.223  0.00  0.00      MEMB  
ATOM   3334 H11Y POPCM  25      53.456  63.894  40.421  0.00  0.00      MEMB  
ATOM   3335 C312 POPCM  25      53.866  63.257  38.357  0.00  0.00      MEMB  
ATOM   3336 H12X POPCM  25      53.366  62.293  38.594  0.00  0.00      MEMB  
ATOM   3337 H12Y POPCM  25      54.923  62.923  38.273  0.00  0.00      MEMB  
ATOM   3338 C313 POPCM  25      53.351  63.570  36.919  0.00  0.00      MEMB  
ATOM   3339 H13X POPCM  25      54.002  64.341  36.452  0.00  0.00      MEMB  
ATOM   3340 H13Y POPCM  25      52.344  64.033  36.989  0.00  0.00      MEMB  
ATOM   3341 C314 POPCM  25      53.343  62.357  35.970  0.00  0.00      MEMB  
ATOM   3342 H14X POPCM  25      52.695  61.682  36.570  0.00  0.00      MEMB  
ATOM   3343 H14Y POPCM  25      54.330  61.848  35.924  0.00  0.00      MEMB  
ATOM   3344 C315 POPCM  25      52.728  62.838  34.641  0.00  0.00      MEMB  
ATOM   3345 H15X POPCM  25      51.816  63.438  34.845  0.00  0.00      MEMB  
ATOM   3346 H15Y POPCM  25      52.398  61.927  34.098  0.00  0.00      MEMB  
ATOM   3347 C316 POPCM  25      53.720  63.507  33.733  0.00  0.00      MEMB  
ATOM   3348 H16X POPCM  25      53.291  63.785  32.747  0.00  0.00      MEMB  
ATOM   3349 H16Y POPCM  25      54.596  62.913  33.394  0.00  0.00      MEMB  
ATOM   3350 H16Z POPCM  25      54.087  64.423  34.243  0.00  0.00      MEMB  
ATOM   3351  N   POPCM  26      85.181  61.954  59.910  0.00  0.00      MEMB  
ATOM   3352  C12 POPCM  26      84.762  62.265  58.506  0.00  0.00      MEMB  
ATOM   3353 H12A POPCM  26      84.287  61.387  58.094  0.00  0.00      MEMB  
ATOM   3354 H12B POPCM  26      85.667  62.433  57.942  0.00  0.00      MEMB  
ATOM   3355  C13 POPCM  26      85.926  60.642  59.948  0.00  0.00      MEMB  
ATOM   3356 H13A POPCM  26      85.392  59.892  59.384  0.00  0.00      MEMB  
ATOM   3357 H13B POPCM  26      86.943  60.701  59.587  0.00  0.00      MEMB  
ATOM   3358 H13C POPCM  26      85.877  60.144  60.905  0.00  0.00      MEMB  
ATOM   3359  C14 POPCM  26      85.988  63.011  60.586  0.00  0.00      MEMB  
ATOM   3360 H14A POPCM  26      86.812  63.372  59.988  0.00  0.00      MEMB  
ATOM   3361 H14B POPCM  26      85.388  63.895  60.747  0.00  0.00      MEMB  
ATOM   3362 H14C POPCM  26      86.418  62.785  61.551  0.00  0.00      MEMB  
ATOM   3363  C15 POPCM  26      83.908  61.709  60.660  0.00  0.00      MEMB  
ATOM   3364 H15A POPCM  26      83.223  62.524  60.474  0.00  0.00      MEMB  
ATOM   3365 H15B POPCM  26      83.973  61.545  61.725  0.00  0.00      MEMB  
ATOM   3366 H15C POPCM  26      83.457  60.803  60.283  0.00  0.00      MEMB  
ATOM   3367  C11 POPCM  26      83.896  63.531  58.114  0.00  0.00      MEMB  
ATOM   3368 H11A POPCM  26      83.996  63.620  57.012  0.00  0.00      MEMB  
ATOM   3369 H11B POPCM  26      84.414  64.359  58.645  0.00  0.00      MEMB  
ATOM   3370  P   POPCM  26      81.305  62.851  57.907  0.00  0.00      MEMB  
ATOM   3371  O13 POPCM  26      80.405  63.916  57.529  0.00  0.00      MEMB  
ATOM   3372  O14 POPCM  26      80.680  61.788  58.689  0.00  0.00      MEMB  
ATOM   3373  O12 POPCM  26      82.562  63.469  58.584  0.00  0.00      MEMB  
ATOM   3374  O11 POPCM  26      81.802  62.190  56.530  0.00  0.00      MEMB  
ATOM   3375  C1  POPCM  26      81.996  63.092  55.377  0.00  0.00      MEMB  
ATOM   3376  HA  POPCM  26      82.875  62.651  54.861  0.00  0.00      MEMB  
ATOM   3377  HB  POPCM  26      82.323  64.110  55.679  0.00  0.00      MEMB  
ATOM   3378  C2  POPCM  26      80.846  62.976  54.301  0.00  0.00      MEMB  
ATOM   3379  HS  POPCM  26      80.069  63.665  54.694  0.00  0.00      MEMB  
ATOM   3380  O21 POPCM  26      80.458  61.624  54.242  0.00  0.00      MEMB  
ATOM   3381  C21 POPCM  26      79.205  61.311  53.979  0.00  0.00      MEMB  
ATOM   3382  O22 POPCM  26      78.295  62.086  53.911  0.00  0.00      MEMB  
ATOM   3383  C22 POPCM  26      79.082  59.751  53.729  0.00  0.00      MEMB  
ATOM   3384  H2R POPCM  26      78.841  59.222  54.676  0.00  0.00      MEMB  
ATOM   3385  H2S POPCM  26      80.083  59.415  53.385  0.00  0.00      MEMB  
ATOM   3386  C3  POPCM  26      81.322  63.466  52.881  0.00  0.00      MEMB  
ATOM   3387  HX  POPCM  26      82.118  62.750  52.583  0.00  0.00      MEMB  
ATOM   3388  HY  POPCM  26      81.970  64.367  52.945  0.00  0.00      MEMB  
ATOM   3389  O31 POPCM  26      80.293  63.529  51.892  0.00  0.00      MEMB  
ATOM   3390  C31 POPCM  26      79.586  64.631  51.928  0.00  0.00      MEMB  
ATOM   3391  O32 POPCM  26      79.783  65.602  52.652  0.00  0.00      MEMB  
ATOM   3392  C32 POPCM  26      78.481  64.477  50.878  0.00  0.00      MEMB  
ATOM   3393  H2X POPCM  26      77.670  65.215  51.060  0.00  0.00      MEMB  
ATOM   3394  H2Y POPCM  26      78.133  63.429  51.000  0.00  0.00      MEMB  
ATOM   3395  C23 POPCM  26      77.907  59.377  52.839  0.00  0.00      MEMB  
ATOM   3396  H3R POPCM  26      76.930  59.491  53.356  0.00  0.00      MEMB  
ATOM   3397  H3S POPCM  26      77.951  58.347  52.425  0.00  0.00      MEMB  
ATOM   3398  C24 POPCM  26      77.683  60.138  51.485  0.00  0.00      MEMB  
ATOM   3399  H4R POPCM  26      77.666  61.237  51.647  0.00  0.00      MEMB  
ATOM   3400  H4S POPCM  26      76.815  59.755  50.907  0.00  0.00      MEMB  
ATOM   3401  C25 POPCM  26      78.858  59.917  50.561  0.00  0.00      MEMB  
ATOM   3402  H5R POPCM  26      79.169  58.851  50.577  0.00  0.00      MEMB  
ATOM   3403  H5S POPCM  26      79.625  60.484  51.132  0.00  0.00      MEMB  
ATOM   3404  C26 POPCM  26      78.548  60.434  49.159  0.00  0.00      MEMB  
ATOM   3405  H6R POPCM  26      79.503  60.664  48.640  0.00  0.00      MEMB  
ATOM   3406  H6S POPCM  26      77.881  61.321  49.099  0.00  0.00      MEMB  
ATOM   3407  C27 POPCM  26      77.833  59.361  48.254  0.00  0.00      MEMB  
ATOM   3408  H7R POPCM  26      76.863  58.957  48.615  0.00  0.00      MEMB  
ATOM   3409  H7S POPCM  26      78.545  58.509  48.202  0.00  0.00      MEMB  
ATOM   3410  C28 POPCM  26      77.634  60.104  46.857  0.00  0.00      MEMB  
ATOM   3411  H8R POPCM  26      78.669  60.289  46.497  0.00  0.00      MEMB  
ATOM   3412  H8S POPCM  26      77.107  61.059  47.066  0.00  0.00      MEMB  
ATOM   3413  C29 POPCM  26      77.003  59.170  45.874  0.00  0.00      MEMB  
ATOM   3414  H91 POPCM  26      77.591  58.265  45.662  0.00  0.00      MEMB  
ATOM   3415 C210 POPCM  26      75.754  59.209  45.372  0.00  0.00      MEMB  
ATOM   3416 H101 POPCM  26      75.442  58.421  44.671  0.00  0.00      MEMB  
ATOM   3417 C211 POPCM  26      74.752  60.308  45.541  0.00  0.00      MEMB  
ATOM   3418 H11R POPCM  26      74.425  60.572  44.512  0.00  0.00      MEMB  
ATOM   3419 H11S POPCM  26      75.306  61.165  45.981  0.00  0.00      MEMB  
ATOM   3420 C212 POPCM  26      73.529  60.066  46.483  0.00  0.00      MEMB  
ATOM   3421 H12R POPCM  26      73.921  59.687  47.450  0.00  0.00      MEMB  
ATOM   3422 H12S POPCM  26      72.961  59.257  45.975  0.00  0.00      MEMB  
ATOM   3423 C213 POPCM  26      72.595  61.290  46.570  0.00  0.00      MEMB  
ATOM   3424 H13R POPCM  26      72.311  61.650  45.559  0.00  0.00      MEMB  
ATOM   3425 H13S POPCM  26      73.339  62.032  46.930  0.00  0.00      MEMB  
ATOM   3426 C214 POPCM  26      71.409  60.988  47.544  0.00  0.00      MEMB  
ATOM   3427 H14R POPCM  26      71.696  60.394  48.437  0.00  0.00      MEMB  
ATOM   3428 H14S POPCM  26      70.709  60.367  46.944  0.00  0.00      MEMB  
ATOM   3429 C215 POPCM  26      70.576  62.234  47.938  0.00  0.00      MEMB  
ATOM   3430 H15R POPCM  26      70.063  62.623  47.033  0.00  0.00      MEMB  
ATOM   3431 H15S POPCM  26      71.286  63.030  48.248  0.00  0.00      MEMB  
ATOM   3432 C216 POPCM  26      69.564  61.997  48.971  0.00  0.00      MEMB  
ATOM   3433 H16R POPCM  26      69.885  61.678  49.986  0.00  0.00      MEMB  
ATOM   3434 H16S POPCM  26      68.881  61.189  48.631  0.00  0.00      MEMB  
ATOM   3435 C217 POPCM  26      68.717  63.227  49.301  0.00  0.00      MEMB  
ATOM   3436 H17R POPCM  26      67.881  63.034  50.008  0.00  0.00      MEMB  
ATOM   3437 H17S POPCM  26      68.259  63.475  48.319  0.00  0.00      MEMB  
ATOM   3438 C218 POPCM  26      69.467  64.522  49.775  0.00  0.00      MEMB  
ATOM   3439 H18R POPCM  26      70.289  64.858  49.107  0.00  0.00      MEMB  
ATOM   3440 H18S POPCM  26      69.885  64.248  50.767  0.00  0.00      MEMB  
ATOM   3441 H18T POPCM  26      68.813  65.413  49.890  0.00  0.00      MEMB  
ATOM   3442  C33 POPCM  26      79.035  64.790  49.460  0.00  0.00      MEMB  
ATOM   3443  H3X POPCM  26      79.509  63.828  49.169  0.00  0.00      MEMB  
ATOM   3444  H3Y POPCM  26      79.773  65.611  49.585  0.00  0.00      MEMB  
ATOM   3445  C34 POPCM  26      78.038  65.034  48.364  0.00  0.00      MEMB  
ATOM   3446  H4X POPCM  26      77.665  66.077  48.449  0.00  0.00      MEMB  
ATOM   3447  H4Y POPCM  26      77.297  64.233  48.574  0.00  0.00      MEMB  
ATOM   3448  C35 POPCM  26      78.544  64.741  46.962  0.00  0.00      MEMB  
ATOM   3449  H5X POPCM  26      78.693  63.651  46.809  0.00  0.00      MEMB  
ATOM   3450  H5Y POPCM  26      79.582  65.135  46.914  0.00  0.00      MEMB  
ATOM   3451  C36 POPCM  26      77.708  65.361  45.859  0.00  0.00      MEMB  
ATOM   3452  H6X POPCM  26      77.312  66.369  46.106  0.00  0.00      MEMB  
ATOM   3453  H6Y POPCM  26      76.760  64.793  45.738  0.00  0.00      MEMB  
ATOM   3454  C37 POPCM  26      78.520  65.770  44.605  0.00  0.00      MEMB  
ATOM   3455  H7X POPCM  26      79.368  66.401  44.947  0.00  0.00      MEMB  
ATOM   3456  H7Y POPCM  26      78.022  66.497  43.928  0.00  0.00      MEMB  
ATOM   3457  C38 POPCM  26      79.095  64.569  43.834  0.00  0.00      MEMB  
ATOM   3458  H8X POPCM  26      79.868  64.123  44.496  0.00  0.00      MEMB  
ATOM   3459  H8Y POPCM  26      79.759  64.820  42.978  0.00  0.00      MEMB  
ATOM   3460  C39 POPCM  26      78.068  63.525  43.422  0.00  0.00      MEMB  
ATOM   3461  H9X POPCM  26      77.433  63.244  44.289  0.00  0.00      MEMB  
ATOM   3462  H9Y POPCM  26      78.577  62.547  43.286  0.00  0.00      MEMB  
ATOM   3463 C310 POPCM  26      77.315  64.051  42.142  0.00  0.00      MEMB  
ATOM   3464 H10X POPCM  26      77.892  64.834  41.605  0.00  0.00      MEMB  
ATOM   3465 H10Y POPCM  26      76.368  64.543  42.451  0.00  0.00      MEMB  
ATOM   3466 C311 POPCM  26      76.968  62.953  41.176  0.00  0.00      MEMB  
ATOM   3467 H11X POPCM  26      77.869  62.391  40.850  0.00  0.00      MEMB  
ATOM   3468 H11Y POPCM  26      76.487  63.383  40.271  0.00  0.00      MEMB  
ATOM   3469 C312 POPCM  26      75.938  61.860  41.620  0.00  0.00      MEMB  
ATOM   3470 H12X POPCM  26      75.058  62.427  41.991  0.00  0.00      MEMB  
ATOM   3471 H12Y POPCM  26      76.496  61.445  42.487  0.00  0.00      MEMB  
ATOM   3472 C313 POPCM  26      75.645  60.968  40.380  0.00  0.00      MEMB  
ATOM   3473 H13X POPCM  26      76.397  61.032  39.565  0.00  0.00      MEMB  
ATOM   3474 H13Y POPCM  26      74.720  61.502  40.073  0.00  0.00      MEMB  
ATOM   3475 C314 POPCM  26      75.151  59.532  40.584  0.00  0.00      MEMB  
ATOM   3476 H14X POPCM  26      75.974  58.930  41.026  0.00  0.00      MEMB  
ATOM   3477 H14Y POPCM  26      74.879  59.213  39.555  0.00  0.00      MEMB  
ATOM   3478 C315 POPCM  26      73.978  59.147  41.575  0.00  0.00      MEMB  
ATOM   3479 H15X POPCM  26      74.285  59.382  42.617  0.00  0.00      MEMB  
ATOM   3480 H15Y POPCM  26      73.819  58.048  41.608  0.00  0.00      MEMB  
ATOM   3481 C316 POPCM  26      72.734  60.012  41.454  0.00  0.00      MEMB  
ATOM   3482 H16X POPCM  26      72.193  59.730  42.382  0.00  0.00      MEMB  
ATOM   3483 H16Y POPCM  26      72.049  59.854  40.594  0.00  0.00      MEMB  
ATOM   3484 H16Z POPCM  26      73.075  61.066  41.537  0.00  0.00      MEMB  
ATOM   3485  N   POPCM  27     103.867  90.117  58.834  0.00  0.00      MEMB  
ATOM   3486  C12 POPCM  27     105.355  90.220  58.515  0.00  0.00      MEMB  
ATOM   3487 H12A POPCM  27     105.795  89.379  59.032  0.00  0.00      MEMB  
ATOM   3488 H12B POPCM  27     105.737  91.075  59.052  0.00  0.00      MEMB  
ATOM   3489  C13 POPCM  27     103.344  88.687  58.642  0.00  0.00      MEMB  
ATOM   3490 H13A POPCM  27     103.938  87.964  59.181  0.00  0.00      MEMB  
ATOM   3491 H13B POPCM  27     102.348  88.548  59.036  0.00  0.00      MEMB  
ATOM   3492 H13C POPCM  27     103.440  88.452  57.592  0.00  0.00      MEMB  
ATOM   3493  C14 POPCM  27     103.702  90.563  60.246  0.00  0.00      MEMB  
ATOM   3494 H14A POPCM  27     103.507  91.625  60.287  0.00  0.00      MEMB  
ATOM   3495 H14B POPCM  27     102.864  90.053  60.698  0.00  0.00      MEMB  
ATOM   3496 H14C POPCM  27     104.594  90.275  60.783  0.00  0.00      MEMB  
ATOM   3497  C15 POPCM  27     103.065  90.984  57.837  0.00  0.00      MEMB  
ATOM   3498 H15A POPCM  27     103.128  90.533  56.857  0.00  0.00      MEMB  
ATOM   3499 H15B POPCM  27     103.457  91.987  57.765  0.00  0.00      MEMB  
ATOM   3500 H15C POPCM  27     101.997  90.996  57.998  0.00  0.00      MEMB  
ATOM   3501  C11 POPCM  27     105.852  90.238  57.061  0.00  0.00      MEMB  
ATOM   3502 H11A POPCM  27     105.461  91.190  56.640  0.00  0.00      MEMB  
ATOM   3503 H11B POPCM  27     105.488  89.370  56.471  0.00  0.00      MEMB  
ATOM   3504  P   POPCM  27     108.268  89.385  56.868  0.00  0.00      MEMB  
ATOM   3505  O13 POPCM  27     108.157  88.531  58.074  0.00  0.00      MEMB  
ATOM   3506  O14 POPCM  27     109.580  90.059  56.605  0.00  0.00      MEMB  
ATOM   3507  O12 POPCM  27     107.270  90.513  57.228  0.00  0.00      MEMB  
ATOM   3508  O11 POPCM  27     107.827  88.611  55.597  0.00  0.00      MEMB  
ATOM   3509  C1  POPCM  27     107.688  89.246  54.270  0.00  0.00      MEMB  
ATOM   3510  HA  POPCM  27     108.390  88.665  53.633  0.00  0.00      MEMB  
ATOM   3511  HB  POPCM  27     107.976  90.319  54.254  0.00  0.00      MEMB  
ATOM   3512  C2  POPCM  27     106.260  89.206  53.688  0.00  0.00      MEMB  
ATOM   3513  HS  POPCM  27     105.614  89.776  54.388  0.00  0.00      MEMB  
ATOM   3514  O21 POPCM  27     106.044  87.790  53.645  0.00  0.00      MEMB  
ATOM   3515  C21 POPCM  27     104.911  87.377  53.227  0.00  0.00      MEMB  
ATOM   3516  O22 POPCM  27     103.954  88.063  52.846  0.00  0.00      MEMB  
ATOM   3517  C22 POPCM  27     104.977  85.820  53.307  0.00  0.00      MEMB  
ATOM   3518  H2R POPCM  27     104.210  85.487  54.038  0.00  0.00      MEMB  
ATOM   3519  H2S POPCM  27     105.928  85.437  53.736  0.00  0.00      MEMB  
ATOM   3520  C3  POPCM  27     106.192  89.777  52.260  0.00  0.00      MEMB  
ATOM   3521  HX  POPCM  27     106.539  90.813  52.464  0.00  0.00      MEMB  
ATOM   3522  HY  POPCM  27     105.119  89.822  51.976  0.00  0.00      MEMB  
ATOM   3523  O31 POPCM  27     106.935  89.124  51.206  0.00  0.00      MEMB  
ATOM   3524  C31 POPCM  27     108.145  89.600  50.993  0.00  0.00      MEMB  
ATOM   3525  O32 POPCM  27     108.707  90.442  51.650  0.00  0.00      MEMB  
ATOM   3526  C32 POPCM  27     108.741  88.778  49.837  0.00  0.00      MEMB  
ATOM   3527  H2X POPCM  27     108.282  89.157  48.898  0.00  0.00      MEMB  
ATOM   3528  H2Y POPCM  27     108.337  87.745  49.892  0.00  0.00      MEMB  
ATOM   3529  C23 POPCM  27     104.862  85.106  51.945  0.00  0.00      MEMB  
ATOM   3530  H3R POPCM  27     104.022  85.416  51.287  0.00  0.00      MEMB  
ATOM   3531  H3S POPCM  27     104.634  84.033  52.120  0.00  0.00      MEMB  
ATOM   3532  C24 POPCM  27     106.183  85.107  51.161  0.00  0.00      MEMB  
ATOM   3533  H4R POPCM  27     106.975  84.978  51.930  0.00  0.00      MEMB  
ATOM   3534  H4S POPCM  27     106.327  86.081  50.648  0.00  0.00      MEMB  
ATOM   3535  C25 POPCM  27     106.266  84.007  50.093  0.00  0.00      MEMB  
ATOM   3536  H5R POPCM  27     105.595  84.358  49.279  0.00  0.00      MEMB  
ATOM   3537  H5S POPCM  27     105.869  83.044  50.479  0.00  0.00      MEMB  
ATOM   3538  C26 POPCM  27     107.750  83.855  49.537  0.00  0.00      MEMB  
ATOM   3539  H6R POPCM  27     108.367  83.430  50.358  0.00  0.00      MEMB  
ATOM   3540  H6S POPCM  27     108.198  84.850  49.328  0.00  0.00      MEMB  
ATOM   3541  C27 POPCM  27     107.785  82.905  48.296  0.00  0.00      MEMB  
ATOM   3542  H7R POPCM  27     107.414  81.885  48.533  0.00  0.00      MEMB  
ATOM   3543  H7S POPCM  27     108.841  82.741  47.991  0.00  0.00      MEMB  
ATOM   3544  C28 POPCM  27     107.202  83.368  46.931  0.00  0.00      MEMB  
ATOM   3545  H8R POPCM  27     106.094  83.382  47.007  0.00  0.00      MEMB  
ATOM   3546  H8S POPCM  27     107.186  82.443  46.317  0.00  0.00      MEMB  
ATOM   3547  C29 POPCM  27     107.777  84.494  46.108  0.00  0.00      MEMB  
ATOM   3548  H91 POPCM  27     108.776  84.283  45.700  0.00  0.00      MEMB  
ATOM   3549 C210 POPCM  27     107.245  85.697  46.004  0.00  0.00      MEMB  
ATOM   3550 H101 POPCM  27     107.482  86.378  45.173  0.00  0.00      MEMB  
ATOM   3551 C211 POPCM  27     105.896  86.113  46.588  0.00  0.00      MEMB  
ATOM   3552 H11R POPCM  27     105.477  85.369  47.298  0.00  0.00      MEMB  
ATOM   3553 H11S POPCM  27     105.159  86.197  45.760  0.00  0.00      MEMB  
ATOM   3554 C212 POPCM  27     105.938  87.551  47.249  0.00  0.00      MEMB  
ATOM   3555 H12R POPCM  27     105.881  88.389  46.522  0.00  0.00      MEMB  
ATOM   3556 H12S POPCM  27     106.759  87.589  47.996  0.00  0.00      MEMB  
ATOM   3557 C213 POPCM  27     104.684  87.876  48.147  0.00  0.00      MEMB  
ATOM   3558 H13R POPCM  27     104.836  88.865  48.629  0.00  0.00      MEMB  
ATOM   3559 H13S POPCM  27     104.557  87.120  48.950  0.00  0.00      MEMB  
ATOM   3560 C214 POPCM  27     103.416  87.839  47.242  0.00  0.00      MEMB  
ATOM   3561 H14R POPCM  27     103.133  86.818  46.907  0.00  0.00      MEMB  
ATOM   3562 H14S POPCM  27     103.643  88.420  46.323  0.00  0.00      MEMB  
ATOM   3563 C215 POPCM  27     102.072  88.575  47.799  0.00  0.00      MEMB  
ATOM   3564 H15R POPCM  27     101.275  88.411  47.043  0.00  0.00      MEMB  
ATOM   3565 H15S POPCM  27     102.295  89.655  47.935  0.00  0.00      MEMB  
ATOM   3566 C216 POPCM  27     101.602  88.003  49.107  0.00  0.00      MEMB  
ATOM   3567 H16R POPCM  27     100.779  88.679  49.425  0.00  0.00      MEMB  
ATOM   3568 H16S POPCM  27     102.457  88.264  49.767  0.00  0.00      MEMB  
ATOM   3569 C217 POPCM  27     101.275  86.534  49.098  0.00  0.00      MEMB  
ATOM   3570 H17R POPCM  27     100.968  86.342  50.149  0.00  0.00      MEMB  
ATOM   3571 H17S POPCM  27     102.103  85.823  48.889  0.00  0.00      MEMB  
ATOM   3572 C218 POPCM  27     100.084  86.099  48.197  0.00  0.00      MEMB  
ATOM   3573 H18R POPCM  27     100.513  85.683  47.260  0.00  0.00      MEMB  
ATOM   3574 H18S POPCM  27      99.366  86.873  47.849  0.00  0.00      MEMB  
ATOM   3575 H18T POPCM  27      99.622  85.262  48.762  0.00  0.00      MEMB  
ATOM   3576  C33 POPCM  27     110.303  88.808  49.956  0.00  0.00      MEMB  
ATOM   3577  H3X POPCM  27     110.702  88.233  50.819  0.00  0.00      MEMB  
ATOM   3578  H3Y POPCM  27     110.660  89.844  50.137  0.00  0.00      MEMB  
ATOM   3579  C34 POPCM  27     111.130  88.325  48.791  0.00  0.00      MEMB  
ATOM   3580  H4X POPCM  27     111.052  87.218  48.740  0.00  0.00      MEMB  
ATOM   3581  H4Y POPCM  27     112.150  88.567  49.159  0.00  0.00      MEMB  
ATOM   3582  C35 POPCM  27     110.788  89.033  47.485  0.00  0.00      MEMB  
ATOM   3583  H5X POPCM  27     110.856  90.141  47.520  0.00  0.00      MEMB  
ATOM   3584  H5Y POPCM  27     109.759  88.679  47.260  0.00  0.00      MEMB  
ATOM   3585  C36 POPCM  27     111.776  88.580  46.329  0.00  0.00      MEMB  
ATOM   3586  H6X POPCM  27     112.832  88.878  46.502  0.00  0.00      MEMB  
ATOM   3587  H6Y POPCM  27     111.400  89.134  45.443  0.00  0.00      MEMB  
ATOM   3588  C37 POPCM  27     111.777  87.102  46.039  0.00  0.00      MEMB  
ATOM   3589  H7X POPCM  27     110.685  86.913  45.969  0.00  0.00      MEMB  
ATOM   3590  H7Y POPCM  27     112.085  86.507  46.925  0.00  0.00      MEMB  
ATOM   3591  C38 POPCM  27     112.612  86.670  44.867  0.00  0.00      MEMB  
ATOM   3592  H8X POPCM  27     113.657  86.921  45.147  0.00  0.00      MEMB  
ATOM   3593  H8Y POPCM  27     112.226  87.203  43.972  0.00  0.00      MEMB  
ATOM   3594  C39 POPCM  27     112.523  85.145  44.597  0.00  0.00      MEMB  
ATOM   3595  H9X POPCM  27     111.456  84.912  44.395  0.00  0.00      MEMB  
ATOM   3596  H9Y POPCM  27     112.851  84.578  45.495  0.00  0.00      MEMB  
ATOM   3597 C310 POPCM  27     113.189  84.789  43.333  0.00  0.00      MEMB  
ATOM   3598 H10X POPCM  27     112.826  85.469  42.533  0.00  0.00      MEMB  
ATOM   3599 H10Y POPCM  27     112.940  83.750  43.026  0.00  0.00      MEMB  
ATOM   3600 C311 POPCM  27     114.750  84.943  43.453  0.00  0.00      MEMB  
ATOM   3601 H11X POPCM  27     115.139  84.363  44.318  0.00  0.00      MEMB  
ATOM   3602 H11Y POPCM  27     115.090  85.983  43.651  0.00  0.00      MEMB  
ATOM   3603 C312 POPCM  27     115.421  84.459  42.156  0.00  0.00      MEMB  
ATOM   3604 H12X POPCM  27     115.463  83.358  42.013  0.00  0.00      MEMB  
ATOM   3605 H12Y POPCM  27     116.475  84.746  42.360  0.00  0.00      MEMB  
ATOM   3606 C313 POPCM  27     114.934  85.095  40.889  0.00  0.00      MEMB  
ATOM   3607 H13X POPCM  27     114.715  86.181  40.974  0.00  0.00      MEMB  
ATOM   3608 H13Y POPCM  27     113.945  84.655  40.638  0.00  0.00      MEMB  
ATOM   3609 C314 POPCM  27     115.958  84.834  39.757  0.00  0.00      MEMB  
ATOM   3610 H14X POPCM  27     116.987  85.149  40.034  0.00  0.00      MEMB  
ATOM   3611 H14Y POPCM  27     115.610  85.552  38.984  0.00  0.00      MEMB  
ATOM   3612 C315 POPCM  27     115.972  83.469  39.088  0.00  0.00      MEMB  
ATOM   3613 H15X POPCM  27     114.919  83.115  39.091  0.00  0.00      MEMB  
ATOM   3614 H15Y POPCM  27     116.553  82.854  39.808  0.00  0.00      MEMB  
ATOM   3615 C316 POPCM  27     116.766  83.259  37.710  0.00  0.00      MEMB  
ATOM   3616 H16X POPCM  27     116.253  83.879  36.944  0.00  0.00      MEMB  
ATOM   3617 H16Y POPCM  27     116.767  82.210  37.343  0.00  0.00      MEMB  
ATOM   3618 H16Z POPCM  27     117.815  83.617  37.785  0.00  0.00      MEMB  
ATOM   3619  N   POPCM  28      97.656  84.573  59.919  0.00  0.00      MEMB  
ATOM   3620  C12 POPCM  28      98.543  83.606  59.130  0.00  0.00      MEMB  
ATOM   3621 H12A POPCM  28      98.515  83.938  58.102  0.00  0.00      MEMB  
ATOM   3622 H12B POPCM  28      98.031  82.655  59.158  0.00  0.00      MEMB  
ATOM   3623  C13 POPCM  28      96.198  84.413  59.519  0.00  0.00      MEMB  
ATOM   3624 H13A POPCM  28      96.033  84.499  58.455  0.00  0.00      MEMB  
ATOM   3625 H13B POPCM  28      95.820  83.532  60.017  0.00  0.00      MEMB  
ATOM   3626 H13C POPCM  28      95.701  85.272  59.945  0.00  0.00      MEMB  
ATOM   3627  C14 POPCM  28      97.696  84.341  61.411  0.00  0.00      MEMB  
ATOM   3628 H14A POPCM  28      98.640  84.596  61.869  0.00  0.00      MEMB  
ATOM   3629 H14B POPCM  28      96.970  84.929  61.952  0.00  0.00      MEMB  
ATOM   3630 H14C POPCM  28      97.495  83.290  61.558  0.00  0.00      MEMB  
ATOM   3631  C15 POPCM  28      98.130  85.978  59.645  0.00  0.00      MEMB  
ATOM   3632 H15A POPCM  28      99.208  86.044  59.639  0.00  0.00      MEMB  
ATOM   3633 H15B POPCM  28      97.729  86.548  60.470  0.00  0.00      MEMB  
ATOM   3634 H15C POPCM  28      97.829  86.393  58.695  0.00  0.00      MEMB  
ATOM   3635  C11 POPCM  28     100.019  83.496  59.449  0.00  0.00      MEMB  
ATOM   3636 H11A POPCM  28     100.505  82.554  59.117  0.00  0.00      MEMB  
ATOM   3637 H11B POPCM  28     100.041  83.387  60.554  0.00  0.00      MEMB  
ATOM   3638  P   POPCM  28     101.567  84.960  57.843  0.00  0.00      MEMB  
ATOM   3639  O13 POPCM  28     102.911  84.510  58.158  0.00  0.00      MEMB  
ATOM   3640  O14 POPCM  28     101.373  86.344  57.418  0.00  0.00      MEMB  
ATOM   3641  O12 POPCM  28     100.748  84.651  59.179  0.00  0.00      MEMB  
ATOM   3642  O11 POPCM  28     100.925  83.971  56.803  0.00  0.00      MEMB  
ATOM   3643  C1  POPCM  28     101.699  83.108  56.010  0.00  0.00      MEMB  
ATOM   3644  HA  POPCM  28     101.136  82.151  55.960  0.00  0.00      MEMB  
ATOM   3645  HB  POPCM  28     102.666  82.839  56.485  0.00  0.00      MEMB  
ATOM   3646  C2  POPCM  28     101.821  83.621  54.520  0.00  0.00      MEMB  
ATOM   3647  HS  POPCM  28     102.458  84.530  54.534  0.00  0.00      MEMB  
ATOM   3648  O21 POPCM  28     100.485  83.812  54.044  0.00  0.00      MEMB  
ATOM   3649  C21 POPCM  28     100.284  84.773  53.042  0.00  0.00      MEMB  
ATOM   3650  O22 POPCM  28     101.252  85.473  52.706  0.00  0.00      MEMB  
ATOM   3651  C22 POPCM  28      98.885  84.649  52.519  0.00  0.00      MEMB  
ATOM   3652  H2R POPCM  28      98.406  84.407  53.491  0.00  0.00      MEMB  
ATOM   3653  H2S POPCM  28      98.856  83.780  51.827  0.00  0.00      MEMB  
ATOM   3654  C3  POPCM  28     102.524  82.448  53.680  0.00  0.00      MEMB  
ATOM   3655  HX  POPCM  28     102.144  81.454  54.000  0.00  0.00      MEMB  
ATOM   3656  HY  POPCM  28     103.600  82.583  53.919  0.00  0.00      MEMB  
ATOM   3657  O31 POPCM  28     102.397  82.677  52.242  0.00  0.00      MEMB  
ATOM   3658  C31 POPCM  28     101.450  81.871  51.674  0.00  0.00      MEMB  
ATOM   3659  O32 POPCM  28     100.808  80.987  52.241  0.00  0.00      MEMB  
ATOM   3660  C32 POPCM  28     101.428  82.185  50.230  0.00  0.00      MEMB  
ATOM   3661  H2X POPCM  28     102.444  81.956  49.844  0.00  0.00      MEMB  
ATOM   3662  H2Y POPCM  28     101.311  83.288  50.158  0.00  0.00      MEMB  
ATOM   3663  C23 POPCM  28      98.332  85.925  51.834  0.00  0.00      MEMB  
ATOM   3664  H3R POPCM  28      98.850  86.148  50.877  0.00  0.00      MEMB  
ATOM   3665  H3S POPCM  28      98.506  86.805  52.490  0.00  0.00      MEMB  
ATOM   3666  C24 POPCM  28      96.841  85.884  51.620  0.00  0.00      MEMB  
ATOM   3667  H4R POPCM  28      96.496  86.898  51.325  0.00  0.00      MEMB  
ATOM   3668  H4S POPCM  28      96.451  85.587  52.617  0.00  0.00      MEMB  
ATOM   3669  C25 POPCM  28      96.308  84.978  50.431  0.00  0.00      MEMB  
ATOM   3670  H5R POPCM  28      96.595  83.911  50.548  0.00  0.00      MEMB  
ATOM   3671  H5S POPCM  28      96.731  85.406  49.497  0.00  0.00      MEMB  
ATOM   3672  C26 POPCM  28      94.711  85.083  50.323  0.00  0.00      MEMB  
ATOM   3673  H6R POPCM  28      94.463  86.158  50.189  0.00  0.00      MEMB  
ATOM   3674  H6S POPCM  28      94.153  84.778  51.234  0.00  0.00      MEMB  
ATOM   3675  C27 POPCM  28      94.119  84.412  49.112  0.00  0.00      MEMB  
ATOM   3676  H7R POPCM  28      93.009  84.361  49.116  0.00  0.00      MEMB  
ATOM   3677  H7S POPCM  28      94.468  83.358  49.081  0.00  0.00      MEMB  
ATOM   3678  C28 POPCM  28      94.632  84.845  47.721  0.00  0.00      MEMB  
ATOM   3679  H8R POPCM  28      94.179  84.178  46.957  0.00  0.00      MEMB  
ATOM   3680  H8S POPCM  28      95.731  84.689  47.679  0.00  0.00      MEMB  
ATOM   3681  C29 POPCM  28      94.366  86.260  47.315  0.00  0.00      MEMB  
ATOM   3682  H91 POPCM  28      93.411  86.588  47.752  0.00  0.00      MEMB  
ATOM   3683 C210 POPCM  28      95.309  87.081  46.750  0.00  0.00      MEMB  
ATOM   3684 H101 POPCM  28      94.921  88.053  46.413  0.00  0.00      MEMB  
ATOM   3685 C211 POPCM  28      96.631  86.646  46.252  0.00  0.00      MEMB  
ATOM   3686 H11R POPCM  28      96.514  85.937  45.405  0.00  0.00      MEMB  
ATOM   3687 H11S POPCM  28      97.301  86.187  47.010  0.00  0.00      MEMB  
ATOM   3688 C212 POPCM  28      97.450  87.767  45.589  0.00  0.00      MEMB  
ATOM   3689 H12R POPCM  28      97.770  88.597  46.255  0.00  0.00      MEMB  
ATOM   3690 H12S POPCM  28      96.923  88.294  44.765  0.00  0.00      MEMB  
ATOM   3691 C213 POPCM  28      98.746  87.235  44.902  0.00  0.00      MEMB  
ATOM   3692 H13R POPCM  28      98.622  86.439  44.137  0.00  0.00      MEMB  
ATOM   3693 H13S POPCM  28      99.381  86.768  45.686  0.00  0.00      MEMB  
ATOM   3694 C214 POPCM  28      99.576  88.343  44.262  0.00  0.00      MEMB  
ATOM   3695 H14R POPCM  28     100.554  88.124  43.782  0.00  0.00      MEMB  
ATOM   3696 H14S POPCM  28      99.942  89.054  45.034  0.00  0.00      MEMB  
ATOM   3697 C215 POPCM  28      98.816  89.087  43.092  0.00  0.00      MEMB  
ATOM   3698 H15R POPCM  28      99.496  89.792  42.568  0.00  0.00      MEMB  
ATOM   3699 H15S POPCM  28      98.097  89.808  43.537  0.00  0.00      MEMB  
ATOM   3700 C216 POPCM  28      98.306  88.141  42.028  0.00  0.00      MEMB  
ATOM   3701 H16R POPCM  28      97.566  87.467  42.510  0.00  0.00      MEMB  
ATOM   3702 H16S POPCM  28      99.019  87.474  41.497  0.00  0.00      MEMB  
ATOM   3703 C217 POPCM  28      97.629  88.935  40.883  0.00  0.00      MEMB  
ATOM   3704 H17R POPCM  28      98.388  89.563  40.370  0.00  0.00      MEMB  
ATOM   3705 H17S POPCM  28      96.924  89.553  41.479  0.00  0.00      MEMB  
ATOM   3706 C218 POPCM  28      97.045  88.012  39.814  0.00  0.00      MEMB  
ATOM   3707 H18R POPCM  28      96.357  88.521  39.106  0.00  0.00      MEMB  
ATOM   3708 H18S POPCM  28      96.375  87.275  40.305  0.00  0.00      MEMB  
ATOM   3709 H18T POPCM  28      97.900  87.518  39.305  0.00  0.00      MEMB  
ATOM   3710  C33 POPCM  28     100.333  81.370  49.606  0.00  0.00      MEMB  
ATOM   3711  H3X POPCM  28      99.385  81.790  50.004  0.00  0.00      MEMB  
ATOM   3712  H3Y POPCM  28     100.396  80.310  49.932  0.00  0.00      MEMB  
ATOM   3713  C34 POPCM  28     100.413  81.266  48.083  0.00  0.00      MEMB  
ATOM   3714  H4X POPCM  28     101.461  81.012  47.816  0.00  0.00      MEMB  
ATOM   3715  H4Y POPCM  28     100.301  82.293  47.676  0.00  0.00      MEMB  
ATOM   3716  C35 POPCM  28      99.358  80.444  47.396  0.00  0.00      MEMB  
ATOM   3717  H5X POPCM  28      98.299  80.781  47.409  0.00  0.00      MEMB  
ATOM   3718  H5Y POPCM  28      99.324  79.406  47.791  0.00  0.00      MEMB  
ATOM   3719  C36 POPCM  28      99.603  80.269  45.835  0.00  0.00      MEMB  
ATOM   3720  H6X POPCM  28     100.460  79.570  45.727  0.00  0.00      MEMB  
ATOM   3721  H6Y POPCM  28     100.006  81.210  45.402  0.00  0.00      MEMB  
ATOM   3722  C37 POPCM  28      98.299  79.765  44.975  0.00  0.00      MEMB  
ATOM   3723  H7X POPCM  28      97.485  80.497  45.165  0.00  0.00      MEMB  
ATOM   3724  H7Y POPCM  28      98.086  78.767  45.414  0.00  0.00      MEMB  
ATOM   3725  C38 POPCM  28      98.518  79.732  43.465  0.00  0.00      MEMB  
ATOM   3726  H8X POPCM  28      97.591  79.592  42.868  0.00  0.00      MEMB  
ATOM   3727  H8Y POPCM  28      99.015  78.776  43.194  0.00  0.00      MEMB  
ATOM   3728  C39 POPCM  28      99.310  80.911  42.858  0.00  0.00      MEMB  
ATOM   3729  H9X POPCM  28     100.374  80.960  43.175  0.00  0.00      MEMB  
ATOM   3730  H9Y POPCM  28      99.061  81.918  43.257  0.00  0.00      MEMB  
ATOM   3731 C310 POPCM  28      99.242  80.945  41.305  0.00  0.00      MEMB  
ATOM   3732 H10X POPCM  28      99.850  81.806  40.955  0.00  0.00      MEMB  
ATOM   3733 H10Y POPCM  28      98.231  81.275  40.982  0.00  0.00      MEMB  
ATOM   3734 C311 POPCM  28      99.579  79.642  40.662  0.00  0.00      MEMB  
ATOM   3735 H11X POPCM  28      99.401  79.603  39.566  0.00  0.00      MEMB  
ATOM   3736 H11Y POPCM  28      98.953  78.887  41.184  0.00  0.00      MEMB  
ATOM   3737 C312 POPCM  28     101.023  79.142  40.882  0.00  0.00      MEMB  
ATOM   3738 H12X POPCM  28     101.385  79.241  41.928  0.00  0.00      MEMB  
ATOM   3739 H12Y POPCM  28     101.695  79.779  40.269  0.00  0.00      MEMB  
ATOM   3740 C313 POPCM  28     101.191  77.729  40.317  0.00  0.00      MEMB  
ATOM   3741 H13X POPCM  28     100.852  77.743  39.259  0.00  0.00      MEMB  
ATOM   3742 H13Y POPCM  28     100.611  76.960  40.870  0.00  0.00      MEMB  
ATOM   3743 C314 POPCM  28     102.711  77.363  40.245  0.00  0.00      MEMB  
ATOM   3744 H14X POPCM  28     103.217  77.973  39.467  0.00  0.00      MEMB  
ATOM   3745 H14Y POPCM  28     102.789  76.294  39.953  0.00  0.00      MEMB  
ATOM   3746 C315 POPCM  28     103.590  77.485  41.417  0.00  0.00      MEMB  
ATOM   3747 H15X POPCM  28     102.954  77.017  42.198  0.00  0.00      MEMB  
ATOM   3748 H15Y POPCM  28     103.795  78.517  41.774  0.00  0.00      MEMB  
ATOM   3749 C316 POPCM  28     104.981  76.810  41.337  0.00  0.00      MEMB  
ATOM   3750 H16X POPCM  28     105.685  76.990  42.178  0.00  0.00      MEMB  
ATOM   3751 H16Y POPCM  28     105.529  77.317  40.514  0.00  0.00      MEMB  
ATOM   3752 H16Z POPCM  28     104.842  75.723  41.155  0.00  0.00      MEMB  
ATOM   3753  N   POPCM  29     112.313  33.830  65.266  0.00  0.00      MEMB  
ATOM   3754  C12 POPCM  29     113.734  34.402  65.397  0.00  0.00      MEMB  
ATOM   3755 H12A POPCM  29     114.290  33.626  65.903  0.00  0.00      MEMB  
ATOM   3756 H12B POPCM  29     113.613  35.241  66.067  0.00  0.00      MEMB  
ATOM   3757  C13 POPCM  29     111.403  34.839  64.624  0.00  0.00      MEMB  
ATOM   3758 H13A POPCM  29     111.074  35.510  65.404  0.00  0.00      MEMB  
ATOM   3759 H13B POPCM  29     111.757  35.319  63.724  0.00  0.00      MEMB  
ATOM   3760 H13C POPCM  29     110.529  34.260  64.364  0.00  0.00      MEMB  
ATOM   3761  C14 POPCM  29     112.334  32.589  64.399  0.00  0.00      MEMB  
ATOM   3762 H14A POPCM  29     111.327  32.241  64.224  0.00  0.00      MEMB  
ATOM   3763 H14B POPCM  29     112.689  32.869  63.418  0.00  0.00      MEMB  
ATOM   3764 H14C POPCM  29     112.893  31.761  64.810  0.00  0.00      MEMB  
ATOM   3765  C15 POPCM  29     111.855  33.381  66.612  0.00  0.00      MEMB  
ATOM   3766 H15A POPCM  29     112.465  32.534  66.890  0.00  0.00      MEMB  
ATOM   3767 H15B POPCM  29     110.797  33.164  66.586  0.00  0.00      MEMB  
ATOM   3768 H15C POPCM  29     111.921  34.196  67.318  0.00  0.00      MEMB  
ATOM   3769  C11 POPCM  29     114.495  34.849  64.165  0.00  0.00      MEMB  
ATOM   3770 H11A POPCM  29     114.619  33.980  63.485  0.00  0.00      MEMB  
ATOM   3771 H11B POPCM  29     115.520  35.145  64.472  0.00  0.00      MEMB  
ATOM   3772  P   POPCM  29     113.862  37.409  63.988  0.00  0.00      MEMB  
ATOM   3773  O13 POPCM  29     114.478  37.345  65.333  0.00  0.00      MEMB  
ATOM   3774  O14 POPCM  29     112.580  38.068  63.879  0.00  0.00      MEMB  
ATOM   3775  O12 POPCM  29     113.806  35.873  63.442  0.00  0.00      MEMB  
ATOM   3776  O11 POPCM  29     114.822  38.007  62.922  0.00  0.00      MEMB  
ATOM   3777  C1  POPCM  29     114.449  37.879  61.560  0.00  0.00      MEMB  
ATOM   3778  HA  POPCM  29     113.631  37.136  61.449  0.00  0.00      MEMB  
ATOM   3779  HB  POPCM  29     115.300  37.392  61.037  0.00  0.00      MEMB  
ATOM   3780  C2  POPCM  29     113.916  39.187  61.022  0.00  0.00      MEMB  
ATOM   3781  HS  POPCM  29     112.922  39.257  61.513  0.00  0.00      MEMB  
ATOM   3782  O21 POPCM  29     113.716  39.201  59.592  0.00  0.00      MEMB  
ATOM   3783  C21 POPCM  29     112.785  38.393  59.178  0.00  0.00      MEMB  
ATOM   3784  O22 POPCM  29     111.926  37.804  59.822  0.00  0.00      MEMB  
ATOM   3785  C22 POPCM  29     112.843  38.452  57.636  0.00  0.00      MEMB  
ATOM   3786  H2R POPCM  29     113.706  37.844  57.293  0.00  0.00      MEMB  
ATOM   3787  H2S POPCM  29     112.997  39.534  57.438  0.00  0.00      MEMB  
ATOM   3788  C3  POPCM  29     114.608  40.585  61.560  0.00  0.00      MEMB  
ATOM   3789  HX  POPCM  29     114.987  40.408  62.590  0.00  0.00      MEMB  
ATOM   3790  HY  POPCM  29     113.776  41.318  61.625  0.00  0.00      MEMB  
ATOM   3791  O31 POPCM  29     115.753  41.000  60.809  0.00  0.00      MEMB  
ATOM   3792  C31 POPCM  29     115.411  41.987  59.934  0.00  0.00      MEMB  
ATOM   3793  O32 POPCM  29     114.352  42.568  59.865  0.00  0.00      MEMB  
ATOM   3794  C32 POPCM  29     116.494  42.097  58.896  0.00  0.00      MEMB  
ATOM   3795  H2X POPCM  29     116.814  41.046  58.732  0.00  0.00      MEMB  
ATOM   3796  H2Y POPCM  29     117.261  42.689  59.440  0.00  0.00      MEMB  
ATOM   3797  C23 POPCM  29     111.606  37.898  56.942  0.00  0.00      MEMB  
ATOM   3798  H3R POPCM  29     110.686  38.108  57.528  0.00  0.00      MEMB  
ATOM   3799  H3S POPCM  29     111.620  36.790  56.855  0.00  0.00      MEMB  
ATOM   3800  C24 POPCM  29     111.401  38.363  55.493  0.00  0.00      MEMB  
ATOM   3801  H4R POPCM  29     110.824  37.584  54.950  0.00  0.00      MEMB  
ATOM   3802  H4S POPCM  29     112.397  38.280  55.009  0.00  0.00      MEMB  
ATOM   3803  C25 POPCM  29     110.699  39.764  55.320  0.00  0.00      MEMB  
ATOM   3804  H5R POPCM  29     111.299  40.439  55.967  0.00  0.00      MEMB  
ATOM   3805  H5S POPCM  29     109.714  39.639  55.818  0.00  0.00      MEMB  
ATOM   3806  C26 POPCM  29     110.456  40.095  53.895  0.00  0.00      MEMB  
ATOM   3807  H6R POPCM  29     109.612  39.532  53.443  0.00  0.00      MEMB  
ATOM   3808  H6S POPCM  29     111.441  39.887  53.424  0.00  0.00      MEMB  
ATOM   3809  C27 POPCM  29     110.182  41.598  53.708  0.00  0.00      MEMB  
ATOM   3810  H7R POPCM  29     111.097  42.186  53.935  0.00  0.00      MEMB  
ATOM   3811  H7S POPCM  29     109.460  41.911  54.493  0.00  0.00      MEMB  
ATOM   3812  C28 POPCM  29     109.783  42.070  52.245  0.00  0.00      MEMB  
ATOM   3813  H8R POPCM  29     110.590  41.865  51.509  0.00  0.00      MEMB  
ATOM   3814  H8S POPCM  29     109.659  43.174  52.221  0.00  0.00      MEMB  
ATOM   3815  C29 POPCM  29     108.505  41.411  51.786  0.00  0.00      MEMB  
ATOM   3816  H91 POPCM  29     108.530  40.312  51.759  0.00  0.00      MEMB  
ATOM   3817 C210 POPCM  29     107.519  41.979  51.115  0.00  0.00      MEMB  
ATOM   3818 H101 POPCM  29     106.603  41.478  50.769  0.00  0.00      MEMB  
ATOM   3819 C211 POPCM  29     107.440  43.430  50.657  0.00  0.00      MEMB  
ATOM   3820 H11R POPCM  29     108.403  43.983  50.626  0.00  0.00      MEMB  
ATOM   3821 H11S POPCM  29     106.865  43.990  51.426  0.00  0.00      MEMB  
ATOM   3822 C212 POPCM  29     106.643  43.520  49.302  0.00  0.00      MEMB  
ATOM   3823 H12R POPCM  29     106.615  44.609  49.085  0.00  0.00      MEMB  
ATOM   3824 H12S POPCM  29     105.649  43.030  49.381  0.00  0.00      MEMB  
ATOM   3825 C213 POPCM  29     107.398  42.782  48.144  0.00  0.00      MEMB  
ATOM   3826 H13R POPCM  29     107.293  41.676  48.109  0.00  0.00      MEMB  
ATOM   3827 H13S POPCM  29     108.489  42.965  48.039  0.00  0.00      MEMB  
ATOM   3828 C214 POPCM  29     106.845  43.081  46.711  0.00  0.00      MEMB  
ATOM   3829 H14R POPCM  29     107.459  42.486  46.001  0.00  0.00      MEMB  
ATOM   3830 H14S POPCM  29     107.062  44.147  46.487  0.00  0.00      MEMB  
ATOM   3831 C215 POPCM  29     105.303  42.902  46.584  0.00  0.00      MEMB  
ATOM   3832 H15R POPCM  29     104.867  43.589  47.341  0.00  0.00      MEMB  
ATOM   3833 H15S POPCM  29     104.912  41.897  46.853  0.00  0.00      MEMB  
ATOM   3834 C216 POPCM  29     104.809  43.400  45.212  0.00  0.00      MEMB  
ATOM   3835 H16R POPCM  29     105.036  44.480  45.090  0.00  0.00      MEMB  
ATOM   3836 H16S POPCM  29     103.710  43.241  45.220  0.00  0.00      MEMB  
ATOM   3837 C217 POPCM  29     105.200  42.489  44.023  0.00  0.00      MEMB  
ATOM   3838 H17R POPCM  29     104.548  41.590  44.044  0.00  0.00      MEMB  
ATOM   3839 H17S POPCM  29     106.213  42.070  44.210  0.00  0.00      MEMB  
ATOM   3840 C218 POPCM  29     105.002  43.213  42.634  0.00  0.00      MEMB  
ATOM   3841 H18R POPCM  29     105.220  42.557  41.764  0.00  0.00      MEMB  
ATOM   3842 H18S POPCM  29     105.722  44.043  42.467  0.00  0.00      MEMB  
ATOM   3843 H18T POPCM  29     104.010  43.710  42.577  0.00  0.00      MEMB  
ATOM   3844  C33 POPCM  29     116.138  42.723  57.580  0.00  0.00      MEMB  
ATOM   3845  H3X POPCM  29     117.133  42.973  57.154  0.00  0.00      MEMB  
ATOM   3846  H3Y POPCM  29     115.486  43.605  57.761  0.00  0.00      MEMB  
ATOM   3847  C34 POPCM  29     115.389  41.790  56.707  0.00  0.00      MEMB  
ATOM   3848  H4X POPCM  29     114.354  41.717  57.104  0.00  0.00      MEMB  
ATOM   3849  H4Y POPCM  29     115.877  40.792  56.722  0.00  0.00      MEMB  
ATOM   3850  C35 POPCM  29     115.203  42.276  55.251  0.00  0.00      MEMB  
ATOM   3851  H5X POPCM  29     116.221  42.386  54.818  0.00  0.00      MEMB  
ATOM   3852  H5Y POPCM  29     114.653  43.232  55.120  0.00  0.00      MEMB  
ATOM   3853  C36 POPCM  29     114.535  41.275  54.291  0.00  0.00      MEMB  
ATOM   3854  H6X POPCM  29     113.460  41.233  54.570  0.00  0.00      MEMB  
ATOM   3855  H6Y POPCM  29     114.972  40.260  54.411  0.00  0.00      MEMB  
ATOM   3856  C37 POPCM  29     114.602  41.735  52.841  0.00  0.00      MEMB  
ATOM   3857  H7X POPCM  29     115.663  41.706  52.515  0.00  0.00      MEMB  
ATOM   3858  H7Y POPCM  29     114.209  42.774  52.856  0.00  0.00      MEMB  
ATOM   3859  C38 POPCM  29     113.729  40.906  51.929  0.00  0.00      MEMB  
ATOM   3860  H8X POPCM  29     112.633  41.033  52.059  0.00  0.00      MEMB  
ATOM   3861  H8Y POPCM  29     114.004  39.851  52.145  0.00  0.00      MEMB  
ATOM   3862  C39 POPCM  29     113.958  41.248  50.410  0.00  0.00      MEMB  
ATOM   3863  H9X POPCM  29     114.990  41.006  50.075  0.00  0.00      MEMB  
ATOM   3864  H9Y POPCM  29     113.871  42.321  50.136  0.00  0.00      MEMB  
ATOM   3865 C310 POPCM  29     112.985  40.531  49.438  0.00  0.00      MEMB  
ATOM   3866 H10X POPCM  29     111.932  40.846  49.604  0.00  0.00      MEMB  
ATOM   3867 H10Y POPCM  29     113.142  39.435  49.531  0.00  0.00      MEMB  
ATOM   3868 C311 POPCM  29     113.169  40.947  47.968  0.00  0.00      MEMB  
ATOM   3869 H11X POPCM  29     114.177  40.688  47.578  0.00  0.00      MEMB  
ATOM   3870 H11Y POPCM  29     113.002  42.046  47.974  0.00  0.00      MEMB  
ATOM   3871 C312 POPCM  29     112.099  40.283  47.074  0.00  0.00      MEMB  
ATOM   3872 H12X POPCM  29     112.122  40.883  46.138  0.00  0.00      MEMB  
ATOM   3873 H12Y POPCM  29     111.119  40.538  47.531  0.00  0.00      MEMB  
ATOM   3874 C313 POPCM  29     112.234  38.830  46.877  0.00  0.00      MEMB  
ATOM   3875 H13X POPCM  29     111.912  38.230  47.755  0.00  0.00      MEMB  
ATOM   3876 H13Y POPCM  29     113.328  38.713  46.721  0.00  0.00      MEMB  
ATOM   3877 C314 POPCM  29     111.456  38.372  45.641  0.00  0.00      MEMB  
ATOM   3878 H14X POPCM  29     112.017  38.648  44.723  0.00  0.00      MEMB  
ATOM   3879 H14Y POPCM  29     110.434  38.785  45.785  0.00  0.00      MEMB  
ATOM   3880 C315 POPCM  29     111.110  36.860  45.438  0.00  0.00      MEMB  
ATOM   3881 H15X POPCM  29     110.660  36.735  44.430  0.00  0.00      MEMB  
ATOM   3882 H15Y POPCM  29     110.399  36.512  46.219  0.00  0.00      MEMB  
ATOM   3883 C316 POPCM  29     112.360  36.032  45.379  0.00  0.00      MEMB  
ATOM   3884 H16X POPCM  29     112.649  35.803  46.427  0.00  0.00      MEMB  
ATOM   3885 H16Y POPCM  29     113.182  36.559  44.849  0.00  0.00      MEMB  
ATOM   3886 H16Z POPCM  29     112.179  35.125  44.763  0.00  0.00      MEMB  
ATOM   3887  N   POPCM  30      66.288 124.019  53.055  0.00  0.00      MEMB  
ATOM   3888  C12 POPCM  30      67.446 123.143  53.435  0.00  0.00      MEMB  
ATOM   3889 H12A POPCM  30      68.349 123.507  52.967  0.00  0.00      MEMB  
ATOM   3890 H12B POPCM  30      67.289 122.228  52.884  0.00  0.00      MEMB  
ATOM   3891  C13 POPCM  30      65.916 125.004  54.034  0.00  0.00      MEMB  
ATOM   3892 H13A POPCM  30      66.823 125.530  54.293  0.00  0.00      MEMB  
ATOM   3893 H13B POPCM  30      65.202 125.708  53.634  0.00  0.00      MEMB  
ATOM   3894 H13C POPCM  30      65.589 124.570  54.967  0.00  0.00      MEMB  
ATOM   3895  C14 POPCM  30      66.486 124.801  51.787  0.00  0.00      MEMB  
ATOM   3896 H14A POPCM  30      67.459 125.257  51.896  0.00  0.00      MEMB  
ATOM   3897 H14B POPCM  30      66.463 124.110  50.957  0.00  0.00      MEMB  
ATOM   3898 H14C POPCM  30      65.715 125.533  51.599  0.00  0.00      MEMB  
ATOM   3899  C15 POPCM  30      65.149 123.087  52.925  0.00  0.00      MEMB  
ATOM   3900 H15A POPCM  30      64.219 123.582  53.162  0.00  0.00      MEMB  
ATOM   3901 H15B POPCM  30      65.235 122.249  53.601  0.00  0.00      MEMB  
ATOM   3902 H15C POPCM  30      65.028 122.780  51.897  0.00  0.00      MEMB  
ATOM   3903  C11 POPCM  30      67.760 122.849  54.939  0.00  0.00      MEMB  
ATOM   3904 H11A POPCM  30      67.847 123.815  55.482  0.00  0.00      MEMB  
ATOM   3905 H11B POPCM  30      68.788 122.428  54.938  0.00  0.00      MEMB  
ATOM   3906  P   POPCM  30      66.946 120.426  55.353  0.00  0.00      MEMB  
ATOM   3907  O13 POPCM  30      65.994 119.676  56.205  0.00  0.00      MEMB  
ATOM   3908  O14 POPCM  30      68.360 120.080  55.433  0.00  0.00      MEMB  
ATOM   3909  O12 POPCM  30      66.811 121.964  55.589  0.00  0.00      MEMB  
ATOM   3910  O11 POPCM  30      66.480 120.369  53.830  0.00  0.00      MEMB  
ATOM   3911  C1  POPCM  30      66.269 119.132  53.142  0.00  0.00      MEMB  
ATOM   3912  HA  POPCM  30      65.402 118.619  53.611  0.00  0.00      MEMB  
ATOM   3913  HB  POPCM  30      67.184 118.502  53.121  0.00  0.00      MEMB  
ATOM   3914  C2  POPCM  30      65.693 119.355  51.738  0.00  0.00      MEMB  
ATOM   3915  HS  POPCM  30      64.821 120.016  51.931  0.00  0.00      MEMB  
ATOM   3916  O21 POPCM  30      65.272 118.104  51.345  0.00  0.00      MEMB  
ATOM   3917  C21 POPCM  30      64.369 118.010  50.376  0.00  0.00      MEMB  
ATOM   3918  O22 POPCM  30      63.725 118.946  49.902  0.00  0.00      MEMB  
ATOM   3919  C22 POPCM  30      64.445 116.572  49.966  0.00  0.00      MEMB  
ATOM   3920  H2R POPCM  30      64.034 116.090  50.879  0.00  0.00      MEMB  
ATOM   3921  H2S POPCM  30      65.522 116.328  49.843  0.00  0.00      MEMB  
ATOM   3922  C3  POPCM  30      66.729 119.889  50.709  0.00  0.00      MEMB  
ATOM   3923  HX  POPCM  30      67.384 119.008  50.536  0.00  0.00      MEMB  
ATOM   3924  HY  POPCM  30      67.348 120.734  51.079  0.00  0.00      MEMB  
ATOM   3925  O31 POPCM  30      66.111 120.143  49.449  0.00  0.00      MEMB  
ATOM   3926  C31 POPCM  30      65.781 121.400  49.168  0.00  0.00      MEMB  
ATOM   3927  O32 POPCM  30      66.096 122.332  49.841  0.00  0.00      MEMB  
ATOM   3928  C32 POPCM  30      65.095 121.429  47.860  0.00  0.00      MEMB  
ATOM   3929  H2X POPCM  30      64.087 121.045  48.125  0.00  0.00      MEMB  
ATOM   3930  H2Y POPCM  30      65.526 120.736  47.106  0.00  0.00      MEMB  
ATOM   3931  C23 POPCM  30      63.503 116.318  48.754  0.00  0.00      MEMB  
ATOM   3932  H3R POPCM  30      63.975 116.835  47.892  0.00  0.00      MEMB  
ATOM   3933  H3S POPCM  30      62.543 116.874  48.820  0.00  0.00      MEMB  
ATOM   3934  C24 POPCM  30      63.098 114.818  48.585  0.00  0.00      MEMB  
ATOM   3935  H4R POPCM  30      62.432 114.450  49.395  0.00  0.00      MEMB  
ATOM   3936  H4S POPCM  30      63.971 114.131  48.603  0.00  0.00      MEMB  
ATOM   3937  C25 POPCM  30      62.423 114.609  47.236  0.00  0.00      MEMB  
ATOM   3938  H5R POPCM  30      61.941 115.576  46.975  0.00  0.00      MEMB  
ATOM   3939  H5S POPCM  30      61.712 113.755  47.229  0.00  0.00      MEMB  
ATOM   3940  C26 POPCM  30      63.436 114.466  45.963  0.00  0.00      MEMB  
ATOM   3941  H6R POPCM  30      63.832 113.429  46.008  0.00  0.00      MEMB  
ATOM   3942  H6S POPCM  30      64.325 115.133  46.002  0.00  0.00      MEMB  
ATOM   3943  C27 POPCM  30      62.743 114.653  44.661  0.00  0.00      MEMB  
ATOM   3944  H7R POPCM  30      61.741 114.208  44.845  0.00  0.00      MEMB  
ATOM   3945  H7S POPCM  30      63.269 114.131  43.833  0.00  0.00      MEMB  
ATOM   3946  C28 POPCM  30      62.555 116.088  44.164  0.00  0.00      MEMB  
ATOM   3947  H8R POPCM  30      63.554 116.492  43.893  0.00  0.00      MEMB  
ATOM   3948  H8S POPCM  30      62.198 116.716  45.008  0.00  0.00      MEMB  
ATOM   3949  C29 POPCM  30      61.462 116.169  43.108  0.00  0.00      MEMB  
ATOM   3950  H91 POPCM  30      60.425 116.065  43.460  0.00  0.00      MEMB  
ATOM   3951 C210 POPCM  30      61.672 116.151  41.756  0.00  0.00      MEMB  
ATOM   3952 H101 POPCM  30      60.767 116.149  41.131  0.00  0.00      MEMB  
ATOM   3953 C211 POPCM  30      63.079 115.971  41.213  0.00  0.00      MEMB  
ATOM   3954 H11R POPCM  30      63.978 116.030  41.863  0.00  0.00      MEMB  
ATOM   3955 H11S POPCM  30      63.248 116.662  40.359  0.00  0.00      MEMB  
ATOM   3956 C212 POPCM  30      63.041 114.606  40.419  0.00  0.00      MEMB  
ATOM   3957 H12R POPCM  30      62.153 114.520  39.756  0.00  0.00      MEMB  
ATOM   3958 H12S POPCM  30      63.019 113.699  41.060  0.00  0.00      MEMB  
ATOM   3959 C213 POPCM  30      64.375 114.581  39.596  0.00  0.00      MEMB  
ATOM   3960 H13R POPCM  30      65.160 113.906  40.000  0.00  0.00      MEMB  
ATOM   3961 H13S POPCM  30      64.951 115.524  39.710  0.00  0.00      MEMB  
ATOM   3962 C214 POPCM  30      64.122 114.076  38.100  0.00  0.00      MEMB  
ATOM   3963 H14R POPCM  30      63.733 113.036  38.124  0.00  0.00      MEMB  
ATOM   3964 H14S POPCM  30      65.043 113.874  37.513  0.00  0.00      MEMB  
ATOM   3965 C215 POPCM  30      63.342 115.016  37.286  0.00  0.00      MEMB  
ATOM   3966 H15R POPCM  30      63.871 115.989  37.204  0.00  0.00      MEMB  
ATOM   3967 H15S POPCM  30      62.397 115.368  37.751  0.00  0.00      MEMB  
ATOM   3968 C216 POPCM  30      62.984 114.456  35.960  0.00  0.00      MEMB  
ATOM   3969 H16R POPCM  30      62.089 115.023  35.627  0.00  0.00      MEMB  
ATOM   3970 H16S POPCM  30      62.803 113.362  36.027  0.00  0.00      MEMB  
ATOM   3971 C217 POPCM  30      64.014 114.695  34.825  0.00  0.00      MEMB  
ATOM   3972 H17R POPCM  30      65.055 114.402  35.078  0.00  0.00      MEMB  
ATOM   3973 H17S POPCM  30      63.968 115.798  34.697  0.00  0.00      MEMB  
ATOM   3974 C218 POPCM  30      63.582 114.005  33.509  0.00  0.00      MEMB  
ATOM   3975 H18R POPCM  30      63.473 112.901  33.566  0.00  0.00      MEMB  
ATOM   3976 H18S POPCM  30      64.259 114.331  32.691  0.00  0.00      MEMB  
ATOM   3977 H18T POPCM  30      62.583 114.398  33.225  0.00  0.00      MEMB  
ATOM   3978  C33 POPCM  30      64.989 122.909  47.357  0.00  0.00      MEMB  
ATOM   3979  H3X POPCM  30      65.999 123.141  46.956  0.00  0.00      MEMB  
ATOM   3980  H3Y POPCM  30      64.773 123.618  48.184  0.00  0.00      MEMB  
ATOM   3981  C34 POPCM  30      64.090 123.010  46.118  0.00  0.00      MEMB  
ATOM   3982  H4X POPCM  30      64.114 124.062  45.759  0.00  0.00      MEMB  
ATOM   3983  H4Y POPCM  30      63.027 122.756  46.314  0.00  0.00      MEMB  
ATOM   3984  C35 POPCM  30      64.528 122.139  44.965  0.00  0.00      MEMB  
ATOM   3985  H5X POPCM  30      64.460 121.056  45.200  0.00  0.00      MEMB  
ATOM   3986  H5Y POPCM  30      65.596 122.327  44.720  0.00  0.00      MEMB  
ATOM   3987  C36 POPCM  30      63.662 122.324  43.713  0.00  0.00      MEMB  
ATOM   3988  H6X POPCM  30      63.733 123.409  43.484  0.00  0.00      MEMB  
ATOM   3989  H6Y POPCM  30      62.602 122.142  43.992  0.00  0.00      MEMB  
ATOM   3990  C37 POPCM  30      64.114 121.378  42.616  0.00  0.00      MEMB  
ATOM   3991  H7X POPCM  30      63.674 120.391  42.872  0.00  0.00      MEMB  
ATOM   3992  H7Y POPCM  30      65.223 121.371  42.677  0.00  0.00      MEMB  
ATOM   3993  C38 POPCM  30      63.832 121.848  41.259  0.00  0.00      MEMB  
ATOM   3994  H8X POPCM  30      64.072 122.928  41.156  0.00  0.00      MEMB  
ATOM   3995  H8Y POPCM  30      62.759 121.707  41.007  0.00  0.00      MEMB  
ATOM   3996  C39 POPCM  30      64.656 121.079  40.184  0.00  0.00      MEMB  
ATOM   3997  H9X POPCM  30      64.366 120.015  40.054  0.00  0.00      MEMB  
ATOM   3998  H9Y POPCM  30      65.751 121.063  40.375  0.00  0.00      MEMB  
ATOM   3999 C310 POPCM  30      64.426 121.691  38.774  0.00  0.00      MEMB  
ATOM   4000 H10X POPCM  30      64.808 121.102  37.913  0.00  0.00      MEMB  
ATOM   4001 H10Y POPCM  30      64.859 122.704  38.625  0.00  0.00      MEMB  
ATOM   4002 C311 POPCM  30      62.899 121.908  38.511  0.00  0.00      MEMB  
ATOM   4003 H11X POPCM  30      62.512 122.773  39.089  0.00  0.00      MEMB  
ATOM   4004 H11Y POPCM  30      62.323 120.989  38.752  0.00  0.00      MEMB  
ATOM   4005 C312 POPCM  30      62.707 122.388  36.984  0.00  0.00      MEMB  
ATOM   4006 H12X POPCM  30      63.168 121.619  36.328  0.00  0.00      MEMB  
ATOM   4007 H12Y POPCM  30      63.415 123.244  36.981  0.00  0.00      MEMB  
ATOM   4008 C313 POPCM  30      61.277 122.567  36.525  0.00  0.00      MEMB  
ATOM   4009 H13X POPCM  30      60.757 123.085  37.359  0.00  0.00      MEMB  
ATOM   4010 H13Y POPCM  30      60.839 121.564  36.330  0.00  0.00      MEMB  
ATOM   4011 C314 POPCM  30      61.254 123.366  35.215  0.00  0.00      MEMB  
ATOM   4012 H14X POPCM  30      61.695 122.724  34.423  0.00  0.00      MEMB  
ATOM   4013 H14Y POPCM  30      61.924 124.242  35.352  0.00  0.00      MEMB  
ATOM   4014 C315 POPCM  30      59.839 123.787  34.690  0.00  0.00      MEMB  
ATOM   4015 H15X POPCM  30      59.988 124.367  33.754  0.00  0.00      MEMB  
ATOM   4016 H15Y POPCM  30      59.306 124.411  35.438  0.00  0.00      MEMB  
ATOM   4017 C316 POPCM  30      58.937 122.630  34.300  0.00  0.00      MEMB  
ATOM   4018 H16X POPCM  30      58.026 122.844  33.701  0.00  0.00      MEMB  
ATOM   4019 H16Y POPCM  30      58.765 121.918  35.136  0.00  0.00      MEMB  
ATOM   4020 H16Z POPCM  30      59.544 121.985  33.629  0.00  0.00      MEMB  
ATOM   4021  N   POPCM  31      66.134  41.908  61.217  0.00  0.00      MEMB  
ATOM   4022  C12 POPCM  31      65.523  42.120  59.860  0.00  0.00      MEMB  
ATOM   4023 H12A POPCM  31      65.962  41.395  59.191  0.00  0.00      MEMB  
ATOM   4024 H12B POPCM  31      65.774  43.099  59.479  0.00  0.00      MEMB  
ATOM   4025  C13 POPCM  31      65.991  40.511  61.762  0.00  0.00      MEMB  
ATOM   4026 H13A POPCM  31      66.403  39.759  61.105  0.00  0.00      MEMB  
ATOM   4027 H13B POPCM  31      66.459  40.286  62.709  0.00  0.00      MEMB  
ATOM   4028 H13C POPCM  31      64.927  40.333  61.814  0.00  0.00      MEMB  
ATOM   4029  C14 POPCM  31      67.658  42.240  61.077  0.00  0.00      MEMB  
ATOM   4030 H14A POPCM  31      67.900  43.169  60.582  0.00  0.00      MEMB  
ATOM   4031 H14B POPCM  31      68.180  42.243  62.023  0.00  0.00      MEMB  
ATOM   4032 H14C POPCM  31      68.152  41.414  60.586  0.00  0.00      MEMB  
ATOM   4033  C15 POPCM  31      65.606  42.819  62.158  0.00  0.00      MEMB  
ATOM   4034 H15A POPCM  31      65.817  43.858  61.949  0.00  0.00      MEMB  
ATOM   4035 H15B POPCM  31      65.936  42.697  63.179  0.00  0.00      MEMB  
ATOM   4036 H15C POPCM  31      64.531  42.711  62.159  0.00  0.00      MEMB  
ATOM   4037  C11 POPCM  31      64.024  41.907  59.938  0.00  0.00      MEMB  
ATOM   4038 H11A POPCM  31      63.607  42.289  58.982  0.00  0.00      MEMB  
ATOM   4039 H11B POPCM  31      63.532  42.520  60.724  0.00  0.00      MEMB  
ATOM   4040  P   POPCM  31      64.028  39.425  59.099  0.00  0.00      MEMB  
ATOM   4041  O13 POPCM  31      64.672  38.315  59.880  0.00  0.00      MEMB  
ATOM   4042  O14 POPCM  31      64.774  39.909  57.950  0.00  0.00      MEMB  
ATOM   4043  O12 POPCM  31      63.701  40.561  60.139  0.00  0.00      MEMB  
ATOM   4044  O11 POPCM  31      62.555  39.084  58.545  0.00  0.00      MEMB  
ATOM   4045  C1  POPCM  31      61.805  40.112  57.891  0.00  0.00      MEMB  
ATOM   4046  HA  POPCM  31      62.390  40.923  57.407  0.00  0.00      MEMB  
ATOM   4047  HB  POPCM  31      61.134  40.626  58.613  0.00  0.00      MEMB  
ATOM   4048  C2  POPCM  31      60.971  39.391  56.759  0.00  0.00      MEMB  
ATOM   4049  HS  POPCM  31      60.607  38.421  57.161  0.00  0.00      MEMB  
ATOM   4050  O21 POPCM  31      61.830  39.254  55.649  0.00  0.00      MEMB  
ATOM   4051  C21 POPCM  31      61.534  38.132  54.967  0.00  0.00      MEMB  
ATOM   4052  O22 POPCM  31      60.606  37.382  55.177  0.00  0.00      MEMB  
ATOM   4053  C22 POPCM  31      62.670  38.033  53.948  0.00  0.00      MEMB  
ATOM   4054  H2R POPCM  31      62.858  36.955  53.759  0.00  0.00      MEMB  
ATOM   4055  H2S POPCM  31      63.538  38.578  54.378  0.00  0.00      MEMB  
ATOM   4056  C3  POPCM  31      59.862  40.403  56.283  0.00  0.00      MEMB  
ATOM   4057  HX  POPCM  31      60.386  41.259  55.805  0.00  0.00      MEMB  
ATOM   4058  HY  POPCM  31      59.353  40.916  57.127  0.00  0.00      MEMB  
ATOM   4059  O31 POPCM  31      58.937  39.827  55.443  0.00  0.00      MEMB  
ATOM   4060  C31 POPCM  31      58.148  38.913  55.971  0.00  0.00      MEMB  
ATOM   4061  O32 POPCM  31      57.977  38.817  57.189  0.00  0.00      MEMB  
ATOM   4062  C32 POPCM  31      57.527  37.872  54.898  0.00  0.00      MEMB  
ATOM   4063  H2X POPCM  31      58.286  37.061  54.890  0.00  0.00      MEMB  
ATOM   4064  H2Y POPCM  31      57.584  38.364  53.903  0.00  0.00      MEMB  
ATOM   4065  C23 POPCM  31      62.245  38.719  52.645  0.00  0.00      MEMB  
ATOM   4066  H3R POPCM  31      63.072  38.859  51.916  0.00  0.00      MEMB  
ATOM   4067  H3S POPCM  31      61.828  39.700  52.958  0.00  0.00      MEMB  
ATOM   4068  C24 POPCM  31      61.107  37.908  51.971  0.00  0.00      MEMB  
ATOM   4069  H4R POPCM  31      60.306  37.768  52.728  0.00  0.00      MEMB  
ATOM   4070  H4S POPCM  31      61.432  36.882  51.695  0.00  0.00      MEMB  
ATOM   4071  C25 POPCM  31      60.458  38.560  50.756  0.00  0.00      MEMB  
ATOM   4072  H5R POPCM  31      60.514  39.645  50.988  0.00  0.00      MEMB  
ATOM   4073  H5S POPCM  31      59.369  38.360  50.661  0.00  0.00      MEMB  
ATOM   4074  C26 POPCM  31      61.273  38.244  49.460  0.00  0.00      MEMB  
ATOM   4075  H6R POPCM  31      61.254  37.156  49.236  0.00  0.00      MEMB  
ATOM   4076  H6S POPCM  31      62.329  38.556  49.612  0.00  0.00      MEMB  
ATOM   4077  C27 POPCM  31      60.835  39.200  48.367  0.00  0.00      MEMB  
ATOM   4078  H7R POPCM  31      61.094  40.229  48.696  0.00  0.00      MEMB  
ATOM   4079  H7S POPCM  31      59.749  39.111  48.147  0.00  0.00      MEMB  
ATOM   4080  C28 POPCM  31      61.551  39.161  46.969  0.00  0.00      MEMB  
ATOM   4081  H8R POPCM  31      62.602  39.519  47.013  0.00  0.00      MEMB  
ATOM   4082  H8S POPCM  31      61.064  39.881  46.278  0.00  0.00      MEMB  
ATOM   4083  C29 POPCM  31      61.521  37.733  46.406  0.00  0.00      MEMB  
ATOM   4084  H91 POPCM  31      62.112  36.959  46.919  0.00  0.00      MEMB  
ATOM   4085 C210 POPCM  31      60.829  37.305  45.284  0.00  0.00      MEMB  
ATOM   4086 H101 POPCM  31      60.906  36.240  45.020  0.00  0.00      MEMB  
ATOM   4087 C211 POPCM  31      59.966  38.180  44.383  0.00  0.00      MEMB  
ATOM   4088 H11R POPCM  31      59.557  39.054  44.933  0.00  0.00      MEMB  
ATOM   4089 H11S POPCM  31      59.071  37.556  44.173  0.00  0.00      MEMB  
ATOM   4090 C212 POPCM  31      60.679  38.708  43.011  0.00  0.00      MEMB  
ATOM   4091 H12R POPCM  31      60.843  37.856  42.318  0.00  0.00      MEMB  
ATOM   4092 H12S POPCM  31      61.651  39.200  43.231  0.00  0.00      MEMB  
ATOM   4093 C213 POPCM  31      59.912  39.752  42.148  0.00  0.00      MEMB  
ATOM   4094 H13R POPCM  31      60.628  40.497  41.740  0.00  0.00      MEMB  
ATOM   4095 H13S POPCM  31      59.248  40.335  42.821  0.00  0.00      MEMB  
ATOM   4096 C214 POPCM  31      59.087  39.083  41.039  0.00  0.00      MEMB  
ATOM   4097 H14R POPCM  31      58.423  38.256  41.369  0.00  0.00      MEMB  
ATOM   4098 H14S POPCM  31      59.884  38.472  40.564  0.00  0.00      MEMB  
ATOM   4099 C215 POPCM  31      58.263  39.976  40.170  0.00  0.00      MEMB  
ATOM   4100 H15R POPCM  31      58.890  40.721  39.635  0.00  0.00      MEMB  
ATOM   4101 H15S POPCM  31      57.495  40.508  40.771  0.00  0.00      MEMB  
ATOM   4102 C216 POPCM  31      57.387  39.155  39.204  0.00  0.00      MEMB  
ATOM   4103 H16R POPCM  31      56.598  38.576  39.730  0.00  0.00      MEMB  
ATOM   4104 H16S POPCM  31      58.095  38.410  38.783  0.00  0.00      MEMB  
ATOM   4105 C217 POPCM  31      56.656  40.061  38.184  0.00  0.00      MEMB  
ATOM   4106 H17R POPCM  31      55.925  39.399  37.673  0.00  0.00      MEMB  
ATOM   4107 H17S POPCM  31      57.280  40.533  37.396  0.00  0.00      MEMB  
ATOM   4108 C218 POPCM  31      55.763  41.165  38.793  0.00  0.00      MEMB  
ATOM   4109 H18R POPCM  31      55.160  41.655  37.998  0.00  0.00      MEMB  
ATOM   4110 H18S POPCM  31      56.476  41.856  39.291  0.00  0.00      MEMB  
ATOM   4111 H18T POPCM  31      54.987  40.791  39.495  0.00  0.00      MEMB  
ATOM   4112  C33 POPCM  31      56.151  37.311  55.273  0.00  0.00      MEMB  
ATOM   4113  H3X POPCM  31      55.516  38.158  55.611  0.00  0.00      MEMB  
ATOM   4114  H3Y POPCM  31      56.392  36.711  56.176  0.00  0.00      MEMB  
ATOM   4115  C34 POPCM  31      55.432  36.463  54.164  0.00  0.00      MEMB  
ATOM   4116  H4X POPCM  31      56.133  35.623  53.974  0.00  0.00      MEMB  
ATOM   4117  H4Y POPCM  31      55.458  37.172  53.308  0.00  0.00      MEMB  
ATOM   4118  C35 POPCM  31      54.009  36.003  54.422  0.00  0.00      MEMB  
ATOM   4119  H5X POPCM  31      53.507  36.723  55.104  0.00  0.00      MEMB  
ATOM   4120  H5Y POPCM  31      54.135  35.113  55.076  0.00  0.00      MEMB  
ATOM   4121  C36 POPCM  31      53.282  35.869  53.112  0.00  0.00      MEMB  
ATOM   4122  H6X POPCM  31      53.765  35.207  52.362  0.00  0.00      MEMB  
ATOM   4123  H6Y POPCM  31      53.177  36.925  52.783  0.00  0.00      MEMB  
ATOM   4124  C37 POPCM  31      51.849  35.248  53.309  0.00  0.00      MEMB  
ATOM   4125  H7X POPCM  31      51.311  35.884  54.044  0.00  0.00      MEMB  
ATOM   4126  H7Y POPCM  31      52.013  34.256  53.782  0.00  0.00      MEMB  
ATOM   4127  C38 POPCM  31      51.048  34.974  52.044  0.00  0.00      MEMB  
ATOM   4128  H8X POPCM  31      50.093  34.556  52.428  0.00  0.00      MEMB  
ATOM   4129  H8Y POPCM  31      51.508  34.151  51.457  0.00  0.00      MEMB  
ATOM   4130  C39 POPCM  31      50.735  36.134  51.072  0.00  0.00      MEMB  
ATOM   4131  H9X POPCM  31      51.554  36.420  50.379  0.00  0.00      MEMB  
ATOM   4132  H9Y POPCM  31      50.578  36.991  51.762  0.00  0.00      MEMB  
ATOM   4133 C310 POPCM  31      49.459  35.939  50.362  0.00  0.00      MEMB  
ATOM   4134 H10X POPCM  31      49.132  36.895  49.899  0.00  0.00      MEMB  
ATOM   4135 H10Y POPCM  31      48.655  35.672  51.081  0.00  0.00      MEMB  
ATOM   4136 C311 POPCM  31      49.663  34.881  49.366  0.00  0.00      MEMB  
ATOM   4137 H11X POPCM  31      49.952  33.941  49.883  0.00  0.00      MEMB  
ATOM   4138 H11Y POPCM  31      50.510  35.168  48.707  0.00  0.00      MEMB  
ATOM   4139 C312 POPCM  31      48.356  34.581  48.495  0.00  0.00      MEMB  
ATOM   4140 H12X POPCM  31      48.242  35.452  47.815  0.00  0.00      MEMB  
ATOM   4141 H12Y POPCM  31      47.465  34.494  49.153  0.00  0.00      MEMB  
ATOM   4142 C313 POPCM  31      48.484  33.290  47.736  0.00  0.00      MEMB  
ATOM   4143 H13X POPCM  31      47.449  33.089  47.386  0.00  0.00      MEMB  
ATOM   4144 H13Y POPCM  31      48.761  32.432  48.386  0.00  0.00      MEMB  
ATOM   4145 C314 POPCM  31      49.470  33.296  46.493  0.00  0.00      MEMB  
ATOM   4146 H14X POPCM  31      49.757  32.311  46.067  0.00  0.00      MEMB  
ATOM   4147 H14Y POPCM  31      50.357  33.770  46.965  0.00  0.00      MEMB  
ATOM   4148 C315 POPCM  31      48.953  34.198  45.345  0.00  0.00      MEMB  
ATOM   4149 H15X POPCM  31      49.003  35.265  45.650  0.00  0.00      MEMB  
ATOM   4150 H15Y POPCM  31      47.874  33.950  45.438  0.00  0.00      MEMB  
ATOM   4151 C316 POPCM  31      49.448  33.982  43.907  0.00  0.00      MEMB  
ATOM   4152 H16X POPCM  31      49.264  32.962  43.507  0.00  0.00      MEMB  
ATOM   4153 H16Y POPCM  31      50.515  34.276  43.812  0.00  0.00      MEMB  
ATOM   4154 H16Z POPCM  31      48.711  34.648  43.410  0.00  0.00      MEMB  
ATOM   4155  N   POPCM  32     105.492 103.076  54.941  0.00  0.00      MEMB  
ATOM   4156  C12 POPCM  32     105.521 101.752  54.170  0.00  0.00      MEMB  
ATOM   4157 H12A POPCM  32     105.035 101.852  53.211  0.00  0.00      MEMB  
ATOM   4158 H12B POPCM  32     104.939 101.080  54.783  0.00  0.00      MEMB  
ATOM   4159  C13 POPCM  32     106.170 104.107  54.020  0.00  0.00      MEMB  
ATOM   4160 H13A POPCM  32     106.129 105.122  54.387  0.00  0.00      MEMB  
ATOM   4161 H13B POPCM  32     107.160 103.767  53.751  0.00  0.00      MEMB  
ATOM   4162 H13C POPCM  32     105.690 104.139  53.053  0.00  0.00      MEMB  
ATOM   4163  C14 POPCM  32     104.164 103.688  55.169  0.00  0.00      MEMB  
ATOM   4164 H14A POPCM  32     103.539 103.049  55.775  0.00  0.00      MEMB  
ATOM   4165 H14B POPCM  32     104.251 104.608  55.729  0.00  0.00      MEMB  
ATOM   4166 H14C POPCM  32     103.608 103.898  54.267  0.00  0.00      MEMB  
ATOM   4167  C15 POPCM  32     106.215 103.183  56.256  0.00  0.00      MEMB  
ATOM   4168 H15A POPCM  32     106.556 104.144  56.611  0.00  0.00      MEMB  
ATOM   4169 H15B POPCM  32     107.088 102.554  56.165  0.00  0.00      MEMB  
ATOM   4170 H15C POPCM  32     105.557 102.866  57.051  0.00  0.00      MEMB  
ATOM   4171  C11 POPCM  32     106.898 101.051  53.968  0.00  0.00      MEMB  
ATOM   4172 H11A POPCM  32     107.635 101.747  53.512  0.00  0.00      MEMB  
ATOM   4173 H11B POPCM  32     106.661 100.215  53.275  0.00  0.00      MEMB  
ATOM   4174  P   POPCM  32     107.143  99.234  55.674  0.00  0.00      MEMB  
ATOM   4175  O13 POPCM  32     105.642  98.948  55.758  0.00  0.00      MEMB  
ATOM   4176  O14 POPCM  32     107.940  98.986  56.883  0.00  0.00      MEMB  
ATOM   4177  O12 POPCM  32     107.405 100.721  55.199  0.00  0.00      MEMB  
ATOM   4178  O11 POPCM  32     107.789  98.353  54.559  0.00  0.00      MEMB  
ATOM   4179  C1  POPCM  32     109.149  98.443  54.174  0.00  0.00      MEMB  
ATOM   4180  HA  POPCM  32     109.518  97.437  54.466  0.00  0.00      MEMB  
ATOM   4181  HB  POPCM  32     109.768  99.133  54.786  0.00  0.00      MEMB  
ATOM   4182  C2  POPCM  32     109.297  98.838  52.631  0.00  0.00      MEMB  
ATOM   4183  HS  POPCM  32     109.220  99.945  52.589  0.00  0.00      MEMB  
ATOM   4184  O21 POPCM  32     108.188  98.321  51.771  0.00  0.00      MEMB  
ATOM   4185  C21 POPCM  32     107.858  97.120  51.913  0.00  0.00      MEMB  
ATOM   4186  O22 POPCM  32     108.509  96.253  52.561  0.00  0.00      MEMB  
ATOM   4187  C22 POPCM  32     106.627  96.914  51.109  0.00  0.00      MEMB  
ATOM   4188  H2R POPCM  32     106.796  97.360  50.106  0.00  0.00      MEMB  
ATOM   4189  H2S POPCM  32     105.732  97.320  51.627  0.00  0.00      MEMB  
ATOM   4190  C3  POPCM  32     110.704  98.487  52.069  0.00  0.00      MEMB  
ATOM   4191  HX  POPCM  32     110.911  97.397  52.015  0.00  0.00      MEMB  
ATOM   4192  HY  POPCM  32     111.429  98.834  52.836  0.00  0.00      MEMB  
ATOM   4193  O31 POPCM  32     110.958  99.010  50.778  0.00  0.00      MEMB  
ATOM   4194  C31 POPCM  32     112.144  98.544  50.212  0.00  0.00      MEMB  
ATOM   4195  O32 POPCM  32     113.051  97.965  50.818  0.00  0.00      MEMB  
ATOM   4196  C32 POPCM  32     112.028  98.507  48.690  0.00  0.00      MEMB  
ATOM   4197  H2X POPCM  32     112.914  98.866  48.123  0.00  0.00      MEMB  
ATOM   4198  H2Y POPCM  32     111.238  99.265  48.502  0.00  0.00      MEMB  
ATOM   4199  C23 POPCM  32     106.385  95.377  50.895  0.00  0.00      MEMB  
ATOM   4200  H3R POPCM  32     105.357  95.186  50.519  0.00  0.00      MEMB  
ATOM   4201  H3S POPCM  32     106.321  94.758  51.816  0.00  0.00      MEMB  
ATOM   4202  C24 POPCM  32     107.437  94.761  49.970  0.00  0.00      MEMB  
ATOM   4203  H4R POPCM  32     107.479  93.658  50.097  0.00  0.00      MEMB  
ATOM   4204  H4S POPCM  32     108.457  95.096  50.258  0.00  0.00      MEMB  
ATOM   4205  C25 POPCM  32     107.166  95.027  48.489  0.00  0.00      MEMB  
ATOM   4206  H5R POPCM  32     107.368  96.047  48.098  0.00  0.00      MEMB  
ATOM   4207  H5S POPCM  32     106.094  94.838  48.268  0.00  0.00      MEMB  
ATOM   4208  C26 POPCM  32     108.002  94.061  47.687  0.00  0.00      MEMB  
ATOM   4209  H6R POPCM  32     107.852  93.025  48.059  0.00  0.00      MEMB  
ATOM   4210  H6S POPCM  32     109.073  94.283  47.883  0.00  0.00      MEMB  
ATOM   4211  C27 POPCM  32     107.816  94.158  46.146  0.00  0.00      MEMB  
ATOM   4212  H7R POPCM  32     107.719  95.182  45.724  0.00  0.00      MEMB  
ATOM   4213  H7S POPCM  32     106.856  93.674  45.863  0.00  0.00      MEMB  
ATOM   4214  C28 POPCM  32     108.915  93.439  45.267  0.00  0.00      MEMB  
ATOM   4215  H8R POPCM  32     109.782  94.104  45.068  0.00  0.00      MEMB  
ATOM   4216  H8S POPCM  32     108.582  93.319  44.214  0.00  0.00      MEMB  
ATOM   4217  C29 POPCM  32     109.372  92.091  45.675  0.00  0.00      MEMB  
ATOM   4218  H91 POPCM  32     109.841  92.092  46.670  0.00  0.00      MEMB  
ATOM   4219 C210 POPCM  32     109.140  90.880  45.059  0.00  0.00      MEMB  
ATOM   4220 H101 POPCM  32     109.471  89.944  45.534  0.00  0.00      MEMB  
ATOM   4221 C211 POPCM  32     108.460  90.694  43.725  0.00  0.00      MEMB  
ATOM   4222 H11R POPCM  32     107.674  91.476  43.656  0.00  0.00      MEMB  
ATOM   4223 H11S POPCM  32     107.878  89.748  43.688  0.00  0.00      MEMB  
ATOM   4224 C212 POPCM  32     109.458  90.765  42.487  0.00  0.00      MEMB  
ATOM   4225 H12R POPCM  32     109.901  91.772  42.329  0.00  0.00      MEMB  
ATOM   4226 H12S POPCM  32     108.874  90.753  41.543  0.00  0.00      MEMB  
ATOM   4227 C213 POPCM  32     110.546  89.697  42.331  0.00  0.00      MEMB  
ATOM   4228 H13R POPCM  32     110.131  88.689  42.542  0.00  0.00      MEMB  
ATOM   4229 H13S POPCM  32     111.398  89.789  43.039  0.00  0.00      MEMB  
ATOM   4230 C214 POPCM  32     111.044  89.745  40.823  0.00  0.00      MEMB  
ATOM   4231 H14R POPCM  32     111.917  90.428  40.900  0.00  0.00      MEMB  
ATOM   4232 H14S POPCM  32     110.221  90.175  40.214  0.00  0.00      MEMB  
ATOM   4233 C215 POPCM  32     111.268  88.337  40.334  0.00  0.00      MEMB  
ATOM   4234 H15R POPCM  32     110.310  87.794  40.187  0.00  0.00      MEMB  
ATOM   4235 H15S POPCM  32     111.849  87.690  41.025  0.00  0.00      MEMB  
ATOM   4236 C216 POPCM  32     112.066  88.394  38.945  0.00  0.00      MEMB  
ATOM   4237 H16R POPCM  32     113.013  88.947  39.123  0.00  0.00      MEMB  
ATOM   4238 H16S POPCM  32     111.429  88.925  38.205  0.00  0.00      MEMB  
ATOM   4239 C217 POPCM  32     112.345  87.007  38.370  0.00  0.00      MEMB  
ATOM   4240 H17R POPCM  32     111.320  86.609  38.209  0.00  0.00      MEMB  
ATOM   4241 H17S POPCM  32     112.705  86.309  39.155  0.00  0.00      MEMB  
ATOM   4242 C218 POPCM  32     113.264  87.060  37.205  0.00  0.00      MEMB  
ATOM   4243 H18R POPCM  32     113.541  86.055  36.822  0.00  0.00      MEMB  
ATOM   4244 H18S POPCM  32     114.196  87.610  37.460  0.00  0.00      MEMB  
ATOM   4245 H18T POPCM  32     112.843  87.577  36.316  0.00  0.00      MEMB  
ATOM   4246  C33 POPCM  32     111.551  97.128  48.160  0.00  0.00      MEMB  
ATOM   4247  H3X POPCM  32     110.664  96.798  48.742  0.00  0.00      MEMB  
ATOM   4248  H3Y POPCM  32     112.429  96.447  48.154  0.00  0.00      MEMB  
ATOM   4249  C34 POPCM  32     111.100  97.131  46.679  0.00  0.00      MEMB  
ATOM   4250  H4X POPCM  32     110.803  96.072  46.521  0.00  0.00      MEMB  
ATOM   4251  H4Y POPCM  32     111.962  97.481  46.072  0.00  0.00      MEMB  
ATOM   4252  C35 POPCM  32     109.824  97.947  46.455  0.00  0.00      MEMB  
ATOM   4253  H5X POPCM  32     109.619  98.663  47.279  0.00  0.00      MEMB  
ATOM   4254  H5Y POPCM  32     108.961  97.250  46.510  0.00  0.00      MEMB  
ATOM   4255  C36 POPCM  32     109.789  98.745  45.094  0.00  0.00      MEMB  
ATOM   4256  H6X POPCM  32     109.328  98.205  44.239  0.00  0.00      MEMB  
ATOM   4257  H6Y POPCM  32     110.880  98.902  44.954  0.00  0.00      MEMB  
ATOM   4258  C37 POPCM  32     108.955 100.095  45.131  0.00  0.00      MEMB  
ATOM   4259  H7X POPCM  32     109.615 100.879  45.561  0.00  0.00      MEMB  
ATOM   4260  H7Y POPCM  32     108.090  99.860  45.788  0.00  0.00      MEMB  
ATOM   4261  C38 POPCM  32     108.373 100.367  43.727  0.00  0.00      MEMB  
ATOM   4262  H8X POPCM  32     107.473 100.963  43.989  0.00  0.00      MEMB  
ATOM   4263  H8Y POPCM  32     108.085  99.459  43.157  0.00  0.00      MEMB  
ATOM   4264  C39 POPCM  32     109.252 101.289  42.861  0.00  0.00      MEMB  
ATOM   4265  H9X POPCM  32     109.622 102.053  43.578  0.00  0.00      MEMB  
ATOM   4266  H9Y POPCM  32     108.642 101.753  42.056  0.00  0.00      MEMB  
ATOM   4267 C310 POPCM  32     110.515 100.522  42.245  0.00  0.00      MEMB  
ATOM   4268 H10X POPCM  32     110.223  99.600  41.699  0.00  0.00      MEMB  
ATOM   4269 H10Y POPCM  32     111.221 100.113  42.999  0.00  0.00      MEMB  
ATOM   4270 C311 POPCM  32     111.348 101.488  41.427  0.00  0.00      MEMB  
ATOM   4271 H11X POPCM  32     110.698 102.088  40.754  0.00  0.00      MEMB  
ATOM   4272 H11Y POPCM  32     112.068 100.904  40.815  0.00  0.00      MEMB  
ATOM   4273 C312 POPCM  32     112.051 102.527  42.280  0.00  0.00      MEMB  
ATOM   4274 H12X POPCM  32     112.663 101.983  43.031  0.00  0.00      MEMB  
ATOM   4275 H12Y POPCM  32     111.365 103.267  42.745  0.00  0.00      MEMB  
ATOM   4276 C313 POPCM  32     113.049 103.399  41.498  0.00  0.00      MEMB  
ATOM   4277 H13X POPCM  32     113.462 104.156  42.199  0.00  0.00      MEMB  
ATOM   4278 H13Y POPCM  32     112.574 103.922  40.641  0.00  0.00      MEMB  
ATOM   4279 C314 POPCM  32     114.258 102.564  41.098  0.00  0.00      MEMB  
ATOM   4280 H14X POPCM  32     113.900 101.671  40.542  0.00  0.00      MEMB  
ATOM   4281 H14Y POPCM  32     114.693 102.195  42.051  0.00  0.00      MEMB  
ATOM   4282 C315 POPCM  32     115.225 103.336  40.272  0.00  0.00      MEMB  
ATOM   4283 H15X POPCM  32     114.847 103.738  39.308  0.00  0.00      MEMB  
ATOM   4284 H15Y POPCM  32     115.988 102.608  39.923  0.00  0.00      MEMB  
ATOM   4285 C316 POPCM  32     115.957 104.414  41.093  0.00  0.00      MEMB  
ATOM   4286 H16X POPCM  32     115.244 105.154  41.516  0.00  0.00      MEMB  
ATOM   4287 H16Y POPCM  32     116.605 105.081  40.486  0.00  0.00      MEMB  
ATOM   4288 H16Z POPCM  32     116.653 104.030  41.870  0.00  0.00      MEMB  
ATOM   4289  N   POPCM  33     114.166  13.915  64.902  0.00  0.00      MEMB  
ATOM   4290  C12 POPCM  33     114.448  12.518  64.514  0.00  0.00      MEMB  
ATOM   4291 H12A POPCM  33     113.543  11.939  64.405  0.00  0.00      MEMB  
ATOM   4292 H12B POPCM  33     115.007  11.935  65.231  0.00  0.00      MEMB  
ATOM   4293  C13 POPCM  33     113.376  14.630  63.931  0.00  0.00      MEMB  
ATOM   4294 H13A POPCM  33     112.376  14.273  63.731  0.00  0.00      MEMB  
ATOM   4295 H13B POPCM  33     113.299  15.687  64.142  0.00  0.00      MEMB  
ATOM   4296 H13C POPCM  33     113.865  14.628  62.968  0.00  0.00      MEMB  
ATOM   4297  C14 POPCM  33     113.463  13.881  66.212  0.00  0.00      MEMB  
ATOM   4298 H14A POPCM  33     114.107  13.462  66.971  0.00  0.00      MEMB  
ATOM   4299 H14B POPCM  33     113.100  14.885  66.373  0.00  0.00      MEMB  
ATOM   4300 H14C POPCM  33     112.518  13.361  66.142  0.00  0.00      MEMB  
ATOM   4301  C15 POPCM  33     115.505  14.533  65.072  0.00  0.00      MEMB  
ATOM   4302 H15A POPCM  33     115.443  15.499  65.550  0.00  0.00      MEMB  
ATOM   4303 H15B POPCM  33     115.973  14.690  64.111  0.00  0.00      MEMB  
ATOM   4304 H15C POPCM  33     116.145  13.892  65.660  0.00  0.00      MEMB  
ATOM   4305  C11 POPCM  33     115.110  12.357  63.052  0.00  0.00      MEMB  
ATOM   4306 H11A POPCM  33     114.447  12.830  62.297  0.00  0.00      MEMB  
ATOM   4307 H11B POPCM  33     115.012  11.284  62.779  0.00  0.00      MEMB  
ATOM   4308  P   POPCM  33     117.596  12.018  63.472  0.00  0.00      MEMB  
ATOM   4309  O13 POPCM  33     117.195  10.835  64.261  0.00  0.00      MEMB  
ATOM   4310  O14 POPCM  33     118.431  12.980  64.181  0.00  0.00      MEMB  
ATOM   4311  O12 POPCM  33     116.406  12.790  62.900  0.00  0.00      MEMB  
ATOM   4312  O11 POPCM  33     118.355  11.492  62.089  0.00  0.00      MEMB  
ATOM   4313  C1  POPCM  33     117.623  10.574  61.332  0.00  0.00      MEMB  
ATOM   4314  HA  POPCM  33     116.626  10.300  61.739  0.00  0.00      MEMB  
ATOM   4315  HB  POPCM  33     118.217   9.642  61.215  0.00  0.00      MEMB  
ATOM   4316  C2  POPCM  33     117.275  10.980  59.900  0.00  0.00      MEMB  
ATOM   4317  HS  POPCM  33     116.851  10.097  59.376  0.00  0.00      MEMB  
ATOM   4318  O21 POPCM  33     118.535  11.394  59.291  0.00  0.00      MEMB  
ATOM   4319  C21 POPCM  33     119.268  10.361  58.781  0.00  0.00      MEMB  
ATOM   4320  O22 POPCM  33     119.003   9.180  58.939  0.00  0.00      MEMB  
ATOM   4321  C22 POPCM  33     120.553  10.949  58.207  0.00  0.00      MEMB  
ATOM   4322  H2R POPCM  33     121.298  10.979  59.031  0.00  0.00      MEMB  
ATOM   4323  H2S POPCM  33     120.263  11.951  57.826  0.00  0.00      MEMB  
ATOM   4324  C3  POPCM  33     116.271  12.185  59.880  0.00  0.00      MEMB  
ATOM   4325  HX  POPCM  33     116.817  13.073  60.266  0.00  0.00      MEMB  
ATOM   4326  HY  POPCM  33     115.369  11.903  60.464  0.00  0.00      MEMB  
ATOM   4327  O31 POPCM  33     115.975  12.245  58.529  0.00  0.00      MEMB  
ATOM   4328  C31 POPCM  33     116.232  13.372  57.920  0.00  0.00      MEMB  
ATOM   4329  O32 POPCM  33     116.831  14.314  58.396  0.00  0.00      MEMB  
ATOM   4330  C32 POPCM  33     115.958  13.076  56.462  0.00  0.00      MEMB  
ATOM   4331  H2X POPCM  33     114.946  12.707  56.193  0.00  0.00      MEMB  
ATOM   4332  H2Y POPCM  33     116.607  12.255  56.089  0.00  0.00      MEMB  
ATOM   4333  C23 POPCM  33     121.015  10.195  56.930  0.00  0.00      MEMB  
ATOM   4334  H3R POPCM  33     121.255   9.112  57.000  0.00  0.00      MEMB  
ATOM   4335  H3S POPCM  33     121.930  10.736  56.609  0.00  0.00      MEMB  
ATOM   4336  C24 POPCM  33     119.943  10.371  55.768  0.00  0.00      MEMB  
ATOM   4337  H4R POPCM  33     119.681  11.446  55.669  0.00  0.00      MEMB  
ATOM   4338  H4S POPCM  33     119.042   9.788  56.058  0.00  0.00      MEMB  
ATOM   4339  C25 POPCM  33     120.477   9.724  54.481  0.00  0.00      MEMB  
ATOM   4340  H5R POPCM  33     120.989   8.778  54.761  0.00  0.00      MEMB  
ATOM   4341  H5S POPCM  33     121.126  10.413  53.898  0.00  0.00      MEMB  
ATOM   4342  C26 POPCM  33     119.386   9.263  53.496  0.00  0.00      MEMB  
ATOM   4343  H6R POPCM  33     118.779  10.169  53.284  0.00  0.00      MEMB  
ATOM   4344  H6S POPCM  33     118.769   8.458  53.952  0.00  0.00      MEMB  
ATOM   4345  C27 POPCM  33     120.188   8.778  52.285  0.00  0.00      MEMB  
ATOM   4346  H7R POPCM  33     120.899   8.092  52.793  0.00  0.00      MEMB  
ATOM   4347  H7S POPCM  33     120.682   9.649  51.805  0.00  0.00      MEMB  
ATOM   4348  C28 POPCM  33     119.271   8.172  51.241  0.00  0.00      MEMB  
ATOM   4349  H8R POPCM  33     118.457   8.848  50.903  0.00  0.00      MEMB  
ATOM   4350  H8S POPCM  33     118.747   7.325  51.735  0.00  0.00      MEMB  
ATOM   4351  C29 POPCM  33     120.011   7.500  50.027  0.00  0.00      MEMB  
ATOM   4352  H91 POPCM  33     120.781   6.751  50.264  0.00  0.00      MEMB  
ATOM   4353 C210 POPCM  33     119.778   7.834  48.793  0.00  0.00      MEMB  
ATOM   4354 H101 POPCM  33     120.401   7.501  47.950  0.00  0.00      MEMB  
ATOM   4355 C211 POPCM  33     118.673   8.648  48.124  0.00  0.00      MEMB  
ATOM   4356 H11R POPCM  33     117.738   8.420  48.678  0.00  0.00      MEMB  
ATOM   4357 H11S POPCM  33     118.512   8.295  47.083  0.00  0.00      MEMB  
ATOM   4358 C212 POPCM  33     118.867  10.151  48.162  0.00  0.00      MEMB  
ATOM   4359 H12R POPCM  33     119.832  10.374  47.658  0.00  0.00      MEMB  
ATOM   4360 H12S POPCM  33     119.119  10.421  49.209  0.00  0.00      MEMB  
ATOM   4361 C213 POPCM  33     117.636  10.858  47.570  0.00  0.00      MEMB  
ATOM   4362 H13R POPCM  33     116.747  10.502  48.135  0.00  0.00      MEMB  
ATOM   4363 H13S POPCM  33     117.560  10.509  46.518  0.00  0.00      MEMB  
ATOM   4364 C214 POPCM  33     117.754  12.343  47.628  0.00  0.00      MEMB  
ATOM   4365 H14R POPCM  33     118.788  12.669  47.385  0.00  0.00      MEMB  
ATOM   4366 H14S POPCM  33     117.465  12.735  48.627  0.00  0.00      MEMB  
ATOM   4367 C215 POPCM  33     116.998  12.977  46.465  0.00  0.00      MEMB  
ATOM   4368 H15R POPCM  33     115.953  12.605  46.398  0.00  0.00      MEMB  
ATOM   4369 H15S POPCM  33     117.385  12.702  45.461  0.00  0.00      MEMB  
ATOM   4370 C216 POPCM  33     117.067  14.524  46.521  0.00  0.00      MEMB  
ATOM   4371 H16R POPCM  33     118.036  14.843  46.081  0.00  0.00      MEMB  
ATOM   4372 H16S POPCM  33     117.156  14.732  47.609  0.00  0.00      MEMB  
ATOM   4373 C217 POPCM  33     115.885  15.276  45.947  0.00  0.00      MEMB  
ATOM   4374 H17R POPCM  33     115.026  15.135  46.639  0.00  0.00      MEMB  
ATOM   4375 H17S POPCM  33     115.576  14.793  44.996  0.00  0.00      MEMB  
ATOM   4376 C218 POPCM  33     116.276  16.766  45.830  0.00  0.00      MEMB  
ATOM   4377 H18R POPCM  33     115.442  17.416  45.488  0.00  0.00      MEMB  
ATOM   4378 H18S POPCM  33     117.068  16.986  45.083  0.00  0.00      MEMB  
ATOM   4379 H18T POPCM  33     116.558  17.090  46.854  0.00  0.00      MEMB  
ATOM   4380  C33 POPCM  33     116.200  14.337  55.566  0.00  0.00      MEMB  
ATOM   4381  H3X POPCM  33     117.187  14.809  55.757  0.00  0.00      MEMB  
ATOM   4382  H3Y POPCM  33     115.445  15.094  55.870  0.00  0.00      MEMB  
ATOM   4383  C34 POPCM  33     116.142  13.990  54.135  0.00  0.00      MEMB  
ATOM   4384  H4X POPCM  33     115.089  13.731  53.894  0.00  0.00      MEMB  
ATOM   4385  H4Y POPCM  33     116.872  13.179  53.931  0.00  0.00      MEMB  
ATOM   4386  C35 POPCM  33     116.544  15.132  53.177  0.00  0.00      MEMB  
ATOM   4387  H5X POPCM  33     117.584  15.382  53.477  0.00  0.00      MEMB  
ATOM   4388  H5Y POPCM  33     115.950  16.049  53.381  0.00  0.00      MEMB  
ATOM   4389  C36 POPCM  33     116.607  14.745  51.683  0.00  0.00      MEMB  
ATOM   4390  H6X POPCM  33     115.653  15.003  51.175  0.00  0.00      MEMB  
ATOM   4391  H6Y POPCM  33     116.785  13.649  51.654  0.00  0.00      MEMB  
ATOM   4392  C37 POPCM  33     117.662  15.630  50.941  0.00  0.00      MEMB  
ATOM   4393  H7X POPCM  33     117.748  15.113  49.962  0.00  0.00      MEMB  
ATOM   4394  H7Y POPCM  33     118.664  15.609  51.422  0.00  0.00      MEMB  
ATOM   4395  C38 POPCM  33     117.308  17.182  50.886  0.00  0.00      MEMB  
ATOM   4396  H8X POPCM  33     117.429  17.544  51.929  0.00  0.00      MEMB  
ATOM   4397  H8Y POPCM  33     116.214  17.231  50.695  0.00  0.00      MEMB  
ATOM   4398  C39 POPCM  33     118.070  17.991  49.809  0.00  0.00      MEMB  
ATOM   4399  H9X POPCM  33     117.760  17.595  48.818  0.00  0.00      MEMB  
ATOM   4400  H9Y POPCM  33     119.143  17.742  49.956  0.00  0.00      MEMB  
ATOM   4401 C310 POPCM  33     117.847  19.552  49.771  0.00  0.00      MEMB  
ATOM   4402 H10X POPCM  33     118.628  19.998  49.118  0.00  0.00      MEMB  
ATOM   4403 H10Y POPCM  33     117.988  20.064  50.747  0.00  0.00      MEMB  
ATOM   4404 C311 POPCM  33     116.518  20.007  49.160  0.00  0.00      MEMB  
ATOM   4405 H11X POPCM  33     116.228  19.260  48.389  0.00  0.00      MEMB  
ATOM   4406 H11Y POPCM  33     116.688  20.840  48.445  0.00  0.00      MEMB  
ATOM   4407 C312 POPCM  33     115.415  20.413  50.130  0.00  0.00      MEMB  
ATOM   4408 H12X POPCM  33     115.144  19.518  50.731  0.00  0.00      MEMB  
ATOM   4409 H12Y POPCM  33     114.549  20.795  49.548  0.00  0.00      MEMB  
ATOM   4410 C313 POPCM  33     115.696  21.605  51.096  0.00  0.00      MEMB  
ATOM   4411 H13X POPCM  33     116.075  22.451  50.482  0.00  0.00      MEMB  
ATOM   4412 H13Y POPCM  33     116.520  21.268  51.761  0.00  0.00      MEMB  
ATOM   4413 C314 POPCM  33     114.402  22.208  51.640  0.00  0.00      MEMB  
ATOM   4414 H14X POPCM  33     113.730  22.648  50.873  0.00  0.00      MEMB  
ATOM   4415 H14Y POPCM  33     114.684  23.048  52.310  0.00  0.00      MEMB  
ATOM   4416 C315 POPCM  33     113.513  21.277  52.490  0.00  0.00      MEMB  
ATOM   4417 H15X POPCM  33     114.072  20.907  53.375  0.00  0.00      MEMB  
ATOM   4418 H15Y POPCM  33     113.237  20.390  51.880  0.00  0.00      MEMB  
ATOM   4419 C316 POPCM  33     112.230  21.922  52.916  0.00  0.00      MEMB  
ATOM   4420 H16X POPCM  33     111.559  21.127  53.308  0.00  0.00      MEMB  
ATOM   4421 H16Y POPCM  33     111.763  22.490  52.083  0.00  0.00      MEMB  
ATOM   4422 H16Z POPCM  33     112.468  22.665  53.707  0.00  0.00      MEMB  
ATOM   4423  N   POPCM  34     100.843  64.948  62.117  0.00  0.00      MEMB  
ATOM   4424  C12 POPCM  34     100.264  64.890  60.708  0.00  0.00      MEMB  
ATOM   4425 H12A POPCM  34      99.284  65.342  60.673  0.00  0.00      MEMB  
ATOM   4426 H12B POPCM  34     100.279  63.836  60.469  0.00  0.00      MEMB  
ATOM   4427  C13 POPCM  34     101.217  66.391  62.317  0.00  0.00      MEMB  
ATOM   4428 H13A POPCM  34     100.358  67.026  62.471  0.00  0.00      MEMB  
ATOM   4429 H13B POPCM  34     101.773  66.495  63.237  0.00  0.00      MEMB  
ATOM   4430 H13C POPCM  34     101.809  66.740  61.484  0.00  0.00      MEMB  
ATOM   4431  C14 POPCM  34      99.871  64.453  63.133  0.00  0.00      MEMB  
ATOM   4432 H14A POPCM  34      98.971  65.050  63.163  0.00  0.00      MEMB  
ATOM   4433 H14B POPCM  34      99.672  63.424  62.874  0.00  0.00      MEMB  
ATOM   4434 H14C POPCM  34     100.238  64.414  64.148  0.00  0.00      MEMB  
ATOM   4435  C15 POPCM  34     102.188  64.228  62.169  0.00  0.00      MEMB  
ATOM   4436 H15A POPCM  34     102.747  64.176  61.246  0.00  0.00      MEMB  
ATOM   4437 H15B POPCM  34     102.144  63.216  62.544  0.00  0.00      MEMB  
ATOM   4438 H15C POPCM  34     102.749  64.717  62.951  0.00  0.00      MEMB  
ATOM   4439  C11 POPCM  34     101.030  65.507  59.526  0.00  0.00      MEMB  
ATOM   4440 H11A POPCM  34     101.302  66.574  59.672  0.00  0.00      MEMB  
ATOM   4441 H11B POPCM  34     100.397  65.638  58.623  0.00  0.00      MEMB  
ATOM   4442  P   POPCM  34     102.046  63.314  58.537  0.00  0.00      MEMB  
ATOM   4443  O13 POPCM  34     100.991  62.526  59.177  0.00  0.00      MEMB  
ATOM   4444  O14 POPCM  34     103.353  62.655  58.306  0.00  0.00      MEMB  
ATOM   4445  O12 POPCM  34     102.258  64.771  59.249  0.00  0.00      MEMB  
ATOM   4446  O11 POPCM  34     101.437  63.671  57.094  0.00  0.00      MEMB  
ATOM   4447  C1  POPCM  34     102.154  64.521  56.212  0.00  0.00      MEMB  
ATOM   4448  HA  POPCM  34     103.147  64.776  56.640  0.00  0.00      MEMB  
ATOM   4449  HB  POPCM  34     101.595  65.463  56.025  0.00  0.00      MEMB  
ATOM   4450  C2  POPCM  34     102.483  63.903  54.801  0.00  0.00      MEMB  
ATOM   4451  HS  POPCM  34     103.086  64.622  54.206  0.00  0.00      MEMB  
ATOM   4452  O21 POPCM  34     101.223  63.456  54.197  0.00  0.00      MEMB  
ATOM   4453  C21 POPCM  34     100.865  64.214  53.165  0.00  0.00      MEMB  
ATOM   4454  O22 POPCM  34     101.496  65.109  52.599  0.00  0.00      MEMB  
ATOM   4455  C22 POPCM  34      99.589  63.666  52.595  0.00  0.00      MEMB  
ATOM   4456  H2R POPCM  34      99.088  64.564  52.172  0.00  0.00      MEMB  
ATOM   4457  H2S POPCM  34      98.856  63.379  53.379  0.00  0.00      MEMB  
ATOM   4458  C3  POPCM  34     103.427  62.711  55.041  0.00  0.00      MEMB  
ATOM   4459  HX  POPCM  34     102.889  61.900  55.575  0.00  0.00      MEMB  
ATOM   4460  HY  POPCM  34     104.254  62.965  55.738  0.00  0.00      MEMB  
ATOM   4461  O31 POPCM  34     103.995  62.284  53.761  0.00  0.00      MEMB  
ATOM   4462  C31 POPCM  34     103.222  61.277  53.155  0.00  0.00      MEMB  
ATOM   4463  O32 POPCM  34     102.308  60.747  53.619  0.00  0.00      MEMB  
ATOM   4464  C32 POPCM  34     103.655  60.893  51.738  0.00  0.00      MEMB  
ATOM   4465  H2X POPCM  34     102.757  60.979  51.090  0.00  0.00      MEMB  
ATOM   4466  H2Y POPCM  34     103.925  59.816  51.763  0.00  0.00      MEMB  
ATOM   4467  C23 POPCM  34      99.851  62.540  51.585  0.00  0.00      MEMB  
ATOM   4468  H3R POPCM  34     100.324  61.644  52.042  0.00  0.00      MEMB  
ATOM   4469  H3S POPCM  34     100.637  62.956  50.920  0.00  0.00      MEMB  
ATOM   4470  C24 POPCM  34      98.733  62.014  50.634  0.00  0.00      MEMB  
ATOM   4471  H4R POPCM  34      97.963  61.369  51.111  0.00  0.00      MEMB  
ATOM   4472  H4S POPCM  34      99.162  61.383  49.827  0.00  0.00      MEMB  
ATOM   4473  C25 POPCM  34      97.962  63.052  49.760  0.00  0.00      MEMB  
ATOM   4474  H5R POPCM  34      98.730  63.412  49.044  0.00  0.00      MEMB  
ATOM   4475  H5S POPCM  34      97.666  63.869  50.452  0.00  0.00      MEMB  
ATOM   4476  C26 POPCM  34      96.766  62.488  48.952  0.00  0.00      MEMB  
ATOM   4477  H6R POPCM  34      96.344  61.714  49.629  0.00  0.00      MEMB  
ATOM   4478  H6S POPCM  34      97.115  61.943  48.049  0.00  0.00      MEMB  
ATOM   4479  C27 POPCM  34      95.775  63.560  48.537  0.00  0.00      MEMB  
ATOM   4480  H7R POPCM  34      96.171  64.282  47.792  0.00  0.00      MEMB  
ATOM   4481  H7S POPCM  34      95.689  64.112  49.498  0.00  0.00      MEMB  
ATOM   4482  C28 POPCM  34      94.369  62.980  48.104  0.00  0.00      MEMB  
ATOM   4483  H8R POPCM  34      93.622  63.795  48.212  0.00  0.00      MEMB  
ATOM   4484  H8S POPCM  34      94.053  62.226  48.856  0.00  0.00      MEMB  
ATOM   4485  C29 POPCM  34      94.421  62.439  46.692  0.00  0.00      MEMB  
ATOM   4486  H91 POPCM  34      95.335  61.896  46.410  0.00  0.00      MEMB  
ATOM   4487 C210 POPCM  34      93.506  62.769  45.771  0.00  0.00      MEMB  
ATOM   4488 H101 POPCM  34      93.731  62.390  44.763  0.00  0.00      MEMB  
ATOM   4489 C211 POPCM  34      92.331  63.759  45.936  0.00  0.00      MEMB  
ATOM   4490 H11R POPCM  34      92.875  64.725  46.004  0.00  0.00      MEMB  
ATOM   4491 H11S POPCM  34      91.801  63.532  46.886  0.00  0.00      MEMB  
ATOM   4492 C212 POPCM  34      91.454  63.644  44.759  0.00  0.00      MEMB  
ATOM   4493 H12R POPCM  34      91.923  64.186  43.910  0.00  0.00      MEMB  
ATOM   4494 H12S POPCM  34      90.397  63.951  44.909  0.00  0.00      MEMB  
ATOM   4495 C213 POPCM  34      90.963  62.254  44.304  0.00  0.00      MEMB  
ATOM   4496 H13R POPCM  34      90.582  61.605  45.120  0.00  0.00      MEMB  
ATOM   4497 H13S POPCM  34      91.842  61.658  43.975  0.00  0.00      MEMB  
ATOM   4498 C214 POPCM  34      89.929  62.188  43.151  0.00  0.00      MEMB  
ATOM   4499 H14R POPCM  34      90.328  62.875  42.375  0.00  0.00      MEMB  
ATOM   4500 H14S POPCM  34      88.953  62.627  43.449  0.00  0.00      MEMB  
ATOM   4501 C215 POPCM  34      89.661  60.819  42.479  0.00  0.00      MEMB  
ATOM   4502 H15R POPCM  34      88.640  60.767  42.046  0.00  0.00      MEMB  
ATOM   4503 H15S POPCM  34      89.683  60.078  43.308  0.00  0.00      MEMB  
ATOM   4504 C216 POPCM  34      90.708  60.543  41.367  0.00  0.00      MEMB  
ATOM   4505 H16R POPCM  34      91.697  60.365  41.842  0.00  0.00      MEMB  
ATOM   4506 H16S POPCM  34      90.782  61.427  40.698  0.00  0.00      MEMB  
ATOM   4507 C217 POPCM  34      90.272  59.306  40.546  0.00  0.00      MEMB  
ATOM   4508 H17R POPCM  34      90.889  59.184  39.630  0.00  0.00      MEMB  
ATOM   4509 H17S POPCM  34      89.247  59.520  40.176  0.00  0.00      MEMB  
ATOM   4510 C218 POPCM  34      90.380  58.070  41.279  0.00  0.00      MEMB  
ATOM   4511 H18R POPCM  34      90.205  57.129  40.715  0.00  0.00      MEMB  
ATOM   4512 H18S POPCM  34      89.691  58.005  42.148  0.00  0.00      MEMB  
ATOM   4513 H18T POPCM  34      91.414  57.956  41.669  0.00  0.00      MEMB  
ATOM   4514  C33 POPCM  34     104.817  61.733  51.184  0.00  0.00      MEMB  
ATOM   4515  H3X POPCM  34     105.442  61.098  50.520  0.00  0.00      MEMB  
ATOM   4516  H3Y POPCM  34     105.533  62.032  51.979  0.00  0.00      MEMB  
ATOM   4517  C34 POPCM  34     104.248  62.900  50.327  0.00  0.00      MEMB  
ATOM   4518  H4X POPCM  34     103.926  63.672  51.058  0.00  0.00      MEMB  
ATOM   4519  H4Y POPCM  34     103.318  62.605  49.796  0.00  0.00      MEMB  
ATOM   4520  C35 POPCM  34     105.115  63.523  49.266  0.00  0.00      MEMB  
ATOM   4521  H5X POPCM  34     105.521  62.754  48.574  0.00  0.00      MEMB  
ATOM   4522  H5Y POPCM  34     105.927  64.043  49.818  0.00  0.00      MEMB  
ATOM   4523  C36 POPCM  34     104.451  64.663  48.492  0.00  0.00      MEMB  
ATOM   4524  H6X POPCM  34     103.940  65.322  49.225  0.00  0.00      MEMB  
ATOM   4525  H6Y POPCM  34     103.753  64.207  47.756  0.00  0.00      MEMB  
ATOM   4526  C37 POPCM  34     105.387  65.617  47.719  0.00  0.00      MEMB  
ATOM   4527  H7X POPCM  34     106.112  65.076  47.075  0.00  0.00      MEMB  
ATOM   4528  H7Y POPCM  34     105.902  66.170  48.533  0.00  0.00      MEMB  
ATOM   4529  C38 POPCM  34     104.675  66.854  47.129  0.00  0.00      MEMB  
ATOM   4530  H8X POPCM  34     105.360  67.685  46.857  0.00  0.00      MEMB  
ATOM   4531  H8Y POPCM  34     104.022  67.306  47.906  0.00  0.00      MEMB  
ATOM   4532  C39 POPCM  34     103.922  66.425  45.852  0.00  0.00      MEMB  
ATOM   4533  H9X POPCM  34     103.082  65.726  46.051  0.00  0.00      MEMB  
ATOM   4534  H9Y POPCM  34     104.618  65.786  45.268  0.00  0.00      MEMB  
ATOM   4535 C310 POPCM  34     103.248  67.571  45.045  0.00  0.00      MEMB  
ATOM   4536 H10X POPCM  34     103.972  68.371  44.780  0.00  0.00      MEMB  
ATOM   4537 H10Y POPCM  34     102.563  68.051  45.776  0.00  0.00      MEMB  
ATOM   4538 C311 POPCM  34     102.629  66.928  43.872  0.00  0.00      MEMB  
ATOM   4539 H11X POPCM  34     101.969  66.111  44.235  0.00  0.00      MEMB  
ATOM   4540 H11Y POPCM  34     103.390  66.401  43.258  0.00  0.00      MEMB  
ATOM   4541 C312 POPCM  34     101.819  67.950  43.007  0.00  0.00      MEMB  
ATOM   4542 H12X POPCM  34     102.443  68.780  42.613  0.00  0.00      MEMB  
ATOM   4543 H12Y POPCM  34     101.099  68.377  43.738  0.00  0.00      MEMB  
ATOM   4544 C313 POPCM  34     101.030  67.279  41.851  0.00  0.00      MEMB  
ATOM   4545 H13X POPCM  34     100.394  66.524  42.360  0.00  0.00      MEMB  
ATOM   4546 H13Y POPCM  34     101.818  66.757  41.266  0.00  0.00      MEMB  
ATOM   4547 C314 POPCM  34     100.184  68.254  41.060  0.00  0.00      MEMB  
ATOM   4548 H14X POPCM  34     100.955  69.004  40.783  0.00  0.00      MEMB  
ATOM   4549 H14Y POPCM  34      99.657  68.842  41.841  0.00  0.00      MEMB  
ATOM   4550 C315 POPCM  34      99.407  67.718  39.928  0.00  0.00      MEMB  
ATOM   4551 H15X POPCM  34     100.239  67.379  39.274  0.00  0.00      MEMB  
ATOM   4552 H15Y POPCM  34      98.812  68.523  39.447  0.00  0.00      MEMB  
ATOM   4553 C316 POPCM  34      98.455  66.532  40.218  0.00  0.00      MEMB  
ATOM   4554 H16X POPCM  34      99.045  65.613  40.422  0.00  0.00      MEMB  
ATOM   4555 H16Y POPCM  34      97.766  66.280  39.384  0.00  0.00      MEMB  
ATOM   4556 H16Z POPCM  34      97.862  66.760  41.129  0.00  0.00      MEMB  
ATOM   4557  N   POPCM  35      91.416  72.327  59.846  0.00  0.00      MEMB  
ATOM   4558  C12 POPCM  35      92.078  72.520  58.439  0.00  0.00      MEMB  
ATOM   4559 H12A POPCM  35      93.123  72.748  58.586  0.00  0.00      MEMB  
ATOM   4560 H12B POPCM  35      91.689  73.335  57.847  0.00  0.00      MEMB  
ATOM   4561  C13 POPCM  35      90.905  73.656  60.381  0.00  0.00      MEMB  
ATOM   4562 H13A POPCM  35      90.534  73.361  61.351  0.00  0.00      MEMB  
ATOM   4563 H13B POPCM  35      91.746  74.297  60.601  0.00  0.00      MEMB  
ATOM   4564 H13C POPCM  35      90.136  74.085  59.757  0.00  0.00      MEMB  
ATOM   4565  C14 POPCM  35      90.288  71.360  59.664  0.00  0.00      MEMB  
ATOM   4566 H14A POPCM  35      90.716  70.553  59.087  0.00  0.00      MEMB  
ATOM   4567 H14B POPCM  35      89.889  70.914  60.563  0.00  0.00      MEMB  
ATOM   4568 H14C POPCM  35      89.458  71.739  59.086  0.00  0.00      MEMB  
ATOM   4569  C15 POPCM  35      92.331  71.733  60.871  0.00  0.00      MEMB  
ATOM   4570 H15A POPCM  35      93.031  72.473  61.228  0.00  0.00      MEMB  
ATOM   4571 H15B POPCM  35      92.799  70.818  60.537  0.00  0.00      MEMB  
ATOM   4572 H15C POPCM  35      91.799  71.546  61.792  0.00  0.00      MEMB  
ATOM   4573  C11 POPCM  35      92.199  71.246  57.501  0.00  0.00      MEMB  
ATOM   4574 H11A POPCM  35      92.533  71.625  56.511  0.00  0.00      MEMB  
ATOM   4575 H11B POPCM  35      91.226  70.745  57.310  0.00  0.00      MEMB  
ATOM   4576  P   POPCM  35      94.614  70.503  58.197  0.00  0.00      MEMB  
ATOM   4577  O13 POPCM  35      95.214  69.621  59.224  0.00  0.00      MEMB  
ATOM   4578  O14 POPCM  35      94.863  71.929  58.457  0.00  0.00      MEMB  
ATOM   4579  O12 POPCM  35      93.040  70.168  58.027  0.00  0.00      MEMB  
ATOM   4580  O11 POPCM  35      95.163  70.146  56.799  0.00  0.00      MEMB  
ATOM   4581  C1  POPCM  35      95.007  69.007  56.037  0.00  0.00      MEMB  
ATOM   4582  HA  POPCM  35      93.930  68.930  55.775  0.00  0.00      MEMB  
ATOM   4583  HB  POPCM  35      95.444  68.154  56.599  0.00  0.00      MEMB  
ATOM   4584  C2  POPCM  35      95.952  69.115  54.813  0.00  0.00      MEMB  
ATOM   4585  HS  POPCM  35      95.725  70.138  54.444  0.00  0.00      MEMB  
ATOM   4586  O21 POPCM  35      95.667  68.125  53.839  0.00  0.00      MEMB  
ATOM   4587  C21 POPCM  35      96.191  68.442  52.668  0.00  0.00      MEMB  
ATOM   4588  O22 POPCM  35      96.645  69.520  52.328  0.00  0.00      MEMB  
ATOM   4589  C22 POPCM  35      96.233  67.195  51.814  0.00  0.00      MEMB  
ATOM   4590  H2R POPCM  35      95.337  66.559  51.977  0.00  0.00      MEMB  
ATOM   4591  H2S POPCM  35      97.161  66.662  52.112  0.00  0.00      MEMB  
ATOM   4592  C3  POPCM  35      97.452  69.278  55.275  0.00  0.00      MEMB  
ATOM   4593  HX  POPCM  35      97.579  68.260  55.701  0.00  0.00      MEMB  
ATOM   4594  HY  POPCM  35      97.512  69.947  56.160  0.00  0.00      MEMB  
ATOM   4595  O31 POPCM  35      98.447  69.653  54.326  0.00  0.00      MEMB  
ATOM   4596  C31 POPCM  35      98.621  70.893  54.237  0.00  0.00      MEMB  
ATOM   4597  O32 POPCM  35      98.102  71.794  54.855  0.00  0.00      MEMB  
ATOM   4598  C32 POPCM  35      99.718  71.097  53.188  0.00  0.00      MEMB  
ATOM   4599  H2X POPCM  35     100.053  70.106  52.815  0.00  0.00      MEMB  
ATOM   4600  H2Y POPCM  35     100.525  71.689  53.670  0.00  0.00      MEMB  
ATOM   4601  C23 POPCM  35      96.280  67.506  50.292  0.00  0.00      MEMB  
ATOM   4602  H3R POPCM  35      96.904  66.801  49.701  0.00  0.00      MEMB  
ATOM   4603  H3S POPCM  35      96.580  68.559  50.104  0.00  0.00      MEMB  
ATOM   4604  C24 POPCM  35      94.879  67.245  49.633  0.00  0.00      MEMB  
ATOM   4605  H4R POPCM  35      94.134  67.961  50.040  0.00  0.00      MEMB  
ATOM   4606  H4S POPCM  35      94.557  66.191  49.769  0.00  0.00      MEMB  
ATOM   4607  C25 POPCM  35      95.032  67.445  48.120  0.00  0.00      MEMB  
ATOM   4608  H5R POPCM  35      95.617  66.667  47.584  0.00  0.00      MEMB  
ATOM   4609  H5S POPCM  35      95.509  68.442  48.008  0.00  0.00      MEMB  
ATOM   4610  C26 POPCM  35      93.626  67.504  47.469  0.00  0.00      MEMB  
ATOM   4611  H6R POPCM  35      92.946  68.133  48.082  0.00  0.00      MEMB  
ATOM   4612  H6S POPCM  35      93.160  66.495  47.483  0.00  0.00      MEMB  
ATOM   4613  C27 POPCM  35      93.646  67.944  45.923  0.00  0.00      MEMB  
ATOM   4614  H7R POPCM  35      94.343  67.212  45.462  0.00  0.00      MEMB  
ATOM   4615  H7S POPCM  35      94.232  68.879  45.792  0.00  0.00      MEMB  
ATOM   4616  C28 POPCM  35      92.224  67.900  45.278  0.00  0.00      MEMB  
ATOM   4617  H8R POPCM  35      91.645  68.697  45.792  0.00  0.00      MEMB  
ATOM   4618  H8S POPCM  35      91.722  66.924  45.448  0.00  0.00      MEMB  
ATOM   4619  C29 POPCM  35      92.448  68.191  43.762  0.00  0.00      MEMB  
ATOM   4620  H91 POPCM  35      93.124  67.421  43.361  0.00  0.00      MEMB  
ATOM   4621 C210 POPCM  35      92.037  69.231  43.033  0.00  0.00      MEMB  
ATOM   4622 H101 POPCM  35      92.287  69.187  41.963  0.00  0.00      MEMB  
ATOM   4623 C211 POPCM  35      91.151  70.411  43.384  0.00  0.00      MEMB  
ATOM   4624 H11R POPCM  35      90.828  70.454  44.446  0.00  0.00      MEMB  
ATOM   4625 H11S POPCM  35      90.221  70.432  42.777  0.00  0.00      MEMB  
ATOM   4626 C212 POPCM  35      91.783  71.769  43.123  0.00  0.00      MEMB  
ATOM   4627 H12R POPCM  35      90.964  72.516  43.047  0.00  0.00      MEMB  
ATOM   4628 H12S POPCM  35      92.373  71.809  42.183  0.00  0.00      MEMB  
ATOM   4629 C213 POPCM  35      92.668  72.299  44.312  0.00  0.00      MEMB  
ATOM   4630 H13R POPCM  35      93.519  71.613  44.508  0.00  0.00      MEMB  
ATOM   4631 H13S POPCM  35      91.917  72.356  45.129  0.00  0.00      MEMB  
ATOM   4632 C214 POPCM  35      93.171  73.743  44.092  0.00  0.00      MEMB  
ATOM   4633 H14R POPCM  35      92.300  74.429  44.165  0.00  0.00      MEMB  
ATOM   4634 H14S POPCM  35      93.719  73.745  43.126  0.00  0.00      MEMB  
ATOM   4635 C215 POPCM  35      94.025  74.114  45.329  0.00  0.00      MEMB  
ATOM   4636 H15R POPCM  35      94.528  73.166  45.613  0.00  0.00      MEMB  
ATOM   4637 H15S POPCM  35      93.312  74.468  46.104  0.00  0.00      MEMB  
ATOM   4638 C216 POPCM  35      94.990  75.290  44.865  0.00  0.00      MEMB  
ATOM   4639 H16R POPCM  35      95.260  74.895  43.862  0.00  0.00      MEMB  
ATOM   4640 H16S POPCM  35      95.896  75.278  45.508  0.00  0.00      MEMB  
ATOM   4641 C217 POPCM  35      94.359  76.616  44.606  0.00  0.00      MEMB  
ATOM   4642 H17R POPCM  35      93.887  76.934  45.560  0.00  0.00      MEMB  
ATOM   4643 H17S POPCM  35      93.554  76.583  43.840  0.00  0.00      MEMB  
ATOM   4644 C218 POPCM  35      95.332  77.571  43.974  0.00  0.00      MEMB  
ATOM   4645 H18R POPCM  35      94.716  78.425  43.619  0.00  0.00      MEMB  
ATOM   4646 H18S POPCM  35      95.770  77.037  43.104  0.00  0.00      MEMB  
ATOM   4647 H18T POPCM  35      96.209  77.813  44.612  0.00  0.00      MEMB  
ATOM   4648  C33 POPCM  35      99.201  71.943  52.034  0.00  0.00      MEMB  
ATOM   4649  H3X POPCM  35      98.782  72.886  52.445  0.00  0.00      MEMB  
ATOM   4650  H3Y POPCM  35      98.305  71.440  51.611  0.00  0.00      MEMB  
ATOM   4651  C34 POPCM  35     100.223  72.360  50.907  0.00  0.00      MEMB  
ATOM   4652  H4X POPCM  35     101.175  72.776  51.302  0.00  0.00      MEMB  
ATOM   4653  H4Y POPCM  35      99.724  73.236  50.440  0.00  0.00      MEMB  
ATOM   4654  C35 POPCM  35     100.623  71.239  49.972  0.00  0.00      MEMB  
ATOM   4655  H5X POPCM  35      99.598  70.893  49.720  0.00  0.00      MEMB  
ATOM   4656  H5Y POPCM  35     101.195  70.428  50.471  0.00  0.00      MEMB  
ATOM   4657  C36 POPCM  35     101.457  71.779  48.789  0.00  0.00      MEMB  
ATOM   4658  H6X POPCM  35     102.226  72.453  49.222  0.00  0.00      MEMB  
ATOM   4659  H6Y POPCM  35     100.810  72.329  48.073  0.00  0.00      MEMB  
ATOM   4660  C37 POPCM  35     102.093  70.574  48.027  0.00  0.00      MEMB  
ATOM   4661  H7X POPCM  35     101.322  69.844  47.699  0.00  0.00      MEMB  
ATOM   4662  H7Y POPCM  35     102.743  70.049  48.759  0.00  0.00      MEMB  
ATOM   4663  C38 POPCM  35     102.952  70.911  46.848  0.00  0.00      MEMB  
ATOM   4664  H8X POPCM  35     103.495  70.015  46.479  0.00  0.00      MEMB  
ATOM   4665  H8Y POPCM  35     103.636  71.726  47.167  0.00  0.00      MEMB  
ATOM   4666  C39 POPCM  35     102.233  71.406  45.610  0.00  0.00      MEMB  
ATOM   4667  H9X POPCM  35     101.704  72.327  45.936  0.00  0.00      MEMB  
ATOM   4668  H9Y POPCM  35     101.404  70.691  45.418  0.00  0.00      MEMB  
ATOM   4669 C310 POPCM  35     103.057  71.798  44.408  0.00  0.00      MEMB  
ATOM   4670 H10X POPCM  35     103.504  70.917  43.900  0.00  0.00      MEMB  
ATOM   4671 H10Y POPCM  35     103.908  72.349  44.861  0.00  0.00      MEMB  
ATOM   4672 C311 POPCM  35     102.336  72.655  43.387  0.00  0.00      MEMB  
ATOM   4673 H11X POPCM  35     103.130  72.873  42.641  0.00  0.00      MEMB  
ATOM   4674 H11Y POPCM  35     102.132  73.630  43.879  0.00  0.00      MEMB  
ATOM   4675 C312 POPCM  35     101.088  72.093  42.821  0.00  0.00      MEMB  
ATOM   4676 H12X POPCM  35     100.330  72.004  43.628  0.00  0.00      MEMB  
ATOM   4677 H12Y POPCM  35     101.427  71.106  42.441  0.00  0.00      MEMB  
ATOM   4678 C313 POPCM  35     100.359  72.817  41.639  0.00  0.00      MEMB  
ATOM   4679 H13X POPCM  35      99.606  72.144  41.176  0.00  0.00      MEMB  
ATOM   4680 H13Y POPCM  35     101.146  73.055  40.892  0.00  0.00      MEMB  
ATOM   4681 C314 POPCM  35      99.648  74.065  42.191  0.00  0.00      MEMB  
ATOM   4682 H14X POPCM  35     100.410  74.773  42.580  0.00  0.00      MEMB  
ATOM   4683 H14Y POPCM  35      99.096  73.679  43.075  0.00  0.00      MEMB  
ATOM   4684 C315 POPCM  35      98.822  74.827  41.169  0.00  0.00      MEMB  
ATOM   4685 H15X POPCM  35      99.277  74.693  40.164  0.00  0.00      MEMB  
ATOM   4686 H15Y POPCM  35      98.815  75.891  41.488  0.00  0.00      MEMB  
ATOM   4687 C316 POPCM  35      97.356  74.355  41.059  0.00  0.00      MEMB  
ATOM   4688 H16X POPCM  35      96.886  74.071  42.025  0.00  0.00      MEMB  
ATOM   4689 H16Y POPCM  35      97.331  73.386  40.516  0.00  0.00      MEMB  
ATOM   4690 H16Z POPCM  35      96.649  75.061  40.573  0.00  0.00      MEMB  
ATOM   4691  N   POPCM  36      93.451  49.832  56.912  0.00  0.00      MEMB  
ATOM   4692  C12 POPCM  36      93.002  49.938  58.424  0.00  0.00      MEMB  
ATOM   4693 H12A POPCM  36      92.328  49.103  58.545  0.00  0.00      MEMB  
ATOM   4694 H12B POPCM  36      92.498  50.879  58.587  0.00  0.00      MEMB  
ATOM   4695  C13 POPCM  36      94.467  50.838  56.682  0.00  0.00      MEMB  
ATOM   4696 H13A POPCM  36      94.025  51.823  56.722  0.00  0.00      MEMB  
ATOM   4697 H13B POPCM  36      95.182  50.748  57.486  0.00  0.00      MEMB  
ATOM   4698 H13C POPCM  36      94.893  50.731  55.695  0.00  0.00      MEMB  
ATOM   4699  C14 POPCM  36      94.035  48.444  56.728  0.00  0.00      MEMB  
ATOM   4700 H14A POPCM  36      94.532  48.167  57.647  0.00  0.00      MEMB  
ATOM   4701 H14B POPCM  36      93.279  47.730  56.436  0.00  0.00      MEMB  
ATOM   4702 H14C POPCM  36      94.744  48.428  55.914  0.00  0.00      MEMB  
ATOM   4703  C15 POPCM  36      92.309  50.052  56.028  0.00  0.00      MEMB  
ATOM   4704 H15A POPCM  36      91.548  49.312  56.228  0.00  0.00      MEMB  
ATOM   4705 H15B POPCM  36      92.599  49.978  54.990  0.00  0.00      MEMB  
ATOM   4706 H15C POPCM  36      91.819  50.970  56.317  0.00  0.00      MEMB  
ATOM   4707  C11 POPCM  36      93.925  49.744  59.639  0.00  0.00      MEMB  
ATOM   4708 H11A POPCM  36      94.263  48.686  59.605  0.00  0.00      MEMB  
ATOM   4709 H11B POPCM  36      93.412  49.897  60.612  0.00  0.00      MEMB  
ATOM   4710  P   POPCM  36      95.981  50.869  60.810  0.00  0.00      MEMB  
ATOM   4711  O13 POPCM  36      95.492  50.158  62.019  0.00  0.00      MEMB  
ATOM   4712  O14 POPCM  36      96.295  52.310  60.967  0.00  0.00      MEMB  
ATOM   4713  O12 POPCM  36      95.017  50.707  59.564  0.00  0.00      MEMB  
ATOM   4714  O11 POPCM  36      97.363  50.199  60.311  0.00  0.00      MEMB  
ATOM   4715  C1  POPCM  36      97.427  49.620  59.008  0.00  0.00      MEMB  
ATOM   4716  HA  POPCM  36      97.246  50.424  58.263  0.00  0.00      MEMB  
ATOM   4717  HB  POPCM  36      96.647  48.829  58.998  0.00  0.00      MEMB  
ATOM   4718  C2  POPCM  36      98.692  48.820  58.732  0.00  0.00      MEMB  
ATOM   4719  HS  POPCM  36      98.697  47.877  59.319  0.00  0.00      MEMB  
ATOM   4720  O21 POPCM  36      99.775  49.729  59.066  0.00  0.00      MEMB  
ATOM   4721  C21 POPCM  36     100.991  49.158  58.993  0.00  0.00      MEMB  
ATOM   4722  O22 POPCM  36     101.246  47.989  58.756  0.00  0.00      MEMB  
ATOM   4723  C22 POPCM  36     102.155  50.068  59.542  0.00  0.00      MEMB  
ATOM   4724  H2R POPCM  36     102.213  49.848  60.630  0.00  0.00      MEMB  
ATOM   4725  H2S POPCM  36     101.921  51.139  59.364  0.00  0.00      MEMB  
ATOM   4726  C3  POPCM  36      98.754  48.398  57.244  0.00  0.00      MEMB  
ATOM   4727  HX  POPCM  36      97.919  47.711  56.988  0.00  0.00      MEMB  
ATOM   4728  HY  POPCM  36      99.652  47.786  57.012  0.00  0.00      MEMB  
ATOM   4729  O31 POPCM  36      98.745  49.566  56.340  0.00  0.00      MEMB  
ATOM   4730  C31 POPCM  36      97.942  49.512  55.251  0.00  0.00      MEMB  
ATOM   4731  O32 POPCM  36      97.070  48.685  54.970  0.00  0.00      MEMB  
ATOM   4732  C32 POPCM  36      98.369  50.756  54.402  0.00  0.00      MEMB  
ATOM   4733  H2X POPCM  36      99.018  51.414  55.019  0.00  0.00      MEMB  
ATOM   4734  H2Y POPCM  36      97.458  51.296  54.066  0.00  0.00      MEMB  
ATOM   4735  C23 POPCM  36     103.476  49.713  58.896  0.00  0.00      MEMB  
ATOM   4736  H3R POPCM  36     103.627  48.615  58.972  0.00  0.00      MEMB  
ATOM   4737  H3S POPCM  36     104.324  50.155  59.462  0.00  0.00      MEMB  
ATOM   4738  C24 POPCM  36     103.531  50.193  57.409  0.00  0.00      MEMB  
ATOM   4739  H4R POPCM  36     103.768  51.278  57.397  0.00  0.00      MEMB  
ATOM   4740  H4S POPCM  36     102.525  50.065  56.955  0.00  0.00      MEMB  
ATOM   4741  C25 POPCM  36     104.697  49.693  56.624  0.00  0.00      MEMB  
ATOM   4742  H5R POPCM  36     104.635  48.584  56.592  0.00  0.00      MEMB  
ATOM   4743  H5S POPCM  36     105.621  49.937  57.191  0.00  0.00      MEMB  
ATOM   4744  C26 POPCM  36     104.798  50.230  55.137  0.00  0.00      MEMB  
ATOM   4745  H6R POPCM  36     105.472  49.528  54.600  0.00  0.00      MEMB  
ATOM   4746  H6S POPCM  36     105.218  51.255  55.221  0.00  0.00      MEMB  
ATOM   4747  C27 POPCM  36     103.449  50.163  54.404  0.00  0.00      MEMB  
ATOM   4748  H7R POPCM  36     102.803  51.042  54.615  0.00  0.00      MEMB  
ATOM   4749  H7S POPCM  36     103.005  49.229  54.811  0.00  0.00      MEMB  
ATOM   4750  C28 POPCM  36     103.587  49.828  52.853  0.00  0.00      MEMB  
ATOM   4751  H8R POPCM  36     102.623  49.376  52.536  0.00  0.00      MEMB  
ATOM   4752  H8S POPCM  36     104.370  49.099  52.556  0.00  0.00      MEMB  
ATOM   4753  C29 POPCM  36     104.047  51.078  52.180  0.00  0.00      MEMB  
ATOM   4754  H91 POPCM  36     104.450  51.848  52.854  0.00  0.00      MEMB  
ATOM   4755 C210 POPCM  36     104.073  51.382  50.844  0.00  0.00      MEMB  
ATOM   4756 H101 POPCM  36     104.353  52.386  50.493  0.00  0.00      MEMB  
ATOM   4757 C211 POPCM  36     103.579  50.420  49.875  0.00  0.00      MEMB  
ATOM   4758 H11R POPCM  36     102.488  50.612  49.797  0.00  0.00      MEMB  
ATOM   4759 H11S POPCM  36     103.765  49.334  50.017  0.00  0.00      MEMB  
ATOM   4760 C212 POPCM  36     104.277  50.791  48.528  0.00  0.00      MEMB  
ATOM   4761 H12R POPCM  36     105.345  50.493  48.595  0.00  0.00      MEMB  
ATOM   4762 H12S POPCM  36     104.253  51.898  48.430  0.00  0.00      MEMB  
ATOM   4763 C213 POPCM  36     103.682  50.308  47.220  0.00  0.00      MEMB  
ATOM   4764 H13R POPCM  36     102.689  49.840  47.395  0.00  0.00      MEMB  
ATOM   4765 H13S POPCM  36     104.324  49.553  46.720  0.00  0.00      MEMB  
ATOM   4766 C214 POPCM  36     103.441  51.413  46.147  0.00  0.00      MEMB  
ATOM   4767 H14R POPCM  36     103.715  50.959  45.170  0.00  0.00      MEMB  
ATOM   4768 H14S POPCM  36     104.222  52.197  46.243  0.00  0.00      MEMB  
ATOM   4769 C215 POPCM  36     102.032  52.026  46.211  0.00  0.00      MEMB  
ATOM   4770 H15R POPCM  36     101.505  51.769  47.154  0.00  0.00      MEMB  
ATOM   4771 H15S POPCM  36     101.512  51.392  45.460  0.00  0.00      MEMB  
ATOM   4772 C216 POPCM  36     101.950  53.535  45.870  0.00  0.00      MEMB  
ATOM   4773 H16R POPCM  36     102.166  53.635  44.785  0.00  0.00      MEMB  
ATOM   4774 H16S POPCM  36     102.542  54.286  46.435  0.00  0.00      MEMB  
ATOM   4775 C217 POPCM  36     100.457  54.059  46.071  0.00  0.00      MEMB  
ATOM   4776 H17R POPCM  36     100.293  53.826  47.145  0.00  0.00      MEMB  
ATOM   4777 H17S POPCM  36      99.807  53.361  45.502  0.00  0.00      MEMB  
ATOM   4778 C218 POPCM  36     100.268  55.497  45.745  0.00  0.00      MEMB  
ATOM   4779 H18R POPCM  36     100.678  56.135  46.557  0.00  0.00      MEMB  
ATOM   4780 H18S POPCM  36      99.186  55.749  45.783  0.00  0.00      MEMB  
ATOM   4781 H18T POPCM  36     100.588  55.842  44.739  0.00  0.00      MEMB  
ATOM   4782  C33 POPCM  36      99.304  50.380  53.226  0.00  0.00      MEMB  
ATOM   4783  H3X POPCM  36     100.191  49.809  53.573  0.00  0.00      MEMB  
ATOM   4784  H3Y POPCM  36      99.766  51.279  52.764  0.00  0.00      MEMB  
ATOM   4785  C34 POPCM  36      98.562  49.518  52.164  0.00  0.00      MEMB  
ATOM   4786  H4X POPCM  36      97.488  49.742  51.991  0.00  0.00      MEMB  
ATOM   4787  H4Y POPCM  36      98.469  48.562  52.723  0.00  0.00      MEMB  
ATOM   4788  C35 POPCM  36      99.450  49.352  50.909  0.00  0.00      MEMB  
ATOM   4789  H5X POPCM  36     100.455  49.203  51.359  0.00  0.00      MEMB  
ATOM   4790  H5Y POPCM  36      99.497  50.237  50.238  0.00  0.00      MEMB  
ATOM   4791  C36 POPCM  36      99.214  48.067  50.120  0.00  0.00      MEMB  
ATOM   4792  H6X POPCM  36      99.328  47.191  50.794  0.00  0.00      MEMB  
ATOM   4793  H6Y POPCM  36     100.078  47.981  49.426  0.00  0.00      MEMB  
ATOM   4794  C37 POPCM  36      97.884  47.988  49.389  0.00  0.00      MEMB  
ATOM   4795  H7X POPCM  36      97.091  47.649  50.090  0.00  0.00      MEMB  
ATOM   4796  H7Y POPCM  36      97.933  47.154  48.656  0.00  0.00      MEMB  
ATOM   4797  C38 POPCM  36      97.526  49.268  48.580  0.00  0.00      MEMB  
ATOM   4798  H8X POPCM  36      98.505  49.650  48.219  0.00  0.00      MEMB  
ATOM   4799  H8Y POPCM  36      97.062  50.085  49.173  0.00  0.00      MEMB  
ATOM   4800  C39 POPCM  36      96.449  49.141  47.547  0.00  0.00      MEMB  
ATOM   4801  H9X POPCM  36      96.062  50.125  47.205  0.00  0.00      MEMB  
ATOM   4802  H9Y POPCM  36      95.473  48.772  47.929  0.00  0.00      MEMB  
ATOM   4803 C310 POPCM  36      96.877  48.458  46.254  0.00  0.00      MEMB  
ATOM   4804 H10X POPCM  36      97.266  47.449  46.512  0.00  0.00      MEMB  
ATOM   4805 H10Y POPCM  36      97.660  49.110  45.811  0.00  0.00      MEMB  
ATOM   4806 C311 POPCM  36      95.652  48.362  45.333  0.00  0.00      MEMB  
ATOM   4807 H11X POPCM  36      95.232  49.356  45.069  0.00  0.00      MEMB  
ATOM   4808 H11Y POPCM  36      94.781  47.869  45.815  0.00  0.00      MEMB  
ATOM   4809 C312 POPCM  36      96.019  47.619  44.035  0.00  0.00      MEMB  
ATOM   4810 H12X POPCM  36      96.773  46.837  44.267  0.00  0.00      MEMB  
ATOM   4811 H12Y POPCM  36      96.458  48.350  43.323  0.00  0.00      MEMB  
ATOM   4812 C313 POPCM  36      94.686  47.041  43.450  0.00  0.00      MEMB  
ATOM   4813 H13X POPCM  36      94.128  47.960  43.172  0.00  0.00      MEMB  
ATOM   4814 H13Y POPCM  36      94.087  46.476  44.196  0.00  0.00      MEMB  
ATOM   4815 C314 POPCM  36      94.843  46.275  42.164  0.00  0.00      MEMB  
ATOM   4816 H14X POPCM  36      94.108  45.454  42.014  0.00  0.00      MEMB  
ATOM   4817 H14Y POPCM  36      95.811  45.765  42.354  0.00  0.00      MEMB  
ATOM   4818 C315 POPCM  36      95.059  47.171  40.896  0.00  0.00      MEMB  
ATOM   4819 H15X POPCM  36      95.660  46.738  40.067  0.00  0.00      MEMB  
ATOM   4820 H15Y POPCM  36      95.657  48.043  41.238  0.00  0.00      MEMB  
ATOM   4821 C316 POPCM  36      93.619  47.650  40.470  0.00  0.00      MEMB  
ATOM   4822 H16X POPCM  36      93.703  48.123  39.468  0.00  0.00      MEMB  
ATOM   4823 H16Y POPCM  36      93.242  48.387  41.210  0.00  0.00      MEMB  
ATOM   4824 H16Z POPCM  36      93.007  46.731  40.349  0.00  0.00      MEMB  
ATOM   4825  N   POPCM  37      74.335  25.279  63.419  0.00  0.00      MEMB  
ATOM   4826  C12 POPCM  37      74.945  26.505  62.756  0.00  0.00      MEMB  
ATOM   4827 H12A POPCM  37      74.679  27.347  63.379  0.00  0.00      MEMB  
ATOM   4828 H12B POPCM  37      74.565  26.704  61.765  0.00  0.00      MEMB  
ATOM   4829  C13 POPCM  37      74.662  25.058  64.814  0.00  0.00      MEMB  
ATOM   4830 H13A POPCM  37      74.147  25.799  65.409  0.00  0.00      MEMB  
ATOM   4831 H13B POPCM  37      74.373  24.089  65.190  0.00  0.00      MEMB  
ATOM   4832 H13C POPCM  37      75.700  25.256  65.039  0.00  0.00      MEMB  
ATOM   4833  C14 POPCM  37      72.820  25.382  63.260  0.00  0.00      MEMB  
ATOM   4834 H14A POPCM  37      72.432  26.301  63.676  0.00  0.00      MEMB  
ATOM   4835 H14B POPCM  37      72.483  25.259  62.242  0.00  0.00      MEMB  
ATOM   4836 H14C POPCM  37      72.325  24.588  63.798  0.00  0.00      MEMB  
ATOM   4837  C15 POPCM  37      74.812  24.022  62.638  0.00  0.00      MEMB  
ATOM   4838 H15A POPCM  37      74.462  23.058  62.977  0.00  0.00      MEMB  
ATOM   4839 H15B POPCM  37      75.891  23.970  62.632  0.00  0.00      MEMB  
ATOM   4840 H15C POPCM  37      74.550  24.224  61.610  0.00  0.00      MEMB  
ATOM   4841  C11 POPCM  37      76.474  26.347  62.593  0.00  0.00      MEMB  
ATOM   4842 H11A POPCM  37      76.843  25.812  63.495  0.00  0.00      MEMB  
ATOM   4843 H11B POPCM  37      76.944  27.345  62.718  0.00  0.00      MEMB  
ATOM   4844  P   POPCM  37      78.313  25.738  60.853  0.00  0.00      MEMB  
ATOM   4845  O13 POPCM  37      78.442  24.597  59.942  0.00  0.00      MEMB  
ATOM   4846  O14 POPCM  37      79.112  25.695  62.104  0.00  0.00      MEMB  
ATOM   4847  O12 POPCM  37      76.837  25.764  61.340  0.00  0.00      MEMB  
ATOM   4848  O11 POPCM  37      78.594  27.100  60.089  0.00  0.00      MEMB  
ATOM   4849  C1  POPCM  37      77.662  28.077  59.814  0.00  0.00      MEMB  
ATOM   4850  HA  POPCM  37      77.978  28.788  60.607  0.00  0.00      MEMB  
ATOM   4851  HB  POPCM  37      76.617  27.757  60.016  0.00  0.00      MEMB  
ATOM   4852  C2  POPCM  37      77.794  28.663  58.359  0.00  0.00      MEMB  
ATOM   4853  HS  POPCM  37      77.082  29.482  58.122  0.00  0.00      MEMB  
ATOM   4854  O21 POPCM  37      77.720  27.585  57.372  0.00  0.00      MEMB  
ATOM   4855  C21 POPCM  37      76.663  27.461  56.723  0.00  0.00      MEMB  
ATOM   4856  O22 POPCM  37      75.644  28.152  56.804  0.00  0.00      MEMB  
ATOM   4857  C22 POPCM  37      76.789  26.293  55.728  0.00  0.00      MEMB  
ATOM   4858  H2R POPCM  37      76.873  25.431  56.424  0.00  0.00      MEMB  
ATOM   4859  H2S POPCM  37      77.762  26.253  55.194  0.00  0.00      MEMB  
ATOM   4860  C3  POPCM  37      79.219  29.312  58.288  0.00  0.00      MEMB  
ATOM   4861  HX  POPCM  37      79.913  28.486  58.554  0.00  0.00      MEMB  
ATOM   4862  HY  POPCM  37      79.456  30.039  59.093  0.00  0.00      MEMB  
ATOM   4863  O31 POPCM  37      79.536  29.826  56.969  0.00  0.00      MEMB  
ATOM   4864  C31 POPCM  37      79.207  31.088  56.799  0.00  0.00      MEMB  
ATOM   4865  O32 POPCM  37      78.539  31.723  57.599  0.00  0.00      MEMB  
ATOM   4866  C32 POPCM  37      79.700  31.557  55.452  0.00  0.00      MEMB  
ATOM   4867  H2X POPCM  37      78.895  32.145  54.960  0.00  0.00      MEMB  
ATOM   4868  H2Y POPCM  37      79.856  30.615  54.884  0.00  0.00      MEMB  
ATOM   4869  C23 POPCM  37      75.595  25.954  54.837  0.00  0.00      MEMB  
ATOM   4870  H3R POPCM  37      74.623  25.867  55.368  0.00  0.00      MEMB  
ATOM   4871  H3S POPCM  37      75.822  24.912  54.524  0.00  0.00      MEMB  
ATOM   4872  C24 POPCM  37      75.304  26.962  53.705  0.00  0.00      MEMB  
ATOM   4873  H4R POPCM  37      76.227  27.545  53.502  0.00  0.00      MEMB  
ATOM   4874  H4S POPCM  37      74.514  27.640  54.094  0.00  0.00      MEMB  
ATOM   4875  C25 POPCM  37      74.889  26.239  52.331  0.00  0.00      MEMB  
ATOM   4876  H5R POPCM  37      73.945  25.670  52.471  0.00  0.00      MEMB  
ATOM   4877  H5S POPCM  37      75.732  25.575  52.046  0.00  0.00      MEMB  
ATOM   4878  C26 POPCM  37      74.682  27.252  51.113  0.00  0.00      MEMB  
ATOM   4879  H6R POPCM  37      75.579  27.891  50.966  0.00  0.00      MEMB  
ATOM   4880  H6S POPCM  37      73.821  27.901  51.381  0.00  0.00      MEMB  
ATOM   4881  C27 POPCM  37      74.221  26.512  49.882  0.00  0.00      MEMB  
ATOM   4882  H7R POPCM  37      73.871  27.277  49.156  0.00  0.00      MEMB  
ATOM   4883  H7S POPCM  37      73.362  25.904  50.237  0.00  0.00      MEMB  
ATOM   4884  C28 POPCM  37      75.274  25.678  49.051  0.00  0.00      MEMB  
ATOM   4885  H8R POPCM  37      74.684  25.005  48.393  0.00  0.00      MEMB  
ATOM   4886  H8S POPCM  37      75.895  25.143  49.801  0.00  0.00      MEMB  
ATOM   4887  C29 POPCM  37      76.247  26.507  48.352  0.00  0.00      MEMB  
ATOM   4888  H91 POPCM  37      76.861  27.043  49.091  0.00  0.00      MEMB  
ATOM   4889 C210 POPCM  37      76.496  26.590  47.048  0.00  0.00      MEMB  
ATOM   4890 H101 POPCM  37      77.308  27.248  46.706  0.00  0.00      MEMB  
ATOM   4891 C211 POPCM  37      75.888  25.797  45.917  0.00  0.00      MEMB  
ATOM   4892 H11R POPCM  37      74.902  26.258  45.695  0.00  0.00      MEMB  
ATOM   4893 H11S POPCM  37      75.806  24.731  46.220  0.00  0.00      MEMB  
ATOM   4894 C212 POPCM  37      76.497  25.923  44.525  0.00  0.00      MEMB  
ATOM   4895 H12R POPCM  37      76.481  26.958  44.121  0.00  0.00      MEMB  
ATOM   4896 H12S POPCM  37      75.754  25.508  43.811  0.00  0.00      MEMB  
ATOM   4897 C213 POPCM  37      77.870  25.230  44.433  0.00  0.00      MEMB  
ATOM   4898 H13R POPCM  37      77.911  24.141  44.650  0.00  0.00      MEMB  
ATOM   4899 H13S POPCM  37      78.459  25.645  45.279  0.00  0.00      MEMB  
ATOM   4900 C214 POPCM  37      78.424  25.471  43.086  0.00  0.00      MEMB  
ATOM   4901 H14R POPCM  37      79.056  26.383  43.148  0.00  0.00      MEMB  
ATOM   4902 H14S POPCM  37      77.530  25.558  42.433  0.00  0.00      MEMB  
ATOM   4903 C215 POPCM  37      79.306  24.273  42.651  0.00  0.00      MEMB  
ATOM   4904 H15R POPCM  37      78.677  23.358  42.698  0.00  0.00      MEMB  
ATOM   4905 H15S POPCM  37      80.152  24.144  43.360  0.00  0.00      MEMB  
ATOM   4906 C216 POPCM  37      79.901  24.418  41.246  0.00  0.00      MEMB  
ATOM   4907 H16R POPCM  37      80.480  23.483  41.085  0.00  0.00      MEMB  
ATOM   4908 H16S POPCM  37      80.506  25.344  41.350  0.00  0.00      MEMB  
ATOM   4909 C217 POPCM  37      78.909  24.486  40.050  0.00  0.00      MEMB  
ATOM   4910 H17R POPCM  37      78.105  25.198  40.332  0.00  0.00      MEMB  
ATOM   4911 H17S POPCM  37      78.432  23.525  39.762  0.00  0.00      MEMB  
ATOM   4912 C218 POPCM  37      79.455  25.046  38.741  0.00  0.00      MEMB  
ATOM   4913 H18R POPCM  37      80.068  25.947  38.957  0.00  0.00      MEMB  
ATOM   4914 H18S POPCM  37      78.609  25.394  38.110  0.00  0.00      MEMB  
ATOM   4915 H18T POPCM  37      80.124  24.266  38.321  0.00  0.00      MEMB  
ATOM   4916  C33 POPCM  37      80.997  32.386  55.526  0.00  0.00      MEMB  
ATOM   4917  H3X POPCM  37      81.466  32.389  54.518  0.00  0.00      MEMB  
ATOM   4918  H3Y POPCM  37      81.775  31.965  56.198  0.00  0.00      MEMB  
ATOM   4919  C34 POPCM  37      80.755  33.900  55.841  0.00  0.00      MEMB  
ATOM   4920  H4X POPCM  37      80.431  33.867  56.904  0.00  0.00      MEMB  
ATOM   4921  H4Y POPCM  37      79.883  34.246  55.245  0.00  0.00      MEMB  
ATOM   4922  C35 POPCM  37      81.990  34.700  55.734  0.00  0.00      MEMB  
ATOM   4923  H5X POPCM  37      82.643  34.400  54.887  0.00  0.00      MEMB  
ATOM   4924  H5Y POPCM  37      82.608  34.593  56.652  0.00  0.00      MEMB  
ATOM   4925  C36 POPCM  37      81.716  36.157  55.539  0.00  0.00      MEMB  
ATOM   4926  H6X POPCM  37      81.038  36.498  56.351  0.00  0.00      MEMB  
ATOM   4927  H6Y POPCM  37      81.346  36.332  54.506  0.00  0.00      MEMB  
ATOM   4928  C37 POPCM  37      83.033  37.074  55.568  0.00  0.00      MEMB  
ATOM   4929  H7X POPCM  37      83.872  36.346  55.525  0.00  0.00      MEMB  
ATOM   4930  H7Y POPCM  37      83.158  37.578  56.550  0.00  0.00      MEMB  
ATOM   4931  C38 POPCM  37      83.011  38.015  54.363  0.00  0.00      MEMB  
ATOM   4932  H8X POPCM  37      82.853  37.423  53.436  0.00  0.00      MEMB  
ATOM   4933  H8Y POPCM  37      84.065  38.360  54.435  0.00  0.00      MEMB  
ATOM   4934  C39 POPCM  37      82.043  39.216  54.390  0.00  0.00      MEMB  
ATOM   4935  H9X POPCM  37      82.144  39.414  55.479  0.00  0.00      MEMB  
ATOM   4936  H9Y POPCM  37      81.006  38.878  54.177  0.00  0.00      MEMB  
ATOM   4937 C310 POPCM  37      82.500  40.305  53.567  0.00  0.00      MEMB  
ATOM   4938 H10X POPCM  37      83.462  40.647  54.006  0.00  0.00      MEMB  
ATOM   4939 H10Y POPCM  37      81.753  41.117  53.697  0.00  0.00      MEMB  
ATOM   4940 C311 POPCM  37      82.683  40.059  52.058  0.00  0.00      MEMB  
ATOM   4941 H11X POPCM  37      83.334  39.164  51.963  0.00  0.00      MEMB  
ATOM   4942 H11Y POPCM  37      83.390  40.781  51.596  0.00  0.00      MEMB  
ATOM   4943 C312 POPCM  37      81.469  39.839  51.274  0.00  0.00      MEMB  
ATOM   4944 H12X POPCM  37      80.967  40.802  51.037  0.00  0.00      MEMB  
ATOM   4945 H12Y POPCM  37      80.710  39.285  51.867  0.00  0.00      MEMB  
ATOM   4946 C313 POPCM  37      81.674  39.159  49.907  0.00  0.00      MEMB  
ATOM   4947 H13X POPCM  37      80.650  38.938  49.537  0.00  0.00      MEMB  
ATOM   4948 H13Y POPCM  37      82.159  38.171  50.059  0.00  0.00      MEMB  
ATOM   4949 C314 POPCM  37      82.377  40.110  49.014  0.00  0.00      MEMB  
ATOM   4950 H14X POPCM  37      83.466  40.048  49.227  0.00  0.00      MEMB  
ATOM   4951 H14Y POPCM  37      81.964  41.139  49.089  0.00  0.00      MEMB  
ATOM   4952 C315 POPCM  37      82.309  39.720  47.474  0.00  0.00      MEMB  
ATOM   4953 H15X POPCM  37      81.223  39.886  47.310  0.00  0.00      MEMB  
ATOM   4954 H15Y POPCM  37      82.577  38.649  47.343  0.00  0.00      MEMB  
ATOM   4955 C316 POPCM  37      83.050  40.546  46.433  0.00  0.00      MEMB  
ATOM   4956 H16X POPCM  37      82.676  41.591  46.484  0.00  0.00      MEMB  
ATOM   4957 H16Y POPCM  37      82.800  40.240  45.395  0.00  0.00      MEMB  
ATOM   4958 H16Z POPCM  37      84.141  40.608  46.632  0.00  0.00      MEMB  
ATOM   4959  N   POPCM  38      81.318  66.962  59.422  0.00  0.00      MEMB  
ATOM   4960  C12 POPCM  38      81.671  68.377  59.906  0.00  0.00      MEMB  
ATOM   4961 H12A POPCM  38      82.739  68.520  59.840  0.00  0.00      MEMB  
ATOM   4962 H12B POPCM  38      81.610  68.329  60.983  0.00  0.00      MEMB  
ATOM   4963  C13 POPCM  38      79.802  66.714  59.594  0.00  0.00      MEMB  
ATOM   4964 H13A POPCM  38      79.561  65.709  59.280  0.00  0.00      MEMB  
ATOM   4965 H13B POPCM  38      79.470  66.760  60.620  0.00  0.00      MEMB  
ATOM   4966 H13C POPCM  38      79.165  67.385  59.037  0.00  0.00      MEMB  
ATOM   4967  C14 POPCM  38      81.594  66.670  57.943  0.00  0.00      MEMB  
ATOM   4968 H14A POPCM  38      81.544  65.629  57.663  0.00  0.00      MEMB  
ATOM   4969 H14B POPCM  38      81.024  67.286  57.264  0.00  0.00      MEMB  
ATOM   4970 H14C POPCM  38      82.612  66.984  57.762  0.00  0.00      MEMB  
ATOM   4971  C15 POPCM  38      82.070  65.945  60.183  0.00  0.00      MEMB  
ATOM   4972 H15A POPCM  38      81.771  64.929  59.969  0.00  0.00      MEMB  
ATOM   4973 H15B POPCM  38      82.024  66.086  61.253  0.00  0.00      MEMB  
ATOM   4974 H15C POPCM  38      83.137  66.020  60.036  0.00  0.00      MEMB  
ATOM   4975  C11 POPCM  38      81.035  69.678  59.304  0.00  0.00      MEMB  
ATOM   4976 H11A POPCM  38      81.306  69.655  58.226  0.00  0.00      MEMB  
ATOM   4977 H11B POPCM  38      81.447  70.526  59.892  0.00  0.00      MEMB  
ATOM   4978  P   POPCM  38      78.873  70.387  60.600  0.00  0.00      MEMB  
ATOM   4979  O13 POPCM  38      79.570  71.498  61.233  0.00  0.00      MEMB  
ATOM   4980  O14 POPCM  38      78.317  69.406  61.573  0.00  0.00      MEMB  
ATOM   4981  O12 POPCM  38      79.646  69.624  59.432  0.00  0.00      MEMB  
ATOM   4982  O11 POPCM  38      77.755  70.943  59.678  0.00  0.00      MEMB  
ATOM   4983  C1  POPCM  38      76.827  69.984  59.055  0.00  0.00      MEMB  
ATOM   4984  HA  POPCM  38      75.811  70.415  59.188  0.00  0.00      MEMB  
ATOM   4985  HB  POPCM  38      76.756  69.080  59.698  0.00  0.00      MEMB  
ATOM   4986  C2  POPCM  38      76.968  69.578  57.559  0.00  0.00      MEMB  
ATOM   4987  HS  POPCM  38      77.919  69.018  57.436  0.00  0.00      MEMB  
ATOM   4988  O21 POPCM  38      76.916  70.754  56.741  0.00  0.00      MEMB  
ATOM   4989  C21 POPCM  38      77.502  70.721  55.595  0.00  0.00      MEMB  
ATOM   4990  O22 POPCM  38      77.943  69.797  55.014  0.00  0.00      MEMB  
ATOM   4991  C22 POPCM  38      77.406  72.119  55.030  0.00  0.00      MEMB  
ATOM   4992  H2R POPCM  38      78.031  72.794  55.652  0.00  0.00      MEMB  
ATOM   4993  H2S POPCM  38      76.336  72.408  54.956  0.00  0.00      MEMB  
ATOM   4994  C3  POPCM  38      75.869  68.654  57.098  0.00  0.00      MEMB  
ATOM   4995  HX  POPCM  38      74.870  69.125  57.223  0.00  0.00      MEMB  
ATOM   4996  HY  POPCM  38      75.931  67.791  57.795  0.00  0.00      MEMB  
ATOM   4997  O31 POPCM  38      76.012  68.050  55.842  0.00  0.00      MEMB  
ATOM   4998  C31 POPCM  38      75.308  68.525  54.832  0.00  0.00      MEMB  
ATOM   4999  O32 POPCM  38      74.673  69.584  54.767  0.00  0.00      MEMB  
ATOM   5000  C32 POPCM  38      75.637  67.664  53.611  0.00  0.00      MEMB  
ATOM   5001  H2X POPCM  38      75.070  66.735  53.836  0.00  0.00      MEMB  
ATOM   5002  H2Y POPCM  38      76.718  67.410  53.569  0.00  0.00      MEMB  
ATOM   5003  C23 POPCM  38      78.018  72.280  53.604  0.00  0.00      MEMB  
ATOM   5004  H3R POPCM  38      77.783  71.511  52.837  0.00  0.00      MEMB  
ATOM   5005  H3S POPCM  38      79.106  72.472  53.715  0.00  0.00      MEMB  
ATOM   5006  C24 POPCM  38      77.624  73.583  52.925  0.00  0.00      MEMB  
ATOM   5007  H4R POPCM  38      77.827  74.437  53.606  0.00  0.00      MEMB  
ATOM   5008  H4S POPCM  38      76.522  73.597  52.785  0.00  0.00      MEMB  
ATOM   5009  C25 POPCM  38      78.220  73.748  51.528  0.00  0.00      MEMB  
ATOM   5010  H5R POPCM  38      78.145  72.742  51.061  0.00  0.00      MEMB  
ATOM   5011  H5S POPCM  38      79.294  74.015  51.618  0.00  0.00      MEMB  
ATOM   5012  C26 POPCM  38      77.548  74.804  50.654  0.00  0.00      MEMB  
ATOM   5013  H6R POPCM  38      77.794  75.800  51.082  0.00  0.00      MEMB  
ATOM   5014  H6S POPCM  38      76.438  74.760  50.679  0.00  0.00      MEMB  
ATOM   5015  C27 POPCM  38      78.044  74.908  49.206  0.00  0.00      MEMB  
ATOM   5016  H7R POPCM  38      77.415  74.213  48.609  0.00  0.00      MEMB  
ATOM   5017  H7S POPCM  38      79.098  74.565  49.127  0.00  0.00      MEMB  
ATOM   5018  C28 POPCM  38      78.138  76.316  48.558  0.00  0.00      MEMB  
ATOM   5019  H8R POPCM  38      78.800  76.177  47.677  0.00  0.00      MEMB  
ATOM   5020  H8S POPCM  38      78.768  76.997  49.168  0.00  0.00      MEMB  
ATOM   5021  C29 POPCM  38      76.860  77.007  48.159  0.00  0.00      MEMB  
ATOM   5022  H91 POPCM  38      76.137  77.047  48.987  0.00  0.00      MEMB  
ATOM   5023 C210 POPCM  38      76.650  77.518  46.944  0.00  0.00      MEMB  
ATOM   5024 H101 POPCM  38      75.689  77.974  46.665  0.00  0.00      MEMB  
ATOM   5025 C211 POPCM  38      77.657  77.458  45.798  0.00  0.00      MEMB  
ATOM   5026 H11R POPCM  38      77.074  77.630  44.868  0.00  0.00      MEMB  
ATOM   5027 H11S POPCM  38      78.241  76.518  45.704  0.00  0.00      MEMB  
ATOM   5028 C212 POPCM  38      78.709  78.563  45.907  0.00  0.00      MEMB  
ATOM   5029 H12R POPCM  38      79.448  78.459  45.083  0.00  0.00      MEMB  
ATOM   5030 H12S POPCM  38      79.241  78.541  46.882  0.00  0.00      MEMB  
ATOM   5031 C213 POPCM  38      78.124  79.977  45.688  0.00  0.00      MEMB  
ATOM   5032 H13R POPCM  38      77.421  80.281  46.494  0.00  0.00      MEMB  
ATOM   5033 H13S POPCM  38      77.579  79.834  44.731  0.00  0.00      MEMB  
ATOM   5034 C214 POPCM  38      79.273  81.066  45.453  0.00  0.00      MEMB  
ATOM   5035 H14R POPCM  38      79.947  80.698  44.650  0.00  0.00      MEMB  
ATOM   5036 H14S POPCM  38      79.953  80.969  46.327  0.00  0.00      MEMB  
ATOM   5037 C215 POPCM  38      78.686  82.400  45.138  0.00  0.00      MEMB  
ATOM   5038 H15R POPCM  38      77.842  82.649  45.817  0.00  0.00      MEMB  
ATOM   5039 H15S POPCM  38      78.154  82.248  44.175  0.00  0.00      MEMB  
ATOM   5040 C216 POPCM  38      79.716  83.531  44.864  0.00  0.00      MEMB  
ATOM   5041 H16R POPCM  38      80.334  83.240  43.988  0.00  0.00      MEMB  
ATOM   5042 H16S POPCM  38      80.506  83.538  45.645  0.00  0.00      MEMB  
ATOM   5043 C217 POPCM  38      79.129  84.857  44.511  0.00  0.00      MEMB  
ATOM   5044 H17R POPCM  38      78.516  85.151  45.390  0.00  0.00      MEMB  
ATOM   5045 H17S POPCM  38      78.455  84.785  43.631  0.00  0.00      MEMB  
ATOM   5046 C218 POPCM  38      80.196  85.952  44.366  0.00  0.00      MEMB  
ATOM   5047 H18R POPCM  38      79.730  86.954  44.485  0.00  0.00      MEMB  
ATOM   5048 H18S POPCM  38      80.640  86.018  43.349  0.00  0.00      MEMB  
ATOM   5049 H18T POPCM  38      81.090  85.925  45.025  0.00  0.00      MEMB  
ATOM   5050  C33 POPCM  38      75.228  68.424  52.346  0.00  0.00      MEMB  
ATOM   5051  H3X POPCM  38      74.328  69.073  52.416  0.00  0.00      MEMB  
ATOM   5052  H3Y POPCM  38      75.106  67.711  51.503  0.00  0.00      MEMB  
ATOM   5053  C34 POPCM  38      76.318  69.420  51.869  0.00  0.00      MEMB  
ATOM   5054  H4X POPCM  38      77.223  68.848  51.570  0.00  0.00      MEMB  
ATOM   5055  H4Y POPCM  38      76.578  69.969  52.799  0.00  0.00      MEMB  
ATOM   5056  C35 POPCM  38      75.985  70.349  50.596  0.00  0.00      MEMB  
ATOM   5057  H5X POPCM  38      76.900  70.946  50.396  0.00  0.00      MEMB  
ATOM   5058  H5Y POPCM  38      75.207  71.125  50.763  0.00  0.00      MEMB  
ATOM   5059  C36 POPCM  38      75.706  69.410  49.479  0.00  0.00      MEMB  
ATOM   5060  H6X POPCM  38      74.693  68.956  49.516  0.00  0.00      MEMB  
ATOM   5061  H6Y POPCM  38      76.374  68.525  49.404  0.00  0.00      MEMB  
ATOM   5062  C37 POPCM  38      75.938  70.077  48.096  0.00  0.00      MEMB
[truncated: 13,616,524 more chars]
