# Supplementary material for: Planar aggregation of the influenza viral fusion peptide alters membrane structure and hydration, promoting poration
Source: Nat Commun. 2022 Dec 5;13:7336. doi: 10.1038/s41467-022-34576-z (PMC9722698; doi:10.1038/s41467-022-34576-z)
Supplement: Supplementary file 4 — Supplementary Movie 1-6 [file 41467_2022_34576_MOESM4_ESM.zip]

Archive with 16 entries (15 files):
- Supplementary Movies/
- __MACOSX/._Supplementary Movies
- Supplementary Movies/Supplementary Movie 4.mp4
- __MACOSX/Supplementary Movies/._Supplementary Movie 4.mp4
- Supplementary Movies/Supplementary Movie 5.mp4
- __MACOSX/Supplementary Movies/._Supplementary Movie 5.mp4
- Supplementary Movies/Supplementary Movie 6.mp4
- __MACOSX/Supplementary Movies/._Supplementary Movie 6.mp4
- Supplementary Movies/Supplementary Movie 2.mp4
- __MACOSX/Supplementary Movies/._Supplementary Movie 2.mp4
- Supplementary Movies/.DS_Store
- __MACOSX/Supplementary Movies/._.DS_Store
- Supplementary Movies/Supplementary Movie 3.mp4
- __MACOSX/Supplementary Movies/._Supplementary Movie 3.mp4
- Supplementary Movies/Supplemetary Movie 1.mp4
- __MACOSX/Supplementary Movies/._Supplemetary Movie 1.mp4
