# Supplementary material for: Planar aggregation of the influenza viral fusion peptide alters membrane structure and hydration, promoting poration
Source: Nat Commun. 2022 Dec 5;13:7336. doi: 10.1038/s41467-022-34576-z (PMC9722698; doi:10.1038/s41467-022-34576-z)
Supplement: Supplementary file 6 — Source Data [file 41467_2022_34576_MOESM6_ESM.xlsx]

## Sheet: Figure 1B
Note, for the figure all data were aligned, using offsets,	Experiment 1	Time	Influx Ratio		Experiment 2	Time	Influx Ratio		Experiment 3	Time	Influx Ratio		Experiment 4	Time	Influx Ratio		Experiment 5	Time	Influx Ratio		Experiment 6	Time	Influx Ratio
in time such that 0 time indicates the onset		0	0.0726049			0	0.0762519			0	0.077363			0	0.0709807			0	0.0800267			0	0.104653
of intravesciular fluorescence significantly		3.725	0.0786599			3.725	0.0752009			3.725	0.0775015			3.725	0.0755621			3.725	0.0823201			1.049	0.113786
above background and only the first 120 seconds		7.451	0.0798824			7.451	0.0783541			7.451	0.0812076			7.449	0.0924381			7.451	0.0803502			2.098	0.0973398
are displayed in the figure. Offsets were determined using		11.176	0.0730532			11.176	0.0772747			11.176	0.0770795			11.174	0.0782705			11.176	0.0801524			3.147	0.092696
piecewise linear and exponential fitting as described in Methods.		14.902	0.0746127			14.901	0.0812957			14.902	0.0801692			14.898	0.0657336			14.902	0.0892701			4.196	0.0982324
		18.627	0.0688816			18.626	0.0794223			18.627	0.0751913			18.623	0.0766292			18.627	0.0994949			5.245	0.103222
		22.352	0.0671706			22.352	0.0790714			22.353	0.0772691			22.348	0.0800341			22.353	0.0807671			6.294	0.0906285
		26.078	0.0684565			26.077	0.0762308			26.078	0.0784785			26.072	0.0723684			26.078	0.0801996			7.343	0.0948011
		29.803	0.0645146			29.802	0.0772261			29.804	0.0790231			29.797	0.072182			29.803	0.0817183			8.392	0.09899
		33.529	0.065399			33.528	0.0777466			33.529	0.0771383			33.521	0.0670793			33.529	0.0849854			9.442	0.0873234
		37.254	0.0637102			37.253	0.0785644			37.255	0.0746433			37.246	0.0707011			37.254	0.0866757			10.491	0.102317
		40.979	0.0604361			40.978	0.0773877			40.98	0.078193			40.97	0.0726082			40.98	0.0936985			11.54	0.100628
		44.705	0.0689705			44.703	0.0755203			44.705	0.0763539			44.695	0.0770535			44.705	0.0971141			12.589	0.102254
		48.43	0.0783662			48.429	0.0770113			48.431	0.079165			48.42	0.0814467			48.431	0.0901986			13.638	0.0997628
		52.156	0.0826552			52.154	0.0768759			52.156	0.0793993			52.144	0.0707409			52.156	0.0812892			14.687	0.0949592
		55.881	0.0690926			55.879	0.0774294			55.882	0.0771787			55.869	0.0744079			55.881	0.0817967			15.736	0.0955957
		59.606	0.0647047			59.604	0.0771737			59.607	0.0784933			59.593	0.0783647			59.607	0.0774099			16.785	0.0947034
		63.332	0.0699653			63.33	0.0769923			63.333	0.0756297			63.318	0.078734			63.332	0.083823			17.834	0.0855686
		67.057	0.0685902			67.055	0.0784696			67.058	0.0782313			67.043	0.129047			67.058	0.0842469			18.883	0.0844862
		70.783	0.0683032			70.78	0.118078			70.784	0.0828036			70.767	0.147755			70.783	0.0871363			19.932	0.0866666
		74.508	0.0795498			74.506	0.202353			74.509	0.0820006			74.492	0.0960336			74.509	0.0786691			20.981	0.0862969
		78.233	0.161414			78.231	0.312961			78.235	0.0864469			78.216	0.0788878			78.234	0.0720615			22.03	0.0816144
		81.959	0.381546			81.956	0.411595			81.96	0.216689			81.941	0.0891697			81.959	0.0754452			23.079	0.088454
		85.684	0.83569			85.681	0.466294			85.685	0.384908			85.665	0.0868004			85.685	0.0842126			24.128	0.0923319
		89.41	0.94359			89.407	0.550223			89.411	0.507579			89.39	0.085371			89.41	0.086218			25.177	0.0893972
		93.135	0.975575			93.132	0.618114			93.136	0.614049			93.115	0.113486			93.136	0.0829506			26.226	0.0907485
		96.86	0.998727			96.857	0.667966			96.862	0.679871			96.839	0.242033			96.861	0.0859743			27.276	0.0891479
		100.586	1.02529			100.583	0.716611			100.587	0.734408			100.564	0.443241			100.587	0.0835805			28.325	0.083088
		104.311	0.992925			104.308	0.747523			104.313	0.780667			104.288	0.65614			104.312	0.115653			29.374	0.0947219
		108.037	0.990126			108.033	0.764367			108.038	0.838964			108.013	0.823687			108.037	0.0918296			30.423	0.0892042
		111.762	1.00247			111.758	0.802941			111.764	0.863885			111.738	0.919262			111.763	0.0948035			31.472	0.0866183
		115.487	1.02171			115.484	0.828951			115.489	0.874429			115.462	0.965937			115.488	0.0920011			32.521	0.0833661
		119.213	0.996134			119.209	0.864433			119.215	0.900203			119.187	0.99196			119.214	0.124203			33.57	0.0832403
		122.938	1.00256			122.934	0.850169			122.94	0.88189			122.911	0.992153			122.939	0.100813			34.619	0.080431
		126.664	1.01195			126.659	0.888767			126.665	0.929659			126.636	0.98986			126.664	0.0901965			35.668	0.0843352
		130.389	0.984753			130.385	0.897692			130.391	0.921184			130.36	1.01205			130.39	0.130642			36.717	0.0795056
		134.114	1.02144			134.11	0.92183			134.116	0.931905			134.085	1.00598			134.115	0.0966164			37.766	0.0808278
		137.84	0.978213			137.835	0.921043			137.842	0.944688			137.81	0.98548			137.841	0.0897837			38.815	0.0797711
		141.565	1.01023			141.561	0.928952			141.567	0.953776			141.534	1.00068			141.566	0.0998901			39.864	0.0856326
		145.291	1.01598			145.286	0.942914			145.293	0.952293			145.259	0.988969			145.292	0.0923636			40.913	0.0822911
		149.016	0.976005			149.011	0.942254			149.018	0.983801			148.983	1.00716			149.017	0.0888704			41.962	0.0890422
		152.741	1.00306			152.736	0.941276			152.744	0.970352			152.708	1.00233			152.742	0.100518			43.011	0.0840485
		156.467	0.997265			156.462	0.956646			156.469	0.96426			156.433	1.00134			156.468	0.103809			44.06	0.0852377
		160.192	0.989069			160.187	0.961216			160.195	0.955304			160.157	0.995578			160.193	0.0986421			45.11	0.0844801
		163.918	1.01516			163.912	0.967012			163.92	0.98862			163.882	1.01515			163.919	0.105859			46.159	0.0861925
						167.638	0.967519			167.645	0.962317			167.606	0.998266			167.644	0.100802			47.208	0.0877792
						171.363	1.00206			171.371	0.971895			171.331	1.00876			171.37	0.0839079			48.257	0.0881439
						175.088	0.991031			175.096	0.985379			175.055	1.02153			175.095	0.0873893			49.306	0.0886156
						178.813	0.992749			178.822	0.983507			178.78	1.00401			178.82	0.102701			50.355	0.0835677
						182.539	0.976741			182.547	0.984493							182.546	0.0863987			51.404	0.0846914
						186.264	1.01645			186.273	0.969591							186.271	0.0842169			52.453	0.0820321
						189.989	0.999064			189.998	0.979292							189.997	0.108176			53.502	0.0852205
						193.715	0.980951			193.724	0.972454							193.722	0.106865			54.551	0.0851479
						197.44	1.01589			197.449	0.982523							197.448	0.0824985			55.6	0.0845672
						201.165	1.02111			201.175	0.970232							201.173	0.0883333			56.649	0.081568
						204.89	1.00195			204.9	0.974626							204.898	0.104374			57.698	0.0849939
						208.616	1.02797			208.625	0.99262							208.624	0.133173			58.747	0.0838462
						212.341	1.03792			212.351	0.971691							212.349	0.101005			59.796	0.0814003
						216.066	1.04558			216.076	0.98317							216.075	0.120843			60.845	0.081664
						219.791	1.02198			219.802	0.970287							219.8	0.104839			61.894	0.0857185
						223.517	1.03832			223.527	0.976155							223.526	0.132228			62.944	0.0861933
						227.242	1.03778			227.253	0.986235							227.251	0.139016			63.993	0.0874311
						230.967	1.06304			230.978	0.980489							230.976	0.163011			65.042	0.0841195
						234.693	1.03339			234.704	0.977352							234.702	0.127326			66.091	0.0826933
						238.418	1.04863			238.429	0.993576							238.427	0.122419			67.14	0.0845024
						242.143	1.03865			242.155	0.984384							242.153	0.0900857			68.189	0.0848413
						245.868	1.05072			245.88	0.984918							245.878	0.0875348			69.238	0.0818911
						249.594	1.02369			249.605	0.977904							249.604	0.0861051			70.287	0.0882694
						253.319	1.02793			253.331	0.99736							253.329	0.0804114			71.336	0.0889471
						257.044	1.01602			257.056	0.965705							257.054	0.0828843			72.385	0.0919821
						260.77	1.03094			260.782	0.973385							260.78	0.0842079			73.434	0.0923816
						264.495	1.01991			264.507	0.977642							264.505	0.0960867			74.483	0.0944093
						268.22	1.01595			268.233	0.963934							268.231	0.0944289			75.532	0.0909352
						271.945	1.01901			271.958	0.990165							271.956	0.119103			76.581	0.0938189
						275.671	1.01745			275.684	0.991712							275.682	0.0953446			77.63	0.0918581
						279.396	1.01482			279.409	0.975844							279.407	0.131952			78.679	0.0979169
						283.121	1.01263			283.135	0.988816							283.132	0.120023			79.728	0.092722
						286.846	1.02689			286.86	0.976613							286.858	0.137456			80.778	0.0942673
						290.572	1.04042			290.585	1.00749							290.583	0.144165			81.827	0.0971517
						294.297	1.01379			294.311	1.01344							294.309	0.138108			82.876	0.0856593
						298.022	1.01687			298.036	0.988909							298.034	0.134025			83.925	0.083416
						301.748	1.01591			301.762	0.993754							301.76	0.150477			84.974	0.0814151
						305.473	1.01798			305.487	0.98361							305.485	0.140213			86.023	0.0884747
						309.198	1.01666			309.213	0.98018							309.21	0.131005			87.072	0.0830409
						312.923	1.03129			312.938	0.982627							312.936	0.123834			88.121	0.0801699
						316.649	1.03125			316.664	0.969857							316.661	0.118691			89.17	0.0819962
										320.389	0.969166							320.387	0.113432			90.219	0.0851012
										324.115	0.975238							324.112	0.116905			91.268	0.0827256
										327.84	0.995386							327.838	0.110934			92.317	0.0792199
										331.565	0.978272							331.563	0.123323			93.366	0.0830568
										335.291	0.990956							335.288	0.123284			94.415	0.0782113
										339.016	0.979452							339.014	0.122155			95.464	0.0740321
										342.742	0.973932							342.739	0.120904			96.513	0.0788816
										346.467	0.991519							346.465	0.118968			97.562	0.0805602
										350.193	0.976521							350.19	0.130997			98.612	0.0823429
										353.918	0.976443							353.915	0.134878			99.661	0.0785906
										357.644	1.00301							357.641	0.129955			100.71	0.0825054
										361.369	0.979246							361.366	0.133601			101.759	0.0806302
										365.095	0.994913							365.092	0.128272			102.808	0.0781862
										368.82	0.983949							368.817	0.131764			103.857	0.0809614
										372.545	0.987161							372.543	0.125887			104.906	0.0811301
										376.271	0.981183							376.268	0.130906			105.955	0.0782583
										379.996	0.982722							379.993	0.126951			107.004	0.0778912
										383.722	0.965746							383.719	0.128571			108.053	0.0827365
										387.447	0.968884							387.444	0.138743			109.102	0.0813653
										391.173	0.960141							391.17	0.145037			110.151	0.0752695
										394.898	0.986366							394.895	0.140193			111.2	0.0816429
										398.624	0.974173							398.621	0.201094			112.249	0.0790281
										402.349	0.994827							402.346	0.340178			113.298	0.0815795
																		406.071	0.474655			114.347	0.0765694
																		409.797	0.577177			115.396	0.0786905
																		413.522	0.692441			116.446	0.0804649
																		417.248	0.78057			117.495	0.0790322
																		420.973	0.863464			118.544	0.0772319
																		424.699	0.929426			119.593	0.0780991
																						120.642	0.0808168
																						121.691	0.0836382
																						122.74	0.0826817
																						123.789	0.0822391
																						124.838	0.0793773
																						125.887	0.0791191
																						126.936	0.0818655
																						127.985	0.0812941
																						129.034	0.0806163
																						130.083	0.0778405
																						131.132	0.0743715
																						132.181	0.0791843
																						133.23	0.0783359
																						134.28	0.0769211
																						135.329	0.0778992
																						136.378	0.0770456
																						137.427	0.077127
																						138.476	0.0794723
																						139.525	0.0841807
																						140.574	0.0780993
																						141.623	0.0806589
																						142.672	0.0784619
																						143.721	0.0787066
																						144.77	0.0809825
																						145.819	0.0806202
																						146.868	0.0834729
																						147.917	0.0806489
																						148.966	0.0795433
																						150.015	0.080453
																						151.064	0.0773995
																						152.114	0.0862041
																						153.163	0.0799264
																						154.212	0.0796851
																						155.261	0.0806012
																						156.31	0.0775192
																						157.359	0.0845361
																						158.408	0.0789684
																						159.457	0.0823111
																						160.506	0.0781375
																						161.555	0.0759371
																						162.604	0.0808725
																						163.653	0.0846093
																						164.702	0.0856233
																						165.751	0.0815202
																						166.8	0.0822576
																						167.849	0.0801982
																						168.898	0.0826547
																						169.948	0.0831097
																						170.997	0.0799697
																						172.046	0.0817981
																						173.095	0.0793166
																						174.144	0.0809448
																						175.193	0.0782587
																						176.242	0.0809412
																						177.291	0.0789927
																						178.34	0.0829401
																						179.389	0.0783189
																						180.438	0.0789713
																						181.487	0.0803806
																						182.536	0.083193
																						183.585	0.0860567
																						184.634	0.0796942
																						185.683	0.0817433
																						186.733	0.0805725
																						187.782	0.0821306
																						188.831	0.0813036
																						189.88	0.0813144
																						190.929	0.0868142
																						191.978	0.0810116
																						193.027	0.0799283
																						194.076	0.0768155
																						195.125	0.0813655
																						196.174	0.0846673
																						197.223	0.0822115
																						198.272	0.0863561
																						199.321	0.113474
																						200.37	0.132937
																						201.419	0.167159
																						202.468	0.205376
																						203.517	0.242126
																						204.567	0.278518
																						205.616	0.317456
																						206.665	0.369082
																						207.714	0.388676
																						208.763	0.428282
																						209.812	0.469939
																						210.861	0.52832
																						211.91	0.571576
																						212.959	0.609328
																						214.008	0.643789
																						215.057	0.690665
																						216.106	0.728923
																						217.155	0.721422
																						218.204	0.789193
																						219.253	0.821211
																						220.302	0.822224
																						221.351	0.815743
																						222.401	0.855573
																						223.45	0.883684
																						224.499	0.885992
																						225.548	0.904425
																						226.597	0.911198
																						227.646	0.914752
																						228.695	0.931215
																						229.744	0.929546
																						230.793	0.967729
																						231.842	0.953596
																						232.891	0.972237
																						233.94	0.935905
																						234.989	0.970207
																						236.038	0.982289
																						237.087	0.99248
																						238.136	0.988854
																						239.185	0.991151
																						240.235	0.977708
																						241.284	0.99361
																						242.333	0.997995
																						243.382	0.995915
																						244.431	1.01238
																						245.48	0.966636
																						246.529	0.998434
																						247.578	0.980863
																						248.627	0.971923
																						249.676	0.994516
																						250.725	0.991096
																						251.774	0.990515
																						252.823	1.00424
																						253.872	0.984279
																						254.921	0.985844
																						255.97	0.984061
																						257.019	0.988271
																						258.069	0.989658
																						259.118	0.985725
																						260.167	0.968807
																						261.216	1.01343
																						262.265	0.981371
																						263.314	0.991897
																						264.363	0.978683
																						265.412	1.00178
																						266.461	0.970392
																						267.51	0.980434
																						268.559	0.991639
																						269.608	0.990808
																						270.657	1.00418
																						271.706	1.00153
																						272.755	1.00361
																						273.804	0.999571
																						274.853	1.0042
																						275.903	1.00759
																						276.952	0.994685
																						278.001	0.996477
																						279.05	0.999831
																						280.099	0.998495
																						281.148	0.994398
																						282.197	0.980943
																						283.246	0.966884
																						284.295	0.97018
																						285.344	0.990474
																						286.393	0.98835
																						287.442	0.979423
																						288.491	1.00415
																						289.54	0.974649
																						290.589	0.993357
																						291.638	1.00984
																						292.687	0.981231
																						293.737	1.02133
																						294.786	0.997649
																						295.835	1.003
																						296.884	0.993162
																						297.933	0.993973
																						298.982	0.992056
																						300.031	0.992517
																						301.08	0.971878
																						302.129	0.98737
																						303.178	0.980253
																						304.227	0.983933
																						305.276	0.985841
																						306.325	1.00151
																						307.374	0.999496
																						308.423	1.01573
																						309.472	0.991142
																						310.521	0.984769
																						311.571	0.999095
																						312.62	0.993342
																						313.669	0.996057
																						314.718	1.01674

## Sheet: Figure 1C
Lipid Composition	% Cholesterol		Experiment 1	Experiment 2	Experiment 3		Mean	STD	SEM		Sp. Cur.		Norm to 0 Cholesterol	SEM
POPC	0		87	73	72		77.3333	8.3865	4.8421		-0.022		1	0.09
POPC + 30 % CHOL	30		63	40			51.5	16.2635	11.5		-0.1636		0.66	0.21
POPC + 50 % CHOL	50		24	48	49		40.3333	14.1539	8.172		-0.258		0.52	0.11
POPC + 24 % DOG			58	46	44		49.3333	7.57188	4.37163		-0.258		0.64	0.16

## Sheet: Figure 2
Fig. 2 is the summed intensity deviations of all experiments	Intensity Deviations in solution	Experiment 1	Experiment 2	Experiment 3	Experiment 4	Experiment 5	Experiment 6	Experiment 7	Experiment 8	Experiment 9		Intensity Deviations on vesicles	Experiment 1	Experiment 2	Experiment 3	Experiment 4	Experiment 5	Experiment 6	Experiment 7	Experiment 8	Experiment 9
		-0.00826678	-0.102279	-0.157326	0.00717823	0.1605	0.0403972	-0.325057	-0.158068	-0.497632			0.0736375	-0.924396	0.365556	-0.311358	0.77751	-0.358817	-0.844551	0.0988747	0.431604
		-0.0258883	-0.0350889	-0.146981	0.0599383	0.0874252	0.0748176	-0.314317	-0.0353376	-0.328465			0.127876	-0.544171	0.320899	-0.141361	0.255478	-0.247978	-0.452475	0.0903007	0.368172
		-0.0416992	0.0330975	-0.135667	0.0524977	0.0294155	0.00714085	-0.304914	0.0876674	-0.16023			0.212121	-0.162981	0.28422	-0.0330089	-0.260092	-0.65437	-0.0513798	0.0860434	0.314398
		-0.056601	0.0999076	-0.123473	0.000813339	0.00598934	-0.0784396	-0.299428	0.210485	0.00586258			0.325315	0.214038	0.255756	0.027954	-0.770098	-1.11338	0.367977	0.0874744	0.262937
		-0.0669783	0.13764	-0.113707	-0.0496096	-0.0194434	-0.0435204	-0.275876	0.332542	0.168928			0.474626	0.480471	0.229216	0.0899633	-0.855336	-0.902603	0.709665	0.0945123	0.211028
		-0.0636646	0.139669	-0.174718	-0.0601809	-0.0474673	0.0488927	-0.232583	0.453278	0.328059			0.694038	0.597442	0.0634575	0.0611317	-0.857092	-0.396813	0.935956	0.107125	0.155726
		-0.0603781	0.142626	-0.238767	-0.0530751	0.0222976	0.0899914	-0.188898	0.572117	0.425655			0.916163	0.715089	-0.0991309	-0.0220365	-0.877905	-0.391385	1.1144	0.125265	0.140054
		-0.0572144	0.146517	-0.306923	-0.0443214	0.105301	0.0712707	-0.143937	0.4978	0.355182			1.13323	0.834623	-0.259756	-0.127638	-0.723158	-0.931862	1.20837	0.130364	0.257393
		-0.0603818	0.0765644	-0.364781	0.0464172	0.197028	0.0856113	-0.0944235	0.305148	0.279805			1.16228	0.697683	-0.404396	-0.0471199	-0.414944	-1.16127	0.72809	0.122604	0.379992
		-0.0754546	-0.00599106	-0.223362	0.164499	0.196942	0.214431	-0.0463466	0.107877	0.198946			0.832252	0.531175	-0.34915	0.0508871	-0.0559071	-0.454582	0.291988	0.109911	0.50823
		-0.0912414	-0.084286	-0.0770414	0.294869	0.106501	0.351378	0.000252365	-0.0948446	0.11194			0.497745	0.397058	-0.292375	0.115116	0.0588863	0.297584	-0.0914437	0.0907261	0.641602
		-0.1066	-0.127398	0.0749413	0.112317	0.00562889	0.21915	0.0836737	-0.303515	0.0185488			0.153188	0.255277	-0.233976	0.0864347	-0.291838	0.37589	-0.349337	0.062753	0.78314
		-0.11835	-0.0537444	0.227792	-0.111399	-0.0957024	0.0695182	0.218303	-0.519226	-0.0538859			-0.111451	-0.0750043	-0.168111	0.119587	-0.685921	0.371372	-0.559079	0.024942	0.719881
		-0.121193	0.0127574	0.298405	-0.348711	-0.122621	0.117682	0.377603	-0.685686	-0.0821889			-0.251971	-0.434972	0.027253	0.22885	-1.03865	0.18674	-0.803884	0.00664971	0.382287
		-0.121116	0.0710962	0.379459	-0.210381	-0.15525	0.235554	0.564483	-0.612679	-0.0958303			-0.371644	-0.831665	0.243291	0.119736	-0.684734	-0.0854701	-1.08889	0.116219	0.0310502
		-0.114798	0.0860468	0.471821	-0.086401	-0.154946	0.17073	0.392919	-0.527232	-0.0926857			-0.54319	-0.924233	0.482532	0.0290472	-0.19936	-0.126463	-0.670612	0.227902	-0.333441
		-0.101476	0.0584895	0.505474	0.0192029	-0.148276	-0.0828656	0.222977	-0.428402	-0.0714225			-0.64728	-0.70592	0.631788	-0.0340151	0.395682	0.482446	-0.308644	0.341741	-0.714424
		-0.0824799	0.025115	0.296658	0.0813308	-0.139564	-0.288332	0.0798948	-0.31437	-0.0300819			-0.655958	-0.587823	0.574994	0.0603122	0.820047	1.5448	-0.0396973	0.457932	-1.11224
		-0.0707107	-0.0146219	0.11788	0.156961	-0.124509	-0.281045	-0.0151789	-0.184127	-0.019613			-0.664253	-0.580213	0.566496	0.115363	1.14655	2.56107	-0.0269937	0.57635	-1.22419
		-0.0665472	-0.0734361	-0.0248154	0.24089	-0.094838	-0.252102	-0.0603014	-0.036219	-0.0473516			-0.672723	-0.533101	0.613297	0.126325	1.41214	3.78796	-0.230259	0.697104	-1.04296
		-0.0703897	-0.136108	-0.128821	0.144536	-0.00698541	-0.18764	-0.0942284	0.0327735	-0.0632025			-0.788029	-0.468543	0.719132	0.0813284	1.49148	2.17553	-0.287671	0.55023	-0.865404
		-0.0674406	-0.199971	-0.0979415	0.0215212	0.0787845	-0.0752419	-0.116131	0.0495556	-0.0664667			-0.9716	-0.406577	0.623345	0.0633639	1.34596	-0.129616	-0.189368	0.215946	-0.692212
		-0.0514577	-0.254872	-0.0437426	-0.1298	0.162241	-0.0738072	-0.111734	0.0520883	-0.0564072			-1.06575	-0.353047	0.440894	0.0741263	1.10296	-0.904036	-0.0334306	-0.0824818	-0.524108
		-0.0217695	-0.188078	0.0107905	-0.103952	0.216316	-0.201133	-0.107342	0.037332	-0.0323866			-1.06633	-0.375551	0.214888	0.0817243	0.762102	-0.401196	0.0973015	-0.331547	-0.36184
		0.00408246	-0.13507	0.0655981	-0.0422914	0.222571	-0.310983	-0.113711	0.00422997	0.0160124			-0.943345	-0.397254	-0.0572198	0.0857853	0.55894	0.209819	0.226348	-0.528369	-0.228823
		-0.0255276	-0.0964932	0.0608433	0.0487383	0.182765	-0.326166	-0.125034	-0.0482743	0.0851721			-0.72854	-0.418103	-0.313168	0.108084	0.214126	0.0970453	0.261172	-0.670117	-0.189588
		-0.0855803	-0.0993692	-0.00285867	0.128194	0.0957452	-0.36307	-0.0409154	-0.121188	0.113606			-0.220177	-0.433654	-0.513306	0.0558392	-0.278939	0.0687128	-0.118463	-0.754046	-0.153303
		-0.144157	-0.207358	-0.0955626	0.206462	-0.0124994	-0.079451	0.0455952	-0.0876724	0.0998264			0.265903	-0.51072	-0.609602	0.0124532	-0.540926	0.0631374	-0.452258	-0.633238	-0.120369
		-0.199224	-0.298302	-0.182384	0.289114	-0.102239	0.421141	0.121247	-0.0218061	0.0424418			0.694943	-0.632606	-0.614222	-0.00398479	-0.307138	-0.369581	-0.702696	-0.496501	-0.0910964
		-0.193504	-0.371451	-0.237185	0.281892	-0.172161	0.830032	0.185665	0.0645188	-0.0597776			0.430159	-0.801323	-0.546435	-0.0192732	0.0174611	-0.929632	-0.866658	-0.364379	-0.065975
		-0.189008	-0.377634	-0.189836	0.14552	-0.221532	0.544579	0.129414	0.172185	-0.207971			-0.0386801	-0.959245	-0.400964	-0.0597124	0.467334	-1.00436	-0.878896	-0.237183	-0.0454279
		-0.189202	-0.216908	-0.149558	0.0339145	-0.209589	0.0283472	0.114116	0.301981	-0.320854			-0.685042	-0.948676	-0.248402	-0.0602725	0.636054	-0.861805	-0.916104	-0.11538	-0.120017
		-0.194185	-0.0405213	-0.116554	-0.0417177	-0.173156	-0.111446	0.141104	0.454691	-0.36328			-1.51376	-0.934195	-0.0888312	-0.0368754	0.456563	-0.359067	-0.977893	0.00068474	-0.262097
		-0.188444	0.151996	-0.0910217	-0.0980963	-0.126194	-0.133582	0.165741	0.631061	-0.394528			-1.67263	-0.915724	0.0776533	-0.057444	0.0691069	0.580161	-1.00532	0.11068	-0.376464
		-0.131014	0.343118	0.00788968	-0.170352	-0.091883	-0.130388	0.154084	0.596323	-0.414344			-0.620375	-0.797673	0.129391	-0.113943	-0.530811	1.68615	-0.67694	0.14394	-0.462668
		-0.0390892	0.272214	0.268809	-0.234349	-0.0688592	-0.183251	0.124814	0.495694	-0.422537			0.0931665	-0.598826	-0.0700576	-0.151178	-0.486137	0.624942	-0.459045	0.156403	-0.520299
		0.0878069	0.176788	0.47036	-0.244009	-0.0767182	-0.187634	0.0781588	0.287204	-0.41894			0.461923	-0.49157	-0.255121	-0.130514	-0.305551	-0.241616	-0.377997	0.0338495	-0.549008
		0.250073	0.0562541	0.592406	-0.230554	-0.116012	-0.148479	0.0138133	0.0925543	-0.4034			0.480715	-0.478078	-0.402383	-0.118013	-0.107101	-0.507439	-0.436239	-0.105952	-0.548537
		0.439428	-0.0899155	0.633631	-0.198662	-0.178488	-0.122537	-0.0578816	-0.0878632	-0.371617			0.406145	-0.560334	-0.511306	-0.114942	0.024758	-0.633236	-0.634144	-0.263365	-0.481404
		0.659795	-0.128863	0.547643	-0.135081	-0.184831	-0.155904	0.130519	-0.253668	-0.33761			0.284241	-0.467484	-0.499488	-0.122481	0.0605123	-0.665092	-0.49452	-0.438753	-0.310107
		0.80462	-0.0971331	0.360457	-0.0378512	-0.171131	-0.200057	0.159321	-0.40452	-0.326292			-0.142317	-0.158462	-0.442216	-0.179839	0.052869	-0.63739	-0.194916	-0.6324	-0.153431
		0.90729	0.0167331	0.125425	0.050355	-0.148007	-0.2792	0.0226231	-0.495895	-0.342204			-0.246684	0.232538	-0.38401	-0.211584	0.0559748	-0.754718	0.263262	-0.801825	0.0132415
		0.967645	0.177996	-0.0527308	0.131049	-0.115368	-0.356463	-0.202571	-0.480772	-0.365533			-0.0279824	0.61668	-0.404247	-0.205074	0.176281	-0.849853	0.770326	-0.87025	0.127802
		0.894288	0.345046	-0.18373	0.0874738	-0.0513857	-0.310427	-0.157239	-0.462212	-0.396273			0.432446	0.821592	-0.569586	-0.140404	0.34926	-0.437624	0.813188	-0.917138	0.186074
		0.653617	0.383493	-0.250702	-0.0713071	0.016129	-0.260341	-0.109754	-0.44024	-0.434409			0.713564	0.607276	-0.779483	-0.0774534	0.4204	0.0497919	0.585626	-0.945501	0.192073
		0.429456	0.333105	-0.273659	-0.219336	0.00764798	-0.184616	-0.0740144	-0.414802	-0.479897			0.544394	0.32948	-0.841537	-0.00842565	0.369057	0.445134	0.188191	-0.955717	0.146838
		0.291839	0.127286	-0.290625	-0.358935	-0.0768519	-0.00131509	-0.0521243	-0.374889	-0.532563			0.072802	0.0148641	-0.851265	0.0823518	0.249186	0.461449	-0.283332	-0.896916	0.0498685
		0.248085	-0.0655136	-0.273488	-0.315364	-0.237269	0.115232	-0.000364181	-0.325143	-0.547433			-0.196388	-0.350096	-0.769401	0.150029	0.175549	0.070182	-0.6402	-0.797017	-0.137823
		0.297465	-0.150895	-0.240218	-0.13954	-0.232609	0.120481	0.190028	-0.270259	-0.552816			-0.264667	-0.500745	-0.688736	0.118331	0.121954	-0.404977	-0.572321	-0.678616	-0.301193
		0.383387	-0.129983	-0.211399	-0.0672202	-0.118015	0.00652925	0.27443	-0.210211	-0.384258			-0.405783	-0.328825	-0.654641	0.013591	0.0192739	-0.11788	-0.301071	-0.541686	-0.153482
		0.355475	-0.115206	-0.173495	-0.0917597	-0.020121	-0.126269	0.223853	-0.209914	-0.244264			-0.717997	0.0228294	-0.665999	-0.11152	-0.0242374	0.0448496	-0.0059106	-0.43702	0.0583514
		0.185611	-0.103114	-0.120322	-0.215654	0.0611699	-0.219616	0.0659043	-0.201808	-0.132685			-0.988261	1.39653	-0.721122	-0.242631	-0.0486386	-0.305752	0.282662	-0.371807	0.332815
		0.0717741	-0.121496	-0.0710796	-0.251028	0.143983	-0.153107	-0.191406	-0.185798	-0.0490952			-1.31021	3.05801	-0.654562	-0.289682	-0.172971	-0.66849	0.560152	-0.345459	0.668083
		0.013254	-0.156582	-0.0235325	-0.210821	0.315459	-0.0348434	0.232798	-0.161914	0.00707156			-1.68322	4.79007	-0.354645	-0.274733	-0.154655	-0.605275	1.16838	-0.358381	1.06359
		0.0090349	-0.12588	0.0534837	-0.149355	0.428277	-0.00901284	0.631566	-0.129065	0.0364019			-2.10591	5.29808	-0.109304	-0.204547	0.0602841	-0.216835	2.88368	-0.389293	1.51798
		0.0063692	-0.076866	0.159475	-0.0627355	0.503409	0.0174326	0.732122	-0.0841784	0.0395206			-2.29207	4.98967	0.0824218	-0.0825347	0.299187	0.257733	3.93485	-0.340204	2.02977
		-0.0701194	-0.0306014	0.287836	0.0736476	0.54154	0.0854747	0.539532	-0.0328032	0.0693495			-1.76564	4.11138	0.218203	0.00134216	0.380255	0.548552	4.3342	-0.288392	2.14005
		-0.139023	0.0036457	0.321366	0.158323	0.428816	-0.052486	0.0941686	0.0250339	0.189604			-1.32823	3.01541	0.34288	0.0526298	0.306638	0.292282	3.99657	-0.234304	1.80236
		-0.200681	0.0260323	0.265131	0.183581	0.308238	-0.117473	0.101156	0.0891839	0.351646			-0.976848	1.70642	0.460408	0.107607	0.030241	-0.0504307	1.68995	-0.17764	1.51907
		-0.255358	0.056464	0.187023	0.112976	0.207594	-0.127966	0.032973	0.149954	0.553442			-0.708528	0.453784	0.479101	0.201893	-0.199093	-0.374519	0.77953	-0.0943766	1.29271
		-0.262718	0.108767	0.0876133	0.0138931	0.126098	-0.174874	-0.0450329	0.169458	0.793589			-0.507024	0.378793	0.40198	0.320528	-0.311382	-0.698916	0.314106	0.0909428	1.12153
		-0.249959	0.132495	-0.03248	-0.0853449	0.0475303	0.217821	-0.129383	0.166392	1.07062			-0.177509	0.300346	0.232303	0.446165	-0.428449	-0.735884	0.223654	0.320496	1.00369
		-0.224296	0.128374	-0.0642727	-0.10127	-0.0555838	0.610775	-0.20985	0.164219	1.38305			0.290051	0.218552	0.0600148	0.369936	-0.334469	-0.253313	0.426498	0.456449	0.9373
		-0.188999	0.0952812	-0.101182	-0.0403497	-0.182323	0.780582	-0.266271	0.149389	1.39259			0.86334	0.151543	0.142066	0.183009	-0.310518	0.0477092	0.369794	0.510315	0.976012
		-0.191172	0.033837	-0.131722	0.00543647	-0.308238	0.730348	-0.299819	0.111426	1.33703			0.81387	0.0858326	0.468235	0.0431092	-0.397481	-0.171131	0.0629419	0.535972	1.02077
		-0.211335	-0.0461827	-0.0892787	0.0244989	-0.334621	0.382931	-0.317278	0.0511999	1.23649			0.445318	-0.0741571	0.796871	-0.0515728	-0.560181	-0.554921	-0.424865	0.534166	1.06686
		-0.236146	-0.144064	-0.0459795	-0.030618	-0.3364	0.357997	-0.358953	-0.0303897	1.09297			0.0995274	-0.324666	0.852191	-0.129871	-0.615358	-0.655808	-0.414198	0.50581	1.11428
		-0.265129	-0.189543	-0.0346421	-0.0848196	-0.26656	0.38953	-0.37739	-0.132281	0.908607			-0.223771	-0.474111	0.652565	-0.21169	-0.539742	0.21141	-0.387217	0.451595	1.16345
		-0.266495	-0.192992	-0.0418984	-0.142288	-0.194097	-0.00577748	-0.393502	-0.253411	0.685538			-0.497831	-0.507106	0.456955	-0.256537	-0.466289	0.675567	-0.402795	0.372625	1.21435
		-0.12344	-0.200495	-0.0668296	-0.0484587	-0.128037	-0.379957	-0.371983	-0.293231	0.532197			-0.591821	-0.545915	0.265888	-0.113772	-0.349871	0.510539	-0.457209	0.308826	1.16764
		0.0250022	-0.211887	-0.098744	0.0376763	-0.0748761	-0.322295	-0.276654	-0.278196	0.503073			-0.603703	-0.590039	0.0846309	0.00340331	-0.234245	0.5898	-0.506943	0.296708	0.988503
		0.178551	-0.205299	-0.0873485	0.116716	-0.0339496	-0.289157	-0.182232	-0.229906	0.457265			-0.537277	-0.619335	0.0360454	0.0962608	-0.138477	0.999058	-0.535249	0.331233	0.779824
		0.331904	-0.181063	-0.0717724	0.0945989	0.0191835	-0.404662	-0.0884489	-0.150168	0.393826			-0.390205	-0.632757	0.161905	0.0924746	-0.0824195	0.248218	-0.543314	0.409788	0.580536
		0.274111	-0.156581	-0.0523669	0.0992279	0.0672427	-0.4853	-0.102311	-0.0372812	0.334591			0.164035	-0.645365	0.45072	0.0328209	-0.139072	-0.321446	-0.550242	0.442397	0.401252
		0.228699	-0.131882	-0.0303224	0.132537	0.107574	-0.374783	-0.205493	0.0714688	0.279567			0.892274	-0.65659	0.889853	-0.0768412	-0.26438	-0.612398	-0.574328	0.454794	0.241001
		0.192749	-0.0897616	-0.0681476	0.0695002	0.130758	-0.155855	-0.341539	0.140521	0.212553			1.6311	-0.683952	1.32989	-0.140272	-0.452492	-0.836208	-0.60993	0.473616	0.104798
		0.168798	-0.0617519	-0.124171	0.00666477	0.13285	-0.0919134	-0.491984	0.147635	0.088797			2.24419	-0.728246	1.47995	-0.197281	-0.611369	-0.93835	-0.642543	0.486122	-0.00236569
		0.122518	-0.0240875	-0.185404	-0.051582	0.134228	-0.307974	-0.321646	0.162548	-0.0290331			1.89409	-0.717822	1.58249	-0.250579	-0.646607	-0.912649	-0.607667	0.480686	-0.114301
		0.0771847	0.00226307	-0.251342	0.0166789	0.145242	-0.501228	-0.052745	0.184678	-0.141347			1.53019	-0.681735	1.64368	-0.199289	-0.710715	-0.869282	-0.578439	0.45931	-0.230495
		0.0342834	0.00351316	-0.133622	0.0696296	0.0934517	-0.342952	0.303235	0.213436	-0.248503			1.20972	-0.64719	1.12665	-0.140821	-0.656749	-0.809946	-0.554397	0.424023	-0.350356
		-0.00687577	-0.0105719	0.00385309	0.10425	0.0376513	-0.156466	0.511211	0.248033	-0.351056			0.929971	-0.613241	0.645167	-0.0910305	-0.497951	-0.648055	-0.521794	0.376958	-0.473533
		-0.0586156	-0.0380482	0.148516	0.0787841	-0.0134852	0.310977	0.402861	0.288799	-0.446687			0.541548	-0.579776	0.229245	-0.168394	-0.362569	-0.783316	-0.473485	0.299327	-0.586697
		-0.119745	-0.0540972	0.299177	0.0585887	-0.0570731	0.667652	0.18768	0.33637	-0.49817			0.160341	-0.356291	-0.128955	-0.241325	-0.27642	-0.952234	-0.42261	0.0338993	-0.544525
		-0.186962	-0.0520777	0.197423	0.0474461	-0.0966423	1.05722	-0.121816	0.378783	-0.535269			-0.202049	-0.0946167	-0.412979	-0.285733	-0.303833	-0.473281	-0.370109	-0.217342	-0.505825
		-0.261578	-0.0404898	0.0710078	0.0608244	-0.137898	1.50598	-0.164564	0.415172	-0.562935			-0.545155	0.133607	-0.684989	-0.225639	-0.308875	0.150624	0.0512161	-0.456148	-0.472156
		-0.270811	-0.0180551	-0.0608105	0.0795476	-0.177669	1.28076	-0.188851	0.449026	-0.580636			-0.665665	0.274218	-0.949389	-0.179153	-0.308023	0.424331	0.431548	-0.68352	-0.439548
		-0.277301	0.0149822	-0.196303	0.108086	-0.172885	0.440237	-0.205609	0.480489	-0.592279			-0.749365	0.190978	-1.20602	-0.118245	-0.051052	0.434387	0.770295	-0.901444	-0.408135
		-0.285708	0.0465169	-0.210689	0.152605	-0.173637	-0.108571	-0.205849	0.509153	-0.600131			-0.811337	0.114997	-1.11234	-0.0039017	0.235202	0.490443	0.760831	-1.10573	-0.378711
		-0.29379	0.0773335	-0.220529	0.198834	-0.178173	-0.0457238	-0.197929	0.463089	-0.551183			-0.854911	0.0444573	-0.991263	0.109466	0.516173	0.639327	0.409714	-0.928172	-0.454566
		-0.193119	0.0910495	-0.230416	0.223003	-0.173424	0.0266226	-0.190584	0.423224	-0.505822			-0.523731	-0.0615987	-0.86165	0.166559	0.59436	0.730103	0.0815763	-0.750198	-0.525614
		-0.0898534	0.0981803	-0.240241	0.2166	-0.163233	0.0676151	-0.184662	0.387102	-0.46309			-0.168972	-0.172853	-0.726463	0.151835	0.55568	0.275095	-0.232378	-0.56957	-0.591542
		0.0164674	0.104451	-0.184937	0.209875	-0.153001	0.101716	0.0462601	0.352124	-0.421862			0.200487	-0.27926	-0.583554	0.138802	0.515434	-0.161098	-0.216835	-0.38342	-0.652287
		0.123971	0.112514	-0.129904	0.140257	-0.143748	0.269235	0.286174	0.314378	-0.384513			0.565189	-0.33192	-0.435457	0.1941	0.346876	0.223824	-0.196691	-0.193588	-0.708397
		0.104152	0.127807	-0.0770891	0.0239454	-0.133612	0.425314	0.540164	0.272036	-0.347966			0.0595739	-0.247826	-0.279196	0.305489	-0.0640478	0.750341	-0.179192	0.00578068	-0.759661
		0.084448	0.138807	-0.0268384	-0.0902695	-0.119995	0.280504	0.532154	0.204944	-0.32776			-0.427703	-0.163181	-0.126073	0.423936	-0.467235	0.344323	-0.102269	-0.148576	-0.698759
		0.0618221	0.143792	0.030904	-0.128422	-0.101688	0.0449846	0.262702	0.133693	-0.307468			-0.894181	-0.0737044	-0.255096	0.391555	-0.794312	-0.557838	0.0366539	-0.312773	-0.637505
		0.0404883	0.119634	0.0847678	-0.134688	-0.0432653	-0.0948199	-0.0306293	0.0593287	-0.281243			-1.29215	-0.14714	-0.376891	0.2992	-0.474136	-0.596272	0.175205	-0.474785	-0.580864
		0.0769091	0.088076	0.134467	-0.142452	0.0172088	-0.16779	-0.341056	-0.0191607	-0.249998			-0.948551	-0.2655	-0.491902	0.216108	-0.106528	0.418629	0.300797	-0.641192	-0.530498
		0.114528	0.0565795	0.167693	-0.182759	0.0767885	-0.195136	-0.340911	-0.102221	-0.212932			-0.56299	-0.383938	-0.601359	0.149817	0.319548	0.959075	-0.00174916	-0.815569	-0.488092
		0.154762	0.0492472	0.0476814	-0.228551	0.130437	-0.0958009	-0.328423	-0.189645	-0.16573			-0.131614	-0.505555	-0.7171	0.0645305	0.247672	-0.07205	-0.315174	-0.993511	-0.457492
		0.187016	0.114858	-0.0746138	-0.273439	0.180026	0.0462412	-0.299573	-0.156365	-0.101091			0.304837	-0.616587	-0.824246	-0.0496499	0.0177105	-1.15778	-0.635447	-0.920307	-0.504552
		0.117657	0.203218	-0.199184	-0.127809	0.230793	0.124149	-0.254181	-0.115762	-0.0274899			0.247757	-0.738296	-0.921923	-0.0573013	-0.244473	-0.532882	-0.78951	-0.799161	-0.558059
		0.0456094	0.317618	-0.31801	0.0572226	0.277928	0.147091	-0.207553	-0.0819485	0.0555947			0.199074	-0.873633	-0.963746	-0.0563798	-0.420809	0.0786518	-0.793904	-0.653832	-0.613071
		-0.0316716	0.319642	-0.308989	0.262024	0.285015	0.108363	-0.163288	-0.055635	0.146146			0.157281	-0.842442	-0.246675	-0.0540042	-0.49363	0.194652	-0.804074	-0.489607	-0.666448
		-0.107342	0.269496	-0.290914	0.228673	0.283202	0.0513688	-0.122951	-0.0368951	0.24936			0.120158	-0.713672	0.527441	-0.0852904	-0.615088	0.305848	-0.83078	-0.293264	-0.723304
		-0.116712	0.196005	-0.26312	0.185275	0.247733	-0.00513009	-0.244517	-0.0263292	0.364042			0.0804161	-0.491079	1.36328	-0.120321	-0.531401	0.227072	-0.541037	-0.0681517	-0.781439
		-0.13897	0.123685	-0.211614	0.131916	0.209943	-0.0579472	-0.370517	-0.0610363	0.443045			-0.0609806	-0.26671	1.93727	-0.157237	-0.266441	-0.0862231	-0.220836	0.222894	-0.718637
		-0.162893	0.0696122	-0.0948069	0.0893482	0.158607	-0.113093	-0.491339	-0.104482	0.507088			-0.35527	-0.0245326	1.38873	-0.142628	-0.00619143	-0.316748	0.103322	0.566528	-0.62281
		-0.183687	0.0209437	0.00820256	0.0583305	0.0894583	-0.144705	-0.569137	-0.121063	0.566236			-0.689885	0.153764	0.857315	-0.13194	0.24735	-0.388101	0.366953	0.865753	-0.525056
		-0.123328	-0.0219333	0.0953085	0.0384441	0.00220872	-0.129044	-0.575887	-0.100486	0.619888			0.0402194	0.263018	0.360692	-0.124996	0.450522	-0.488076	0.438604	0.907708	-0.425261
		-0.0510791	0.00376997	0.165406	-0.0302777	-0.0760198	-0.131477	-0.578239	-0.097497	0.647708			0.740881	0.253456	-0.0982282	-0.0955597	0.497402	-0.543137	0.386924	0.9175	-0.271827
		0.0320887	0.121247	0.211507	-0.135398	-0.13286	-0.156201	-0.575874	-0.113187	0.641109			1.38418	0.124996	-0.289417	-0.0475924	0.372015	-0.395575	0.203522	0.893794	-0.0706855
		0.126797	0.261511	0.250882	-0.279126	-0.166825	-0.191654	-0.597127	-0.145281	0.545102			1.96642	-0.0679424	-0.401563	0.0199701	0.0537675	0.127547	-0.0135778	0.795184	0.029089
		0.148704	0.425734	0.285797	-0.305076	-0.179212	-0.236823	-0.633935	-0.171276	0.395618			1.69485	-0.328743	-0.480663	0.132529	-0.377504	0.99503	-0.220943	0.57981	0.0608824
		0.147665	0.46014	0.316092	-0.273223	-0.162075	-0.286813	-0.674084	-0.194905	0.274628			1.40722	-0.544289	-0.524835	0.174588	-0.844583	1.88469	-0.450386	0.458478	0.0900103
		0.140419	0.290749	0.29151	-0.203926	-0.100384	-0.279665	-0.706963	-0.215996	0.18371			1.30922	-0.538462	-0.642861	0.164648	-1.17447	1.42846	-0.666698	0.435642	0.116047
		0.126578	0.148985	0.243892	-0.072653	-0.0412534	-0.232628	-0.562381	-0.234415	0.124363			1.41012	-0.556984	-0.787038	0.0912267	-0.985591	0.416256	-0.689968	0.515393	0.13856
		0.234587	0.0360854	0.249965	0.0294758	-0.0450738	-0.0703287	-0.418187	-0.250025	0.0980773			1.3953	-0.600929	-0.886904	0.103773	-0.648429	0.213645	-0.598549	0.701583	0.157147
		0.437738	-0.0441586	0.282071	0.0908999	-0.0492011	0.127104	-0.293723	-0.262686	0.104362			0.646952	-0.529476	-0.899786	0.219404	-0.229128	0.103484	-0.405973	0.997699	0.179843
		0.61186	-0.0845992	0.312116	0.085646	-0.0398549	0.223334	-0.189734	-0.253151	0.0871252			-0.0700245	-0.379004	-0.780283	0.267304	0.173298	0.00285967	-0.10857	1.30608	0.313275
		0.756503	-0.0837436	0.25064	0.062148	-0.0166155	0.0196624	-0.242525	-0.196586	0.0535138			-0.709322	-0.182378	-0.412815	0.1972	-0.107406	0.669525	0.0428311	1.46637	0.397348
		0.823564	-0.0404228	0.181429	0.0870078	0.0745542	-0.118317	-0.271502	-0.130978	0.00278789			-1.23718	0.0615316	0.0081538	0.175598	-0.598386	1.03489	0.203745	1.66436	0.430083
		0.62637	-0.0321384	0.104202	0.127506	0.127704	-0.113729	-0.28017	-0.0372042	-0.0657553			-1.32495	0.221905	0.483966	0.185021	-1.12906	0.609771	0.373876	1.5792	0.409543
		0.449908	-0.0658872	0.0187003	0.150586	0.128206	-0.120703	-0.367409	0.0472109	-0.152806			-0.998048	0.232223	1.01585	0.124709	-0.630119	0.19397	0.2835	1.38837	0.33391
		0.29483	-0.126993	-0.0138496	0.226282	0.0926059	-0.17366	-0.0796439	0.112276	-0.259594			-0.244432	0.154203	1.38993	-0.0100248	0.0612978	0.131745	0.0286199	1.19156	0.202721
		0.16174	-0.21589	0.00469306	0.189414	0.0179428	-0.166766	0.587282	0.157688	-0.360804			0.947168	-0.0139232	1.11452	-0.141837	0.394877	0.696652	-0.0631342	0.988867	0.104969
		0.0479023	-0.311073	0.0317546	-0.0234199	-0.0607815	-0.201213	1.62876	0.183218	-0.320219			0.688965	-0.155644	0.771717	-0.163167	0.361209	0.624862	0.010739	0.78043	0.0181556
		-0.0167017	-0.380468	0.0691662	-0.185471	-0.143611	-0.243265	3.05126	0.178326	-0.247269			-0.0272962	-0.179203	0.450823	-0.153939	0.153336	-0.0160115	0.253115	0.424577	-0.0403876
		-0.0632753	-0.337419	0.117077	-0.287527	-0.163656	-0.190487	3.87365	0.139373	-0.141195			-0.611411	-0.221346	0.152348	-0.11626	-0.172792	-0.272239	0.29909	0.10937	-0.0699667
		-0.0914294	-0.285524	0.11405	-0.310865	-0.116106	-0.113117	2.79423	0.0673771	-0.00131092			-1.06068	-0.254778	-0.188116	-0.0431099	-0.59464	0.0796557	-0.0197353	-0.125244	-0.0699709
		-0.100795	-0.246874	0.0523172	-0.175301	-0.0743537	-0.0869566	1.81269	-0.0377866	0.172979			-1.37265	-0.278517	-0.506556	0.0226337	-0.672026	0.0796227	-0.189689	-0.278855	-0.0397971
		-0.0953519	-0.211638	-0.0423082	-0.0425311	-0.0413457	-0.0594623	0.950179	-0.175929	0.382258			-1.43048	-0.28998	-0.725038	0.0905055	-0.591962	0.0108193	-0.206203	-0.351056	0.0210888
		-0.0986226	-0.177654	-0.135026	0.0612063	-0.01718	-0.0535573	0.184315	-0.234814	0.626823			-1.34243	-0.303136	-0.774759	0.166162	-0.673857	-0.0485042	-0.0892583	-0.283054	0.113252
		-0.106286	-0.169023	-0.203935	0.121189	0.0115395	-0.119889	-0.481661	-0.287651	0.777058			-1.31653	-0.305296	-0.696361	0.23193	-0.873523	0.00491076	-0.0585942	-0.228229	0.269518
		-0.100211	-0.195803	-0.199752	0.145576	0.0476954	-0.155983	-0.596777	-0.334442	0.941196			-1.17641	-0.254041	-0.478628	0.203412	-1.14684	0.686062	-0.117966	-0.186548	0.418848
		-0.080241	-0.241945	-0.0984052	0.155587	0.0701226	-0.0995311	-0.515881	-0.334896	0.925254			-0.921205	-0.148239	-0.122279	0.105988	-1.1339	1.47518	-0.121883	-0.169324	0.36391
		-0.077792	-0.299172	0.0248922	0.18726	0.0788061	0.00341131	-0.435704	-0.258523	0.929077			-0.739987	-0.0417967	0.353615	0.0150971	-1.03468	0.619771	-0.0440575	-0.158722	0.292552
		-0.0856896	-0.364409	0.121221	0.209558	0.0737544	-0.0202505	-0.362922	-0.204698	0.953496			-0.482943	0.0693738	0.647128	-0.0652332	-0.992385	-0.0773242	0.116186	-0.113195	0.205428
		-0.109125	-0.396657	0.17736	0.146255	0.155888	-0.107945	-0.303252	-0.173212	0.998619			-0.367324	0.514401	0.756396	-0.0977186	-0.741584	-0.12927	0.282316	-0.0331451	0.102548
		-0.143475	-0.396601	0.218157	0.0217874	0.256509	0.0226882	-0.395802	-0.163791	1.06449			-0.127014	1.06539	0.854194	-0.104327	0.00631797	-0.140017	0.897436	0.0809	-0.0160241
		-0.175491	-0.379065	0.185167	-0.0941651	0.312719	0.206997	-0.523607	-0.17907	1.15111			0.473139	1.56534	0.659715	-0.138328	0.966977	0.0484152	1.16668	0.106416	-0.150228
		-0.205155	-0.322056	0.140413	-0.196226	0.324872	0.228339	-0.650986	-0.203563	1.13302			1.43176	1.84689	0.455094	-0.168186	2.01301	0.333987	0.936599	0.0769217	-0.347842
		-0.231183	-0.233967	0.114044	-0.118051	0.291881	0.00599933	-0.774368	-0.233379	1.12296			1.49197	1.7318	0.328731	-0.0509783	2.8667	0.163655	0.221934	0.0407987	-0.531826
		-0.250158	-0.163111	0.102133	0.0281911	0.236953	-0.121438	-0.468342	-0.268399	1.0274			1.11837	1.15199	0.161804	0.0151592	2.17733	-0.119916	0.0711877	-0.00185659	-0.56429
		-0.26019	-0.105599	0.117445	0.176056	0.16855	-0.0977321	-0.00233566	-0.308556	0.875089			0.212459	0.652247	0.0787108	0.0101101	1.50821	-0.193958	-0.027382	-0.0509571	-0.521693
		-0.289553	-0.0611851	0.159538	0.298227	0.096615	-0.0588249	0.434684	-0.353719	0.696572			-0.436707	0.231374	0.0780753	-0.0612792	0.714503	-0.285693	-0.210063	-0.106413	-0.45112
		-0.33797	-0.029604	0.216209	0.138247	0.0212482	-0.0611452	0.842992	-0.434663	0.492136			-0.832386	-0.111983	0.138441	-0.122613	0.345469	-0.450389	-0.475085	-0.166513	-0.352786
		-0.405127	-0.00243164	0.164566	-0.00663613	-0.083446	-0.0325891	1.19387	-0.473393	0.262174			-0.978443	-0.496024	0.0995992	-0.159799	0.861807	-0.109432	-0.81961	-0.19028	-0.226927
		-0.393511	0.0367333	0.0668501	-0.0889505	-0.167368	-0.00847601	0.975219	-0.344629	0.00711264			-0.963899	-0.569696	0.0787829	-0.180953	1.71823	-0.350533	-1.04618	-0.201085	-0.0738707
		-0.341866	0.0697777	-0.0293983	-0.0372456	-0.208246	-0.0167656	0.573259	-0.21228	-0.272544			-0.775519	-0.49055	0.197482	-0.150915	2.90746	-0.887214	-0.689534	-0.229423	0.105992
		-0.307269	0.0968389	-0.124171	0.0141283	-0.198748	-0.15713	0.564169	-0.0764922	-0.355383			-0.447915	-0.263233	0.451787	-0.120044	3.84392	-0.77569	-0.18246	-0.274772	0.209177
		-0.289305	0.238112	-0.21747	0.0110825	-0.0828224	-0.284725	0.950786	0.0626227	-0.222345			0.015637	-0.000972712	0.837474	-0.111808	1.78665	-0.547647	0.451045	-0.336594	0.207072
		-0.285123	0.457686	-0.241323	-0.0657639	0.00491219	-0.151608	0.99283	0.20494	-0.12873			0.579032	0.0958838	0.912674	-0.0616591	0.305391	-0.533282	0.515653	-0.414326	0.208721
		-0.252535	0.721498	-0.266411	-0.167983	0.0653553	0.111483	0.790749	0.35031	-0.0734804			0.619232	0.0302796	0.853163	-0.0267496	-0.353287	-0.551702	0.205169	-0.507381	0.214216
		-0.233975	1.02767	-0.290902	-0.229046	0.0902491	0.299522	0.352906	0.475807	-0.0554884			0.673974	-0.191278	0.635655	-0.0209165	-0.290767	-0.584768	-0.4669	-0.610563	0.223603
		-0.226499	0.837364	-0.2879	-0.23405	0.0516149	0.140712	-0.245628	0.406932	-0.0734811			0.686164	-0.334516	0.252992	-0.0599238	-0.0297109	-0.568772	-1.37649	-0.685313	0.236987
		-0.209884	0.513808	-0.263945	-0.132637	0.00120759	-0.0667048	-0.369551	0.33695	-0.126121			0.160533	-0.457341	0.0691413	-0.188593	0.3354	-0.483792	-1.01971	-0.767946	0.254415
		-0.187519	0.220009	-0.223431	-0.0362179	-0.043523	0.0939075	-0.478106	0.265915	-0.22534			-0.362703	-0.636712	0.0655466	-0.288424	0.79948	-0.381367	-0.682736	-0.858096	0.183048
		-0.17894	-0.0455426	-0.194813	0.0535222	-0.0768247	0.474558	-0.566673	0.193873	-0.30692			-0.712072	-0.869826	0.0783406	-0.349021	0.262945	-0.304486	-0.650049	-0.955383	0.0999059
		-0.192915	-0.106093	-0.177446	0.0192359	-0.0877248	0.677927	-0.498182	0.120868	-0.362443			-0.847374	-0.337398	0.106468	-0.0775929	0.0090964	-0.256142	-0.565214	-1.0594	0.0291149
		-0.228145	-0.158223	-0.16834	-0.0277079	-0.0941765	0.34415	-0.222742	0.0546906	-0.393081			-0.778891	0.259844	0.145382	0.148799	0.0469383	-0.222417	0.0528267	-1.16091	-0.029757
		-0.278738	-0.21665	-0.150087	-0.0866097	-0.0964558	-0.0807881	-0.0738084	0.0980606	-0.400105			-0.287933	0.860088	0.199531	0.332807	0.154546	-0.222618	0.549627	-1.12289	-0.0771453
		-0.30374	-0.258409	-0.128327	-0.03714	-0.0808814	-0.107878	-0.0431051	0.242844	-0.384796			0.648593	1.37804	0.296215	0.146705	0.0726192	-0.116529	0.933738	-0.903629	-0.113525
		-0.296643	-0.17781	-0.1032	-0.00250855	-0.0561376	-0.178956	-0.277048	0.360955	-0.421818			1.84827	1.49542	0.432067	-0.0387146	-0.101129	0.0869504	1.12826	-0.688897	-0.230957
		-0.259508	-0.0941255	-0.0751504	0.0143171	-0.0245331	-0.0899681	-0.525111	0.454361	-0.523342			3.29206	1.71407	0.599024	-0.211668	-0.263904	0.0942937	1.49736	-0.478499	-0.42024
		-0.240106	-0.00761505	-0.0555372	0.0191718	0.00606915	0.0555587	-0.667917	0.525031	-0.622952			4.07039	2.02565	0.418939	-0.0952624	0.108176	-0.0292604	2.1408	-0.272257	-0.591218
		-0.260499	0.0301502	-0.0117354	0.0408497	0.00951283	0.113775	-0.708273	0.574983	-0.720723			3.76865	2.02709	0.128143	0.0497184	0.604535	-0.183423	2.93355	-0.0699677	-0.745084
		-0.293975	0.00965472	0.0390425	0.078462	-0.00481039	0.0755188	-0.594544	0.606247	-0.816733			3.08964	1.79648	-0.188463	0.210087	1.13391	-0.315411	2.25612	0.128543	-0.883047
		-0.32164	-0.00971925	0.0960522	0.145569	-0.0213062	0.0330397	-0.490064	0.477637	-0.911071			2.52074	1.58862	-0.528677	0.111929	0.903593	-0.298323	1.67563	0.160302	-1.00641
		-0.337096	-0.0281226	0.0687367	0.210215	-0.0401852	-0.0112115	-0.39393	0.317988	-0.908297			2.1094	1.40198	-0.643488	0.0113889	0.777134	0.264917	1.18371	0.152384	-0.775759
		-0.330868	-0.0050984	0.0333816	0.268186	-0.0594067	-0.0461427	-0.287793	0.163288	-0.831526			1.86784	1.09156	-0.706247	-0.0718175	0.819188	0.715147	0.90397	0.143986	-0.293243
		-0.307326	0.0253859	-0.00438326	0.237493	-0.0787142	-0.146939	-0.175368	0.0131071	-0.755433			1.74411	0.773004	-0.736174	0.0607648	0.788232	0.258793	0.777773	0.134925	0.171262
		-0.268897	0.0529221	-0.0443515	0.225365	-0.114098	-0.250217	-0.0760533	-0.132983	-0.679758			1.72176	0.481059	-0.738821	0.19308	0.654308	-0.132208	0.638965	0.124953	0.620874
		-0.264284	0.068202	-0.112725	0.201649	-0.168996	-0.234761	0.0124787	-0.275397	-0.604221			1.55053	0.168036	-0.803506	0.294512	0.535186	-0.162079	0.491958	0.113859	1.05877
		-0.284577	0.0394017	-0.184274	0.0558961	-0.224288	-0.17747	-0.112678	-0.330465	-0.528563			1.26671	-0.336689	-0.881589	0.258568	0.312491	-0.0894456	-0.228355	0.0752515	1.48819
		-0.308763	0.0137966	-0.256879	-0.0955411	-0.275658	-0.0762946	-0.23773	-0.245561	-0.495874			0.972166	-0.834299	-0.967903	0.224411	-0.144852	-0.0338368	-0.914016	-0.0101962	1.29787
		-0.336207	-0.00939031	-0.33051	-0.199298	-0.264284	0.0620267	-0.355839	-0.161523	-0.474384			0.666834	-1.32595	-1.06279	0.186498	-0.666037	0.0149685	-1.55237	-0.0994116	0.910056
		-0.322296	-0.0195724	-0.369529	-0.179875	-0.251872	0.109232	-0.365995	-0.0776529	-0.449404			0.00739516	-1.47034	-0.806203	0.132785	-1.03135	0.00912615	-1.81431	-0.191964	0.537727
		-0.30115	-0.0238867	-0.408579	-0.156351	-0.238577	-0.0380432	-0.26386	0.00676856	-0.421882			-0.725969	-1.36921	-0.537048	0.0737441	-0.48611	-0.128396	-1.69401	-0.287452	0.177255
		-0.281416	-0.0300658	-0.44886	-0.0904485	-0.176227	-0.151308	-0.16299	0.0924487	-0.392753			-1.46529	-1.26745	-0.275418	-0.0192027	0.0900507	-0.248131	-1.57331	-0.385425	-0.174991
		-0.262274	-0.0365248	-0.489848	0.0273865	-0.0912205	0.0154064	-0.0608575	0.180094	-0.362994			-2.21785	-1.16376	-0.0243946	-0.151926	0.667168	-0.195997	-1.44765	-0.485484	-0.522683
		-0.323847	-0.0804529	-0.476521	0.144341	-0.00551643	0.181777	-0.201003	0.0504314	-0.18798			-2.14043	-1.27084	0.319381	-0.284785	0.192257	-0.145204	-1.53102	-0.361671	-0.545467
		-0.385294	-0.123754	-0.46269	0.170892	0.058031	0.194257	-0.34215	-0.077123	-0.0126493			-2.08979	-1.37777	0.650177	-0.30702	-0.292291	-0.132554	-1.6148	-0.24018	-0.567299
		-0.446733	-0.167102	-0.447661	0.127474	0.0714995	0.188662	-0.489099	-0.203133	0.163636			-2.07216	-1.48762	0.968723	-0.24558	-0.767096	-0.123481	-1.70892	-0.121656	-0.588091
		-0.50692	-0.132964	-0.431162	0.0823477	0.0843809	0.0788958	-0.144481	-0.328163	0.341487			-2.09705	-1.54724	1.24683	-0.187097	-0.971153	-0.0970206	-1.7436	-0.00675496	-0.607791
		-0.558715	0.00779243	-0.42199	-0.0481521	0.0960867	-0.0724531	0.593476	-0.452792	0.521551			-2.14933	-1.53303	0.910776	-0.218279	-1.12551	-0.0659941	-1.71732	0.103871	-0.626301
		-0.606081	0.144226	-0.412322	-0.209336	0.0724548	-0.125093	1.2362	-0.577574	0.612413			-2.18278	-1.52328	0.57392	-0.282435	-1.28959	-0.0238254	-1.69896	0.209573	-0.596865
		-0.647875	0.275101	-0.402231	-0.36229	0.0438	-0.0685586	1.71169	-0.509353	0.439723			-2.18493	-1.519	0.239393	-0.339198	-0.874693	0.0334977	-1.68394	0.295175	-0.420554
		-0.585023	0.206066	-0.375471	-0.269198	0.0116512	-0.0122395	0.951735	-0.323865	0.26743			-2.20023	-1.39493	-0.0845877	-0.232348	-0.176137	0.0647361	-1.48847	0.371885	-0.22236
		-0.322023	0.098158	-0.131975	-0.116615	0.0225661	-0.0376189	0.302387	-0.137117	0.0953907			-2.3075	-1.23045	-0.326403	-0.0942785	0.411407	0.0172203	-1.22404	0.450479	0.00167302
		-0.0567213	-0.00524762	0.123981	0.0440497	0.0835163	-0.147586	-0.212482	0.0508595	-0.0765623			-2.40457	-1.04808	-0.540691	0.0390531	0.625488	-0.0355108	-0.878248	0.531772	0.255421
		0.211007	-0.0822084	0.394212	0.00492623	0.161191	-0.177192	-0.379079	0.240069	-0.248535			-2.48813	-0.875272	-0.722038	0.0556231	0.52324	-0.00655881	-0.629171	0.61664	0.542697
		0.587305	-0.0785798	0.673693	-0.0769531	0.241643	-0.145337	-0.327345	0.430493	-0.345524			-2.32422	-0.803597	-0.857916	0.0683694	0.576613	0.0136352	-0.511809	0.705884	0.849934
		1.13334	-0.0821197	0.846719	-0.186231	0.203907	-0.120315	-0.267643	0.57307	-0.344335			-1.85166	-0.717903	-0.855971	0.0846485	0.712842	-0.0653442	-0.370647	0.776045	1.16255
		1.73595	-0.0936416	1.00548	-0.119467	0.150792	-0.0712094	-0.198971	0.510373	-0.340643			-1.35177	-0.616833	-0.844822	-0.0126975	0.275363	-0.148934	-0.204367	0.740509	1.4994
		2.34992	0.0176591	1.14821	-0.0611535	0.0630369	0.033564	-0.196848	0.445306	-0.334302			-0.883568	-0.470516	-0.823441	-0.0651637	-0.195902	0.155001	-0.41776	0.693294	1.86198
		2.65298	0.209834	1.20687	-0.0155082	0.02161	0.153883	-0.200972	0.377513	-0.32512			-0.298776	-0.31866	-0.891104	-0.0670916	-0.688209	0.572409	-0.560599	0.633428	2.25165
		2.60884	0.362468	0.921109	-0.0484329	0.0167446	0.185188	-0.211563	0.306587	-0.312928			0.415177	-0.123878	-0.857166	-0.0187881	-1.04731	0.548866	-0.573069	0.55991	2.66975
		2.50291	0.472402	0.680446	-0.0817995	0.0293421	-0.0357401	-0.219028	0.232198	-0.182833			1.06151	0.11749	-0.80373	0.0318058	-1.26335	0.177026	-0.507331	0.471796	2.55092
		2.33059	0.371326	0.493731	-0.116246	0.0511889	-0.28002	-0.220115	0.153954	0.0310277			1.63633	0.198817	-0.730445	0.0842845	-1.34578	0.0942226	-0.404091	0.36815	1.97833
		2.1421	0.239333	0.364837	-0.170894	0.0246915	-0.19719	-0.235756	0.113827	0.197747			1.8982	0.244477	-0.635535	0.107087	-0.843984	-0.00610665	-0.142725	0.273169	1.47105
		1.94793	0.111218	0.331116	-0.226206	0.0185284	-0.0787019	-0.266898	0.0782256	0.314352			1.79753	0.288728	-0.506249	0.0857704	0.171359	-0.108713	0.286373	0.214808	1.03345
		1.67818	-0.01415	0.321545	-0.282147	0.0338588	-0.0541735	-0.25423	0.0414041	0.378018			1.62548	0.341151	-0.336043	0.0174937	1.13299	-0.151506	0.853313	0.164008	0.669658
		1.3292	-0.135377	0.32544	-0.14139	0.0703281	-0.0709141	-0.238896	0.0074337	0.386098			1.37932	0.534174	-0.123528	-0.0216447	2.01426	-0.125639	1.50865	0.117228	0.383639
		0.931509	-0.211116	0.343367	-0.00616301	0.101206	-0.0619045	-0.252756	-0.023489	0.307625			1.09376	0.755727	0.133657	-0.0264016	1.19831	-0.0446198	2.26014	0.0748723	0.177504
		0.641462	-0.238805	0.345035	0.0843264	0.0722224	-0.0525774	-0.213001	-0.0511513	0.114285			0.965188	1.00714	0.4313	0.00630633	0.454911	0.0775276	2.62854	0.0373442	-0.00260623
		0.501778	-0.228015	0.311695	0.0931037	-0.00728745	-0.0637772	0.0165704	-0.0753501	-0.0433809			1.18126	1.06749	0.796527	0.0348814	-0.211903	0.175025	1.33083	0.00503606	-0.184444
		0.346641	-0.235539	0.209814	0.0808602	-0.0754406	-0.0196027	0.148758	-0.0829536	-0.163935			1.43683	0.624798	0.934106	0.0251412	-0.613227	0.0664832	0.392264	-0.0613654	-0.368137
		0.163862	-0.233349	0.121255	0.0559811	-0.11711	0.0330935	0.169188	-0.0829753	-0.246105			1.70743	0.352588	0.903545	-0.0223855	-0.7477	-0.0842644	-0.0402238	-0.136324	-0.553788
		-0.104137	-0.221065	0.0770385	0.0531398	-0.137169	0.0513361	0.073662	-0.076484	-0.288652			1.58983	0.258223	0.748388	-0.0743881	-0.858996	-0.169677	0.0523561	-0.215826	-0.741495
		-0.32628	-0.195238	0.0512044	0.0977345	-0.134847	-0.0020763	-0.0220136	-0.0632183	-0.290478			1.3239	0.359327	0.216004	-0.0923287	-0.920919	-0.124071	0.550128	-0.299953	-0.931346
		-0.495898	-0.167944	0.0237772	0.135643	-0.145005	-0.0914141	-0.0967255	-0.042893	-0.291262			0.924747	0.630936	-0.233327	-0.100923	-0.416628	-0.0563488	1.20868	-0.388815	-0.833106
		-0.611606	-0.160673	-0.0053248	0.163523	-0.145565	-0.129487	-0.136214	-0.0152506	-0.308074			0.389374	1.01173	-0.596771	-0.0784329	-0.0177325	0.00478247	1.98766	-0.48246	-0.546962
		-0.633674	-0.174058	-0.0361618	0.15655	-0.097961	-0.104648	0.17296	0.0199622	-0.308052			-0.149131	1.505	-0.871683	-0.0338425	0.102985	0.0449287	1.9615	-0.580992	-0.335455
		-0.576779	-0.187557	-0.0910899	0.109477	-0.0278978	-0.0369253	0.34894	-0.0220732	-0.290888			-0.479464	1.72344	-0.877185	-0.0265876	-0.059772	0.0708523	2.39402	-0.6191	-0.199834
		-0.538947	-0.180773	-0.192756	0.0574518	0.035394	0.0426384	0.370161	-0.0754091	-0.256323			-0.737301	2.11912	-0.549375	-0.028098	-0.370408	0.174015	2.99156	-0.688757	-0.141175
		-0.52052	-0.146039	-0.272023	2.13e-05	0.0978531	0.0522908	0.241065	-0.161065	-0.204127			-0.921309	2.44801	-0.184636	-0.0061362	-0.424684	0.200279	3.73457	-0.66299	-0.160377
		-0.521792	-0.0827465	-0.323618	-0.0639386	0.159415	0.0827483	-0.0411421	-0.224146	-0.13413			-1.03037	2.70886	0.206048	0.160906	-0.418214	0.134688	4.62576	-0.621613	-0.258124
		-0.509484	0.00966663	-0.347082	-0.131497	0.164103	0.425205	-0.173818	-0.264096	-0.0776166			-0.744652	2.90053	0.623093	0.481236	-0.614225	0.128253	4.74149	-0.564232	-0.391478
		-0.509474	0.0632369	-0.296877	-0.141803	0.134925	0.539629	-0.228336	-0.280411	-0.111831			-0.013208	2.46473	0.924192	0.827668	-0.487368	0.22802	3.31509	-0.490489	-0.382029
		-0.501112	0.069699	-0.214359	0.0600543	0.105284	0.271206	-0.282178	-0.272642	-0.161584			0.426017	1.87492	1.18801	0.602263	-0.23282	0.252002	1.99845	-0.400072	-0.289593
		-0.530863	0.0356567	-0.140991	0.134064	0.0727936	0.0327209	-0.334926	-0.255723	-0.203395			0.670048	1.19544	1.37285	0.4071	0.161605	0.112704	0.809227	-0.30468	-0.149511
		-0.598855	-0.0269089	-0.0914424	0.0428326	0.0374534	-0.0425354	-0.376875	-0.256664	-0.229206			0.718326	0.535608	1.3773	0.332227	0.509643	-0.0746979	-0.299213	-0.237954	-0.0855187
		-0.641353	-0.0844424	-0.0485725	-0.0477194	-0.00391491	-0.109428	-0.365611	-0.245241	-0.239038			0.683458	-0.160638	1.45688	0.322476	0.421128	-0.147434	-1.34705	-0.183111	-0.0974911
		-0.589256	-0.0898997	-0.0186886	0.0284844	-0.0331338	-0.0822395	-0.27745	-0.221336	-0.232957			0.786709	-0.843328	1.41706	0.238899	0.0137276	-0.218616	-1.64981	-0.140329	-0.185154
		-0.520951	-0.112401	-0.0172173	0.0951926	-0.046041	0.0426978	-0.105436	-0.184846	-0.211042			1.00373	-1.29123	1.2014	0.11773	-0.541026	-0.191982	-1.67862	-0.109791	-0.348108
		-0.43485	-0.101279	-0.0399464	0.121248	-0.0426214	0.038167	0.127746	-0.153863	-0.173384			1.21839	-1.23543	1.12507	0.0231447	-0.72207	0.0875003	-1.69187	-0.107105	-0.585968
		-0.367535	-0.0646589	-0.0772833	0.0844235	-0.0228838	-0.0718612	0.412702	-0.128125	-0.127408			1.19754	-1.24443	0.833378	-0.0419912	-0.730039	0.163063	-1.50265	-0.13661	-0.901977
		-0.318891	0.00214516	-0.100607	0.108738	-0.0279317	-0.226015	0.767085	-0.101282	-0.109286			0.942966	-1.0855	0.298101	-0.0575144	-0.334649	-0.0299333	-0.636192	-0.19381	-1.18636
		-0.332998	0.0733035	-0.108394	0.153232	-0.0597089	-0.321779	0.812968	-0.0733502	-0.0381348			0.536458	-0.557099	-0.283724	-0.0175483	-0.0697287	-0.205069	0.0109373	-0.278812	-1.02912
		-0.362592	0.126576	-0.0955133	0.116569	-0.0940755	-0.275731	0.702825	-0.0673454	-0.00400013			0.387841	0.0691603	-0.950069	0.0449828	0.210057	-0.21318	0.324547	-0.175455	-0.885682
		-0.357566	0.119917	-0.0536407	0.0218593	-0.131001	-0.17745	0.516044	-0.0589634	-0.00642782			0.628819	0.277461	-1.53943	0.108368	0.543034	-0.173185	0.399412	-0.0943155	-0.756518
		-0.364905	0.0907904	0.0187568	0.0202893	-0.168245	0.0160735	0.252468	-0.0481679	-0.0447128			0.677054	0.273195	-1.79748	0.0845812	0.709156	-0.0149296	0.23056	-0.0358035	-0.64143
		-0.384386	0.0341175	0.0828764	0.0298242	-0.152959	-0.00412578	0.00870894	-0.0349842	-0.118099			0.53564	0.00510284	-1.61975	0.0623635	0.789925	0.0857903	-0.427699	0.000126916	-0.540194
		-0.415759	-0.0524254	0.116379	0.0395607	-0.0772955	-0.0775719	-0.0401551	-0.0120321	-0.225778			0.208026	-0.495506	-1.38336	0.0412298	0.732079	0.128501	-0.822717	0.0184168	-0.452539
		-0.47339	-0.107096	0.119731	0.0476913	0.00494244	-0.108744	-0.0855462	0.052415	-0.366853			-0.0993581	-0.733922	-1.08931	0.0175117	0.749611	0.173391	-1.07505	0.0297802	-0.378205
		-0.478995	-0.13832	0.10869	0.0601555	0.0935722	-0.0520442	-0.127519	0.129138	-0.46448			0.0772352	-0.893692	-0.757247	0.012677	0.820892	0.244373	-1.18728	0.00850219	-0.371876
		-0.477466	-0.161117	0.156044	0.0725824	0.0995346	-0.0413851	-0.160669	0.217968	-0.358701			0.104174	-1.04576	-0.599445	0.0227826	0.944448	0.466165	-1.17333	-0.0450198	-0.246969
		-0.469041	-0.175638	0.152464	0.0476722	0.0749284	-0.0205947	-0.112955	0.318743	-0.25122			-0.0149012	-1.19036	-0.45191	-0.021328	1.01143	0.459821	-1.36292	-0.130316	-0.140877
		-0.453952	-0.155387	0.120464	0.00637869	-0.0109211	0.0445626	0.0206751	0.419326	-0.144596			-0.276115	-1.26038	-0.182646	-0.0990483	0.947145	0.156517	-1.41309	-0.218183	-0.0554998
		-0.397601	-0.0581814	0.060728	-0.0388291	-0.102273	0.153241	0.0615778	0.480869	-0.0388407			-0.591447	-1.01232	0.204992	-0.169068	0.776145	-0.133728	-0.775057	-0.215774	0.00965251
		-0.336822	0.0509527	-0.0260116	-0.0932874	-0.092741	0.118602	0.00539478	0.531561	0.0660299			-0.968167	-0.623651	0.707375	-0.231128	0.513686	-0.070923	0.53349	-0.191109	0.0551466
		-0.278497	0.171641	-0.0454587	-0.0321654	-0.0708397	0.130866	-0.0408262	0.438731	0.170014			-1.41419	-0.0986357	0.854871	-0.201458	0.431155	-0.0809623	0.688462	-0.160674	0.0815501
		-0.224411	0.29562	-0.0779432	0.0816684	-0.0370062	0.413652	-0.0901176	0.304367	0.246804			-1.8934	0.407846	0.937266	-0.174631	0.454133	-0.145119	0.228759	-0.149202	0.123938
		-0.179023	0.395913	-0.124034	0.166267	0.00175043	0.89128	-0.142349	0.197484	0.352513			-1.69476	0.28859	0.889398	-0.171415	0.545992	-0.225347	-0.824395	-0.155128	0.137057
		-0.11652	0.493806	-0.154837	0.218022	0.0290051	1.20238	-0.193036	0.117267	0.488201			-1.24073	-0.101913	0.579835	-0.188061	0.601164	-0.273805	-2.23086	-0.178072	0.119651
		-0.0593264	0.589305	-0.181215	0.160474	0.0559167	1.47518	-0.205176	0.0628115	0.652324			-0.793799	-0.753958	0.399639	-0.227865	0.292312	-0.318059	-1.87212	-0.217602	0.0730858
		-0.00718272	0.560071	-0.197766	-0.017121	0.0309777	0.975937	-0.2368	0.0331451	0.843312			-0.354828	-1.26136	0.325299	-0.318366	-0.064156	-0.155844	-1.43094	-0.273248	-0.00128529
		0.0335408	0.408763	-0.223057	-0.250572	0.00790323	0.220508	-0.293265	0.0272585	1.05953			0.0134713	-1.00153	0.281203	-0.428498	-0.419105	0.0693902	-0.947337	-0.344543	-0.102031
		0.061915	0.275321	-0.256688	-0.159279	-0.0187571	-0.209504	-0.336965	-0.00884747	1.21452			-0.015953	-0.656011	0.265974	-0.307592	-0.557125	0.247878	-0.535812	-0.32326	-0.202905
		0.121929	0.158816	-0.285359	-0.0665006	-0.0362298	-0.163996	-0.287671	-0.0584705	1.27537			-0.231233	-0.22948	0.247887	-0.198727	-0.605575	0.255328	-0.250225	-0.270615	-0.298554
		0.211568	0.101302	-0.258183	0.0276572	-0.0449927	-0.150534	-0.202507	-0.110554	1.23133			-0.622036	0.028072	0.137855	-0.101231	-0.649177	0.216178	0.172628	-0.21246	-0.346364
		0.325148	0.0848072	-0.23636	-0.0449903	0.0314217	-0.117635	-0.0837277	-0.165019	1.12033			-1.16234	0.0998903	0.0987777	-0.128459	-0.692778	0.264845	0.72354	-0.149308	-0.360427
		0.274964	0.0698199	-0.219522	-0.137643	0.127328	-0.0932642	-0.0219848	-0.209041	1.01619			-1.09373	0.175616	0.125747	-0.170817	-0.756746	0.370915	0.63793	-0.0820218	-0.388598
		0.207453	0.0561752	-0.207732	-0.243558	0.231347	-0.143521	0.000361767	-0.233107	0.918656			-1.06974	0.254217	0.211207	-0.223454	-0.835784	0.286581	0.0237132	-0.00637946	-0.430115
		0.107914	-0.00462559	-0.228069	-0.219151	0.291348	-0.194217	0.0281314	-0.212865	0.788089			-1.01244	-0.0765478	0.134559	-0.144716	-0.92901	0.0692696	-0.732145	0.0700401	-0.475816
		-0.00382738	-0.0706062	-0.232568	-0.184048	0.267804	-0.191874	0.0800772	-0.129639	0.517745			-1.00468	-0.56156	-0.0854776	-0.0651857	-0.985771	-0.083677	-1.59799	0.135464	-0.491162
		-0.0495674	-0.154138	-0.224269	-0.144094	0.229886	-0.132952	0.157173	-0.0484299	0.263819			-0.842944	-1.16336	-0.264708	0.00989589	-0.973269	-0.0993253	-1.74842	0.205119	-0.506565
		-0.086626	-0.228384	-0.200552	-0.137546	0.203791	-0.0883546	0.195733	0.0322259	0.0247294			-0.626007	-1.48388	-0.409525	0.0823706	-1.03027	-0.108816	-1.86901	0.27556	-0.515031
		-0.122783	-0.241736	-0.152449	-0.117313	0.17341	-0.162613	0.198873	0.111035	-0.200817			-0.381134	-1.1639	-0.564936	0.133134	-1.06144	-0.122791	-1.96572	0.347983	-0.522687
		-0.157758	-0.24829	-0.10836	-0.0807103	0.145173	-0.216946	0.198184	0.187985	-0.414262			-0.112605	-0.843874	-0.720242	0.159703	-1.01619	-0.107767	-1.51373	0.421468	-0.529468
		-0.207823	-0.248045	-0.0675101	0.0103797	0.120172	-0.140491	0.1792	0.256326	-0.5946			0.120858	-0.522716	-0.874861	0.140021	-0.961598	-0.0781128	-0.501544	0.494476	-0.523423
		-0.255511	-0.172576	-0.0322267	0.0842685	0.110702	-0.0906419	0.109678	0.250989	-0.483903			0.330363	-0.288093	-1.02706	0.132259	-0.906276	-0.0624969	0.474892	0.570139	-0.400464
		-0.297549	-0.069664	-0.0233443	0.124436	0.11751	-0.034761	-0.00365272	0.236957	-0.368737			0.53145	-0.0978298	-1.0503	0.128713	-0.847542	-0.066464	1.42393	0.634746	-0.287935
		-0.335567	0.0324394	-0.0169387	0.076027	0.125288	0.0382133	0.0254658	0.215099	-0.249897			0.721417	0.0802273	-1.0416	0.112057	-0.795514	-0.0831297	0.561387	0.689582	-0.185583
		-0.294721	0.126708	-0.0133222	0.0329812	0.128232	-0.0156629	0.0561029	0.18578	-0.128103			0.481506	0.1244	-1.01371	0.113396	-0.755649	-0.0809306	-0.370207	0.738239	-0.0946776
		-0.249414	0.203679	-0.00886879	0.0145317	0.0461146	-0.192358	0.0821543	0.151506	-0.00436726			0.20131	-0.271438	-0.974123	0.0933954	-0.767023	-0.062521	-1.29524	0.77701	-0.00927754
		-0.206249	0.282845	-0.0276453	0.0417433	-0.0350142	-0.316493	0.0772775	0.112314	0.116892			-0.0998254	-0.669732	-1.08999	-0.00328375	-0.794795	-0.0418085	-1.59959	0.809433	0.0703057
		-0.165157	0.362644	-0.049818	0.0658587	-0.115897	-0.326305	0.0393209	0.0488407	0.0178578			-0.425167	-1.07126	-1.22678	-0.0993111	-0.834301	-0.00319858	-1.22302	0.845477	0.19186
		-0.127111	0.326578	-0.0717754	0.0711085	-0.154726	-0.337933	-0.00050409	-0.0141355	-0.0828426			-0.355321	-0.880935	-1.37405	-0.138311	-0.491314	0.0372403	-0.84526	0.873216	0.311756
		-0.0901602	0.248386	-0.0954849	0.0539629	-0.175884	-0.341173	-0.0407192	-0.0781671	-0.184847			-0.290583	-0.480281	-1.52595	-0.105379	0.0636132	0.0850967	-0.469795	0.897923	0.429399
		-0.0531698	0.168319	0.0420488	0.0377386	-0.19788	-0.343503	0.029877	-0.143777	-0.287978			-0.240423	-0.0809147	-1.25572	-0.0757454	0.620392	0.134908	0.0442205	0.920343	0.546448
		-0.0126766	0.081637	0.17948	0.0416312	-0.221295	-0.281745	0.100075	-0.211561	-0.392046			-0.210306	0.277547	-0.983091	-0.0992496	0.78426	0.156334	0.556496	0.941177	0.664019
		0.138633	-0.0150408	0.315521	0.0615411	-0.250492	-0.209361	0.169114	-0.282892	-0.496679			-0.444475	0.526837	-0.704277	-0.160691	0.238154	0.173679	1.05725	0.965794	0.782887
		0.28855	-0.109237	0.44005	0.0835387	-0.283424	-0.132419	0.138682	-0.25707	-0.497882			-0.674657	0.786326	-0.405695	-0.217054	-0.314228	0.149902	1.25416	0.811126	0.801678
		0.436207	-0.199572	0.313348	0.0882857	-0.321671	-0.0712156	0.0207993	-0.226371	-0.496512			-0.899326	1.05915	0.14495	-0.241452	-0.822166	0.111175	1.22416	0.666063	0.813388
		0.572144	-0.230777	0.187191	0.0763703	-0.271396	0.0082315	-0.095408	-0.191103	-0.49363			-1.10684	1.03865	0.715912	-0.255948	-0.717601	0.130255	1.26122	0.541274	0.818618
		0.574958	-0.244096	0.0632117	0.0520876	-0.211503	0.13054	-0.201852	-0.148818	-0.488842			-1.09521	0.980735	1.31096	-0.272553	-0.63272	0.171888	1.37779	0.436506	0.814348
		0.590398	-0.256582	-0.0513178	0.000654851	-0.147231	0.21454	-0.120693	-0.0983639	-0.481356			-1.13285	0.98063	1.90626	-0.159234	-0.572971	0.105885	1.18535	0.361121	0.800512
		0.620062	-0.256512	-0.0626167	-0.0489412	-0.0683124	0.180112	-0.0573459	-0.0375898	-0.470706			-1.21569	0.957633	2.15583	-0.0125301	-0.488718	-0.108476	1.00786	0.316423	0.7743
		0.660738	-0.224326	-0.0687569	-0.0907673	0.0109955	0.135108	-0.014797	-0.023751	-0.447729			-1.30919	0.7188	2.42684	0.139738	-0.347078	-0.296986	0.845292	0.246742	0.758026
		0.641434	-0.182957	-0.0690661	-0.0830101	0.0779437	-0.0128657	0.0368125	-0.0221575	-0.421444			-1.00478	0.474687	2.7211	0.127567	-0.145603	-0.266736	0.613437	0.166291	0.732964
		0.607218	-0.131267	-0.061546	-0.0622688	0.123049	-0.161466	0.144797	-0.0284577	-0.392281			-0.73921	0.222175	3.00187	0.118118	0.191974	-0.202457	0.273621	0.0779435	0.696569
		0.555871	-0.0694693	-0.0265225	-0.0316336	0.107231	-0.183339	0.300353	-0.0436908	-0.359902			-0.515084	-0.0115717	2.67939	0.123283	0.646052	-0.132817	-0.119311	-0.0202756	0.647858
		0.486789	-0.00139115	0.0157417	-0.0924469	0.100837	-0.181304	0.509095	-0.0689145	-0.323987			-0.315554	-0.326447	2.34343	0.157493	1.13368	-0.0766501	-0.573351	-0.130167	0.585936
		0.434547	0.0515317	0.0659303	-0.136231	0.122486	-0.179817	0.358661	-0.105137	-0.284198			0.234417	-0.773716	1.9913	0.189353	1.27778	-0.0851935	-0.797981	-0.253093	0.510223
		0.391816	0.0888194	0.108555	-0.154192	0.133518	-0.15626	0.199036	-0.163527	-0.249395			0.86746	-1.06008	1.34259	0.212709	0.762133	-0.147698	-0.962134	-0.31866	0.415808
		0.358725	0.0674128	0.0901796	-0.00256147	0.120424	-0.113869	0.0513546	-0.216189	-0.218379			1.38268	-0.725966	0.833383	0.10559	0.260499	-0.191695	-1.04331	-0.358689	0.336458
		0.325264	0.0320942	0.0820997	0.117979	0.0844081	-0.0789867	-0.0445584	-0.248165	-0.189718			1.75146	-0.280319	0.396631	0.0355735	-0.225208	-0.147977	-0.682792	-0.421922	0.278312
		0.212222	-0.0181482	0.0858962	0.199131	0.0271735	-0.0675009	-0.0645778	-0.257205	-0.163652			1.41668	0.284922	0.0369705	0.00527	-0.367727	-0.113013	0.478882	-0.5324	0.243432
		0.0850204	-0.100571	0.102365	0.0852327	-0.0100814	-0.101861	-0.0804153	-0.262445	-0.14152			1.01448	0.8703	-0.239628	-0.0213106	-0.456143	0.0803222	1.86829	-0.640511	0.230471
		-0.0556718	-0.204948	0.0892121	-0.0588282	-0.0339862	-0.10751	-0.0917996	-0.263749	-0.134891			0.555847	1.38814	-0.292752	-0.0743075	-0.625496	0.266809	3.49979	-0.746108	0.225312
		-0.210747	-0.306583	0.0607803	-0.234823	-0.0436286	-0.0251678	-0.050044	-0.25099	-0.133124			0.0387959	1.94036	-0.243147	-0.155501	-0.841703	0.217098	3.58171	-0.835251	0.145435
		-0.216871	-0.405226	0.0236165	-0.206238	-0.0727185	0.101145	-0.0527084	-0.210524	-0.118973			-0.427598	2.5283	-0.11616	-0.0237442	-1.07294	0.040961	2.6088	-0.851776	-0.00482755
		-0.199197	-0.440094	-0.0228336	-0.141263	-0.126796	0.160086	-0.140743	-0.192703	-0.0991734			-0.779721	2.2415	0.0922471	0.0809918	-1.4355	-0.140993	1.34379	-0.838267	-0.154155
		-0.194542	-0.371217	-0.031933	-0.0882877	-0.144464	0.0802568	-0.259277	-0.198554	-0.073434			-1.02039	1.15528	0.0873711	0.147093	-1.64457	-0.316266	-0.105397	-0.793749	-0.302745
		-0.203515	-0.309593	-0.00052367	-0.0103159	-0.131464	0.00963978	-0.255212	-0.22902	-0.0414552			-1.14289	0.399621	-0.126601	0.201038	-1.07761	-0.393962	-0.184366	-0.717054	-0.450475
		-0.224115	-0.255611	0.0341091	0.0603452	-0.0557104	-0.0545586	-0.227851	-0.284999	-0.002946			-1.11604	-0.0124227	-0.51388	0.320708	-0.46779	-0.243941	-0.228477	-0.607136	-0.597294
		-0.170446	-0.205674	0.0591052	0.116296	0.0229854	-0.0523842	-0.183966	-0.367294	0.0400615			-0.872848	-0.00741613	-0.843636	0.511975	-0.0161186	-0.051067	-0.372413	-0.463272	-0.731464
		-0.0874729	-0.151863	0.0695623	0.116085	0.092647	0.00948372	-0.123004	-0.459659	0.0495001			-0.635775	0.0495351	-1.03362	0.555094	0.243415	0.108532	-0.620772	-0.279641	-0.669701
		0.0212124	-0.0939246	0.0488075	0.0428125	0.152898	0.0621771	-0.0699264	-0.528417	0.0600249			-0.414412	0.0972289	-1.25246	0.320302	0.265024	0.197021	-0.202652	-0.0808758	-0.61506
		0.138103	-0.0318135	0.022105	0.00165749	0.203283	-0.0209339	-0.00974366	-0.601389	0.0716472			-0.269676	0.135128	-1.41642	0.134404	0.294098	0.228949	0.306175	0.107635	-0.567777
		0.142018	-0.0954101	-0.0107324	-0.00550217	0.228771	0.0124308	0.0541925	-0.573594	0.0844035			-0.351906	0.0848449	-1.52397	0.0168746	0.295445	0.228834	0.890875	0.170567	-0.528028
		0.107176	-0.189499	-0.0498288	0.0183902	0.194271	0.225575	0.0459773	-0.472795	0.0983119			-0.223292	0.0830117	-1.57367	-0.0345913	0.20157	0.210991	1.25723	0.19702	-0.495856
		0.0326301	-0.271936	-0.0895798	0.0697693	0.132101	0.540096	0.0908353	-0.326655	0.112877			0.122855	0.110126	-1.28009	-0.0663763	0.329498	0.218639	0.891409	0.22642	-0.469354
		-0.0831224	-0.342578	-0.101079	0.0782302	0.0725467	0.317371	0.0874323	-0.134639	0.0602632			0.692035	0.166573	-0.731682	-0.0186978	0.627663	0.111623	0.41021	0.258641	-0.312321
		-0.114846	-0.366732	-0.10966	-0.0686529	0.0718284	0.12692	0.0299332	0.103691	-0.0447679			0.636848	0.0692511	-0.171316	0.0514777	1.10047	0.0258355	-0.143563	0.293771	-0.169896
		-0.0840364	-0.370882	-0.120094	-0.19086	0.131028	0.0576809	-0.0825763	0.394558	-0.113573			0.387705	-0.286348	0.412374	0.0531517	1.55833	0.0199171	-0.771143	0.161913	-0.0731691
		-0.0704262	-0.363646	-0.132439	-0.274265	0.195815	0.0741155	-0.248038	0.692434	-0.145303			0.151607	-0.474976	1.01961	-0.0132543	1.85086	0.0849487	-1.08971	0.0416347	-0.0232571
		-0.0747167	-0.364702	-0.129249	-0.259414	0.0510662	0.0403066	-0.282427	0.991761	-0.139222			-0.0717148	-0.513442	1.08177	-0.0909753	1.68078	0.138736	-0.798744	-0.0243154	-0.0216984
		-0.0968567	-0.382663	-0.112709	-0.072811	-0.115378	-0.0608808	-0.298406	1.29243	-0.0945322			-0.281286	-0.423614	0.83141	-0.0338232	1.12785	0.169941	-0.585731	-0.0356081	-0.0689623
		-0.126488	-0.317099	-0.104645	0.0895976	-0.271487	-0.184232	-0.297548	1.5935	-0.0105665			-0.271078	-0.261632	0.492687	-0.0271633	0.566586	0.023306	-0.457626	0.0075666	-0.165879
		-0.163841	-0.181325	-0.11729	0.222414	-0.417138	-0.208867	-0.278602	1.44792	0.1133			-0.0377026	-0.144356	0.0649412	-0.0832163	0.803679	-0.188042	-0.4043	-0.0665963	-0.313124
		-0.16978	-0.0530654	-0.126308	0.190746	-0.440705	-0.111696	-0.257153	1.28645	0.299542			0.186218	-0.0758951	-0.206692	-0.133456	1.65692	-0.0650298	-0.378737	-0.131784	-0.410973
		-0.178081	0.0191752	-0.0664726	0.0594954	-0.30901	-0.104007	-0.239392	1.1092	0.515154			0.434297	0.128874	-0.389249	-0.0549158	2.21658	-0.116042	-0.195849	-0.188	-0.504635
		-0.188762	0.0751828	0.127638	0.063065	-0.214502	-0.160943	-0.205788	0.85455	0.588996			0.706699	0.525868	-0.609609	0.0793921	2.26326	-0.330248	-0.173896	-0.227088	-0.299704
		-0.174411	0.0863466	0.370816	0.180717	-0.157296	-0.0862843	-0.157226	0.482397	0.644652			0.582064	0.660038	-0.804453	0.219795	1.95783	-0.356067	-0.472854	-0.219992	-0.0811851
		-0.129273	0.0883935	0.588445	0.353211	-0.137311	0.0162281	-0.0913983	0.148431	0.682374			0.349076	0.675848	-1.06244	0.274694	2.06662	-0.390149	-0.760115	-0.175255	0.149384
		-0.0690607	0.0841462	0.760785	0.311655	-0.0973318	0.0356567	-0.0768245	-0.147942	0.701569			0.343759	0.265729	-1.20161	0.183839	2.61799	-0.416367	-0.429494	-0.0935291	0.389294
		-0.00971448	0.0684795	0.926763	0.131843	-0.0314956	-0.10794	-0.0943178	-0.406854	0.7027			0.540781	-0.119402	-1.12626	0.0788096	3.37341	-0.352859	-0.0761233	0.0250408	0.641468
		0.0444424	0.0401726	0.869339	0.00960534	0.024131	-0.217387	-0.0929801	-0.437095	0.685718			0.920258	-0.281703	-0.911273	0.0504319	3.48928	-0.307626	0.0898169	0.135694	0.905864
		0.0934273	-0.0204797	0.707447	-0.0473842	0.0696327	-0.23497	-0.0765339	-0.375102	0.583601			1.48158	-0.260962	-0.629101	0.0784814	3.38141	-0.318969	0.0632693	0.170242	0.974902
		0.194629	-0.104175	0.534735	-0.00665943	0.0813844	-0.157212	-0.0443418	-0.312023	0.491544			1.69545	-0.246784	-0.329029	0.0207403	3.30218	-0.295858	-0.152549	0.132721	0.940678
		0.27077	-0.0510857	0.353009	0.0429456	-0.0107737	-0.103386	0.0649404	-0.247891	0.397777			1.92616	-0.221872	0.0066633	-0.0398453	2.00475	-0.216677	-0.167793	0.0245485	0.660917
		0.270612	0.0548346	0.209471	0.0830929	-0.0700031	0.00736531	0.158725	-0.18269	0.279452			2.1227	-0.156393	0.51805	-0.0864425	0.658053	-0.192494	0.0151104	-0.152713	0.414555
		0.224386	0.212479	0.103585	0.115194	-0.138903	0.163441	0.220374	-0.116439	0.137334			2.68108	-0.0510992	1.20218	-0.11324	-0.58593	-0.232243	0.0331946	-0.397413	0.282482
		0.13267	0.420638	0.0618459	0.116627	-0.217305	0.297156	0.250418	-0.0251048	-0.0282642			3.5965	0.0931766	1.9253	-0.0831759	-1.01392	-0.28792	-0.110491	-0.641106	0.263615
		-0.00384978	0.782588	0.142668	0.0537805	-0.19177	0.0700986	0.248013	0.037008	-0.217016			4.86333	0.426567	1.57307	-0.0479305	-0.304115	-0.0696579	-0.394673	-0.812737	0.356583
		-0.0751738	1.14517	0.169189	-0.0362442	-0.161779	-0.168657	0.176374	0.00692272	-0.428471			4.16327	0.550022	0.932429	0.0111762	0.0112119	0.13938	-0.552728	-0.642598	0.559761
		-0.0918338	1.50715	0.154656	-0.0695214	-0.128393	-0.29182	0.0457783	-0.0137616	-0.662178			2.64258	0.580612	0.433549	-0.0340473	-0.0601321	0.253706	-0.510399	-0.473026	0.871247
		-0.11585	1.86847	0.100092	0.0135101	-0.106912	-0.198628	-0.0540167	-0.0253406	-0.684108			1.66813	0.521578	0.0730639	-0.135437	-0.202966	0.131984	-0.50716	-0.303972	0.90033
		-0.147092	1.75003	0.00656637	0.189216	-0.133488	-0.0995491	-0.121423	-0.0281716	-0.475382			1.22719	0.195973	-0.152664	-0.232878	0.319674	-0.038569	-0.557132	-0.135362	0.565591
		-0.180683	1.4887	-0.0137375	0.205548	-0.169441	-0.0339219	-0.0658139	-0.0225671	-0.305353			1.31842	-0.0525826	-0.198108	-0.251713	0.566079	-0.169723	-0.466196	0.0328528	0.30108
		-0.122064	1.24006	-0.0236512	0.0697458	-0.214473	0.0934939	0.00143412	-0.00885783	-0.172976			1.92993	-0.14071	-0.114544	-0.179145	0.559113	-0.34003	-0.447419	0.200657	0.104992
		-0.0442306	1.00348	-0.0412771	-0.0297644	-0.253108	0.203346	0.079904	0.00978405	-0.0771677			2.64408	-0.0744785	0.0143165	-0.084675	0.0227407	-0.469518	-0.497947	0.341677	-0.0247884
		0.0472144	0.777304	-0.0583426	-0.0793003	-0.224441	0.0253524	0.172264	0.00606804	-0.0167384			3.3686	-0.17203	0.000669944	0.0139629	-0.470167	-0.314424	-0.622317	0.278984	-0.0905173
		0.0777625	0.578122	-0.0684712	-0.0321565	-0.190958	-0.115625	0.274	-0.00123108	0.00963832			3.24985	-0.328691	-0.118751	0.00891333	-0.55297	0.155965	-0.705996	0.256531	-0.0946164
		0.117409	0.433665	-0.0893349	0.0106279	-0.187389	-0.016892	0.343384	-0.0119864	-0.0115599			2.49901	-0.460648	-0.334987	-0.0256957	-0.241971	0.293808	-0.699009	0.272281	0.0547435
		0.152917	0.341264	-0.116715	0.0481222	-0.164906	0.0696516	0.399212	-0.0260462	-0.033645			1.62099	-0.56882	-0.521061	-0.0811066	-0.712937	0.0586806	-0.675816	0.324157	0.169724
		0.170906	0.205359	-0.150295	-0.0321601	-0.00269458	0.152635	0.35282	-0.0432466	-0.0490554			0.892107	-0.557992	-0.678006	-0.0185545	-1.2338	-0.281785	-0.638663	0.41001	0.216034
		0.172457	0.0594257	-0.176527	-0.0936442	0.250156	0.295364	0.139056	-0.067697	-0.0579579			0.306428	-0.542089	-0.77222	-0.00394064	-1.79025	-0.476043	-0.589681	0.504631	0.196855
		0.0897804	-0.0909217	-0.138753	-0.137474	0.588216	0.404191	-0.0404825	-0.110195	-0.0605857			-0.083745	-0.52895	-0.657575	-0.0344155	-1.69907	-0.681706	-0.526641	0.440591	0.115605
		-0.018303	-0.210636	-0.0976268	-0.0705802	0.596113	0.131144	-0.187863	-0.154289	-0.0571766			-0.287283	-0.490038	-0.494602	-0.0878332	-1.11527	-0.750289	-0.450371	0.281263	-0.0241387
		-0.0846548	-0.130372	-0.0535627	-0.00874273	0.516771	-0.147184	-0.179347	-0.201419	-0.0327437			-0.358145	-0.252097	-0.286246	-0.111472	-0.638518	-0.742499	-0.254473	0.134225	-0.151196
		-0.112058	-0.0290343	-0.00666155	0.044856	0.402794	-0.166117	-0.121312	-0.251337	0.033256			-0.303985	0.0653118	-0.0347093	-0.106657	-0.308115	-0.738866	-0.0736871	-0.00118828	-0.204735
		-0.119957	0.0916135	0.0112253	0.0293608	0.261916	-0.0979715	-0.0929146	-0.303674	0.103569			-0.128806	0.454646	0.26525	-0.0510588	-0.142753	-0.839089	0.0195698	-0.12575	-0.226233
		-0.132286	0.0560267	0.0208914	-0.00472078	0.091055	-0.0590575	-0.0867711	-0.358186	0.177527			0.0171872	0.574479	0.460666	-0.00221206	0.231557	-0.289096	0.0653944	-0.240301	-0.217343
		-0.139432	-0.1823	0.0222072	-0.0536969	-0.104281	-0.0822813	-0.0706704	-0.414512	0.254755			-0.0482411	0.397297	0.644067	0.0386937	0.757717	1.339	0.411693	-0.345322	-0.181643
		-0.145414	-0.425477	0.0172709	-0.0822121	-0.284874	-0.0970321	-0.0675478	-0.343643	0.334541			-0.0773246	0.251846	0.819019	0.141726	0.855889	2.62914	0.671286	-0.325065	-0.120616
		-0.110381	-0.673422	-0.0352254	-0.103154	-0.212507	0.0507853	-0.0752227	-0.236215	0.356816			-0.325709	0.132058	0.681661	0.228313	0.919188	1.19406	0.853937	-0.263084	-0.0499258
		-0.0373293	-0.766012	-0.0849747	-0.114184	-0.117143	0.238398	-0.0635264	-0.122905	0.320362			-0.709421	0.148799	0.548902	0.294181	1.01197	-0.379882	0.818898	-0.189153	-0.0155502
		0.0421169	-0.817495	-0.130944	-0.108234	-0.030373	0.151575	-0.0113673	-0.00435835	0.26937			-1.03067	0.187997	0.438342	0.309695	0.699956	-0.0390922	0.648039	-0.104109	-0.0187327
		0.126738	-0.868243	-0.173281	-0.109107	0.013524	0.0429744	0.0532696	0.118766	0.205582			-1.2929	0.220203	0.348923	0.325416	0.116891	0.402764	0.533027	-0.00972411	-0.0537861
		0.171766	-0.874647	-0.185301	-0.0987615	0.0161097	-0.0280621	0.128637	0.245842	0.13084			-1.57261	0.211454	0.197212	0.30908	-0.456624	0.421908	0.465716	0.0924147	-0.115256
		0.193667	-0.679613	-0.197293	-0.011326	0.0214926	-0.0616549	0.125886	0.308669	0.0469618			-1.87566	0.0464847	0.0642877	0.148043	-0.798533	0.283804	0.450978	0.139968	-0.197384
		0.213164	-0.486756	-0.211195	0.0808863	0.0297136	-0.033115	0.124417	0.258417	-0.0806545			-2.17189	-0.104607	-0.0464626	-0.00969083	-0.754701	0.0835442	0.450327	0.0788437	-0.259842
		0.230195	-0.295454	-0.226587	0.124158	0.044872	0.0140814	0.126478	0.206297	-0.220009			-2.45821	-0.245059	-0.138275	-0.143827	-0.676096	-0.232818	0.459291	0.00664055	-0.305593
		0.139201	-0.22904	-0.172309	0.0501911	0.0554152	0.00846665	0.0887576	0.152953	-0.357757			-2.17003	-0.315462	-0.211602	-0.224266	-0.634613	-0.440928	0.420652	-0.0732983	-0.343919
		0.0200257	-0.254916	-0.114982	-0.0188611	0.0632288	-0.0617169	0.00307275	0.0989821	-0.494335			-1.75704	-0.341602	-0.278072	-0.299775	-0.858418	-0.255908	0.319322	-0.157488	-0.374604
		-0.103771	-0.281314	-0.0558595	-0.0323301	0.00661208	-0.116372	-0.0848181	0.045174	-0.63032			-1.31682	-0.366328	-0.336326	-0.265599	-1.05014	-0.0585766	0.212246	-0.244302	-0.395846
		-0.0177178	-0.0871967	0.290636	0.184255	0.150822	0.0540257	-0.0600756	-0.201405	0.0603798			-0.494471	1.29057	-0.564106	0.0256571	0.222066	-0.0215918	-0.178877	-0.0455297	1.19008
		7.1e-05	0.0132124	0.228515	0.0867415	0.205551	0.248523	-0.0692217	-0.186069	0.131462			-0.252776	1.44065	-0.343381	0.0346791	0.17515	0.406393	-0.117944	0.0520978	1.06096
		0.0204422	0.108735	0.167337	0.0750702	0.222599	0.0809481	-0.0797634	-0.172486	0.202372			0.00802342	1.62103	-0.115171	0.0198756	0.145407	0.236073	-0.0616689	0.153278	0.93651
		0.0440308	0.195185	0.105589	0.130707	0.154172	-0.115956	-0.0934719	-0.161116	0.270908			0.287291	1.83863	0.124015	-0.0154259	0.131337	-0.0392288	-0.017276	0.25713	0.816579
		0.0699608	0.258098	0.0413033	0.188474	0.0839457	-0.0982221	-0.024998	-0.152362	0.334903			0.537064	1.80426	0.357536	-0.0551307	0.0689285	0.184035	-0.000184836	0.362792	0.701006
		0.0906312	0.309865	-0.0350577	0.143517	0.0108106	0.00130663	0.123972	-0.146668	0.392168			0.576114	1.34937	0.179242	-0.0441193	-0.0194614	0.758139	0.0180228	0.469412	0.589661
		0.110565	0.376982	-0.113436	0.0567772	-0.0738009	0.0410289	0.278769	-0.144438	0.391794			0.617107	0.84934	0.00573806	-0.00535623	-0.13196	0.936724	0.061126	0.576127	0.462305
		0.128763	0.464675	-0.194523	-0.0251305	-0.162723	0.0293891	0.439269	-0.0928241	0.250031			0.653562	0.283344	-0.164076	0.0398968	-0.00105938	0.498198	0.131887	0.569699	0.274813
		0.1498	0.287848	-0.271651	-0.0167786	-0.256026	0.0101798	0.521994	-0.00299088	0.113632			0.705961	0.0636326	-0.310229	0.0985769	0.308221	0.0533331	0.0773172	0.497162	0.0804328
		0.183883	0.0505412	-0.257605	0.0035997	-0.197883	-0.0460945	0.538111	0.0968057	-0.0159977			0.837926	-0.0738711	-0.178697	0.154092	0.637201	-0.213243	0.0143737	0.426457	-0.122943
		0.22305	-0.187336	-0.246633	0.0146671	-0.011246	-0.109732	0.476167	0.208638	-0.137492			1.02988	-0.21588	-0.0380831	0.203038	0.859213	-0.521549	-0.0590118	0.357452	-0.337457
		0.267936	-0.35574	-0.2391	-0.0273033	0.173101	-0.0396101	0.2037	0.334957	-0.249531			1.28979	-0.376097	0.111982	0.094233	0.931751	-0.694129	-0.0966243	0.290055	-0.564921
		0.261104	-0.259303	-0.225002	-0.0682484	0.319328	0.0459043	-0.15193	0.477732	-0.302344			1.40818	-0.604	0.251412	-0.00739806	1.06424	-0.777621	-0.107198	0.224114	-0.720563
		0.176141	-0.176773	-0.0347364	-0.106329	0.202828	0.022611	-0.434802	0.608785	-0.290053			1.26727	-0.86368	0.0641781	-0.0871005	1.15798	-0.376539	-0.137501	0.143126	-0.766141
		0.0788001	-0.109785	0.183251	-0.0627555	0.0924895	-0.0473394	-0.635516	0.62967	-0.278375			1.10468	-1.15931	-0.140506	-0.0746759	0.559173	0.143811	-0.189804	-0.0116812	-0.807046
		0.0125999	-0.0873009	0.431906	-0.0413765	-0.00512018	0.0901716	-0.270754	0.661979	-0.26745			1.01833	-1.17034	-0.365237	-0.0710435	-0.011833	0.306898	-0.120488	-0.17761	-0.842824
		0.0123005	-0.0785718	0.658911	-0.0449013	-0.0476708	0.556413	0.0656839	0.706589	-0.257373			1.08228	-0.84739	-0.543205	-0.0690157	-0.532345	0.0763804	-0.0319516	-0.355989	-0.873057
		0.0127393	-0.0569509	0.708303	-0.0690728	-0.0499179	0.943429	0.348511	0.764417	-0.248273			1.15294	-0.625455	-0.495728	0.122903	-0.561675	-0.172012	0.0703473	-0.548113	-0.897281
		-0.0157632	-0.0213194	0.736787	-0.0889684	-0.0321425	0.448187	0.424098	0.836315	-0.241451			1.17986	-0.514102	-0.441074	0.277269	-0.546339	-0.202886	0.125247	-0.755248	-0.892292
		-0.0756662	0.0171646	0.745137	-0.105994	0.00641691	-0.229385	0.230204	0.923147	-0.252218			1.15781	-0.523804	-0.382342	0.379411	-0.585454	-0.231183	0.0979183	-0.978683	-0.852419
		-0.0638769	0.085464	0.732039	-0.169553	0.0428497	-0.307347	0.0597664	0.906079	-0.277118			0.957885	-0.606478	-0.31987	0.15295	-0.542161	0.985291	0.106887	-1.07749	-0.799295
		0.0557032	0.189218	0.529701	-0.219976	0.0661583	-0.288192	-0.0853476	0.740898	-0.316964			0.527626	-0.761998	-0.267135	-0.0221243	-0.378819	1.82481	0.155368	-1.00717	-0.732839
		0.158518	0.316414	0.306444	-0.256326	0.0755368	-0.241338	-0.123378	0.569094	-0.372669			0.00702102	-0.946774	-0.262311	-0.14256	-0.253915	1.16561	0.188191	-0.946934	-0.651979
		0.243691	0.247242	0.101143	-0.197562	0.0424179	-0.200006	-0.104238	0.408209	-0.44506			-0.609484	-0.444699	-0.310296	-0.168426	-0.160809	0.031383	0.165842	-0.920664	-0.555983
		0.264277	0.118071	-0.0852036	-0.139232	-0.0288287	-0.168994	-0.0671855	0.259202	-0.484295			-1.12765	0.259198	-0.413926	-0.183753	0.26033	-0.4823	0.0990535	-0.930352	-0.443017
		0.125046	-0.0744528	-0.141746	-0.100927	-0.119987	-0.12812	-0.0198069	0.122634	-0.308827			-1.21817	1.17552	-0.493921	-0.187576	0.468544	-0.446319	0.120575	-0.978126	-0.308831
		0.0149147	-0.242089	-0.0894536	-0.0730618	-0.202142	-0.082577	-0.0647522	-0.00111455	-0.0944312			-0.880417	1.77004	-0.573168	-0.16022	0.454078	-0.390388	0.255989	-1.06631	-0.155745
		-0.105204	-0.122723	-0.0335629	-0.0456062	-0.140712	-0.0975004	-0.105867	-0.024953	0.160331			-0.759564	0.829362	-0.616091	-0.159853	0.177915	-0.270209	0.170748	-1.01196	0.0167905
		-0.242338	0.00716183	0.015854	-0.0188761	-0.0368887	-0.200077	-0.134982	-0.0574041	0.456763			-0.923431	0.130257	-0.656629	-0.194656	-0.153685	-0.327737	-0.13647	-0.929309	0.209242
		-0.203583	0.147946	0.0434361	0.0118358	0.0817945	-0.30256	-0.151641	-0.111215	0.796088			-0.862764	-0.317387	-0.716876	-0.161101	-0.418614	-0.459372	-0.674339	-0.83685	0.422054
		-0.126945	0.259026	-0.0461816	0.0529147	0.21583	-0.217143	-0.163722	-0.187266	1.17936			-0.871929	-0.415809	-0.650331	-0.0609346	-0.583531	-0.394267	-0.675783	-0.734212	0.655619
		-0.021118	0.24229	-0.119888	0.0806472	0.206072	-0.180528	-0.161585	-0.286383	1.2576			-0.976986	-0.160515	-0.528329	0.00104203	-0.444707	-0.300858	-0.665087	-0.621037	0.678295
		0.114318	0.217272	-0.177054	0.094927	0.157283	-0.274401	-0.142052	-0.409401	1.03672			-1.18089	0.0614093	-0.349943	0.00582214	-0.328993	-0.0513093	-0.628128	-0.497538	0.52194
		0.207811	0.183695	-0.217243	0.0968674	0.072265	-0.341541	-0.0285736	-0.556907	0.814505			-1.0891	0.248491	-0.113684	-0.0558561	-0.26665	-0.0748893	-0.313153	-0.363308	0.39073
		0.17156	0.143954	-0.209548	0.0862883	-0.0181178	-0.348463	0.0122138	-0.454066	0.591062			-0.523731	0.639159	0.152751	-0.143667	-0.258548	-0.495443	-0.153091	-0.214667	0.285531
		0.131192	0.147785	-0.177925	0.0513788	-0.0818639	-0.0909959	-0.020366	-0.275094	0.366349			-0.255186	0.693855	0.579833	-0.182997	-0.189315	-0.394592	-0.129305	-0.0497785	0.207892
		0.0862897	0.149735	-0.160557	-0.0290507	-0.141781	-0.100913	-0.122863	-0.0683147	0.140582			-0.288785	0.519873	1.05729	-0.0926622	-0.0899524	0.043712	-0.23888	0.0632132	0.15695
		0.0368497	0.149744	-0.157401	-0.0634356	-0.197767	-0.201421	-0.296552	0.0999277	-0.0861627			-0.628734	0.11167	1.55719	-0.0128758	-0.0814577	0.419005	-0.484308	0.174771	0.132945
		0.0477878	0.147774	-0.168694	-0.045095	-0.216669	0.142965	-0.360004	0.228725	-0.300299			-0.916072	-0.535713	2.07958	0.0481129	-0.360096	0.249017	-0.542969	0.284828	0.144447
		0.144933	0.0557923	-0.168261	0.00280886	-0.111717	0.29697	-0.287495	0.317189	-0.464194			-1.05438	-0.631891	2.25087	0.0628235	-0.440732	-0.261649	-0.385626	0.393369	0.169587
		0.336345	-0.072317	-0.179882	-0.0282707	-0.0329105	0.106569	-0.250419	0.36452	-0.601534			-0.642914	-0.567871	2.08423	0.000126573	-0.427999	-0.128718	-0.308368	0.500318	0.163238
		0.458743	-0.168374	-0.190235	-0.0326611	-0.000773161	-0.0728073	-0.249908	0.305391	-0.602601			-0.353654	-0.482013	1.69441	-0.0570865	-0.351858	0.0348596	-0.313215	0.544903	0.144966
		0.511857	-0.218233	-0.141968	0.000785189	-0.0156864	0.13737	-0.275678	0.123854	-0.608743			-0.186728	-0.460562	1.28146	-0.104325	-0.387116	0.0263202	-0.357869	0.464433	0.139327
		0.45441	-0.199381	-0.0819854	0.0523273	-0.0405273	0.494607	-0.287957	-0.000771476	-0.620054			-0.0617221	-0.408107	1.10507	-0.0840216	-0.469767	-0.140411	-0.194245	0.401893	0.147546
		0.278913	-0.129853	-0.0284605	0.0580988	-0.0183272	0.646778	-0.253864	-0.0683312	-0.636536			0.0641886	-0.210444	1.19289	-0.0249088	-0.299714	-0.30788	0.0763253	0.358161	0.169984
		0.0922016	-0.0805725	-0.0140278	0.0299368	-0.0216921	0.556577	-0.201732	-0.0773747	-0.658101			0.130066	-0.0787095	1.3157	0.015131	0.0256989	-0.337755	0.291977	0.332368	0.205732
		-0.0416349	-0.0202863	-0.0216974	-0.000407718	-0.0506498	0.408968	-0.168268	-0.0261133	-0.684497			0.259009	-0.0234596	1.32959	0.0405462	0.543168	-0.193287	0.41655	0.302486	0.254747
		-0.13789	0.021725	-0.0749474	-0.0212327	-0.105172	0.268272	-0.131003	0.0389398	-0.657097			0.353765	-0.198765	1.03612	0.02169	1.07459	-0.0912226	0.449241	0.275977	0.298327
		-0.196875	0.108229	-0.13948	-0.0027888	-0.119738	0.0756338	-0.0276017	0.108806	-0.634782			0.414669	-0.434393	0.550805	-0.00157748	1.12362	-0.0855118	0.459142	0.262009	0.273864
		-0.232312	0.19961	-0.193048	-0.00279328	-0.074675	-0.0919252	0.121235	0.184685	-0.527365			0.473609	-0.544055	0.0156735	0.0161755	1.08772	-0.220153	0.360533	0.259684	0.391978
		-0.271264	0.215417	-0.221784	-0.0317667	-0.0018934	-0.23332	0.254086	0.144267	-0.423244			0.547668	-0.623378	-0.406557	0.0543036	0.954589	-0.351861	0.213579	0.250689	0.520971
		-0.273492	0.242305	-0.243561	-0.0939337	0.0983783	-0.270328	0.363343	0.0934023	-0.322743			0.885324	-0.425367	-0.755791	0.119207	0.799201	-0.421305	0.0421916	0.250921	0.661633
		-0.264096	0.238623	-0.243024	-0.116181	0.200305	-0.303508	0.44938	0.0343252	-0.225677			0.993493	-0.201692	-0.929527	0.188211	0.75359	-0.342676	-0.150016	0.258857	0.812763
		-0.243291	0.199539	-0.195231	-0.10565	0.126097	-0.222042	0.428296	-0.0328678	-0.132007			0.876465	0.0248909	-0.857909	0.193406	0.676565	-0.183203	-0.00951015	0.274452	0.974126
		-0.211082	0.117819	-0.139321	-0.096219	0.0539697	0.0592946	0.322066	-0.117923	-0.0418876			0.536061	0.024273	-0.880059	0.146673	0.429744	-0.125054	0.204726	0.301015	1.14626
		-0.192017	0.0443408	-0.0749817	-0.089606	0.0240052	0.0574137	0.188301	-0.235376	0.0450429			0.147354	0.0626563	-0.99656	0.0589918	0.105182	-0.0927267	0.181078	0.367649	1.32771
		-0.193519	-0.0285414	0.00267643	-0.0579837	0.0355731	-0.302157	0.0264217	-0.348519	0.120511			0.508735	0.161266	-1.15597	0.0848774	-0.189237	-0.0556973	-0.0777079	0.479448	1.24795
		-0.175029	-0.108711	0.0547516	0.0526977	0.0605927	-0.0777623	-0.147059	-0.455208	0.153983			0.710659	0.177748	-1.02991	0.124589	-0.454439	0.124169	-0.528694	0.634936	1.08208
		-0.137084	-0.196053	0.0212508	0.199423	0.0641847	0.0153787	-0.0276915	-0.555493	0.193598			0.757476	0.11371	-0.881428	0.132657	-0.513813	0.195932	-0.49474	0.833448	0.915457
		-0.0804906	-0.242738	-0.0347085	0.241639	0.0409339	-0.0498581	0.146029	-0.621648	0.240304			0.659006	-0.114925	-0.782756	0.112779	-0.195869	0.0774753	-0.30635	1.04171	0.746832
		0.0045351	-0.159425	-0.112721	0.213336	0.0365925	-0.193796	0.252584	-0.610216	0.293033			0.130159	-0.432965	-0.730072	0.0843804	0.190292	-0.0708123	-0.208505	1.16715	0.578373
		0.0944573	-0.112566	-0.212101	0.176556	0.0972367	-0.158349	0.292844	-0.59485	0.351977			-0.394795	-0.688615	-0.72329	0.0496867	0.531619	0.068761	-0.209296	1.29677	0.40917
		0.186178	-0.101233	-0.231671	0.126429	0.118291	-0.128164	0.168539	-0.485175	0.416918			-0.851305	-0.883432	-0.747872	0.0275496	0.72903	0.253956	-0.485359	1.27378	0.239358
		0.27547	-0.125326	-0.248505	0.180698	0.101074	-0.127338	0.084151	-0.351446	0.402711			-1.21912	-0.895441	-0.73113	0.00280037	0.722929	0.51603	-0.687666	1.16129	0.185136
		0.268646	-0.178163	-0.267318	0.19991	0.0375531	-0.156557	0.039066	-0.238353	0.374319			-0.895412	-0.495781	-0.662469	-0.038289	0.527759	0.736599	-0.817882	1.03292	0.141369
		0.221073	-0.252673	-0.288119	0.163655	-0.0822484	-0.207293	0.0228148	-0.150159	0.335773			-0.22135	-0.13749	-0.577282	-0.0831414	0.155329	0.30235	-0.836095	0.885693	0.103333
		0.187306	-0.347011	-0.267161	0.000744653	-0.175917	-0.254282	0.0164875	-0.0834334	0.288127			0.301576	0.181692	-0.496065	-0.064939	-0.172188	-0.16273	-0.421381	0.72216	0.069751
		0.166709	-0.330903	-0.168764	-0.140492	-0.194656	-0.101477	-0.0224325	-0.0373708	0.231878			0.681069	0.388778	-0.383877	-0.0378064	-0.334076	-0.185022	0.00461167	0.543075	0.0405618
		0.160244	-0.300307	-0.0808936	-0.240388	-0.129008	0.0422809	-0.143102	-0.00926708	0.168121			0.828653	0.155245	-0.257226	-0.0114033	-0.471188	-0.1044	0.42395	0.351654	0.0145633
		0.170164	-0.294485	-0.00277831	-0.243315	-0.0170827	0.00394477	-0.292951	-0.061811	0.0745806			0.484075	-0.13164	-0.118309	-0.0604943	-0.292098	0.382298	0.597257	0.120893	-0.0655742
		0.186753	-0.311881	0.0673444	-0.273729	0.0416727	-0.16265	-0.35946	-0.117353	-0.0456606			0.165948	-0.468976	0.0347521	-0.0699776	-0.11145	1.18265	0.229703	-0.0652201	-0.238046
		0.209583	-0.322893	0.155991	-0.330103	0.0503675	-0.17744	-0.416438	-0.157172	-0.124923			-0.125303	-0.640163	0.238143	-0.0421866	-0.0595584	1.59616	-0.193694	-0.195276	-0.395293
		0.236078	-0.322473	0.271197	-0.297337	-0.0372923	0.581139	-0.464372	-0.182108	-0.160116			-0.392786	-0.67505	0.497933	-0.022588	-0.0765508	0.684321	-0.669184	-0.27236	-0.520758
		0.163653	-0.330692	0.410935	-0.239388	-0.117759	1.09296	-0.353057	-0.183289	-0.177263			-0.732119	-0.751751	0.813109	-0.00216718	-0.0559291	0.0207239	-0.867935	-0.342192	-0.64395
		0.0832477	-0.347817	0.570597	-0.16023	-0.181192	0.585025	-0.0979351	-0.175704	-0.179581			-1.02517	-0.863426	1.16653	0.0200232	-0.131904	-0.071168	-0.918108	-0.421514	-0.762911
		-0.00983122	-0.294641	0.492686	-0.0489914	-0.190152	0.0132312	0.222075	-0.134394	-0.14297			-1.16827	-0.752101	0.94707	-0.00361337	-0.293323	0.0059095	-0.998285	-0.44607	-0.842951
		-0.112091	-0.219637	0.373881	0.0631837	-0.11357	-0.233503	0.577974	-0.0421681	-0.0202757			-1.22135	-0.566324	0.5811	-0.0302778	-0.554767	0.114607	-1.07572	-0.377935	-0.786608
		-0.185184	-0.116811	0.276303	0.17472	-0.0332689	-0.306771	0.383723	0.0371313	0.0789796			-0.690853	-0.310093	0.253314	-0.057865	-0.582872	0.0529557	-0.759649	-0.333492	-0.738081
		-0.249103	-0.0243831	0.198166	0.145859	0.0323004	-0.321546	0.183955	0.104059	0.156251			-0.190335	0.266689	-0.0419488	0.000207257	-0.647276	-0.189242	-0.479045	-0.312206	-0.696104
		-0.306538	0.0418458	0.218002	0.118495	0.0394578	-0.0943007	-0.0208208	0.160025	0.213484			0.250282	1.65418	-0.0755616	0.0367722	-0.614324	-0.447196	-0.229193	-0.311778	-0.660101
		-0.358117	0.0917743	0.250022	0.1016	0.0432147	0.194656	-0.0876544	0.206644	0.25322			0.639621	2.88077	-0.0998411	0.0492841	-0.487646	-0.530436	0.551854	-0.327849	-0.629486
		-0.295905	0.12745	0.287916	0.121194	0.0502572	0.0192404	-0.00696091	0.235789	0.278743			0.59289	3.96977	-0.129145	-0.00992363	-0.380943	-0.386437	1.83183	-0.379726	-0.606021
		-0.218318	0.110595	0.330239	0.157604	0.0485218	-0.245318	0.0621964	0.177304	0.307209			0.522066	3.168	-0.15742	-0.0393827	-0.306643	-0.28038	2.97981	-0.626418	-0.616425
		-0.137238	0.0784998	0.372725	0.201006	0.0395707	-0.16584	0.123037	0.125959	0.327079			0.466975	1.86412	-0.168852	-0.0445593	-0.309765	-0.255008	4.02489	-0.851892	-0.630685
		-0.0530055	0.0485031	0.41633	0.210854	0.0374158	0.0736834	0.0993855	0.0804235	0.34085			0.426862	0.753282	-0.154923	-0.0450556	-0.309344	-0.241032	2.69722	-1.05616	-0.647457
		-0.0664041	0.0295775	0.460692	0.21827	0.0428595	0.422678	0.0750307	0.0398674	0.350178			0.416699	0.0209798	-0.120556	-0.0483387	-0.304547	-0.0439529	1.46071	-1.24213	-0.666099
		-0.0898229	0.0453586	0.504889	0.206169	0.0813355	0.820618	0.0520328	0.00267258	0.357001			0.402921	0.118182	-0.0679461	-0.0601983	-0.0702831	0.280729	0.369066	-1.41163	-0.685099
		-0.116675	0.0627226	0.309823	0.153925	0.114011	0.905645	-0.00864095	-0.0297892	0.360357			0.392423	0.182022	-0.236945	-0.0934456	0.175143	0.402064	-0.0911423	-1.56461	-0.703905
		-0.146044	0.0814283	0.0995425	0.102191	0.142808	0.38672	-0.114602	-0.0124956	0.246035			0.391385	0.222015	-0.412992	-0.134307	0.418915	0.154454	0.0259588	-1.42778	-0.628725
		-0.106043	0.0834991	-0.113697	0.0615346	0.152523	-0.0559895	-0.22275	0.00394212	0.13698			0.128263	0.144874	-0.587152	-0.109882	0.42637	-0.0695465	0.118725	-1.29012	-0.549598
		-0.0656648	0.0800518	-0.328922	0.034677	0.155048	-0.0652368	-0.332034	0.0209384	0.0317996			-0.115308	0.02971	-0.761379	0.00548025	0.312211	-0.255205	0.200935	-1.14893	-0.469038
		-0.025942	0.0775176	-0.287737	0.00718603	0.158268	-0.0770761	-0.353615	0.0399325	-0.0709365			-0.334454	-0.0806065	-0.502494	0.122111	0.213522	-0.438393	0.0718854	-1.00155	-0.389587
		0.0129896	0.137938	-0.247833	-0.0112173	0.176318	0.05977	-0.377305	0.0623393	-0.172622			-0.525277	-0.14686	-0.246053	0.168603	0.121846	-0.435093	-0.0497762	-0.845293	-0.313755
		0.0170785	0.376644	-0.209475	-0.0237337	0.227238	0.215351	-0.405129	0.0895867	-0.274702			-0.45464	-0.104536	0.00753492	0.164263	0.0279042	-0.415446	-0.15992	-0.677534	-0.244102
		0.0216538	0.625873	-0.174902	-0.0383745	0.280714	0.195191	-0.428642	0.0915305	-0.297803			-0.373498	-0.04709	0.24027	0.166219	-0.0635121	-0.408005	-0.177942	-0.706323	-0.094565
		0.0269922	0.889568	-0.183331	-0.0388593	0.337587	0.100471	-0.448173	0.0960383	-0.323689			-0.287174	0.0285455	0.103071	0.15807	-0.155511	-0.399589	-0.109926	-0.728294	0.0600738
		0.032804	0.79013	-0.192638	-0.0363729	0.218108	0.030199	-0.473365	0.103544	-0.355449			-0.212566	-0.134157	-0.0300088	0.139183	-0.230896	-0.39664	-0.0227424	-0.739245	0.220872
		0.0283121	0.556894	-0.202687	-0.0392702	0.0831401	-0.0262736	-0.49304	0.113899	-0.394806			-0.300991	-0.389838	-0.157204	0.113266	-0.302953	-0.400972	0.0717355	-0.738706	0.390284
		0.0183552	0.281704	-0.214055	-0.0688954	-0.0568032	-0.131117	-0.190289	0.126988	-0.443447			-0.376698	-0.67956	-0.255618	0.072506	-0.372933	-0.42769	-0.213307	-0.72622	0.570757
		0.00181592	0.0283896	-0.234078	-0.105771	-0.14428	-0.343181	0.159539	0.142677	-0.503098			-0.440368	-0.936979	-0.0599518	0.0185775	-0.542264	-0.542691	-0.537531	-0.701343	0.764721
		-0.0207643	-0.054181	-0.252846	-0.145054	-0.182735	-0.549993	0.565088	0.233606	-0.553149			-0.490084	-1.01781	0.171189	-0.0496124	-0.755534	-0.659049	-0.909581	-0.523763	0.710122
		-0.0248818	-0.130834	-0.270008	-0.147666	-0.219307	-0.533985	0.825283	0.323912	-0.594922			-0.511191	-1.09794	0.443222	-0.00891126	-0.99232	-0.277371	-1.14149	-0.337437	0.638163
		-0.0211307	-0.20012	-0.282834	-0.12781	-0.247022	-0.493101	0.91777	0.403542	-0.628091			-0.545644	-1.17736	0.734478	0.0306272	-1.03203	0.12497	-1.20562	-0.160786	0.569653
		-0.00836581	-0.22785	-0.25427	-0.0852502	-0.229493	-0.33932	1.01842	0.470903	-0.651337			-0.597049	-0.800618	0.63583	0.0607695	-0.823103	-0.146344	-1.26419	0.0039683	0.504839
		0.0134203	-0.218361	-0.220508	-0.0234752	-0.220294	-0.188068	1.12733	0.524421	-0.66333			-0.671196	-0.116855	0.564544	-0.0939021	-0.601283	-0.423349	-1.31667	0.154632	0.444001
		0.0146769	-0.173208	-0.180979	0.0160923	-0.19405	-0.108991	0.675845	0.562566	-0.662738			-0.784817	0.722884	0.522632	-0.223914	-0.0505618	-0.213605	-0.375084	0.28907	0.387441
		0.00135976	-0.137385	-0.0588228	0.0325824	-0.205954	-0.0802045	0.230486	0.537503	-0.565058			-0.838193	1.30043	0.280343	-0.320204	0.182889	0.473519	0.517751	0.46368	0.42251
		-0.0155039	0.155711	0.0509281	0.0612965	-0.211989	-0.0835201	-0.161242	0.481011	-0.439361			-0.695326	0.900128	-0.261655	-0.256786	0.387719	1.08872	1.26168	0.684997	0.452442
		-0.0329523	0.455555	0.110073	0.0714957	-0.194061	-0.162498	-0.381455	0.414577	-0.307578			-0.364322	0.467571	-0.718367	-0.208184	0.558887	0.680961	1.47389	0.894272	0.448555
		-0.0384813	0.762636	0.114583	0.0604702	-0.148511	-0.255677	-0.387081	0.338048	-0.169242			-0.0547684	-0.000856439	-1.07811	-0.17453	0.568501	-0.055003	0.962378	1.00075	0.408139
		-0.0492474	0.778022	0.0603839	0.00741403	-0.0972063	-0.265418	-0.401516	0.256855	-0.0344277			0.43754	-0.291336	-1.33392	-0.117093	0.356254	-0.354647	0.42703	1.12062	0.382859
		-0.0659076	0.417346	0.0737541	-0.0269762	-0.0831661	-0.212593	-0.425211	0.170819	0.0666959			1.12803	-0.409184	-1.28073	-0.057325	-0.0678727	-0.107042	-0.134725	1.25491	0.408571
		-0.0887796	0.0244111	0.10611	-0.0413851	-0.108805	-0.0160323	-0.282076	0.0775617	0.113163			2.02732	-0.634561	-1.15008	0.00490634	-0.540555	0.334003	-0.385976	1.33487	0.413193
		-0.0306565	-0.402517	0.13572	0.0082474	-0.118359	0.433986	0.0362019	-0.0110416	0.127192			2.40485	-0.973711	-0.988818	0.00204892	-0.66412	0.351903	-0.574492	1.16728	0.387411
		0.0422468	-0.573315	0.162497	0.0622845	-0.0949907	0.896836	0.469774	-0.072918	0.135297			2.49578	-1.08412	-0.795615	-0.0018688	-0.819067	0.101283	-0.88197	1.0318	0.328875
		0.11068	-0.538149	0.105697	0.11289	-0.0706738	0.427968	0.897408	-0.106832	0.137247			2.41956	-0.447404	-0.49737	-0.00865011	-0.614422	-0.0948238	-0.983577	0.929823	0.235738
		0.174524	-0.506707	-0.0216671	0.0586961	-0.0443451	-0.318938	0.509663	-0.111607	0.132813			2.16598	-0.0329748	-0.0823204	-0.0249524	0.0458584	-0.459054	-0.29443	0.862689	0.106202
		0.159922	-0.479201	-0.118074	0.00343144	-0.00443494	-0.424527	0.108565	-0.0861817	0.121738			1.3785	0.14923	0.175159	-0.0789961	0.602323	-0.186554	0.172366	0.831638	-0.0614923
		0.0843316	-0.362277	-0.188557	-0.0325698	0.0442797	-0.34565	-0.229031	-0.0295325	0.100556			-0.434712	0.294732	0.396249	-0.173863	1.05873	0.601851	0.370477	0.837786	-0.258102
		0.0172562	-0.202996	-0.23156	-0.0097317	0.0994333	-0.26333	-0.500571	0.0159651	0.0318955			-1.91224	0.203539	0.589826	-0.243923	1.36293	1.4996	0.288846	0.902259	-0.303979
		-0.04002	-0.0263887	-0.181176	0.000421968	0.16124	-0.179667	-0.331544	-0.0270189	-0.0193298			-2.97793	-0.201014	0.318703	-0.179553	1.17299	1.59972	0.258558	1.06921	-0.367667
		-0.0810886	0.16794	-0.13553	-0.00406295	0.126564	-0.114117	-0.0989819	-0.0835713	-0.0523752			-3.40741	-0.927765	0.140601	-0.0657823	0.67644	0.706816	-0.0923205	1.30888	-0.449719
		-0.0890228	0.162036	-0.0947975	-0.0381595	0.0847948	-0.0896556	0.191154	-0.163593	-0.066561			-2.38166	-0.563435	0.058045	0.0719356	-0.0971068	0.0484227	-0.739987	1.30245	-0.550638
		-0.105035	0.0832196	-0.0591618	-0.104428	0.0430612	-0.0867422	0.332546	-0.237066	-0.0612338			-1.17812	-0.00678118	0.073335	0.149213	-0.179399	-0.0477875	-0.556568	1.1842	-0.670927
		-0.129304	0.0047296	-0.0217176	-0.167204	0.0134519	-0.0954722	0.0648014	-0.297373	-0.0356032			0.207811	0.354474	0.417228	0.190227	0.424552	0.316813	0.113787	1.04717	-0.807454
		-0.162006	-0.0734029	-0.00786351	-0.174323	0.0699541	-0.0252579	-0.0710054	-0.344366	0.00641387			1.78043	0.516234	0.720935	0.113868	1.1685	0.134789	0.554601	0.891271	-0.688962
		-0.100718	-0.112512	0.00833304	-0.0657129	0.0928377	0.257805	-0.045637	-0.377901	0.0340696			2.22899	0.54441	1.04742	0.119225	2.05521	-0.177334	0.742513	0.716465	-0.482372
		0.00501004	-0.0901703	0.0313129	0.0171324	0.0815031	0.520312	0.143812	-0.360649	0.0778908			2.19009	0.418964	1.45328	0.156615	2.68363	-0.467184	0.672429	0.475341	-0.318779
		0.0972512	0.0165098	0.0611607	0.0633529	0.0987099	0.361082	0.2638	-0.347634	0.138218			2.15892	0.17447	1.93962	0.211563	2.46302	-0.572702	0.512732	0.326151	-0.199221
		0.175673	0.0724587	0.0695407	0.0577062	0.155668	0.0968129	0.0285565	-0.349904	0.215377			2.13551	-0.0216657	1.79365	0.22024	1.60807	-0.703439	0.294692	0.2923	-0.124676
		0.239963	0.0564146	0.0718968	0.00437606	0.202271	0.188617	-0.157538	-0.367548	0.309658			2.11987	-0.17313	1.36464	0.12325	0.92008	-0.875227	0.0991697	0.374311	-0.0960154
		0.193397	0.0704234	0.0838049	-0.0570553	0.23894	0.322356	-0.290468	-0.400571	0.421312			1.39566	0.0741871	0.924775	0.076574	0.332464	-0.884238	-0.0736274	0.572041	-0.114056
		0.201254	0.130675	0.0983075	-0.129776	0.265573	0.300334	-0.357349	-0.402485	0.550326			0.229468	0.341075	0.343524	0.0801498	-0.248104	-0.856929	-0.130953	0.626463	-0.179486
		0.292166	0.159309	0.115971	-0.17539	0.238512	0.255677	-0.348982	-0.387077	0.52362			-0.920469	0.251867	-0.0810387	0.114527	-0.743775	-0.940059	0.185033	0.622418	-0.243413
		0.36369	0.116321	0.138749	-0.185282	0.146887	0.181868	-0.299318	-0.354458	0.478332			-1.52239	-0.105486	-0.209985	0.117558	-0.868915	-0.93713	0.0474506	0.560147	-0.292575
		0.415507	0.045847	0.186113	-0.137909	0.0780907	0.0903648	-0.23512	-0.275951	0.41445			-1.57167	-0.450788	-0.0124841	0.0959426	-0.726282	-0.867961	-0.297497	0.381263	-0.251455
		0.394504	0.0231754	0.263057	-0.029564	0.0321595	0.0365047	-0.178945	-0.151819	0.367737			-1.34904	-0.826206	0.284062	0.0741856	-0.578595	-0.777159	-0.630896	0.093368	-0.218836
		0.298338	-0.118772	0.295818	0.0843196	0.00908194	0.0138416	-0.139923	-0.0645182	0.338362			-1.25707	-1.11402	0.551734	0.0285004	-0.508333	-0.412857	-0.9745	-0.131452	-0.195123
		0.106394	-0.135595	0.278387	0.0561464	0.0319683	0.00311314	-0.147711	-0.0136923	0.326444			-1.55673	-0.829555	0.821427	-0.0292456	-0.596258	0.198682	-1.28473	-0.293859	-0.180362
		-0.0865682	-0.0542696	0.25166	-0.0893079	0.0151591	-0.0888505	-0.229644	0.0010903	0.332029			-1.91928	-0.48705	1.17376	0.00393387	-0.616846	0.710542	-0.839039	-0.394583	-0.174626
		-0.23502	0.0308314	0.172778	-0.246377	-0.076279	-0.163512	-0.303566	-0.0256206	0.355164			-2.11413	-0.348682	1.0116	0.116136	-0.530239	0.74173	-0.461682	-0.489325	-0.177918
		-0.339128	0.075974	0.0871694	-0.3838	-0.241707	-0.180187	-0.355731	-0.0662823	0.409945			-2.1416	-0.282808	0.64452	0.285907	-0.417766	0.689463	-0.336978	-0.606703	-0.098557
		-0.321286	0.0323538	0.0324994	-0.240898	-0.447323	-0.14849	-0.384688	-0.11374	0.455643			-2.19005	-0.330633	0.28141	0.226471	-0.315431	0.95763	-0.457969	-0.732801	-0.00680464
		-0.25153	-0.0802116	0.00515483	-0.0563913	-0.396396	0.0658277	-0.233617	-0.16784	0.403677			-2.21669	-0.499128	-0.125414	0.112042	-0.486934	1.20849	-0.519808	-0.867469	0.116988
		-0.105013	-0.149368	-0.0178174	0.0994567	-0.28524	0.243723	-0.0524922	-0.228422	0.342443			-1.9964	-0.561115	-0.379463	0.0257062	-0.411249	1.08761	-0.672662	-1.01056	0.214795
		0.0458466	-0.175992	-0.036458	0.2123	-0.21368	0.106481	0.135429	-0.295289	0.308102			-1.41987	-0.518657	-0.482954	-0.0243473	-0.368723	0.754537	-0.708936	-1.16194	0.271914
		0.200929	-0.161036	-0.0473722	0.118882	-0.181011	-0.252998	0.329872	-0.317856	0.30041			-0.491703	-0.373982	-0.421722	0.0167928	-0.501024	0.50781	-0.6306	-1.25836	0.288746
		0.360097	-0.0718334	-0.0475644	0.0213182	-0.126526	-0.163443	0.514802	-0.322058	0.319033			0.782709	0.135802	-0.296829	0.00788466	-0.404131	0.417699	-0.424276	-1.30853	0.265793
		0.408579	0.0126492	-0.0560895	-0.0151332	-0.0515099	-0.0861413	0.392041	-0.25446	0.363591			0.951687	0.564978	-0.249339	-0.0672002	-0.109532	0.475268	0.227064	-1.18635	0.203647
		0.390551	0.0604974	-0.0699517	0.0201752	0.0471125	-0.0867683	0.15984	-0.185568	0.43364			0.508624	0.852671	-0.123847	-0.146773	0.379008	0.517281	0.699647	-1.06051	0.103012
		0.388034	0.0728106	-0.0889972	0.0209333	0.153451	-0.0911125	0.0765019	-0.115459	0.404463			0.30738	1.00347	0.0775045	-0.164618	0.769897	0.256508	0.987127	-0.931355	0.0673693
		0.400563	0.00851091	-0.11306	-0.0371747	0.138517	-0.0379989	0.144745	-0.0441822	0.281489			0.34233	0.653737	0.352399	-0.132777	-0.0281053	0.0820285	1.10416	-0.799205	0.122247
		0.422058	-0.0393259	-0.0853493	-0.0403066	0.155293	0.0570652	0.369536	0.0281943	0.208563			0.591646	0.210642	0.402392	-0.104276	-0.743919	0.0503188	0.535589	-0.664407	0.157154
		0.340586	-0.0495374	-0.0479558	0.0796056	0.202692	0.142893	0.54734	0.10159	0.184404			0.811773	-0.186644	0.299566	-0.0907693	-1.30603	0.185025	0.033788	-0.527345	0.172654
		0.244755	-0.023624	-0.0129619	0.187003	0.257009	0.12597	0.679602	0.175757	0.207645			1.30737	-0.539501	0.011561	-0.0631656	-1.69717	0.322628	-0.40314	-0.392167	0.16934
		0.129172	0.115399	0.00153267	0.265218	0.201066	-0.0918119	0.740365	0.252708	0.276754			1.95516	0.131439	-0.399611	-0.035044	-1.95856	0.138319	-0.646319	-0.309969	0.147882
		-0.0499684	0.217012	-0.0108384	0.264947	0.101946	-0.249984	0.406145	0.336381	0.390113			1.62454	0.914377	-0.676428	-0.084371	-2.12097	0.812344	0.368716	-0.265047	0.108992
		-0.165424	0.235133	-0.0402936	0.303903	-0.0460818	-0.172647	0.0620403	0.426386	0.335683			0.714335	1.51108	-0.847389	-0.149747	-2.18819	1.32539	1.19231	-0.255798	0.0494688
		-0.248508	0.173899	-0.0711013	0.367621	-0.149253	-0.013871	-0.207945	0.522305	0.19776			-0.127099	1.93182	-0.933393	-0.199703	-1.59275	1.09227	1.78613	-0.280539	-0.0113732
		-0.321797	0.0961163	-0.103142	0.290921	-0.190852	0.0716639	-0.353825	0.623742	0.0232398			-0.601246	1.4511	-0.938841	-0.0529265	-0.988951	0.543721	1.85328	-0.337571	-0.0706034
		-0.385759	0.0112081	-0.12752	0.184956	-0.215825	-0.0351859	-0.381137	0.72292	-0.186105			-0.726404	0.969839	-0.851489	0.0548992	-0.378759	0.00445273	1.25397	-0.409567	-0.128141
		-0.338792	-0.0824638	-0.0975882	0.0514672	-0.225108	-0.0251168	-0.43252	0.755113	-0.428425			-0.44293	0.55092	-0.635646	0.125967	0.184367	-0.605548	0.730231	-0.351886	-0.183914
		-0.235974	-0.17582	-0.0476259	0.0239289	-0.148719	0.192057	-0.506419	0.723654	-0.701745			0.113724	0.180125	-0.392723	0.034818	0.775728	-0.457448	0.27886	-0.192832	-0.237807
		-0.168871	-0.22868	0.0210348	0.00845136	-0.0707939	0.166985	-0.475054	0.685294	-0.732448			0.836491	-0.159752	-0.125031	-0.067719	1.45726	-0.430454	-0.13552	-0.0437082	-0.221168
		-0.134815	-0.285045	0.105338	0.000437206	-0.00211364	0.048789	-0.348078	0.640579	-0.52984			1.71264	-0.386795	0.15891	-0.176167	1.99679	-0.463729	-0.43752	0.0957646	-0.156112
		-0.189846	-0.34452	0.0722846	0.0479736	0.0361458	-0.0546483	-0.189051	0.590102	-0.354681			2.10123	-0.509112	-0.0308462	-0.107065	1.47172	-0.54594	-0.604114	0.225884	-0.11458
		-0.270804	-0.33431	0.029941	0.10825	0.049871	-0.0865612	-0.0151846	0.534411	-0.20482			1.59809	-0.386463	-0.334473	-0.0234431	1.02481	-0.450783	-0.633719	0.346927	-0.094399
		-0.308729	-0.260873	-0.013767	0.177884	0.0490136	-0.0453434	-0.0462973	0.474134	-0.0780798			0.704825	-0.0672878	-0.616953	0.0668712	0.602139	-0.0526275	-0.247977	0.45924	-0.0932994
		-0.357857	-0.188301	-0.0587515	0.0448457	0.0448331	-0.0345416	-0.0648454	0.356762	0.0278297			-0.154101	0.238297	-0.880572	0.0964785	0.383267	0.270512	0.113621	0.448505	-0.108952
		-0.404589	-0.116534	-0.0767256	-0.0782267	0.0323494	-0.0982052	-0.0719197	0.232062	0.0356439			-0.298161	0.532447	-0.956033	0.132359	0.257267	-0.0172119	0.454429	0.395041	-0.0212527
		-0.448602	-0.100721	-0.0928209	-0.184287	0.0292602	-0.1674	-0.123815	0.113172	-0.0120703			0.226571	0.393715	-1.00608	0.157354	0.162526	-0.360648	0.490324	0.326813	0.152541
		-0.498622	-0.100862	-0.108859	-0.182747	0.0360661	-0.124434	-0.2212	-0.000507339	-0.0478687			0.879953	0.155024	-1.044	-0.0164091	-0.286427	-0.457615	0.215998	0.245191	0.324236
		-0.553775	-0.102663	-0.124912	-0.185193	0.0496908	-0.0464658	-0.303288	-0.109593	-0.0732331			1.64474	-0.0731879	-1.0723	-0.192014	-0.946912	-0.548393	-0.0442992	0.151565	0.495404
		-0.519438	-0.112151	-0.154251	-0.176709	0.069171	0.0536353	-0.372525	-0.214685	-0.0896341			1.4631	-0.277756	-0.854872	-0.301449	-1.56784	-0.491467	-0.291329	0.0473104	0.667608
		-0.452326	-0.151634	-0.185687	-0.105601	0.0954583	0.135793	-0.0915585	-0.253422	-0.0986071			0.801648	-0.421071	-0.626965	-0.105887	-1.81727	-0.366622	-0.436991	-0.0283798	0.842424
		-0.397861	-0.191784	-0.218099	-0.0372965	0.122051	0.145484	0.241253	-0.184798	-0.134004			0.162777	-0.571739	-0.407152	0.0867382	-1.50045	-0.127039	-0.589089	-0.0470611	0.697147
		-0.3522	-0.232466	-0.251344	0.0176796	0.0709063	0.0925722	0.602352	-0.11422	-0.18179			-0.462035	-0.725751	-0.194998	0.163955	-1.17357	0.169887	-0.746448	-0.0698175	0.467693
		-0.293193	-0.111921	-0.199672	0.0417339	0.0131047	0.0691416	0.702249	-0.0421756	-0.231247			-0.196223	-0.821661	0.0151324	-0.0248629	-0.691637	0.223979	-0.852761	-0.0959754	0.26368
		-0.221077	0.116275	-0.144001	0.0605678	-0.049086	0.130347	0.471061	0.0308271	-0.281903			0.245522	-0.862835	0.218117	-0.216876	0.447973	-0.169501	-0.886714	-0.12483	0.0780314
		-0.141187	0.339629	-0.0885027	0.0561154	-0.12169	0.174669	0.215185	0.104319	-0.333273			0.670432	-0.889784	0.414479	-0.266366	1.5887	-0.483241	-0.902999	-0.155671	-0.0964219
		-0.0563248	0.564174	-0.033299	0.0257685	-0.197023	0.0614975	-0.0528741	0.177794	-0.384874			1.07742	-0.905238	0.604997	-0.125826	2.72637	-0.306326	-0.905033	-0.187779	-0.266856
		-0.206175	0.344786	-0.0128297	-0.00370324	-0.271736	-0.0512956	0.094552	0.0448271	-0.363979			0.879902	-0.57691	0.552551	0.0156712	2.11305	-0.128622	-0.540121	-0.146856	-0.312847
		-0.354807	0.125121	0.00746141	-0.0722292	-0.289651	-0.0600044	0.249475	-0.0889365	-0.341496			0.665527	-0.244508	0.493643	-0.00396945	1.49262	-0.27891	-0.169823	-0.107839	-0.357251
		-0.503164	-0.102317	0.0277965	-0.170374	-0.181676	-0.0567324	0.419041	-0.223749	-0.316105			0.436423	0.0872863	0.426868	-0.146866	0.865212	-0.466244	0.200433	-0.0720728	-0.395329
		-0.628379	-0.197834	0.045087	-0.268919	-0.0700122	-0.0712951	0.378969	-0.359926	-0.286485			0.187286	0.338658	0.338385	-0.290851	0.299879	-0.534381	0.452532	-0.0409398	-0.422329
		-0.640409	-0.0835241	-0.00832258	-0.239848	0.0468379	-0.0917113	0.126354	-0.497748	-0.251291			-0.122818	0.491522	-0.0189041	-0.245221	-0.261953	-0.556165	0.613591	-0.0157609	-0.433575
		-0.646627	0.0487216	-0.0645328	-0.157603	-0.0106879	-0.101553	-0.144638	-0.637486	-0.204747			-0.474618	0.659181	-0.379664	-0.122701	-0.838157	-0.345426	0.794633	0.00210125	-0.429998
		-0.645756	0.204039	-0.124271	-0.0781972	-0.0834273	-0.0996014	-0.429325	-0.674122	-0.139014			-0.874758	0.844648	-0.742988	-0.00783713	-0.988519	0.162331	0.969729	-0.00656643	-0.432675
		-0.664506	0.0811401	-0.17777	-0.0655191	-0.160904	-0.0756607	-0.433159	-0.645392	-0.0674608			-1.16921	0.448001	-1.03538	0.0317913	-0.881566	0.549475	0.398316	-0.029199	-0.434046
		-0.737443	-0.127792	-0.0949723	-0.0605557	-0.111499	-0.00799068	-0.439448	-0.612797	0.0104622			-1.16295	-0.0757208	-0.398922	0.0677285	-0.790661	0.428427	-0.177067	-0.053401	-0.435039
		-0.812724	-0.366337	-0.00567141	-0.0470542	0.051959	0.0419106	-0.448689	-0.575536	0.0953314			-1.15593	-0.599361	0.221621	0.11896	-0.236664	0.268383	-0.758739	-0.0789029	-0.436552
		-0.891102	-0.53303	0.0912858	-0.0122935	0.221196	-0.0893791	-0.42729	-0.532777	0.18766			-1.14428	-0.888328	0.824879	0.239093	1.07071	0.052123	-0.657391	-0.1054	-0.439511
		-0.894868	-0.281054	0.188519	0.0327453	0.366844	-0.214496	-0.389482	-0.48372	0.240271			-0.858033	-0.215098	1.39261	0.265542	2.43139	-0.190279	0.144449	-0.132629	-0.353851
		-0.795582	0.00633442	0.154159	0.0843305	0.287351	-0.107921	-0.371354	-0.408867	0.22691			-0.133492	0.541668	1.66381	0.201892	3.61217	-0.173673	1.05478	-0.137472	-0.14495
		-0.685897	0.333361	0.117518	0.155212	0.197036	0.0738914	-0.375029	-0.250041	0.202632			0.751891	1.39087	1.89594	0.160449	3.0381	-0.127367	2.08488	-0.0405985	0.0744547
		-0.584929	0.448834	0.0782956	0.242695	0.0948717	0.132024	-0.289437	-0.0861976	0.165974			1.50494	1.53189	2.08593	0.233817	2.4254	-0.174163	1.35305	0.0683061	0.304928
		-0.504747	0.315281	0.0528964	0.344948	0.0758057	0.0126326	-0.207809	0.0830751	0.115514			1.60951	0.83246	2.17568	0.426728	1.85308	-0.239774	0.622301	0.190708	0.547017
		-0.323015	0.181509	0.149242	0.36248	0.100877	-0.142676	-0.139948	0.258159	0.0499044			1.31779	0.238324	1.72639	0.457849	0.790541	-0.214378	0.0202743	0.328009	0.801231
		0.00295217	0.0476478	0.228228	0.360239	0.133188	-0.188517	-0.0557903	0.439458	0.0637294			1.06053	-0.240778	1.28158	0.361058	-0.272599	-0.0512073	-0.261787	0.481614	0.876331
		0.483242	0.178089	0.286642	0.330347	0.16521	-0.202805	0.164207	0.627346	0.195508			0.842373	-0.273232	0.850498	0.13439	-1.21615	0.107419	-0.221064	0.652901	0.791885
		1.03724	0.303828	0.323024	0.0909954	0.130794	-0.109391	0.516744	0.621094	0.343907			0.405055	-0.288008	0.435321	0.0600727	-1.34004	-0.0288482	-0.24775	0.727566	0.696337
		1.47511	0.368271	0.344631	-0.193648	0.0725771	-0.0272898	1.01033	0.454325	0.509822			-0.213668	-0.362084	0.216598	-0.0412504	-0.445918	-0.202358	-0.346123	0.698799	0.589282
		1.83717	0.348833	0.348801	-0.526295	-0.0109056	-0.0300105	1.07672	0.281055	0.694086			-0.646745	-0.468628	0.00547779	-0.171144	0.708975	-0.269496	-0.296482	0.650307	0.47032
		2.1186	0.0788781	0.333277	-0.334316	-0.0403856	-0.0752847	0.764017	0.112069	0.897517			-0.883456	-0.344575	-0.240355	-0.14355	2.10862	-0.297387	-0.397055	0.587444	0.339092
		2.3287	-0.144594	0.297127	-0.122307	0.0112925	-0.106046	0.291051	-0.0523102	1.03207			-0.813784	-0.471866	-0.521865	-0.109611	1.77684	-0.342428	-0.802896	0.509516	0.224078
		2.57658	-0.318762	0.204397	0.0538304	0.083899	0.0186983	-0.329626	-0.211822	0.811146			-0.516168	-0.86327	-0.808195	-0.0893176	1.26923	-0.279914	-1.21373	0.415784	0.226657
		2.92502	-0.305956	0.0924824	0.00088822	0.158911	0.176582	-0.465614	-0.366153	0.565591			-0.20399	-1.15513	-1.02705	-0.0576731	0.579574	-0.13577	-0.676731	0.305582	0.245343
		3.07874	0.15911	0.00555932	-0.0577808	0.14665	0.18575	-0.545698	-0.382686	0.294377			0.117424	-0.671062	-1.04967	0.054309	-0.107849	-0.00368089	-0.388841	0.147366	0.280923
		3.01389	0.55209	-0.0632844	-0.0815408	0.128187	0.152835	-0.622951	-0.372946	-0.00347853			0.437969	-0.461506	-1.00573	0.252581	-0.29836	0.115078	-0.436853	0.0106893	0.334126
		2.63192	0.870145	-0.118204	-0.0580705	0.124158	0.123201	-0.6973	-0.351608	-0.328834			0.274022	-0.537625	-0.929012	0.318339	-0.0408196	0.226328	-0.832875	-0.097218	0.405638
		2.18282	0.978954	-0.173846	-0.0691412	0.135027	0.0771044	-0.353955	-0.318199	-0.682497			-0.0374936	-0.848973	-0.730057	0.138717	0.63195	0.287002	-0.855001	-0.175091	0.496064
		1.67447	0.671857	-0.227254	-0.0766195	0.111994	0.0311427	0.111498	-0.272233	-0.667404			-0.476447	-0.832424	-0.643469	-0.0140438	0.0928611	0.251032	-0.379675	-0.221732	0.539093
		1.10541	0.401599	-0.278318	-0.0727772	0.072229	-0.0140368	0.684389	-0.213276	-0.358435			-1.0458	-0.399179	-0.672369	-0.110816	-0.673412	0.192963	0.585255	-0.235981	0.492848
		0.642517	0.169495	-0.326949	-0.067235	0.0466237	-0.0708074	0.906808	-0.140909	-0.0982516			-1.36003	0.463957	-0.819655	-0.156773	-1.30324	0.234018	1.2159	-0.216731	0.395197
		0.404038	0.0070818	-0.334275	-0.0844937	0.0494921	-0.106975	0.531895	-0.106639	0.112299			-1.08823	1.14168	-1.02645	-0.226566	-1.79358	0.336658	1.35926	-0.111326	0.245334
		0.125482	-0.0918317	-0.253799	-0.0755395	0.0252221	-0.0957557	0.282359	-0.0932071	0.272485			-0.768743	1.30076	-0.953068	-0.311491	-0.895495	0.259801	1.33068	-0.0358033	0.0426324
		-0.193739	-0.138526	-0.173091	0.0426768	-0.00803137	-0.103329	0.197415	-0.0780615	0.381698			-0.40078	1.31655	-0.766041	-0.285546	0.121312	0.173877	1.1433	0.00838095	-0.213468
		-0.554118	-0.131809	-0.101424	0.0979108	-0.0504587	-0.110775	0.280078	-0.0520762	0.439433			0.0163417	1.18608	-0.491926	-0.267884	0.656199	0.123406	0.794573	0.0163408	-0.523387
		-0.77029	-0.0706056	-0.038981	0.076828	-0.0628537	-0.107034	0.322402	-0.0150354	0.421494			0.373818	0.90665	-0.12935	-0.273632	0.725388	0.159829	0.564646	-0.0127965	-0.774808
		-0.845029	-0.00965137	0.032411	-0.0278933	-0.0109737	-0.0267391	0.365138	0.0332765	0.339182			0.727184	0.634146	0.110085	-0.311903	-0.26918	0.157371	0.750616	-0.0798547	-0.715961
		-0.8579	-0.00750431	0.131303	-0.0743112	0.0118881	0.107685	0.296575	0.0930498	0.291279			0.853878	0.7319	0.278146	-0.255275	-1.01652	0.107005	0.588918	-0.18558	-0.620077
		-0.855374	-0.0506458	0.235656	-0.0944113	-0.000131955	0.213365	0.113769	0.136202	0.281098			0.862336	0.631913	0.324643	-0.177236	-1.22088	0.161689	0.072469	-0.271713	-0.319166
		-0.837394	-0.0966696	0.287729	-0.110341	-0.0473362	0.171257	-0.129856	0.125054	0.266155			0.752318	0.219457	0.0554836	-0.105998	-1.24996	0.297527	-0.726972	-0.262617	-0.085593
		-0.805902	-0.118507	0.300464	-0.090802	-0.0808677	-0.0082089	-0.188706	0.121536	0.246485			0.469108	-0.474527	-0.23388	-0.0455537	-1.30766	0.229732	-0.932171	-0.289051	0.080699
		-0.759472	-0.153362	0.281138	-0.0355739	-0.0685982	-0.0771557	-0.270248	0.12572	0.222087			0.104397	-0.801619	-0.609085	-0.0221702	-1.35149	0.0213734	-0.529232	-0.351433	0.17993
		-0.693982	-0.283056	0.2428	0.0283608	-0.0863905	-0.0252628	-0.327256	0.137644	0.193024			-0.179028	-0.526028	-0.96435	-0.0194137	-1.51575	-0.210069	-0.354131	-0.4501	0.212436
		-0.611004	-0.264881	0.178094	0.113077	-0.134268	0.0132189	-0.340849	0.135834	0.159184			-0.456349	-0.288277	-1.13959	-0.00551432	-1.37017	-0.209086	-0.536586	-0.441903	0.178701
		-0.510364	-0.248027	0.0933398	0.207193	-0.212178	-0.010412	-0.309789	0.127558	0.0933028			-0.77192	-0.371208	-1.08928	0.00668075	-1.11176	-0.0747341	-0.880038	-0.381576	0.159507
		-0.392232	-0.203391	0.00297129	0.242872	-0.219674	-0.0530656	-0.269462	0.121676	0.0507238			-1.12531	-0.613285	-0.892849	0.0191436	-0.656184	0.102543	-0.678397	-0.329207	0.211005
		-0.349333	-0.165981	-0.0930014	0.24487	-0.192941	0.0192167	-0.287654	0.118251	0.0713314			-1.32849	-0.486794	-0.596646	0.0779496	-0.441518	0.137429	-0.00551455	-0.284822	0.223315
		-0.4059	-0.176949	-0.146503	0.216015	-0.183575	0.32677	-0.301855	0.289806	0.0771945			-1.27187	0.00747639	-0.355388	0.160693	-0.433888	0.0151219	0.486073	-0.259757	0.193538
		-0.565654	-0.196823	-0.176127	0.15918	-0.191434	0.57927	-0.298342	0.427611	0.0684352			-0.828292	0.539318	-0.110722	0.240866	-0.438978	-0.0848732	0.722347	-0.258717	0.122407
		-0.707139	-0.265821	-0.1577	0.114798	-0.206441	0.389612	-0.277732	0.53135	0.0453269			-0.406072	0.823941	0.153169	0.17438	-0.487353	-0.0564398	0.70747	-0.281632	0.0105767
		-0.830652	-0.362044	-0.0684937	0.0422221	-0.154549	-0.119627	-0.283092	0.601124	0.00816905			-0.005121	0.844151	0.354152	0.132628	-0.164204	0.0955383	0.90593	-0.328344	-0.141176
		-0.936519	-0.336526	0.00239996	-0.0706432	-0.10734	-0.194513	-0.276176	0.630804	-0.0427255			0.37467	0.976661	0.579172	0.14132	0.321726	0.0289144	0.802917	-0.396244	-0.332061
		-0.9548	-0.25871	0.0552549	-0.207906	-0.0920308	0.0708305	-0.250813	0.616076	-0.107031			0.523092	1.15985	0.827731	0.194375	0.667538	-0.154232	0.335463	-0.46213	-0.561216
		-0.847361	-0.181608	0.0796526	-0.136678	-0.108064	0.440978	-0.207347	0.597592	-0.11884			0.506717	0.837735	1.05377	0.22421	0.863219	-0.346005	-0.490191	-0.526756	-0.577246
		-0.747614	-0.120355	0.0610835	-0.0123626	-0.0762749	0.178558	-0.149308	0.575426	-0.0251553			0.374448	0.176544	0.833316	0.205663	0.911804	-0.223313	-1.59323	-0.59005	-0.507932
		-0.655412	-0.0747477	0.0478999	0.0562025	-0.0157718	-0.0568382	-0.177241	0.549626	0.0424089			0.128954	-0.818062	0.503733	0.149434	0.828498	-0.130993	-1.61462	-0.651961	-0.463287
		-0.570589	-0.0410585	0.00232086	0.0386282	0.0649012	-0.167767	-0.148066	0.491972	0.0832237			-0.226926	-1.71481	0.327436	0.0390823	0.565804	-0.0752716	-1.49058	-0.6836	-0.442802
		-0.552227	-0.0141527	-0.0747069	-0.00266548	0.127358	-0.147103	0.0305297	0.35292	0.0981369			-0.408014	-1.61888	0.300325	-0.0417577	0.26937	0.00374018	-1.10694	-0.624588	-0.445688
		-0.54197	-0.00599099	-0.182175	-0.0428466	0.095022	-0.0996931	0.352283	0.224139	0.0880453			-0.722234	-1.28477	0.417974	-0.0709475	-0.0271425	0.0280461	-0.473109	-0.562618	-0.471151
		-0.528574	-0.0161269	-0.30727	0.0141554	0.0443224	-0.0905712	0.471544	0.105186	0.0538697			-1.22036	-0.719136	0.508906	-0.0617012	-0.0535164	0.0152605	0.0960449	-0.402736	-0.518314
		-0.505122	-0.0469682	-0.392588	0.0714764	-0.0241123	-0.0798318	0.519428	-0.016208	-0.0155654			-1.85476	-0.0097371	0.55232	0.00335087	-0.0982075	0.0414626	0.616035	-0.208363	-0.573828
		-0.352839	-0.101997	-0.417855	0.116796	-0.10068	-0.0684061	0.498244	-0.142101	-0.084273			-1.64327	0.477788	0.554159	0.069184	-0.209537	0.0651613	1.08798	-0.0271503	-0.628496
		-0.195574	-0.169351	-0.388343	0.141816	-0.130832	-0.0784364	0.419306	-0.272268	-0.150912			-0.993518	0.907272	0.532841	0.119547	-0.333387	-0.0458055	1.42313	0.141255	-0.682496
		-0.0718968	-0.248605	-0.336082	0.0693111	-0.12897	-0.0376735	0.280642	-0.406439	-0.215557			-0.3527	1.28018	0.553874	0.0859639	-0.154819	-0.133453	0.750725	0.297272	-0.735798
		0.0196014	-0.249564	-0.257815	-0.0774047	-0.0951296	-0.0356612	0.111532	-0.544367	-0.278349			0.278398	1.08557	0.593872	0.0651281	0.161238	-0.0814422	0.0958742	0.441271	-0.788403
		0.0733697	-0.106183	-0.192595	-0.261345	-0.049304	-0.0532549	-0.0197258	-0.685771	-0.33939			0.846622	0.455768	0.60864	0.0606248	0.405897	-0.0152361	-0.423542	0.573707	-0.840323
		0.0745942	0.022754	-0.139757	-0.217288	0.0090471	-0.0390605	-0.115594	-0.674212	-0.386927			1.1342	-0.0577114	0.599136	0.082684	0.555825	-0.00140891	-0.744549	0.584003	-0.79557
		0.0617842	0.138004	-0.0754191	-0.165529	0.0490721	-0.0157771	-0.180047	-0.609173	-0.427336			1.35682	-0.461277	0.550209	0.0872495	0.540716	-0.0693125	-0.953522	0.554825	-0.631979
		0.0356692	0.153333	0.0892024	-0.106674	0.0718439	-0.020068	-0.21423	-0.529277	-0.441952			1.51691	-0.695444	0.455348	0.0754183	0.364892	-0.120007	-1.27388	0.514955	-0.428598
		-0.00155553	0.0903307	0.242136	-0.0146394	0.0862271	-0.0458949	-0.220044	-0.435271	-0.436986			1.60432	-0.923917	0.427852	0.0619684	0.141058	0.185437	-1.69919	0.464891	-0.211897
		0.0224063	0.024631	0.384286	0.0689689	0.118973	-0.114236	-0.160829	-0.325229	-0.436328			1.00321	-1.24219	0.462614	0.0633577	0.144658	0.371239	-1.29278	0.376023	-0.00556803
		0.0470947	-0.0434948	0.513192	0.143416	0.169817	-0.170809	-0.125297	-0.226886	-0.439878			0.259461	-1.6447	0.55723	0.0786415	0.14339	0.13499	-0.229067	0.286681	0.190957
		0.0761233	-0.0209801	0.394332	0.159623	0.198335	-0.169147	-0.146521	-0.186091	-0.412955			-0.529501	-0.872058	0.862786	-0.0135367	0.137009	-0.123169	1.00512	0.220738	0.342408
		0.0942758	0.00239342	0.30455	0.147269	0.156643	-0.0521699	-0.19862	-0.233107	-0.26843			-1.24494	0.233619	0.946973	-0.11275	0.157543	-0.194911	2.27528	0.204701	0.347125
		0.108904	0.0428425	0.238259	0.110177	0.0833322	0.141133	0.0870927	-0.269277	-0.147019			-1.1391	1.23386	1.06281	-0.213736	0.253196	-0.114851	1.47616	0.216783	0.345016
		0.116838	0.0718786	0.193195	0.0374033	0.0121889	0.252351	0.322661	-0.295546	-0.0465079			-1.01208	1.67722	1.20754	-0.0981774	0.32749	-0.0295153	0.75446	0.2542	0.336495
		0.118241	0.0683566	0.199245	-0.0302116	-0.0470825	0.0758907	0.513761	-0.312844	0.035318			-0.914311	1.00001	0.774211	0.0193098	0.281684	-0.0345055	0.102405	0.314084	0.322001
		0.113844	0.0644544	0.197194	-0.0890417	-0.111719	-0.108811	0.502122	-0.322177	0.10071			-0.845158	0.392116	0.356069	0.111847	0.12985	-0.0373655	-0.293977	0.393497	0.301942
		0.139925	0.0603003	0.185516	-0.0789166	-0.18234	-0.0179636	0.356427	-0.318329	0.141253			-0.543125	-0.154995	-0.0149275	-0.0256716	-0.036116	0.029351	-0.38491	0.489395	0.289813
		0.182866	0.148589	0.165637	-0.0676572	-0.205221	0.0625258	0.278101	-0.256891	0.0444841			-0.271323	-0.350104	-0.34614	-0.167189	-0.200531	0.0942967	-0.385295	0.586165	0.430287
		0.237905	0.287779	0.104441	-0.071703	-0.152396	0.0745295	0.256459	-0.199382	-0.0473187			-0.0487082	-0.360689	-0.517346	-0.260218	-0.345226	0.107783	-0.311287	0.673817	0.554823
		0.302563	0.441558	0.0465853	-0.149919	-0.082732	0.116426	0.177824	-0.145123	-0.134774			0.130232	-0.312711	-0.718741	-0.133828	-0.539694	0.114969	-0.451714	0.752998	0.66624
		0.344821	0.53476	-0.00595214	-0.230627	-0.00610076	0.0806831	0.07456	-0.0934507	-0.218464			0.233602	-0.283018	-0.95528	-0.0304121	-0.775509	0.0831513	-0.694785	0.824356	0.767358
		0.382952	0.36237	-0.054355	-0.284686	-0.0255074	-0.0824086	-0.0463008	-0.0436438	-0.298983			0.312503	-0.511429	-1.21917	0.0194439	-0.831786	-0.000465696	-1.01278	0.888544	0.861004
		0.418532	0.176143	-0.092622	-0.274665	-0.0493549	-0.155824	-0.167612	0.0047717	-0.373711			0.371946	-0.80487	-1.34924	-0.0178341	-0.874941	-0.0724932	-1.20665	0.941274	0.947262
		0.451406	-0.0194136	-0.131206	-0.26724	-0.0763068	0.0257217	-0.280655	0.0411457	-0.254461			0.413981	-1.14393	-1.46284	-0.0520202	-0.922866	-0.103577	-1.19951	0.706773	0.869194
		0.304626	-0.064548	-0.170285	-0.24871	-0.0418727	0.18589	-0.396317	0.0800458	-0.134171			0.993901	-1.22483	-1.57133	-0.0762424	-0.862134	-0.127001	-1.1808	0.466469	0.797767
		0.149875	-0.0518809	-0.209623	-0.213981	0.021839	0.0777093	-0.512745	0.119997	-0.0131112			1.5844	-1.20207	-1.67952	-0.0876619	-0.741583	-0.0706252	-1.16057	0.221703	0.730371
		-0.00680164	-0.0398375	-0.116798	-0.179388	0.0851236	-0.0343775	-0.44158	0.15949	0.108469			2.1438	-1.18298	-1.31153	-0.0967703	-0.622244	-0.0129426	-0.990511	-0.0262155	0.664459
		-0.159202	-0.0649275	-0.0262657	-0.116249	0.106886	-0.0390794	-0.369844	0.197034	0.230296			2.61439	-1.1309	-0.946067	-0.0774864	-0.42109	-0.0606575	-0.824849	-0.275969	0.59745
		-0.130765	-0.184471	0.0597148	-0.0291596	0.0400186	-0.0319724	-0.298046	0.231152	0.35211			1.84494	-0.95786	-0.581144	-0.0371208	-0.0895635	-0.122884	-0.659447	-0.526237	0.526812
		-0.104021	-0.304645	0.133112	0.0621731	-0.0277642	-0.0152498	-0.256389	0.230945	0.243538			1.06749	-0.783525	-0.233905	0.00181053	0.217872	-0.102336	-0.28732	-0.432929	0.384533
		-0.0807338	-0.425866	0.081994	0.127907	-0.0973146	0.00628576	-0.241601	0.230304	0.133024			0.306377	-0.603444	-0.271291	-0.0577368	0.475483	-0.040007	0.286471	-0.330956	0.242838
		-0.0613581	-0.399425	0.031608	0.175591	0.00159618	0.00899619	-0.22692	0.230159	0.024479			-0.33746	-0.121359	-0.295952	-0.166496	0.472509	0.00548033	0.893639	-0.223174	0.104515
		-0.0460279	-0.339092	-0.0170574	0.214938	0.125477	-0.0134275	-0.213487	0.231147	-0.0816491			0.20465	0.474766	-0.304038	-0.285912	0.40031	0.0316357	1.53212	-0.107772	-0.0293451
		-0.0202164	-0.286471	-0.0619189	0.249456	0.26797	-0.0244214	-0.22522	0.233495	-0.185626			0.592586	1.1149	-0.298225	-0.247445	0.241173	0.073969	1.91157	0.0191022	-0.156936
		0.0127589	-0.238913	-0.0871977	0.297212	0.324329	0.0263497	-0.236925	0.238482	-0.285652			0.815828	1.68956	-0.331414	-0.168142	0.0617746	0.147944	2.29675	0.155138	-0.278609
		0.057966	-0.204423	-0.108181	0.361583	0.295893	0.0952362	-0.248625	0.158585	-0.290481			0.763215	1.98446	-0.352746	-0.0836537	-0.11282	0.227915	2.69059	0.12117	-0.193032
		0.115827	-0.215233	-0.123969	0.28093	0.265947	0.013922	-0.199323	0.0720385	-0.292417			-0.215493	2.28706	-0.361012	-0.0839599	-0.288218	0.170137	2.37623	0.0847016	-0.100428
		0.173286	-0.276305	-0.134283	0.168244	0.236276	-0.0854739	-0.0894891	-0.0112906	-0.300028			-1.03376	2.59763	-0.318386	-0.07076	-0.426909	0.0787879	1.43215	0.0681244	-0.0185957
		0.229298	-0.281094	-0.14971	0.0351578	0.211059	-0.0764769	0.0277458	-0.0908833	-0.313972			-1.66253	2.04441	0.353427	-0.0411909	-0.557635	0.0590713	0.512908	0.0728997	0.0508489
		0.273511	-0.19653	-0.165095	0.00264811	0.165092	-0.0308281	0.153017	-0.166228	-0.334641			-2.05709	1.11113	1.07778	0.0644864	-0.732311	0.0450477	-0.381594	0.100645	0.106338
		0.194409	-0.0397262	-0.180535	-0.0148779	0.0824385	-0.0199277	0.365946	-0.237032	-0.363151			-2.06331	0.0377202	1.85781	0.166264	-0.674043	0.0207984	-0.572739	0.1537	0.146594
		0.100172	0.131749	-0.182499	-0.0168849	0.011143	-0.0574506	0.53763	-0.186273	-0.377722			-1.982	-0.790481	2.31011	0.261387	-0.742403	0.00677319	-0.775493	0.225741	0.0631526
		-0.000315798	0.481192	-0.0410073	-0.0270445	-0.0495572	-0.0959648	0.667945	-0.06821	-0.392524			-1.90931	-1.00475	1.5965	0.276343	-0.795904	0.0166639	-0.985607	0.298176	-0.0593335
		-0.0937329	0.736096	0.0994999	-0.0426034	-0.104208	-0.0888115	0.598524	0.071846	-0.412642			-1.87087	-1.21618	0.966897	0.250614	-0.828984	0.112203	-1.15047	0.331577	-0.193247
		-0.0836105	0.890978	0.236529	-0.0617966	-0.145518	-0.0705841	0.275499	0.232322	-0.438867			-1.43809	-1.42319	0.442151	0.177922	-0.38193	0.297773	-1.06638	0.245834	-0.339353
		-0.0617895	0.756051	0.369811	-0.0146048	-0.139556	0.0404113	0.00901082	0.37997	-0.430754			-1.14975	-1.41673	0.0303159	0.0223667	0.0713893	0.270092	-0.747955	0.161677	-0.450315
		-0.029247	0.460696	0.296242	0.0538205	-0.129732	0.177575	-0.196903	0.513946	-0.360498			-1.0257	-0.985501	-0.297726	-0.0845244	0.323785	0.159041	-0.179558	0.0790604	-0.484303
		0.015088	0.291505	0.184327	0.144851	-0.115644	0.19912	-0.162591	0.596985	-0.265971			-1.07385	-0.301465	-0.551178	-0.139557	0.400169	0.0295513	0.809047	-0.0175101	-0.460328
		-0.0241758	0.254641	0.07732	0.129556	-0.0835039	0.142358	0.0109954	0.525714	-0.157605			-1.32581	0.647001	-0.719285	-0.0852845	0.48052	-0.0761135	2.10735	-0.154939	-0.402072
		-0.089736	0.246106	-0.0247919	0.0947257	-0.0297681	0.103471	0.240495	0.446554	-0.0506393			-1.38836	1.81606	-0.799357	-0.0181983	0.541209	-0.0682635	3.64552	-0.266354	-0.349309
		-0.163139	0.147373	-0.0704887	0.0749817	0.0165411	0.0671063	0.463185	0.359089	0.0546409			-1.20682	2.09305	-0.750921	0.0417401	0.594103	0.249215	4.80105	-0.350508	-0.302557
		-0.244311	0.0662791	-0.0773001	0.00307938	0.0310561	-0.0425144	0.395951	0.263848	0.157898			-0.763065	2.10952	-0.628558	0.0527621	0.504476	0.44682	2.75767	-0.408852	-0.262757
		-0.288288	0.00276783	-0.0949418	-0.0684411	-0.0151855	-0.105787	0.27922	0.158842	0.259017			0.0160348	1.85426	-0.622873	0.0674186	0.324072	0.28188	1.04204	-0.435562	-0.229532
		-0.304725	-0.0568999	-0.120024	-0.126816	-0.0433412	-0.0879699	0.132524	0.0445084	0.357184			0.467482	0.694342	-0.553527	0.0949332	0.082271	0.125086	-0.0416658	-0.431863	-0.202704
		-0.316541	-0.11781	-0.148354	-0.199292	-0.0406136	-0.035026	-0.0450336	-0.040242	0.441417			0.66975	-0.160543	-0.376737	0.178007	-0.210179	0.0387584	-0.4696	-0.408479	-0.172955
		-0.322838	-0.177555	-0.173635	-0.197636	-0.00593301	-0.0587513	-0.16073	-0.0649835	0.514971			0.646277	-0.40673	-0.346679	0.17499	-0.483277	-0.0310232	-0.548796	-0.397788	-0.162509
		-0.304549	-0.235989	-0.206938	-0.203539	-0.00209428	-0.0698668	-0.243641	-0.117334	0.577373			0.306878	-0.0266005	-0.245766	0.122487	-0.801932	-0.0150714	-0.781468	-0.389583	-0.173092
		-0.159678	-0.187983	-0.247771	-0.167037	-0.0119317	-0.0528897	-0.289376	-0.213338	0.628031			-0.442483	-0.0670757	-0.0722264	-0.00137971	-1.05173	0.100123	-1.16012	-0.394735	-0.203859
		0.0163483	-0.0681145	-0.296655	-0.034047	-0.0140566	-0.0910205	-0.237677	-0.307684	0.666496			-0.828408	-0.302585	0.175599	-0.159452	-0.905739	0.0836739	-1.30585	-0.399868	-0.256366
		0.2244	0.0989556	-0.320469	0.092795	-0.00465319	-0.167608	-0.160132	-0.39086	0.690945			-0.839883	-0.393219	0.347179	-0.281563	-0.663909	-0.128832	-0.992456	-0.398491	-0.331011
		0.464998	0.313881	-0.280596	0.156865	0.0728062	-0.146744	-0.104617	-0.461712	0.60374			-0.46009	-0.336733	0.108096	-0.297173	-0.546535	-0.101848	-0.883595	-0.393144	-0.364565
		0.412153	0.439924	-0.2363	0.0582661	0.134898	-0.151356	-0.0742357	-0.52143	0.491952			-0.287218	-0.231819	-0.0244318	-0.146763	-0.560174	-0.0201904	-1.01096	-0.380034	-0.33084
		0.206572	0.320608	-0.195738	0.0446004	0.181016	-0.16247	-0.0689952	-0.475915	0.388754			-0.0538371	-0.375843	0.0161403	-0.0030232	-0.492996	0.0498076	-1.38082	-0.350312	-0.300705
		0.0193462	0.0416681	-0.158603	0.135219	0.21552	-0.156951	-0.142716	-0.407014	0.294294			0.300833	-0.776901	0.231582	0.120996	-0.0942051	0.0957056	-1.61616	-0.350789	-0.273479
		-0.149156	-0.194541	-0.123714	0.290114	0.194106	-0.118251	-0.212204	-0.336201	0.208784			0.779463	-1.11758	0.297193	0.179834	0.202766	0.0438763	-1.39849	-0.388531	-0.249269
		-0.298854	-0.362216	-0.0872852	0.190336	0.117504	-0.0410467	-0.288692	-0.262635	0.132555			1.38981	-1.36526	0.186986	0.121385	0.338308	0.102506	-1.10061	-0.466171	-0.2292
		-0.129263	-0.324212	-0.0517333	0.0709943	-0.00772286	0.0719705	-0.373149	-0.187324	0.0656472			1.06773	-1.14116	-0.00864231	0.0978338	0.186451	0.0266751	-0.723582	-0.580128	-0.211976
		0.14486	-0.256807	-0.00484552	-0.0190019	-0.181881	0.145016	-0.395528	-0.0450078	0.00817724			0.505744	-0.789217	-0.196339	0.114255	-0.0436278	-0.0766093	-0.320238	-0.597316	-0.197376
		0.309785	-0.219731	0.0676527	-0.0299414	-0.241554	0.117762	-0.042513	0.0751855	-0.076584			-0.126572	-0.347098	-0.187905	0.159792	-0.079423	-0.0985456	-0.189155	-0.607192	-0.227979
		0.379666	-0.215702	0.140588	0.0250036	-0.104177	0.0799945	0.353885	0.173318	-0.181605			-0.608395	0.138951	-0.00411536	0.145105	0.375519	-0.183677	-0.130443	-0.609831	-0.249421
		0.353754	-0.219399	0.189491	0.0425293	-0.0280984	0.0753885	0.560414	0.236506	-0.265844			-0.938685	0.631786	0.191292	0.0584539	0.86992	-0.297398	-0.120961	-0.591325	-0.316144
		0.16093	-0.212053	0.247859	-0.0162093	-0.0134144	0.149492	0.566109	0.257882	-0.326089			-0.843607	0.678989	0.36513	-0.0540073	1.15268	-0.28281	-0.178666	-0.554146	-0.381935
		-0.0372832	-0.184231	0.271357	-0.0876245	-0.0602765	0.192312	0.317318	0.271509	-0.362093			-0.232733	0.635896	0.518691	-0.148241	1.56424	-0.295269	-0.269404	-0.540511	-0.447261
		-0.0880406	-0.0934894	0.304982	-0.061301	-0.105071	0.202363	-0.0430417	0.277206	-0.373774			0.371016	0.0207705	0.697447	-0.117273	1.73763	-0.327733	-0.382146	-0.549391	-0.511698
		-0.0726356	0.0179499	0.385216	0.00611701	-0.10501	0.210252	-0.12831	0.274476	-0.361174			0.988908	-0.634208	0.911361	-0.0340679	1.62108	-0.293496	-0.527899	-0.578768	-0.574262
		-0.0440329	0.126983	0.458453	0.073169	-0.0930874	0.181037	-0.096387	0.202724	-0.324221			1.814	-1.05176	0.922655	0.0143508	1.26864	-0.044109	-0.316605	-0.507048	-0.635202
		-0.00233833	0.160575	0.504189	0.113851	-0.0695061	0.107012	0.00674212	0.101367	-0.222635			2.84651	-1.12327	0.800145	0.0298334	1.05002	0.16569	0.279036	-0.331836	-0.481155
		0.00123073	0.0769975	0.483825	-0.00236405	-0.0347964	0.0130399	0.1778	-0.0013323	-0.115809			2.86899	-0.63806	0.533181	0.0460802	1.12645	0.07803	1.24715	-0.0957741	-0.244454
		0.0279168	-0.0712174	0.367348	-0.117478	-0.0294962	-0.0447904	0.0985066	-0.105356	-0.0241426			2.70122	0.461377	0.207801	0.0654034	0.98289	-0.248984	1.38152	0.199922	0.0869271
		0.0662474	-0.163671	0.258405	-0.203612	-0.0812926	-0.048736	-0.0383388	-0.210661	0.0588789			2.19329	0.955504	0.120873	0.0802265	1.12152	-0.271898	0.784374	0.553832	0.4009
		0.0872059	-0.20144	0.156889	-0.250232	-0.17037	-0.057924	-0.0360616	-0.317214	0.139003			1.97862	0.856728	0.268757	0.0881145	1.14935	-0.0188718	0.231422	0.964481	0.675257
		0.0910203	-0.185862	0.0660863	-0.167754	-0.296352	-0.0753338	0.103036	-0.39043	0.216346			2.05491	0.178099	0.600592	0.0927978	1.00721	0.31733	-0.279053	1.23531	0.909646
		0.0780127	-0.254983	0.0284392	-0.0682958	-0.277565	-0.101089	0.363477	-0.399264	0.2908			2.4156	-0.327756	0.705853	0.0925809	0.624288	0.0162988	-0.727052	1.42647	1.10515
		0.0609961	-0.336345	-0.0178524	0.0306497	-0.213132	-0.11504	0.399542	-0.186178	0.36232			2.14738	-0.328763	0.735163	0.0604178	0.409116	-0.292008	-0.848851	1.29677	1.26243
		0.0525955	-0.410887	-0.0937135	0.110015	-0.0896881	-0.085097	0.264899	0.00555284	0.430928			1.63426	-0.367397	0.723866	0.0380145	0.357937	-0.504755	-0.86567	1.13353	1.3821
		0.0492854	-0.478889	-0.198236	0.172556	0.0549009	0.0544396	0.163482	0.176876	0.430859			1.28775	-0.442465	0.673589	0.0733428	0.508914	-0.500285	-0.90897	0.937404	1.24662
		0.050989	-0.43957	-0.330611	0.226573	0.0443639	0.16181	0.0998773	0.328478	0.346176			1.10452	-0.224508	0.585784	0.158332	0.362702	-0.443885	-0.983668	0.709676	0.903013
		0.0566959	-0.382056	-0.318907	0.173396	0.0330637	0.108828	0.0166882	0.461123	0.250625			1.05894	0.140781	0.151846	0.217075	0.299152	-0.41071	-0.676336	0.451693	0.612159
		0.0443121	-0.341187	-0.30381	0.0498806	0.0210576	-0.0191103	-0.0821716	0.575562	0.14453			0.919114	0.556803	-0.257539	0.190785	0.41238	-0.37168	-0.494736	0.164844	0.372905
		0.025452	-0.31629	-0.304618	-0.0530304	0.0052517	-0.122806	-0.196118	0.646989	0.0282318			1.2085	1.02191	-0.576213	0.138061	0.33969	-0.350031	-0.43403	-0.128053	0.183951
		-0.000404156	-0.350038	-0.298533	-0.131825	-0.0161282	-0.0165863	-0.308055	0.489605	-0.0978812			1.84292	0.700804	-0.812283	0.0606743	0.0210698	-0.284336	-0.47399	-0.229667	0.0438897
		-0.0421559	-0.336322	-0.266202	-0.186758	-0.0234989	0.0859797	-0.272919	0.328599	-0.233391			1.96798	0.284993	-0.8766	-0.00826533	-0.288758	-0.269105	-0.158782	-0.295649	-0.0489356
		-0.127336	-0.256622	-0.214079	-0.255836	-0.0356429	0.0670503	-0.20611	0.164246	-0.244547			1.68372	0.0232653	-0.754942	-0.0523327	-0.590029	-0.364041	0.164738	-0.327463	-0.0775458
		-0.198098	-0.114405	-0.180137	-0.323438	-0.0685088	0.0151795	-0.113112	-0.00333604	-0.234814			1.28476	-0.0919001	-0.623987	-0.0752667	0.291027	-0.48788	0.336461	-0.326546	-0.0613809
		-0.236356	0.0425249	-0.163432	-0.178844	-0.0922393	-0.0576997	-0.0109376	-0.173916	-0.237867			0.94969	0.134368	-0.48391	-0.0736354	0.986618	-0.541537	0.35116	-0.294532	-0.0072781
		-0.243822	0.160708	-0.15485	-0.00307923	-0.088758	-0.132668	0.0527067	-0.34025	-0.252953			0.677327	0.313285	-0.373089	-0.0901141	1.5045	-0.38025	0.314592	-0.228165	0.082991
		-0.204619	0.242217	-0.105367	0.201995	-0.0599468	-0.146852	0.0960872	-0.416011	-0.279203			0.213077	0.426122	-0.443112	-0.123607	1.38493	-0.152788	0.311999	-0.131707	0.207397
		-0.150774	0.342353	-0.0450524	0.149694	-0.022843	-0.0744336	0.120443	-0.392822	-0.315779			-0.429885	0.405078	-0.511009	-0.13343	1.11253	-0.22927	0.341759	-0.0593888	0.363932
		-0.104264	0.753732	0.0255565	0.0751487	-0.00318145	-0.0355211	0.203929	-0.366644	-0.325332			-1.05573	-0.056553	-0.576611	-0.124002	1.20049	-0.354777	0.211611	-0.00492062	0.342003
		-0.0645927	1.22478	0.107256	-0.011388	-0.000236119	0.01078	0.225923	-0.337729	-0.271991			-1.6647	-0.552808	-0.638595	-0.0974382	1.41362	0.269307	0.0339036	0.033161	0.137273
		-0.0197348	1.75041	0.307697	-0.0210044	-0.00810609	0.0597958	0.132782	-0.306389	-0.221688			-2.04532	-1.08019	-0.589488	-0.189767	0.708476	1.06996	-0.0817344	0.0563711	-0.0158266
		0.0390903	1.63949	0.495172	-0.0545574	-0.0114609	0.0485535	-0.037965	-0.272899	-0.174298			-2.21384	-1.21774	-0.552113	-0.321732	0.0347088	0.951256	-0.143895	0.0662224	-0.121157
		0.0948666	0.97055	0.672184	-0.113156	-0.0119901	-0.0306011	-0.123695	-0.237539	-0.129709			-2.39985	-1.00547	-0.506963	-0.4849	-0.636098	-0.0728271	-0.151949	0.0642626	-0.182675
		0.148095	0.376069	0.840125	-0.0914641	-0.0148455	-0.0896548	-0.210861	-0.174263	-0.0877833			-2.57717	-0.822185	-0.454206	-0.332762	-0.698434	-0.759674	-0.0148376	0.0260637	-0.20449
		0.202456	-0.15148	0.731989	-0.0711557	-0.0617518	-0.0283568	-0.299443	-0.0987203	-0.0580215			-2.49782	-0.664148	-0.125614	-0.179299	-0.625674	-0.303151	0.251393	0.0042559	-0.159802
		0.252809	-0.223939	0.618618	-0.0589712	-0.110241	0.0460909	-0.318864	-0.0176152	-0.029552			-2.25093	-0.414063	0.211733	-0.0397754	-0.532997	0.122611	0.46604	0.00595896	-0.114008
		0.296034	-0.189397	0.516255	-0.0892625	-0.154978	0.0648353	-0.258922	0.0680241	0.00638452			-2.03991	-0.158229	0.542685	0.0205698	-0.374386	-0.10097	0.430751	0.0281865	-0.102906
		0.333313	-0.155189	0.423797	-0.115067	-0.137973	0.0829062	-0.196651	0.157229	0.0484233			-1.85623	0.078006	0.869235	0.0836009	-0.22363	-0.236858	0.27918	0.0681161	-0.121583
		0.252707	-0.141416	0.275917	-0.124358	-0.0641733	0.0594642	-0.132419	0.249031	0.0951907			-1.42966	0.338169	0.557623	0.13081	-0.116131	0.211812	0.0282693	0.122847	-0.165
		0.117065	-0.219987	0.127094	-0.0740185	-0.00668065	0.0245591	-0.177037	0.296928	0.145288			-0.872699	0.758397	0.208149	0.094064	-0.172055	0.700163	0.226866	0.147562	-0.228077
		-0.0160149	-0.29544	-0.0178367	-0.0230281	0.0369404	-0.0207718	-0.223935	0.264924	0.142338			-0.310926	1.15866	-0.130919	0.0525448	-0.411221	0.765104	0.461046	0.0967499	-0.21433
		-0.14673	-0.368243	-0.159263	0.0548409	0.0677942	-0.0815538	-0.269434	0.226989	0.108451			0.263321	1.54754	-0.460176	0.0373152	-0.599841	0.639029	0.707472	0.0344013	-0.160172
		-0.157573	-0.357746	-0.129038	0.190388	0.106368	-0.10872	-0.210658	0.184074	0.0636588			-0.383966	1.67851	-0.602387	0.0889216	-0.771798	0.439952	0.736485	-0.0362416	-0.0954926
		-0.141254	-0.286663	-0.0889515	0.321737	0.150087	-0.0627645	-0.0399977	0.137091	0.0111795			-1.24055	1.64105	-0.724965	0.13877	-1.03649	-0.185803	0.507228	-0.111961	-0.0216722
		-0.123163	-0.213835	-0.0468593	0.352399	0.198593	-0.00986082	0.128039	0.086993	-0.0457457			-2.04814	1.6232	-0.838434	0.170183	-1.29333	-0.770057	0.26906	-0.189462	0.059834
		-0.178429	-0.213989	-0.399977	-0.0769864	0.0808241	0.251031	-0.0742591	-0.491486	0.271844			-1.91935	-0.399904	0.348264	0.0301863	0.591698	0.0824534	-0.291218	0.937044	1.02316
		-0.16455	-0.223023	-0.411244	-0.0534485	0.0391745	0.44304	0.129	-0.409685	0.25789			-1.2567	-0.651953	0.398225	-0.0119504	0.401838	0.0807583	-0.347358	0.860567	0.931607
		-0.149	-0.232057	-0.422169	-0.0540739	0.00852681	0.349405	0.334508	-0.327334	0.242434			-0.578926	-0.89983	0.466446	-0.00983272	0.226256	0.254138	-0.405363	0.783954	0.842549
		-0.129825	-0.240839	-0.432582	-0.069945	0.00361203	0.210257	0.542579	-0.244029	0.226453			0.119629	-1.15005	0.557911	0.0225022	0.0575701	0.514188	-0.463813	0.70735	0.756944
		-0.113576	-0.205844	-0.441254	-0.0805322	-0.00126801	0.131405	0.527465	-0.159408	0.210923			0.683875	-0.959741	0.657397	0.0505753	-0.00496945	0.522078	-0.262223	0.630912	0.675756
		-0.135407	-0.112636	-0.42727	-0.0665698	-0.00582309	0.0917397	0.303783	-0.0730555	0.196833			0.528117	-0.128443	0.338273	0.0670167	-0.0468569	0.309192	0.200346	0.554802	0.599941
		-0.160506	-0.0238702	-0.412938	-0.0498449	-0.0979963	0.0559212	0.0716937	0.0154035	0.14875			0.40145	0.731695	-0.00787035	0.0841645	-0.0976862	-0.0943557	0.707976	0.47919	0.512321
		-0.190142	0.0595659	-0.397735	-0.0420169	-0.197185	0.00415374	-0.159375	0.0318848	-0.00351792			0.308295	1.62739	-0.394311	0.107256	-0.256998	-0.560611	1.23084	0.433185	0.373764
		-0.216796	0.0210629	-0.376589	-0.0293362	-0.297997	-0.0536636	-0.0876215	0.00373141	-0.156613			0.178681	1.24633	-0.76951	0.0108607	-0.498379	-0.751351	0.711971	0.408336	0.231986
		-0.227122	-0.042693	-0.276719	-0.0141553	-0.313277	-0.0748441	-0.0169762	-0.0247837	-0.310617			-0.0731763	0.566975	-0.335318	-0.117873	-0.77094	-0.363123	0.143908	0.388011	0.085653
		-0.236876	-0.105946	-0.165126	0.00126359	-0.249789	-0.090473	0.0525903	-0.0538907	-0.46558			-0.310773	-0.136999	0.137452	-0.253233	-0.94492	-0.0181138	-0.483976	0.372907	-0.066495
		-0.246102	-0.1464	-0.040275	-0.054335	-0.177835	-0.0737316	-0.00768215	-0.0841464	-0.621557			-0.536275	-0.685547	0.654548	-0.206547	-0.942089	-0.287006	-0.743824	0.364049	-0.225929
		-0.214034	-0.0954556	0.0881012	-0.108631	-0.101682	-0.053742	-0.180969	-0.115788	-0.69475			-0.700042	-0.519322	1.17321	-0.151577	-0.965536	-0.530482	-0.622142	0.361978	-0.320551
		-0.132387	-0.0355782	0.0348985	-0.154742	-0.0662376	-0.130084	-0.348269	-0.152419	-0.657674			-0.849676	-0.340654	0.934613	-0.103762	-0.899117	-0.574339	-0.497775	0.345684	-0.329501
		-0.0523723	0.0343528	-0.032641	0.0160084	-0.0397356	-0.219025	-0.508816	-0.205712	-0.616287			-1.07974	-0.148622	0.650654	-0.120038	0.0134764	-0.619935	-0.370381	0.24152	-0.347704
		0.0130415	0.0657179	-0.116284	0.189005	-0.0163596	-0.167233	-0.411765	-0.260269	-0.570079			-1.32063	-0.0343475	0.315572	-0.11877	0.806434	-0.555887	-0.285434	0.133873	-0.376119
		0.0104788	0.0540649	-0.175214	0.35367	0.0131489	0.0277167	-0.32569	-0.316254	-0.518547			-1.18716	0.0346188	-0.000894667	-0.0936521	1.42597	-0.246633	-0.202631	0.0222314	-0.415647
		-0.0327459	0.0394293	-0.187525	0.257769	0.0337301	0.154112	-0.263519	-0.373858	-0.461244			-0.597699	0.044554	0.196077	0.0401186	1.12706	0.0901447	-0.138414	-0.0938823	-0.467193
		-0.0629891	0.0215789	-0.223619	0.150382	0.0439576	-0.0651942	-0.225069	-0.433243	-0.38014			0.111578	-0.0104609	0.370095	0.148736	0.64455	0.0518889	-0.10384	-0.214944	-0.421378
		-0.0792401	0.00902676	-0.286046	0.0361319	0.045029	-0.335589	-0.178272	-0.494575	-0.271783			0.948028	-0.152614	0.512075	0.22649	0.134853	-0.0718925	-0.114326	-0.34143	-0.360796
		-0.0859091	0.00263386	-0.376807	0.0834836	0.0627605	-0.324032	-0.11106	-0.473265	-0.148216			1.46289	-0.339203	0.619358	0.20374	-0.293348	-0.210653	-0.159886	-0.37689	-0.350887
		-0.0927006	0.00193706	-0.331597	0.157496	0.0949597	-0.27842	-0.0222117	-0.40284	-0.00852804			1.42211	-0.56758	0.526922	0.21759	-0.592212	-0.30697	-0.243697	-0.347622	-0.39464
		-0.0963465	0.00660271	-0.22503	0.259914	0.142469	-0.230362	0.00231082	-0.328906	0.148007			1.32629	-0.809974	0.375489	0.270326	-0.878	-0.322204	-0.0767216	-0.300771	-0.495801
		-0.0967069	-0.00426482	-0.0843207	0.202266	0.194039	-0.208365	-0.0218986	-0.251316	0.322098			1.17045	-0.700584	0.198366	0.193285	-1.13409	-0.342433	0.240979	-0.236701	-0.657605
		-0.0995512	-0.0368486	0.0924713	0.108434	0.237086	-0.247232	-0.0594535	-0.170077	0.472712			0.856153	-0.627304	-0.00599072	0.09463	-0.732424	-0.391524	0.58143	-0.154925	-0.834093
		-0.117121	-0.0922505	0.182364	0.000782271	0.255394	-0.286262	-0.104449	-0.0849482	0.468023			0.188599	-0.592036	-0.0776436	-0.00636419	-0.457234	-0.383029	0.861367	-0.0547134	-0.844718
		-0.118366	-0.140564	0.15771	-0.0751691	0.276379	-0.196201	-0.0275609	0.00450067	0.464948			-0.602421	-0.435027	0.0368208	0.00398883	-0.314063	-0.420997	0.908694	0.0651885	-0.85779
		-0.122628	-0.111089	0.0754174	-0.0975785	0.211398	0.132273	0.117172	0.0279821	0.463423			-1.23773	-0.00588518	0.346669	0.0539142	-0.275723	-0.426046	0.944058	0.0505209	-0.873382
		-0.131981	-0.0898086	-0.0148286	-0.0677951	0.119757	0.415771	0.322197	0.0336175	0.463337			-1.70034	0.238808	0.755093	0.125805	-0.312163	-0.444108	0.977219	0.0066678	-0.891513
		0.00966061	-0.0770791	-0.0609427	-0.0288308	0.0209423	0.485988	0.589652	0.0283815	0.464616			-1.47655	0.291077	1.11958	0.117152	-0.457285	-0.472742	1.00837	-0.050647	-0.91225
		0.192767	-0.0747478	0.0872585	-0.0382813	-0.0852643	0.269709	0.595042	0.011845	0.467176			-1.26106	0.192176	0.854321	-0.0343286	-0.673851	-0.436913	0.591978	-0.122076	-0.935623
		0.410634	-0.0826178	0.1701	0.00226815	-0.0758435	0.321483	0.54999	-0.0164705	0.359821			-1.08921	0.220097	0.491946	-0.184661	-0.436583	-0.29806	0.245051	-0.208247	-0.894551
		0.66391	-0.0939189	0.185169	0.0711507	-0.0560654	0.419074	0.447535	-0.0569279	0.17378			-0.960598	0.333713	0.0299166	-0.278658	-0.104256	-0.289378	-0.0150748	-0.308593	-0.790798
		0.741822	-0.108775	0.130802	0.117047	-0.0787242	0.377158	0.215162	-0.110044	0.0202249			-0.897987	0.53567	-0.534705	-0.248452	0.234385	-0.125325	0.136894	-0.423882	-0.683196
		0.505241	-0.0978608	0.177334	0.172289	-0.134582	0.211943	0.128159	-0.163054	-0.100356			-0.958782	0.787839	-0.736059	-0.198713	0.578869	0.183528	0.259803	-0.482049	-0.571849
		0.293438	-0.0393779	0.448111	0.190892	-0.0863843	0.0497465	0.0856012	-0.208444	-0.187934			-1.12509	0.59615	-0.426531	-0.0869412	0.673578	0.234374	0.1966	-0.541843	-0.456769
		0.106572	0.00402582	0.646828	0.107344	0.0277472	-0.144406	0.081532	-0.210689	-0.241642			-1.39545	0.357279	-0.249028	-0.0411619	0.683581	0.408251	-0.055415	-0.566516	-0.337773
		-0.0550005	0.0320073	0.761756	0.0941287	0.209024	-0.302376	0.11665	-0.216629	-0.261096			-1.77123	0.0700293	-0.238798	-0.0472097	0.591992	0.646151	-0.499744	-0.590888	-0.214882
		-0.119491	0.0442386	0.791608	0.163888	0.371149	-0.44232	0.132231	-0.226359	-0.253964			-2.03523	-0.266736	-0.398612	-0.097853	0.418875	0.656951	-0.566096	-0.615002	-0.0779669
		-0.199529	0.0429971	0.666195	0.243841	0.215069	-0.45697	0.106987	-0.239946	-0.266432			-2.1067	-0.253783	-0.489578	-0.158185	0.240128	0.394739	-0.232493	-0.63888	0.0631927
		-0.247483	0.0472744	0.604964	0.055411	0.0799512	0.015818	0.0669449	-0.257481	-0.295927			-1.73691	-0.0186703	-0.560478	-0.0851703	0.0558397	0.288292	-0.0104737	-0.662545	0.160519
		-0.282195	0.0648995	0.680632	-0.10018	0.0111408	-0.0170428	0.0120689	-0.249166	-0.338295			-1.24226	0.270296	-0.563121	-0.0127422	-0.0455963	0.346201	0.0957728	-0.649322	0.146936
		-0.303786	0.106785	0.757731	-0.187992	0.00918966	-0.284885	-0.043236	-0.178432	-0.357023			-0.622187	0.391867	-0.37186	0.0399986	-0.0260849	0.39512	0.0782691	-0.560836	0.107356
		-0.257047	0.158937	0.796725	-0.156988	0.0307568	-0.206312	-0.0578727	-0.112308	-0.352828			-0.157959	0.37307	-0.344422	0.0558961	0.0149856	0.299481	-0.0223397	-0.483255	0.0423908
		-0.0950099	0.189578	0.732553	-0.0872377	-0.00761311	-0.176938	-0.0661268	-0.0504068	-0.326102			-0.268905	0.270623	-0.440299	0.0449725	0.0279185	-0.0183759	-0.0191436	-0.418222	-0.0474117
		0.086752	0.222218	0.569629	-0.0466919	-0.0645666	-0.192281	-0.0566215	0.00672047	-0.276486			-0.62876	0.0411505	-0.541431	0.0431142	-0.0600027	-0.467034	-0.106317	-0.363507	-0.162343
		0.294676	0.242775	0.424508	-0.0387932	-0.140114	-0.143944	-0.0403856	0.0694684	-0.20439			-1.12659	-0.131598	-0.671858	0.0642851	-0.226517	-0.518898	-0.372277	-0.329881	-0.302314
		0.537587	0.259861	0.335569	-0.0506186	-0.234207	-0.027	-0.0175331	0.138701	-0.197677			-1.6126	-0.242393	-0.600963	0.0823653	-0.403275	-0.00322286	-0.662276	-0.314051	-0.467475
		0.815145	0.254344	0.229367	-0.051307	-0.21751	0.10095	-0.0019781	0.210948	-0.198101			-2.08651	-0.191615	-0.314551	0.148653	-0.416824	0.67073	-0.771013	-0.31181	-0.611799
		0.903462	0.201692	0.0650331	-0.0277384	-0.143783	0.0351863	-0.00317509	0.285523	-0.229737			-2.15976	-0.0682276	0.0605111	0.18869	-0.416689	0.395705	-0.507283	-0.320598	-0.451585
		0.808249	0.114773	0.0109694	0.013973	-0.0826463	-0.0445517	-0.0235171	0.386217	-0.256561			-2.04802	-0.0401903	0.407293	0.0782499	-0.35582	-0.164956	-0.237909	-0.304503	-0.262528
		0.642003	0.00791446	-0.0232601	0.0699428	-0.033929	-0.033964	-0.0631264	0.472634	-0.279904			-1.84651	-0.144066	0.596812	-0.133387	-0.322778	-0.38719	-0.0698871	-0.312355	-0.0432374
		0.442823	-0.0917805	-0.0777209	0.068472	-0.00351577	-0.147876	-0.120639	0.54359	-0.298873			-1.32121	-0.265823	0.521138	-0.165253	-0.426827	-0.487801	-0.00110642	-0.339939	0.204128
		0.211406	-0.169182	-0.0835587	0.0377329	-0.0474874	-0.248955	-0.0712025	0.599151	-0.3135			-0.477652	-0.381285	0.235442	-0.153705	-0.531929	-0.527695	0.0805617	-0.387207	0.47894
		-0.0510471	-0.154672	-0.11267	-0.00772253	-0.0960287	-0.236764	0.0935116	0.628635	-0.324883			0.675782	-0.390101	0.0415553	-0.112029	-0.602789	-0.317573	0.011837	-0.435757	0.782799
		-0.30514	-0.109733	-0.166394	-0.0666263	-0.109931	-0.229833	0.173649	0.587971	-0.331576			1.9361	-0.148507	-0.0555168	-0.0467482	-0.652944	-0.0496703	-0.0571598	-0.386929	1.11171
		-0.312625	-0.0532121	-0.251552	-0.0990351	-0.0898413	-0.252382	0.16992	0.530565	-0.362479			1.95554	0.0847144	-0.0790808	-0.0348976	-0.690249	0.119024	-0.12492	-0.336779	1.1945
		-0.294844	-0.000121139	-0.347467	-0.0860795	-0.0836003	-0.105594	0.0831915	0.455638	-0.252016			1.83479	0.0692615	-0.183127	-0.0161142	-0.715332	0.105333	-0.18555	-0.281256	1.08826
		-0.252463	0.0495772	-0.36716	-0.0760959	-0.113855	0.109733	-0.111116	0.363451	-0.112738			1.57824	-0.190122	-0.297745	0.00985726	-0.263284	-0.114938	-0.366152	-0.220343	0.97201
		-0.186681	0.0849197	-0.345795	-0.0606036	-0.15731	0.312382	-0.118883	0.249847	0.0535494			1.19415	-0.413607	-0.403016	0.0203356	0.60188	-0.451237	-0.395804	-0.13548	0.842984
		-0.116635	0.0543069	-0.283596	-0.0426033	-0.162992	0.365824	-0.154301	0.140912	0.243188			0.825662	0.136378	-0.511631	0.0120502	1.36539	-0.715597	-0.330229	-0.00584434	0.709577
		-0.0363661	0.0241419	-0.18227	-0.0248922	-0.0609415	0.192134	-0.227236	0.0606932	0.456484			0.758812	0.567413	-0.617034	-0.00687479	1.99916	-0.67608	-0.188852	0.132126	0.56812
		0.056361	-0.0055221	-0.111988	-0.0796151	0.0333881	0.238474	-0.222285	0.00938743	0.692298			0.990897	0.882903	-0.573324	-0.0443372	1.94046	-0.416379	0.483842	0.20525	0.419022
		0.154337	-0.0397988	-0.0650227	-0.134339	0.120195	0.319192	-0.262061	-0.023099	0.83585			1.49436	1.04947	-0.481893	-0.049115	1.66332	-0.170766	0.900976	0.229752	0.328285
		0.0936344	-0.0787479	-0.0302305	-0.170444	0.184925	0.251524	-0.343631	-0.040913	0.890554			1.6319	1.0057	-0.345156	-0.0155233	1.26773	0.00268255	1.07073	0.239143	0.231861
		-0.0343524	-0.0977847	0.0327626	-0.181113	0.164801	0.015831	-0.44433	-0.0416216	0.861685			1.43752	0.896876	-0.227691	0.0549367	0.713404	0.322448	0.991722	0.228367	0.135108
		-0.149988	-0.0977729	0.104608	-0.130689	0.11446	0.0796263	-0.255217	-0.0274213	0.754164			1.17955	0.723961	-0.0443242	0.135137	0.0942132	0.419153	0.753638	0.201145	0.0337633
		-0.253798	-0.0938921	0.15635	-0.071506	0.0401497	0.143406	-0.0774512	0.000985456	0.571881			0.862401	0.543056	0.222998	0.210139	-0.367547	0.586533	0.576092	0.158128	-0.0717812
		-0.336392	-0.132296	0.220409	-0.0181411	0.00718257	0.040301	0.0262409	0.0417393	0.319623			0.487968	0.264348	0.389619	0.275736	-0.753481	0.576539	0.41297	0.100817	-0.185391
		-0.368902	-0.162324	0.294377	-0.0461627	0.0104082	0.0228496	0.0421469	0.0918092	0.0837897			0.296914	0.0175467	0.453396	0.269409	-0.614711	0.379373	0.224421	0.0792002	-0.0988663
		-0.401636	-0.184473	0.350694	-0.0648795	0.0227562	0.107285	0.0259479	0.142734	-0.070517			0.471249	-0.199276	0.32024	0.251276	-0.367695	0.584598	-0.0126238	0.077567	0.218523
		-0.434542	-0.166909	0.246073	-0.0747269	0.043767	0.132003	0.044857	0.193846	-0.156781			0.98997	-0.245708	-0.317875	0.22188	-0.207822	1.03381	-0.203309	0.0850657	0.529812
		-0.466152	-0.130895	0.0867445	-0.0428797	0.00451634	0.277393	0.0966837	0.244931	-0.194456			1.81037	-0.194075	-0.906931	0.183329	-0.135815	0.107836	-0.350139	0.101284	0.810376
		-0.434455	-0.10737	-0.121837	-0.00977939	-0.0365118	0.424707	0.148171	0.232807	-0.228413			1.89812	-0.177472	-1.44437	0.138403	-0.0826564	-0.659162	-0.289902	0.104485	1.05806
		-0.402439	-0.0959733	-0.37738	0.0226564	-0.0712414	0.300448	0.173853	0.19837	-0.260587			2.12086	-0.189849	-1.93679	0.0879385	0.016566	-0.566165	-0.209249	0.102614	1.28548
		-0.353089	0.0244403	-0.477593	0.0606654	-0.0547254	0.143387	0.185942	0.1211	-0.284367			2.05774	-0.320182	-1.98582	0.0648077	0.158161	-0.118136	-0.220713	0.128853	1.37861
		-0.289722	0.179535	-0.540947	0.0939074	0.0455696	-0.0127549	0.184126	-0.0368902	-0.291633			1.75274	-0.448007	-1.79182	0.0503568	-0.193338	0.208118	-0.288673	0.22271	1.04579
		-0.211549	0.315363	-0.594762	0.122203	0.108472	-0.261336	0.0693479	-0.188192	-0.311499			1.2887	-0.474455	-1.61818	0.0426397	-0.536796	0.179019	-0.284562	0.324798	0.732865
		-0.123051	0.371494	-0.641585	-0.00837	0.171838	-0.478473	-0.0471818	-0.332914	-0.343336			0.850123	-0.474788	-1.46546	-0.0169912	-0.857446	-0.0190932	-0.288876	0.436458	0.441623
		-0.0260513	0.311219	-0.603698	-0.13733	0.111105	-0.38415	-0.165427	-0.471703	-0.386051			0.449718	-0.470116	-0.557472	-0.0763007	-0.860491	-0.387997	-0.300558	0.558175	0.171123
		0.0783492	0.276473	-0.568437	-0.247717	0.036156	-0.293458	-0.193676	-0.605321	-0.438212			0.0850532	-0.456302	0.260189	-0.131887	-0.625511	-0.712535	-0.324939	0.687868	-0.0822232
		0.115209	0.264128	-0.540373	-0.179127	-0.0361183	-0.247447	-0.123578	-0.711568	-0.497418			-0.227293	-0.434266	0.954266	-0.168101	-0.432134	-0.204111	-0.340883	0.798296	-0.305099
		0.150456	0.205135	-0.516458	-0.0986824	-0.064484	-0.215976	-0.0554154	-0.605962	-0.543814			-0.451602	-0.377065	1.54526	-0.210809	-0.280531	0.241748	-0.33721	0.657744	-0.327947
		0.188672	0.117501	-0.469593	-0.0265071	-0.0348858	0.229309	0.0103616	-0.502349	-0.590159			-0.586281	-0.324841	0.993738	-0.21712	-0.172704	-0.0526217	-0.316544	0.513975	-0.33625
		0.229036	0.0244755	-0.422941	-0.0354916	0.00493642	0.825913	-0.0121664	-0.40015	-0.636012			-0.648758	-0.288809	0.437758	-0.0446119	-0.07415	-0.518405	-0.201486	0.364243	-0.334809
		0.160043	-0.0559384	-0.378367	-0.046534	0.0506664	0.815367	-0.0331637	-0.299004	-0.681454			-1.20986	-0.21124	-0.0470793	0.112967	0.0195069	-0.687214	-0.119626	0.210349	-0.325432
		0.0770225	-0.0781168	-0.334662	-0.0273726	0.0654741	0.243025	-0.0502765	-0.198165	-0.72638			-1.75629	0.0535712	-0.473871	0.188003	-0.0321028	-0.643281	-0.0659259	0.0519435	-0.31032
		-0.0121222	-0.102403	-0.156237	0.0661181	0.0774272	-0.130727	-0.0413071	-0.0992732	-0.768121			-2.25831	0.316487	0.322416	0.0998032	-0.0721378	-0.515261	0.0896381	-0.103489	-0.29022
		-0.10626	-0.127847	0.033666	0.160342	0.0871726	-0.0669792	-0.00867407	-0.0746892	-0.631416			-2.73336	0.581112	1.1771	0.0202558	-0.0913154	-0.194876	0.381177	-0.181111	-0.253379
		-0.0119702	-0.163489	0.225701	0.206016	0.0319354	-0.00735541	0.0211797	-0.0499455	-0.495508			-2.62497	0.485522	2.03981	-0.0264847	0.0161698	0.0456463	0.681053	-0.253893	-0.219743
		0.0846737	-0.201554	0.416837	0.187163	-0.0536369	0.0295503	0.0499516	-0.024415	-0.359421			-2.51132	0.270151	2.9172	-0.0349227	0.196039	-0.272524	0.989278	-0.321745	-0.187669
		0.177907	-0.239088	0.316793	0.168427	-0.13931	0.0684272	0.00846406	0.00251293	-0.222132			-2.40223	0.0619674	2.02661	-0.0419746	0.384838	-0.579723	0.584671	-0.384584	-0.155478
		0.265364	-0.263855	0.216904	0.179516	-0.19256	-0.0265406	-0.0334723	0.0314458	-0.0826191			-2.28489	-0.0564528	1.14404	-0.0638126	0.482163	0.0124669	0.180996	-0.442332	-0.121535
		0.295106	-0.253025	0.12125	0.21174	-0.175665	-0.14068	-0.0769203	0.0630143	0.0600891			-1.82383	0.0760366	0.256185	-0.0979058	0.416631	0.691764	-0.229182	-0.494905	-0.084146
		0.320769	-0.243688	0.0360871	0.241502	-0.155915	-0.203375	-0.10102	0.0616329	0.0492947			-1.35329	0.222097	-0.605251	-0.134103	0.371469	0.801351	-0.259066	-0.366191	-0.0833017
		0.342379	-0.236489	0.00301142	0.197802	-0.132384	-0.23709	-0.109342	0.0583121	0.0345716			-0.868493	0.385484	-0.512508	-0.11966	0.366708	0.709891	0.083088	-0.227399	-0.0888814
		0.35034	-0.246035	-0.0275754	0.129854	-0.0922318	-0.158884	-0.123008	0.0525528	0.0173654			-0.405344	0.50143	-0.368874	-0.094161	0.561145	0.793988	0.459071	-0.0810265	-0.102784
		0.223663	-0.260605	-0.0553893	0.0715077	-0.0504611	0.0455891	-0.1439	0.0432672	-0.00350806			-0.479739	0.61378	-0.161667	-0.0855061	0.789591	1.06836	0.857383	0.0734985	-0.12749
		0.113156	-0.276144	-0.0768731	0.0689404	-0.00821599	0.152285	-0.177915	0.0293803	-0.0292207			-0.460589	0.741887	0.094728	-0.0849274	1.05653	1.12911	0.759528	0.236804	-0.165466
		0.0227705	-0.245616	-0.0590068	0.0755743	0.00944845	-0.0822617	-0.194925	0.00981759	-0.0609441			-0.330525	0.788739	0.0375746	-0.0881073	1.10001	0.276834	0.650974	0.409414	-0.219201
		-0.0348764	-0.0841408	-0.0504814	0.0798447	-0.000590597	-0.354185	-0.19166	0.0371887	-0.0233002			-0.0787757	0.566614	-0.03178	-0.0963975	1.06838	-0.714323	0.528167	0.366087	-0.358469
		0.0182336	0.0940358	-0.0529682	0.0425817	-0.0208625	-0.295646	-0.157545	0.0738168	0.025385			0.211248	0.306346	-0.118336	-0.164221	1.02185	-0.0720873	0.372029	0.307593	-0.501433
		0.0725894	0.291238	-0.0683241	-0.00259648	-0.0494203	-0.202513	-0.113845	0.114991	0.0802485			0.594128	0.00145583	-0.204869	-0.236646	0.712795	0.626148	0.167306	0.258684	-0.64118
		0.128195	0.350336	-0.0977235	-0.0508351	-0.0609625	-0.150037	-0.0747425	0.161249	0.142088			1.07792	-0.188382	0.0698929	-0.299535	0.0846591	0.141882	-0.0812495	0.219677	-0.776916
		0.180433	0.331242	-0.135537	-0.00469252	-0.0783909	-0.110565	-0.0409393	0.21315	0.211665			1.65623	-0.313473	0.38967	-0.179855	-0.61243	-0.584219	-0.379091	0.190853	-0.907855
		0.155919	0.252053	-0.182538	0.0257999	-0.093238	-0.0790508	-0.126653	0.271196	0.289743			2.07699	-0.401843	0.757672	-0.0673049	-1.2556	-0.849341	-0.39234	0.172529	-1.03319
		0.12521	0.174058	-0.16787	0.0361646	-0.0638673	-0.0588821	-0.18723	0.256302	0.341142			2.13586	-0.488468	0.775901	0.0337408	-1.33176	-0.753105	-0.354376	0.281661	-1.02664
		0.100563	0.110864	0.0800934	-0.0251075	-0.0137587	-0.0461141	-0.212407	0.199085	0.386274			1.66995	-0.331033	0.0301275	0.0405529	-1.39995	-0.519092	-0.278845	0.458107	-0.986852
		0.0857108	0.0627734	0.287749	-0.0805654	0.0321882	-0.0602311	-0.184912	0.137186	0.433697			1.23708	-0.231542	-0.521926	0.0287471	-1.46004	0.241396	-0.120602	0.608627	-0.946662
		0.0491856	0.0311341	0.448503	-0.128321	0.0615336	-0.102299	-0.131356	0.0845555	0.483507			0.648033	-0.194405	-0.853081	-0.00183451	-1.19763	1.06585	0.0495753	0.62988	-0.905903
		-0.00552267	-0.00199548	0.559022	-0.141796	0.009476	-0.0661185	-0.0969608	0.0371606	0.495425			0.218676	-0.28075	-0.947825	-0.0107228	-0.734424	0.553139	0.100271	0.624679	-0.779309
		-0.0792908	-0.0422241	0.444821	-0.173677	-0.0296346	0.00247248	-0.0831275	-0.00475175	0.445547			-0.0332402	-0.453837	-0.741081	-0.024239	-0.166927	0.366394	0.0233942	0.591542	-0.529505
		-0.173369	-0.066886	0.321019	-0.225055	-0.054985	0.0527151	0.0511798	-0.0324245	0.3732			-0.0957143	-0.627529	-0.548603	-0.0425458	0.280953	0.498066	-0.250037	0.532132	-0.302557
		-0.218623	-0.0750676	0.232429	-0.132128	-0.000498117	0.0752613	0.279392	-0.0273475	0.300521			0.111109	-0.801765	-0.410694	-0.035814	0.131588	0.135839	-0.555595	0.474234	-0.120934
		-0.238624	-0.0713237	0.180972	-0.00704923	0.135218	0.0834672	0.544254	-0.0275385	0.246428			0.660935	-0.903687	-0.331008	0.0139148	-0.105426	-0.465186	-0.83652	0.419029	0.0319623
		-0.24508	-0.0288968	0.187209	0.122074	0.221659	0.0576642	0.767745	-0.0332752	0.212111			1.56746	-0.723988	-0.318255	0.0858773	-0.400293	0.215667	-0.924792	0.366804	0.154159
		-0.237299	0.0191211	0.222303	0.162953	0.256426	0.0395265	0.839341	-0.0447902	0.198732			2.84777	-0.549211	-0.282219	0.132748	-0.528867	0.744199	-0.596244	0.317797	0.243739
		-0.240087	0.0729009	0.280347	0.171028	0.168677	-0.000842865	0.963767	-0.0623202	0.207415			3.83395	-0.379987	-0.453497	0.130502	-0.577038	0.75211	-0.373493	0.272234	0.298876
		-0.240197	0.151209	0.442249	0.160245	0.107238	-0.032137	1.14832	-0.0860801	0.232962			2.66144	-0.292019	-0.718704	0.0806887	-0.579944	0.72581	-0.277837	0.230334	0.320305
		-0.253049	0.205796	0.673789	0.201373	0.100923	-0.00187323	1.39533	-0.108734	0.162932			1.41011	-0.300054	-0.900773	0.030194	-0.507076	0.592486	-0.314492	0.167542	0.345386
		-0.28154	0.225588	0.626938	0.210637	0.15167	0.149506	1.03856	-0.121658	0.0860014			0.217871	-0.392978	-0.304154	0.021528	-0.288201	0.357799	-0.317192	0.0713703	0.33023
		-0.309282	0.209635	0.527553	0.250835	0.19011	0.148544	0.560089	-0.140263	0.00194719			-0.920446	-0.57333	0.806773	0.0602263	-0.153314	0.307503	-0.398618	0.00172455	0.273236
		-0.243392	0.129639	0.373933	0.266885	0.184315	0.0745701	-0.0330273	-0.152811	-0.0894789			-1.87233	-0.46623	2.4467	0.108696	-0.0422797	0.168282	-0.55549	-0.0511189	0.172888
		-0.167213	0.0504673	0.164494	0.177288	0.152812	0.0909691	-0.435925	-0.173287	-0.188477			-2.45539	-0.313751	4.6292	0.0907589	0.140443	-0.126038	-0.695036	-0.117851	0.0277535
		-0.0804399	-0.00734607	0.0172576	0.0821969	0.130112	0.208253	-0.369108	-0.206538	-0.293207			-2.65797	-0.262532	6.14122	0.0659328	0.11126	-0.63207	-0.45296	-0.200611	-0.16243
		0.0172397	-0.0434071	-0.0424706	-0.0463565	0.0841203	0.160756	-0.294507	-0.252695	-0.228676			-2.46916	-0.314415	4.84957	0.0255234	-0.00604162	-0.505294	-0.348362	-0.299595	-0.237494
		0.0866354	-0.0393124	-0.0834215	-0.067698	0.0515759	0.122899	-0.236537	-0.311851	-0.118274			-2.25385	-0.446364	3.35199	0.037348	-0.213998	-0.586159	-0.415811	-0.41497	-0.18392
		0.121664	0.0211832	-0.10216	-0.0984682	0.0327384	0.0632113	-0.195535	-0.327812	-0.0333225			-1.89256	-0.559149	1.96615	0.0723283	-0.32235	-0.80941	-0.658379	-0.505968	-0.151518
		0.1364	0.0444656	-0.0983831	-0.155133	0.0168933	-0.0917289	-0.162039	-0.332728	0.0254968			-1.20811	-0.0960502	0.694433	0.125955	-0.320468	-0.699869	-0.978027	-0.573959	-0.14074
		0.130554	0.0437781	-0.0591339	-0.249462	-0.0473057	-0.19072	-0.171523	-0.33795	0.057527			-0.194422	0.514675	-0.453111	0.152805	-0.101878	-0.349881	-0.100996	-0.624919	-0.152008
		0.103894	0.0288429	-0.0485735	-0.223119	-0.0969411	-0.143595	-0.167189	-0.343442	0.0621983			1.15396	1.16915	-1.46518	-0.0361073	0.376732	-0.0847384	0.690107	-0.658772	-0.185704
		0.0751434	0.0373355	-0.100603	-0.208896	-0.124635	-0.0391153	-0.148568	-0.349028	0.0389784			2.28825	1.39243	-2.09835	-0.252283	0.781931	-0.149863	1.37897	-0.675355	-0.24214
		0.0658384	-0.00201878	-0.166891	-0.247097	-0.130187	0.09865	-0.12861	-0.274152	-0.0125398			2.80831	1.3426	-2.07898	-0.466722	0.778141	-0.464534	1.8678	-0.62032	-0.321481
		0.050952	-0.0268482	-0.193025	-0.264829	-0.113062	0.209211	-0.162469	-0.179214	-0.0636411			2.01994	0.725751	-1.84868	-0.530395	0.531662	-0.520019	1.68579	-0.570449	-0.317685
		0.0400423	-0.0326318	-0.161566	-0.246125	-0.095203	0.154346	-0.210166	-0.0643273	-0.179576			1.232	0.0126471	-1.45277	-0.350273	0.0552629	-0.479159	0.711432	-0.525763	-0.299949
		0.033174	-0.0767536	-0.116423	-0.238176	-0.100006	-0.0306956	-0.259363	0.0658046	-0.221649			0.444988	-0.364867	-1.08005	-0.179583	-0.165886	-0.444337	-0.166192	-0.486342	-0.285717
		0.0119522	-0.104711	-0.10667	-0.239082	-0.127485	-0.0888689	-0.304429	0.204323	-0.192685			-0.730773	-0.350082	-0.731941	-0.130319	-0.305484	-0.447901	-0.583176	-0.4418	-0.265461
		-0.0214575	-0.13407	-0.119728	-0.235614	-0.177602	-0.0435296	-0.337334	0.360524	-0.0924644			-1.61299	-0.214584	-0.516441	-0.20368	-0.473118	-0.341208	-0.465934	-0.386629	-0.239038
		-0.0798316	-0.102181	-0.149099	-0.163308	-0.160267	0.0447612	-0.361398	0.53417	0.0793584			-1.60428	-0.0912365	-0.35146	-0.197143	-0.512899	-0.169367	-0.0347512	-0.320966	-0.206402
		-0.135253	-0.0436248	-0.200296	-0.00129546	-0.0931385	0.0763633	-0.331652	0.724919	0.322992			-1.26091	-0.12592	-0.15499	0.0422589	-0.259271	-0.0711324	0.198359	-0.245022	-0.167515
		-0.170006	0.0120916	-0.232653	0.168188	-0.0246159	0.0699999	-0.30104	0.797865	0.638485			-0.804962	-0.301709	-0.012971	0.43903	0.0478877	0.184133	0.0423627	-0.16987	-0.122346
		-0.184258	0.0422048	-0.266776	0.319286	0.045275	0.046705	-0.285091	0.800093	0.845944			-0.236929	-0.584495	0.203091	0.894369	0.175499	0.313659	-0.484581	-0.103171	-0.174598
		-0.189932	0.0337915	-0.30307	0.188469	0.104377	0.0254433	-0.283433	0.786944	1.03432			-0.315314	-0.850357	0.224187	0.581887	0.0806983	0.0587624	-1.37104	-0.0425037	-0.212104
		-0.0911687	-0.0107374	-0.318	0.0302119	0.116328	0.0208901	-0.286261	0.758673	0.993329			-0.4873	-0.828883	-0.279218	0.255844	-0.25951	0.245584	-1.57495	0.0121928	-0.098619
		0.104221	-0.065402	-0.343513	-0.0732566	0.118823	0.048544	-0.280081	0.715553	0.838465			-0.992608	-0.685312	-0.776849	0.131847	-0.365127	0.9044	-1.20072	0.060982	0.085037
		0.246534	-0.129951	-0.37942	-0.112645	0.0895783	0.0700874	-0.276979	0.657871	0.644358			-1.26228	-0.422055	-1.26885	0.202155	-0.288178	1.03594	-0.794612	0.103955	0.292014
		0.336253	-0.204091	-0.408276	-0.0498904	0.029152	0.0746848	-0.276886	0.532474	0.411509			-1.29937	-0.0417576	-1.75265	0.263576	-0.202566	0.513388	-0.357186	0.0970458	0.522102
		0.373984	-0.27474	-0.294942	-0.0162694	0.0239094	-0.0152148	-0.280045	0.418274	0.140497			-1.10752	0.284898	-1.70191	0.228103	-0.0477879	0.187762	0.104383	0.0571934	0.775056
		0.312553	-0.297622	-0.180552	-0.0246934	0.0316089	-0.106544	-0.275521	0.226199	-0.167971			-1.062	0.435355	-1.19224	0.180889	0.121294	-0.0260441	0.529794	0.00270687	1.05056
		0.2251	-0.302604	-0.113359	-0.0132631	0.0474401	-0.136231	-0.18946	0.0424293	-0.5131			-1.01676	0.539217	-0.69976	0.154721	0.304658	-0.13003	0.673087	-0.0231907	1.34828
		0.165178	-0.290204	-0.092172	0.0332284	0.0403645	-0.0305243	-0.103894	-0.133324	-0.58771			-0.804799	0.598076	-0.224176	0.243033	0.463067	-0.132002	0.693797	-0.021505	1.3561
		0.131934	-0.25798	-0.115723	0.0932744	-0.0127666	0.0778431	-0.0218756	-0.301342	-0.366491			-0.430254	0.613738	0.234849	0.44846	0.403347	0.469294	0.610065	0.00676271	1.03875
		0.122287	-0.226502	-0.121005	0.164251	-0.0737024	0.0453916	0.241886	-0.461955	-0.195738			0.102904	0.614694	0.123824	0.388883	0.283909	0.726665	0.518042	0.060553	0.755622
		0.0869351	-0.199125	-0.116735	0.158025	-0.142167	-0.0224012	0.613269	-0.615463	-0.0741833			0.768319	0.605454	0.011714	0.115741	0.130697	0.214029	0.247896	0.138784	0.506055
		0.0558248	-0.175675	-0.112101	0.150315	-0.201144	-0.0842613	1.08821	-0.739705	-0.000436089			1.52278	0.58679	-0.107079	-0.0826891	0.0444582	-0.529672	-0.193143	0.226185	0.289333
		0.0289717	-0.0850807	-0.112447	0.13669	-0.183296	-0.197721	1.5782	-0.667198	0.0270299			2.32209	0.524102	-0.460419	-0.206687	0.139035	-0.247936	-0.713935	0.192638	0.104638
		0.0119132	0.0259843	-0.115245	0.0793485	-0.150154	-0.276932	1.11288	-0.592679	0.00985093			2.78287	0.469801	-0.691605	-0.281788	0.36835	-0.116565	-0.155701	0.141007	-0.0488888
		0.135508	0.135165	-0.0942599	-0.00832871	-0.0744933	-0.287027	0.605042	-0.516293	-0.0583644			2.46454	0.43918	-0.578912	-0.34893	0.727662	-0.18325	0.404858	0.0720684	-0.0139156
		0.320916	0.242517	-0.0369539	-0.119991	-0.0107429	-0.315302	0.208181	-0.438209	-0.137835			1.96248	0.431549	-0.278138	-0.400629	0.331163	-0.167148	0.771699	-0.0133643	0.106933
		0.516136	0.324202	0.0547527	-0.106539	0.02234	-0.288677	0.000757703	-0.358621	-0.222425			1.61471	0.0204745	0.201068	-0.248806	0.0732978	-0.151603	0.648723	-0.114494	0.273339
		0.720463	0.390268	0.181055	-0.0748353	0.0483306	-0.165674	-0.0107318	-0.27671	-0.311798			1.41261	-0.354767	0.698606	-0.135004	-0.0427285	-0.282238	-0.0755232	-0.231885	0.483203
		0.750279	0.442961	0.340982	-0.0259295	0.0675449	-0.0708046	-0.0427466	-0.177774	-0.405584			1.0712	-0.663092	0.540028	-0.0569668	-0.164036	-0.416078	-0.655066	-0.301719	0.734322
		0.615793	0.44588	0.517134	-0.0965531	0.118273	-0.273849	-0.0940199	-0.06034	-0.503391			0.583951	-0.84157	0.385571	-0.120159	-0.284361	-0.424868	-1.09797	-0.26504	1.02435
		0.460575	0.242332	0.708157	-0.184561	0.172649	-0.467325	-0.174563	0.0518758	-0.463414			0.155785	-0.590992	0.234118	-0.161362	-0.29203	-0.447362	-0.982965	-0.233086	1.05274
		0.28586	0.0410261	0.907508	-0.284675	0.225634	-0.320931	-0.252289	0.159224	-0.293307			-0.219338	-0.276349	0.0850999	-0.17758	-0.117029	-0.293863	-0.497225	-0.205557	0.798753
		0.160566	-0.158215	0.706601	-0.217356	0.231794	-0.114463	-0.316032	0.262029	-0.130197			-0.463824	0.0972477	-0.102822	-0.196174	0.598151	-0.122546	0.109739	-0.182183	0.568722
		0.0929287	-0.279368	0.414193	-0.153847	0.140381	0.0198076	-0.362872	0.360685	0.0264568			-0.735811	-0.0302338	-0.488184	-0.217422	1.48201	-0.0681072	0.740097	-0.162676	0.36128
		0.0286225	-0.285407	0.148522	-0.100145	0.0445993	0.150366	-0.259974	0.455574	0.177247			-1.0781	-0.636211	-0.834601	-0.239401	2.4151	-0.0923775	-0.267839	-0.146761	0.175034
		-0.0232686	-0.268002	-0.0929413	-0.0200537	-0.0378299	0.24467	-0.159764	0.381841	0.322803			-1.38882	-1.2038	-1.14586	0.153643	2.6484	-0.0500533	-1.18208	-0.0582457	0.00850133
		-0.0874149	-0.229858	-0.166952	0.0670337	-0.0842646	0.0350061	-0.0619961	0.274365	0.360762			-1.50284	-1.73639	-0.506433	0.475547	2.87762	0.185318	-2.01127	0.0501399	-0.135034
		-0.174588	-0.0648611	-0.233327	0.152213	-0.127918	-0.160628	-0.0166449	0.172944	0.325772			-1.53332	-1.18206	0.141736	0.67633	3.14542	0.366707	-1.87545	0.16038	-0.262486
		-0.269437	0.110981	-0.301709	0.21422	-0.172839	-0.0837551	-0.0219175	0.0767211	0.300121			-1.63449	-0.381249	0.744929	0.235086	2.52488	0.229429	-0.825979	0.272135	-0.379783
		-0.371031	0.268392	-0.371835	0.255534	-0.145981	-0.0225164	-0.0209319	-0.0151965	0.282515			-1.79926	0.393729	1.31023	-0.155992	1.43406	0.123651	0.12394	0.385082	-0.487844
		-0.385941	0.388131	-0.316933	0.254017	-0.0419728	-0.0346997	-0.0148056	-0.10364	0.271619			-1.76774	1.05386	0.848018	-0.428963	0.490077	0.057617	0.993218	0.498871	-0.58759
		-0.350828	0.394951	-0.252652	0.140034	0.050837	-0.0575221	-0.0681247	-0.142911	0.266064			-1.63008	1.27286	0.374899	-0.345538	-0.240067	-0.00350663	1.2728	0.534125	-0.679988
		-0.311202	0.394876	-0.188641	0.0387487	0.127108	-0.0681641	-0.136189	-0.106308	0.219095			-1.50596	1.50116	-0.0421333	-0.263623	-0.805537	-0.0874901	1.53704	0.437651	-0.576228
		-0.268434	0.389942	-0.124778	-0.00198991	0.0902054	-0.0811456	-0.213835	-0.0727674	0.154938			-1.3956	1.7396	-0.417244	-0.210616	-1.39173	-0.188432	1.81408	0.340627	-0.398285
		-0.200993	0.31526	-0.0751771	0.0768813	0.0613371	0.0382488	-0.186675	-0.0418284	0.0887278			-1.15667	1.42356	-0.600091	-0.22364	-1.87299	-0.144432	1.53021	0.242823	-0.213604
		-0.131943	0.19546	-0.0274131	0.153624	0.0375104	0.460671	-0.0306534	-0.0129954	0.020566			-0.904944	0.733081	-0.794042	-0.238088	-1.82213	0.228997	0.680419	0.144064	-0.0242507
		-0.065686	0.0791155	0.0200199	0.201617	-0.00794361	0.801339	0.131219	0.0141752	-0.0494566			-0.669247	0.0664464	-1.00254	-0.233015	-1.76011	0.534076	-0.10311	0.0441365	0.167677
		-0.00120602	-0.0344003	0.0680061	0.212197	-0.0663914	0.485048	0.294664	0.0401748	-0.121223			-0.447241	-0.589521	-1.22013	-0.200649	-1.6948	0.166703	-0.855697	-0.0571481	0.360064
		-0.218894	-0.0558133	0.0562864	0.222024	-0.126529	0.171741	0.107584	-0.000551484	-0.0535955			-0.120022	-0.17222	-1.06054	-0.168311	-1.60216	-0.204856	-0.284888	-0.0534556	0.189442
		-0.436473	-0.076882	0.0470968	0.152354	-0.155798	-0.0544895	-0.0802014	-0.0414247	0.012967			0.19034	0.248153	-0.899569	-0.134209	-1.51249	-0.142228	0.301704	-0.0508787	0.0167674
		-0.65308	-0.0994705	0.0415274	0.0183973	-0.116999	-0.270267	-0.266697	-0.0818506	0.0790381			0.478351	0.67718	-0.732251	-0.097997	-1.4242	-0.0314259	0.924257	-0.048987	-0.158369
		-0.833073	-0.0986392	0.0398013	-0.121845	-0.0787444	-0.199141	-0.333972	-0.121265	0.145179			0.778944	0.779469	-0.559459	-0.061384	-1.27798	0.0326103	0.97844	-0.047351	-0.336337
		-0.850228	-0.0615199	0.0201887	-0.149299	-0.0408166	-0.00111965	-0.295526	-0.15912	0.211952			1.24668	0.4078	-0.502025	-0.0527877	-1.09675	0.0850677	0.473236	-0.0455275	-0.517548
		-0.867522	-0.0242047	-0.00492655	-0.127304	0.0130657	0.0537113	-0.256989	-0.194837	0.237538			1.70174	0.0305635	-0.445977	-0.0534536	-0.883166	0.0595841	-0.0557352	-0.0430839	-0.643136
		-0.885074	0.0133458	-0.0377854	-0.106937	0.0709642	-0.0457618	-0.214881	-0.244383	0.141831			2.14567	-0.354827	-0.392518	-0.0495926	-0.721788	-0.0735167	-0.565839	-0.00705799	-0.597494
		-0.909718	-0.0234636	-0.0755459	-0.137413	0.132779	-0.118569	-0.0835196	-0.304944	0.0465543			2.4396	0.0383316	-0.283417	0.0399498	-0.637949	-0.130539	0.324847	0.0470915	-0.547809
		-0.942794	-0.0757521	-0.0573755	-0.174476	0.122571	-0.106217	0.0579484	-0.367978	-0.0481173			2.40916	0.639794	0.618742	0.166131	-0.596485	0.088544	1.34346	0.0989399	-0.492799
		-0.967137	-0.127315	-0.0478729	-0.205542	0.0447953	-0.0811453	0.211313	-0.434032	-0.142031			2.31267	1.29106	1.57803	0.315722	-0.550757	0.31336	2.51088	0.148217	-0.431231
		-0.981498	-0.152915	-0.0483025	-0.243416	-0.0392163	-0.0919902	0.261629	-0.503621	-0.235022			2.14279	1.74799	2.60293	0.264613	-0.406616	0.124613	2.81622	0.194677	-0.361852
		-0.989508	-0.0993513	-0.0555035	-0.278773	-0.116905	-0.128771	0.201317	-0.577262	-0.320037			1.63895	1.25286	3.58628	0.165909	-0.211142	-0.0992393	2.20491	0.238034	-0.29193
		-1.00257	-0.080356	0.00923595	-0.30837	-0.0976419	0.432518	0.128915	-0.63719	-0.397181			0.859772	0.758853	2.72267	0.030432	-0.0167902	-0.116595	1.55616	0.264208	-0.239212
		-1.01931	-0.0998599	0.0897467	-0.152977	-0.0762009	1.06179	0.0428866	-0.620356	-0.476251			0.176131	0.264866	1.74197	0.239226	-0.381431	-0.0714465	0.862276	0.228619	-0.200117
		-1.051	-0.0921631	0.187828	0.00588463	-0.0489372	0.981081	0.0136782	-0.598867	-0.557425			-0.405235	0.0610011	0.63073	0.421393	-0.741344	-0.055218	0.626605	0.188401	-0.175965
		-1.09216	0.00265468	0.263466	0.162033	-0.0148652	0.410734	-0.0183369	-0.572264	-0.640856			-0.300936	-0.0718951	-0.633747	0.559314	-1.03723	-0.073167	0.37631	0.143169	-0.168002
		-1.13466	0.0747062	0.147839	0.17108	0.0304867	0.0400354	-0.060943	-0.540022	-0.726696			0.325322	-0.179122	-0.423438	0.352615	-0.961265	-0.0970446	0.166769	0.0925966	-0.177469
		-1.17652	0.122025	0.0481473	0.182971	0.0836362	0.0133038	-0.0538809	-0.501664	-0.659557			0.789622	-0.257611	-0.139378	0.201179	-0.664839	-0.138052	-0.158713	0.0363109	-0.189513
		-1.21774	0.146823	-0.0315815	0.19643	0.127899	0.0335187	0.0403869	-0.456686	-0.464081			1.08136	-0.464083	0.204156	0.112996	-0.187392	-0.1811	-0.6172	-0.0260533	-0.221596
		-1.21251	0.164246	-0.0898867	0.164746	0.0509698	-0.119001	0.107037	-0.31506	-0.304899			1.00598	-0.600339	0.611729	0.155123	0.582329	-0.125131	-0.860887	-0.0555277	-0.247555
		-1.16035	0.174827	0.0243077	0.119172	-0.030743	-0.294755	0.144199	-0.123624	-0.184304			0.751108	-0.624167	0.420331	0.195614	1.69539	0.1841	-0.875265	-0.0555901	-0.267177
		-1.12176	0.179891	0.175133	0.0588106	-0.11758	-0.290961	0.102562	0.0593578	-0.104501			0.639059	-0.5308	0.14716	0.234309	3.05865	0.442159	-0.634852	-0.0508066	-0.280331
		-1.09747	0.185066	0.330179	0.0886656	-0.114553	-0.184358	-0.0144692	0.234072	-0.0675584			0.678546	-0.464499	-0.0683103	0.171026	4.62753	0.299414	-0.459872	-0.0438778	-0.286839
		-1.10499	0.155658	0.48962	0.126426	-0.0197125	-0.109449	-0.190708	0.400034	-0.0591054			0.904081	-0.495698	-0.223183	0.0978857	3.2111	-0.0490251	-0.424155	-0.0346623	-0.19902
		-1.14986	0.0899715	0.492394	0.182481	0.0516583	-0.122488	-0.383923	0.556774	-0.00351052			1.22868	-0.629567	-0.0203691	0.0339327	1.90995	-0.0994296	-0.616498	-0.0230118	0.200969
		-1.12635	0.00885795	0.324943	0.0939085	0.101253	-0.132463	-0.34764	0.703825	0.0541355			1.36915	-0.788372	0.464118	-0.099747	0.730583	-0.117236	-0.619911	-0.00880782	0.540804
		-1.08816	-0.0543002	0.153635	-0.0129043	0.0265236	-0.104268	-0.27639	0.689805	0.114026			1.44686	-0.642081	0.669624	-0.209972	-0.285822	-0.0689697	-0.455831	-0.0188391	0.81823
		-1.0403	-0.117639	0.0368031	-0.109213	-0.0636992	0.0545404	-0.18866	0.662292	0.176341			1.47417	-0.458625	0.600687	-0.278904	-1.0186	-0.0286785	-0.157943	-0.0322614	1.03119
		-0.177087	-0.181162	-0.0206009	-0.0633605	-0.142806	0.290585	-0.0838233	0.639983	0.241233			0.552468	-0.236227	0.366471	-0.270404	-1.46086	-0.0542233	0.278976	-0.046125	1.17775
		0.904098	-0.215604	-0.00832436	0.0685255	-0.210374	0.370003	-0.0568632	0.623134	0.308854			-0.311701	-0.133335	0.226122	-0.251229	-1.60193	-0.194795	-0.300077	-0.0604658	1.25619
		2.16791	-0.162161	-0.0244891	0.162432	-0.170024	0.188221	-0.0273334	0.612004	0.327573			-1.06132	-0.466226	0.239071	-0.262115	-1.20791	-0.278307	-0.864631	-0.0753046	1.13294
		3.61845	-0.113395	-0.0699932	0.200426	-0.120327	0.0618075	0.00433401	0.606832	0.310573			-1.69312	-0.724501	0.410061	-0.244767	-0.705075	-0.314035	-1.41585	-0.0906709	0.897344
		4.43491	-0.0694398	-0.145664	0.162786	-0.0732339	0.00493151	-0.0372025	0.607883	0.303119			-1.94777	-0.905814	0.743503	-0.111512	-0.230914	-0.308007	-1.98734	-0.106589	0.68207
		4.06785	-0.0374715	-0.207438	0.0815622	-0.0284453	-0.0180386	-0.153942	0.561431	0.305423			-1.83808	-0.935837	0.868398	0.0327163	0.214141	-0.291772	-0.408933	-0.104481	0.487588
		3.85575	-0.0191599	-0.225929	0.0190252	-0.0489742	-0.137853	-0.223283	0.512732	0.317664			-1.81843	0.159016	0.470418	0.130549	1.05242	-0.256491	0.96	-0.105452	0.314347
		3.80098	-0.0175386	-0.245814	-0.07972	-0.0712934	-0.200802	-0.241951	0.44066	0.339981			-1.89005	0.9935	0.0602215	0.0167783	1.8647	-0.186576	1.97984	-0.121001	0.162717
		3.90556	-0.0329509	-0.269238	-0.190057	-0.0954172	-0.164456	-0.209017	0.370793	0.372501			-2.05401	1.56174	-0.321358	-0.0381385	1.9762	-0.0390912	2.64429	-0.140999	0.0330284
		3.8954	-0.0657037	-0.296257	-0.303339	-0.103861	-0.0687154	-0.155707	0.303222	0.409194			-2.05856	1.85832	-0.673584	-0.0108868	1.64126	0.194844	1.979	-0.165509	-0.0605772
		3.68685	-0.172421	-0.292692	-0.338828	0.0160943	-0.0714202	-0.113341	0.238042	0.420126			-1.96098	1.10276	-0.847477	0.0608766	0.760278	0.363802	0.958534	-0.194589	-0.147604
		3.15526	-0.251896	-0.251605	-0.152404	0.128596	-0.0769115	0.023152	0.175347	0.409821			-1.43695	0.460176	-0.769331	0.00678	0.247678	0.378422	0.0478216	-0.22829	-0.290174
		2.69214	-0.280861	-0.189868	-0.0245196	0.209024	-0.0724912	0.254822	0.111996	0.344329			-1.11066	-0.0155004	-0.535555	-0.0883004	0.326793	0.312207	-0.750883	-0.269744	-0.270351
		2.29785	-0.28401	-0.130427	0.0233588	0.257134	-0.0036181	0.523374	0.0560317	0.246304			-0.982813	-0.391917	-0.418629	-0.21557	0.565541	0.171868	-1.31765	-0.319822	-0.23457
		1.9192	-0.22214	-0.0797314	0.0117403	0.22466	0.0759527	0.48925	0.0211377	0.115853			-0.992912	-0.541719	-0.451515	-0.266069	0.536379	-0.0060095	-1.3513	-0.369985	-0.182844
		1.44093	-0.0814941	-0.0462664	0.0296474	0.123442	0.0981047	0.224583	0.00759789	-0.0468794			-0.896331	-0.453759	-0.509949	-0.194323	0.477368	-0.0884333	-0.942585	-0.4202	-0.115206
		0.881565	0.0337609	-0.0330591	0.074548	0.0366871	0.0760616	-0.00785935	0.0156251	-0.241661			-0.684758	-0.454825	-0.469948	-0.117855	0.464851	-0.0720153	-0.610394	-0.470414	-0.0317322
		0.330086	0.10219	-0.0266666	0.12783	-0.0355495	0.056785	-0.120174	0.0449603	-0.467693			-0.426976	-0.292881	-0.495369	-0.0690173	0.468824	-0.0205226	-0.662476	-0.484591	0.0673063
		-0.108846	0.127798	-0.0334406	0.123819	-0.0932499	0.000567015	-0.118188	0.0987016	-0.55981			-0.188395	-0.365404	-0.462852	-0.04814	0.248794	-0.038961	-0.835221	-0.488729	0.104496
		-0.435954	0.0698603	-0.070673	0.0334106	-0.107367	-0.0795961	-0.103375	0.177659	-0.630824			0.031053	-0.425421	-0.466921	0.0049223	-0.217306	-0.123015	-0.869113	-0.500165	0.0790813
		-0.584342	-0.0282329	-0.13881	-0.0384707	-0.0683058	-0.111391	-0.0998969	0.281849	-0.57931			0.367346	-0.414399	-0.601351	0.111373	-0.730153	-0.163972	-0.613453	-0.51889	-0.0669739
		-0.645878	-0.0950937	-0.178152	-0.0935238	-0.00238959	-0.11918	-0.0442152	0.310219	-0.547981			0.756591	-0.534804	-0.921225	0.235799	-0.953188	0.0532183	-0.247943	-0.36984	-0.212531
		-0.706615	-0.102842	-0.177656	-0.113778	0.0901412	-0.136091	0.0680761	0.32283	-0.536718			1.17296	-0.302175	-1.12685	0.335278	-0.868668	0.328192	0.108363	-0.22577	-0.357442
		-0.771681	-0.0871411	-0.136116	-0.0823265	0.193807	-0.130542	0.234715	0.319857	-0.545208			1.36217	-0.110309	-1.06488	0.228417	-0.781147	0.236203	0.448905	-0.0870611	-0.501686
		-0.840955	-0.0414451	-0.0396542	-0.0401477	0.184637	-0.0693398	0.214774	0.301356	-0.573064			1.32791	0.000708343	-0.77257	0.108523	-0.601307	-0.0799483	0.178479	0.0462987	-0.645225
		-0.914311	0.0474052	0.0680791	0.0282655	0.147106	-0.0743837	0.0485414	0.248221	-0.619914			1.07429	-0.0806746	-0.411455	-0.0116908	-0.352577	-0.145335	-0.0226577	0.173967	-0.788075
		-0.986473	0.0682477	0.186889	0.115876	0.12316	-0.135052	-0.112227	0.100768	-0.685327			0.614005	-0.0727517	0.0171927	-0.142182	-0.0592049	-0.114757	0.13031	0.279524	-0.930204
		-1.03969	0.0376753	0.299352	0.107778	0.112553	-0.204575	-0.267577	-0.0498964	-0.653412			0.285576	0.105207	0.459252	-0.281177	0.236646	-0.0755345	0.630727	0.35393	-0.965348
		-1.09911	0.00127698	0.232186	0.0307344	0.114305	-0.12892	-0.390294	-0.203688	-0.595747			0.0275942	0.45329	0.498039	-0.302891	0.534741	0.0288171	1.41615	0.397526	-0.697857
		-1.16451	-0.0408566	0.103935	-0.0825955	0.133061	-0.0985639	-0.00194154	-0.360478	-0.545761			-0.162042	0.968167	0.394209	-0.303791	0.416612	0.221267	1.26997	0.410692	-0.473792
		-1.23568	-0.0509222	0.00281508	-0.175067	0.145553	-0.119827	0.622517	-0.501927	-0.503152			-0.285586	1.37749	0.257845	-0.181886	0.0322718	0.424525	0.979097	0.397605	-0.296122
		-1.26708	-0.0163253	-0.0718293	-0.2185	0.143911	-0.139048	1.0018	-0.587114	-0.467682			-0.0119871	1.13035	0.0898397	-0.024746	-0.302758	0.398783	0.419	0.39374	-0.163508
		-1.29832	-0.0121171	-0.120694	-0.230454	0.0440929	-0.148998	1.12659	-0.669897	-0.4391			0.336801	0.745024	-0.108852	0.110182	-0.621138	0.147595	-0.407441	0.4041	-0.0745448
		-1.33742	-0.037413	-0.118913	-0.171697	-0.0122297	-0.159277	0.776171	-0.657011	-0.417142			0.696355	0.224824	-0.562996	0.156177	-0.585524	0.0394169	-0.390945	0.396547	-0.0277801
		-1.37883	-0.0883292	-0.106774	-0.0906565	-0.0265277	-0.0782464	0.416933	-0.601812	-0.228292			1.06975	-0.261123	-1.05324	0.152372	-0.615919	-0.034721	-0.495879	0.359585	0.0700886
		-1.30021	-0.134744	-0.0892087	-0.00366174	-0.00108088	0.0810816	0.0492962	-0.549605	-0.00521503			1.23769	-0.277664	-1.47881	0.164545	-0.775511	-0.100855	-0.718055	0.303431	0.13614
		-1.17357	-0.172441	-0.0723189	0.0803305	0.0254282	0.100099	-0.300602	-0.500256	0.241318			1.04325	-0.352266	-1.62216	0.181724	-1.02022	-0.110786	-0.997052	0.228589	0.166414
		-1.06877	-0.201616	-0.0992072	0.0847872	0.0186917	0.0589041	-0.368448	-0.453675	0.510191			0.774713	-0.482912	-1.42297	0.145279	-1.15472	-0.126932	-0.54997	0.135654	0.162519
		-0.984847	-0.155068	-0.164456	0.0337878	-0.0375709	0.0980217	-0.39964	-0.409716	0.800226			0.434971	-0.316611	-0.967323	0.106405	-1.23833	-0.123464	0.0240828	0.0252336	0.126111
		-0.883484	-0.0859471	-0.214878	-0.0595015	-0.0700962	0.132339	-0.429006	-0.368258	1.11021			0.0772567	-0.01621	-0.494281	0.0730854	-1.33975	-0.070831	0.560641	-0.102003	0.0588913
		-0.66028	-0.0324297	-0.251341	-0.0509421	-0.0761211	0.124036	-0.450208	-0.317605	1.22071			-0.146742	0.232424	-0.00546001	0.0564711	-1.08403	-0.0213938	0.816898	-0.126215	-0.0107731
		-0.500632	0.00635028	-0.259527	-0.0435989	-0.0831212	0.0582282	-0.458682	-0.253543	1.07477			-0.478733	0.4313	0.420399	0.0435769	-0.738803	-0.0438731	0.500219	-0.125318	-0.0541902
		-0.400533	-0.0178233	-0.196964	-0.0373198	-0.0909612	-0.0119155	-0.469052	-0.178174	0.86751			-0.912514	0.411855	0.399511	0.0341294	-0.45514	-0.0931404	0.109218	-0.128391	-0.0472878
		-0.358324	-0.0624055	-0.147606	-0.119593	-0.108083	-0.0726438	-0.48122	-0.0921562	0.639578			-1.43035	0.19723	0.248957	-0.00502176	-0.290601	0.0324055	-0.352208	-0.135278	-0.0285715
		-0.451912	-0.0775696	-0.110696	-0.18112	-0.117241	-0.0957153	-0.299464	-0.0146087	0.427915			-1.48515	-0.068068	-0.0232526	-0.0566279	-0.321514	0.256978	-0.604495	-0.157809	-0.0361505
		-0.539467	-0.0653496	-0.0831108	-0.220063	-0.117186	-0.0670674	0.0144716	0.0561563	0.231428			-1.57102	-0.381123	-0.400622	-0.119007	-0.363504	0.379562	-0.825798	-0.183849	-0.0682134
		-0.575054	-0.0394504	0.106797	-0.124292	-0.113086	-0.00585679	0.35367	0.0957283	0.113478			-1.47167	-0.551886	-0.229793	-0.0625597	-0.416367	0.505848	-1.17518	-0.195872	-0.10196
		-0.574777	-0.0162023	0.252152	-0.00628245	-0.123886	0.0707818	0.683453	0.0837912	0.245			-1.30284	-0.762641	-0.0349893	-0.0141037	-0.32477	0.536759	-1.56935	-0.178575	-0.0629766
		-0.543376	-0.00238111	0.37455	0.12751	-0.124754	0.112202	0.375592	0.0877475	0.367459			-1.09068	-0.865893	0.218262	0.0221479	-0.100473	0.325249	-1.29043	-0.159529	-0.0243466
		-0.496714	0.0397774	0.476533	0.145329	-0.116434	0.0881968	0.102372	0.106085	0.481929			-0.926718	-0.864239	0.52384	-0.0266081	0.0790102	0.0526594	-1.10179	-0.13889	0.0138103
		-0.437829	0.150272	0.39285	0.160236	-0.0798753	-0.063455	-0.13965	0.137231	0.589512			-0.814355	-0.759004	0.62382	-0.0614977	0.192481	-0.0771003	-0.995965	-0.11682	0.0513607
		-0.368345	0.250043	0.314742	0.180214	-0.0457371	-0.182825	-0.0841843	0.179574	0.691284			-0.749394	-0.704296	0.738422	-0.0814068	0.265951	-0.203454	-0.912679	-0.0934987	0.0881469
		-0.260346	0.340481	0.252111	0.167323	-0.016866	-0.0527323	0.265814	0.228143	0.76839			-0.425736	-0.695756	0.878052	-0.0536538	0.32763	-0.208443	-0.796284	-0.0789457	0.119106
		-0.154575	0.441324	0.203177	0.167999	0.00964796	0.0437835	0.604403	0.246965	0.597183			-0.103896	-0.58452	1.03747	-0.0350637	0.33194	-0.214763	-0.68915	-0.156592	0.0876585
		-0.0537024	0.535219	0.0804073	0.17693	0.0346187	-0.0333468	0.93365	0.261008	0.434911			0.192385	-0.449937	1.30067	-0.0328116	0.138294	-0.156044	-0.592224	-0.237626	0.0566333
		0.0428066	0.61687	-0.0335393	0.177936	0.0562765	-0.160254	0.599283	0.270639	0.280415			0.465745	-0.343397	1.5347	-0.0694481	-0.0898725	-0.0547727	-0.383352	-0.321461	0.025611
		0.0654579	0.654369	-0.134918	0.183614	0.0780739	-0.207852	0.241519	0.276262	0.132562			0.493532	-0.273748	1.73597	-0.10209	-0.348476	-0.0132307	-0.258842	-0.407533	-0.00586295
		0.0810623	0.568127	-0.22689	0.190811	0.138293	-0.177839	-0.113692	0.278259	-0.00979288			0.489855	-0.278472	1.90979	-0.101024	-0.332335	-0.058886	-0.204977	-0.495196	-0.0382154
		0.0946684	0.490012	-0.182681	0.190841	0.200496	-0.0784951	-0.322526	0.275904	-0.143073			0.472359	-0.310772	1.43227	-0.0338977	-0.301842	-0.0925358	-0.323682	-0.579022	-0.0715188
		0.106487	0.418619	-0.139997	0.187221	0.264551	0.150696	-0.367574	0.208556	0.00939251			0.443133	-0.362161	0.915312	0.0267475	-0.283781	-0.056476	-0.562935	-0.389604	-0.0836162
		0.116492	0.311052	-0.101957	0.161011	0.277719	0.328518	-0.408869	0.138529	0.163988			0.641976	-0.418988	0.389904	0.0488339	-0.164203	-0.0174019	-0.780606	-0.199759	-0.0987188
		0.125646	0.192928	-0.0651244	0.10865	0.268046	0.167027	-0.448156	0.0664711	0.319472			0.84083	-0.471902	-0.143117	0.0261919	0.00615266	0.0117986	-0.992321	-0.00890721	-0.116415
		0.132743	0.0764115	0.160628	0.0571477	0.260417	0.00863232	-0.283262	-0.00701306	0.474649			1.03098	-0.526518	-0.125479	0.00558208	0.169244	0.0402303	-0.698169	0.183496	-0.136335
		0.139223	-0.0112222	0.392399	0.07218	0.245663	0.0990487	-0.121755	-0.0813059	0.628315			1.20836	-0.542051	-0.123128	-0.00642105	0.35498	0.0348902	-0.397719	0.378005	-0.158057
		0.252067	-0.014259	0.633965	0.139782	0.209045	0.22053	0.0327068	-0.155762	0.779237			1.32434	-0.425445	-0.144546	-0.011644	0.576726	0.0350436	-0.074991	0.575188	-0.1812
		0.364116	-0.0137238	0.872226	0.210502	0.168396	0.246311	0.047101	-0.178676	0.600062			1.41763	-0.293498	-0.198698	-0.0162176	0.789788	0.0333182	-0.0391995	0.63246	-0.0197837
		0.482089	-0.00888227	0.752468	0.148644	0.121895	0.225656	-0.0542933	-0.200137	0.415139			1.48959	-0.13476	-0.310743	0.00366408	0.964869	0.034195	-0.293931	0.690136	0.136867
		0.595744	-0.0503623	0.609112	0.0232968	0.0369465	0.202581	-0.148404	-0.221018	0.229696			1.50531	-0.29423	-0.400947	0.0322833	0.789403	0.0675712	-0.565004	0.752137	0.2837
		0.567704	-0.1099	0.433861	-0.110059	-0.0629523	0.183627	-0.226043	-0.240949	0.0440274			1.08876	-0.565648	-0.458653	0.0580165	0.583803	0.128385	-0.859507	0.818947	0.418748
		0.526406	-0.175157	0.229393	-0.131244	-0.179476	0.165735	-0.135684	-0.259472	-0.143			0.663885	-0.864974	-0.466184	0.0832389	0.33951	0.147763	-1.19856	0.892528	0.540695
		0.475887	-0.217237	0.150625	-0.131418	-0.282553	0.141376	-0.0395003	-0.27628	-0.328499			0.252076	-1.12473	-0.366412	0.113865	0.298933	0.0232805	-1.58416	0.970293	0.646438
		0.406792	-0.184345	0.0880342	-0.137492	-0.367341	0.125665	0.0631812	-0.249787	-0.376297			-0.145452	-1.24174	-0.198338	0.150986	0.305265	-0.136622	-2.02301	0.919012	0.541644
		0.280588	-0.15545	0.0446302	-0.227341	-0.456878	0.0947529	0.0345229	-0.217947	-0.421045			-0.474049	-1.39927	0.0489285	0.0861643	0.297598	-0.275492	-2.02763	0.855543	0.4084
		0.145177	-0.131082	0.0219654	-0.332227	-0.537053	0.0259812	-0.130005	-0.184889	-0.475529			-0.826891	-1.6026	0.372465	0.0121808	0.255247	-0.379106	-1.60809	0.794594	0.261682
		0.000380689	-0.118978	-0.0176161	-0.435977	-0.509078	-0.0435747	-0.311549	-0.150535	-0.540408			-1.20217	-1.09062	0.506348	-0.0629505	0.119681	-0.26849	-1.20314	0.735618	0.100357
		-0.146657	-0.112143	-0.0679497	-0.299418	-0.468757	-0.0633386	-0.511854	-0.115264	-0.615566			-1.54379	-0.247664	0.625768	0.0554366	-0.114411	-0.129347	-0.817263	0.67791	-0.0774183
		-0.148451	-0.111526	-0.13014	-0.193231	-0.357853	-0.0465572	-0.454544	-0.0785979	-0.702805			-1.12784	0.475503	0.729364	0.178332	-0.189588	-0.0475952	1.1135	0.621871	-0.271987
		-0.122146	-0.117023	-0.197328	-0.121129	-0.286497	-0.0209448	-0.380592	-0.0586342	-0.678118			-0.737696	1.04418	0.63847	0.29696	-0.0944026	-0.0238014	2.80139	0.515454	-0.329609
		-0.052357	-0.118022	-0.263623	-0.0824772	-0.228177	0.0233205	-0.29942	-0.0454681	-0.61535			-0.364077	1.55464	0.261341	0.203839	-0.095199	-0.0442358	4.1734	0.378458	-0.331921
		0.0341717	-0.122991	-0.315715	-0.0789011	-0.168044	0.0676568	-0.237873	-0.0329191	-0.5404			-0.060599	1.9361	-0.0341811	0.119092	-0.199044	-0.134723	4.21187	0.221793	-0.31563
		0.0727595	-0.132697	-0.35266	-0.111193	-0.106249	0.0971485	-0.19054	-0.0216647	-0.453668			0.393713	2.18252	-0.235852	0.0455795	-0.0088683	-0.267662	2.54914	0.0456837	-0.277351
		0.110864	-0.177848	-0.373403	-0.0802853	-0.0516636	0.0253026	-0.0923765	-0.00959489	-0.328226			0.68363	1.79903	-0.337055	0.0505458	0.232825	-0.138108	1.12974	-0.103096	-0.19155
		0.151226	-0.259211	-0.374996	0.0215121	-0.0139277	-0.0673848	0.0597816	0.00351923	-0.183482			0.79147	0.99508	-0.559964	0.0388471	0.377041	0.0845841	-0.0265805	-0.223022	-0.0823375
		0.196254	-0.338757	-0.374632	0.198623	0.005863	-0.0846394	0.189646	0.0253828	-0.110317			0.705937	0.478874	-0.842307	0.00916252	0.364674	0.213601	-0.0543432	-0.314014	-0.0134909
		0.225968	-0.414879	-0.374045	0.143731	-0.000280971	-0.0429092	0.268967	0.0720778	-0.0848121			0.0808797	0.260976	-1.14934	-0.0335469	0.162313	0.269055	0.818169	-0.394528	0.021097
		0.240195	-0.414434	-0.373414	0.0761034	-0.0447793	-0.01323	0.320311	0.112416	-0.0669701			-0.561747	0.509801	-1.48275	-0.0548901	-0.0592046	0.293021	2.26033	-0.470601	0.0381703
		0.239509	-0.315308	-0.352937	0.0359418	-0.136297	-0.0426179	0.303675	0.14614	-0.0572185			-1.11458	0.64302	-1.39269	-0.0588527	-0.103017	0.172637	3.76334	-0.54216	0.0368483
		0.229522	-0.23368	-0.319081	0.031552	-0.236301	-0.0746803	0.129548	0.173673	-0.0575091			-1.57288	0.784227	-0.872373	0.0604821	-0.00116174	0.0112878	2.06113	-0.610001	0.0171428
		0.207425	-0.168036	-0.29897	-0.03289	-0.229704	-0.0981229	-0.0318948	0.193363	-0.0653233			-1.77926	0.923993	-0.400736	0.132864	-0.0825606	-0.0631893	0.662041	-0.672473	-0.0234717
		0.114777	-0.0875881	-0.291961	-0.168645	-0.173251	-0.125812	-0.168743	0.205654	-0.0840813			-1.66458	0.499749	0.0300492	0.129366	-0.355962	-0.107914	-0.0891397	-0.730225	-0.081789
		0.0326632	-0.00757391	-0.294586	-0.206846	-0.0866059	-0.141108	-0.280066	0.210072	-0.141922			-1.67232	0.195045	0.415443	0.0593556	-0.757364	-0.0946031	-0.167788	-0.748148	-0.0590361
		-0.0318393	0.0631523	-0.307571	0.0102126	0.0312974	-0.046913	-0.286676	0.213685	-0.21515			-1.82401	0.224667	0.42759	0.0285177	-0.8055	0.0507442	0.242714	-0.692658	0.0400386
		-0.0747431	0.123004	-0.334288	0.174295	0.0562938	0.0362663	-0.283988	0.221633	-0.30606			-2.05112	0.604409	0.384754	-0.0330795	-0.817303	0.156335	0.400766	-0.641235	0.218953
		-0.107286	0.126933	-0.374684	0.245879	0.0777216	-0.049757	-0.272356	0.233291	-0.411817			-1.98042	0.189528	0.291084	-0.127559	-0.768736	0.0895128	0.263076	-0.581553	0.479535
		-0.109789	0.115082	-0.429335	0.204049	0.0632767	-0.216926	-0.282817	0.240861	-0.534652			-1.95771	-0.211037	0.14246	-0.231988	-0.669234	-0.068199	-0.164333	-0.541656	0.825122
		-0.0813755	0.108107	-0.437132	0.134953	0.0191913	-0.389706	-0.161609	0.243017	-0.672743			-1.98377	-0.261236	-0.0261168	-0.328358	-0.586739	-0.203729	-0.215707	-0.52807	1.25304
		-0.0190795	0.105167	-0.335998	0.0693971	0.214253	-0.296893	0.170098	0.239883	-0.630262			-2.0554	0.0501787	-0.0637477	-0.374792	-0.606247	0.400688	0.323204	-0.542244	1.16214
		-0.0181538	0.0908993	-0.20567	0.0214708	0.574278	-0.206943	0.713651	0.231069	-0.531088			-1.44915	0.615377	0.0176089	-0.365217	-0.732723	0.682836	1.46027	-0.583027	0.630843
		-0.0435748	0.0645052	-0.0554492	0.00531352	1.10271	-0.126959	1.47254	0.204473	-0.463154			-0.738077	1.33457	0.207859	-0.351928	-0.938408	0.470279	3.21552	-0.516042	0.183134
		-0.0747205	0.0345584	0.115052	0.023974	1.43236	-0.0697998	1.73049	0.183177	-0.425898			-0.216835	1.45511	0.51125	-0.337182	-1.00095	0.159843	3.9415	-0.394175	-0.179015
		-0.111662	0.0104663	0.289454	0.0730086	0.863352	-0.0503706	0.979984	0.171371	-0.420074			0.111148	1.40176	0.490959	-0.298951	-0.940259	0.0885271	2.29088	-0.242466	-0.45359
		-0.153213	-0.00546691	0.417303	0.0518787	0.349242	-0.0384247	0.455662	0.169173	-0.447736			0.246891	1.32135	0.159254	-0.231264	-0.92629	0.106241	1.16216	-0.061857	-0.638612
		-0.177807	-0.00372895	0.459462	0.00028416	0.00272621	-0.0685846	0.170201	0.176433	-0.507617			0.307194	0.691419	-0.299864	-0.173223	-0.980967	0.0267741	0.57612	0.148765	-0.732533
		-0.169725	0.00894766	0.394497	-0.0675717	-0.174783	-0.0901363	0.108744	0.161365	-0.599559			0.502786	0.190265	-0.743434	-0.122996	-0.824161	-0.0983334	0.454104	0.235816	-0.733661
		-0.126968	0.0101319	0.295666	-0.127453	-0.165628	-0.0689463	0.0555057	0.132784	-0.547811			0.491982	-0.160274	-1.02118	-0.0495962	-0.373871	-0.201915	0.0668608	0.307575	-0.588971
		-0.0703607	-0.00751387	0.153085	-0.15297	-0.0762876	-0.0361789	0.00105662	0.0907502	-0.481774			0.29241	-0.398445	-1.09502	0.00500103	0.0344163	-0.215077	-0.536081	0.364035	-0.514677
		0.000174687	-0.0292986	0.0175288	-0.121862	0.0125043	0.0309214	-0.0639093	0.0251716	-0.35234			-0.0971496	-0.464831	-1.05604	-0.00123372	0.297259	-0.16221	-0.869325	0.356604	-0.524552
		0.0527871	-0.0846989	-0.072058	-0.0536845	0.100735	0.182134	-0.152889	-0.0650091	-0.222202			-0.867528	-0.689453	-1.00841	0.00188852	0.252352	-0.0152258	-0.841125	0.250102	-0.531089
		0.103665	-0.152514	-0.0565052	0.00315201	0.188639	0.330979	-0.187349	-0.151167	-0.0924452			-1.67197	-0.792291	-0.773905	-0.0284957	0.577835	-0.00192783	-0.557456	0.164784	-0.533859
		0.147908	-0.165729	0.00455553	-0.00785951	0.154349	0.403822	-0.150192	-0.233315	0.0373862			-1.67353	-0.766776	-0.216802	-0.0367178	0.952736	-0.125711	-0.52003	0.100741	-0.532865
		0.198108	-0.165309	0.0624321	0.000699754	0.0518473	0.271146	-0.177148	-0.31147	0.168434			-1.1109	-0.629476	0.593598	-0.0180723	1.17045	0.0496059	-0.792378	0.0584566	-0.528462
		0.270388	-0.181808	0.146139	0.0780651	-0.0303618	0.0930282	-0.219463	-0.329205	0.3003			-0.346575	-0.377151	1.01649	-0.0110248	1.46553	0.133393	-1.23834	0.0253787	-0.520623
		0.364837	-0.17753	0.261524	0.195165	-0.0923036	-0.0365222	-0.27846	-0.311758	0.325831			0.620196	-0.296174	0.925078	-0.0254512	1.66553	-0.01303	-1.82939	0.00262934	-0.496617
		0.374036	-0.135367	0.395279	0.0796244	-0.118247	-0.0510991	-0.352356	-0.283427	0.329489			1.52424	-0.559177	0.312994	-0.0320906	1.68338	-0.110735	-2.55261	-0.00561164	-0.457965
		0.319961	-0.0657723	0.547349	-0.0278337	-0.0636979	-0.0528439	-0.25279	-0.244419	0.217257			2.08335	-0.650489	-0.566235	0.127622	1.284	-0.0760739	-2.06727	0.000343598	-0.215844
		0.214969	-0.0229648	0.721672	-0.054377	-0.0541351	-0.0909849	-0.14634	-0.194976	0.109453			2.31325	-0.378551	-1.0772	0.448706	0.867064	-0.0628663	-0.905338	0.0201456	0.0449113
		0.13599	-0.00639386	0.917814	-0.00401501	-0.0664535	-0.0275275	-0.13806	-0.13533	0.0498375			2.98598	0.249332	-1.22541	0.864303	0.284676	-0.0892554	-0.0726448	0.0534182	0.247007
		0.0827542	-0.0157866	1.08735	0.0274587	-0.0999091	0.120635	-0.226155	-0.0862304	0.037039			4.09979	1.22846	-1.02736	0.560995	0.0786241	-0.21662	0.439781	0.0320808	0.391624
		0.0547658	-0.0313437	0.792676	0.014316	-0.159122	0.0901292	-0.393914	-0.0688818	0.0714201			5.64282	1.52767	-0.630654	0.119294	0.525568	-0.298053	0.602993	0.0207844	0.478924
		0.0139883	0.0229599	0.349364	-0.0254955	-0.186844	0.014875	-0.323774	-0.124329	0.152568			5.78576	1.23364	-0.199614	-0.215296	0.994555	-0.358976	0.0955491	0.0523207	0.509501
		-0.0364075	0.13806	-0.0214963	-0.0245823	-0.17454	-0.0691268	-0.196819	-0.172802	0.279724			5.07775	0.902843	0.095011	-0.289097	1.48443	-0.401771	-0.104379	0.0621071	0.484196
		-0.0789399	0.311893	-0.321865	0.00303502	-0.131861	-0.0657769	-0.0640256	-0.214582	0.329954			4.47801	0.538633	0.256952	-0.287647	1.86103	-0.396269	-0.450055	0.0506421	0.556316
		-0.113782	0.328581	-0.553664	0.0281504	-0.100139	-0.0194776	0.0731644	-0.249886	0.26913			3.9842	0.158131	0.29041	-0.308944	1.11525	-0.191355	-0.9529	0.0187327	0.761153
		-0.140843	0.24408	-0.531362	0.000918714	-0.0611063	0.0119052	0.142895	-0.278944	0.233277			3.58006	-0.0606966	0.231394	-0.112295	0.353954	-0.185529	-0.854503	-0.0328013	0.918608
		-0.167463	0.116581	-0.466093	-0.0201027	-0.0150861	0.0384971	0.155123	-0.301974	0.221617			3.05449	-0.102918	0.45659	0.112932	-0.298911	-0.178964	-0.640169	-0.10309	1.03023
		-0.209824	-0.0522601	-0.38566	-0.00758504	0.0336122	0.0587628	0.111992	-0.310886	0.233301			2.67696	0.0249198	0.875095	0.269048	-0.400725	-0.276711	-0.313487	-0.174987	1.09769
		-0.265154	-0.0782791	-0.298128	0.0239262	0.0489647	0.0458119	0.0151227	-0.240934	0.267366			2.38348	0.0291637	1.02067	0.35061	0.273541	-0.408796	0.0114674	-0.119676	1.12287
		-0.311839	-0.0458098	-0.185159	0.0134982	0.0327643	0.0245057	-0.0455079	-0.16244	0.322601			1.63871	-0.10287	0.864094	0.343027	1.43681	-0.536401	-0.606373	-0.0714804	1.10809
		-0.268261	0.00259398	-0.0569581	0.0361983	0.00634466	0.131542	-0.0683999	-0.0758203	0.387309			1.01282	-0.298907	0.668973	0.30718	3.06885	-0.584304	-1.08736	-0.0298094	0.713076
		-0.192095	0.0661577	0.030696	0.0740463	0.0218322	0.193327	-0.0850942	0.0185435	0.406892			0.412787	-0.555957	0.689611	0.228325	2.3185	-0.599585	-1.42086	0.00592755	0.28436
		-0.122479	0.138839	0.080027	0.0880276	0.0503335	0.0620049	-0.103533	0.120221	0.378953			-0.162263	-0.401426	0.915604	0.141322	1.5839	-0.679317	-1.29557	0.0362618	-0.0830354
		-0.0589135	0.227232	0.0614414	0.0961444	0.0506693	-0.19325	-0.141326	0.225558	0.305754			-0.714217	-0.107253	1.26071	0.0822454	0.908829	-0.885655	-0.584376	0.0713894	-0.392096
		-0.0351324	0.330755	-0.0994549	0.0987533	0.0247159	-0.327006	-0.186651	0.283577	0.189291			-0.949231	0.291166	1.29966	0.0496865	0.358862	-0.918258	-0.0538866	0.0850485	-0.644818
		-0.0295067	0.425299	-0.215642	0.010749	-0.00986772	-0.207718	-0.238986	0.281173	0.0319213			-0.811342	0.636492	1.30502	0.0187433	-0.0926718	0.0553464	0.307668	-0.0140591	-0.843967
		-0.0106361	0.389447	-0.289993	-0.0496589	-0.0223678	-0.0930875	-0.248527	0.272313	-0.111853			-0.515378	0.180997	1.27931	-2.08e-05	-0.507612	0.805126	-0.0116075	-0.110104	-0.815888
		0.020578	0.335757	-0.32419	-0.0810611	-0.0136281	-0.00510657	-0.234931	0.257536	-0.211608			-0.0716393	-0.304207	1.22467	-0.00693514	-0.839504	0.277235	-0.594406	-0.203256	-0.59366
		0.0420396	0.265532	-0.256495	-0.0896895	-0.00179678	0.0276221	-0.225208	0.237403	-0.302519			0.478088	-0.816255	1.09656	-0.0220211	-0.798444	-0.540791	-1.10955	-0.293634	-0.363139
		0.0351278	0.169203	-0.193654	-0.115881	-0.0229021	0.0687808	-0.216781	0.212452	-0.385375			0.833305	-0.882225	0.839519	-0.0246365	-0.560062	-0.758686	-1.50629	-0.381371	-0.1249
		0.019606	0.0769708	-0.13122	-0.158658	-0.0529649	0.177895	-0.243319	0.183269	-0.46099			0.890128	-0.386365	0.590618	-0.0142245	-0.155793	-0.325447	-0.515509	-0.466611	0.120464
		-0.000107512	-0.00255664	-0.0691976	-0.163198	-0.0922684	0.248576	-0.211999	0.160206	-0.530175			0.92775	0.131771	0.350751	0.342201	0.349216	0.26755	0.382852	-0.382314	0.37234
		-0.0256655	-0.0707624	-0.0950426	-0.168465	-0.144879	0.114678	-0.129346	0.143564	-0.517182			0.558108	0.670464	0.27803	0.62895	0.811373	1.28773	1.19973	-0.254049	0.448633
		-0.0482924	-0.043756	-0.136722	-0.171143	-0.178995	0.0131169	0.107284	0.131429	-0.449978			-0.0420564	0.455704	0.23056	0.811801	1.21701	2.05191	1.30196	-0.121991	0.387153
		-0.0646148	0.00198379	-0.187519	-0.128907	-0.194863	0.0855111	0.401577	0.123408	-0.390467			-0.535749	0.0566019	0.198549	0.44749	0.980694	0.78496	0.793688	0.0132772	0.328111
		-0.0754994	0.0435982	-0.246058	-0.0839599	-0.139663	0.14448	0.607497	0.119089	-0.337722			-0.933807	-0.330024	0.182361	0.13971	0.437253	-0.129936	0.425317	0.151449	0.271064
		-0.0643311	0.0683373	-0.141924	-0.0268628	-0.0261772	0.0712004	0.739037	0.118028	-0.290868			-1.04751	-0.648604	-0.0170168	-0.10164	-0.000426997	0.645416	0.174659	0.292106	0.215532
		-0.0446422	0.0270336	-0.0340074	0.0719472	0.0734846	-0.0460108	0.558956	0.0816202	-0.249087			-1.03238	-0.700191	-0.216783	-0.243444	-0.170998	1.72415	0.149895	0.379667	0.160656
		-0.0260321	-0.0187466	0.0666559	0.164927	0.15683	-0.152202	0.397933	-0.016572	-0.169045			-0.998542	-0.753365	-0.400338	-0.386786	-0.0483152	1.51867	0.0916657	0.3777	0.0936484
		-0.00830152	-0.0679379	0.162634	0.203607	0.156925	-0.243361	0.261407	-0.11363	-0.0714989			-0.944784	-0.806764	-0.567139	-0.438028	0.0566242	0.310752	0.000130977	0.3767	0.0169119
		0.0193117	-0.133411	0.00102371	0.127888	0.15987	-0.256261	0.155764	-0.209756	0.0286517			-1.74587	-0.721935	-0.555219	-0.27017	0.0637131	-0.431635	-0.0562602	0.376485	-0.0644825
		0.0492002	-0.207817	-0.162019	0.055107	0.164976	-0.10169	0.0676486	-0.305076	0.130143			-2.70099	-0.542333	-0.51155	-0.099393	-0.313439	-0.216115	-0.0527381	0.376889	-0.148857
		0.0790505	-0.280984	-0.317715	0.024682	0.139437	0.0561707	-0.0204979	-0.39979	0.231702			-3.62715	-0.362434	-0.446851	-0.0190162	-0.6613	-0.0325091	-0.0515244	0.377742	-0.234562
		0.47385	0.32231	0.173901	0.0969425	-0.0408128	0.161683	-0.310801	0.160512	0.527686			-0.20663	0.703126	0.272739	-0.134807	0.373879	0.640518	0.603144	-0.060946	-0.265661
		0.440257	0.213362	0.283734	-0.0351634	-0.0734517	-0.0436169	-0.204533	0.186742	0.299792			-0.129644	0.338067	0.299583	-0.227748	0.127235	0.829164	0.242221	-0.151756	-0.229134
		0.410507	0.106779	0.395464	-0.0705582	-0.112943	-0.108837	-0.0989955	0.212717	0.0714247			-0.0197168	-0.0221651	0.341715	-0.173552	-0.113786	0.625318	-0.117436	-0.24111	-0.194456
		0.381353	0.000185469	0.510885	-0.0346602	-0.1696	-0.153155	0.00569278	0.2393	-0.157805			0.119096	-0.374599	0.399521	-0.00706426	-0.349488	0.342745	-0.484339	-0.330524	-0.16169
		0.335273	-0.018077	0.623766	-0.00473914	-0.227069	-0.139833	0.013676	0.267337	-0.388249			0.278728	-0.541755	0.459749	0.15818	-0.235038	0.0643771	-0.518794	-0.421555	-0.130882
		0.217786	0.0917363	0.57335	0.0498091	-0.286049	-0.0984943	-0.0662591	0.297704	-0.620282			0.450814	-0.465509	0.230044	0.143381	-0.0430151	-0.161069	-0.245083	-0.515694	-0.102095
		0.09355	0.205289	0.527525	0.128369	-0.199696	-0.0525096	-0.147978	0.331236	-0.792129			0.662343	-0.397957	-0.0294753	0.0580754	0.145533	-0.375599	0.0260027	-0.614498	-0.0812872
		-0.0401574	0.322994	0.486785	0.224434	-0.101827	-0.00220081	-0.226158	0.344176	-0.782933			0.914291	-0.342875	-0.330027	-0.0170648	0.279376	-0.663064	0.277737	-0.616131	-0.0776544
		-0.0940748	0.21204	0.442001	0.135221	-0.00166305	0.037251	-0.170043	0.34336	-0.76781			0.993325	-0.189578	-0.669067	-0.0234895	0.381361	-0.672307	0.109629	-0.556677	-0.0716432
		0.0398333	0.046527	0.269208	0.000196541	0.00903781	0.0297857	-0.112875	0.3424	-0.745405			0.650916	0.0218198	-0.829292	-0.00934963	0.482399	0.369875	-0.0733488	-0.496825	-0.0624011
		0.188538	-0.125365	0.0850052	-0.137879	-0.0692801	0.025312	-0.0542879	0.341137	-0.714418			0.298812	0.277734	-0.971816	0.0134618	0.451457	1.54825	-0.273614	-0.436503	-0.049129
		0.354339	-0.245685	-0.112808	-0.0996546	-0.165533	-0.0284452	-0.0464753	0.33955	-0.673464			-0.0691757	0.449467	-1.0944	0.0411442	0.229435	1.43659	-0.43376	-0.375602	-0.030944
		0.426472	-0.136693	-0.308413	-0.0634682	-0.258913	-0.0980706	-0.0750466	0.337371	-0.558536			-0.361181	0.0924631	-1.19104	0.0457307	0.0176033	1.0569	-0.532786	-0.314083	-0.0355547
		0.360368	-0.0236004	-0.225453	-0.0415951	-0.189281	-0.25929	-0.0878155	0.325699	-0.354387			-0.565638	-0.31072	-1.22807	0.0243376	-0.15404	0.612191	-0.614274	-0.246548	-0.0700012
		0.288093	0.0939754	-0.139063	-0.0833939	-0.117294	-0.410474	-0.0829905	0.277619	-0.142301			-0.813558	-0.766352	-1.27226	-0.00241679	-0.147416	0.341795	-0.675888	-0.153271	-0.096857
		0.181694	0.139968	-0.0488919	-0.130774	-0.0200076	-0.472879	-0.079506	0.229456	0.0783456			-1.08113	-0.545039	-1.32464	-0.0381836	-0.195604	0.422817	-0.601885	-0.0540677	-0.115367
		0.069713	0.107155	0.0669482	-0.181202	0.267341	-0.428618	-0.085307	0.181173	0.308137			-0.985294	0.34844	-1.11711	-0.0779489	-0.309065	0.743277	-0.380836	0.0516629	-0.124814
		-0.0305516	0.0747617	0.055478	-0.161937	0.57122	-0.250122	-0.101021	0.132733	0.547646			-0.636394	1.242	-0.780061	0.033624	-0.34493	0.888439	-0.00426831	0.164485	-0.12448
		-0.123199	0.0428698	0.0208804	-0.143499	0.766175	0.289931	-0.120914	0.0840858	0.649418			-0.273952	2.13488	-0.534683	0.162952	-0.35222	0.220445	0.380226	0.284974	-0.156504
		-0.207601	-0.00979892	-0.0369276	-0.124222	0.787419	0.915186	-0.135046	0.0352068	0.615629			0.101302	1.74901	-0.390486	0.300124	-0.353226	-0.590393	0.413901	0.413695	-0.186036
		-0.251462	-0.0577984	-0.11966	-0.0552104	0.407257	0.408795	-0.152915	-0.0268158	0.580241			0.23055	1.06259	-0.355698	0.142327	-0.325018	-0.490501	0.255909	0.358189	-0.191988
		-0.253222	-0.0959857	-0.162822	0.016331	0.13108	-0.218748	-0.174531	-0.0952489	0.543042			0.0311799	0.300005	-0.448827	0.0119405	-0.227674	-0.200434	-0.106997	0.194964	-0.172592
		-0.25406	-0.107976	-0.194252	0.0904642	-0.0341006	-0.312443	-0.172736	-0.165643	0.504272			-0.191178	-0.456089	-0.544844	-0.0895469	-0.0708645	-0.119186	0.134836	0.032354	-0.12646
		-0.253937	0.0482054	-0.225191	0.132731	-0.0790656	-0.109948	-0.141715	-0.239415	0.463984			-0.438875	-0.20055	-0.630209	-0.0582615	0.147889	-0.282642	0.919702	-0.130436	-0.052224
		-0.249751	0.130634	-0.255575	0.158143	-0.0851532	0.0434502	-0.0899927	-0.316925	0.418091			-0.605977	-0.0986103	-0.705308	-0.0435459	0.0780718	-0.507179	1.93624	-0.293717	0.0365307
		-0.233886	0.135461	-0.26646	0.152976	-0.0648359	-0.0745898	-0.0385389	-0.39843	0.378623			-0.485651	-0.158295	-0.706343	-0.0342668	0.00724706	-0.511307	2.90317	-0.457624	0.105894
		-0.227895	0.100212	-0.274329	0.0833957	-0.0406006	0.0539045	-0.0313104	-0.484008	0.379909			-0.408243	-0.176254	-0.681135	-0.0989706	-0.0652937	-0.46162	1.89351	-0.622033	0.220792
		-0.226599	0.110643	-0.251847	0.0102957	-0.000707351	0.304767	-0.0184233	-0.512409	0.42345			-0.148312	0.0391292	-0.385161	-0.146637	-0.021512	-0.346035	0.887587	-0.550174	0.382787
		-0.229021	0.102259	-0.228801	-0.0575586	0.0698456	0.248447	0.000608522	-0.535757	0.510656			0.314752	0.0705611	0.0752476	-0.161106	0.166995	-0.0839834	0.0766147	-0.463829	0.593304
		-0.255338	0.0743133	-0.216758	-0.0466254	0.170884	0.138176	0.0260303	-0.561178	0.642791			0.295542	-0.0901916	0.564744	-0.0768705	0.354553	0.179087	-0.531861	-0.39198	0.853658
		-0.279001	0.0222381	-0.171119	0.0127003	0.303371	0.684591	0.148163	-0.588761	0.821015			0.268465	-0.322316	0.78834	-0.00629671	0.540959	-0.00808082	-0.424466	-0.33525	1.16503
		-0.298583	-0.0288039	-0.149493	0.0255123	0.240913	0.809152	0.314547	-0.618566	0.83764			0.26658	-0.278483	0.755362	0.0557186	0.406697	-0.100894	-0.396262	-0.294223	1.10192
		-0.313702	-0.0455356	-0.152481	-0.0122786	0.109264	0.417556	0.519767	-0.650431	0.687727			0.289368	-0.310279	0.458095	0.0687473	0.107452	0.285668	-0.44058	-0.269159	0.727404
		-0.311715	-0.0268393	-0.180725	-0.0681938	-0.0569038	-0.0297836	0.533996	-0.684503	0.549096			0.288472	-0.420249	-0.111218	-0.00170691	-0.266582	0.721193	-0.347957	-0.260715	0.417237
		-0.28271	-0.00924802	-0.22719	-0.118499	-0.192191	-0.321924	0.257119	-0.56802	0.422129			0.179637	-0.27616	-0.43379	-0.0712343	-0.716485	1.07048	-0.339372	-0.156188	0.172292
		-0.248155	-0.0667817	-0.225145	-0.107606	-0.203077	-0.00986071	0.0276862	-0.416325	0.307361			0.105244	-0.00173337	-0.0719616	-0.0694349	-0.767313	0.342928	-0.311857	-0.0159402	-0.00705839
		-0.207478	-0.117167	-0.219016	-0.000934321	-0.232764	0.142557	-0.138584	-0.280014	0.204681			0.0648154	0.079749	0.16917	0.0111673	-0.673271	-0.163019	-0.261669	0.160159	-0.119445
		-0.160613	-0.160236	-0.21618	0.0246754	-0.281561	0.0723633	-0.240464	-0.157958	0.114263			0.0586356	-0.0363186	0.228149	0.0490726	-0.47796	-0.262028	-0.188441	0.330568	-0.16421
		-0.130158	-0.195839	-0.216705	-0.0408974	-0.293908	-0.133737	-0.230188	-0.0504733	0.0419666			-0.177429	-0.354144	0.101896	0.0415354	-0.353779	-0.273926	-0.14343	0.495144	-0.106
		-0.112656	-0.224713	-0.184924	-0.156316	-0.21673	-0.138921	-0.174574	0.04211	0.00992681			-0.667839	-0.400577	-0.184876	0.0534836	-0.25053	-0.370904	-0.181564	0.653762	0.0707799
		-0.104067	-0.237712	-0.123681	-0.175136	-0.0960182	-0.0833204	-0.11319	0.1195	0.0100063			-0.905305	-0.217508	-0.477738	0.140956	-0.209292	-0.381009	-0.179043	0.80629	0.2319
		-0.10107	-0.250563	-0.00637861	-0.188722	0.0625047	-0.122357	-0.0459869	0.125505	0.0424735			-0.952455	0.00670561	-0.637327	0.136401	-0.141301	-0.102567	-0.134673	0.862682	0.152701
		-0.103526	-0.293576	0.235993	-0.204625	0.258995	-0.205743	0.00694386	0.00629202	0.0710093			-0.809389	0.0978841	-0.489329	0.0446468	0.0254696	0.21894	-0.064443	0.723431	0.0512166
		-0.115785	-0.327997	0.531996	-0.218146	0.336306	-0.226214	-0.00754923	-0.104528	0.0959415			-0.588989	0.0677345	-0.225977	-0.14356	0.178983	0.0383133	-0.0802302	0.596465	-0.0729045
		-0.137669	-0.296238	0.740385	-0.160309	0.203996	-0.227966	-0.0542529	-0.206937	0.117388			-0.650293	-0.0265249	0.0546236	-0.278614	0.289455	-0.128513	-0.129186	0.481877	-0.219662
		-0.168028	-0.271666	0.703333	-0.0157731	0.110167	-0.222336	-0.137551	-0.300556	0.135156			-0.987288	-0.183712	0.0889672	-0.318693	0.313554	-0.21778	-0.231693	0.380218	-0.388476
		-0.206526	-0.192203	0.598208	0.1316	0.0548608	-0.108748	-0.233257	-0.376812	0.148948			-1.38676	-0.320964	-0.0641235	-0.33128	0.30632	-0.279446	-0.402016	0.281667	-0.578925
		-0.240716	-0.180544	0.271416	0.268336	0.0381004	-0.101081	-0.32759	-0.438416	0.0736166			-1.64699	-0.579277	-0.108348	-0.279691	0.135175	-0.213721	-0.455879	0.210407	-0.72682
		-0.270618	-0.11227	-0.088241	0.300456	0.0173546	-0.238536	-0.435674	-0.488744	-0.0063454			-1.7689	-0.699734	0.170576	-0.236643	0.106574	-0.0667975	-0.104361	0.17464	-0.857043
		-0.281432	0.177351	-0.345744	0.23817	-0.017431	-0.295753	-0.285319	-0.527605	-0.0363724			-1.67192	-0.657814	0.653826	-0.234805	0.0925797	-0.0558623	0.125782	0.175079	-0.819695
		-0.262698	0.552408	-0.404176	0.135282	-0.0307366	-0.20797	0.0585427	-0.425121	-0.0701649			-1.66951	-0.676419	1.20418	-0.240886	0.107546	-0.0468652	0.153054	0.131834	-0.763381
		-0.117769	0.644227	-0.389721	0.0171192	-0.0223179	-0.0568367	0.53978	-0.299926	-0.107248			-1.67189	-0.42274	1.55878	-0.254255	0.120697	-0.00416491	0.0064439	0.0620224	-0.689165
		0.0666762	0.603361	-0.279705	-0.0310962	0.00758088	-0.0114575	1.15089	-0.152167	-0.147859			-1.48686	-0.463035	1.43373	-0.141399	0.0519415	-0.122015	-0.313315	-0.0332812	-0.596911
		0.289929	0.411228	-0.0653339	-0.0864983	0.0278331	0.230372	1.05502	0.0179745	-0.191858			-1.11752	-0.715539	0.852749	-0.00861316	0.0436356	-0.192287	-0.559598	-0.153875	-0.486972
		0.551094	0.141964	0.073372	-0.13828	0.0269422	0.36779	0.568227	0.19369	-0.238825			-0.564775	-0.686168	0.419732	0.0781202	0.159916	-0.18325	-0.511064	-0.291545	-0.360006
		0.6707	0.102179	0.13808	-0.178177	0.0463237	0.173616	0.264647	0.299312	-0.289087			-0.186742	-0.338313	0.129974	0.110946	0.301262	-0.205991	-0.472654	-0.377623	-0.215897
		0.433245	0.134841	0.140518	-0.119224	0.0859042	-0.260536	0.140775	0.398117	-0.315968			-0.295997	0.0232825	-0.00984319	0.0688659	0.3389	-0.296151	-0.443236	-0.433637	-0.0995466
		0.224634	0.140675	0.195827	-0.0265934	0.0872521	-0.213367	0.184453	0.489974	-0.203138			-0.328691	0.106621	-0.0768366	0.0422214	0.273019	-0.209964	-0.412712	-0.458344	-0.12853
		0.0441562	0.120115	0.246921	0.0438925	0.0558151	-0.137074	0.129823	0.574842	-0.104597			-0.286568	-0.0832112	-0.142184	0.0126826	0.111133	-0.118952	-0.398616	-0.452001	-0.149999
		-0.109319	0.0790445	0.244119	0.102603	-0.000999639	-0.105225	-0.0301816	0.605093	-0.0221615			-0.175007	-0.260619	-0.175713	-0.0169279	0.0775229	-0.000411709	-0.377209	-0.395905	-0.163283
		-0.143209	0.0619462	0.188672	0.137842	-0.0538111	-0.131438	-0.164166	0.502204	0.0454726			0.448816	0.291535	-0.172934	-0.0445253	0.126965	0.0557436	-0.279148	-0.286226	-0.166938
		-0.164531	0.0889174	0.0823698	0.143715	-0.0289079	-0.0389817	-0.267456	0.418125	0.0984051			1.60507	0.666872	-0.137171	-0.0708046	0.184081	0.0870751	-0.114371	-0.186639	-0.161767
		-0.192105	0.158715	-0.0904493	0.0656882	0.012771	0.0476188	-0.120483	0.321763	0.137159			3.23035	0.87021	0.0875618	-0.0842798	0.296243	0.0738008	0.310917	-0.0612863	-0.147978
		-0.221276	0.239112	-0.202082	-0.0232042	0.0706445	0.000863355	-0.0702519	0.230163	0.0498362			5.21068	0.862524	0.498743	-0.0748451	0.299607	0.0348408	0.497829	0.0384377	-0.253919
		-0.12141	0.195241	-0.219262	-0.101857	0.138423	-0.0754371	-0.11321	0.156362	-0.0472171			4.96669	0.669254	0.942114	-0.0627197	0.178909	0.012054	0.455561	0.0925697	-0.347588
		0.0502262	0.0951252	-0.148575	-0.158415	0.179169	-0.126607	-0.246738	0.102557	-0.146166			3.50086	0.515451	1.03284	-0.0421183	0.0495163	0.0514763	0.210558	0.098661	-0.417357
		0.202735	-0.059645	-0.0998683	-0.143927	0.197903	-0.19849	-0.262106	0.0667115	-0.247234			2.32643	0.400789	0.568466	0.0364957	0.295718	0.106259	0.183153	0.0607637	-0.466173
		0.337072	-0.169904	-0.0956945	-0.129989	0.161105	0.136969	-0.131534	0.0481465	-0.350312			1.43012	0.340256	-0.309443	0.158146	0.593451	-0.0254358	0.204527	-0.0191518	-0.495052
		0.412815	-0.181904	-0.107425	-0.105115	0.10575	0.54894	0.0657629	0.0446	-0.455364			0.921217	0.29246	-0.992556	0.275717	0.837419	-0.169704	0.182444	-0.137678	-0.507592
		0.303517	-0.190483	-0.134222	0.0048721	0.0758382	0.927833	0.210134	0.0971402	-0.486465			1.19168	0.318315	-1.48749	0.212009	0.943711	-0.144312	0.129941	-0.361251	-0.390109
		0.201474	-0.196043	-0.141964	0.0441364	0.0791978	1.52008	0.0923155	0.160904	-0.436639			1.62662	0.414573	-1.72748	0.170916	0.993358	-0.0919813	0.164214	-0.581477	-0.125768
		0.106003	-0.165599	0.0199042	0.0168204	0.11402	1.91082	-0.0830899	0.223736	-0.366409			2.21457	0.450814	-1.50939	0.151221	1.02685	-0.124139	0.30693	-0.775459	0.113812
		0.0186776	-0.113059	0.204805	-0.0266576	0.0874019	0.750573	-0.312775	0.285633	-0.2816			2.91853	0.416976	-1.26981	0.13339	0.954072	-0.0992693	0.551375	-0.944163	0.299135
		0.0223928	-0.068902	0.410956	-0.0278488	0.0401609	-0.138334	-0.35597	0.301622	-0.199894			2.4551	0.411313	-1.01181	0.123512	0.592056	0.0919786	0.69997	-0.99524	0.450931
		0.0288582	-0.0318907	0.631907	0.0110036	-0.0180879	-0.255523	-0.317025	0.297432	-0.121713			1.965	0.428872	-0.731557	0.122478	0.184408	0.310877	0.74329	-0.999864	0.579351
		0.048615	-0.0102462	0.445602	0.0320135	-0.0848807	-0.178845	-0.327508	0.284282	-0.0646049			1.19158	0.299581	-0.288282	0.110758	-0.265255	0.280366	0.773699	-0.941751	0.643106
		0.0932331	-0.0304656	0.212143	0.0622644	-0.167036	-0.165173	-0.371077	0.269054	-0.0882957			0.316962	-0.0240886	0.00878398	0.121637	-0.276415	0.21177	0.78449	-0.780764	0.548126
		0.11395	-0.0507135	0.0178224	0.102213	-0.228909	-0.243382	-0.303454	0.255775	-0.127267			-0.614449	-0.355054	0.201	0.153728	-0.119169	0.172582	0.37839	-0.625166	0.461058
		0.111903	-0.0483112	-0.140916	0.108692	-0.27628	-0.297587	-0.238835	0.245954	-0.180436			-1.47119	-0.578016	0.301106	0.159952	0.0111032	-0.0681875	-0.0611566	-0.474676	0.384351
		0.0910859	-0.0232666	-0.12743	0.122133	-0.264523	-0.182354	-0.176823	0.24009	-0.246574			-2.25159	-0.546228	0.767961	0.161577	0.00966648	-0.324214	-0.531808	-0.328663	0.318529
		0.0529651	8.06e-05	-0.10587	0.140215	-0.253217	-0.0642741	-0.15954	0.237398	-0.323849			-2.96646	-0.536708	1.30257	0.156589	-0.0806797	-0.373413	-0.758366	-0.186539	0.261662
		0.0382035	0.0219248	-0.0860172	0.0802842	-0.249235	-0.215422	-0.16241	0.230175	-0.406379			-2.63269	-0.546459	1.87721	0.0669657	-0.154014	-0.381178	-0.707611	-0.05423	0.220452
		0.0320173	0.0205672	-0.0681676	0.0265749	-0.236457	-0.352458	-0.13402	0.156937	-0.435006			-2.2108	-0.262725	2.48795	0.00950149	-0.234993	-0.395133	-0.672859	0.0142574	0.274879
		0.0339986	0.00978387	-0.0497036	0.00500129	-0.218332	-0.268233	-0.079078	0.0945661	-0.461396			-1.78413	0.116725	1.68874	-0.0106329	-0.39953	-0.286914	-0.6554	0.0794335	0.343678
		0.0411918	-0.00176423	-0.0368736	0.0969168	-0.210918	-0.121122	-0.103126	0.0402698	-0.484798			-1.35816	0.477026	0.824276	0.0166388	-0.553294	-0.141309	-0.247863	0.141638	0.422471
		0.142548	-0.00399272	-0.0289754	0.177866	-0.211439	-0.019547	-0.162939	-0.00710149	-0.505573			-1.29041	0.706144	-0.000309965	0.0387203	-0.697991	0.0543801	0.153466	0.201765	0.510245
		0.239198	0.0303259	-0.0250122	0.20437	-0.20272	0.0326791	-0.24904	-0.0491307	-0.523429			-1.23402	0.515331	-0.792413	0.0735192	-0.505597	0.330604	0.539281	0.260306	0.604714
		0.328771	0.0657155	-0.0725724	0.127122	-0.187689	0.0360898	-0.236812	-0.08522	-0.539285			-1.16879	0.336331	-0.802643	0.145061	-0.292614	0.461469	0.650125	0.319143	0.707036
		0.413894	0.101826	-0.12253	0.0566394	-0.168107	-0.0367927	-0.0929887	-0.0651465	-0.50828			-1.10342	0.168444	-0.776069	0.213262	-0.0839783	0.190175	0.472785	0.390168	0.791716
		0.286175	0.100849	-0.172523	0.0299985	-0.109821	-0.0988788	0.0548716	-0.0425792	-0.476909			-0.86999	0.0238354	-0.746628	0.222103	0.02835	-0.0539588	0.304421	0.463817	0.879669
		0.157043	0.0866307	-0.222558	0.0558392	-0.0355828	-0.105642	0.202309	-0.0191511	-0.444795			-0.649701	-0.106676	-0.711695	0.15495	0.0923479	0.145262	0.144872	0.539935	0.971382
		0.0294861	0.0712314	-0.161031	0.0823855	0.0389195	-0.110929	0.0637984	0.00350015	-0.411546			-0.445916	-0.228446	-0.773094	0.0869069	0.163972	0.349558	0.00345945	0.618346	1.06731
		-0.0956456	0.0332569	-0.0995701	0.0351013	0.0903441	-0.0484532	-0.0737538	0.0237579	-0.376773			-0.25042	-0.362876	-0.818276	-0.0122209	0.156048	0.388659	-0.130971	0.698904	1.16791
		-0.0938637	-0.0601152	-0.0381936	-0.0692941	0.0891102	0.0202222	-0.204509	0.0399627	-0.34007			0.218892	-0.556425	-0.839147	-0.13298	-0.00220995	0.420806	-0.260073	0.781453	1.27367
		-0.0891547	-0.148717	0.0193324	-0.173885	0.0887155	-0.0352266	-0.229486	0.0595859	-0.269094			0.666428	-0.763096	-0.83072	-0.250155	-0.163638	0.303765	-0.408064	0.741697	1.16104
		-0.0802947	-0.229775	-0.00582889	-0.144473	0.0890359	-0.141017	-0.162267	0.0742576	-0.196792			1.08968	-0.99168	-0.866663	-0.254171	-0.334798	0.101006	-0.592187	0.705367	1.04086
		-0.0649469	-0.198196	-0.0394637	-0.0641661	0.0532844	-0.1932	-0.088213	0.0829342	-0.123944			1.43138	-0.671284	-0.900163	-0.208748	-0.537002	-0.0253746	-0.805673	0.675837	0.914
		-0.0312741	-0.135543	-0.0838261	0.00561054	0.0103753	-0.194456	0.00860738	0.0847591	-0.0508313			0.972213	-0.133337	-0.935588	-0.160541	-0.744945	-0.0405698	-1.03056	0.654227	0.777654
		-2.22e-05	-0.0711957	-0.136314	-0.0629254	-0.0387388	-0.183311	0.468852	0.0788761	0.0223437			0.536007	0.486932	-0.911315	-0.171756	-0.960542	-0.0440608	-0.544558	0.641643	0.629031
		0.0280127	-0.0231431	-0.137517	-0.157831	-0.0241336	-0.149526	0.902543	0.0644181	0.095316			0.130911	0.926867	-0.0689204	-0.191882	-1.02979	-0.0303862	0.0335608	0.639164	0.465383
		0.0501751	-0.0144917	-0.147598	-0.249247	0.0544071	-0.152457	1.30465	-0.0173289	0.241867			-0.198102	0.66943	0.710275	-0.206341	-1.06504	0.00238206	0.720263	0.506012	0.26981
		0.0448101	0.00575368	-0.167418	-0.157536	0.14172	-0.317819	1.2839	-0.106354	0.385873			-0.0900432	0.381374	1.41488	-0.0935054	-1.10803	-0.261934	0.968707	0.369898	0.0660164
		0.030168	0.0389335	-0.190817	-0.0222954	0.225829	-0.406674	0.939365	-0.195422	0.519836			0.0215659	0.0562633	1.97955	0.0201307	-1.10555	-0.514614	0.711434	0.247209	-0.145121
		0.0050323	0.048033	-0.123009	0.135533	0.209655	-0.207374	0.647134	-0.284078	0.642444			0.138168	-0.0515307	1.60082	0.119327	-1.04327	-0.28503	0.41415	0.13892	-0.364356
		-0.0336412	0.0248927	-0.0841638	0.0539488	0.177614	0.00911358	0.413184	-0.371828	0.752361			0.249683	-0.0846546	1.1328	0.0590027	-0.977241	-0.150265	0.0706095	0.0459917	-0.592356
		-0.108768	-0.0133957	-0.0767796	-0.00510898	0.11002	0.146465	0.271556	-0.458244	0.848303			0.19688	-0.062879	0.566606	0.00875644	-0.812789	-0.240955	-0.0256652	-0.0306761	-0.82983
		-0.177451	-0.0213771	-0.00495293	-0.0360632	0.0344274	0.201366	0.142981	-0.54825	0.835507			0.0741839	0.0164323	0.071495	-0.0270246	-0.63029	-0.263063	-0.00843575	0.0408877	-0.936336
		-0.237219	-0.0248337	-0.106895	0.000664844	-0.0386735	0.153501	0.0405596	-0.638526	0.780751			-0.18665	-0.127024	-0.158032	0.00758196	-0.357327	-0.203865	0.136862	0.197678	-1.02047
		-0.300926	-0.0469296	-0.198661	0.0138067	-0.102537	-0.0160976	-0.00962035	-0.709997	0.706615			-0.453983	-0.389354	-0.267575	0.023557	0.0129722	-0.374093	0.252348	0.331572	-1.11988
		-0.283371	-0.0890792	-0.276816	0.0023745	-0.150649	-0.160435	-0.0145009	-0.724678	0.611716			-0.334354	-0.779994	-0.250306	0.0179727	0.280188	-0.599127	-0.00437489	0.33401	-1.23548
		-0.264765	-0.109065	-0.340392	-0.00257885	-0.142447	-0.245087	-0.0295072	-0.728121	0.518323			-0.215203	-1.00453	-0.0974509	-0.0449031	0.493498	-0.532765	-0.44835	0.34825	-1.2591
		-0.246949	-0.0713521	-0.210318	-0.0147823	-0.113029	-0.285953	-0.0553088	-0.719749	0.449497			-0.10441	-0.920561	0.20182	-0.116604	0.714626	-0.494164	-1.0925	0.375177	-1.10467
		-0.229962	-0.0165096	-0.00203755	-0.0345897	-0.0610537	-0.245287	-0.132681	-0.674878	0.345627			-0.0012829	-0.856118	0.656427	-0.197569	0.798656	-0.405925	-1.29101	0.380873	-0.896528
		-0.267494	0.0564045	0.252289	0.0115378	0.00389426	-0.191077	-0.221127	-0.531074	0.212749			-0.363055	-0.812112	1.2742	-0.10377	0.414629	-0.0952913	-1.2166	0.263572	-0.711388
		-0.320241	0.0119407	0.554986	0.0629319	0.0778787	-0.188017	-0.29702	-0.388394	0.0807627			-0.920272	-0.638452	2.06288	-0.00610549	-0.138187	0.280123	-1.15052	0.159283	-0.582166
		-0.376741	-0.0578203	0.729788	0.100081	0.0985027	-0.154216	-0.36138	-0.246982	-0.0502416			-1.58455	-0.102529	2.14379	0.0749101	-0.756288	0.366246	-0.84376	0.0686231	-0.512405
		-0.437157	-0.140798	0.733206	0.0492083	0.0639359	-0.0892436	-0.267529	-0.106964	-0.180124			-2.36014	0.195607	1.38362	0.0174538	-0.748869	0.24571	-0.123077	-0.00784715	-0.505513
		-0.457321	-0.237618	0.594395	0.00240962	0.0522845	-0.0342879	-0.196942	0.0315307	-0.308781			-2.4427	0.246216	-0.00699566	-0.0441025	-0.54429	-0.0467714	0.295119	-0.0695856	-0.564857
		-0.423853	-0.131996	0.417862	-0.0239831	0.0516327	0.0105359	-0.174114	0.168401	-0.426059			-1.61058	-0.0406656	-1.37868	-0.0846381	-0.300105	-0.233544	0.381278	-0.116131	-0.684118
		-0.401986	0.0340767	0.268995	-0.0226145	0.0521525	0.0015377	-0.200758	0.281082	-0.388676			-1.09216	-0.316615	-2.33562	-0.0174648	-0.0473041	-0.113152	0.122712	-0.147127	-0.686897
		-0.393987	0.19725	0.241862	-0.038299	0.0540045	-0.169855	-0.322274	0.337011	-0.37133			-0.925733	-0.517296	-2.18628	0.0859628	0.00103936	0.702497	-0.381852	-0.145986	-0.70178
		-0.368617	0.357392	0.199235	-0.0590019	-0.030984	-0.250903	-0.414177	0.378837	-0.374752			-1.07214	-0.640735	-2.0238	0.148242	-0.0082891	1.05239	-0.828881	-0.103403	-0.729253
		-0.145886	0.248398	0.140754	-0.0779595	-0.0535717	-0.00530912	-0.469101	0.354405	-0.399624			-0.939759	0.193431	-1.84779	0.13124	-0.0258225	0.520914	-1.1527	-0.141023	-0.769798
		0.1236	0.0683335	0.0661068	-0.0714404	-0.0293591	0.46627	-0.393546	0.31348	-0.446616			-0.538894	0.90393	-1.65793	0.0387238	0.167272	0.295256	0.194384	-0.219133	-0.823839
		0.441196	-0.0895975	-0.0666924	-0.0445412	0.00359164	1.00627	-0.318708	0.275168	-0.513583			0.139202	1.2757	-1.53659	-0.0335052	0.321327	0.732421	1.29574	-0.303833	-0.889016
		0.808161	-0.224921	-0.155305	0.0261783	-0.0254616	0.547059	-0.272774	0.239554	-0.412464			1.10271	1.30185	-1.52826	-0.0622722	0.345658	0.940747	1.81234	-0.39517	-0.728522
		0.822963	-0.31346	-0.176088	0.0491545	-0.0661546	0.14743	-0.257773	0.206662	-0.358822			1.18562	1.15971	-1.37506	-0.0404146	0.236806	0.718243	1.7522	-0.493176	-0.56647
		0.644354	-0.359557	-0.135616	0.0768181	-0.118703	-0.0176092	-0.274282	0.182389	-0.318809			0.842253	0.982069	-1.05347	-0.0429162	0.0827408	0.0562227	1.10408	-0.517977	-0.477572
		0.472758	-0.373791	-0.0329202	0.118474	-0.155752	-0.000734025	0.013126	0.157631	-0.292801			0.569471	0.879561	-0.560859	-0.0753608	0.040802	-0.541988	0.651053	-0.470409	-0.46368
		0.308352	-0.387625	0.0386092	0.158448	-0.0592941	-0.0143098	0.331582	0.130653	-0.281181			0.369212	0.919179	0.121516	-0.121637	0.334308	-0.264488	0.879791	-0.361848	-0.5265
		0.151305	-0.407273	0.0562931	0.083213	0.0727336	-0.0326524	0.497298	0.101479	-0.28426			0.243266	1.06559	1.04835	-0.0818336	0.79765	0.290998	1.06974	-0.192123	-0.667555
		0.0693092	-0.20455	0.0319032	0.0241064	0.224133	-0.0740624	0.509884	0.0702174	-0.302346			0.246688	1.39304	1.87726	-0.0445183	1.07266	0.924671	1.21329	0.0385208	-0.888249
		-0.00300831	0.125168	-0.0162361	0.00137868	0.395015	-0.1344	0.322659	0.0866553	-0.335461			0.50523	1.53025	2.06246	-0.0289039	0.835883	1.1637	1.37462	0.118404	-1.18921
		-0.0944016	0.413103	-0.0113118	0.04026	0.468246	-0.146554	-0.0227766	0.0985394	-0.241243			0.369133	1.19911	2.16033	-0.0593611	0.279366	0.605606	1.63777	0.14965	-1.15187
		-0.173729	0.497172	0.0138446	0.0502815	0.362775	-0.0850392	-0.116631	0.105896	-0.185155			-0.0562821	0.607223	1.77428	-0.115545	-0.466298	-0.0215474	1.36046	0.132408	-1.08204
		-0.240855	0.44185	-0.0118782	-0.0300861	0.279906	0.0494675	-0.12627	0.108764	-0.184809			-0.772864	0.0149055	0.960161	-0.12568	-0.730807	-0.420707	0.784148	0.0513883	-0.64669
		-0.271712	0.1551	-0.0616109	-0.13208	0.219682	0.103176	-0.121851	0.116783	-0.189829			-1.36783	-0.343363	0.43238	-0.0953038	-0.523591	-0.233259	0.075265	-0.0807049	-0.288169
		-0.25757	-0.0287385	-0.120312	-0.224977	0.1821	0.0227351	-0.0930216	0.134935	-0.20012			-1.15207	-0.717407	0.0836325	-0.0249775	-0.327553	0.298236	-0.585391	-0.212783	-0.00846543
		-0.210824	0.0150553	-0.121017	-0.193472	0.156661	-0.139335	-0.114099	0.163129	-0.215689			-0.319913	-0.912801	-0.165248	-0.00304485	-0.0329181	0.765634	-0.954056	-0.344908	0.19195
		-0.18997	0.172079	-0.0560004	-0.0894028	0.0947745	-0.176073	-0.190302	0.201217	-0.236566			0.266172	-1.06902	-0.272741	-0.0419539	0.647589	0.468758	-0.97684	-0.4771	0.312798
		-0.207703	0.381983	0.0598004	-0.0274016	-0.00278435	0.0928486	-0.241055	0.264081	-0.262732			0.475023	-1.28621	-0.386996	-0.096334	1.08795	0.0965446	-1.10011	-0.429737	0.353964
		-0.263906	0.543931	0.124688	-0.0106503	-0.135703	0.401853	-0.266699	0.329324	-0.214039			0.307705	-1.40164	-0.576391	-0.156867	0.958956	0.0347221	-1.42477	-0.311157	0.466221
		-0.240017	0.558323	0.0818304	-0.0126281	-0.263772	0.394324	-0.267453	0.387771	-0.137618			-0.430825	-1.30098	-0.722058	-0.110675	0.525253	-0.168792	-1.94133	-0.203171	0.571288
		-0.183054	0.370951	-0.0384837	0.00940735	-0.172573	0.124062	-0.218281	0.439505	0.0013899			-0.880563	-0.652512	-0.654212	-0.018325	0.282908	-0.176593	-1.69074	-0.105673	0.586597
		-0.108171	0.214484	-0.134631	0.0484415	-0.0981248	0.124612	-0.0742339	0.484638	0.137735			-1.08618	-0.0442027	-0.441112	0.0870336	0.51995	-0.0243921	-0.786881	-0.0185154	0.610484
		-0.0518944	0.0883156	-0.206971	0.0891979	-0.0622552	0.216933	-0.00810952	0.523286	0.251662			-1.14407	0.524937	-0.0850761	0.194806	1.09094	-0.103351	0.0223457	0.0584352	0.677836
		-0.0140102	-0.00821161	-0.257916	-0.00825998	-0.0642618	0.272614	-0.0185021	0.516549	0.343376			-1.05632	1.05601	0.357234	0.265548	1.33338	-0.417002	0.738834	0.162947	0.788207
		0.00572975	-0.0741908	-0.311495	-0.0842153	-0.0280496	0.0262051	-0.0754855	0.489257	0.413092			-0.825401	0.343438	0.241544	0.308596	0.606613	-0.244716	1.27687	0.226979	0.941057
		0.0249707	-0.160877	-0.355023	-0.122457	0.050212	-0.178257	0.233494	0.353857	0.461098			-0.287896	-0.519681	-0.115726	0.213163	0.115161	-0.28028	0.206086	0.159388	1.13576
		0.0760847	-0.235521	-0.37398	-0.0483566	0.142011	-0.239015	0.659188	0.218476	0.487734			0.386007	-1.24851	-0.386042	0.0569215	-0.14519	-0.488481	-0.81157	0.105487	1.37157
		0.157568	-0.298475	-0.369022	0.0404814	0.192447	-0.0875241	0.861932	0.0831378	0.478814			1.08769	-1.84678	-0.571613	-0.0747058	-0.233873	-0.550756	-1.66127	0.0646904	1.37013
		0.2686	-0.244491	-0.34085	0.0956939	0.0606356	0.0114916	0.832378	-0.0521248	0.452242			1.81547	-1.66897	-0.674828	-0.194766	-0.539776	-0.108243	-2.34701	0.0363524	1.07392
		0.405643	-0.140859	-0.177447	0.0978829	-0.0438463	0.0516723	0.403311	-0.187276	0.427771			2.51712	-1.16696	-0.311609	-0.114701	-0.849486	0.185748	-1.81256	0.0198213	0.785078
		0.497004	-0.0215655	0.031552	0.0367466	-0.121871	0.108116	0.0764883	-0.322274	0.405427			2.11995	-0.555202	0.315644	0.16323	-1.13225	0.0234755	-1.18274	0.0144398	0.503663
		0.568163	0.112758	0.22463	0.00445806	-0.167252	0.142975	-0.151531	-0.441842	0.385192			1.36681	0.162117	1.05869	0.32393	-1.12503	-0.418446	-0.460733	0.0237757	0.229775
		0.610524	0.143304	0.2819	0.00130675	-0.164529	0.0573771	-0.280461	-0.423272	0.367052			0.239747	0.183378	1.69933	0.328783	-0.657862	-0.538874	0.272884	0.0631899	-0.0365217
		0.564606	0.134415	0.284265	0.00401987	-0.153259	-0.0695082	-0.295037	-0.391401	0.350992			-1.00569	0.0195554	1.85807	0.094272	0.109276	-0.530004	0.175429	0.0836431	-0.295158
		0.463063	0.120898	0.274571	-0.0162218	-0.151301	-0.100271	-0.297905	-0.346862	0.258441			-0.668661	-0.0767374	1.39307	-0.0538294	1.16423	-0.395275	0.0236367	0.0859009	-0.266514
		0.330453	0.103046	0.262672	-0.0451221	-0.138121	-0.0301271	-0.31059	-0.2903	0.159136			0.312889	-0.10838	0.990176	-0.116751	0.64361	-0.306332	-0.0455085	0.0707408	-0.114219
		0.194888	0.096188	0.248944	-0.00109876	-0.0944686	0.0198459	-0.271124	-0.222388	0.0737175			1.49406	-0.452687	0.645977	-0.0565487	0.138949	-0.302253	-0.199715	0.0389625	0.0935665
		0.0564997	0.0829215	0.215107	0.0201374	-0.0476064	-0.113339	-0.132966	-0.142681	0.00154246			2.86302	-0.812738	0.375588	0.0216805	-0.329144	-0.367984	-0.667595	0.0014122	0.354434
		0.0305263	0.0625114	0.0841315	0.0198684	0.0023184	-0.297766	-0.0331942	-0.0778819	-0.0580831			3.33095	-1.16133	0.220099	0.116907	-0.441254	-0.440283	-1.13032	-0.00697863	0.665801
		0.091623	0.0314511	-0.0567801	-0.0206824	0.0171618	-0.223609	0.0307677	-0.0671277	-0.105904			2.90261	-1.38519	0.0682564	0.0775892	-0.121785	-0.466016	-1.58761	-0.0659708	1.02497
		0.145087	-0.0181832	-0.206556	-0.0645891	0.0187755	-0.107186	-0.0559548	-0.0652947	-0.0613704			2.40383	-0.901417	-0.0808161	0.0515104	0.378401	-0.488667	-1.43603	-0.153305	1.3097
		0.191487	-0.0572051	-0.362813	-0.110672	0.0124715	-0.128544	-0.174849	-0.0717465	0.040603			1.83662	-0.277656	-0.226957	0.0426623	0.957677	-0.158756	-0.814736	-0.267166	1.459
		0.20245	-0.0863126	-0.39347	-0.0504271	-0.0215619	-0.206138	-0.248383	-0.085838	0.120742			1.22538	0.475059	-0.292697	0.0464876	1.19188	0.367362	-0.0465647	-0.405664	1.61173
		0.189554	-0.123802	-0.31381	0.0208227	-0.0900105	-0.166787	-0.278034	-0.106928	0.180777			0.354283	0.858818	-0.249165	0.0284614	1.48953	0.773866	0.792131	-0.566916	1.76836
		0.220132	-0.172794	-0.244909	0.097994	-0.136437	-0.00445335	-0.198782	-0.134354	0.222502			-0.651138	0.951511	-0.224923	-0.010205	1.75928	0.990331	1.00072	-0.749014	1.92935
		0.25104	-0.209218	-0.185793	0.0519919	-0.165031	0.0877398	-0.108897	-0.144645	0.247796			-1.5388	1.03939	-0.219993	-0.0865084	1.26667	1.064	1.16096	-0.652942	2.09518
		0.223224	-0.234407	-0.0306717	0.00768893	-0.136068	-0.0344693	-0.00958427	-0.147501	0.187397			-1.77729	1.12513	-0.1473	-0.176432	0.741782	0.417286	1.28074	-0.49195	1.80847
		0.126848	-0.172929	0.147279	-0.0294348	-0.115917	-0.13603	0.0229378	-0.147879	0.0792904			-1.5421	0.975673	-0.120793	-0.260181	0.249205	-0.293282	1.21058	-0.335545	1.19735
		0.00594375	-0.0897021	0.33991	-0.0123028	-0.110092	0.0151985	-0.0352732	-0.146122	-0.0164256			-1.29592	0.931545	-0.14249	-0.0996579	0.203487	-0.325492	1.14947	-0.183221	0.622077
		-0.136227	-0.00552963	0.544857	0.00468687	-0.0928549	0.162381	-0.105612	-0.14256	-0.101279			-1.04383	1.04858	-0.207737	0.0743827	0.493163	-0.353268	1.31748	-0.0344852	0.0783625
		-0.229727	0.0522727	0.448062	0.0173886	-0.0472242	0.153033	-0.186233	-0.137524	-0.17681			-0.268918	1.15176	-0.372126	0.218095	0.844054	-0.279764	1.67961	0.111149	-0.438182
		-0.282759	-0.0139762	0.31731	0.00822152	0.00249856	0.0671525	-0.180751	-0.159115	-0.244608			0.758678	0.582122	-0.564549	0.167791	0.803761	-0.137121	0.943667	0.202238	-0.932023
		-0.326053	-0.0786479	0.177584	-0.00551163	0.0494223	-0.0362092	-0.158072	-0.228081	-0.300963			1.77333	-0.0300071	-0.777576	0.104046	0.0826529	-0.0638337	0.108066	0.206273	-0.974449
		-0.362127	-0.142419	0.0304955	-0.0363629	0.00635849	-0.129646	-0.125064	-0.298838	-0.355438			2.77074	-0.67591	-1.00889	0.0447801	-0.607801	-0.095531	-0.770266	0.210426	-0.867145
		-0.346082	-0.156488	-0.0187911	-0.0976129	-0.0309745	-0.192479	-0.107682	-0.370938	-0.410593			2.8076	-0.435257	-0.407675	0.0196528	-1.15625	-0.0808494	-0.725683	0.214545	-0.762285
		-0.321735	-0.138129	-0.0649335	-0.156199	-0.0646666	-0.206858	-0.119993	-0.443947	-0.466384			2.60079	0.462363	0.212666	-0.00174734	-1.17175	0.0827234	0.379099	0.218497	-0.659016
		-0.299731	-0.122448	-0.11254	-0.158998	-0.0296985	-0.210389	-0.138443	-0.51744	-0.522766			2.35565	1.36565	0.818775	-0.0113255	-1.17639	0.217218	1.49215	0.222137	-0.556516
		-0.279967	-0.10823	-0.161373	-0.0902936	0.0349026	-0.134387	-0.160175	-0.590983	-0.579642			2.07797	2.26791	1.41796	-0.00787769	-1.17373	0.0664646	2.60615	0.225345	-0.453985
		-0.302532	-0.0552905	-0.0547236	-0.0225697	0.0980616	-0.0580128	0.15555	-0.413905	-0.393382			1.08319	1.68219	0.897985	-0.00363188	-0.797052	-0.0845137	1.95948	0.197429	-0.498188
		-0.325833	-0.00109831	0.055048	0.000111082	0.135038	0.14668	0.463064	-0.236587	-0.207835			0.071945	1.08366	0.371093	-0.0131728	-0.416521	-0.117784	1.29786	0.168916	-0.541195
		-0.348465	0.0558201	0.17204	-0.0115927	0.11678	0.355114	0.754589	-0.0592289	-0.023288			-0.945445	0.46728	-0.170011	-0.0347095	-0.0320397	-0.13632	0.612712	0.139748	-0.582656
		-0.346976	0.0688516	0.292579	-0.0246212	0.0975762	0.314621	0.782039	0.11804	0.159983			-1.72757	0.036825	-0.708813	-0.0583464	-0.243733	-0.0913127	0.194026	0.109935	-0.622252
		-0.238499	0.0146104	0.257611	-0.0383078	0.0776137	0.184471	0.607601	0.295043	0.341719			-1.44368	-0.108145	-0.771794	-0.0691461	-0.589224	-0.0234973	0.0423802	0.0794255	-0.65964
		-0.123347	-0.0427358	0.223655	-0.0487496	0.059781	0.131506	0.472142	0.471649	0.470152			-1.18608	-0.247466	-0.859539	-0.0770677	-0.932966	-0.0253885	-0.0946725	0.0482078	-0.678322
		0.000348438	-0.104408	0.189784	-0.0541985	0.0409452	0.116852	0.383335	0.454672	0.455306			-0.957898	-0.376062	-0.976169	-0.0900955	-1.19742	-0.088119	-0.218126	0.103975	-0.650256
		0.0895215	-0.0391137	0.157683	0.122026	0.0209086	0.0763939	0.197378	0.321885	0.451326			-0.8567	-0.616307	-1.09446	-0.0695081	-1.42791	-0.0747549	-0.588983	0.211559	-0.623917
		0.0957079	0.0570064	0.147655	0.347061	-0.00905145	0.0823132	-0.00400076	0.189505	0.460428			-1.02112	-0.918892	-0.812901	-0.0317403	-1.67981	0.105086	-1.03337	0.318252	-0.599913
		0.107058	0.15666	0.114264	0.584266	-0.0430657	0.137332	-0.224353	0.0575969	0.484789			-1.29341	-1.26671	-0.505075	0.0176877	-1.4999	0.256283	-1.56266	0.424001	-0.578816
		0.12403	0.218686	0.0534924	0.386475	-0.0717273	0.390266	-0.341271	-0.0737796	0.526549			-1.68677	-1.43552	-0.164731	-0.0501385	-0.518469	0.277719	-1.37721	0.52879	-0.561195
		0.091202	0.116086	-0.0374456	0.145448	-0.0878775	0.583983	-0.3533	-0.204505	0.488863			-1.97989	-0.621197	0.208743	-0.133535	0.650919	0.307507	-0.281465	0.632578	-0.509436
		-0.0216837	0.005698	-0.123365	-0.102092	-0.0546839	0.282942	-0.370591	-0.29864	0.319171			-2.02898	0.395716	0.562745	-0.219495	1.83476	0.18391	1.10434	0.681714	-0.406679
		-0.153757	-0.113446	-0.203527	-0.125583	-0.0215105	-0.00273917	-0.393792	-0.240929	0.132996			-2.08578	1.63984	1.01556	-0.132004	1.58033	0.00217661	2.81438	0.506543	-0.299103
		-0.310689	-0.116595	-0.27708	-0.156031	0.0274312	0.0227237	0.0138828	-0.17996	-0.071667			-1.91372	2.11432	1.57795	-0.0553399	1.32697	-0.094831	2.17237	0.331284	-0.186243
		-0.328129	-0.01839	-0.325417	-0.19082	0.0534003	0.167807	0.401638	-0.11538	-0.296713			-1.37988	1.5449	1.88424	0.00784735	1.16314	-0.102113	1.51236	0.155949	-0.0676391
		-0.217799	0.0745664	-0.171168	-0.129799	0.0484902	0.160223	0.746161	-0.0468594	-0.544			-0.694088	1.08386	1.35366	0.045004	0.369831	-0.127885	1.00715	-0.0194163	0.0571315
		-0.115566	0.161872	-0.0359229	-0.0743004	0.029147	-0.116137	0.815063	0.0259403	-0.59209			-0.1788	0.741745	0.822437	0.092176	-0.496628	-0.181927	0.74455	-0.194764	0.0758655
		-0.021952	0.0999346	0.0757558	-0.0251702	0.00556145	-0.406124	0.467851	0.103366	-0.403943			0.154689	0.598699	0.303039	0.14843	-1.29104	-0.176923	0.633056	-0.370072	-0.0494626
		-0.00671308	0.0208138	0.162301	0.0216619	0.0527879	-0.295203	0.129537	0.124155	-0.226751			0.469543	0.442198	-0.202567	0.157531	-1.61605	-0.130651	0.465968	-0.438977	-0.176716
		-0.0790434	-0.0471701	0.0938419	0.094466	0.0956541	-0.10456	-0.199254	0.080432	-0.0612189			0.849225	0.243936	-0.412923	0.154597	-1.40682	-0.103693	0.240293	-0.455062	-0.30619
		-0.151495	-0.0959079	0.0127813	0.19482	0.133926	-0.0365066	-0.360457	0.0444956	0.0919594			1.09482	0.0101487	-0.573031	0.138834	-1.11509	-0.108148	0.0102316	-0.472	-0.438183
		-0.224012	-0.0522626	-0.0494538	0.137119	0.101073	-0.105164	-0.446431	0.0249245	0.232149			1.20102	-0.0771068	-0.742596	0.0227285	-0.749715	-0.170354	-0.114334	-0.489579	-0.572972
		-0.267654	-0.0240455	-0.0917958	0.0851759	0.00763426	-0.188697	-0.534668	0.0226947	0.312662			1.0738	-0.0468384	-0.921245	-0.0427468	-0.671713	-0.256355	-0.128037	-0.507746	-0.644952
		-0.223267	-0.0120559	-0.131606	0.0537593	-0.0585685	-0.139378	-0.601129	0.0387463	0.223295			0.813088	0.107651	-1.12947	-0.0443637	-0.435091	-0.126258	0.00951598	-0.526492	-0.484638
		-0.164915	-0.000829237	-0.192314	0.0795228	-0.107909	-0.0839271	-0.46895	0.0739977	0.162809			0.873493	0.487427	-1.26426	-0.00423885	-0.032954	0.0605399	0.820655	-0.545756	-0.368114
		-0.104814	0.0327707	-0.233797	0.125594	-0.00590823	0.00344611	-0.325115	0.11799	0.132216			0.841166	1.05139	-1.2145	-0.0132824	0.162559	0.0744295	1.20815	-0.379641	-0.296975
		-0.0430184	0.0378058	-0.250918	0.185422	0.0740252	0.0875481	-0.188326	0.161789	0.132468			0.68925	1.20955	-1.15104	-0.0783549	0.0402026	0.0691615	1.06428	-0.200477	-0.272697
		0.00556528	0.0131426	-0.24707	0.164273	0.092823	0.092273	-0.0589336	0.205553	0.164405			0.567586	0.945751	-1.12826	-0.116453	0.0599773	0.0765259	0.370102	-0.0307907	-0.296663
		0.0355162	-0.0284457	-0.205384	0.0386602	0.0484399	-0.0908821	-0.0493473	0.249199	0.228828			0.314837	0.251471	-1.13944	-0.109374	0.163332	0.123906	-0.534196	0.129088	-0.370075
		0.0466419	-0.0121048	-0.174786	-0.0720565	0.00113279	-0.231866	-0.0354652	0.292628	0.201427			-0.0806848	-0.554186	-1.12788	-0.151178	0.228781	0.154497	-1.40861	0.278839	-0.305088
		0.0384723	0.0485901	-0.155648	-0.119163	0.0228744	-0.204219	-0.00936846	0.335776	0.0741539			-0.621621	-1.30003	-1.0927	-0.192014	0.388256	0.0820114	-2.20425	0.418136	-0.0903752
		-0.0322856	0.155066	-0.148311	-0.0605924	0.0501584	-0.148185	0.213241	0.378517	-0.0453366			-0.735982	-1.98319	-1.03309	-0.131524	0.568277	-0.00269086	-2.04479	0.546686	0.120334
		-0.16365	0.239489	-0.0750658	0.00284678	0.0562574	-0.122844	0.369736	0.362259	-0.156876			-0.0382551	-1.98647	-1.03195	-0.0479009	0.769219	-0.0157567	-1.6222	0.483289	0.327001
		-0.271731	0.278544	0.080581	0.0463879	-0.0195297	-0.0414273	0.475408	0.342565	-0.26032			0.460629	-1.55711	-1.11248	0.0235182	0.978794	0.212177	-1.11743	0.388459	0.529566
		-0.356135	0.263241	0.186548	0.0146191	-0.0647072	0.0483046	0.534281	0.313575	-0.355537			0.757876	-1.10035	-1.17001	-0.00920977	1.1187	0.315396	-0.543302	0.277579	0.727988
		-0.416516	0.192427	0.237167	-0.0496369	-0.078698	0.082578	0.545346	0.304565	-0.442407			0.851144	-0.615571	-1.19498	-0.0264035	1.01628	0.226282	0.101317	0.166156	0.922233
		-0.361372	0.0650385	0.231545	-0.14338	-0.0732079	0.0224185	0.536241	0.315977	-0.52006			0.654574	-0.102231	-1.18683	-0.0192465	0.953557	0.0213954	0.51184	0.0542046	1.03879
		-0.230137	-0.119052	0.174263	-0.240841	-0.0487969	-0.0941687	0.29182	0.348193	-0.595136			0.0809535	0.212081	-0.722141	-0.00122938	0.849415	-0.0949863	0.122832	-0.0582675	0.959906
		-0.108417	-0.166456	0.0514007	-0.237116	-0.0290159	-0.128678	0.10342	0.401608	-0.672811			-0.120369	0.159142	0.240676	-0.00567604	1.00218	-0.0598604	-0.425098	-0.171283	0.894072
		-0.0152084	-0.101802	-0.0722657	-0.249741	-0.0202224	-0.0490682	-0.0257249	0.438823	-0.700742			-0.339075	-0.275839	1.26248	-0.0221556	1.25784	-0.0149213	-1.12627	-0.251008	0.749562
		0.049425	-0.0120845	-0.0851966	-0.294534	-0.0225154	0.0940753	-0.0885714	0.388205	-0.702694			-0.575037	-0.853259	1.84878	-0.0478341	1.33282	-0.00830845	-1.80827	-0.255869	0.598156
		0.136224	0.11449	-0.100697	-0.335251	-0.00615737	0.154495	-0.0846434	0.320814	-0.678692			-0.722884	-1.35001	2.3391	-0.0940128	1.03624	-0.00453704	-1.92485	-0.261718	0.439947
		0.345215	0.196062	-0.0933967	-0.297127	0.0396096	0.135966	-0.0728885	0.236407	-0.628836			-0.693617	-1.47554	2.3408	-0.101879	0.641133	-0.100627	-1.66904	-0.268571	0.275007
		0.56257	0.162567	-0.0414211	-0.229085	0.072713	0.080027	-0.0344769	0.134792	-0.5533			-0.571852	-1.66281	1.86099	-0.0289407	0.619864	-0.112434	-1.32162	-0.276471	0.103401
		0.676596	0.120827	0.020449	-0.198227	0.0931237	0.0113853	0.0415458	-0.02093	-0.452167			-0.415006	-1.32348	1.58596	0.0987656	0.586726	0.35518	-1.17691	-0.26012	-0.0743239
		0.734846	0.0133711	0.0392892	-0.154911	0.100842	-0.0677689	0.137755	-0.175264	-0.310056			-0.40614	-1.1594	1.19902	0.219434	0.670377	0.467287	-1.20082	-0.23508	-0.119074
		0.737736	-0.0823133	0.0242131	-0.0843157	0.0747958	-0.13645	0.12329	-0.305044	-0.163771			-0.544101	-1.16747	0.602114	0.24064	0.626676	0.166221	-1.16599	-0.2131	-0.154172
		0.658157	-0.0744684	0.007856	0.00116456	0.022471	-0.119819	0.0761108	-0.410157	-0.102849			-0.633583	-1.14075	-0.0467993	0.240702	0.790514	0.120721	-1.04412	-0.19422	-0.119119
		0.638181	-0.0272222	0.00887812	0.135391	-0.0499691	-0.0817176	0.0526286	-0.333862	-0.0551245			-0.59846	-1.01245	-0.458411	0.251998	0.786406	0.152132	-0.988789	-0.138854	-0.0998489
		0.673091	-0.00646637	0.00509461	0.280047	-0.142338	-0.085732	0.0431962	-0.256566	-0.0202585			-0.307772	-0.906543	-0.458043	0.267565	0.416959	0.0403513	-1.01532	-0.0939868	-0.0962888
		0.655187	-0.0321542	0.00900875	0.255097	-0.239166	-0.0901347	0.0488259	-0.178679	0.0019508			-0.163951	-0.870594	-0.151275	0.218071	0.0548903	-0.238933	-1.11889	-0.0597676	-0.10821
		0.585325	-0.103573	0.0466689	0.237884	-0.225798	-0.0820269	0.082346	-0.100272	0.0117575			-0.164586	-0.86949	0.11005	0.167056	-0.428733	-0.232481	-0.806072	-0.0362404	-0.135365
		0.464459	-0.17767	0.0788927	0.24347	-0.180745	-0.0866704	0.00516043	-0.0254807	0.00942888			-0.306988	-0.628847	0.199589	0.133883	-0.761364	-0.0658355	-0.293934	-0.0160509	-0.177499
		0.399748	-0.200593	0.105765	0.266882	-0.147282	-0.0764687	-0.103249	0.0308454	-0.00476679			-0.43916	-0.222933	0.11975	0.112718	-0.898896	0.0890997	0.274639	0.019194	-0.234275
		0.478049	-0.210947	0.114931	0.252471	-0.125225	-0.0552336	-0.242334	0.0864883	0.000989837			-0.133084	0.235051	-0.200799	0.0737843	-0.855814	0.136294	0.898122	0.0315534	-0.218884
		0.471771	-0.235302	0.0334629	0.252796	-0.0775598	-0.111457	-0.400709	0.14139	-0.0584224			-0.030309	0.703583	-0.819392	0.0520344	-0.636624	0.00924365	1.52973	0.0212562	-0.120024
		0.383125	-0.273419	-0.0500353	0.281688	-0.0208957	-0.0928362	-0.384405	0.195511	-0.0961586			-0.125689	1.18201	-1.01213	-0.000497269	-0.50172	-0.0890046	1.23917	-0.011423	-0.0504362
		0.214486	-0.29275	-0.119411	0.278628	0.0329215	0.000654673	-0.289383	0.236127	-0.111665			-0.413735	1.33014	-0.900252	-0.00147719	-0.72141	-0.156059	0.315302	-0.0355703	-0.0102123
		0.0334302	-0.239376	-0.174978	0.259861	0.0583101	0.0645733	-0.217438	0.239673	-0.105604			-0.505284	0.518192	-0.491951	0.0582992	-0.85172	-0.214569	-0.309242	0.0297664	0.00160582
		-0.106176	-0.188348	-0.217079	0.252069	0.0715237	0.00522433	-0.172008	0.246385	-0.0786767			-0.626132	-0.00565884	0.203936	0.14745	-0.822141	-0.201886	-0.611749	0.101585	-0.0140155
		-0.208489	-0.13962	-0.151178	0.186829	0.086971	-0.0138925	-0.125202	0.245475	-0.0316222			-0.834754	-0.249217	0.443624	0.0867365	-0.697208	-0.138198	-0.0919998	0.18336	-0.0560435
		-0.270343	-0.107012	-0.043502	0.0982973	0.104596	-0.0648835	-0.15201	0.235402	0.0397641			-1.10692	-0.158966	0.518106	-0.0356073	-0.644258	-0.122468	0.282127	0.245416	-0.0317845
		-0.22342	-0.118298	0.0847951	0.0198254	0.122735	-0.125778	-0.249747	0.220061	0.0814038			-1.00304	0.165589	0.423151	-0.12775	-0.667563	-0.118527	0.515473	0.281236	-0.0148461
		-0.17058	-0.123994	0.182506	-0.051487	0.156551	-0.0492062	-0.400427	0.199559	0.0929928			-0.712144	0.368458	0.182052	-0.195193	-0.748733	0.0167482	0.563959	0.291465	-0.00985809
		-0.160297	-0.124337	0.168466	-0.130905	0.220938	0.0267187	-0.336853	0.174092	0.0760668			-0.447399	0.453856	0.323948	-0.265335	-0.863388	0.141647	0.225513	0.276857	-0.016252
		-0.190551	-0.102761	0.0636603	-0.206707	0.263834	0.00804438	-0.210272	0.143834	0.032174			-0.207926	0.415085	0.831275	-0.318251	-0.924244	0.107424	0.147456	0.2382	-0.0333945
		-0.247037	-0.0622308	-0.0225721	-0.261173	0.221968	-0.0424443	-0.0825253	0.108963	-0.03705			0.00243152	0.350261	1.40798	-0.352688	-0.879559	0.074881	0.301095	0.176363	-0.0607137
		-0.253586	-0.0175972	-0.091112	-0.166509	0.131665	-0.125145	-0.000391395	0.0140699	-0.0885777			0.183341	0.442535	2.04992	-0.282169	-0.747175	0.0931801	0.554328	0.151309	-0.100979
		-0.244114	0.0308738	-0.127383	-0.10259	0.0694994	-0.197927	-0.0162561	-0.103206	-0.0688146			0.366864	0.683132	2.55327	-0.181071	-0.616312	0.128326	0.380235	0.128223	-0.140257
		-0.219575	0.0736848	-0.0844803	-0.0676833	0.0337802	-0.2315	-0.0336515	-0.228664	0.0130188			0.552444	0.72669	2.11703	-0.0512189	-0.497932	0.122203	-0.154532	0.0934675	-0.138719
		-0.180912	0.113445	-0.0457033	-0.0854841	0.052673	0.0119377	-0.0526636	-0.361809	0.119869			0.733611	0.31713	1.68319	-0.0518555	-0.380181	0.0527474	-1.02805	0.0476504	-0.123455
		-0.131956	0.157934	-0.0107352	-0.12947	0.0661867	0.460171	-0.0105319	-0.47818	0.227702			0.623459	-0.339442	1.25039	-0.0773554	-0.27952	-0.00626017	-1.18737	-0.0329969	-0.121182
		-0.0784866	0.206724	0.0203874	-0.196833	0.0686349	0.649756	0.0417022	-0.590438	0.336485			0.476485	-1.22653	0.821083	-0.121545	-0.24724	-0.0132006	-0.679792	-0.120653	-0.131126
		-0.0344414	0.31107	0.0257108	-0.196032	0.0621833	0.646983	0.0654185	-0.657088	0.39757			0.283811	-0.972397	0.58894	-0.0670993	-0.27882	-0.019505	-0.0112521	-0.199821	-0.139613
		-0.00388295	0.436944	0.0610572	-0.182019	0.056157	0.557915	0.0594315	-0.624957	0.268701			0.0437407	-0.403086	0.110279	-0.0206165	-0.201101	-0.0532472	0.752564	-0.255719	-0.106007
		-0.0643847	0.548275	0.13237	-0.158459	0.0524557	0.311016	-0.057527	-0.598522	0.137061			0.18973	0.242224	-0.260644	0.0142812	-0.193217	-0.121075	0.549382	-0.297938	-0.0778248
		-0.127223	0.514296	0.235935	-0.109974	0.0425296	0.0018852	-0.165524	-0.577281	0.00298892			0.379508	0.673828	-0.53451	-0.0400513	-0.161003	-0.187882	0.584747	-0.327766	-0.0546549
		-0.187032	0.278834	0.216559	-0.0786864	-0.00853805	0.0270811	-0.265543	-0.56077	-0.133217			0.585634	0.778526	-0.732318	-0.0936355	-0.11299	-0.154592	0.831488	-0.346566	-0.0360478
		-0.244079	0.054979	0.181476	-0.0686502	-0.0737941	0.125923	-0.322948	-0.548438	-0.27122			0.80557	1.05755	-0.932041	-0.127737	-0.0224557	-0.0869897	1.02301	-0.355703	-0.0215696
		-0.214614	-0.158631	0.139622	-0.100773	-0.147518	0.153536	-0.339374	-0.539369	-0.391445			0.487547	1.48648	-1.13606	0.123663	0.117589	-0.000233786	1.04013	-0.354612	-0.0208349
		-0.173502	-0.103489	0.091397	-0.123274	-0.204242	0.156035	-0.355933	-0.529732	-0.263249			0.109845	1.62566	-1.34482	0.431167	0.191556	0.0920414	1.1054	-0.331042	-0.149692
		-0.128738	0.042332	0.112677	-0.129843	-0.227845	0.0385657	-0.372779	-0.522647	-0.124166			-0.278992	1.64162	-1.1063	0.682085	-0.137504	0.0830487	1.20383	-0.306114	-0.280822
		-0.080937	0.177707	0.117291	-0.0977874	-0.244245	-0.0999276	-0.148575	-0.517541	0.0238147			-0.678258	1.67174	-0.816817	0.448219	-0.482321	0.0247767	1.18532	-0.280544	-0.413881
		-0.110302	0.251001	0.1031	-0.0636543	-0.253567	-0.137295	0.0642218	-0.513839	0.178714			-0.347637	1.67226	-0.515955	0.163805	-0.841943	0.022423	1.05763	-0.255079	-0.54854
		-0.147049	0.133556	0.0745827	-0.0577632	-0.243271	-0.0910435	0.261108	-0.510961	0.338554			0.0360747	1.50648	-0.209228	-0.0714521	-0.654775	0.0756684	0.83749	-0.230471	-0.684466
		-0.185246	0.0255854	-0.0625196	-0.117783	-0.23697	-0.0241772	0.274896	-0.507197	0.497302			0.419522	1.2677	0.115658	-0.110176	-0.432289	0.113732	0.844109	-0.20739	-0.817722
		-0.224264	-0.0756672	-0.198491	-0.17405	-0.233204	0.0827349	0.106491	-0.440793	0.416311			0.799758	0.966623	0.417709	-0.145974	-0.223475	0.126968	1.15108	-0.184704	-0.736802
		-0.216902	-0.097362	-0.330557	-0.153176	-0.214511	0.161475	-0.0517767	-0.373336	0.330796			1.13371	1.01227	0.701127	-0.140426	-0.0791921	0.142969	1.42623	-0.168378	-0.655342
		-0.20786	-0.0916025	-0.461028	-0.0335324	-0.187582	0.0271835	-0.205706	-0.304263	0.242169			1.45718	1.16396	0.971592	-0.0824761	0.0284839	0.171946	1.66195	-0.156012	-0.573783
		-0.19795	-0.0859657	-0.44755	0.0847384	-0.159766	-0.107221	-0.309393	-0.233038	0.15183			1.76953	1.27785	0.471634	-0.025535	0.125336	0.199204	0.86893	-0.145177	-0.492595
		-0.187241	-0.0959935	-0.434451	0.139854	-0.104251	-0.0377792	-0.412351	-0.159103	0.0611675			2.04681	1.13196	-0.0332204	-0.035279	0.107644	0.0406028	0.0692621	-0.133436	-0.412233
		-0.191915	-0.149444	-0.421395	0.146664	0.013248	0.0559406	-0.512383	-0.0819114	-0.0284038			1.4048	0.368408	-0.540613	-0.0959711	-0.103033	-0.12708	-0.696733	-0.118397	-0.333157
		-0.199052	-0.203694	-0.401515	0.15161	0.136658	0.0521977	-0.333385	0.056587	-0.0243163			0.761359	-0.353076	-1.03391	-0.158214	-0.340897	-0.136116	-1.00251	-0.143634	-0.218841
		-0.207635	-0.258751	-0.247263	0.171267	0.268152	0.0159491	0.109717	0.199119	-0.0226234			0.120316	-1.00339	-1.196	-0.15231	-0.531637	-0.0873944	-0.952085	-0.166242	-0.107372
		-0.211248	-0.264719	-0.100315	0.204405	0.228781	-0.01083	0.578905	0.344339	-0.0245707			-0.467815	-1.10168	-1.37901	-0.119488	0.106359	-0.0868245	-0.91532	-0.183245	-8.54e-05
		-0.0890073	-0.259112	0.0374511	0.247611	0.17798	-0.0426574	1.05494	0.492225	-0.0310014			-0.382659	-1.07787	-1.58741	-0.0904728	0.763011	-0.132236	-0.894135	-0.19353	0.102186
		0.0372965	-0.256444	0.159082	0.250191	0.126827	-0.0774194	0.894908	0.642864	-0.0398188			-0.286761	-1.07046	-1.78321	-0.114242	1.44585	-0.173484	-0.872888	-0.193076	0.200089
		0.173476	-0.241258	0.222317	0.244796	0.115311	-0.121276	0.726895	0.796298	-0.0576303			-0.17453	-1.08556	-1.33763	-0.132641	1.42293	-0.189563	-0.936575	-0.186618	0.290085
		0.300118	-0.186214	0.314957	0.242892	0.134194	-0.180009	0.549061	0.834236	-0.00483218			-0.0641371	-1.13613	-0.809864	-0.129664	1.24197	-0.207548	-1.08989	-0.153447	0.204687
		0.218184	-0.130632	0.441858	0.116762	0.147526	-0.291407	0.546146	0.844642	0.0700546			-0.208138	-1.2509	-0.18592	-0.194655	1.10535	-0.31121	-1.15821	-0.109931	0.109489
		0.122424	-0.0742066	0.592653	-0.0373849	0.14566	-0.403008	0.699583	0.837355	0.165577			-0.407653	-1.4369	0.475064	-0.283253	0.899318	-0.393998	-0.936828	-0.0560652	0.0200609
		0.0115493	-0.102463	0.521274	-0.203183	0.0688137	-0.304068	0.836886	0.809951	0.283592			-0.668887	-1.32462	0.0641735	-0.386998	0.629361	-0.284631	-0.505321	0.00803702	-0.0631538
		-0.104665	-0.161088	0.447076	-0.127216	-0.0214117	-0.18156	0.954833	0.759456	0.424362			-0.972306	-0.935784	-0.360438	-0.246249	0.43961	-0.155701	0.158388	0.0807788	-0.141126
		-0.0654641	-0.20589	0.36944	-0.0790024	-0.0970199	-0.123476	0.56911	0.684009	0.592224			-0.94264	-0.597965	-0.804618	-0.120953	0.0810479	-0.0834651	0.709158	0.164514	-0.211735
		-0.0257899	-0.219407	0.276188	-0.0617146	-0.13156	-0.100191	0.209861	0.582956	0.649151			-0.896848	-0.382576	-1.33037	-0.0166533	-0.15338	0.0178614	1.13084	0.328927	-0.0597213
		0.013167	-0.155742	0.184881	-0.0314032	-0.160018	-0.0883603	-0.0873211	0.469278	0.675156			-0.797699	-0.126381	-0.718239	0.0123344	-0.363654	0.179399	1.46851	0.556359	0.148898
		0.0457201	-0.116885	0.0777832	0.0391075	-0.204992	-0.102071	-0.245671	0.350171	0.696497			-0.701297	0.0695	-0.0729743	0.0727342	-0.554201	0.131774	1.25805	0.781045	0.351686
		-0.0504197	-0.104236	-0.0461862	0.150621	-0.249155	-0.105546	-0.252355	0.255622	0.715981			-0.22948	0.202091	0.587001	0.164472	-0.66149	-0.212777	0.316635	0.919778	0.551347
		-0.137079	-0.0584723	-0.188327	0.213215	-0.169219	-0.0220474	-0.262056	0.167176	0.686459			0.15576	-0.110667	1.26265	0.205417	-0.692874	-0.289903	-0.459319	1.05819	0.719592
		-0.210579	0.13046	-0.238118	0.263626	-0.0860856	0.0585462	-0.27473	0.0856473	0.591916			0.438431	-0.780281	0.759317	0.260498	-0.659392	-0.210309	-1.05814	1.19685	0.83033
		-0.269929	0.432328	-0.258209	0.30092	0.000579257	0.0814263	-0.243062	0.0171306	0.481586			0.61145	-1.28908	-0.0301706	0.330568	-0.479254	-0.188212	-1.16819	1.28223	0.880162
		-0.26593	0.852247	-0.269281	0.26831	0.00957392	0.101261	-0.187954	-0.0295207	0.373572			0.11899	-1.62488	-0.862363	0.285351	0.0299314	-0.219629	-1.00153	1.15783	0.880256
		-0.257669	0.867464	-0.270558	0.190659	-0.0517432	0.141131	-0.129687	-0.0747434	0.29381			-0.435369	-1.55651	-1.7423	0.214339	0.730952	-0.280484	-0.709085	1.04226	0.868638
		-0.258429	0.364074	-0.251964	0.0925382	-0.0812439	0.237731	-0.0829478	-0.118436	0.243959			-0.907036	-1.24786	-1.69872	0.143289	1.31967	-0.287641	-0.2918	0.935886	0.845009
		-0.267944	-0.059526	-0.224734	-0.0525911	-0.0879379	0.298426	-0.158903	-0.158725	0.228811			-1.2939	-0.838667	-0.719167	0.113846	0.886524	-0.25634	0.207856	0.840939	0.812244
		-0.269056	-0.401337	-0.195408	-0.158177	-0.0321126	0.112779	-0.224562	-0.198976	0.243738			-0.956336	-0.318569	0.172518	0.0558569	0.209881	-0.18811	0.890599	0.754003	0.763694
		-0.238703	-0.479258	-0.152166	-0.212369	0.0502344	-0.0812617	-0.265838	-0.237467	0.289628			-0.182582	0.284851	0.856758	-0.0417945	-0.473467	-0.0256163	1.76614	0.677244	0.693536
		-0.203516	-0.473625	-0.0783397	-0.140333	0.149289	-0.185495	-0.281791	-0.254015	0.302962			0.458304	1.02511	1.22181	-0.0782901	-1.07514	0.114711	2.84096	0.575595	0.516334
		-0.164709	-0.444206	0.092	-0.0715665	0.265506	-0.20146	-0.235295	-0.222415	0.334556			0.966168	1.91861	0.464152	0.0876427	-1.02252	-0.110718	2.1419	0.410967	0.416137
		-0.0897113	-0.389616	0.241786	-0.0416887	0.316349	-0.170934	-0.149545	-0.180575	0.388233			1.20675	2.96465	-0.0425819	0.379845	-0.716891	-0.333057	1.25129	0.259338	0.399006
		0.174988	-0.0631098	0.369678	-0.0774535	0.296006	-0.0526709	-0.0270208	-0.127947	0.458208			0.707122	2.00177	-0.291007	0.644155	-0.213204	0.111835	0.179789	0.0996516	0.462079
		0.469695	0.145057	0.475433	-0.155529	0.223256	0.0816793	0.111472	-0.0809918	0.548272			0.256301	0.869458	-0.274158	0.542037	0.0466295	1.18666	-0.544219	-0.0336416	0.611287
		0.795185	0.172705	0.450361	-0.198945	0.142614	0.185429	0.156003	-0.0433647	0.655664			-0.143722	0.361393	-0.0729798	0.293949	0.217436	2.50046	-0.195906	-0.131017	0.847394
		1.15366	0.016926	0.228283	-0.157575	0.0827787	0.112884	0.100489	-0.0140755	0.506691			-0.493297	0.485479	-0.127659	-0.0385871	0.601396	1.10922	0.0309811	-0.191516	0.876082
		1.06609	-0.0177054	0.0183423	-0.0792433	0.00340819	0.0369624	-0.0525838	0.00502246	0.288393			-0.806138	0.939485	0.16814	0.00832172	1.19732	0.328105	0.0960233	-0.215553	0.610261
		0.769351	0.418374	-0.160186	-0.0358134	-0.095454	-0.00439219	-0.304619	0.0116097	0.113664			-1.12213	1.02523	0.893224	0.0542061	1.30403	0.536234	-0.0108568	-0.227732	0.355568
		0.49712	0.692988	-0.306879	-0.0287029	-0.135996	-0.0413725	-0.144822	0.0234972	-0.0184854			-1.42899	0.320365	2.05339	0.061272	0.741799	1.10712	0.0956288	-0.262552	0.110718
		0.250004	0.797299	-0.35532	-0.0495511	-0.0492262	0.0292109	0.231649	0.0432164	-0.107057			-1.72636	-0.241946	2.54309	0.0355274	0.0705364	0.822602	-0.0395629	-0.319874	-0.124014
		0.0299039	0.765067	-0.34355	-0.0506752	0.0437286	0.0737111	0.381664	0.0717409	-0.149278			-2.01683	-0.504926	2.33762	0.020476	-0.318571	0.25245	-0.266183	-0.399668	-0.347062
		-0.0251766	0.343281	-0.303174	-0.0366181	0.1305	-0.00781447	0.301963	0.10761	-0.146936			-1.72108	-0.683935	1.73321	0.000445592	-0.503852	-0.240522	-0.575797	-0.502339	-0.560079
		-0.0297642	0.0299179	-0.248496	-0.0106754	0.210936	-0.123599	-0.0302177	0.0771629	-0.0999387			-1.3697	-0.952674	0.830455	-0.0308791	-0.576762	-0.373258	-0.939403	-0.628496	-0.762834
		-0.0184519	-0.0951411	-0.207629	0.0465124	0.196837	-0.0267402	-0.448991	0.0311375	-0.187622			-1.08922	-1.21911	0.231194	-0.0986125	-0.514332	-0.39953	-1.20418	-0.730951	-0.752595
		-0.0010752	-0.152023	-0.179898	0.111986	0.103587	0.111947	-0.454945	-0.03039	-0.291111			-1.02204	-1.38973	-0.0280391	-0.202478	-0.417981	-0.436965	-1.19183	-0.809791	-0.702987
		0.0223027	-0.188963	-0.156116	0.142539	0.0881029	0.166516	-0.314165	-0.10501	-0.343979			-1.16932	-1.50587	-0.173787	-0.244497	-0.140654	-0.480698	-0.957362	-0.838762	-0.575966
		0.0351554	-0.1723	-0.133612	0.152909	0.150464	0.0437615	-0.186321	-0.164089	-0.378798			-1.10603	-1.37345	-0.364889	-0.242212	0.283312	-0.477059	-0.620257	-0.784316	-0.46912
		0.030864	-0.156545	-0.0171455	0.105858	0.290723	-0.041131	-0.080625	-0.198878	-0.394658			-0.83136	-1.15636	-0.592513	-0.136668	0.810744	-0.508264	-0.302694	-0.704855	-0.382392
		-0.00629407	-0.0843038	0.167854	0.0102064	0.230177	-0.00537734	0.00132529	-0.20992	-0.392075			-0.436899	-0.714755	-0.59035	-0.0340657	1.22181	-0.560831	-0.263693	-0.600625	-0.316351
		-0.0662538	0.0648441	0.360246	-0.0897875	0.0192446	0.120245	-0.0649264	-0.198115	-0.372207			-0.106338	0.0517928	-0.299276	-0.0608404	1.48211	-0.472955	-0.0477131	-0.471602	-0.271699
		-0.134994	0.27273	0.413769	-0.169312	-0.156741	0.127846	-0.127516	-0.139055	-0.33459			0.0441115	1.10343	-0.0904612	-0.175689	1.37716	-0.350446	0.018225	-0.366361	-0.248212
		-0.212077	0.398854	0.355844	-0.223167	-0.297959	0.0253657	-0.148538	-0.0972813	-0.216354			0.0142136	1.84192	-0.113814	-0.347107	1.0862	-0.333438	-0.144952	-0.285119	-0.144369
		-0.26171	0.306103	0.19705	-0.238351	-0.37554	-0.097793	-0.128576	-0.0924747	-0.0920231			0.456652	1.70893	-0.272595	-0.326564	0.860182	-0.322934	-0.526737	-0.2111	-0.0286305
		-0.213247	0.0424321	-0.00879876	-0.218775	-0.249698	-0.167654	-0.0616106	-0.123886	-0.0323045			0.898015	0.667464	-0.318184	-0.287602	0.626651	-0.228252	-0.50938	-0.144193	0.0132539
		-0.0646615	-0.108004	-0.119465	-0.163905	-0.109159	-0.13241	0.00551756	-0.190742	-0.00833038			1.00836	-0.188299	-0.0775322	-0.274307	0.614433	-0.150251	-0.684543	-0.0842603	-0.0116274
		0.12134	-0.147442	-0.13639	-0.073245	0.0463137	0.00188978	0.0122836	-0.292154	0.00209898			0.754855	-0.861733	0.44495	-0.262728	0.577089	0.269451	-0.837353	-0.0311949	-0.0804717
		0.344966	-0.0781048	-0.0746695	0.0160709	0.216519	0.169631	-0.0405862	-0.36757	-0.00010442			0.141978	-1.35868	1.16823	-0.0278855	0.37238	0.756887	-0.971393	-0.00916155	-0.192875
		0.604785	-0.0909992	-0.0500381	0.0851327	0.152614	0.0826912	-0.144348	-0.422495	-0.0156722			-0.824983	-0.901291	1.47788	0.120145	-0.0964361	0.32675	-1.07372	0.000143232	-0.34843
		0.549693	-0.148014	-0.00604759	0.17006	0.0568125	-0.0238094	-0.13161	-0.3013	-0.044648			-1.12981	-0.394936	1.62114	0.169499	-0.461393	0.00813817	-1.16461	-0.093986	-0.546426
		0.331327	-0.215401	0.0421714	0.170705	-0.0610741	-0.088355	0.0443757	-0.171011	-0.0868751			-0.621959	-0.117873	1.59704	0.0621618	-0.724084	-0.0919509	-1.11651	-0.188395	-0.786
		0.15214	-0.292748	0.094619	0.0844215	-0.148926	-0.127072	0.10863	-0.031748	-0.154148			0.137916	-0.0639266	1.41156	-0.00979071	-0.780578	-0.0806078	-1.01221	-0.2835	-0.793704
		0.0113182	-0.2976	0.15127	-0.048532	-0.0886833	-0.119614	0.0549279	0.116181	-0.223381			1.14317	-0.0567832	1.07015	0.0131445	-0.530684	0.698855	-0.865092	-0.379304	-0.553471
		-0.0901364	-0.266315	0.0993057	-0.0980515	-0.0532431	-0.0229132	0.0946756	0.272446	-0.271913			2.34461	0.329602	0.141536	0.0189041	-0.343282	0.970311	-0.194568	-0.475774	-0.387457
		-0.116266	-0.223169	0.0772221	-0.0510714	-0.0418203	0.0747193	0.123455	0.436688	-0.300274			2.88888	1.10211	-0.546331	0.0222389	-0.204284	0.313777	0.070674	-0.572889	-0.293704
		-0.0978217	-0.168683	0.091544	-0.00930176	-0.0586751	0.123343	0.141671	0.578988	-0.309052			3.42781	2.24561	-0.890505	0.0742614	-0.141359	-0.592105	-0.0544286	-0.649646	-0.270032
		-0.0358274	-0.0276825	0.0855955	0.0244704	-0.111719	0.0590612	0.131337	0.466461	-0.298863			3.86354	2.00607	-1.09143	0.144379	-0.129336	-0.49287	-0.538721	-0.560426	-0.314107
		0.0459597	0.142831	0.0782828	0.0127283	-0.162181	-0.00326197	0.00861373	0.345046	-0.27023			3.38068	1.33906	-0.947923	0.063602	-0.13783	-0.414589	-0.577191	-0.49505	-0.42361
		0.0403979	0.30766	0.073831	-0.0439925	-0.184857	-0.0246778	-0.0952104	0.215184	-0.25427			2.89774	0.774619	-0.497513	-0.0316509	-0.165423	-0.366168	-0.380077	-0.452276	-0.380596
		-0.00199548	0.46678	0.0617235	-0.106186	-0.169023	-0.000995415	-0.222751	0.0772074	-0.247277			2.62577	0.309117	-0.220115	-0.146029	-0.300338	-0.266777	-0.216589	-0.430477	-0.28015
		-0.0495824	0.409902	0.0424986	0.0117892	-0.138983	0.0262458	-0.251632	-0.0684295	-0.243527			2.63258	-0.278917	-0.105977	0.0317067	-0.402663	-0.159071	-0.117769	-0.428251	-0.169787
		-0.102198	0.28423	0.0132519	0.0942949	-0.135948	-0.0672222	-0.08608	-0.217574	-0.243074			2.90286	-0.73865	-0.240841	0.171659	-0.473394	-0.108325	-0.114848	-0.442248	-0.0492257
		-0.139291	0.107393	-0.0332247	0.143347	-0.158357	-0.194566	0.00491733	-0.299396	-0.245558			2.82685	-1.06054	-0.760317	0.276058	-0.508682	0.120705	-0.137853	-0.405239	0.0809455
		-0.152855	-0.0904393	-0.0761474	0.124222	-0.127085	-0.0104821	0.0261228	-0.289203	-0.250856			2.22292	-1.21205	-1.05505	0.0550155	-0.524225	0.0436495	-0.185101	-0.266008	0.220593
		-0.156441	-0.165202	-0.115544	0.10298	-0.0696923	0.107649	-0.109201	-0.282557	-0.0964428			1.50076	-1.16494	-1.13869	-0.134274	-0.529034	-0.381965	-0.0241952	-0.127134	0.236868
		-0.150718	-0.24743	-0.151269	0.0814928	0.00423433	0.0449905	-0.268116	-0.279237	0.170217			0.667631	-1.24486	-1.01653	-0.283052	-0.532311	-0.379977	0.340244	0.0116524	0.176624
		-0.159594	-0.336607	-0.164971	0.0465813	0.0793669	-0.0347994	-0.38216	-0.279009	0.422065			0.234813	-1.44104	-0.0790258	-0.190118	-0.597385	-0.168829	0.792688	0.150582	0.137852
		-0.19892	-0.330154	-0.13422	0.0466714	0.136501	0.000608662	-0.444756	-0.281627	0.660479			0.189938	-1.2126	0.756571	-0.0829738	-0.692988	0.0262869	1.27055	0.289936	0.119052
		-0.242724	-0.172928	-0.100267	0.0794149	0.184035	0.168099	-0.239986	-0.286846	0.886908			0.027966	-0.667761	1.45103	0.0286329	-0.783541	0.259612	0.869555	0.429971	0.118689
		-0.284552	0.0114892	-0.0634283	0.017868	0.225722	0.254026	-0.0521643	-0.223167	1.10283			-0.0293256	-0.219538	2.02002	-0.0829395	-0.682992	0.425686	0.53116	0.3913	0.135165
		-0.263209	0.219849	-0.0983409	-0.0394533	0.149533	-0.142971	0.120482	-0.140129	1.01343			0.210867	0.142533	1.2981	-0.162995	-0.600443	-0.0247205	0.248916	0.318403	0.137794
		-0.194533	0.190003	-0.136104	-0.0852542	0.0646614	-0.532142	0.171725	-0.0546399	0.699664			0.532908	-0.245826	0.597141	-0.196455	-0.542665	-0.568112	0.0979869	0.254455	0.116158
		-0.128732	0.0705875	-0.172322	-0.131992	-0.0138089	-0.276054	0.107177	0.0329008	0.395577			0.739486	-0.764146	-0.0124385	-0.0737098	-0.507168	-0.718394	0.0437787	0.198852	0.0891531
		-0.0652965	-0.0732601	-0.207302	-0.182575	-0.0673535	0.00708442	0.0505649	0.122151	0.100292			0.849362	-1.23265	-0.541128	0.0390854	-0.459018	-0.785591	-0.0164446	0.150741	0.0576578
		-0.0437128	-0.214987	-0.129787	-0.211453	-0.0963799	-0.01288	0.00067234	0.212711	-0.187062			0.501298	-1.37443	-0.411485	0.109406	-0.390804	-0.350013	-0.0815254	0.109268	0.022612
		-0.0434653	-0.256759	-0.0473843	-0.12704	-0.125527	-0.165973	0.0461653	0.268595	-0.467392			-0.037289	-0.250217	-0.243586	0.0201752	-0.295008	0.149068	-0.0465531	0.0984934	-0.0147526
		-0.0441764	-0.296316	0.0317697	-0.0408925	-0.147546	-0.188951	0.0976993	0.264786	-0.379582			-0.559832	0.777453	-0.0806239	-0.0727234	-0.18219	0.0106421	0.00322193	0.128777	-0.0192865
		-0.0452639	-0.334127	0.108412	0.0379531	-0.0585485	-0.0642823	0.150911	0.25998	-0.159378			-1.06211	1.73529	0.0824088	-0.118691	-0.0714409	-0.59958	0.0615127	0.157261	-0.00577021
		0.118949	-0.259086	0.130892	0.0973828	0.0269336	0.0736375	0.139463	0.254225	0.0663773			-1.27337	1.83195	-0.0483976	-0.0510856	0.0338496	-0.758302	0.28286	0.185059	0.013332
		0.313948	-0.109147	0.15136	0.156788	0.109951	0.222733	0.053887	0.247554	0.296258			-1.39765	1.39536	-0.172048	0.0158235	0.118613	-0.00908633	0.667189	0.213296	0.0363611
		0.507769	0.0376496	0.172191	0.134308	0.115657	0.337118	-0.0335205	0.240037	0.528837			-1.48853	1.01125	-0.275808	0.0129171	0.209845	0.673386	1.04265	0.243086	0.061583
		-0.104151	-0.0437665	0.76534	-0.0456335	0.16926	0.207508	-0.220629	0.0541584	-0.207586			-0.523096	0.621564	-1.05799	-0.0792302	1.63777	-0.104522	0.451692	0.0129868	0.3222
		-0.0452629	-0.0945054	0.436691	-0.0786256	0.187091	-0.341725	-0.0344353	0.121122	-0.181908			-0.531794	0.602159	-1.02489	0.0699893	0.976724	-0.0460979	0.119096	0.0525919	0.204127
		0.0109498	-0.143018	0.105641	-0.105648	0.186782	-0.0394049	0.145811	0.189595	-0.157399			-0.534367	0.599555	-0.991378	0.0805355	0.315968	0.212005	-0.213692	0.0879942	0.0831056
		0.0627129	-0.190591	-0.222034	-0.131398	0.14823	0.353361	0.319273	0.260353	-0.133394			-0.511592	0.614942	-0.951775	-0.013645	-0.3451	0.533017	-0.545257	0.126044	-0.035082
		0.0923555	-0.209671	-0.523986	-0.163514	0.111769	0.22635	0.329503	0.332611	-0.110049			-0.401677	0.621664	-0.895894	-0.107995	-0.579468	0.411917	-0.599328	0.167074	-0.147545
		0.0466486	-0.188589	-0.4648	-0.12473	0.0782225	-0.116599	0.207929	0.405613	-0.0876264			0.0109995	0.600159	-0.636165	-0.0676052	-0.716266	0.0309185	-0.392971	0.211433	-0.251504
		0.00153698	-0.164955	-0.402617	-0.0492914	0.0842907	-0.309626	0.104154	0.478604	-0.0687696			0.503492	0.583301	-0.346433	0.0394086	-0.852398	-0.296439	-0.166026	0.259558	-0.282975
		-0.0420758	-0.138313	-0.336488	0.0323033	0.0879302	-0.356113	0.0281798	0.436907	-0.064676			1.09191	0.567951	-0.020092	0.159124	-0.773358	-0.507531	0.0749751	0.338391	-0.131535
		-0.0743015	-0.0749212	-0.270056	0.10142	0.0851439	-0.359105	0.0646832	0.324845	-0.0736125			1.62745	0.354365	0.319681	0.11307	-0.5416	-0.640655	0.00489394	0.437142	0.0237036
		-0.0843689	-0.00535845	-0.258563	0.180036	0.091915	-0.2603	0.0815296	0.209879	-0.0979372			1.87536	0.0665291	0.282379	0.0152356	-0.280726	-0.548183	-0.100108	0.539844	0.183056
		-0.0884436	0.0618317	-0.242293	0.275656	0.107097	-0.19922	0.0755647	0.0915095	-0.139643			2.13029	-0.26403	0.23842	-0.0996859	-0.0404508	-0.444427	-0.247544	0.648223	0.347745
		-0.085786	0.106642	-0.220846	0.131978	0.116308	-0.254107	0.0442781	-0.0320311	-0.201875			2.37986	-0.577697	0.181361	-0.0794519	0.094759	-0.448119	-0.271351	0.75875	0.515532
		-0.0911507	0.0661153	-0.194163	-0.051836	0.110452	-0.289274	2.79e-05	-0.160362	-0.167707			2.27103	-0.661511	0.152366	-0.0289013	0.177094	-0.450293	-0.118593	0.876649	0.549423
		-0.113896	0.0195612	-0.179617	-0.252928	0.0403989	-0.212958	-0.0581069	-0.275099	0.0304852			1.66533	-0.760397	0.779327	0.0426908	0.188565	-0.239467	0.0854564	0.9562	0.381428
		-0.135446	-0.0348649	-0.170967	-0.11796	-0.0281425	-0.0108663	-0.129888	-0.308618	0.259192			0.987706	-0.87729	1.46296	0.0054845	0.137492	0.325103	0.344894	0.856373	0.182316
		-0.157373	-0.0830787	-0.169123	-0.00198993	-0.0696307	0.272777	-0.0689574	-0.344457	0.520995			0.0548257	-0.806036	2.20513	-0.0361089	0.108645	0.680435	0.245885	0.739318	-0.0538157
		-0.200548	-0.122807	-0.183844	0.0900716	-0.121161	0.364709	-0.00518651	-0.382211	0.82001			-0.551593	-0.499108	2.74801	-0.080147	0.100909	0.358	0.178535	0.605493	-0.328156
		-0.242198	-0.154147	-0.123299	0.108399	-0.178186	0.311705	0.0512656	-0.422583	1.15878			-0.721787	-0.223342	1.85851	-0.0808685	0.162673	-0.103935	0.167846	0.451408	-0.645773
		-0.249974	-0.176712	-0.0669452	0.103371	-0.231878	0.478865	0.059364	-0.465441	1.29324			-0.769656	0.0173782	1.10508	-0.0827634	0.2838	-0.0961399	0.306644	0.2764	-0.768753
		-0.221565	-0.13623	-0.0163612	0.0730818	-0.263606	0.539905	-0.00250487	-0.511091	1.16605			-0.687836	0.00372929	0.51902	-0.0839632	0.460821	-0.292244	0.522324	0.0783606	-0.637858
		-0.143214	-0.104639	0.0280906	0.0383448	-0.170221	0.348737	-0.0556561	-0.482107	1.02761			-0.551799	-0.120688	0.111672	-0.0278918	0.536655	-0.193601	0.579963	-0.1084	-0.49156
		-0.049086	-0.0955281	0.217415	0.0319252	-0.0901955	0.196091	-0.0993691	-0.407543	0.87744			-0.439738	-0.323969	-0.00940158	0.025466	0.354549	0.0181296	0.469024	-0.179922	-0.32876
		0.0315515	-0.106614	0.443337	0.0556514	-0.0243437	-0.0217303	-0.111343	-0.328281	0.714884			-0.272261	-0.58207	-0.15507	0.0758587	0.0458752	0.074897	0.310854	-0.249121	-0.148753
		0.0978043	-0.0904729	0.67609	0.0540272	0.0262784	-0.0853913	-0.101163	-0.244436	0.539467			-0.0473699	-0.485814	-0.371969	0.0368602	-0.389234	0.264144	0.33416	-0.339196	0.0493033
		0.143128	-0.0895428	0.916073	0.0403707	0.0793607	0.0292997	-0.0783411	-0.155721	0.330495			0.111433	-0.34955	-0.664575	-0.0277211	-0.413854	0.6198	0.542917	-0.451536	0.230844
		0.153676	-0.104507	0.875067	0.0183699	0.139809	-0.036185	-0.0480866	-0.0618606	0.0561076			-0.0584794	-0.171101	-0.695538	-0.107979	-0.451631	0.334958	0.929721	-0.58753	0.311149
		0.125337	-0.073034	0.585622	0.0424904	0.171026	-0.236209	-0.059564	0.037421	-0.184843			-0.297148	0.00891825	-0.468424	-0.124584	-0.503209	-0.234965	0.757634	-0.748527	0.443086
		0.0953278	0.103563	0.265967	0.0646804	0.10519	-0.0968061	-0.0858799	0.00647183	-0.391065			-0.28576	0.0257762	0.0533974	-0.131219	-0.359957	-0.368227	0.44832	-0.646355	0.628388
		0.0662409	0.244204	-0.0363815	0.0745996	0.0274341	0.210287	-0.12374	-0.0390423	-0.561341			5.87e-05	0.0516779	0.657977	-0.141124	-0.0618399	-0.422522	0.0647052	-0.547242	0.868698
		0.0144935	0.347321	-0.272448	0.0373424	-0.0449253	0.321625	-0.173503	-0.0834118	-0.694558			0.00196431	0.0868453	1.15952	-0.0770334	0.0960216	-0.512253	-0.396064	-0.486979	1.16545
		-0.036663	0.394031	-0.252768	0.0190419	-0.111689	-0.113404	-0.136437	-0.126566	-0.789712			-0.117049	0.111987	1.15112	0.0974871	0.135	-0.553072	-0.423894	-0.467048	1.51999
		-0.0858791	0.397856	-0.245246	0.000644258	-0.145981	-0.331928	-0.137628	-0.168508	-0.783852			-0.339339	0.0910835	0.926739	0.325639	0.0743719	-0.3881	-0.497337	-0.489084	1.3884
		-0.133104	0.44479	-0.250203	-0.0306719	-0.162053	-0.0771159	-0.171366	-0.20919	-0.718967			-0.668035	0.087748	0.479573	0.479142	-0.0439726	-0.194688	-0.599075	-0.554535	0.84607
		-0.121145	0.536152	-0.267936	-0.0771133	-0.152055	0.0346085	-0.0655794	-0.24859	-0.65067			-0.985781	0.102367	-0.196701	0.370036	-0.174833	-0.155175	-0.319135	-0.66476	0.384933
		-0.0275162	0.538373	-0.292774	-0.107136	-0.120573	-0.184778	0.000519353	-0.167763	-0.578871			-1.124	0.0689418	-0.741636	0.230553	-0.318387	-0.351325	-0.0972932	-0.790034	0.00653642
		0.0586393	0.414746	-0.248275	-0.111426	-0.101558	-0.273843	0.0328502	-0.0835653	-0.503493			-1.16791	-0.0611505	-0.706638	0.0550098	-0.3464	-0.278947	-0.0512382	-0.929748	-0.287769
		0.137207	0.305819	-0.175977	-0.0551439	-0.0792579	-0.354627	0.0332201	-0.0200204	-0.424471			-1.11629	-0.232281	-0.652944	-0.039859	-0.224251	0.157738	-0.185905	-0.834914	-0.496844
		0.208073	0.211978	-0.0852657	-0.0121333	-0.0536505	-0.414513	0.00102809	0.038753	-0.341741			-0.968117	-0.445422	-0.636271	-0.119071	-0.051694	0.643041	-0.504638	-0.742316	-0.619721
		0.225547	0.133588	0.0241281	0.0116259	-0.037502	-0.379198	0.00223825	0.0926483	-0.282898			-0.890392	-0.701448	-0.657418	-0.187771	0.0124489	0.618433	-0.63713	-0.652073	-0.637432
		0.209668	-0.00234172	0.128576	0.0206909	-0.0350368	-0.434938	-0.00601554	0.141558	-0.287504			-1.06146	-0.847769	-0.404314	-0.184272	0.00603377	0.107036	-0.575275	-0.564277	-0.578994
		0.17426	-0.115923	0.168326	0.044035	-0.0253356	-0.404571	-0.024045	0.185388	-0.272675			-1.20489	-0.78101	0.0240957	-0.0533924	-0.0100217	-0.188533	-0.536647	-0.47902	-0.532121
		0.167432	-0.184782	0.187817	0.0533459	-0.00762493	-0.17629	-0.0514474	0.206436	-0.245297			-1.12579	-0.642639	0.280826	0.0744321	0.0372519	-0.238479	-0.522189	-0.408406	-0.495805
		0.189283	-0.22399	0.276857	0.0463439	0.0181393	0.312986	-0.0925457	0.191944	-0.229334			-0.823598	-0.65396	0.0449817	0.201835	0.194174	-0.226315	-0.49925	-0.384529	-0.430026
		0.219082	-0.222083	0.369839	0.0435454	0.0275096	0.714197	-0.150413	0.18668	-0.224685			-0.448495	-0.699979	-0.428822	0.211846	0.396203	-0.259298	-0.436908	-0.385953	-0.334008
		0.233408	-0.187511	0.451106	0.0365927	-0.030646	1.2464	-0.179114	0.190399	-0.231338			-0.396814	-0.602676	-0.995803	0.0696717	0.603049	-0.212161	-0.345267	-0.416767	-0.208646
		0.237619	-0.160162	0.488469	-0.0135214	-0.122075	1.58909	-0.20876	0.203153	-0.24927			-0.518508	-0.587089	-1.28147	-0.0464792	0.758594	-0.127943	-0.240503	-0.478028	-0.0542888
		0.209206	-0.136388	0.493468	-0.107775	-0.246786	0.823118	-0.254506	0.16979	-0.278378			-0.559227	-0.485703	-1.38108	-0.0912755	0.794175	-0.312794	-0.20207	-0.519123	0.128464
		0.187131	-0.111758	0.313235	-0.192115	-0.404708	0.171696	-0.285444	0.0880881	-0.306706			-0.436708	-0.460343	-0.945066	-0.083565	0.652427	-0.447648	-0.19843	-0.584339	0.194077
		0.171341	-0.0478398	0.0477056	-0.144116	-0.386668	0.139538	-0.28138	-0.0232039	-0.317528			-0.152183	-0.44906	-0.144583	-0.0579805	0.451718	-0.347411	-0.258707	-0.699573	0.245769
		0.148344	-0.00392562	-0.190596	-0.0609391	-0.277805	1.03492	-0.128226	-0.164174	-0.240165			0.149877	-0.454168	0.776442	-0.0265598	0.253756	0.140716	-0.326427	-0.864973	0.0949338
		0.113845	-0.0412068	-0.351471	-0.0085656	-0.209863	1.22291	0.186767	-0.247847	-0.149253			0.241333	-0.487298	1.18573	-0.0431373	0.117332	0.778291	-0.344869	-0.809496	-0.049638
		0.0551988	-0.0898941	-0.463605	0.0216057	-0.18253	0.604887	0.636472	-0.295126	-0.0451383			0.202811	-0.184882	1.16826	-0.0721206	0.11762	1.25936	-0.330722	-0.78181	-0.18772
		-0.00619395	-0.169714	-0.51048	0.0828304	-0.192219	-0.181655	1.21498	-0.30617	0.0719656			0.0944512	0.0964538	0.912445	0.0014759	0.212045	1.016	-0.284516	-0.781819	-0.319201
		-0.0703666	-0.265813	-0.485513	0.128948	-0.153833	-0.174171	1.22389	-0.281154	0.201727			-0.0826709	0.35859	0.468807	0.0341006	0.284168	0.292364	-0.232365	-0.810041	-0.444345
		-0.137249	-0.263318	-0.475623	0.153168	-0.07558	0.0289015	0.723003	-0.205436	0.343856			-0.326766	0.533117	0.0625647	0.0321465	0.299659	-0.190909	-0.194496	-0.834766	-0.563253
		-0.178485	-0.100907	-0.480594	0.161973	-0.00572083	0.275744	0.304068	-0.0588378	0.498004			-0.450946	0.577813	-0.306499	-0.00421646	0.365598	-0.443638	-0.120448	-0.726422	-0.676035
		-0.160889	0.171737	-0.492531	0.188521	0.0558477	0.391168	-0.0343229	0.0700215	0.562879			-0.111128	0.592084	-0.599377	-0.0566523	0.438094	-0.496085	-0.0109264	-0.613046	-0.709135
		-0.14662	0.479029	-0.420112	0.148965	0.157217	0.186408	-0.274338	0.181279	0.530343			0.0701766	0.589793	-0.750867	-0.0888063	0.517095	-0.0502804	0.160633	-0.495198	-0.604039
		-0.135534	0.820139	-0.281738	0.090055	0.239614	0.0292765	-0.150155	0.275115	0.508838			0.0981016	0.571457	-0.999343	-0.0912151	0.294149	0.157494	0.869439	-0.372608	-0.509159
		-0.127516	1.06214	-0.134389	-0.0319094	0.268079	-0.0327366	-0.112789	0.336401	0.498988			-0.0221071	0.725174	-1.25144	-0.0661503	-0.0497086	0.174852	1.20282	-0.258001	-0.426056
		-0.103555	0.924879	0.0216315	-0.12934	0.225182	-0.0527768	-0.0957764	0.338674	0.500429			-0.306157	1.29723	-1.5068	-0.0698988	-0.204256	0.797842	1.36024	-0.195962	-0.354405
		-0.0711709	0.782794	0.185996	-0.168794	0.104658	-0.114448	-0.0951021	0.33208	0.512748			-0.474615	1.68997	-1.76502	-0.111951	-0.196867	1.19904	1.36399	-0.157571	-0.293894
		-0.0333003	0.636051	0.337004	-0.117311	0.034387	-0.199818	-0.177812	0.313733	0.535544			-0.50621	1.90854	-1.73432	-0.140542	-0.100182	0.734541	1.06954	-0.231547	-0.244213
		0.0130272	0.489004	0.491825	-0.0232088	0.0127064	-0.273521	-0.244382	0.291789	0.408202			-0.396963	1.78329	-1.61744	-0.106092	-0.115126	0.225126	0.690696	-0.334872	-0.178486
		0.0783731	0.352193	0.609968	0.0799227	0.0367627	-0.262315	-0.295514	0.269035	0.262252			-0.224104	1.06777	-1.44573	-0.0653675	-0.245809	-0.0961699	0.231558	-0.419058	-0.130462
		0.1041	0.210736	0.616841	0.163707	0.0696348	-0.127823	-0.32253	0.245526	0.107308			-0.136449	0.449427	-1.28256	-0.0135256	-0.390867	-0.221901	-0.301384	-0.484637	-0.101248
		0.131384	0.064865	0.505937	0.0802682	0.0793013	-0.0480533	-0.261909	0.22129	-0.0562411			-0.0499365	-0.0748153	-1.13886	0.0616457	-0.297725	-0.22054	-0.43852	-0.532147	-0.0900084
		0.159938	-0.0129127	0.275275	-0.0252787	0.0368583	-0.0748984	-0.202677	0.196416	-0.228034			0.0358942	-0.218024	-1.00624	0.124005	-0.22061	-0.229788	-0.381697	-0.56246	-0.096119
		0.176734	0.0283768	0.0655342	-0.150586	-0.020692	-0.0892492	-0.150637	0.170985	-0.407644			0.0902139	-0.0335563	-0.959929	0.1569	-0.175065	-0.238069	-0.344841	-0.576177	-0.118709
		0.122207	0.0728087	-0.1241	-0.121181	-0.0775636	-0.148369	-0.113645	0.108163	-0.525682			-0.0286863	0.101357	-0.994503	0.0458562	-0.230065	-0.141722	-0.30331	-0.490975	-0.14796
		0.045297	0.12028	-0.262418	-0.0872505	-0.117802	-0.332383	-0.114483	0.0422508	-0.568839			-0.194917	0.189677	-1.1235	-0.0376478	-0.335263	0.134231	-0.183127	-0.369129	-0.19293
		-0.0527488	0.110856	-0.25353	-0.0490656	-0.1423	-0.498235	-0.141405	-0.0168816	-0.600156			-0.404267	0.175369	-1.27429	-0.0950348	-0.460344	0.308312	-0.0124245	-0.23247	-0.225718
		-0.167997	0.0586689	-0.270917	-0.0564539	-0.0741422	-0.480586	-0.192536	-0.0696738	-0.608271			-0.654806	0.090618	-1.26234	-0.179346	-0.525447	-0.0704237	0.205224	-0.0815655	-0.239387
		-0.17773	0.0150212	-0.312611	-0.0749657	0.0279438	-0.435769	-0.260415	-0.127372	-0.59982			-1.04229	-0.00711891	-1.09779	-0.270126	-0.417413	-0.30581	0.350973	0.0438583	-0.257991
		-0.192586	-0.0204854	-0.377465	-0.102408	0.151944	-0.334918	-0.322783	-0.192581	-0.576236			-1.41055	-0.115924	-0.784372	-0.365519	-0.362442	-0.3713	0.442693	0.142089	-0.281485
		-0.2146	-0.0582113	-0.480474	-0.111066	0.224828	-0.270415	-0.377867	-0.25486	-0.544368			-1.63803	-0.146094	0.17982	-0.359408	-0.355655	-0.419299	0.537936	0.169271	-0.2781
		-0.236758	-0.0907922	-0.505509	-0.115876	0.149668	-0.229837	-0.417131	-0.293462	-0.532374			-1.75848	-0.0839643	0.982775	-0.332697	-0.447747	-0.208771	0.623381	0.0875112	-0.162768
		-0.221127	-0.119343	-0.52964	-0.117964	0.0391007	-0.184163	-0.364732	-0.31988	-0.52623			-1.54891	0.0915314	1.62135	-0.290125	-0.415386	0.308171	0.663117	0.0232468	-0.0601324
		-0.208668	-0.145003	-0.553026	-0.1373	-0.0611122	-0.123097	-0.316027	-0.33526	-0.52555			-1.3327	0.187915	2.11335	-0.101515	-0.433103	0.651357	0.719036	-0.0247658	0.0311144
		-0.201209	-0.185083	-0.534049	-0.143277	0.00850178	0.060748	-0.270744	-0.340731	-0.52997			-1.12753	0.0227198	1.86831	0.0674151	-0.413813	0.241536	0.789592	-0.0578611	0.112198
		-0.197954	-0.220677	-0.521591	-0.126678	0.094217	0.213079	-0.250178	-0.337545	-0.539012			-0.930271	-0.145064	1.60669	0.202255	-0.310618	-0.169929	0.643411	-0.0774846	0.184583
		-0.198826	-0.252522	-0.517453	0.0123142	0.174565	0.070569	-0.260518	-0.320869	-0.54138			-0.493797	-0.314917	1.37123	0.180488	-0.1842	-0.279772	0.264738	-0.0523664	0.249849
		-0.201107	-0.247957	-0.520608	0.125634	0.224492	-0.0503993	-0.278472	-0.245706	-0.410535			-0.0628204	-0.0342401	1.16148	0.131545	-0.0675868	-0.397375	-0.093077	0.271517	0.309945
		-0.205684	-0.230962	-0.441594	0.205249	0.247206	-0.0871	-0.303237	-0.170736	-0.284433			0.346451	0.407333	0.806055	0.0600147	-0.0728848	-0.537064	-0.430643	0.582438	0.357928
		-0.210029	-0.216222	-0.359514	0.225503	0.274899	-0.103849	-0.287975	-0.0968305	-0.161008			0.743264	0.832257	0.489161	-0.00749679	-0.101695	-0.645433	0.246298	0.881256	0.399046
		-0.205659	-0.207323	-0.281785	0.247154	0.303605	-0.117872	-0.267853	-0.0235642	-0.0414091			0.754676	1.08254	0.217178	-0.056137	-0.148328	-0.532006	0.926049	1.17424	0.433325
		-0.201017	-0.219257	-0.206157	0.248453	0.274388	-0.13299	-0.244933	0.0484845	0.0757939			0.762507	0.737963	-0.014594	-0.0477517	-0.316087	-0.244255	1.57481	1.46286	0.464662
		-0.195708	-0.236803	0.0748835	0.201151	0.249999	-0.135387	-0.208727	0.117186	0.188762			0.794012	0.402868	-0.221752	0.069069	-0.490002	-0.0504924	1.56687	1.73851	0.493932
		-0.190893	-0.258097	0.360478	0.156695	0.229629	-0.0916028	-0.162405	0.085123	0.136088			0.850427	0.0789414	-0.40447	0.194312	-0.658986	-0.0574197	0.867957	1.4527	0.425235
		-0.160894	-0.287521	0.645734	0.0942214	0.229258	-0.0535906	-0.11812	0.0485876	0.0841311			0.453943	-0.132002	-0.566997	0.21032	-0.645132	-0.0109844	0.180493	1.17498	0.367061
		-0.128591	-0.319889	0.93446	0.00656463	0.236821	-0.122572	-0.0738081	0.0100901	0.0313357			0.0740828	-0.299119	-0.713543	0.0765542	-0.524381	0.529301	-0.500299	0.905951	0.315051
		-0.0951687	-0.351627	0.665776	-0.0795528	0.244993	-0.191308	-0.130905	-0.0278577	-0.0239154			-0.283636	-0.459231	-0.696545	-0.0570457	-0.400584	1.08285	-0.446885	0.647084	0.265211
		-0.059374	-0.368481	0.400779	-0.112223	0.235568	-0.205186	-0.188308	-0.0634456	-0.0814309			-0.621008	-0.574785	-0.670578	-0.0342961	-0.242646	0.891624	-0.394476	0.391728	0.213464
		-0.0211079	-0.348465	0.134829	-0.10792	0.186055	-0.209384	-0.247789	-0.0937352	-0.143804			-0.652823	-0.574161	-0.634006	0.0982191	-0.016487	0.616393	-0.339624	0.146102	0.155972
		0.0169375	-0.325668	-0.124683	-0.10926	0.136113	-0.155374	-0.279218	-0.124433	-0.141237			-0.666178	-0.567764	-0.571628	0.213899	0.225033	0.21786	-0.32994	0.0345506	0.0489207
		0.0549435	-0.298802	-0.152679	-0.0926008	0.0847284	-0.0770058	-0.284729	-0.152648	-0.140616			-0.662891	-0.556652	-0.119002	0.196703	0.459847	-0.257984	-0.365486	-0.0766614	-0.0595004
		0.0895802	-0.166775	-0.188704	-0.0627663	0.0173574	0.0926421	-0.29232	-0.17723	-0.145385			-0.608681	-0.551415	0.394992	0.127367	0.41725	-0.235154	-0.40309	-0.17989	-0.1666
		0.103926	0.00281312	-0.235599	-0.0268765	-0.0583096	0.331273	-0.301875	-0.198635	-0.154662			-0.104566	-0.552893	0.97948	0.0578968	0.388327	0.351977	-0.441693	-0.283146	-0.272561
		0.109272	0.184295	-0.285971	-0.0443264	-0.143265	0.417447	-0.280227	-0.216953	-0.168493			0.420781	-0.560794	1.58674	0.0437565	0.374284	0.656953	-0.386434	-0.389931	-0.377266
		0.102955	0.327281	-0.20597	-0.0719718	-0.202717	0.214564	-0.253933	-0.231385	-0.188438			0.971557	-0.580935	1.463	0.0544072	0.274703	0.162379	-0.346023	-0.49279	-0.478598
		0.0809911	0.340863	-0.119029	-0.0957924	-0.223464	0.0560849	-0.222956	-0.20822	-0.209107			1.48687	-0.614364	1.29954	0.0819072	0.100669	-0.366862	-0.323845	-0.346412	-0.487154
		0.0198897	0.346552	-0.0232386	-0.13273	-0.227751	0.139879	-0.152468	-0.177149	-0.226649			1.34053	-0.651161	1.09028	-0.00786988	-0.136873	-0.553043	-0.326812	-0.161442	-0.470254
		-0.0433765	0.342414	0.0814352	-0.19141	-0.210809	0.209161	-0.0361595	-0.141656	-0.240293			1.16256	-0.692728	0.8213	-0.119975	-0.305365	-0.605772	-0.320521	0.0371436	-0.431508
		-0.108537	0.285821	0.172833	-0.262957	-0.167991	0.103328	0.0993172	-0.102352	-0.2479			0.943456	-0.790138	0.420581	-0.238044	-0.318598	-0.492421	-0.286119	0.24044	-0.370563
		-0.173295	0.193334	0.281386	-0.152434	-0.126447	-0.0068135	0.257484	-0.0580269	-0.250133			0.671071	-0.869506	0.000222782	-0.075515	-0.301694	-0.270814	-0.221107	0.462979	-0.28146
		-0.192685	0.0839705	0.407639	-0.0675737	-0.0981569	0.00556262	0.818413	-0.00909339	-0.245212			0.22584	-0.779093	-0.449201	0.0623319	-0.19866	-0.00433232	-0.279518	0.698494	-0.163208
		-0.195118	-0.0193445	0.486715	0.00455247	-0.0778728	0.0925449	1.30406	0.0724447	-0.217734			-0.228449	-0.597813	-1.0199	0.167551	-0.273768	0.238248	-0.363398	0.826869	-0.105898
		-0.183042	-0.0715713	0.32201	0.398475	-0.057405	0.15323	1.70175	0.172193	-0.178499			-0.575736	-0.428963	-0.680715	0.130324	-0.347977	0.350374	-0.475177	0.90745	-0.0729081
		-0.171524	-0.119234	0.164628	0.648391	-0.0415177	0.126517	1.72328	0.258712	-0.130499			-0.703126	-0.312273	-0.388239	0.0763482	-0.421883	-0.0545357	-0.546116	0.944428	-0.0448932
		-0.0598469	-0.161987	0.0187037	0.72702	-0.0343783	0.0961208	1.28212	0.286197	-0.0729139			-0.355845	-0.252803	-0.15914	0.00621732	-0.235095	-0.680112	-0.493212	0.823641	-0.0226124
		0.03568	-0.196738	-0.114857	0.328898	-0.0643113	0.135295	0.947877	0.305538	-0.00713046			-0.00761188	-0.114311	0.00223455	-0.0160562	0.0484468	-0.558752	-0.42844	0.696439	0.00502087
		0.11144	-0.2304	-0.208621	0.0681226	-0.108207	0.172749	0.728025	0.31629	0.0500286			0.332073	0.164696	-0.254394	-0.0194627	0.333961	-0.317459	-0.351016	0.562755	0.0544405
		0.16622	-0.269352	-0.272839	-0.0463634	-0.16686	0.200246	0.500242	0.307328	0.0967773			0.661536	0.429306	-0.443472	-0.00267662	0.507743	-0.154375	-0.196487	0.399123	0.104908
		0.139089	-0.313878	-0.310673	-0.0632256	-0.21054	0.194265	0.221744	0.254441	0.146104			0.69086	0.678184	-0.46495	-0.096383	0.39432	0.096205	-0.0199555	0.160216	0.133468
		0.106062	-0.144825	-0.320752	-0.0875968	-0.242885	0.160521	-0.0678867	0.204608	0.200179			0.69331	0.681674	-0.310042	-0.14039	0.281267	0.301875	0.143184	-0.0463572	0.13994
		0.0839326	0.108639	-0.16683	-0.129439	-0.197452	0.102802	-0.357172	0.158027	0.259331			0.738787	0.702843	0.347975	-0.140293	0.140004	0.226573	0.495809	-0.219041	0.122856
		0.0733364	0.325577	0.135125	-0.15578	-0.134002	0.0505724	-0.341361	0.114884	0.323855			0.828591	0.789429	1.37131	-0.0311419	0.113758	0.122371	0.781713	-0.356384	0.080773
		0.0513951	0.50463	0.355851	-0.187143	-0.0778323	-0.0185615	-0.218847	0.0753303	0.394041			0.898147	0.943348	1.96795	0.0775892	0.300717	0.191172	0.723807	-0.457036	0.0123152
		0.0674798	0.434012	0.501101	-0.229248	-0.0564003	-0.0808163	-0.0133833	0.0395295	0.46212			0.702269	0.964367	2.2398	0.169244	0.695559	-0.0395154	0.343463	-0.519789	-0.0805835
		0.118773	0.313903	0.550674	-0.220827	-0.07469	-0.122214	0.277944	0.0549558	0.411883			0.763123	0.833261	2.18708	0.14096	1.23558	-0.452995	-0.37168	-0.508074	-0.126935
		0.20416	0.214487	0.271115	-0.156407	-0.1341	-0.207211	0.294382	0.183918	0.382913			1.11931	0.585641	1.06644	0.0309156	1.42859	-0.215586	-0.357083	-0.385533	-0.160978
		0.30563	0.1364	0.116705	-0.158641	-0.078973	-0.31243	0.229145	0.332873	0.376042			1.66025	0.217938	0.165206	-0.0229184	1.58102	0.0622387	-0.245208	-0.227381	-0.182282
		0.312749	0.00978113	0.0911332	-0.195852	-0.024317	-0.278902	0.0856973	0.422174	0.392041			1.70254	-0.00344485	-0.509768	0.0462374	1.63413	-0.0478401	-0.0264191	-0.162336	-0.190449
		0.315403	-0.110261	0.197826	-0.184678	-0.00620319	-0.221983	0.145912	0.464195	0.431642			1.82252	-0.0404257	-0.952109	0.198695	1.31109	-0.166678	0.113435	-0.146876	-0.185043
		0.313382	-0.201404	0.410968	-0.167428	-0.0301707	-0.181595	0.445235	0.478943	0.493885			2.02177	0.00466983	-1.20133	0.247754	0.805126	-0.185263	-0.0248781	-0.145021	-0.165755
		0.306493	-0.26308	0.452863	-0.111428	-0.0456192	-0.0317794	0.526326	0.466124	0.44899			2.30182	0.133172	-1.40102	0.221287	0.337495	0.0295707	-0.013999	-0.156903	-0.143335
		0.188441	-0.28018	0.424786	-0.108915	-0.0317429	0.0777703	0.372215	0.425498	0.383339			1.3964	0.233454	-1.38032	0.202099	-0.0910266	0.497876	0.15116	-0.182643	-0.164444
		0.0820241	-0.264165	0.353522	-0.10439	0.0120182	0.0890806	-0.0213842	0.245542	0.305934			0.339004	0.155188	-1.12513	0.181364	-0.107969	1.01834	0.473299	-0.212551	-0.170862
		-0.00114101	-0.186632	0.238403	-0.0903146	0.0657185	0.00447575	-0.290254	0.0673997	0.216529			-0.521133	-0.0286769	-0.631811	0.15651	0.292167	1.09517	0.497791	-0.180365	-0.162308
		-0.0605766	-0.111268	0.065668	-0.0759069	-0.00189383	0.00607002	-0.263677	-0.0783406	0.114921			-1.1801	-0.209626	0.0880057	0.0941309	0.626282	0.427896	0.381631	-0.0805088	-0.138513
		-0.0958557	-0.0505119	-0.0876736	-0.0675453	-0.0598562	0.0634936	-0.256506	-0.191509	0.000910254			-1.63434	-0.373019	0.959716	0.0310078	0.595863	-0.0932241	0.0637391	0.087235	-0.0992522
		-0.0947785	-0.0248043	-0.18772	-0.0693141	-0.090235	0.0731485	-0.270743	-0.271714	-0.12568			-1.8877	-0.479354	1.62599	-0.027786	0.26628	-0.350655	-0.460331	0.322833	-0.0443153
		-0.0761685	-0.00829735	-0.238541	-0.0892884	-0.0927975	0.048585	-0.275235	-0.200191	-0.264878			-2.18915	-0.606707	1.5497	-0.0996763	-0.130185	-0.329559	-1.03231	0.509299	0.0264297
		-0.0283697	0.00630248	-0.26524	-0.0702538	-0.0872403	0.0572319	-0.301928	-0.127235	-0.343866			-2.34602	-0.767007	1.29143	-0.165044	-0.487672	-0.215285	-1.02465	0.648268	0.0468922
		0.0442309	0.0221444	-0.240891	0.00936557	-0.0918428	-0.0244802	-0.357499	-0.0528965	-0.442215			-2.12435	-0.890789	0.706887	-0.258828	-0.284344	-0.128735	-0.864309	0.739869	0.02107
		0.141813	0.0375426	-0.129064	0.0892503	-0.0783709	-0.1782	-0.357345	0.0173149	-0.337726			-1.52112	-0.955744	0.0663148	-0.265303	0.0786317	-0.114397	-0.71316	0.752684	0.0515471
		0.214429	0.0640218	0.0392738	0.17095	-0.0468179	-0.214792	-0.376132	0.0517118	-0.237589			-0.832081	-0.860399	-0.263321	-0.250155	0.313843	-0.111637	-0.682341	0.675314	0.1574
		0.238852	0.0865242	0.19488	0.205451	0.0027811	-0.172207	-0.399089	0.0496644	-0.142594			-0.264769	-0.773542	-0.356065	-0.1778	0.347834	-0.115042	-0.683266	0.592278	0.338993
		0.202449	0.0884114	0.255855	0.172814	0.0421803	-0.120176	-0.410736	0.011546	-0.0528286			-0.488998	-0.629973	-0.386527	-0.144524	-0.0338195	-0.130673	-0.55928	0.503647	0.596697
		0.136347	0.0699118	0.241917	0.098907	0.0691725	-0.0934726	-0.339637	-0.0621331	0.0316821			-0.874889	-0.382664	-0.355768	-0.181957	-0.503186	-0.182238	-0.440236	0.40944	0.930713
		0.0648276	0.0367319	0.158247	0.0391549	0.100804	-0.0850609	-0.29025	-0.103516	0.110901			-0.899661	-0.0504132	-0.536657	-0.219805	-0.674476	-0.134113	-0.299044	0.30025	1.34112
		-0.012076	-0.00969534	0.123049	0.00857424	0.137018	-0.0369713	-0.288363	-0.106798	0.207791			-0.564324	0.20722	-0.756963	-0.245248	-0.837672	-0.0115911	-0.133658	0.175227	1.35913
		-0.0807515	-0.0670472	0.13405	0.0254687	0.166316	0.0282733	-0.331693	-0.0944519	0.311837			-0.823499	0.261192	-0.737674	-0.159693	-1.07164	-0.146087	0.0524287	0.0376469	1.2538
		-0.115381	-0.112238	0.128835	0.00149288	0.125579	0.0310787	-0.26057	-0.0667742	0.322564			-1.1738	0.20429	-0.305465	-0.0709857	-1.31235	0.278983	0.145428	-0.11229	0.792569
		-0.120129	-0.143351	0.128262	-0.0448193	0.105674	0.0253966	-0.23302	-0.0241019	0.293772			-1.66149	0.145187	0.350778	-0.00931788	-1.6361	0.939348	0.37813	-0.27435	0.364156
		-0.122661	-0.160629	0.132243	-0.088436	0.137286	0.107228	-0.208352	0.0332407	0.259807			-1.97776	0.0841615	1.22735	0.0228182	-1.84212	0.951133	0.301848	-0.448311	0.0922992
		-0.122989	-0.164344	0.13212	0.0405257	0.219456	0.266642	-0.18656	0.116813	0.220719			-2.12459	0.0215185	2.19743	0.0197669	-1.89973	0.391041	-0.0775302	-0.582041	-0.0243975
		-0.121115	-0.121176	0.0953729	0.0969971	0.196413	0.211709	-0.167713	0.165329	0.176547			-2.10434	-0.0862788	1.7197	0.0408388	-1.62413	0.121434	-0.735605	-0.665416	0.0123149
		-0.0827233	-0.0508391	0.0705951	0.133754	0.145982	0.116874	-0.160826	0.074451	0.12739			-1.98152	-0.130161	0.552283	0.0987691	-1.39195	-0.0715759	-1.08796	-0.544018	0.200318
		-0.0325559	0.00936244	0.068385	0.131839	0.0497381	0.0198085	-0.142734	-0.0178833	0.0733121			-1.66082	-0.136355	-0.402549	0.115721	-1.20212	-0.237282	-0.724024	-0.433171	0.537099
		0.0100622	0.0597438	0.0881257	0.19735	-0.0828742	-0.00653556	-0.162555	-0.111632	0.00288207			-1.13458	-0.105786	-1.15013	0.0294286	-0.808304	-0.361383	-0.549106	-0.332637	0.569322
		0.0453082	0.0076909	0.129139	0.356586	-0.0728047	0.00737921	-0.220488	-0.206725	-0.0763128			-0.407594	-0.108414	-1.69623	-0.139721	0.305744	-0.406216	-0.589686	-0.242186	0.193279
		0.0756828	-0.0772984	0.125779	0.343138	-0.0646338	0.04098	-0.00250151	-0.303121	-0.144991			0.450968	-0.0349581	-1.50647	-0.191271	1.01836	-0.228312	-0.292552	-0.161549	-0.0920758
		0.15292	-0.164295	0.087456	0.182487	-0.0582848	0.0951949	0.266966	-0.400723	-0.203503			0.3737	0.141993	-1.12794	-0.0915242	1.32934	-0.129329	0.167538	-0.0904406	-0.288989
		0.245726	-0.253204	0.00887999	0.106471	-0.0532231	0.132411	0.585962	-0.481944	-0.252187			0.552078	0.41839	-0.73321	-0.013195	0.981751	-0.302028	0.78504	-0.0401062	-0.399987
		0.353171	-0.153865	-0.0876467	0.109233	-0.0426381	0.0801957	0.894929	-0.414163	-0.291432			0.896036	0.358467	-0.526378	0.0351922	0.394985	-0.475189	1.44759	-0.0955365	-0.427781
		0.453326	-0.0168806	-0.140447	0.0864142	-0.0233883	0.169744	0.582012	-0.347729	-0.32165			0.588439	0.158995	-0.591901	0.0597213	-0.108524	-0.485372	1.05861	-0.156729	-0.375337
		0.458027	0.105623	-0.17329	-0.0121539	-0.0048791	0.16789	0.227106	-0.282563	-0.298945			0.138803	-0.0425496	-0.855971	0.147486	-0.530868	-0.0984668	0.586473	-0.223517	-0.284044
		0.418843	0.214452	-0.207222	-0.161764	0.0115912	0.039653	-0.0864014	-0.218546	-0.271208			-0.265941	-0.245617	-0.9861	0.264528	-0.47041	0.696696	0.162204	-0.295693	-0.204769
		0.367254	0.209244	-0.242186	0.0580713	0.0441103	-0.0770794	-0.264929	-0.155611	-0.251124			-0.520638	-0.347146	-0.989178	0.183806	-0.429528	1.2104	-0.148899	-0.373089	-0.136286
		0.303938	0.18772	-0.279255	0.25926	0.0853905	-0.100409	-0.209068	-0.0851233	-0.238454			-0.632573	-0.459079	-0.904838	0.137674	-0.414529	0.734181	-0.353739	-0.45154	-0.0782049
		0.209815	0.158537	-0.312979	0.44295	0.134912	-0.152605	-0.121857	0.00346259	-0.232902			-0.550948	-0.588321	-0.971642	0.124069	-0.552111	-0.00956773	-0.628648	-0.488835	-0.0301498
		0.0974484	0.107236	-0.331784	0.297465	0.119492	-0.149675	-0.00525565	0.040693	-0.234179			-0.219259	-0.718158	-1.1069	0.118528	-0.767729	0.195476	-0.968187	-0.482261	0.00831734
		-0.0144835	-0.0206138	-0.336742	0.144403	0.0797159	-0.176936	0.0218762	0.0646825	-0.235589			0.322754	-0.736971	-1.30636	0.0734761	-0.934753	0.502054	-1.30843	-0.478068	-0.0864179
		-0.125919	-0.134572	-0.32879	-0.00493673	0.025474	-0.0766526	-0.0297289	0.0763525	-0.231114			1.05971	-0.69621	-1.55633	-0.00867309	-0.932858	0.357682	-1.65115	-0.476287	-0.289392
		-0.18921	-0.23562	-0.30854	-0.0715873	-0.0031084	0.11954	-0.101501	0.0766256	-0.225926			1.75156	-0.599889	-1.1264	0.0222169	-0.321936	-0.002478	-2.02091	-0.476943	-0.431644
		-0.189895	-0.267163	-0.304658	-0.114151	0.0428376	0.10197	-0.188649	0.0664132	-0.220255			2.08555	-0.455498	-0.732227	0.0848287	0.241649	-0.164328	-2.34465	-0.480074	-0.517826
		-0.182049	-0.223774	-0.309627	-0.137293	0.0869876	-0.231555	-0.193119	0.0466779	-0.214328			2.11175	-0.254529	-0.381723	0.171361	0.761775	-0.0352193	-1.71501	-0.485701	-0.552764
		-0.192814	-0.17318	-0.322669	-0.155461	0.119797	-0.463067	-0.161785	0.0508964	-0.208375			2.18087	-0.0413947	-0.0702666	0.00831437	0.560634	0.0692834	-1.15581	-0.435567	-0.541465
		-0.217358	-0.116138	-0.29615	-0.168162	0.138255	-0.1307	-0.0986921	0.063632	-0.112691			2.03095	0.183634	-0.198084	-0.14386	0.292714	-0.0341818	-0.65876	-0.363644	-0.498239
		-0.238267	-0.010651	-0.271325	-0.167939	0.161448	0.186619	0.0693847	0.0778685	0.0366236			1.69793	0.211475	-0.270262	-0.262927	0.0712767	-0.154577	-0.239886	-0.284126	-0.458549
		-0.253607	0.100596	-0.250521	-0.0996136	0.190329	0.0922427	0.317835	0.0934298	0.167197			1.38547	0.21074	-0.268322	-0.135384	0.142359	-0.224638	0.131631	-0.198518	-0.424939
		-0.264128	0.206301	-0.233139	-0.039971	0.173314	-0.0134527	0.551945	0.110115	0.281579			1.09174	0.234164	-0.203244	-0.0274704	0.392013	-0.2917	0.495987	-0.108312	-0.39728
		-0.261632	0.295723	-0.226657	-0.00492651	0.108767	-0.0844842	0.773359	0.127738	0.382422			1.03018	0.308823	-0.227187	0.0304446	0.651062	-0.170222	0.856782	-0.014996	-0.375464
		-0.253532	0.323309	-0.21676	-0.0573121	0.0580637	-0.114519	0.473586	0.119623	0.472388			1.14551	0.526114	-0.297894	-0.0589119	0.794859	-0.00455653	0.73435	0.0450323	-0.359371
		-0.244987	0.342726	-0.203395	-0.11867	0.0227285	-0.058914	0.143459	0.0666493	0.528539			1.32618	0.739148	-0.40107	-0.133501	0.755826	0.0024933	0.605119	0.0415008	-0.200979
		-0.236189	0.356501	-0.187423	-0.145592	0.0553648	0.0423057	-0.195077	0.0125169	0.5831			1.55541	0.950713	-0.529993	-0.144246	0.744649	-0.115469	0.489551	0.0301976	-1.74e-05
		-0.191217	0.395283	-0.0468597	-0.0710832	0.0806428	0.0681036	-0.364172	-0.0424419	0.645238			1.52625	1.18137	-0.176516	-0.0360244	0.566239	-0.105074	0.695953	0.0117613	0.193016
		-0.141223	0.456637	0.0958484	0.0132542	0.100715	-0.0404924	-0.340914	-0.0978823	0.712849			1.42543	1.43392	0.216009	0.0645081	-0.42139	0.164772	1.23916	-0.0131046	0.379606
		-0.0927904	0.521836	0.2367	0.0499988	0.0512631	-0.123769	-0.318841	-0.153473	0.783844			1.31054	1.69648	0.614855	0.0488142	-1.36287	0.371198	1.78657	-0.0437576	0.561226
		-0.0443941	0.591147	0.377697	0.0168963	-0.0288862	-0.0420568	-0.29777	-0.208884	0.856135			1.18007	1.96807	1.01024	-0.113411	-2.28028	0.12902	2.35515	-0.0794904	0.73936
		0.0125239	0.568754	0.252366	-0.0163916	-0.109189	0.0387403	-0.166084	-0.251977	0.696408			1.32964	1.70258	1.51428	-0.275769	-1.25174	-0.107279	2.21352	-0.0182013	0.780186
		0.0718455	0.550228	0.127708	0.0305606	-0.162823	-0.0837431	-0.0360827	-0.294374	0.53637			1.46938	1.43635	1.99524	-0.278634	-0.206013	-0.133281	2.07997	0.0388873	0.814845
		0.134469	0.535057	0.0022456	0.137563	-0.158199	-0.22003	0.091369	-0.335886	0.376538			1.60649	1.16066	2.44333	-0.158585	0.872097	-0.133995	1.92445	0.0919959	0.839187
		0.176789	0.431282	-0.119739	0.243297	-0.155057	-0.177802	0.116189	-0.376328	0.217418			1.68931	0.974642	2.80533	-0.0371424	0.647602	-0.191077	1.68661	0.141319	0.849044
		0.104241	0.196301	-0.122683	0.194352	-0.153848	-0.075358	0.0475937	-0.415541	0.0595156			1.47479	0.934779	2.22907	0.0428024	0.122108	-0.279195	1.38872	0.187061	0.840301
		0.0251995	-0.0471466	-0.126467	0.0807964	-0.120886	0.0510458	-0.0253282	-0.453341	-0.0454905			1.20511	0.899199	1.65173	0.103626	-0.408339	-0.278004	1.06178	0.229437	0.770057
		-0.0627647	-0.302265	-0.131354	-0.0304852	-0.0918191	0.233966	-0.0979237	-0.407625	-0.000761493			0.867782	0.869669	1.07992	0.163557	-0.526053	-0.169681	0.721686	0.180768	0.590013
		-0.130334	-0.376505	-0.131607	-0.130066	-0.0702123	0.317273	-0.0318961	-0.310261	0.0470218			0.524535	0.732993	0.517153	0.0845245	-0.354403	-0.0721684	1.01438	0.0787186	0.432718
		-0.138381	-0.409968	-0.0520238	-0.225982	-0.0304372	0.0749014	0.0490926	-0.209989	0.0984306			0.3052	0.58132	-0.058424	-0.0253334	-0.140713	-0.00672438	1.39317	-0.0226465	0.30438
		-0.14598	-0.443396	0.0340226	-0.320147	0.0336193	-0.155883	0.148045	-0.106476	0.154011			0.0966395	0.441209	-0.591969	-0.135546	0.252852	0.0815516	1.87392	-0.12257	0.211059
		-0.152982	-0.461702	0.127546	-0.152721	0.103611	-0.0114366	0.220114	0.000653744	0.214348			-0.0959778	0.247602	-1.07458	-0.0923472	0.928485	0.0327711	1.73487	-0.220319	0.158755
		-0.121643	-0.422384	0.231141	0.0430648	0.152188	0.122105	0.254295	0.1117	0.179674			-0.193981	-0.195584	-1.42836	-0.0512781	1.70716	-0.0463996	0.904829	-0.315107	0.150818
		-0.0381758	-0.384858	0.336008	0.23799	-0.00912103	0.142029	0.288573	0.201682	0.0168169			-0.206962	-0.630781	-0.633638	-0.0236145	2.3769	-0.113348	-0.00157822	-0.375097	0.110883
		0.0533419	-0.349301	0.383414	0.0858352	-0.173632	0.113152	0.322848	0.187518	-0.147511			-0.237446	-1.05732	0.210828	0.0789964	1.36051	-0.178732	-0.994208	-0.304033	0.00591944
		0.149026	-0.334448	0.367375	-0.0223077	-0.31249	0.0728308	0.230603	0.172893	-0.313617			-0.314627	-1.19363	1.11071	0.193422	0.375751	-0.17326	-1.08461	-0.233521	-0.17058
		0.156215	-0.331822	0.329661	-0.0799188	-0.32186	0.0656871	0.120224	0.157629	-0.481772			-0.13171	-1.1575	1.8622	0.310461	-0.476695	-0.112891	-1.1399	-0.163338	-0.424896
		0.0740835	-0.335828	0.234158	-0.107856	-0.268479	0.0565959	0.00409108	0.141515	-0.652249			0.288295	-1.16128	1.50007	0.191359	-0.561499	-0.100103	-1.19361	-0.0933162	-0.763109
		-0.00795095	-0.347034	0.194889	-0.184428	-0.215319	-0.0407852	-0.14818	0.124378	-0.652588			0.601113	-1.20813	1.09535	0.101917	-0.512896	-0.191485	-1.09457	-0.0232104	-0.875335
		-0.089911	-0.297775	0.217438	-0.308218	-0.156458	-0.1098	-0.31932	0.10604	-0.458986			0.800884	-1.14045	0.66073	0.0470213	-0.466732	-0.272911	-0.864381	0.0471532	-0.724045
		-0.117206	-0.242522	0.306245	-0.303832	-0.0542505	-0.089696	-0.433172	0.131244	-0.287807			0.520195	-1.07353	0.194947	0.0773715	-0.433275	-0.227162	-0.847973	0.0686456	-0.576405
		-0.0879726	-0.194083	0.236745	-0.281785	0.0495417	-0.0839071	-0.485809	0.181572	-0.140364			-0.185173	-1.03696	0.0316084	0.0899982	-0.286914	-0.195892	-1.05908	0.0605652	-0.432547
		-0.0737577	-0.148644	0.107748	-0.240878	0.154975	-0.0637192	-0.422823	0.217221	-0.0178699			-0.813829	-1.00394	-0.0978842	0.0836185	0.0382587	-0.188128	-1.05016	0.0437404	-0.292581
		-0.075341	-0.0579885	-0.042596	-0.245644	0.150097	0.0186861	-0.331515	0.235576	0.0785216			-1.36017	-0.547462	-0.264102	0.128408	0.531731	-0.157521	-0.652158	0.0167614	-0.156626
		-0.0946334	0.0219658	-0.215551	-0.249025	0.0504805	0.143891	-0.248607	0.235578	0.103662			-1.73467	0.0547256	-0.468223	0.136183	-0.071128	-0.118732	0.00689857	-0.0208178	-0.0444862
		-0.14322	0.0906962	-0.282112	-0.262845	-0.0669635	0.163793	-0.193277	0.216219	-0.0443296			-1.9244	0.810604	-0.644776	0.127827	-0.246261	-0.179994	0.768721	-0.0694717	-0.0203393
		-0.188263	0.135235	-0.248559	-0.16488	-0.167046	0.109987	-0.215733	0.176519	-0.173029			-1.75197	1.4078	-0.640068	0.0212017	0.0240248	-0.254764	1.64982	-0.129629	-0.0113533
		-0.242706	0.121236	-0.174389	-0.0371676	-0.089559	-0.033438	-0.216239	0.160675	-0.281626			-1.56782	1.14165	-0.403206	-0.0812151	0.881645	-0.230753	2.16795	-0.155869	-0.018018
		-0.309451	0.106543	-0.0998133	0.100406	-0.0225298	-0.176526	-0.187637	0.147905	-0.369372			-1.41441	0.865425	-0.135267	-0.161166	2.04362	-0.184942	2.24388	-0.178796	-0.0407631
		-0.313014	0.0911612	-0.0473001	0.0987615	-0.00696952	-0.224024	-0.128839	0.134007	-0.435583			-0.954635	0.579457	0.0684085	-0.177771	3.23314	-0.177375	1.86246	-0.203167	-0.0800087
		-0.301791	0.0611985	-0.0401126	-0.00625627	-0.0445984	-0.0105719	-0.1514	0.11899	-0.479611			-0.6001	0.222063	-0.073076	-0.109909	4.18685	-0.212263	0.562419	-0.228923	-0.136152
		-0.27896	-0.00105383	-0.064731	-0.101026	-0.113017	0.21138	-0.197128	0.102878	-0.464941			-0.37494	-0.163197	-0.302413	-0.0505263	2.41208	-0.137937	-0.0150438	-0.256035	-0.182475
		-0.244194	-0.0450727	-0.122129	-0.147342	-0.125782	0.211716	-0.26674	0.0856647	-0.402907			-0.282053	-0.271438	-0.62197	0.00176121	0.965275	-0.113655	0.15444	-0.284435	-0.208535
		-0.193407	-0.0702745	-0.213212	-0.101063	-0.0791703	0.15222	-0.350086	0.0673682	-0.324228			-0.139228	-0.0936862	-1.03393	0.0515933	0.336545	-0.168615	0.619568	-0.314081	-0.232862
		-0.141891	-0.0604182	-0.190816	-0.0354567	-0.0128505	0.136628	-0.240979	-0.0344426	-0.228632			0.14733	0.082965	-1.1067	0.0970472	0.542766	-0.249788	0.468184	-0.287757	-0.255366
		-0.117327	0.00639529	-0.034036	0.0174341	0.000634555	0.0636562	-0.0728601	-0.136472	-0.115851			0.268285	-0.150698	-0.544176	0.0869514	0.854061	-0.0648118	0.249148	-0.250656	-0.27597
		-0.12013	0.0829767	0.0770031	0.132996	-0.025506	0.0293842	0.145372	-0.199914	0.0142867			0.221341	-0.313667	-0.0750431	-0.00791209	0.63934	0.0900036	-0.00611231	-0.173779	-0.294617
		-0.150657	0.169513	0.138357	0.175827	-0.0919964	0.0157848	0.414556	-0.268735	0.161925			0.00455046	-0.404227	0.256325	-0.0420762	-0.181628	0.118395	-0.298083	-0.120934	-0.311245
		-0.177821	0.266162	0.149253	0.130254	-0.171277	-0.0627297	0.486596	-0.343088	0.287983			-0.51124	-0.420828	0.447781	-0.0062013	-0.973443	-0.0024262	-0.372053	-0.0926569	-0.308851
		-0.182406	0.269815	0.0659504	0.00819267	-0.140012	-0.109248	0.234049	-0.42309	0.295547			-1.24704	-0.270329	0.374783	0.0612473	-1.57545	-0.139646	-0.0927611	-0.0894543	-0.260385
		-0.160193	0.250274	-0.0196598	0.0578743	-0.087178	0.00614989	0.0492695	-0.508863	0.278978			-1.25732	-0.0870991	0.466967	0.0184006	-1.59304	-0.159528	0.0764216	-0.111767	-0.21269
		-0.147464	0.226575	-0.0476814	0.128183	-0.0260217	0.0968215	-0.0637874	-0.526342	0.262648			-1.30422	-0.032065	0.722444	-0.0197013	-1.10741	-0.103858	0.132113	-0.0986979	-0.137358
		-0.144247	0.186579	-0.0424159	0.180081	0.043508	0.0882812	-0.0956389	-0.365566	0.223304			-1.38792	-0.0290287	0.697401	-0.0401755	-0.417259	-0.0602307	0.0979147	0.0118718	-0.0987333
		-0.142297	0.165906	-0.0585579	0.167747	0.118465	-0.0482717	0.000488897	-0.182795	0.161004			-1.16608	-0.109638	0.553677	-0.0195892	0.309964	-0.16686	0.158564	0.0750322	-0.09674
		-0.136355	0.235419	-0.101547	0.0716327	0.166727	-0.173381	0.13571	0.0222294	0.0758315			-0.515689	-0.202783	0.214402	0.00539162	1.07771	-0.253589	0.169928	0.0902203	-0.131268
		-0.123647	0.322233	-0.157893	-0.0588266	0.172944	-0.222822	0.254889	0.249672	-0.0320777			-0.142446	-0.190965	-0.0371947	-0.0103374	2.0882	-0.234212	-0.0815127	0.0569332	-0.202119
		-0.0770562	0.300474	-0.212428	-0.19146	0.137071	-0.162982	0.373163	0.435962	-0.162063			-0.116624	-0.224263	0.0545024	-0.0868713	1.89799	0.162723	-0.593415	0.0817668	-0.308338
		-0.0150992	0.269652	-0.271303	-0.272465	0.0591628	-0.0374058	0.398197	0.581674	-0.180509			-0.37295	-0.226478	0.341165	-0.154062	1.18065	1.08961	-1.00419	0.126301	-0.272657
		0.0620811	0.180224	-0.330379	-0.259273	0.0166113	0.0911971	0.235728	0.708978	-0.207288			-0.909339	-0.257221	0.510663	-0.127132	-0.215986	2.05621	-0.378978	0.14606	-0.302948
		0.15007	0.0583519	-0.385088	-0.196922	0.0386154	0.13089	0.124397	0.817757	-0.0967647			-1.47268	-0.239763	0.571152	-0.0608044	-1.19299	1.43852	0.353685	0.140951	-0.201436
		0.230699	-0.0195362	-0.359504	-0.15256	0.0937504	0.0724786	0.151461	0.660083	-0.0254791			-1.7199	-0.119699	0.274339	0.00502724	-1.42776	0.456628	0.504421	0.227183	-0.127589
		0.277461	-0.0434994	-0.269374	-0.120695	0.181717	0.0155776	0.314978	0.513213	0.00695476			-1.30404	-0.237997	-0.0300844	0.0603041	-1.27269	0.056412	0.0859788	0.297271	-0.081313
		0.327377	-0.0678082	-0.16738	-0.0899933	0.286975	0.0261226	0.611255	0.377671	0.00124746			-0.937455	-0.400607	-0.242284	0.0820293	-1.00078	0.0258534	-0.897136	0.350937	-0.0621865
		0.38039	-0.0828612	-0.131785	-0.0125777	0.25952	0.116461	0.610753	0.253479	-0.0418406			-0.619709	-0.588181	-0.482051	0.151992	-0.875923	0.0412749	-1.42863	0.388173	-0.069738
		0.436421	-0.0508139	-0.162835	0.122137	0.183898	0.153387	0.312635	0.143895	-0.121437			-0.350291	-0.593024	-0.647934	0.276721	-0.79431	0.00372665	-0.79837	0.431327	-0.103446
		0.443217	-0.039778	-0.259484	0.29108	0.129081	0.196465	0.0881886	0.0624191	-0.236644			-0.00353064	-0.29487	-0.741122	0.433843	-0.367099	0.00976733	-0.464527	0.561005	-0.162779
		0.315524	-0.0584648	-0.411863	0.196072	0.0947137	0.241794	-0.0638597	-0.00438205	-0.395894			0.863386	-0.00169559	-0.774654	0.324715	0.49007	0.0799786	-0.421922	0.678767	-0.127986
		0.219693	-0.0988423	-0.347876	0.0511793	0.0286715	0.121321	-0.14331	-0.056628	-0.363382			1.47586	0.125646	-0.816773	0.117357	1.76655	0.32016	-0.658631	0.78465	0.0437169
		0.15491	-0.160519	-0.140589	-0.0298878	-0.0204983	0.0421354	-0.185676	-0.0945028	-0.348141			1.83986	0.0898562	-0.768606	-0.0689655	2.16542	0.395247	-0.914139	0.878665	0.19897
		0.120312	-0.221457	0.0114851	0.125947	-0.0725706	0.00884154	-0.252614	-0.101602	-0.352618			1.96181	-0.0141746	-0.598775	-0.171737	0.783585	0.236007	-0.419521	0.906737	0.33676
		0.129639	-0.220423	0.109815	0.439812	-0.135412	-0.0249524	-0.282324	-0.0606046	-0.37628			1.83001	0.194366	-0.310699	-0.222278	-0.557947	-0.0189899	0.0932473	0.768234	0.457476
		0.101812	-0.202488	0.155999	0.825013	-0.114512	-0.0776398	-0.274547	-0.0324048	-0.418495			1.59053	0.48542	0.0919427	-0.252199	-1.47183	-0.0854991	0.585704	0.635282	0.561582
		0.0301302	-0.168108	0.112178	0.811095	-0.0619248	-0.117524	-0.125129	-0.0644803	-0.47864			1.25981	0.856323	0.209395	-0.214385	-1.73603	-0.168234	0.433397	0.460781	0.649506
		-0.0723031	-0.11934	0.114506	0.580082	0.0212738	-0.156181	-0.0378387	-0.107294	-0.383701			0.852964	1.19854	0.202456	-0.186963	-1.82238	-0.221714	0.00553823	0.290618	0.586007
		0.0157603	-0.0559529	0.200286	0.504203	0.110338	-0.168069	-0.0104463	-0.133843	-0.275065			0.72586	1.17005	0.0723158	-0.137926	-1.79623	-0.20657	-0.688399	0.150602	0.496821
		0.158176	0.0292349	0.414967	0.541484	0.098876	-0.0443903	-0.0366549	-0.144717	-0.16285			0.839843	1.06985	-0.183211	-0.0845541	-1.56196	-0.143585	-1.49307	0.0398022	0.390761
		0.258831	0.135329	0.631708	0.376112	0.065252	0.0590608	-0.0605511	-0.140531	-0.0473127			1.00069	0.899963	-0.437962	-0.144967	-1.06167	-0.0830099	-0.68052	-0.0427603	0.268483
		0.319683	0.172837	0.747761	0.107257	-0.0244781	0.0269005	-0.0902665	-0.121946	0.0713182			1.20517	0.648255	-0.696152	-0.256017	-0.69747	-0.0357513	-0.0944067	-0.0981254	0.13065
		0.343335	0.0635776	0.816599	-0.219565	-0.0784977	-0.0128324	-0.116839	-0.0896873	0.192776			1.39902	0.278368	-0.91828	-0.374624	-0.326791	-0.00347608	-0.0863207	-0.127444	-0.0220411
		0.351102	-0.0691602	0.840419	-0.241282	-0.0831424	-0.0417371	-0.11647	-0.0777817	0.279934			1.30861	-0.215398	-1.10653	-0.217567	-0.370516	-0.00258805	-0.522854	-0.0863235	-0.119073
		0.353117	-0.22421	0.803548	-0.261778	-0.085524	-0.075088	0.00799471	-0.0747043	0.31674			1.10472	-0.827145	-1.16018	-0.103499	-0.36261	-0.0816753	-0.850671	-0.0175463	-0.14049
		0.349805	-0.265757	0.653274	-0.281215	-0.0856731	-0.0875768	0.238181	-0.0735086	0.346585			0.793217	-1.21043	-0.631329	-0.0300619	-0.11708	-0.194606	-1.07663	0.0654731	-0.162014
		0.340804	-0.203806	0.487624	-0.285528	-0.0671246	0.0211665	0.567361	-0.0742618	0.37196			0.382981	-1.3296	0.0137271	0.0193104	0.254131	-0.201029	-1.20707	0.161821	-0.175065
		0.306694	-0.148039	0.307541	-0.298317	-0.037101	0.136182	0.581718	-0.104849	0.390473			0.0207148	-1.44572	0.766309	0.0996874	0.465357	-0.240548	-1.28062	0.224406	-0.17782
		0.297125	-0.0979595	0.118118	-0.319711	0.00196151	0.206793	0.308015	-0.129643	0.402547			-0.411384	-1.55924	1.59989	0.209318	0.714094	-0.265945	-1.40764	0.262582	-0.171222
		0.283208	-0.0442557	0.236701	-0.19661	0.0214595	0.255745	-0.0510614	-0.144878	0.431168			-0.846559	-1.49507	1.07512	0.204043	0.995734	-0.27322	-1.59258	0.264511	-0.170186
		0.257305	0.0161295	0.327775	-0.0620255	0.00195518	0.225081	-0.466154	-0.169057	0.541152			-1.27904	-1.39572	0.135753	0.150441	0.657983	-0.201391	-1.80342	0.204251	-0.217773
		0.116881	0.0861587	0.39581	0.077406	-0.0279909	0.0926984	-0.333493	-0.193722	0.644208			-1.18241	-1.30074	-0.693516	0.0575908	-0.200165	-0.0878779	-1.68748	0.136264	-0.264011
		-0.0131029	0.124354	0.442975	-0.0196858	-0.0537125	-0.0286479	-0.210584	-0.219002	0.742861			-1.082	-1.15288	-1.41753	0.301347	-0.910527	-0.0381764	-1.44378	0.0615283	-0.304524
		-0.124772	0.0661327	0.278705	-0.134711	-0.0645405	-0.120211	-0.095535	-0.245086	0.83626			-1.02354	-0.892376	-1.49836	0.50077	-1.21296	0.000507168	-1.09932	-0.0190895	-0.343352
		-0.220433	0.00813842	0.120326	-0.237164	-0.068632	-0.163019	-0.0542304	-0.272126	0.925148			-1.00193	-0.61993	-1.50629	0.622089	-1.17585	0.085658	-0.810444	-0.104698	-0.38049
		-0.255584	-0.0497181	-0.0211179	-0.048799	-0.0681683	-0.191536	-0.0814403	-0.282843	0.999329			-0.856773	-0.336496	-1.48181	0.286749	-1.07132	0.0766499	-0.701042	-0.176207	-0.403078
		-0.29211	-0.068338	-0.147491	0.117416	-0.0557568	-0.215604	-0.0996479	-0.142006	0.92709			-0.674616	-0.150985	-1.43046	-0.0163702	-0.914951	0.0692585	-0.656162	-0.0901256	-0.267087
		-0.33556	-0.0735145	-0.157154	0.221165	-0.0254685	-0.171176	-0.111011	-0.0126125	0.858745			-0.461637	0.00310254	-1.21069	-0.24585	-0.737222	0.158382	-0.660858	-0.00243258	-0.129785
		-0.384404	-0.080218	-0.147507	0.130923	0.0146797	-0.113341	0.0462392	0.107151	0.793324			-0.227551	0.163214	-0.954746	-0.258409	-0.549847	0.293789	-0.0908643	0.0872474	0.00729834
		-0.371752	-0.0878027	-0.128676	0.0590545	0.0642534	-0.0416549	0.192901	0.218812	0.729029			-0.244419	0.341514	-0.67878	-0.271874	-0.357781	0.331085	0.497379	0.177775	0.14373
		-0.353532	-0.0942889	-0.103605	0.0278489	0.130573	0.041229	0.325658	0.324944	0.667169			-0.295463	0.563732	-0.392636	-0.264054	-0.505679	0.25677	1.08527	0.272773	0.277655
		-0.333282	-0.0987288	-0.158151	0.0618841	0.191581	0.0962024	0.302899	0.42501	0.605315			-0.369029	0.767356	-0.482668	-0.204958	-0.689315	0.180117	1.32507	0.366455	0.403801
		-0.311016	-0.101613	-0.222381	0.0967089	0.248998	0.114878	0.124716	0.40618	0.50007			-0.464495	0.956369	-0.60838	-0.14286	-0.879376	0.116703	1.13689	0.199272	0.239622
		-0.127379	-0.0945046	-0.290881	0.0961778	0.253738	0.127679	-0.0457442	0.391394	0.392108			-0.472569	0.842991	-0.753236	-0.059552	-0.594743	0.0567423	0.904671	0.0424805	0.0637744
		0.0615522	-0.0839133	-0.361211	0.0510806	0.234408	0.0227087	-0.212195	0.378384	0.282666			-0.492435	0.618196	-0.909898	0.0485272	-0.0443543	0.0682216	0.64856	-0.109708	-0.117068
		0.248663	-0.0734512	-0.385815	0.00655312	0.216998	-0.0840931	-0.298176	0.365613	0.174639			-0.522975	0.38993	-0.959824	0.158858	0.49054	0.0818602	0.717427	-0.25979	-0.299518
		0.427061	-0.0548299	-0.410632	0.000700079	0.185152	-0.0925778	-0.384412	0.351516	0.0708195			-0.558259	0.241281	-1.00929	0.171528	0.561254	0.0485081	0.763378	-0.410277	-0.480758
		0.44774	-0.0141345	-0.435592	0.0212246	0.112081	-0.0950836	-0.470245	0.33382	-0.027375			-0.454782	0.308163	-1.04003	0.101462	-0.146006	0.00952769	0.758435	-0.567078	-0.652511
		0.463372	0.0228266	-0.459492	0.0331951	0.0350835	-0.0601367	-0.525396	0.344677	-0.138704			-0.370024	0.356975	-1.0499	0.0194007	-0.836363	0.0776638	0.524335	-0.553316	-0.581035
		0.474019	0.0547534	-0.445457	-0.0426036	-0.048852	0.00997086	-0.550622	0.355919	-0.251786			-0.308967	0.381399	-1.11414	-0.0246995	-1.44309	0.167839	0.131581	-0.529485	-0.51087
		0.464259	0.0460126	-0.428486	-0.154392	-0.0663171	0.0724869	-0.571736	0.366968	-0.368858			-0.281172	0.265444	-1.16817	-0.0407661	-1.47625	0.115079	-0.250428	-0.497996	-0.444102
		0.226648	0.0254681	-0.408048	-0.266674	-0.0750313	0.0995106	-0.583469	0.378969	-0.490551			-0.373864	0.126309	-1.22179	-0.0451003	-1.52026	-0.0438099	-0.58072	-0.452923	-0.390009
		0.00158088	0.00334853	-0.381274	-0.256338	-0.0786361	0.0830925	-0.480968	0.39163	-0.619782			-0.48705	0.00536792	-1.16714	0.0453614	-1.57175	-0.148602	-0.162776	-0.394991	-0.343113
		-0.208581	-0.03383	-0.329283	-0.204313	-0.0790767	-0.0357613	-0.379989	0.405842	-0.757617			-0.623582	-0.00894908	0.222903	0.153855	-1.42431	-0.155767	0.165254	-0.319529	-0.310335
		-0.384914	-0.105168	-0.280281	-0.133041	-0.0904922	-0.17334	-0.280967	0.248377	-0.747298			-0.764421	0.192661	1.76392	0.260805	-1.20175	-0.156684	0.390597	-0.26392	-0.348263
		-0.372084	-0.17416	-0.234821	-0.0908572	-0.116833	-0.128	-0.193255	0.073801	-0.720456			-0.694918	0.375588	3.478	0.126002	-0.951757	-0.2386	0.0288008	-0.222018	-0.386846
		-0.356876	-0.240262	-0.195809	-0.0457572	-0.148465	-0.0553882	-0.104583	-0.0988794	-0.688599			-0.654948	0.537911	5.26381	-0.0453742	-0.800312	-0.317973	-0.743642	-0.193219	-0.419326
		-0.338994	-0.227817	-0.200948	0.0024987	-0.0982641	0.0160496	-0.00196326	-0.269375	-0.65115			-0.646103	0.318041	5.16135	-0.231969	-0.736071	-0.202007	-1.44587	-0.179561	-0.444735
		-0.319568	-0.186056	-0.21607	-0.0843889	-0.043637	0.0826286	0.116064	-0.437454	-0.607537			-0.675928	-0.0103599	5.006	-0.235141	-0.600898	-0.0623901	-2.06675	-0.183026	-0.461874
		-0.321925	-0.136811	-0.242237	-0.177322	0.00129455	0.111198	0.676827	-0.602865	-0.557275			-0.845196	-0.356541	4.78959	-0.219002	-0.295325	-0.0537828	-1.13565	-0.205683	-0.468745
		-0.316467	-0.0854336	-0.24413	-0.270581	-0.0156152	0.0916918	1.13348	-0.652512	-0.588937			-0.955684	-0.63705	3.857	-0.182144	0.604596	-0.135527	-0.239575	-0.328308	-0.403155
		-0.292218	0.0243928	-0.141029	-0.222671	-0.0445376	0.0438076	1.4673	-0.646535	-0.647047			-0.983378	-0.480031	2.79767	-0.141542	1.34356	-0.165812	0.53067	-0.491896	-0.291991
		-0.25794	0.112118	-0.00654907	-0.177402	-0.0480595	-0.0278917	1.36686	-0.622072	-0.710303			-1.10057	-0.293668	1.89128	-0.113493	1.90705	-0.0436568	0.822297	-0.643261	-0.147448
		-0.19223	0.176215	0.160286	-0.137546	-0.036	-0.0948467	0.762218	-0.556899	-0.779229			-1.02437	-0.0754119	1.15343	-0.0938777	1.59844	0.100027	0.537711	-0.73098	0.0331385
		-0.138251	0.142605	0.36155	-0.157001	-0.0897228	-0.0459951	0.276003	-0.505859	-0.855911			-0.987804	-0.0238592	0.597825	0.0764941	1.0972	0.104236	0.373386	-0.775897	0.254006
		-0.09768	0.0340779	0.394418	-0.139362	-0.133521	-0.0167503	-0.0833713	-0.470022	-0.930922			-0.999001	-0.146497	0.283323	0.271825	0.696217	0.0342969	0.337609	-0.775694	0.50823
		-0.0714813	-0.0479357	0.37583	-0.0822979	-0.166868	-0.0783846	-0.179463	-0.446993	-0.89779			-1.06034	-0.189889	0.144878	0.493593	0.591204	-0.0678664	0.412032	-0.713478	0.713792
		-0.0226315	-0.101933	0.34278	0.0534873	-0.144136	-0.155323	-0.15901	-0.419651	-0.779698			-1.03034	-0.149776	0.179195	0.286319	1.32447	-0.174403	0.492505	-0.567874	0.85281
		0.0484864	-0.0951254	0.294271	0.134855	-0.0828552	-0.208994	-0.0976346	-0.396364	-0.668895			-1.03248	0.0491099	0.395068	0.0427118	2.57415	-0.281912	0.567773	-0.411219	0.985359
		0.137199	-0.0416509	0.240354	0.154844	-0.0637225	-0.28245	-0.0155803	-0.377385	-0.565763			-1.10293	0.076028	0.588224	-0.192737	3.9472	-0.347361	0.528443	-0.243343	1.11007
		0.244324	0.0279536	0.164887	0.0594176	-0.0646292	-0.337981	-0.0340285	-0.36298	-0.470706			-1.24435	0.0992256	0.553244	-0.216665	3.77679	-0.351642	0.700749	-0.0641331	1.22628
		0.328264	0.114264	0.108386	-0.0344023	-0.0924819	-0.30615	-0.0321637	-0.35337	-0.384134			-1.17521	0.118757	0.25282	-0.167334	3.75356	-0.334708	0.945286	0.126524	1.33319
		0.266917	0.281075	0.0798235	-0.110548	-0.105689	-0.28414	0.0013591	-0.348801	-0.312191			-0.570867	0.132531	0.0209656	-0.0768563	4.40463	-0.327174	1.21845	0.328724	1.41319
		0.195525	0.468788	0.0736407	-0.143116	-0.096904	-0.243704	0.0676938	-0.337574	-0.336662			-0.0546529	0.225891	-0.0680805	-0.0413409	5.39878	-0.340725	1.52235	0.456242	1.23814
		0.12243	0.656507	0.126648	-0.0817563	-0.0653675	-0.086039	0.0572693	-0.308121	-0.354834			0.342205	0.412929	-0.251358	-0.0670312	4.23862	-0.293885	1.24247	0.383871	1.08858
		0.0376949	0.844177	0.165409	-0.0399614	-0.00334859	-0.0165206	0.0245176	-0.286244	-0.366431			0.582646	0.696248	-0.391784	-0.107256	2.47689	-0.0886778	1.26163	0.276054	0.965333
		-0.0882451	0.735605	0.189374	0.00326667	0.0577691	-0.0221691	-0.0321903	-0.239583	-0.371206			0.617634	0.528087	-0.488318	-0.127491	-0.00926065	0.0162779	1.57543	0.121452	0.869188
		-0.187162	0.510825	0.198019	0.0732929	0.133605	-0.0502711	-0.105043	-0.181274	-0.368962			0.709982	0.30676	-0.539704	-0.0639179	-1.4497	0.0364618	1.76904	-0.00710603	0.801187
		-0.25822	0.284876	0.199148	0.12813	0.228887	-0.117307	-0.0562799	-0.120733	-0.357858			0.862385	0.250645	-0.513431	0.0279051	-1.10107	-0.0137239	1.24634	-0.0964222	0.760954
		-0.300601	0.0577405	0.0998858	0.14817	0.229455	-0.155076	-0.0328425	-0.0579794	-0.241478			1.0755	0.362545	-0.641434	0.11216	-0.410194	-0.137839	1.06581	-0.14605	0.670767
		-0.208987	-0.090479	0.00700927	0.138312	0.195284	-0.157663	-0.0423562	0.00696059	-0.135098			1.08371	0.484107	-0.624186	0.0886567	0.630749	-0.266544	1.29067	-0.155617	0.58131
		-0.0815226	-0.108513	-0.0590722	0.138863	0.125732	0.0057213	-0.0853967	0.0902853	-0.0391353			1.13193	0.439447	-0.418313	0.0467655	1.20207	-0.247835	1.92797	-0.0771946	0.491807
		0.0134844	-0.0643609	-0.0979064	0.151766	0.0427047	0.551963	-0.148973	0.184163	0.0460719			1.33865	0.21825	-0.0209128	-0.00609885	0.721228	0.158493	2.13486	-0.010523	0.402146
		0.0754324	0.0182382	-0.133978	0.156986	0.024027	0.902093	-0.0948814	0.285469	0.120283			1.70586	0.153389	0.199738	-0.0665352	-0.0128921	0.294873	1.26987	0.0272347	0.311436
		0.103724	0.132978	-0.188259	0.076577	-0.0143752	0.731399	-0.053026	0.394179	0.183139			2.23738	0.298374	0.163148	-0.000387749	-0.509464	0.247685	0.799114	0.0359122	0.220454
		0.0723067	0.175136	-0.23834	-0.0067564	-0.0815738	0.448787	-0.0250395	0.510077	0.234383			2.71912	0.360119	0.00253958	0.0229888	-0.600482	-0.00231158	0.737377	0.0153319	0.129199
		0.0473376	0.168057	-0.237062	-0.082393	-0.177793	0.254813	-0.0222424	0.526751	0.273865			2.9269	0.42624	-0.231475	-0.0361	-0.666926	-0.155102	1.08182	-0.0568084	0.0378745
		0.0604794	0.0876299	-0.197051	-0.166529	-0.236219	0.144863	-0.0792735	0.550876	0.33177			2.57831	0.394308	-0.451058	-0.115046	-0.901627	0.0161849	1.50414	-0.110854	0.0936624
		0.0692007	-0.027552	-0.106224	-0.175152	-0.176043	0.120757	-0.171607	0.582427	0.348975			2.20802	0.404792	-0.510747	-0.178845	-0.493824	-0.0361525	1.43137	-0.146869	0.156476
		0.073472	-0.135822	0.0050439	-0.0684715	-0.0920504	0.0955677	-0.258434	0.583506	0.343796			1.81605	0.613847	-0.417106	-0.224057	0.265803	-0.251229	0.832697	-0.142132	0.210864
		0.0352797	-0.143402	0.102793	0.0436111	0.0157385	-0.0668049	-0.320978	0.502087	0.350395			1.11322	0.528559	-0.425532	-0.253114	0.673936	0.100531	-0.134731	-0.0738584	0.301235
		-0.0369273	-0.157317	0.111798	0.18754	0.14729	-0.176291	-0.334784	0.419394	0.368939			0.324753	0.298651	-0.356612	-0.226518	0.605314	0.390897	-1.12129	0.00444157	0.427045
		-0.0811634	-0.166775	0.0596164	0.248746	0.129488	-0.22438	-0.334861	0.335503	0.399885			0.0952482	0.111859	-0.0993021	-0.162419	-0.0234458	0.407156	-1.36979	0.0924995	0.58436
		-0.0853062	-0.189319	-0.00399904	0.186445	0.0269634	-0.312127	-0.314175	0.250443	0.442869			0.530291	0.113678	0.275376	-0.0907319	-0.647813	0.237785	-0.42381	0.19036	0.77793
		-0.0648039	-0.23468	-0.101966	0.10421	-0.0437447	-0.351348	-0.267854	0.190279	0.497888			1.44511	0.272242	0.497346	-0.016286	-0.642574	0.162949	0.135421	0.272326	1.00779
		-0.0197236	-0.285725	-0.211282	0.00223546	-0.0828838	-0.273487	-0.208156	0.158012	0.493851			2.83797	0.511555	0.505655	0.0474185	-0.426726	0.282467	0.00726207	0.374955	1.04908
		0.0532772	-0.321501	-0.283997	-0.00189323	-0.0812301	-0.130881	-0.13414	0.144947	0.489914			3.84973	0.532254	0.272313	0.0702511	-0.286307	0.250557	-0.789659	0.513144	1.0869
		0.0615567	-0.308425	-0.29726	0.0413267	-0.022303	-0.0741239	0.0254435	0.1507	0.359032			4.37278	0.249329	-0.0585463	0.126347	-0.179115	-0.0406726	-0.824921	0.686158	0.989133
		-0.0153919	-0.29116	-0.309666	0.0867551	0.00934386	-0.047917	0.12031	0.174921	0.202667			3.92955	0.0232386	-0.153461	0.208273	-0.132712	-0.307829	-0.433908	0.893199	0.793104
		-0.0957154	-0.269797	-0.321213	0.122991	0.0300999	0.00104333	0.178672	0.217175	0.0701703			3.53145	-0.146939	-0.0159889	0.302582	-0.0361188	-0.280402	-0.0803217	1.13343	0.542161
		-0.179358	-0.244438	-0.318124	0.0369403	0.0401628	0.0394348	0.20113	0.267012	-0.0386478			3.17773	-0.262218	0.33164	0.255496	0.227389	-0.117283	0.236588	1.18847	0.237029
		-0.266255	-0.185829	-0.240909	-0.0258488	0.00887575	0.00365526	0.189579	0.293239	-0.12408			2.86754	-0.430984	0.487492	0.156167	0.462186	0.23971	0.468357	1.21722	-0.121407
		-0.25064	-0.114297	-0.162321	-0.0158959	-0.0165302	0.0108704	0.178979	0.230871	-0.186442			2.14496	-0.550835	0.431598	0.0600718	0.241799	0.067109	-0.210426	1.10033	-0.532096
		-0.145201	-0.0322237	-0.0641431	-0.00996065	-0.0256058	0.0270813	0.109388	0.180037	-0.226103			1.34225	-0.69715	0.342535	-0.0166286	-0.424024	-0.473985	-0.7838	0.96489	-0.993865
		-0.0136653	0.0600504	0.0530109	-0.04416	-0.00950576	0.000504058	0.0472527	0.140362	-0.205494			0.674546	-0.868924	0.221342	-0.0243849	-1.47986	-0.616622	-1.16486	0.811713	-1.1327
		0.143323	0.1039	0.188496	-0.0953418	-0.0235046	0.0222441	-0.00466063	0.111471	-0.138481			0.138892	-1.01157	0.069101	0.0384231	-1.75766	0.140274	-1.36105	0.641634	-0.902495
		0.315937	0.129501	0.246898	-0.0767303	-0.0383477	0.00837648	-0.0328407	0.0929784	-0.0741947			-0.250461	-1.09743	-0.162467	0.0667892	-1.87579	0.612868	-1.00551	0.455521	-0.724653
		0.306311	0.154398	0.249257	-0.00637219	-0.054036	-0.0133953	-0.0510487	0.084475	-0.0126482			-0.134848	-1.13636	-0.459601	-0.0229607	-1.96092	0.272732	-0.89878	0.254291	-0.597495
		0.245174	0.178567	0.189182	0.0575675	-0.0569968	0.00690389	-0.0596292	0.0762467	0.0461939			0.221923	-1.13004	-0.765618	-0.120342	-1.55011	-0.515029	-1.0319	0.0531279	-0.519436
		0.136988	0.117993	0.0735192	0.0926264	0.00375534	-0.0493997	-0.0612998	-0.0110885	0.102313			0.771485	-0.979203	-0.98347	-0.191324	-0.90553	-0.605101	-1.36128	-0.00314219	-0.488628
		0.038047	0.0357096	0.0509827	-0.0216197	0.0684023	-0.133767	-0.0308137	-0.105313	0.155729			1.02857	-0.84036	-0.997951	-0.0879419	-0.447243	-0.576531	-1.25826	-0.00833959	-0.503075
		-0.0135231	-0.0416187	0.127317	-0.167914	0.131222	-0.103922	-0.0274386	-0.206102	0.213185			0.883835	-0.747369	-0.747279	-0.00612787	-0.166925	-0.111872	-1.0204	0.0352715	-0.623142
		-0.0301739	-0.114248	0.187998	-0.330263	0.16137	-0.0429711	-0.0897044	-0.313102	0.272282			0.657955	-0.697532	-0.503431	0.0564892	-0.171409	0.668468	-0.791295	0.125378	-0.72326
		-0.0268625	-0.116337	0.233904	-0.175298	0.133979	0.0549363	-0.167758	-0.425953	0.331539			0.526154	-0.423212	-0.265781	0.0933293	-0.0918774	0.941039	-0.502757	0.259582	-0.780261
		-0.00473762	-0.106877	0.230159	-0.0321221	0.0685406	0.282532	-0.167117	-0.53512	0.390862			0.483753	-0.173496	-0.0668305	0.141439	0.0672684	0.149247	-0.123366	0.423621	-0.795903
		0.0192412	-0.091403	0.0592464	0.099994	-0.0326577	0.450584	-0.163841	-0.530808	0.450121			0.316228	0.0340737	-0.0692437	0.200214	0.11244	-0.738002	0.186815	0.426411	-0.772023
		0.0168731	-0.0698609	-0.092459	0.0891211	-0.0938529	0.122426	-0.158061	-0.41313	0.509193			0.0121261	0.173834	-0.137624	0.19501	-0.0485447	-0.193859	0.432351	0.240471	-0.710546
		-0.00669503	-0.0440356	-0.226042	0.0390607	-0.127724	-0.152525	-0.0562636	-0.306514	0.535978			-0.273106	0.161396	-0.267766	0.199686	-0.282502	0.185866	0.352381	0.0784523	-0.603583
		-0.0499603	-0.01947	-0.34131	-0.0433204	-0.142715	-0.210868	0.119568	-0.210315	0.533701			-0.537935	0.185579	-0.450626	0.215969	-0.560302	0.0818455	0.0347896	-0.0615418	-0.470443
		-0.055008	0.0040242	-0.316809	-0.117135	-0.129751	-0.220497	0.319554	-0.123736	0.524183			-0.634761	0.244813	-0.519526	0.156485	-0.670971	-0.0563412	-0.370714	-0.180377	-0.352115
		-0.0196976	0.0549589	-0.255108	-0.167889	-0.0756105	-0.309124	0.53787	-0.0461418	0.507469			-0.627767	0.269243	-0.472798	0.0885819	-0.64927	-0.184402	-0.799804	-0.280215	-0.245975
		0.0142554	0.113059	-0.173442	-0.197602	-0.0119284	-0.468372	0.50499	0.0232798	0.484402			-0.796388	0.200983	-0.429178	0.0164922	-0.509137	-0.344511	-0.470961	-0.36188	-0.152348
		0.0418755	0.150293	-0.074812	-0.174219	0.0334353	-0.563409	0.434546	0.0172592	0.454862			-0.954347	0.142349	-0.382644	0.123702	-0.459591	-0.418394	-0.192561	-0.419393	-0.0678923
		0.0176414	0.168933	0.044459	-0.14753	-0.0698848	-0.425389	0.330856	-0.0046488	0.356422			-1.29079	0.0934891	-0.280502	0.21751	-0.434204	-0.280393	0.0393068	-0.4625	-0.0188349
		-0.0409328	0.144131	0.140539	-0.117127	-0.168813	-0.249429	0.178176	-0.0257354	0.202522			-1.73807	0.0646903	-0.168052	0.285678	-0.407497	-0.21356	0.251304	-0.495408	0.0230754
		-0.0950221	0.121107	0.215503	-0.0114571	-0.246015	-0.0277584	-0.00188333	-0.046134	0.0434801			-2.15551	0.0646805	-0.053587	0.187546	-0.184529	-0.180959	0.485275	-0.518806	0.0795325
		-0.145239	0.108066	0.2719	0.0894579	-0.20313	0.173747	-0.181528	-0.0661172	-0.12036			-2.54218	0.0897361	0.0649016	0.0892968	0.138309	-0.125767	0.733812	-0.534106	0.149473
		-0.108124	0.100329	0.137276	0.173061	-0.045126	0.122321	-0.360864	-0.0859335	-0.288486			-2.28407	0.137845	0.226106	-0.0158779	0.429126	0.238099	0.995409	-0.542526	0.231055
		-0.0286938	0.0819521	-0.00645773	0.194662	0.100207	-0.0081792	-0.268266	-0.0669511	-0.460458			-1.75401	0.189118	0.399066	-0.14867	0.663976	0.686526	0.625091	-0.527256	0.322822
		0.0504924	0.0639453	-0.146104	0.215872	0.225881	-0.0336035	-0.169931	0.010092	-0.421168			-1.25998	0.227312	0.579979	-0.274561	0.850823	0.815748	0.239001	-0.482446	0.39389
		0.129381	0.0459011	-0.282821	0.195361	0.205317	0.0249724	-0.0753764	0.0793121	-0.308918			-0.787909	0.25731	0.768023	-0.343923	1.05126	0.638298	-0.139036	-0.440161	0.460077
		0.134695	0.0378305	-0.0280905	0.079731	0.182566	0.155868	-0.0221936	0.143005	-0.197748			-1.02312	0.311735	0.730539	-0.292033	1.3114	0.354373	-0.206428	-0.399699	0.529421
		0.123081	0.0332432	0.251495	-0.0346805	0.158466	0.487932	-0.00803771	0.203437	-0.0874088			-1.34307	0.388453	0.690055	-0.238348	1.79706	-0.101661	0.0728793	-0.360372	0.600148
		0.110644	0.0256952	0.531892	-0.113286	0.162661	0.746262	0.00929162	0.262781	0.0216251			-1.59799	0.472233	0.661295	-0.144081	2.30358	-0.482431	0.361583	-0.32138	0.673216

## Sheet: Figure 4
POPC data – cluster number as a function of simulation time
time	0	1	2	3	4	5	6	7	8	9	10	11	12	13	14	15	16	17	18	19	20	21
FP1	1	1	0	1	0	1	1	0.2	0.2	1	1	2	2	2	1	2	2	1	1	1	1	2
FP2	2	2	2	2	1	2	2	1	1	2	2	0.9	-0.1	3	2	1	3	2	2	2	2	4
FP3	3	3	3	3	2	0	3	2	2	3	3	3	1	1	3	3	4	3	3	3	3	5
FP4	4	0	4	4	3	0.1	0.1	0.1	3	4	4	4	1	1	4	4	5	0.2	0.2	0.2	0.2	3
FP5	5	4	0	5	4	3	4	3	4	5	5	5	0	4	5	-0.1	-0.1	-0.1	-0.1	-0.1	-0.1	0
FP6	6	5	5	6	0.1	0.1	5	0.1	0.1	0.1	6	1	0	0	0	0	1	0.1	0.1	0.1	0.1	1
FP7	7	6	6	7	5	1	-0.2	-0.2	-0.2	-0.2	-0.2	-0.2	-0.2	-0.2	-0.2	-0.2	-0.2	-0.2	-0.2	-0.2	-0.2	0
FP8	8	7	1	-0.1	-0.1	-0.1	-0.1	-0.1	-0.1	-0.1	-0.1	-0.1	-0.1	-0.1	-0.1	-0.1	0.9	0	0	0	0	1
FP9	9	8	7	8	6	4	6	4	5	6	7	6	3	5	6	5	6	1.1	1.1	1.1	1.1	2
FP10	0	0	1	0	0	0	0	0	0	0	8	0	0	6	7	1	7	4	4	0	4	6
chol:POPC data – cluster number as a function of simulation time
time	0	1	2	3	4	5	6	7	8	9	10	11	12	13	14	15	16	17	18	19	20	21
FP1	0	0	2	3	0	1	1	1	1	1	1	1	1	1	1	1	1	1	1	1	1	1
FP2	1	1	3	4	1.1	1.1	1.1	2	2	2	2	2	2	2	2	2	2	2	2	1	2	2
FP3	2	2	4	5	2	2	2	3	3	3	3	3	3	3	3	3	3	3	3	2	3	3
FP4	3	3	5	6	3	3	3	4	4	4	4	4	4	4	4	4	4	2	4	3	4	4
FP5	4	4	0	0	4	4	4	5	5	5	5	5	5	5	5	5	5	4	5	4	5	5
FP6	5	5	0	0.1	5	5	5	6	6	6	6	6	6	6	6	6	6	5	6	5	6	6
FP7	6	6	1	1	0	0	0	0	0	0	0	0	0	0	0	0	0	0	0	0	0	0
FP8	7	7	6	7	6	6	6	7	7	7	7	7	7	7	7	7	7	1	7	6	7	7
FP9	8	0	1	2	0.1	0.1	0.1	0.1	0.1	0.1	0.1	0.1	0.1	0.1	0.1	0.1	0.1	0.1	0.1	0.1	0.1	0
FP10	9	8	7	8	7	7	7	8	8	8	8	8	8	8	8	8	8	6	8	7	1	8

## Sheet: Figure 6
Bilayer	Number of peptides	Bilayer thickness	SEM	1/R	SEM
POPC	0	27.5	0.1	382	38
POPC	1	26.5	0.1	611	16
POPC	6	26	0.1	850	56
POPC	10	25.5	0.1	2569	275
chol:POPC	0	34.5	0.1	68	14
chol:POPC	1	34	0.1	63	4
chol:POPC	6	33	0.1	42	4
chol:POPC	10	31	0.1	194	41
Water PMFs
z position	POPC 0FP	POPC 1 FP	POPC 6FP	POPC 10FP	Chol 0 FP	chol 1FP	Chol 6 FP	chol 10FP
-30	0.00533406	0.00372437	0.00379783	0.00342439	0.0165769	0.00707262	0.0113397	0.010192
-29.5	0.00744329	0.00529261	0.00525479	0.00511728	0.0234216	0.0103536	0.0166673	0.0134803
-29	0.0101321	0.00620632	0.00670432	0.00586409	0.0320608	0.012593	0.0208387	0.0194012
-28.5	0.0139778	0.00759501	0.00962786	0.00831633	0.0428769	0.0186618	0.0290193	0.026123
-28	0.0185977	0.0116165	0.0125917	0.0114764	0.0556469	0.0267767	0.0370896	0.0337803
-27.5	0.0246057	0.0149053	0.0170611	0.0153342	0.071241	0.0354143	0.0481799	0.0424513
-27	0.0319799	0.019683	0.0225587	0.0201748	0.0881866	0.0465557	0.0601168	0.0541787
-26.5	0.0409283	0.0266862	0.0293043	0.0255571	0.10761	0.0608926	0.0747375	0.0663517
-26	0.0513097	0.0331887	0.035101	0.0321879	0.128442	0.0758771	0.0911584	0.0807031
-25.5	0.0636008	0.0423176	0.0452833	0.0402333	0.150951	0.0940854	0.108815	0.0979003
-25	0.0784922	0.0531556	0.0574783	0.0510656	0.174659	0.112661	0.12792	0.115526
-24.5	0.0949442	0.0669399	0.070239	0.0618298	0.199604	0.134239	0.149886	0.13599
-24	0.113381	0.0817315	0.0847112	0.0748227	0.225217	0.158922	0.172871	0.156577
-23.5	0.134054	0.09781	0.101582	0.0892166	0.251038	0.182412	0.196139	0.179909
-23	0.156847	0.116078	0.119943	0.104975	0.277478	0.208762	0.221357	0.205053
-22.5	0.181538	0.13723	0.140969	0.124565	0.304592	0.234088	0.24795	0.230057
-22	0.206967	0.159592	0.163889	0.145071	0.334773	0.261434	0.275343	0.257995
-21.5	0.235073	0.18549	0.189618	0.167081	0.367695	0.288387	0.303896	0.287554
-21	0.265755	0.210993	0.21452	0.190657	0.404729	0.318735	0.336913	0.318577
-20.5	0.296526	0.239427	0.244294	0.216053	0.449076	0.3502	0.371263	0.352544
-20	0.329955	0.27019	0.274976	0.243863	0.503778	0.384378	0.412036	0.392115
-19.5	0.365073	0.301892	0.308176	0.273966	0.57196	0.42329	0.459336	0.435109
-19	0.402971	0.336417	0.341969	0.305431	0.656575	0.470321	0.514054	0.484595
-18.5	0.443154	0.372075	0.378686	0.339147	0.759514	0.525633	0.574982	0.539676
-18	0.48712	0.411119	0.416828	0.375168	0.884171	0.595258	0.652185	0.604412
-17.5	0.53462	0.451325	0.458175	0.413599	1.0326	0.680966	0.738702	0.680003
-17	0.586891	0.492642	0.503816	0.454076	1.20781	0.782001	0.842763	0.765203
-16.5	0.643821	0.541546	0.551348	0.498768	1.41258	0.902752	0.960089	0.862869
-16	0.707569	0.593574	0.603451	0.545811	1.64663	1.04846	1.09219	0.974875
-15.5	0.777386	0.650512	0.659487	0.598288	1.91088	1.2154	1.24794	1.09925
-15	0.853414	0.711896	0.722598	0.654331	2.2075	1.41335	1.42484	1.24
-14.5	0.93856	0.780351	0.790753	0.715782	2.5326	1.63547	1.61293	1.39753
-14	1.03099	0.854554	0.864194	0.781739	2.88676	1.87771	1.83085	1.56812
-13.5	1.13472	0.938788	0.945421	0.853109	3.28073	2.15266	2.0677	1.75938
-13	1.24697	1.03065	1.0358	0.930237	3.69264	2.45767	2.34156	1.96986
-12.5	1.36913	1.13077	1.13158	1.01778	4.13305	2.78477	2.6106	2.19435
-12	1.50175	1.24061	1.2359	1.11018	4.56758	3.13213	2.92299	2.43729
-11.5	1.64682	1.35805	1.34988	1.20971	4.99467	3.52344	3.28106	2.70686
-11	1.80094	1.48742	1.46996	1.31743	5.45404	3.90534	3.64384	2.98302
-10.5	1.96615	1.62961	1.59913	1.43316	5.92601	4.35401	4.02129	3.29359
-10	2.14602	1.7798	1.73591	1.56148	6.35924	4.79219	4.43116	3.61274
-9.5	2.33349	1.94324	1.89323	1.69333	6.66835	5.22381	4.82663	3.96713
-9	2.53462	2.11311	2.05643	1.83533	6.86668	5.85085	5.25742	4.34566
-8.5	2.74725	2.29979	2.21968	1.9862	7.13832	6.31018	5.69211	4.74534
-8	2.97221	2.49797	2.40149	2.15019	7.2889	6.59729	6.27453	5.12375
-7.5	3.20675	2.70653	2.58317	2.32381	7.2259	7.06402	6.72476	5.46452
-7	3.45991	2.92709	2.78021	2.49977	7.25212	7.31379	7.17589	5.90701
-6.5	3.73367	3.17446	2.99812	2.69502	7.08164	7.45125	7.62802	6.40733
-6	4.01476	3.41779	3.22426	2.89215	7.03598	7.37869	8.30476	6.82727
-5.5	4.30565	3.65361	3.46819	3.09944	7.12365	7.06402	7.74033	6.93401
-5	4.59726	3.93077	3.70605	3.31598	6.94825	7.37869	7.49056	7.00448
-4.5	4.93553	4.22837	3.96712	3.55004	6.84326	7.20148	7.74033	6.96824
-4	5.25681	4.5841	4.24861	3.80043	6.82962	6.85676	8.30476	6.82727
-3.5	5.60443	4.86257	4.49488	4.04252	6.71506	6.95171	7.57871	6.98609
-3	5.86652	5.22766	4.86462	4.32435	6.62171	6.98692	7.34495	6.82727
-2.5	6.17499	5.53131	5.20588	4.59481	6.58739	7.06402	7.57871	6.95088
-2	6.3838	5.77513	5.48661	4.84757	6.54066	6.80072	7.17589	7.043
-1.5	6.56705	5.97384	5.72849	5.11043	6.63141	6.72519	7.22726	6.81343
-1	6.52942	6.08057	5.99493	5.38529	6.43258	6.52473	7.04339	6.58691
-0.5	6.58927	6.47512	6.08868	5.6364	6.4542	6.72519	6.74892	6.61602
0	6.59941	6.65762	6.19931	5.70041	6.40264	6.61685	6.82766	6.48255
0.5	6.68423	6.57803	6.27439	5.77691	6.47407	6.50786	6.74892	6.28565
1	6.65557	6.32207	6.33425	5.5896	6.43494	6.57833	6.70151	5.97331
1.5	6.59686	6.29791	6.26309	5.40864	6.47914	6.41528	7.04339	5.8058
2	6.44631	6.12367	6.17944	5.18169	6.52401	6.52473	7.08447	5.49757
2.5	6.31728	6.12367	5.86477	4.86528	6.63468	6.54209	6.88637	5.19763
3	6.08114	5.71251	5.7009	4.59444	6.76157	6.42978	6.5873	4.88674
3.5	5.85802	5.53817	5.42905	4.33504	6.6649	6.7745	6.85632	4.6003
4	5.50384	5.23605	5.05804	4.10621	6.80754	6.44462	6.5873	4.36361
4.5	5.21545	4.99658	4.74417	3.87075	6.80754	6.8281	7.08447	4.10628
5	4.90998	4.66887	4.408	3.6338	6.89103	6.59729	6.63661	3.85292
5.5	4.60263	4.36542	4.14343	3.40717	6.94825	6.65793	6.67911	3.62981
6	4.3151	4.10125	3.90696	3.20174	6.81627	6.88681	6.85632	3.41068
6.5	4.01461	3.79617	3.6441	3.01008	7.06166	7.02427	6.88637	3.20233
7	3.74162	3.54603	3.39253	2.81947	7.01134	7.25508	6.53291	3.01763
7.5	3.47424	3.30289	3.16288	2.64493	7.20902	7.37869	6.65749	2.84487
8	3.2286	3.05935	2.9394	2.48156	7.15334	7.5335	6.41484	2.68941
8.5	2.98891	2.84454	2.73723	2.31935	7.13832	7.20148	6.32194	2.5343
9	2.76448	2.63127	2.53973	2.17299	7.09532	7.06402	5.93307	2.39793
9.5	2.55129	2.43535	2.34876	2.03073	6.82069	6.7745	5.76744	2.2748
10	2.34761	2.2476	2.16583	1.89496	6.42788	6.7745	5.36602	2.1509
10.5	2.15297	2.07095	2.0018	1.76671	6.07816	6.80072	5.04023	2.03581
11	1.97402	1.90557	1.84318	1.64893	5.7582	6.31018	4.78156	1.92023
11.5	1.80465	1.74967	1.69503	1.53299	5.36448	5.98118	4.43345	1.8112
12	1.64786	1.60909	1.55989	1.42864	4.93501	5.60395	4.06329	1.69877
12.5	1.50386	1.47516	1.43645	1.33056	4.54096	5.13974	3.71328	1.59144
13	1.36958	1.34807	1.31998	1.23523	4.09602	4.74665	3.38933	1.48841
13.5	1.24668	1.23468	1.20789	1.14507	3.68204	4.34699	3.05888	1.38729
14	1.13426	1.13122	1.10961	1.0621	3.27688	3.91504	2.75857	1.29043
14.5	1.0312	1.037	1.01829	0.984423	2.89943	3.5146	2.4674	1.19739
15	0.936789	0.950627	0.936391	0.912924	2.54863	3.13519	2.17971	1.11264
15.5	0.852198	0.867458	0.857974	0.843756	2.22273	2.78567	1.93421	1.02806
16	0.775507	0.796614	0.787826	0.78045	1.93041	2.45833	1.70029	0.949738
16.5	0.706689	0.728608	0.722418	0.717919	1.66467	2.15927	1.4983	0.873881
17	0.644047	0.669404	0.661814	0.660455	1.43236	1.88758	1.3112	0.801808
17.5	0.586747	0.612528	0.606773	0.606019	1.22899	1.64708	1.1494	0.733498
18	0.535306	0.562025	0.554983	0.554113	1.05092	1.42551	1.01151	0.670715
18.5	0.488378	0.513113	0.506258	0.506391	0.900488	1.23587	0.895248	0.610245
19	0.44463	0.4688	0.460086	0.46024	0.772322	1.07141	0.791316	0.553684
19.5	0.40413	0.425906	0.416908	0.41605	0.666824	0.931476	0.707067	0.499644
20	0.366178	0.386624	0.376397	0.373974	0.580081	0.816417	0.634828	0.449263
20.5	0.330845	0.348124	0.336474	0.334753	0.510913	0.71842	0.575852	0.402042
21	0.296806	0.313065	0.301046	0.298156	0.45344	0.637832	0.525336	0.35815
21.5	0.265025	0.278397	0.265766	0.263447	0.40745	0.569905	0.480234	0.317397
22	0.234936	0.246405	0.233862	0.23088	0.368578	0.518638	0.440003	0.278903
22.5	0.206487	0.215466	0.202764	0.201291	0.336008	0.471769	0.403157	0.242882
23	0.180464	0.18822	0.174372	0.173187	0.306362	0.433977	0.367299	0.210941
23.5	0.155294	0.161431	0.149205	0.148999	0.278517	0.399825	0.332742	0.180305
24	0.133124	0.137338	0.125641	0.126304	0.25204	0.367169	0.299327	0.152831
24.5	0.112897	0.115861	0.10307	0.106045	0.22579	0.337011	0.264689	0.127016
25	0.0944162	0.0949554	0.0850961	0.0880318	0.200179	0.305645	0.232142	0.104085
25.5	0.0779595	0.0785872	0.0702496	0.0722967	0.175737	0.276113	0.201647	0.0845912
26	0.063669	0.0633118	0.0554979	0.0588608	0.152365	0.24728	0.173055	0.0668832
26.5	0.0507485	0.0507832	0.0437448	0.0481084	0.129009	0.219739	0.145686	0.0526214
27	0.040745	0.0400466	0.0345919	0.0384415	0.107601	0.192946	0.119878	0.0401494
27.5	0.0322071	0.0302786	0.0276247	0.0298672	0.0886311	0.166269	0.0951802	0.0301925
28	0.0244396	0.0243484	0.0203459	0.0239164	0.07078	0.141245	0.0745195	0.0225488
28.5	0.0185076	0.0181977	0.0143555	0.0182015	0.0564123	0.117442	0.0585878	0.0169524
29	0.0138126	0.0136332	0.0108277	0.013779	0.0429726	0.0963072	0.044229	0.0126468
29.5	0.0104208	0.00976713	0.00814268	0.0105119	0.032385	0.0767411	0.0314513	0.00863657
30	0.00754194	0.007932	0.00689285	0.00775657	0.022774	0.0590848	0.0215626	0.00629963

## Sheet: Figure 7
#n	dE
3	-0.00973299
4	-0.0249093
5	-0.041035
6	-0.0521606
7	-0.0599583
8	-0.0648724
9	-0.0670523
10	-0.068705
11	-0.0674255
12	-0.066146
13	-0.0645053
14	-0.0621595
15	-0.0600567
16	-0.0579716
17	-0.0558865
18	-0.0538013
19	-0.0524413
20	-0.051375
21	-0.0503088
22	-0.0492425
23	-0.0484099
24	-0.0478194
25	-0.0472289
30	-0.0455632
40	-0.0453167
50	-0.0463015
60	-0.047613
70	-0.0490078
80	-0.0504725
90	-0.0519584
100	-0.0533842
110	-0.0547213
120	-0.0559684
130	-0.0572039
140	-0.0583263
150	-0.0594
160	-0.0604152
170	-0.0612976
180	-0.062173
190	-0.063021
200	-0.0638505
210	-0.0646058
220	-0.065361
230	-0.0661468
240	-0.0669342
250	-0.0675453
260	-0.0680666
270	-0.0686258
280	-0.069216
290	-0.0697669
300	-0.0703

## Sheet: Figure 9
Peptide in Solution	Time	Normalized Intensity		Peptide on Vesicle	Time	Normalized Intensity		Alexa-488	Time	Influx Ratio, R
	0	1.0298			0	1.04867			0	0.0852574
	3.725	1.03941			3.725	1.057			3.725	0.0870298
	7.451	1.05354			7.451	1.02743			7.451	0.0854534
	11.176	1.01294			11.176	1.03878			11.176	0.090335
	14.902	1.01104			14.902	1.02842			14.902	0.0841228
	18.627	1.02941			18.627	1.03145			18.627	0.0833821
	22.353	1.03764			22.353	1.04386			22.353	0.0825477
	26.078	1.02849			26.078	1.09107			26.078	0.084732
	29.804	1.04574			29.804	1.05387			29.804	0.0816798
	33.529	1.04642			33.529	1.03244			33.529	0.0837647
	37.255	1.02031			37.255	1.03234			37.255	0.0796547
	40.98	0.972037			40.98	1.05152			40.98	0.0804311
	44.705	1.00499			44.705	1.03926			44.705	0.0867039
	48.431	1.01107			48.431	1.04947			48.431	0.0815358
	52.156	0.998884			52.156	1.02249			52.156	0.0791009
	55.882	1.01099			55.882	1.04639			55.882	0.0823199
	59.607	1.02763			59.607	1.05185			59.607	0.0803372
	63.333	1.04631			63.333	1.04412			63.333	0.0828479
	67.058	1.00207			67.058	1.04214			67.058	0.0792661
	70.784	1.02333			70.784	1.0304			70.784	0.080352
	74.509	1.01295			74.509	1.06126			74.509	0.0817534
	78.235	1.02017			78.235	1.03201			78.235	0.0822026
	81.96	1.01095			81.96	1.04789			81.96	0.0857506
	85.685	1.01864			85.685	1.03387			85.685	0.0817289
	89.411	1.02251			89.411	1.06258			89.411	0.0828868
	93.136	0.992464			93.136	1.04247			93.136	0.0885586
	96.862	1.01843			96.862	1.08147			96.862	0.0834335
	100.587	1.01457			100.587	1.03352			100.587	0.0831239
	104.313	0.989647			104.313	1.12254			104.313	0.0846349
	108.038	1.04362			108.038	1.05935			108.038	0.0813369
	111.764	1.00887			111.764	1.0535			111.764	0.0786459
	115.489	1.02868			115.489	1.05117			115.489	0.0796421
	119.215	0.99356			119.215	1.08837			119.215	0.0838946
	122.94	1.00287			122.94	1.08684			122.94	0.0852949
	126.665	1.00204			126.665	1.09178			126.665	0.0792303
	130.391	1.00915			130.391	1.06016			130.391	0.0805332
	134.116	1.03466			134.116	1.10641			134.116	0.0795791
	137.842	1.00094			137.842	1.15218			137.842	0.0829646
	141.567	1.03041			141.567	1.20859			141.567	0.0805815
	145.293	1.03883			145.293	1.26044			145.293	0.087172
	149.018	0.994676			149.018	1.33278			149.018	0.0874488
	152.744	1.00548			152.744	1.32413			152.744	0.0893598
	156.469	1.0259			156.469	1.24376			156.469	0.0907251
	160.195	1.0326			160.195	1.31664			160.195	0.0866836
	163.92	1.00918			163.92	1.37734			163.92	0.0894319
	167.645	1.01254			167.645	1.40012			167.645	0.0850331
	171.371	1.0243			171.371	1.4024			171.371	0.0874728
	175.096	1.02583			175.096	1.56659			175.096	0.0861642
	178.822	1.0081			178.822	1.49043			178.822	0.0858917
	182.547	1.0455			182.547	1.55124			182.547	0.0877582
	186.273	1.01118			186.273	1.60913			186.273	0.0898598
	189.998	1.04549			189.998	1.74498			189.998	0.0900753
	193.724	1.02743			193.724	1.73116			193.724	0.0908168
	197.449	1.00757			197.449	1.8795			197.449	0.0912354
	201.175	1.02118			201.175	1.75384			201.175	0.0878512
	204.9	1.0572			204.9	1.82301			204.9	0.0879165
	208.625	1.03924			208.625	1.89218			208.625	0.0843027
	212.351	1.00505			212.351	1.88483			212.351	0.086804
	216.076	1.02421			216.076	1.64858			216.076	0.0866453
	219.802	1.01831			219.802	1.75581			219.802	0.0849247
	223.527	1.04766			223.527	1.94619			223.527	0.0861627
	227.253	1.03265			227.253	1.98127			227.253	0.0868601
	230.978	1.0022			230.978	2.19292			230.978	0.0867027
	234.704	1.04149			234.704	2.13296			234.704	0.0856687
	238.429	1.0085			238.429	2.28104			238.429	0.0817512
	242.155	1.0094			242.155	2.15146			242.155	0.0853797
	245.88	1.01521			245.88	2.28098			245.88	0.0900455
	249.605	1.04104			249.605	2.13592			249.605	0.0961358
	253.331	0.996572			253.331	2.11598			253.331	0.0943248
	257.056	1.0075			257.056	2.26648			257.056	0.0984321
	260.782	1.02688			260.782	2.22329			260.782	0.0974644
	264.507	1.02911			264.507	2.42371			264.507	0.0939042
	268.233	0.999293			268.233	2.53524			268.233	0.0935062
	271.958	0.998998			271.958	2.53778			271.958	0.0997185
	275.684	1.02938			275.684	2.72512			275.684	0.0981611
	279.409	1.04617			279.409	2.71637			279.409	0.0996404
	283.135	0.984467			283.135	2.87587			283.135	0.098064
	286.86	1.0281			286.86	2.98089			286.86	0.0935948
	290.585	0.991194			290.585	2.84551			290.585	0.0983064
	294.311	1.00935			294.311	2.94146			294.311	0.0930067
	298.036	1.03668			298.036	2.75135			298.036	0.102757
	301.762	1.00345			301.762	2.77601			301.762	0.0966568
	305.487	1.0186			305.487	2.86026			305.487	0.10665
	309.213	1.0428			309.213	2.82193			309.213	0.107877
	312.938	1.01894			312.938	2.75131			312.938	0.106419
	316.664	0.985945			316.664	3.00927			316.664	0.104394
	320.389	1.01826			320.389	2.86441			320.389	0.0981584
	324.115	1.03228			324.115	3.05176			324.115	0.0954934
	327.84	1.02011			327.84	3.20517			327.84	0.0949573
	331.565	0.990143			331.565	3.13213			331.565	0.0961413
	335.291	1.00605			335.291	3.41527			335.291	0.0911732
	339.016	1.01237			339.016	3.35778			339.016	0.0960335
	342.742	1.00946			342.742	3.4386			342.742	0.0964772
	346.467	1.04423			346.467	3.55545			346.467	0.301526
	350.193	1.00179			350.193	3.67745			350.193	0.596669
	353.918	1.02931			353.918	4.02425			353.918	0.730625
	357.644	0.987345			357.644	3.91553			357.644	0.8403
	361.369	1.00057			361.369	4.05273			361.369	0.863662
	365.095	1.04719			365.095	4.1955			365.095	0.899737
	368.82	0.995469			368.82	4.09376			368.82	0.934738
	372.545	1.01228			372.545	4.59394			372.545	0.963042

## Sheet: Supplementary Fig 1
100% POPC	Influx Ratio	CDF		50% Cholesterol POPC	Influx Ratio	CDF		100% POPC	Open Time	CDF		50% Cholesterol POPC	Open Time	CDF
	0.1715	0			0.0658	0			0.1881	0			0.068	0
	0.1715	0.0588			0.0658	0.0333			0.1881	0.1111			0.068	0.0645
	0.4917	0.1176			0.0708	0.0667			0.6768	0.1667			0.0734	0.0968
	0.693	0.1765			0.0725	0.1			1.1809	0.2222			0.0753	0.129
	0.9476	0.2353			0.0777	0.1333			2.9494	0.2778			0.0808	0.1613
	0.9502	0.2941			0.0798	0.1667			3.0002	0.3333			0.0831	0.1935
	0.9504	0.3529			0.08	0.2			3.0038	0.3889			0.0834	0.2258
	0.962	0.4118			0.0851	0.2333			3.2703	0.4444			0.0889	0.2581
	0.9734	0.4706			0.0965	0.2667			3.6281	0.5			0.1015	0.2903
	0.9801	0.5294			0.1185	0.3			3.919	0.5556			0.1261	0.3226
	0.9815	0.5882			0.1314	0.3333			3.9902	0.6111			0.1409	0.3548
	0.9839	0.6471			0.1338	0.3667			4.1303	0.6667			0.1436	0.3871
	0.9873	0.7059			0.1365	0.4			4.367	0.7222			0.1468	0.4194
	0.9907	0.7647			0.1454	0.4333			4.6743	0.7778			0.1572	0.4516
	0.9924	0.8235			0.1939	0.4667			4.8854	0.8333			0.2155	0.4839
	0.9954	0.8824			0.1968	0.5			5.3735	0.8889			0.2191	0.5161
	0.9959	0.9412			0.2319	0.5333			5.4973	0.9444			0.2638	0.5484
	0.996	1			0.2733	0.5667			5.5159	1			0.3192	0.5806
					0.281	0.6							0.3299	0.6129
					0.2945	0.6333							0.3489	0.6452
					0.3094	0.6667							0.3702	0.6774
					0.3223	0.7							0.389	0.7097
					0.3231	0.7333							0.3903	0.7419
					0.3289	0.7667							0.3988	0.7742
					0.4206	0.8							0.5457	0.8065
					0.4326	0.8333							0.5666	0.8387
					0.4874	0.8667							0.6682	0.871
					0.5484	0.9							0.7949	0.9032
					0.5661	0.9333							0.835	0.9355
					0.977	0.9667							3.7706	0.9677
					0.9888	1							4.4911	1

## Sheet: Supplementary Fig 2
SRB and Alexa added together	Position um	Intensity Norm		Position um	Intensity Norm		SRB and Alexa added at different times	Position um	Intensity Norm		Position um	Intensity Norm
	0	1.03281		0	0.99096			0	0.97745		0	1.00549
POPC 50% Cholesterol SRB	0.4393	0.968154	POPC 50% Cholesterol Alexa488	0.4393	0.932823		POPC 50% Cholesterol SRB	0.4393	1.04107	POPC 50% Cholesterol Alexa488	0.4393	1.02621
3 pixel wide ROI (1.3 um)	0.8786	0.878075	3 pixel wide ROI (1.3 um)	0.8786	1.02391		3 pixel wide ROI (1.3 um)	0.8786	1.03464	3 pixel wide ROI (1.3 um)	0.8786	1.02302
SRB	1.3179	1.00443	Alexa 488	1.3179	0.956472		SRB	1.3179	1.01863	Alexa 488	1.3179	0.965206
	1.7572	0.909635		1.7572	1.00947			1.7572	0.99154		1.7572	0.996498
	2.1965	0.930347		2.1965	0.900905			2.1965	0.98411		2.1965	1.06596
	2.6358	0.891115		2.6358	1.03783			2.6358	0.98576		2.6358	0.983997
	3.0751	0.849856		3.0751	0.918984			3.0751	0.96843		3.0751	1.01192
	3.5144	0.754681		3.5144	0.713854			3.5144	1.01011		3.5144	1.01288
	3.9536	0.644875		3.9536	0.511336			3.9536	1.01553		3.9536	0.99638
	4.3929	0.654519		4.3929	0.468922			4.3929	0.97597		4.3929	1.0128
	4.8322	0.538194		4.8322	0.425908			4.8322	0.8835		4.8322	0.91814
	5.2715	0.57748		5.2715	0.457783			5.2715	0.36398		5.2715	0.666619
	5.7108	0.537646		5.7108	0.47522			5.7108	0.09502		5.7108	0.611843
	6.1501	0.54296		6.1501	0.430963			6.1501	0.03676		6.1501	0.574123
	6.5894	0.61726		6.5894	0.45367			6.5894	0.03733		6.5894	0.62393
	7.0287	0.534248		7.0287	0.433234			7.0287	0.01425		7.0287	0.586388
	7.468	0.491291		7.468	0.415154			7.468	-0.01144		7.468	0.615314
	7.9073	0.611561		7.9073	0.424922			7.9073	-0.00137		7.9073	0.590154
	8.3466	0.570357		8.3466	0.393047			8.3466	-0.00256		8.3466	0.608334
	8.7859	0.564385		8.7859	0.452342			8.7859	-0.0087		8.7859	0.561563
	9.2252	0.558796		9.2252	0.459411			9.2252	-0.01859		9.2252	0.616714
	9.6645	0.577151		9.6645	0.411855			9.6645	-0.02421		9.6645	0.567182
	10.1038	0.596055		10.1038	0.457012			10.1038	-0.02859		10.1038	0.584396
	10.5431	0.539509		10.5431	0.430449			10.5431	-0.01999		10.5431	0.575641
	10.9824	0.510797		10.9824	0.452085			10.9824	-0.02942		10.9824	0.589759
	11.4216	0.566248		11.4216	0.43499			11.4216	-0.02059		11.4216	0.605474
	11.8609	0.602466		11.8609	0.434605			11.8609	-0.0175		11.8609	0.632863
	12.3002	0.565864		12.3002	0.419053			12.3002	-0.0131		12.3002	0.594571
	12.7395	0.585151		12.7395	0.472692			12.7395	-0.02735		12.7395	0.566611
	13.1788	0.560001		13.1788	0.416997			13.1788	-0.01217		13.1788	0.606184
	13.6181	0.583781		13.6181	0.458254			13.6181	-0.01103		13.6181	0.576391
	14.0574	0.562796		14.0574	0.423166			14.0574	-0.00686		14.0574	0.590745
	14.4967	0.571617		14.4967	0.42745			14.4967	-0.00429		14.4967	0.575523
	14.936	0.618246		14.936	0.411427			14.936	0.01042		14.936	0.648025
	15.3753	0.522632		15.3753	0.495142			15.3753	0.0206		15.3753	0.600348
	15.8146	0.592987		15.8146	0.480532			15.8146	0.03397		15.8146	0.617423
	16.2539	0.601753		16.2539	0.433148			16.2539	0.06668		16.2539	0.600013
	16.6932	0.542358		16.6932	0.481303			16.6932	0.29184		16.6932	0.667033
	17.1325	0.610301		17.1325	0.454741			17.1325	0.82485		17.1325	0.896529
	17.5718	0.627835		17.5718	0.508551			17.5718	0.95395		17.5718	0.958443
	18.0111	0.744818		18.0111	0.752326			18.0111	0.9991		18.0111	0.992121
	18.4504	0.931881		18.4504	0.997387			18.4504	0.97677		18.4504	0.992397
	18.8896	0.924539		18.8896	0.888438			18.8896	0.99496		18.8896	1.01783
	19.3289	0.947114		19.3289	0.987147			19.3289	1.02387		19.3289	1.02777
	19.7682	0.916649		19.7682	0.97091			19.7682	1.0141		19.7682	1.05877
	20.2075	0.95484		20.2075	1.00021			20.2075	1.00009		20.2075	1.01223
	20.6468	1.00733		20.6468	1.10985			20.6468	1.08088		20.6468	0.969997
	21.0861	0.942237		21.0861	0.986076			21.0861	1.02045		21.0861	0.988098
	21.5254	0.957251		21.5254	1.03303			21.5254	1.05246		21.5254	1.03317

## Sheet: Supplementary Fig 3
POPC data – cluster size as a function of simulation time
time	0	1	2	3	4	5	6	7	8	9	10	11	12	13	14	15	16	17	18	19	20
Cluster 1	2	2	2	3	2	2	2	2	2	2	2	2	2	2	2	2	2	2	2	2	2
Cluster 2	1	2	1	1	2	2	1	1	1	1	1	1	1	1	1	1	2	1	2	2	1
Cluster 3	1	1	1	1	1	1	1	1	1	1	1	1	1	1	1	1	2	1	1	1	1
Cluster 4	1	1	1	1	1	1	1	1	1	1	1	1	1	1	1	1	1	1	1	1	1
Cluster 5	1	1	1	1	1	1	1	1	1	1	1	1	1	1	1	1	1	1	1	1	1
Cluster 6	1	1	1	1	1	1	1	1	1	1	1	1	1	1	1	1	1	1	1	1	1
Cluster 7	1	1	1	1	1	1	1	1	1	1	1	1	1	1	1	1	1	1	1	1	1
Cluster 8	1	1	1	1	1	1	1	1	1	1	1	1	1	1	1	1	0	1	1	1	1
Cluster 9	1	0	1	0	0	0	1	1	1	1	1	1	1	1	1	1	0	1	0	0	1
Chol:POPC data – cluster size as a function of simulation time
time	0	1	2	3	4	5	6	7	8	9	10	11	12	13	14	15	16	17	18	19	20
Cluster 1	2	2	2	4	5	4	6	5	4	2	3	6	3	3	4	2	5	5	6	5	2
Cluster 2	1	2	1	1	2	1	1	1	1	1	2	2	2	1	2	2	2	2	2	2	2
Cluster 3	1	1	1	1	1	1	1	1	1	1	1	1	1	1	1	1	1	1	1	1	2
Cluster 4	1	1	1	1	1	1	1	1	1	1	1	1	1	1	1	1	1	1	1	1	1
Cluster 5	1	1	1	1	1	1	1	1	1	1	1	0	1	1	1	1	1	1	0	1	1
Cluster 6	1	1	1	1	0	1	0	1	1	1	1	0	1	1	1	1	0	0	0	0	1
Cluster 7	1	1	1	1	0	1	0	0	1	1	1	0	1	1	0	1	0	0	0	0	1
Cluster 8	1	1	1	0	0	0	0	0	0	1	0	0	0	1	0	1	0	0	0	0	0
Cluster 9	1	0	1	0	0	0	0	0	0	1	0	0	0	0	0	0	0	0	0	0	0

[truncated: 6 more sheets: Supplementary Fig 5, Supplementary Fig 6, Supplementary Fig 8, Supplementary Fig 9, Supplementary Fig 10, Supplementary Fig 11]
